# Supplementary material for: Obesity dysregulates feeding-evoked response dynamics in hypothalamic satiety neurons
Source: Sci Rep. 2025 Oct 14;15:35837. doi: 10.1038/s41598-025-19800-2 (PMC12521569; doi:10.1038/s41598-025-19800-2)
Supplement: Supplementary file 5 — Supplementary Material 5. [file 41598_2025_19800_MOESM5_ESM.zip › Fig 3_2/Fig 3c/HFD to_NCD_1st_MPK148_matrix_1.csv]

-0.2879389644440927	0.2364980670664663	-0.8524732328761765	1.0137339557997016	-0.44963644309562145	-0.8932925620378395	0.17760918229031492	0.5354037209125508	-0.321351274791444	0.3382081811699963	-0.12039047250879617	-0.10318624319439777	0.48010854643625045	0.05023834559747635	0.3221302725300952	-0.18706398046615907	0.7728813519979469	0.3396892825109628	-0.7306704864723395	0.7834860386560851	-0.049911926092774575	-0.5571328718262499	-0.19438614812290728	-0.45891017504664317	-0.7509335274844895	0.556977511843468	0.3001304903215991	0.5754052946932062	-0.42325652030407585	0.4737483024142529	-0.7270888369464014	-0.24489848586074028	-0.4091805616000772	0.2325928122637066	0.37459036032972765	-0.2729360068656549	0.5809866939910077
-0.2975071213202837	0.16769520901375773	-0.9333466528130305	0.9926866495617315	-0.4622190882880461	-0.8838864493000316	0.05405110214188012	0.9146764030059131	-0.17629947953828712	0.1548831038991979	-0.05875959451330698	-0.015545569531328449	0.36694335686315244	-0.0673430217562046	0.4864064460133101	-0.32441701320528016	0.8071098213064796	0.30119847478560025	-0.7864891722436673	0.7025784999327581	-0.12213428835129997	-0.329331728216078	-0.19645860396780057	-0.3783861782454605	-0.6104953696674301	0.24452265374858057	0.40246392645158174	0.7902403201178045	-0.36861497981723823	0.3074213966913285	-0.7210374281351166	0.11721847867482175	-0.5675101670103897	0.19329650754553096	0.39798942835098755	-0.08022933393414841	0.6286924450835787
-0.3229742227805865	0.1980814790358215	-0.8812697495800457	0.8466010336701668	-0.3384300755641059	-0.9679432442821274	0.08187272752379686	1.0168569151334776	-0.03549833643249614	0.05753222700367555	0.19920924732906334	0.14565929828647575	0.2921490125469914	-0.2142579281633313	0.6757648930043977	-0.32340422543250974	0.8760877570724309	0.3337197535519234	-0.7650007590990807	0.6893848423581007	-0.05162652697289016	-0.2878015328832375	-0.18710461633563513	-0.48685504318952283	-0.5222439543027025	0.16758055028839117	0.41682915156063216	0.7213426287943138	-0.3369662498567337	0.17087390967731128	-0.6365371488035698	0.19088310016955023	-0.4519935382955797	-0.015239630800178797	0.1640374770237758	0.05778264141205064	0.6204165508542357
-0.34103253050991333	0.19312991352362968	-0.9072388569927479	0.7316919436260721	-0.40130953090789867	-0.9890587144846845	0.17513811755805603	0.979218269386023	0.15972665159264374	-0.00677766004174217	0.2208152125381478	0.32163412139583214	0.3174211642145755	-0.19102238792102716	0.7537837665131004	-0.2708362437608011	0.7607317195503803	0.21714990664242567	-0.7594656188531096	0.6877480529996097	-0.023758033187808576	-0.18076208760061752	-0.18010301303574755	-0.5287688045985927	-0.4606105893276571	0.0924496387044769	0.5274690306528758	0.5516843945056618	-0.13519847188220577	0.09948314128106363	-0.6400490043515183	0.30762947185603007	-0.31265848448827194	-0.031966317555615804	-0.05688975847490199	0.07487536789809654	0.532968501043789
-0.3341299251270433	0.15875208261231027	-0.8197664842730035	0.6724165225068289	-0.43537240261055804	-1.059487887376299	0.0783313081839511	0.9066661651794334	0.15722799438224763	-0.011181813531554261	0.13844398128350197	0.41696705446063176	0.3144030172098766	-0.07063975569671085	0.7653771265891973	-0.3197816054195113	0.7462928787161041	0.20707771764632854	-0.7173742353395579	0.7759113937982345	0.11028595657537674	-0.1581288280767919	-0.1535947137998716	-0.6044121463910358	-0.46639883607796423	0.09837512503747929	0.4783901669156331	0.421130029258439	-0.18445186124839763	0.04765659555932285	-0.6845420491709534	0.3773551316167819	-0.36829612906494785	0.07460173048979524	-0.059897921765283836	0.1907889210747457	0.5397155741697526
-0.33587715601314533	0.10821665091731174	-0.7302090032626872	0.6024617413253678	-0.41801262733238564	-1.1238359197394454	0.14756168840240128	0.9148208809421662	0.16791091689723517	0.023326654501427225	0.08823883160675501	0.4423243871969389	0.30070180658026774	-0.10984210434942325	0.687894054679233	-0.32783302969524253	0.7789894504673577	0.22701945549343935	-0.6485728274135802	0.8000873087583886	0.14088857909115846	-0.1865337371907049	-0.07681763675559403	-0.7487893116719769	-0.5052935210933918	0.12429851550466701	0.39379915664883125	0.44004660053398	-0.15708606723383953	0.02623195922629723	-0.62423640014188	0.40604819189193186	-0.3693719822771658	0.08250706331052003	-0.05032923374089723	0.20970634613192818	0.5419330262765875
-0.29306233770706147	0.07778910682810088	-0.6301469911817438	0.5578077119634377	-0.3831924489268697	-1.0873922027161784	0.13050951134136218	0.843231269694846	0.16476304602496614	-0.029533307157876793	-0.051295488142077836	0.5134530812764908	0.23563447878673274	-0.12499370707670207	0.5814369942509977	-0.2968622389026354	0.7838304215388823	0.23564330218783638	-0.572897683099283	0.7620176066713906	0.18959046008839264	-0.19145627198384269	-0.008232469829369506	-0.9089376349152944	-0.6270440637177986	0.1453733389294596	0.31808446101751825	0.4139872121559791	-0.1670779556418084	0.0728769898524535	-0.5614000457155182	0.3388315297544064	-0.3460061823848216	0.09773971872630559	-0.04378550709383575	0.16200063153462302	0.5553828442613352
-0.23245311238671804	0.04572315091990313	-0.597221543665538	0.5561206261120015	-0.41837902461006454	-1.0710804236346234	0.09242403599844047	0.8020701804164514	0.18644465541376826	0.01040960312151528	-0.1584293455210015	0.4952709721979994	0.16398590130554752	-0.16322055207378028	0.4908048021256384	-0.2631160301506015	0.7111501536331171	0.21728529632999943	-0.5199929371096006	0.7993433816874812	0.21896274705835087	-0.14147430192638122	0.03849881077139003	-1.002832972634696	-0.6419625132157304	0.15040747057751083	0.2307892796212949	0.45079598748629246	-0.13968401844718203	0.14757116207569013	-0.5442675369174089	0.39897645829428907	-0.35793271729149695	0.07765371830157278	-0.07242233875431386	0.17338516541868926	0.5504004675819031
-0.19489214559556045	0.03452603794783327	-0.5291388446603845	0.5170218613526945	-0.37652033247580435	-1.0557061178933962	0.04023437357699338	0.7620710800784597	0.24678118760400108	-0.019992925099426333	-0.22722539859713675	0.5135174842195774	0.14732784622548686	-0.14896970480272229	0.4317556758436618	-0.20973140600919665	0.6892672139682305	0.1732369450878914	-0.42834531786592783	0.7758890022675117	0.2921861297677568	-0.09283572702374879	0.04729712649558366	-1.0843526432677228	-0.6380727596390415	0.14307720016110279	0.14296556948221642	0.42789203001745796	-0.10412043588765407	0.14249020837968196	-0.5527085677225175	0.3794123829595917	-0.3355465641961335	0.045387042212670564	-0.08866480453254416	0.19593066501083922	0.5282870487973059
-0.18055174399652577	0.05173951458009479	-0.5370215832048486	0.5077114458211931	-0.36690722698400874	-1.0603786800262291	0.0283423884277161	0.6724139578030115	0.2944393055091289	-0.003783762087497364	-0.2954856297998179	0.5258386159927506	0.16055997492292678	-0.1337795972250898	0.33810960907056087	-0.18665416272847485	0.6614618172080701	0.2051106398321983	-0.3790924233396099	0.7890987123620814	0.3297364690879118	-0.0681313136351458	0.08911554122368905	-1.1862511945830245	-0.6192432789567237	0.09383322474414826	0.12344849365472692	0.40061438246360365	-0.11633907269741431	0.14195144899277706	-0.5436206306032854	0.43009167294489137	-0.24805269239315728	0.03672806021007509	-0.11780774709454982	0.2004390990274838	0.5418315723244203
-0.12299191386928779	0.0755187348966262	-0.4743595478813926	0.4091071104572438	-0.36112934352425163	-1.0414465134900115	-0.05077833929236395	0.5924502402529264	0.3926985767874082	-0.029679611024062153	-0.3083131100766104	0.5996816789996092	0.12900332768337744	-0.1488512909588697	0.28741727481565044	-0.14885392479169549	0.6360639561102135	0.17956932568010356	-0.31147096175492617	0.7350695255956159	0.39282105479670504	-0.03407037255186372	0.14256872155785694	-1.3242090230316195	-0.5868578958127029	-0.003211143290335311	0.0811673604635303	0.3668432869658249	-0.12203682929317498	0.0905530141868334	-0.5485392968528094	0.49324451569054456	-0.17407651285098585	-0.022305925099300787	-0.21768824591924654	0.26056920520037596	0.4817934093309029
-0.09736591237347207	0.07400189428909411	-0.4264546453087821	0.30412106082451695	-0.3255536438527213	-1.0005457204374169	-0.07258347071359462	0.48037092552163185	0.43543259652683675	-0.03908068130039234	-0.3441762494698846	0.6240179922121121	0.139464322311115	-0.12618796785655623	0.20609300526114532	-0.11969302215349135	0.5369489444722185	0.16767976423614922	-0.2080466483772915	0.7341527343306578	0.48138165238149827	-0.02077180128436266	0.19369055862228218	-1.4917902098249378	-0.6206388299837083	-0.047832901303569764	0.048022344703026645	0.2392757452020311	-0.14112228874974195	0.09857817383214681	-0.5280825837276253	0.4932055488348802	-0.08178263184747489	-0.04600170867908539	-0.3590620833175754	0.2463089644398701	0.39998274141853185
-0.06289794468818326	0.0608629261068361	-0.39730593130726194	0.2706942306839177	-0.35594036763838827	-0.9151647206821867	-0.126920767674638	0.4004834732698511	0.4575425715699321	-0.030480547145205872	-0.48096521976599577	0.6439578038598679	0.1448579268123098	-0.08557191677558942	0.018742638356869623	-0.12774547117233173	0.44687140992664076	0.14390777213798964	-0.1028690391585056	0.6978134560454141	0.5191418549229179	0.008535394328387099	0.2728770714753856	-1.653786124987597	-0.6435863284497979	-0.1010284148896036	-0.005499832234675359	0.1753615303509659	-0.14150881667557527	0.10882902749024245	-0.5745016398862353	0.46110514662512536	0.0006809514241040482	-0.059570150527630705	-0.39069924189040917	0.23699812532241027	0.3255022112008763
0.005657036877696003	0.0743710388942799	-0.3433826116382879	0.2562043370053079	-0.26377099560906964	-0.8487751151710528	-0.15774074338969768	0.3238084133101454	0.44725428156534053	0.01052824172791463	-0.607882034793639	0.5788978301900722	0.14954252916555844	-0.16002473837271625	-0.13235707420658488	-0.12207790855796438	0.39222728859521133	0.1629174065361682	0.00048534247414829256	0.6562172455563648	0.54735029314745	-0.007404568020268142	0.34913395144480464	-1.82260223960429	-0.6832856606347584	-0.07972559098293511	-0.08622101451270922	0.21069615317508367	-0.12991083334765544	0.10088878784719024	-0.6196474815723196	0.3611718053938953	0.06051729850174124	-0.06429126860451714	-0.39794103609332787	0.18770844056001873	0.30362979355707415
0.04918827919714685	0.05418745553696115	-0.35325307220369223	0.22957368776181508	-0.19508537293034295	-0.7301029735441122	-0.13850529387932026	0.2730581725741378	0.5209221652828033	0.02085817353771039	-0.6630954667290408	0.48433380366314704	0.12145618255475901	-0.26747352486713716	-0.2638571573632267	-0.07701597875682496	0.33616945321833674	0.14223055268343135	0.10393373552030964	0.5902215201736025	0.5499508192000745	0.07172938104759538	0.40436707971382635	-1.9674835358616989	-0.728081324806083	-0.12021415878223056	-0.11835446969678261	0.2468030646536809	-0.03971333224423208	0.08871615284590884	-0.6101705619084832	0.26391830840306635	0.14267076664510828	-0.19823492214893	-0.42185282494812026	0.11448274524126993	0.28635963298749867
0.07152893751892372	0.05415144324766548	-0.38604727763750957	0.21840203339969522	-0.13357442992215002	-0.6202554830706772	-0.21271918474312143	0.23196247464475794	0.536628433854514	-0.03036853550942258	-0.6489061677591874	0.41297449633954264	0.07703645316668711	-0.3301816096343505	-0.3058524331879958	-0.02775410398730655	0.20661085338458146	0.13224373737673245	0.15627346000063339	0.46842071995404233	0.5945393281062396	0.11838131555557922	0.4089499297121151	-2.0096169355030886	-0.7538069997094071	-0.13451667104598178	-0.0957110247463194	0.19070736057020302	-0.025872939611551227	0.14195605705491415	-0.6302010983251297	0.19838157398745693	0.2289073000324715	-0.28412545474512096	-0.5107304868948102	0.08366611886408723	0.21330958289484644
0.06802675641661246	0.07977236037144511	-0.413745661905412	0.18434118563908858	-0.16825801944942492	-0.5646988036078782	-0.2525053831064579	0.272272104639396	0.5560875121976978	-0.008347270472124083	-0.611477859098256	0.28820382667539973	0.10822201432656198	-0.3838317353566939	-0.2936900314469112	-0.06448348537513668	0.08206494640317649	0.10160162093147043	0.18804892061497014	0.39319757090976165	0.5353497776992275	0.17419952680934903	0.39481333924699	-2.0344926227906273	-0.7439735144368373	-0.1576390861568439	-0.02611437102836639	0.15899818514031866	-0.005828993797883682	0.13160196086176876	-0.6922026679530675	0.2049415766333525	0.25455709820311084	-0.3465864187707094	-0.5473344136169036	0.06956255477559525	0.1378151502469625
0.023208177037001527	0.09962497364142502	-0.4833663979760899	0.18847759590872268	-0.09730542881523582	-0.5238960631151486	-0.2714319081922468	0.2818957069402893	0.5652893166734068	-0.06760414896607317	-0.5911531042010771	0.26387318214287203	0.1669114844451894	-0.42420979002727843	-0.2469472697214937	-0.06457558857905771	0.002721291249082436	0.08329022687047191	0.16315272769051709	0.21814550354589768	0.5104153704730834	0.13663802149277451	0.3997498341182971	-2.0171778134579594	-0.7825115550822874	-0.219678478824945	0.06322345570675994	0.0767765156349603	0.01482104444247152	0.11941216960628384	-0.684455334690995	0.1424987965909274	0.310731262056302	-0.36376544173019065	-0.5874487220009775	0.029125226912299094	0.06436007021892444
-0.013889362710203601	0.0999122518001369	-0.6276381026191333	0.18811212724714377	-0.12760150988943586	-0.49593592997603875	-0.30867376006156927	0.310282573087976	0.5079577785366539	-0.05680353487186991	-0.549347806954953	0.22415298514037704	0.17483870642432273	-0.4705726195170558	-0.20889931816831156	-0.12631234143235873	-0.14686107503706847	0.11086443437733214	0.13566835573081085	0.15673997888663505	0.41756360629813516	0.14125873434490752	0.3889157054331231	-1.9740324404477192	-0.7729821894318326	-0.2405588397864855	0.20032827484188567	0.011950805988565493	0.044040957417490645	0.08430114985955939	-0.6621484276177625	0.14246208767134316	0.3065356104448514	-0.4012230626481824	-0.6006362457203582	-0.00944486520241566	0.019443291857470298
-0.023407650081663463	0.05645585696458515	-0.6587821878373047	0.16667273407500138	-0.09706702982531204	-0.4274943418986924	-0.3897564084376034	0.35546333227176385	0.4547858046118495	-0.1232078703264294	-0.5129693594012273	0.21345478994637518	0.09918724803992277	-0.5389605575821618	-0.1421330782460955	-0.18972630723341544	-0.2272307639834838	0.06559535759361663	0.2176211175630204	0.08728901955172899	0.3619068194621482	0.1192829034585198	0.3407648728580744	-1.8937140458008472	-0.8166504105562773	-0.20214665325519077	0.2625496218646988	-0.048032305284588885	0.025122216179854762	0.107925552175733	-0.6796310328395724	-0.011122375389237937	0.24427410275046807	-0.3915183473695947	-0.651616075379766	-0.017425397555690912	-0.02316908476648904
-0.09203486947057428	0.01087786856398675	-0.7410689627296563	0.18066465007288093	-0.06497995576402381	-0.34584726285753237	-0.45441201963087235	0.4297717579015135	0.4272331690604461	-0.1725148839534173	-0.5548384725187693	0.1931033663564384	0.07252915611654145	-0.5923290918074156	-0.163704297027721	-0.20363918258693806	-0.25786429613608236	0.09321495690515934	0.2622681200313103	0.07808231594047108	0.3115240983924773	0.10971117163488578	0.31677379845053977	-1.8025285123402461	-0.8584916975191176	-0.1799705832275952	0.3397032454386063	-0.09136186863722583	0.0603867209475228	0.14039384828616483	-0.561813626637391	-0.1019186407423915	0.18556945976519015	-0.3055431951789968	-0.638568691596623	-0.0003754714649046642	0.0021974170613580867
-0.12141207771517319	-0.03101754637777403	-0.7660509280200134	0.2413164223827095	-0.10249864835400577	-0.25797939267233816	-0.5065140249253707	0.36725555157112894	0.4095100311239002	-0.2062557090418707	-0.6230896270195723	0.22711601487304917	-0.008543956148535897	-0.6421062529270424	-0.16417863201422142	-0.16514444267598943	-0.22939461572348224	0.0918911752505562	0.28950217785576343	0.043809839015702866	0.2660554613369611	0.07104418821327672	0.3005518659026844	-1.6693412406854655	-0.8128940004277563	-0.13478001455159783	0.4307477728582111	-0.08172722608318109	0.10355844205307521	0.14913259926831876	-0.4824155653676878	-0.21555811953879647	0.1365385993563737	-0.23885052601860085	-0.5874634750567382	0.027178643957042586	0.045555064789085956
-0.14444360606756362	-0.05353626200934093	-0.8186555861695318	0.2797771357058135	-0.08894960765887958	-0.14431963847992982	-0.571341022761963	0.33039413043858173	0.40230980217369144	-0.23440744210592862	-0.6485169509584674	0.15556659778451626	-0.06399488671697734	-0.6575806681436938	-0.1518471745594767	-0.12235444785352798	-0.27954836735242333	0.06732745939817278	0.3304690271379096	0.045124852616492746	0.20804843981391535	0.08130496512859473	0.22712133513622756	-1.545155040088675	-0.7742370505018867	-0.11136079406124746	0.46173105379090595	-0.14641068051948278	0.1016878702046915	0.19826573267024467	-0.3573568529659835	-0.2736068628569338	0.03593554286407709	-0.12786465567360103	-0.6035222636308608	0.06453820912776465	0.047868851226976705
-0.21492076091380863	-0.07031373892378337	-0.8964887609136152	0.2747113046990425	-0.16667495688169828	-0.013985699831923614	-0.5969348422236588	0.27128066528744726	0.33508889619169946	-0.3027891932161783	-0.6481308549339048	0.1231101208674964	-0.0943223175928902	-0.5616270160936749	-0.16735409235013338	-0.11242312351026669	-0.2590961586192106	0.0247920924587693	0.35577723628740554	0.03217955180865903	0.13739178864012597	0.09448736987860415	0.14209461458329584	-1.3844722837170917	-0.7061469687867792	-0.13497712335706497	0.5235233523192734	-0.24404545748864698	-0.0013983722928874898	0.2789896445209833	-0.1990028540943825	-0.2691202041979447	-0.018112608382108254	-0.006459282931716892	-0.5834391323349102	0.17336836465772235	0.05325463922622199
-0.26589613550240526	-0.024639494072913392	-0.9449900262779911	0.25986143555651037	-0.20905584693770454	0.04078505369850623	-0.6226706890515163	0.22756662706044808	0.2657416056512164	-0.34309456421563955	-0.6426865008880605	0.12561245306429253	-0.0991203405740077	-0.44418956997555953	-0.15731023257127608	-0.12070691535316673	-0.2800333200062291	-0.03455640923960839	0.35812090243486017	0.0077291356042604896	0.0059424867197453764	0.024604826456373317	0.05013218171403135	-1.2112213458455643	-0.6457638792892639	-0.11360390612331797	0.5615386055121904	-0.30416404941873004	-0.08730585128750151	0.3767269716208236	-0.10273631887117911	-0.29427780212416527	0.02496504680045527	0.08263454683816078	-0.5786947029396303	0.22085928958959875	-0.02528877957753205
-0.2824825382190018	0.008465417979179393	-0.9898141459995932	0.24504626968280108	-0.28808809551398007	0.1468453383293768	-0.68397475991869	0.1436784950197103	0.22270485419236855	-0.2787854461702253	-0.7051820139238358	0.13906744077938252	-0.09893325951905732	-0.34151484087454376	-0.21598796150913263	-0.1033568660980764	-0.26861031411934944	-0.07966720722197959	0.4089240670027482	0.053277501725724166	-0.07811533748479549	0.06794172384104688	-0.008541378279921347	-1.092545522056627	-0.5894173544046759	-0.1504811530039713	0.6045207317410302	-0.37145059729130436	-0.1740542118780033	0.3675317152828401	-0.04575402000536106	-0.353107046440181	0.03947929930325592	0.17931003837188317	-0.5361427635571756	0.28284072058346643	-0.03182069127978029
-0.3073346611353809	-0.007192099106039795	-1.0719120090705438	0.23799298030332863	-0.2995883091590882	0.21056038694494744	-0.7662482660310689	0.054889817446935704	0.13809760595886844	-0.25608918007115633	-0.6883160192425535	0.1852072354052534	-0.10079512493615188	-0.2017331392288831	-0.2367534217327326	-0.07533341064292438	-0.23540294587951177	-0.07049548652376578	0.4199659164965716	0.13202088323597985	-0.12727317948181477	0.053281189975423617	-0.033359109689261	-0.9403315749291732	-0.5238527229502911	-0.21770120993843672	0.5587516147821036	-0.46504349477096635	-0.24010625596535715	0.3691936896940408	0.0655789712183548	-0.382918204073848	0.1198704088064964	0.2412187202039397	-0.544226445932493	0.3563699846150614	-0.07370906115769613
-0.32814819820206254	-0.0007129439765713175	-1.0575874099660991	0.1919834693526779	-0.348995231011409	0.2986117837901728	-0.7902534989700154	-0.001448994980911538	0.04776732282386971	-0.2240911804020737	-0.7017834686837909	0.15812571155918742	-0.1383013568179245	-0.058905824121919616	-0.32739507917294597	-0.11394811616956935	-0.1712510329433671	-0.060620270137545486	0.5105875481183326	0.2669101134507446	-0.18804523689571156	0.14616849623880473	-0.0788304767949081	-0.8779087070316886	-0.4364242989011881	-0.21945124103886743	0.5125359996738765	-0.534064016062501	-0.24826767653699125	0.3481052861007226	0.10236918403668782	-0.42807215376600094	0.13189018971008773	0.27895598838848906	-0.49328154555603865	0.4457317648440263	-0.0440108334116726
-0.34323109829589626	0.006755989911498084	-1.0071186588601326	0.2051436804321734	-0.38629162477340173	0.4032798211139427	-0.7377626136560224	-0.1031447598173089	0.0334586340368922	-0.1985026238668509	-0.7102938852790984	0.1415264688484336	-0.14639259418915476	0.002133548242877349	-0.4191164781247996	-0.09600649861881513	-0.04872854283296231	-0.045729305704661743	0.566506372782144	0.31032987758693537	-0.24095534679694303	0.1920253288182161	-0.0840320599874688	-0.7948426206353394	-0.43642629155603485	-0.23337209021377642	0.404918171907729	-0.5639744487663573	-0.3099442879947615	0.3744247815822341	0.13667006495760778	-0.508662897198652	0.18564243985695206	0.33111026405282845	-0.38424952949854524	0.46939107847638334	-0.010649871548633838
-0.3847564020171387	-0.017122171001090862	-1.004644594905767	0.2453192120199263	-0.40989238749473167	0.4740733632605969	-0.6915785705264542	-0.09456801923977727	0.019136119108651393	-0.11632627928462344	-0.6640079736753834	0.08509187370684265	-0.07663543952869027	0.1191531713186228	-0.4827784145995023	-0.036562175606373926	-0.010738751281557381	-0.0713267799783259	0.5228461938996466	0.33379935552145945	-0.30684140829879036	0.24704773954751774	-0.10459006623455176	-0.6794555836955289	-0.37957958899301725	-0.2242342817769684	0.2658476967466674	-0.5854532059996871	-0.23105077473627475	0.346196857166162	0.2001715154392531	-0.49059056302829135	0.24211620407582418	0.2921839206989747	-0.245014620227947	0.4242178217606714	0.025141544600877846
-0.38546524710015956	-0.03605046884580657	-0.9990089894843704	0.2554970339955243	-0.4410163666722447	0.5195116128032116	-0.6227416841056138	-0.1292004951032876	-0.024201518051853534	-0.07666352087620265	-0.590602917366075	0.024508460688478315	-0.09147386248829309	0.23880455368570605	-0.49386169997745377	-0.05523015050760036	-0.0514433138809963	-0.10992923814721496	0.5387969294419996	0.33609369898639635	-0.3616490187644651	0.3543726976460119	-0.11287175093759128	-0.5539125392833331	-0.32647661602767486	-0.20296536725062703	0.1467667195750114	-0.6151901643544374	-0.2417968640895635	0.3088312881604095	0.13422922106098215	-0.4519261974734226	0.3550716336639976	0.22784159432366174	-0.08806226625870535	0.41100105027582023	0.030449164912678267
-0.4123303541486199	-0.05487110262066015	-0.962804743571516	0.2428853097088664	-0.4142109687369689	0.5200944510850716	-0.6161386410919701	-0.063163346669379	-0.03929259930515501	-0.01646074523694841	-0.4854218581606086	-0.06003679714948103	-0.03591381955983537	0.285288582616532	-0.4567055099619307	-0.12524598845269344	-0.06973485327655154	-0.1360687864016551	0.5432573180712285	0.35999914948531003	-0.45946549566199596	0.4627206296742729	-0.1316015391468785	-0.39388201553869695	-0.3567531416449106	-0.18229646713211436	-0.03610721651904107	-0.6383983266060519	-0.2656808307493282	0.29054177981788093	0.06195737054565333	-0.37458152812827594	0.4361967761259791	0.17577509380654327	-0.001747137375131319	0.3823829758392231	-0.006634352810022126
-0.45898695237700393	-0.08593062102418744	-0.90497310276265	0.2110266282760588	-0.4232818839866616	0.4736012154240978	-0.5693342528295066	-0.054463615676356755	-0.05233376519664573	0.007061508289254776	-0.41325110883137955	-0.04934461657562921	-0.02266772144586447	0.33039077916451004	-0.4064199491205067	-0.1609153437661579	-0.052418856587040916	-0.17195726805335237	0.4999367792963939	0.3864610189707208	-0.46585856194024905	0.5276337610930679	-0.12665835893413638	-0.13075483437359856	-0.37912551942968575	-0.14560405539662943	-0.14859124013952538	-0.6239736274897203	-0.20959049470927535	0.2522383604512274	0.0034031637267698035	-0.3376547293512694	0.48392525351984694	0.07531764683656926	0.12403357133133466	0.3475902557968446	0.019731505162439374
-0.4544448361694423	-0.14205245598957758	-0.7976961283681117	0.23400881977120971	-0.3618467094721741	0.40794987635865854	-0.6293294327242391	0.007551045818184679	-0.04098584580305752	0.035506999354595434	-0.2818627316975001	-0.023047106901410132	-0.07544276129263608	0.32727617677863846	-0.3560468295429234	-0.25000474286784247	-0.05376110296849566	-0.1705363654545644	0.5366300713220824	0.4373561798701336	-0.4878893092565094	0.5695885363980616	-0.12177018261027397	0.07410717391738628	-0.4578146068677008	-0.11078206148758851	-0.24017064834158486	-0.6304139277401385	-0.24140816871741663	0.19009591059420652	-0.04551956503682695	-0.340285108497114	0.4885326495608469	-0.058016924563672155	0.23926995482856128	0.2853360997179419	0.04065183350630526
-0.4416531150796776	-0.21706791858328023	-0.6968528128714933	0.26453285615098043	-0.36636199902942174	0.335078897597423	-0.6619807306101444	0.06359937186000697	-0.020966352931853328	0.0253148994865774	-0.1913213534747896	0.0007721536989268183	-0.08923956922166235	0.3369175600669506	-0.3170729277538039	-0.27377394373663466	0.003813328975202435	-0.16726290016660558	0.5658113956299422	0.4706859418140919	-0.45286156395362004	0.5884126020018732	-0.054627806486500084	0.24709482801540972	-0.5188286966295146	-0.10039177610412717	-0.33389880624525575	-0.6553496947063563	-0.2670921820254801	0.05780744329744136	-0.031381487848332834	-0.3148868192402034	0.4170811187853049	-0.00714003118644726	0.311335447088504	0.30571328363203215	0.11573664687141447
-0.43009278879584184	-0.2829408078317134	-0.591537394002525	0.26519409650172543	-0.2876977051657298	0.32694211981642063	-0.6770348117480361	0.13238874667563644	-0.030231234998846012	-0.061476277445205764	-0.1281775191973536	0.002873944039163743	-0.07562188300528036	0.3364128187189245	-0.24015101279562323	-0.3112775803812924	0.05793132645911685	-0.19460030774801698	0.6065496464488462	0.5477804236168456	-0.4803484529872121	0.5525886044769968	-0.05775015160372769	0.46241492246194993	-0.5477762173669312	-0.1082605217692709	-0.44112831420868603	-0.6248629566963531	-0.26015668222456634	0.013033767081417022	-0.006753258182606586	-0.25974429571285074	0.3658901481839102	-0.016965158007904543	0.3783649440212228	0.2509248883619328	0.14331585504703417
-0.4828080454568348	-0.32575852508939845	-0.47707116092953356	0.3131074294581838	-0.19033673390147848	0.2956946508040815	-0.6338360631393771	0.16492653696462475	0.013029165690107269	-0.15607558185812986	-0.023752648060720916	-0.05942675392252881	-0.13964995418847356	0.2915777372059415	-0.24366844549120756	-0.29685007992180795	0.09694312379073802	-0.2763940727716463	0.6857878783599347	0.5641038495139814	-0.43030634564030346	0.5369719922285772	-0.07265904433811984	0.7043257434771026	-0.6041034550575439	-0.051384979108267226	-0.4977805971378594	-0.553925684333327	-0.31073645021407936	0.0006743190467357413	0.02124175592480418	-0.2788462021807393	0.2863744881588186	-0.042909242741566926	0.41902204308958346	0.20215986349087448	0.2177105495903348
-0.49779543386153025	-0.3757089124158479	-0.4022244714759857	0.3432059803799731	-0.11049673385689882	0.31166920152257055	-0.6608974552504508	0.1920551114244377	0.06661685825686466	-0.21665875918139782	0.04165030807484198	-0.0471265429472982	-0.10903549044339673	0.2606058476239693	-0.19193849752437636	-0.26256820027600986	0.14536769346724934	-0.3243253454100047	0.7960452432955358	0.5696869096321638	-0.41518569110958375	0.5344919767993008	-0.021040069782336336	1.0101162301488755	-0.6347231009211731	-0.02876459508814374	-0.5593799074828811	-0.45880513031805104	-0.4575314588481181	-0.012443659902208897	0.10862450592277806	-0.33601178988123664	0.2720687013781845	-0.063941788107884	0.4015483705106062	0.20205508708612102	0.23604722413613882
-0.5085363037569578	-0.45596516965678857	-0.31794105856516325	0.3244847543890254	-0.010678481807160068	0.2727935305773643	-0.7290134000303599	0.2496967877773278	0.07128053725347894	-0.31869194139147644	0.08925814845073894	-0.09387310716349935	-0.0971170507879909	0.2732516673223891	-0.11389380161945813	-0.23828443878940048	0.1588443672325207	-0.4167478823006293	0.8399123948011343	0.5492665905095157	-0.3506526733457436	0.4696573875190511	-0.04019531699611654	1.261937366887409	-0.6804347416396981	-0.014321371066712793	-0.5913489032700265	-0.38967690299692787	-0.542502513461891	-0.002693548996472095	0.1454311163753132	-0.3335471478992719	0.2984677919812987	-0.04734611926044128	0.32683352934547605	0.2545406407674095	0.21486165211376074
-0.4921300950396693	-0.40942484043229044	-0.2532496067261447	0.29293481100968566	0.05762913856058734	0.2338751820078689	-0.7943974044577482	0.18079278734241494	0.09488248968094307	-0.4041306463526496	0.07812387928643297	-0.09056544519334524	-0.12129259463733813	0.3359117287335097	-0.03906077438631809	-0.22555163904886633	0.16716098473191857	-0.4273362807077506	0.8987193612903118	0.512973388317774	-0.29879545935850105	0.45723335851339053	-0.002232460323183974	1.4758507600828144	-0.7547030124124576	-0.02977669927892488	-0.5047025637561771	-0.3163942407837865	-0.7405224884980341	0.02110140867101515	0.20307212866078367	-0.3406882781148666	0.2768821405239804	0.03504089130589462	0.23909259119068768	0.3394538434965198	0.16201973460772448
-0.5231468240513182	-0.3710216930131379	-0.19211573027311973	0.27803492516728956	0.10438060789513662	0.16907225509703944	-0.8206065205979541	0.143486282081375	0.07784275815541326	-0.4754389310168497	0.06223782832345211	-0.10784662602958814	-0.07400296555887179	0.3473928828248661	0.06874654086294323	-0.20997716041201597	0.2226023433125405	-0.419994349511797	0.9098034790418688	0.5337445291133293	-0.2750074829634438	0.40609414296932744	0.005617099411729144	1.6535359017946518	-0.7860148660775061	-0.06245159841044322	-0.4526592647657203	-0.27068033650192846	-0.823421836624249	0.06500276775268929	0.26358344338941375	-0.3499078769011625	0.1996597140186282	0.07523368736930354	0.12116502933709265	0.34958022961956264	0.14825913153308984
-0.5000497543518467	-0.30547015566297675	-0.19378292064328956	0.2271567176501866	0.1612770198793334	0.14016029901770705	-0.8733954696394634	0.09115519659991485	0.05024274148144999	-0.555074394642104	0.0010310057932880977	-0.07676632756486428	-0.09269875780531532	0.43127738241463903	0.08901724205248492	-0.16226936157131389	0.21046957077794218	-0.34670734873776504	0.9461210847409957	0.5078391680098042	-0.24429726371655702	0.3296954962308652	0.06060352889289398	1.8015009912944777	-0.8183644986492704	-0.057989519038334734	-0.3541356895682959	-0.2509204530306575	-0.8350349701829621	0.06857500335172947	0.35425958714913885	-0.36861604121637814	0.13994699079339798	0.08186288722778276	0.007896174690821123	0.35832449474802686	0.14986631869969808
-0.4587012327317842	-0.261907811628482	-0.20849284127380646	0.18293792868971856	0.19944031905923046	0.09305602753568835	-0.868182148755366	-0.004414290945325516	-0.0033687290095674783	-0.6115883496417275	-0.05370600765377369	-0.06197819066864625	-0.07589888637292339	0.4733333900148159	0.1165314602476949	-0.1460306285499958	0.2410836448133724	-0.29066670911373216	0.9489930445374002	0.47680602022122287	-0.26629973638702864	0.205396678808124	0.11828484857326446	1.8776433366876055	-0.8482629302635694	0.004362079597503588	-0.26613536479439825	-0.22184877452823643	-0.8824670916310436	0.10921495159716574	0.4054184493865904	-0.3719774562655437	0.12024799533634786	0.15331181716760245	-0.11011361416747815	0.3561628479093767	0.1886847585172021
-0.43957636350142987	-0.2558434315825614	-0.23557801428573896	0.16700264290633937	0.16886982367014008	0.003987954400544102	-0.8653365716067297	-0.08223823627876206	-0.034107583621542266	-0.6606757911501109	-0.08551291823687164	-0.05540267354307475	-0.06028205160172333	0.4720420876115122	0.1816594126580373	-0.04229349844370503	0.2658398344902771	-0.2941591988758174	0.9021751336666796	0.4453995330795421	-0.22861993227578048	0.14467143018444956	0.19922873422275228	2.0102034783040463	-0.8134192930163978	0.034364017056698476	-0.2821041718554424	-0.17438350776698916	-0.7472684681069354	0.13973228197086804	0.4384508421439275	-0.41767505644399067	0.043147242526680486	0.1972860898937317	-0.19867907732625123	0.35985453669008777	0.18293079269876003
-0.46072791452616685	-0.21843039098427258	-0.2834399168540737	0.1475261906949211	0.20368556655003692	-0.03982341499222109	-0.8390665386922134	-0.10845669500036888	-0.07088777825530802	-0.6636972283515352	-0.13613136737051726	-0.05799513026399604	-0.0861579190790102	0.46953594313177416	0.18436728278116538	0.021627326500665584	0.19950320325661655	-0.23316634942706577	0.812252526359158	0.36427656260076524	-0.19957661975049307	0.06164989475714868	0.22691282999465806	2.185353258566482	-0.8016200484092433	0.09630780437087924	-0.25411287003999083	-0.18038923760237097	-0.6695711400072247	0.241002017846981	0.4298703380389689	-0.4065810250367897	-0.018964746450780706	0.11266557662809107	-0.30404946048521975	0.29696249384466	0.1697637147003926
-0.47348757664860414	-0.17053725228361102	-0.37108883424245076	0.12670743597780212	0.15560137844898575	-0.14762863901673962	-0.8171048306691213	-0.16838658750489255	-0.04591788108545573	-0.6601377806536453	-0.16892785406755506	-0.07223951554873582	-0.1329817623341877	0.45171808735960217	0.2790530913640353	0.06297392648407897	0.19469407504312322	-0.2511461411555598	0.7171255996303216	0.24384661604438712	-0.19428144581816617	0.005575468468707279	0.33457792847137957	2.2992092549396377	-0.7707090700134281	0.16893204474766393	-0.19818812776915318	-0.17938783168668831	-0.5372377053618378	0.2560155999575357	0.4290875503427545	-0.35829913554177933	-0.06625986685349053	0.15336181031274926	-0.3257164397093081	0.2980144300909763	0.1648875159326525
-0.4005467738513498	-0.1292659757967092	-0.43672629409305214	0.09835193593878261	0.09606164222129293	-0.24628813432353844	-0.8480373254413189	-0.23833352589644535	-0.05404886763323767	-0.5944959313200608	-0.2988455654374075	-0.040848174215916536	-0.14141711347257455	0.48692131087804336	0.40346684584200254	0.07824206788587282	0.15375337819001658	-0.18108582274252777	0.5753794417540825	0.13365219455378494	-0.23185161308548255	-0.07205188869076826	0.4495529149178884	2.3558302625945373	-0.7173110349480034	0.2423199202501054	-0.16728194248546266	-0.20184833718450457	-0.37316789783844695	0.23300868674514968	0.40263813170561724	-0.28248881523555636	-0.10001476766954927	0.11883341290283211	-0.32517355882674426	0.32403492538003187	0.10403917862079737
-0.3694828361863418	-0.06200803749883772	-0.4538051578794133	0.07417095651814204	0.04686549703634357	-0.3741586816727343	-0.8644790795206306	-0.2554888360469222	-0.08072260881036775	-0.592044576438773	-0.3143776183588003	-0.03343548186519875	-0.273786909027827	0.5109144344459835	0.48639455016768185	0.07789817823286564	0.07039553164935937	-0.1791798821763396	0.4584034095960107	0.08479601905696353	-0.22434369585182895	-0.1961316014908043	0.4956943663911497	2.3488134913979364	-0.6885123879050705	0.28056228650762044	-0.08861641776193901	-0.28280268655446206	-0.17350080591144001	0.24522162144414428	0.33350424987801996	-0.1855745905991576	-0.13069063238280668	0.12330643924129281	-0.2770617863458359	0.24346659626040443	0.07546562710394608
-0.35544093696887236	-0.000319656971231605	-0.4928478316200967	0.04607729005501733	-0.03668344707511194	-0.49130315451267165	-0.8790702304317233	-0.32048669384587525	-0.11913430330676751	-0.5575546458294015	-0.31052215948139683	0.05631248874747787	-0.38842978883643237	0.5244314216371613	0.5105525936256988	0.08451775369751027	0.07020766080033017	-0.14800421366232705	0.3970065430821149	0.06275726532354317	-0.27082284774264986	-0.2870053547843233	0.6119586548445779	2.3250323204413914	-0.6003718295060771	0.2695712283894927	0.03640578106931284	-0.29014938247417243	0.0328357044148039	0.23375884744368597	0.2866463056665285	-0.10494811590996793	-0.22751159111696442	0.16426128317375333	-0.22595431484901396	0.1826108103582215	0.05993955587919495
-0.3783474911407326	-0.03590345221633503	-0.46499758948402714	-0.017516615920702285	-0.11140997396341054	-0.4982627073173493	-0.8785402358662324	-0.3276218345280929	-0.19275368917487584	-0.5888400086718436	-0.30332406927009625	0.07647919544810203	-0.5083022760095085	0.40669581397966875	0.5710430635053264	0.07003600015759574	0.08663585816261338	-0.11370696980383273	0.24393247322146133	0.07495025800513166	-0.2601699579266029	-0.32480438270539236	0.6777145105325045	2.249249670149095	-0.4974096486128003	0.27317222295625765	0.12623149533593644	-0.3138240002881342	0.2703672405356121	0.23306704565781508	0.2668801652122292	-0.008159823584888554	-0.2895822749708662	0.17455056158844517	-0.11420902185717248	0.13387139618767213	0.10379276156686115
-0.3465424491462406	-0.06153603046236287	-0.45154098715159	-0.07038968273703239	-0.08195092384795952	-0.4822472577866666	-0.8801199736220712	-0.34201374218227465	-0.21469334438988058	-0.5794988299251871	-0.3386082446713036	0.06861602264395729	-0.6565540628797745	0.35673257227736377	0.565514009163359	0.12029932279841091	0.0653528605669605	-0.1732027965036977	0.15349154549349747	0.05705305440920218	-0.2911357404322254	-0.3421415368451906	0.6950290604044769	2.2046496510301714	-0.3924012136538429	0.2726849371095882	0.26231652356616914	-0.2848972098098635	0.49514587284458356	0.282163512051013	0.248993570355644	0.00791016355781152	-0.31444697422324	0.20897776368400378	-0.028814400219602677	0.14078876035832985	0.1286131196106838
-0.3465085447497371	-0.10467375754542818	-0.46081445152431905	-0.04509687627757938	-0.10700296442495125	-0.5878513008851937	-0.8384376242271536	-0.33018902963628005	-0.25729358481741416	-0.5895528590090728	-0.3211828108539133	0.0006755994264401432	-0.7043356651130406	0.31630990450429974	0.5162771686176361	0.15401557958398657	0.11951016526606931	-0.2341939972149353	0.0487232859116822	0.018261335837169244	-0.3096770504901166	-0.35734078794571256	0.685971876094961	2.1318021562283525	-0.26921486477182843	0.2464547581865569	0.3424770019816643	-0.24850588156849462	0.5872950717793506	0.2898017041924784	0.19198365320529764	0.037286726690124325	-0.31057329951800083	0.2505753852613656	0.11730049541338523	0.1756910890131038	0.20439251525266675
-0.33779665270592274	-0.06826682425927277	-0.4058591238352104	-0.03563213062416985	-0.11450081326709542	-0.6553541496012663	-0.9256585224917364	-0.2667945244670579	-0.29153113687929205	-0.5404537739359333	-0.2811811621867835	-0.054771028484660686	-0.7238165205159643	0.30054822230302064	0.5512837233589588	0.19136872033549235	0.1161538219061838	-0.3037729357969256	0.01350769312193717	-0.03059058211507788	-0.33625547494857055	-0.3378572029067445	0.7145027817819846	1.9957276522068006	-0.0942004381676709	0.12918466185480315	0.4670868919235252	-0.20498806680761997	0.6722601385490157	0.2681873144435455	0.1656583435120244	0.11533961980086645	-0.3866650975328977	0.23749632371124826	0.25455273379719684	0.1730525857811732	0.18584832438054377
-0.36547434942957496	-0.050253372769965235	-0.3673658778788621	-0.050477113975764765	-0.08317137270463844	-0.6531887727160748	-0.9726368123102225	-0.22842474415402864	-0.3634747792327238	-0.48478161157527805	-0.34181774289414185	-0.07111248415874738	-0.6849253694622189	0.3836273979932229	0.523134424480151	0.1736623078302408	0.10694075803777167	-0.27114385364127214	-0.05411111766617144	-0.04393013155047469	-0.39005131232631346	-0.35248450356762207	0.7306646431459294	1.807621241469366	0.04493930788221906	0.038654386891375875	0.7056866499288486	-0.11061978997871724	0.6535606596833554	0.23234101694183282	0.15531833512302476	0.24141962807253683	-0.38789047951439126	0.2488659134902312	0.3624183733790681	0.2104920120226043	0.16620453274091712
-0.3409103208967362	-0.039388836396195184	-0.29697760242049787	-0.05102577031173925	-0.060689013990411086	-0.6346109819972294	-1.054785969961278	-0.25639875269135604	-0.4408106166788519	-0.47454579631883326	-0.3457727265239906	-0.07683247701314197	-0.6563722603657145	0.4368375742095421	0.5110463765173994	0.19344029153437636	0.11636312396183171	-0.29728383468931024	-0.0947783823976467	0.020128789499474897	-0.47522899166609883	-0.32802157149358824	0.8036026870933316	1.6049944502566358	0.2090596890407949	-0.10952782634611916	0.9110545944730924	-0.055578886945010744	0.6894399091482464	0.22718130393616182	0.1165803976782253	0.36704863107030744	-0.34793397979888196	0.26839249847944036	0.41601618549267005	0.25660910496389133	0.17861087776937412
-0.33858079559105214	-0.02642649991857881	-0.2287408473381173	-0.03507672941989713	-0.018829596005753745	-0.6455202701906728	-1.0677964516673835	-0.2232394468986676	-0.5591443435382472	-0.4285374670121258	-0.3011477880149609	-0.1061110337426067	-0.5906978558180487	0.5442685007781429	0.4014204672667557	0.16240568145725653	0.10080917798538251	-0.2765765158821812	-0.1512126528621353	0.049695071264124244	-0.5401521604144969	-0.3171707505049292	0.8423166273431502	1.3923853049766952	0.3314199919134792	-0.1256282847319785	1.0486912037721425	0.003110669709592756	0.6704785852532481	0.20294179993125047	0.011241417768199846	0.40977564864081684	-0.35216179894389066	0.22788596067080072	0.45445368534888086	0.2834857849462223	0.20674289057734785
-0.35323944010053393	-0.011086308512954219	-0.15803222936953315	-0.018627138214497803	0.036393187856574825	-0.6017700103225917	-1.0373902256640828	-0.21302003029003047	-0.6103090428325103	-0.4046249866959835	-0.23811841220408075	-0.07854658688910386	-0.5006538710692527	0.5433964402890923	0.31334548555866515	0.15043783036264247	0.1114925026425414	-0.32331276296117023	-0.1531367852756216	0.07784401644005264	-0.5878607342671625	-0.2262131856638241	0.8291184069041021	1.184489143540592	0.46946323434615955	-0.1989686945916099	1.1783774063444825	0.07143770985989222	0.6934011581127771	0.18303610156633918	-0.07228043472191895	0.45137835370916496	-0.4031634234008779	0.2419078590856903	0.4394684817724254	0.28451964166442845	0.290689836753047
-0.25118248575893276	-0.01686478229689893	-0.12839698429403873	-0.04896946268231339	0.06046227839801144	-0.6049869266300993	-0.9818304016956458	-0.27679723369733733	-0.6630923122682926	-0.3835161718273732	-0.18746971554768177	-0.13029487737685785	-0.357599963726465	0.5750102949824696	0.20924365033184414	0.15986264008829051	0.12106635091801107	-0.24142481380705433	-0.2339286356980145	0.06744501112384169	-0.6555632718659673	-0.13550639678934762	0.8387733963825272	1.0254963021276324	0.5561241239782606	-0.1876259038895824	1.2371379892316705	0.14847467126034383	0.6575346615516973	0.16972379295691986	-0.12937977040183826	0.46791622245214326	-0.4180322626470362	0.23717283723204038	0.4630842962544631	0.3422365786979041	0.3172723668570927
-0.13899205091715922	-0.01625734519359707	-0.10105900514391272	-0.0017288474098675732	0.12724968512622287	-0.5967207987044655	-0.9292817665344467	-0.22197213407196087	-0.6832140578105979	-0.3765897526089043	-0.16135952177466936	-0.2510972815024937	-0.2527331643613507	0.6152435483200357	0.20913247065819487	0.12640716275598116	0.040938006272523204	-0.19179729940507012	-0.3376176835896584	0.0679920677567741	-0.7414382929341106	-0.001539356479882581	0.84096308792505	0.9553101163951151	0.6047566237457962	-0.16378431969193744	1.2277812265441352	0.15716451860411315	0.5729277379185223	0.17898117036115868	-0.1028037005519689	0.5200838104432378	-0.4338165697935602	0.17699704959435586	0.4288910312457837	0.32052136827327204	0.31211192611491934
-0.040259301054703794	0.0024221472486739256	-0.08609973832767245	0.07387935706444856	0.13166967681336078	-0.6581802422711693	-0.8628801539123332	-0.20826505183561045	-0.6790067326370443	-0.3109299539105365	-0.10960605035368573	-0.34101841744595796	-0.15398793897715957	0.7005131843789335	0.16707458511959628	0.1448630511696049	0.003814555563991992	-0.14496655905730965	-0.3633977275320755	0.0625778713176113	-0.8569338370496272	0.08822422813615949	0.8071246024725663	0.9291295291768229	0.6950367819669421	-0.14038563019856662	1.1848948755268327	0.1897457486503789	0.4904585950453586	0.18156609573234667	-0.14590671364436053	0.5784099586671887	-0.48499008950799916	0.0767328046701927	0.37002109598930916	0.34249765934110626	0.241353654193255
0.04102362843251218	0.009293187662903884	-0.06567089630356267	0.10083760050688015	0.05975253387924702	-0.7353714861501732	-0.8626854810402989	-0.18427749121668552	-0.6993243231913105	-0.2538073670729624	-0.08448085155525512	-0.3629401250990917	0.0014051669686355127	0.7755020518051751	0.15046825972673372	0.0859367004628145	-0.013733301867471223	-0.026685511526116545	-0.41105826132149514	0.08466071429039838	-0.9119725047081311	0.1629260852436944	0.8172726601040846	0.8728779968520826	0.7655705831263158	-0.08421659537477269	1.1015731585156434	0.1682973676393072	0.39064320418140214	0.14141937470935215	-0.18145237029377817	0.6738427910129536	-0.5486375755951667	0.07717026343009116	0.28566396876363154	0.3119664750051716	0.1229920846399287
0.10522551580831656	0.03673350827198568	-0.026426405197937947	0.15323256304677585	0.11604480400426946	-0.7615802421013009	-0.8587510398370778	-0.15887712690157899	-0.7354082728543158	-0.20195568719957152	-0.059077033462414275	-0.36325658927624105	0.06142691415501085	0.7987963561645157	0.2067688989404724	0.055533164295010595	-0.014740450375045695	0.040333329271786	-0.39405699409472067	0.19026276844037332	-0.9119669445083035	0.2316549474440972	0.817055628729959	0.7475605497297148	0.8021941939473308	-0.07530672313369739	1.073200601168397	0.13735161462842246	0.362464858626805	0.1892322983086661	-0.12859016480274904	0.7689786419143075	-0.6548639190476573	0.06916837391734358	0.19159167526920604	0.2548626272629	-0.04085871855425408
0.11983637943833744	0.007551698965001963	-0.0026814560497406712	0.17012525892786673	0.21929609409769896	-0.6385443059625909	-0.7501922250441464	-0.1678405380666075	-0.7248783748295378	-0.23328908992457603	-0.02425907401210966	-0.37624128790866695	0.07801347156251034	0.7640340336892586	0.20686988746024762	0.023113543234081758	-0.037407338359922535	0.1373509594415943	-0.3951424467356982	0.2852233264576161	-0.8752375103448934	0.28850957560865365	0.8174722514570764	0.7294682121654885	0.753475381322784	-0.04571566775174979	1.0445823792714597	0.09171578941323116	0.2788561644344899	0.2906419547001353	-0.18524439542682591	0.8168625178002452	-0.6457172819273849	0.11717017179394677	0.07315288085365786	0.20688623046509091	-0.14959326788044214
0.16914658322489368	0.03777623926217707	0.05332863458719413	0.17682978627910595	0.32516228881970866	-0.5403514021805662	-0.7042916218904629	-0.16763670986428	-0.6658703790807028	-0.24266701782433464	0.050902719208960924	-0.44703638102245835	0.05873068694863927	0.6527800907771496	0.22864842977153227	0.00456863733005404	-0.05813314276864011	0.1552686349842478	-0.38393560919692493	0.36033890154232384	-0.8356601109398725	0.35904081521963005	0.7871246769018095	0.6901269136868907	0.7318183133485653	-0.0305557312480076	0.9091412865060379	0.06738775501976574	0.2506306495558372	0.4074904142047021	-0.2220461062339055	0.8336202443399727	-0.6483690929751135	0.1448907360395741	-0.08032899291660157	0.10652061770617745	-0.20700273051399684
0.19645392806293943	0.01724982189314368	0.06555468146675181	0.1921906893982477	0.4195754215955672	-0.47231468203677307	-0.6397535595797326	-0.14981724575454408	-0.6255117207974374	-0.22389883088358853	0.06131870973275203	-0.5634270243043652	0.09402726666526191	0.5662967636148141	0.22800156707814984	-0.06611770063207703	-0.032399510036865274	0.15753451555896175	-0.32489630913000667	0.4404325869672835	-0.8262349544323883	0.4702596769804469	0.6937197023732524	0.6606221351893051	0.7466960924794471	0.06082181012060789	0.7167276412210853	0.07975291712914825	0.15667832138245924	0.5085275526585982	-0.20475144401609952	0.7554879743010239	-0.6933045237442228	0.2040718595778317	-0.14030137661953707	0.056124710969653845	-0.3359035360624704
0.2050971243632896	0.00023934621255169292	0.09186987649749488	0.20281887691869005	0.5089729595691421	-0.40898499979007247	-0.5965930003861615	-0.2045373591380249	-0.5431542592315927	-0.262567315713552	0.060007343587563	-0.5940286932109566	0.14236176935825456	0.4926510618320215	0.2561177871581506	-0.0937788740622134	-0.07417045019772639	0.19651912016976844	-0.2635506940606101	0.5096745481696516	-0.7518296062382754	0.565275205739978	0.6080280616367426	0.6477792813821525	0.7197973832256979	-0.010051359967116674	0.5899551107756549	0.08099880012242806	0.0603585397667721	0.6676353804631121	-0.14556643095628125	0.7670005735189424	-0.6675330016161264	0.2614993070070402	-0.2244550841799347	0.02476561624809325	-0.4445077525007184
0.20081589318815002	0.06274062029145942	0.10099853750469197	0.15297110836293654	0.571587929602773	-0.40116803182301447	-0.6154734746260493	-0.21661292031008367	-0.5079108933767122	-0.2711794734099679	-0.010196116464177873	-0.6854671265560797	0.13478925838987532	0.49857063502313714	0.20577862860715923	-0.087215076425073	-0.1181589792352492	0.18712780824390882	-0.26253624641903206	0.5469540247538011	-0.713561294102625	0.6125970937118148	0.5807693086025213	0.6717930044582696	0.6764075903285203	-0.013901291701991527	0.49403510432518	0.09348780855626725	0.02692622772236713	0.7587191485846675	-0.09802866093775889	0.7390860821932709	-0.6688357867252448	0.3270422547314929	-0.24388469513121153	0.020728157081589673	-0.579384208802599
0.08721070083910362	0.0920981665878239	0.12251223693736375	0.11035784131492717	0.663426408154888	-0.3658512825332667	-0.5823297754622867	-0.22506579407848926	-0.4828258669921099	-0.2269138428638084	-0.05780195634253752	-0.708990489833547	0.13466642711760415	0.49120411017519927	0.21255236406005823	-0.07168641970638306	-0.1493518867935321	0.14437120133934603	-0.2292092854342708	0.551111848172775	-0.6205942381545885	0.6169782879711818	0.5330069040537552	0.6609668339385022	0.6634982771329255	-0.033883297498419805	0.4903162864483151	0.05756405976624891	0.024422279895827053	0.8326166881553607	-0.046459169121478475	0.7203970055851311	-0.6639057101132357	0.43219796922349757	-0.3341369450022939	-0.06931531800124059	-0.7073834193171707
0.009896070669558504	0.1561149690252121	0.1734159943285316	0.08090547089040404	0.7492567057765063	-0.35845772334744685	-0.6025878629927902	-0.2914128979830301	-0.3831491579437888	-0.23985584150853514	-0.05740725817856779	-0.6785157193656448	0.16569617867521505	0.4831892700200074	0.17339482608301227	-0.021931519825522272	-0.12993195845380623	0.13666364199044362	-0.181544496451119	0.5455430650207315	-0.5361205933762856	0.5807930165688815	0.43893949938908194	0.5491384964434227	0.6648378313619353	0.0062773416900349325	0.5179982660291496	0.05789113227928951	0.019431680026456295	0.8960532354628775	-0.10213801207100019	0.590576668001144	-0.6325972507478419	0.5031303230775375	-0.4286821029663922	-0.10330380547544442	-0.7236649589238048
-0.0319251454743328	0.2162274651939541	0.1891196655642221	0.0012715530723882817	0.8616036100368465	-0.34204332865399795	-0.6293050846434968	-0.31321423752263655	-0.26806993001181956	-0.2621910847236749	-0.10445705976663193	-0.674919457988657	0.19509298718390863	0.5065536249772846	0.03770496728113939	0.011182523703644281	-0.13528403178432882	0.09001797242862968	-0.17517116183992512	0.5166937253787325	-0.4705161045123664	0.5564748934440586	0.4012298621341312	0.5001862752736407	0.598294348173584	-0.037667367704846945	0.5267619469457532	0.08549426248262375	0.05498677585385745	0.9307746545273883	-0.16624355185892273	0.4452797102543767	-0.5797560454654793	0.5775967751800734	-0.45298749455452425	-0.14938185182179925	-0.6971046202027691
-0.0932102605079641	0.23676441634400563	0.19045091592676372	0.005578656424326032	1.0036847100075121	-0.3485092511976958	-0.6015562830608375	-0.31097666168149407	-0.13419641803444246	-0.33199457208718924	-0.09410530521874137	-0.6194417523286236	0.16244790901161407	0.4545762797515721	-0.0233493694757664	0.08806458217893813	-0.17723527776922635	0.06169578423471358	-0.14784440225603349	0.45990602817665094	-0.37618906487320425	0.5322835155745747	0.40997341673023263	0.4572130342995682	0.5087270702159071	-0.05298347272687624	0.518096101653041	0.1298601971866346	0.09843706854413323	0.9423105760285031	-0.22127962834805945	0.2858915367465604	-0.5168802786130888	0.5594949912004417	-0.4420663322167725	-0.2153325288890568	-0.617228676945584
-0.07787910727289471	0.3014165411770282	0.23667255558111416	-0.044812188286744735	1.0410798651462279	-0.29571735679413563	-0.6117295706606432	-0.3718197182499102	0.00434736694538157	-0.34461791522464325	-0.12504379982120353	-0.5636675711991251	0.14822332294435084	0.4651277254822063	-0.16029863215764212	0.1637485127779384	-0.24963023924597696	-0.05414199917447713	-0.23494090846279372	0.39015713533365864	-0.31816456990736797	0.5059055325519531	0.3859129697941826	0.49966259832774595	0.4536801399043059	-0.05048254826407643	0.42540987842657446	0.15498506472167026	0.1639450573348257	0.9405359235264464	-0.35620141949899004	0.141037911946556	-0.4866166609470917	0.618380774339758	-0.38899005781832574	-0.24823326285102382	-0.5746821076719645
-0.04718625823459856	0.32942232183170195	0.22553752593396642	-0.06369815860729926	1.0125494780293665	-0.3971114092396971	-0.6356632496760036	-0.3896747144059468	0.09753578696362222	-0.324160072429463	-0.1486484704545063	-0.5211691523402757	0.11135176098574602	0.5389980267465805	-0.24755978244915178	0.21460686663940676	-0.2393338037876457	-0.15806237808494564	-0.23083738874784743	0.3266803625451425	-0.3252098579220466	0.4543806920735344	0.3219392904882543	0.4600142006482554	0.416995151051636	-0.09140853021788141	0.28020650665242336	0.21262277573832927	0.1940942355498343	0.8251581775225583	-0.34484880230804504	0.011136835689406526	-0.477276013390045	0.6775832613332684	-0.32366088861432046	-0.27086979848513637	-0.5568162704118841
-0.07568892617571084	0.36777014602382047	0.14697728612034458	-0.020953432233302982	0.9616120120289209	-0.5147586341999705	-0.6460051295716855	-0.4289567728632163	0.20499719089854507	-0.3848453729531764	-0.1484792283629101	-0.45595146786162166	0.05306336139573505	0.5967925482553762	-0.2884613519502015	0.26503356248397775	-0.25338820178123744	-0.21445983542083696	-0.2236355962850869	0.27639213827779474	-0.3135537227171357	0.38490632825314325	0.32626276861666076	0.49026542798197975	0.3255347444301625	-0.0996064627546936	0.19169666001733016	0.1758723857728124	0.19905243319149335	0.7610981813508879	-0.3651227378573357	-0.058332175883092176	-0.5328856370292844	0.7014697080083242	-0.24057809392761986	-0.2809811340492513	-0.5355157243649
-0.14307255518990847	0.4263025675838882	0.13626584333174302	-0.015567046753521146	0.9284909440746991	-0.6251078071294531	-0.649189567920543	-0.4865774633989487	0.2912742115769239	-0.46763437531454893	-0.1475257912369691	-0.34060591458935147	-0.015108131629972672	0.6216493083806884	-0.2612135286010168	0.3045292820646295	-0.28032996536725796	-0.23801545132950225	-0.22308771645219044	0.16928234567597597	-0.22905227693969626	0.3069238648200079	0.3057694842257912	0.457094150178628	0.22721033449458067	-0.16100412367682768	0.2090823515199002	0.16082851747247226	0.24391999494315772	0.6210430337800348	-0.42994592547959576	-0.08277235535555111	-0.5072483138302528	0.7162624801679507	-0.16067459685063665	-0.2843748406205867	-0.5032023697402199
-0.18139725526989248	0.4900886826028875	0.17099592780174216	-0.011430562769478856	0.8485382086044326	-0.714233236059969	-0.6763734455946434	-0.5093151152256407	0.37907810925119056	-0.5266435471462396	-0.16529991177498854	-0.23705846619129917	-0.043388989232234124	0.6451915680434916	-0.2813143772259953	0.3539912467601817	-0.20483657150887785	-0.26325092467274824	-0.2588878716815945	0.07441463997529026	-0.22712349510289087	0.20315453029131852	0.24893584646159508	0.4601143936642574	0.23225271028940403	-0.1697230098994963	0.1811499186287972	0.09640449408135429	0.3299575426099534	0.5455582581773932	-0.49261007970932746	-0.1288623010251773	-0.5738586308052426	0.6884772802867098	-0.1376006372457571	-0.3316374024907669	-0.4222166398821754
-0.2107081997319577	0.45655776679070803	0.15721319525827027	0.056492568251908404	0.7636385054864547	-0.6874585484653349	-0.6501755068442201	-0.4683567634205379	0.45229491131154675	-0.5556458304022459	-0.08583221464794169	-0.1641248941230239	-0.07443215848845902	0.6261737236998588	-0.21890397098546344	0.31981254814467364	-0.10783081977187295	-0.26302216234268033	-0.24149093762969226	0.019222292031178406	-0.196533262908947	0.1388331095960725	0.1487575552801757	0.40724377794891237	0.25601751692003993	-0.20129901854657528	0.18839634358785848	0.0340721530039874	0.32821822167719594	0.5386884713690602	-0.5483530225016441	-0.1823436120946266	-0.5581679110766652	0.6808818283943632	-0.11143389145404452	-0.36346788849662276	-0.349320739215908
-0.20615335149364208	0.4627964671935108	0.14272296181586636	0.13695729904397672	0.6608308785880592	-0.6451863170377877	-0.7198823108828007	-0.5030440424643057	0.5136568152072443	-0.5834686124060446	-0.08662773249834502	-0.1425277067881169	-0.08517887068578958	0.5184875986356564	-0.14256592955402353	0.2828894638072578	-0.033937510532576154	-0.3292693630702007	-0.268306821490974	0.006755633845575667	-0.23864117103543286	0.07138367587870038	0.054991407602811106	0.3528108249330637	0.2797617576477084	-0.28647719120593884	0.16020627990609643	0.08032312013425479	0.3158106862046418	0.5008101896209665	-0.532622209244589	-0.20299139005875988	-0.5484422583523408	0.60862861574778	-0.032425803952358966	-0.3472604283437537	-0.2754652758236561
-0.27138560063202166	0.46935472260810174	0.11998385093745756	0.12818204110231535	0.550707228371731	-0.5811253112589749	-0.6673468091545953	-0.5043709214801597	0.5170411735076127	-0.5172397084698981	-0.15183254935539534	-0.14775244600032045	-0.11654937702206043	0.5226560061001543	-0.13999893128701105	0.2672077405036506	0.03793795558610509	-0.4166323367147253	-0.30481127747484493	0.0049680327970591295	-0.2817138767986422	0.011658786637659957	0.047970917405960434	0.32135565136909144	0.34722324733378607	-0.381359513253517	0.10500273856328027	0.12044539564695445	0.314759912610738	0.45160311876487363	-0.47034675636911744	-0.20884503115438346	-0.5374538288887607	0.5478168572706885	0.07345366955947413	-0.34207959224068907	-0.289656612612481
-0.298099103527761	0.49303111777314673	0.13737719827562178	0.17462539082762016	0.4531775397555764	-0.5316681844164414	-0.6239121244766241	-0.5491425382005184	0.4433406996000292	-0.4951448184675719	-0.12609154740276105	-0.15057304315874293	-0.14566587428965688	0.4573708332589736	-0.051800504093153656	0.21540821310048114	0.0649111794924073	-0.5130184591982327	-0.2894623208859883	0.011787862307969283	-0.29330208489566073	-0.1121011688410318	0.035875342303181845	0.2507347561767988	0.3992976054735286	-0.41602193403763116	0.09732404588528615	0.06888438597503013	0.30523606593745556	0.3458731078862181	-0.3817499227613511	-0.19836203915053147	-0.44345447551774947	0.5210066276958565	0.1345127170103104	-0.293797705632849	-0.34870674977039895
-0.3206589888217838	0.5306433070768382	0.17517983138480103	0.2255979749008091	0.3651271429672592	-0.475042335879149	-0.5907068006371972	-0.5869976087211395	0.39311769726785406	-0.42914480512066	-0.08310288584632632	-0.2025784572362508	-0.10357628800028214	0.4487284151548413	-0.015660545623646	0.1265093632131246	0.17072452066932858	-0.5498968325487273	-0.31627770074321326	0.0019002259399492239	-0.3099479846123772	-0.20731110685835946	-0.017433085855565092	0.19065078665536442	0.4313347002556432	-0.46544097060939826	0.08673613021254806	0.03001218722661737	0.26570458186142837	0.25173588418977777	-0.2845491615077314	-0.16560753380804796	-0.35850800497998214	0.4168765283193795	0.14021338344426057	-0.21213657864763893	-0.348584176427421
-0.38891633556444827	0.485684029191842	0.19421907098753752	0.2289631555520773	0.29398165044612207	-0.44986263659166054	-0.5436700158121864	-0.5592589880830285	0.38215090837271737	-0.38313510066100576	0.004231764842635521	-0.2575490875778981	-0.0840841142665556	0.395666575544635	0.0524960919293833	0.026033575225276717	0.22602121633212952	-0.5363009308238744	-0.31816946531638113	-0.023664891123633038	-0.30279564215768817	-0.3125137605659336	-0.0539580321637063	0.08969143535066407	0.46358118363532375	-0.41031036608833327	0.24344457285891355	0.012607188386272419	0.24239295238870096	0.20477292862344232	-0.14713698688453825	-0.1274813519736108	-0.27531813911477687	0.2596372660709206	0.1257398295967931	-0.10988411844863574	-0.2447632960020163
-0.45294686268138296	0.45624861284384044	0.2118603947819576	0.3234970181840152	0.21734283068191101	-0.4186945010141221	-0.534062304135344	-0.5398394387676576	0.40296449275285295	-0.3960144122348707	0.09711006427267042	-0.3273626583740603	-0.056982097328171624	0.31001424096414615	0.041664421710464174	-0.05507338954709382	0.23983647952127618	-0.506161906021792	-0.3955602812289706	-0.05973991780897747	-0.29063733853502965	-0.3775706031403886	-0.10108532927613545	0.07010054931499536	0.5316872492128404	-0.36947811707650335	0.3744537412965478	-0.04808146502215486	0.23880090272619725	0.1952636986801951	-0.09882275017466953	-0.11497285163899999	-0.19732453620177764	0.1285771228346309	0.14444738078729844	-0.03515768086636463	-0.1559675498058326
-0.44289858664769854	0.4455423307232304	0.2677116284706703	0.32300209965120097	0.1716424610193731	-0.31253830315196457	-0.4793410638352927	-0.4707569864891677	0.37429325400221847	-0.34624997931176826	0.14930424530096525	-0.3417110247455785	-0.010736255669581685	0.3287822447899239	0.02902314103546618	-0.0644085342507007	0.20926295838424264	-0.5085485566194068	-0.46988830325347986	-0.08675971485780024	-0.2431654850416841	-0.4647125769190642	-0.17725074602360086	0.012864104429262446	0.6080366188713329	-0.31423651784774165	0.44191086056374	-0.09215576093590325	0.2171534122605805	0.11802964783198722	-0.05830661121387658	-0.09847827940231445	-0.05704986371304943	0.02377915856387375	0.20270813942726415	0.03951501313821478	-0.10953796918528876
-0.42052955306412165	0.43332245133791414	0.3066885076918308	0.3956542826652286	0.09899180911022099	-0.20459273521095134	-0.43689697532674066	-0.3677693983823291	0.35587463077300363	-0.2823725869152979	0.2004919120026783	-0.38674580115001006	-0.016083071651666465	0.25521383679720544	0.013405736072541308	-0.0820310238289186	0.22518258057477505	-0.500849982889956	-0.5440702302932064	-0.031148235303392537	-0.25067782984186654	-0.469595462830864	-0.18198009219942549	0.0006608450193807444	0.6532114895224186	-0.22860483765319914	0.4751487080895661	-0.11133305364770722	0.22183597203272756	0.07339344546975496	0.011227562402867472	-0.07119414796398288	-0.01058175049341996	-0.031055644358081235	0.23169448337290138	0.09788115137562323	-0.06748615673864515
-0.3708308578245469	0.4180088777113345	0.29390901093215877	0.43655324744944163	0.09416418326987161	-0.1058523217815164	-0.3777551705128713	-0.35317658701327703	0.2986624608547514	-0.21375969249815743	0.28204124384565843	-0.42634527924791144	-0.04784349448410092	0.22912088206192407	-0.0327115925570012	-0.1328411440923239	0.17672621324333554	-0.5525604710486945	-0.611100311388595	0.027619276892911125	-0.21768875239903918	-0.49707171844085385	-0.19274498400069257	-0.022760848174761376	0.5960698207624933	-0.10424831745316987	0.5145284297394442	-0.07523883795230793	0.2076145686102831	0.009020704509391245	0.07953590019418567	-0.08153506457742224	0.11857632501520636	-0.04853426348121638	0.3100810709184191	0.17286027806001875	-0.08054107612252219
-0.32255149074822953	0.38114862202575994	0.2948943531402508	0.4613974353955109	0.08815938868866321	-0.03146182547133401	-0.32165221854595016	-0.394071114499289	0.27094039505830325	-0.23228180848488797	0.27438390641662247	-0.4199287429581437	-0.03903346095770457	0.199139821475703	-0.09072553520610085	-0.10303983001492137	0.1915682649087866	-0.5785126299800585	-0.6540437265269853	0.15529045526093407	-0.1927843084719651	-0.5525083965362286	-0.17818607373488038	0.04011602883504046	0.5678073683679543	-0.007793543854040674	0.5423169394314582	-0.07493766691826713	0.14939273521518745	-0.05652513935560958	0.13603875026289777	-0.055653728304184205	0.18571378744638561	-0.05163099727369017	0.3896674083022239	0.22751869873038685	-0.034025133368822826
-0.29213917555610946	0.3203759080092179	0.2950031397465394	0.547774503965786	0.10023505881390808	-0.01807060909311744	-0.28546262477967654	-0.3490551554230068	0.300061074561366	-0.26691856381254686	0.37784975903918766	-0.38588879834000067	-0.04437082704633789	0.24227382443181086	-0.1341936001991877	-0.10303302784083561	0.20071328901515817	-0.5454027862699309	-0.6758442820869417	0.23782778204722912	-0.14652530960431115	-0.5455983549944852	-0.20726152470404804	0.033878198569788576	0.544414452936049	0.1078946546078992	0.498912994717757	-0.10660867174752042	0.09407468875790252	-0.12169892608925122	0.10026498276135017	-0.023084513386486705	0.19215523551793057	-0.06088934086696224	0.4421512378646336	0.3028986865034689	-0.0388341743049467
-0.2585696815309958	0.2704637026565758	0.33065379326407474	0.6344767267881077	0.1278506943979793	0.1089060297136903	-0.29289177004311645	-0.2826994876284852	0.24323253448248558	-0.316634052147201	0.4806472254298009	-0.3037296178441832	-0.05024518677607657	0.16418456318290617	-0.1340335896919121	-0.15843225693626306	0.1895560773717598	-0.4876172156025616	-0.6952838036898289	0.3449694589273037	-0.06187137019827157	-0.5306204290536211	-0.2864112100458553	0.08606474157826335	0.45420355811867735	0.2554241450413089	0.503249370252946	-0.15948311222316497	0.06796473284120351	-0.16978316580432007	0.05990363330735896	0.08335075265020678	0.19113703255726192	-0.08592772149200284	0.5018567023149452	0.3802461582977475	0.0035367625897129327
-0.2875603739331921	0.1991310297445658	0.27498268295913625	0.7229929063818974	0.13874393708197574	0.19731327811683486	-0.3455589786809179	-0.16180250980411595	0.29695339861866354	-0.36582434062073965	0.5171976157467967	-0.22571176775284257	-0.037743634019849016	0.09647659218247903	-0.1385965382042081	-0.22449878794306094	0.19535923350260712	-0.45387219576516385	-0.6994971074030477	0.458357521370206	0.008068560921094564	-0.5293210406878598	-0.3772548268036977	0.10501136044042673	0.407948711164115	0.35731200276113123	0.5168425558346913	-0.12148328028252187	0.025499752487497186	-0.12271598026104827	0.02812796494220383	0.16445092836256406	0.12067398998326373	-0.13024038796407716	0.5378188682927922	0.39836183367718614	0.038580664463165194
-0.2895635229291564	0.1707133445511426	0.26821606103786405	0.7751448914913704	0.09935640833644607	0.2724589772239609	-0.3599004080753003	-0.1092681602511006	0.32773806181954923	-0.3572365104656072	0.5256143090325153	-0.15725447200160772	-0.07149307093718907	0.04111985132625652	-0.14187123493654047	-0.2782626507123501	0.1989975286172848	-0.4816385842385009	-0.6809942012203961	0.5108593944409956	0.05056382963555779	-0.53396161362331	-0.4551237460600407	0.07882599177668609	0.3384200818321413	0.44358057451676275	0.4771221076432455	-0.15276423318896937	-0.061031272349975386	-0.09143447958274972	0.0536070111079176	0.22977860583030832	0.09008783650015902	-0.12225115693330468	0.6510241331534424	0.35461385428465747	0.05323819311101763
-0.32432990652628874	0.18202806287376253	0.26213913353244217	0.8616305413840817	0.051560282823873815	0.3064418155275786	-0.3203971839632748	-0.07244993008314338	0.30273346255448286	-0.3745920172590098	0.5549250688068633	-0.09361259051667944	-0.10267753677472832	0.035382548600311446	-0.15523023827149515	-0.30828127216681567	0.2136707674774382	-0.48097754354148065	-0.6606874711350277	0.5423793971822324	0.03755534056928529	-0.4630295795671027	-0.48729194255500863	0.051542738036295555	0.32955692356691935	0.41496843482386747	0.29738908904503936	-0.17760394927082795	-0.19010587483674918	-0.0817781756562556	-0.004396394671327425	0.2678868405645552	0.09334942335590465	-0.10951142854083303	0.7356578533970021	0.3572365644477055	0.024313173119577265
-0.2805602605073718	0.18926708476333745	0.22558486235922307	0.8683687753853523	0.05124333767652474	0.3576192794851025	-0.26303556476199946	-0.010422351308499977	0.27049857387713055	-0.2823806749859209	0.5025863818390126	-0.00464928804495007	-0.09335433560633491	0.006428632192340994	-0.13455727915691806	-0.2696740260632852	0.2198273521196465	-0.47474624315339875	-0.6515000350693955	0.5356993097454549	0.09631316411236376	-0.38824658553626823	-0.5318746533837146	0.003437115250967876	0.20927767695633567	0.4229625103825617	0.1687859614712663	-0.15653059337031783	-0.20882856070333689	-0.08215105565585362	0.0026443842932901244	0.3375468455962717	0.0881226012468203	-0.08887012336240116	0.8176507935717355	0.38756340532969097	-0.04675796411272967
-0.3014363275812761	0.17610477942466107	0.15796226863417734	0.891867085676951	0.012375214900626862	0.32258822960362477	-0.1866357769799966	0.025624404783946186	0.2724469962459318	-0.22304581084457203	0.43910295310225156	0.03280769250574085	-0.08902385096424292	-0.062025417364840664	-0.15635646370112516	-0.3041045994678021	0.32030034666404117	-0.4548937947472805	-0.6264369439908067	0.47572926827600925	0.08495522036486529	-0.3575579464798504	-0.5383759638402725	-0.004630335115393669	0.0960662492173999	0.41800621723958686	0.08010364020877643	-0.16542523826600056	-0.17207791024699776	-0.0465429137770222	0.02106358447787137	0.4099308060938872	0.07433599845782064	-0.08928639034846338	0.8180221849792464	0.44236676865761276	-0.06330324813476274
-0.31131063901204775	0.15366719209947746	0.12551424846770737	0.8651756883901326	-0.048440017649018695	0.3170932254885749	-0.11058779754137789	0.13329803155456996	0.27566948233858685	-0.16389242708519178	0.46379445803823127	0.07841824605188626	-0.03887269228356528	-0.027173161233117915	-0.21859402918620613	-0.30833260119578776	0.35799502040754183	-0.44926789016512086	-0.6332340958976588	0.378409273667898	0.1277801883357632	-0.4233831646999023	-0.6333003130101227	-0.013067604206634439	-0.03598698749773123	0.4255849075703056	0.00611253449757283	-0.18006919980198685	-0.12027730075489325	-0.029495738986968632	0.008632583055884668	0.4317638026401374	0.06820446446740316	-0.11319073057970216	0.8178474258166352	0.42392547319825413	-0.07135818226372648
-0.37847138595977814	0.1153322629910731	0.0700961580737696	0.9061336320718898	-0.10314269769657107	0.29326239267867094	-0.016679001245723503	0.3384427295386409	0.35144371030648897	-0.08293907296712662	0.42788637746779823	0.10186698102953724	-0.06699946998008434	-0.03535128476789785	-0.28286796612727255	-0.3336879259507324	0.3988948279368623	-0.399334431908194	-0.5960857061743916	0.2767726681506184	0.16527549883873796	-0.4948449739635434	-0.6899072886329656	-0.0622983445738277	-0.09800066539101074	0.3802003382926687	0.021787630909898253	-0.26716529038961984	-0.10777015032552431	-0.0229150971062343	-0.016500864768662207	0.4424018240697539	-0.012113242745197312	-0.18226711158941178	0.8634258556519754	0.44161677467376503	-0.08434019854818578
-0.4202794337505136	0.11104167831997366	0.025082968180540077	0.8997633066790904	-0.09354650394746773	0.23429734680915168	0.011965388693208493	0.5295085448126102	0.4262707404832427	0.0032735897856599637	0.42420066080637514	0.07104548372747345	-0.08257795660354003	-0.0724288678123876	-0.31793190077405625	-0.33970131286242444	0.35462088287228444	-0.3723850959191422	-0.5713638816330702	0.15610410987388737	0.2010997633602404	-0.5258682204940569	-0.7498891215012718	-0.1519659864427586	-0.17520905043903068	0.3303809800470249	-0.022491196587218265	-0.2502821985463325	-0.06210844938078349	-0.00991467859969728	-0.026233941132557014	0.5169701515041538	-0.05398411280160655	-0.21066892462573406	0.8529746939885859	0.4439878328914516	-0.13334542163718294
-0.47872095700750616	0.13195400725820255	-0.008316974378510967	0.8306254580487253	-0.08724677977580504	0.2581727489644496	0.04240980411159665	0.6907104848829083	0.4449064189367302	0.051513683760932794	0.3346900989543209	0.07364003504507478	-0.10559442122948307	-0.0842239200222061	-0.3631367117971728	-0.3643203950294916	0.32363719553644654	-0.3579703899263973	-0.5287076447916261	0.008071319192288207	0.2216988724842664	-0.5432357435954281	-0.7576009050692174	-0.09415600826209447	-0.2816187799595308	0.2795514649190235	0.0007451603199710111	-0.3343546114569339	-0.001617518629858547	-0.011611981487290533	-0.025020365976538846	0.5995869270156231	-0.02186714258492887	-0.21923691547709337	0.8293838982537635	0.4391217762229661	-0.11617523101633842
-0.5029445825383164	0.10485561699841923	-0.10273986905622687	0.8159152320057155	-0.07310881436071362	0.12587453031766713	0.05419543018743801	0.8140593644223358	0.525853044335147	0.12863958915640922	0.19597089859758646	0.05466336823547767	-0.09482486517207175	-0.07277827741668753	-0.369628907493725	-0.3449940933526445	0.3049791161318879	-0.38842968199057476	-0.4858934929828126	-0.060467579482741805	0.22753265473654452	-0.5882721251951978	-0.7267010842029179	-0.11680517200855797	-0.4204758141070265	0.17820580152616403	0.0005759121624645591	-0.38970564541757796	-0.0028052485586733842	0.04628765001380802	0.003729054861896898	0.6749997807385246	-0.0003744552995943062	-0.208536206172605	0.8007417058358381	0.4203920804684116	-0.1777331203466747
-0.4425027842909531	0.09352957307177429	-0.1327260182358485	0.7556141191329727	-0.09244229688826969	0.008452231987146414	0.10139298313547802	0.9131457624698573	0.5059913366035251	0.22984053242167907	0.04860034659409233	0.05071671211068394	-0.049226870164348416	-0.07059162716550132	-0.3462927493382054	-0.2826024854827045	0.27235912843833016	-0.3836327832396758	-0.4690509633941963	-0.18305817314321876	0.16801114804383596	-0.5730573053861452	-0.6905194350219216	-0.1603956541224263	-0.497742231231501	0.1132943068133125	-0.013104206971220233	-0.5240741725511656	0.023117299878834086	0.10161401892955976	0.012242731962909592	0.749446365846085	0.0007328818860938876	-0.1297393925714438	0.7384174809711873	0.4364563776304446	-0.2332077438774774
-0.3846902090475842	0.08691430938307224	-0.21133761894575845	0.6724221026874859	-0.07727951072895035	-0.09272741219417605	0.162922921106669	1.1138363041148183	0.5138903174621958	0.272942168374523	-0.07901569233503042	0.057503205354355866	-0.046248323625931204	-0.07908957831411534	-0.37174131180673226	-0.23840012080222056	0.24216304021888316	-0.41657126129444155	-0.44692556350798035	-0.19756334367090417	0.17307906425321662	-0.622444513281701	-0.6663922412494275	-0.18764967584404785	-0.5784754415535419	0.09091096078338698	0.058609124205521244	-0.5482424742198809	0.09262193925717166	0.12936848690407876	-0.09027815446190715	0.809942758431351	-0.05566152904843127	-0.11307638108350329	0.6384604534179656	0.4781676404307105	-0.33495185877377315
-0.345346874978972	0.07608913451606195	-0.3074996741720409	0.5868116639565415	-0.03068574496673112	-0.08008754584060103	0.18118696230008619	1.2469880465576264	0.561286504438836	0.2803256902420467	-0.22180870587528756	0.0588272558349726	-0.055834310878048875	-0.13569492642875242	-0.333901708305799	-0.17873322535329306	0.2044235673430052	-0.4574869497185249	-0.40089737876988385	-0.2010366485344627	0.2201600768853587	-0.6670731643769919	-0.7281809087518377	-0.16102408819134278	-0.6425021057668733	0.07095001962134143	0.17815206394006533	-0.5628135910981744	0.19989126556541442	0.13784852811189835	-0.07702191638705991	0.8783605727308654	-0.06726707253862242	-0.02555694245289092	0.5366094604739413	0.47976674758445387	-0.39568151395988743
-0.33815763367383667	0.09981386667313716	-0.297696631215992	0.5202477750117287	0.0006066086412372495	-0.11478197831277077	0.14732627083978223	1.3469459228152585	0.5701760067705292	0.16971064893568472	-0.2724866598081591	0.07176003500760766	-0.04931296249994042	-0.13838989001312946	-0.3282206261950687	-0.1662528083563269	0.2275977302609633	-0.44228538374722143	-0.30969051617024973	-0.15291447372221773	0.2364422983466949	-0.7266841525472305	-0.7236946474039344	-0.12664838601319767	-0.6489224609959393	0.14028253171234448	0.3153092990597561	-0.4788301735465151	0.23069494688678258	0.25122572782476577	-0.061179190143250906	0.9131736058095784	-0.046222066849235376	0.0253780324404831	0.46893053594338846	0.5307957795950926	-0.38284507497913356
-0.2772428061503755	0.10497346591034792	-0.21091128471076476	0.4407168583354917	0.056000887519188934	-0.0819301119092581	0.13907070663383628	1.4703411178531074	0.5718344600118459	0.06723137434718832	-0.30547262362937533	0.046192970905978244	-0.022649074495866804	-0.16174498757552297	-0.3295905457063	-0.13241110887981683	0.21753414936337218	-0.37121366791544236	-0.27263487075835735	-0.08185267712830249	0.27882461263133007	-0.7147653381133064	-0.7375259890546916	-0.14449393579071942	-0.5634169275624388	0.19812498790183256	0.44607176142057653	-0.36507824549694423	0.24079037542490256	0.3556520959813537	-0.0005056324377268994	0.9515870343578193	0.03237596401932848	0.028111273147394988	0.429723599681162	0.5616125356168694	-0.3579175367899342
-0.1586124894097447	0.14375550287508104	-0.21659938323257558	0.39887700285231525	0.14523161992792916	-0.014800457178613691	0.1526789924034419	1.5079526938333863	0.5692708959053213	-0.040970367626287155	-0.4282730648884045	0.05999394618581401	0.0027912471822858	-0.20409027636307328	-0.28663876420798057	-0.07961275730106968	0.25774278456722044	-0.24696996116485495	-0.17114433962799364	-0.0251477655151627	0.3156981074536026	-0.6830636352088975	-0.6650456875286831	-0.07872199571053103	-0.4070213339882708	0.24633897759392984	0.6057531526722926	-0.23853916623597712	0.23580945243705131	0.511852477951307	0.047693023484755105	1.0536425678116856	0.13592737600934507	0.12067505034880435	0.4444570373156093	0.6322968904349329	-0.2978567131783869
-0.03254185214108457	0.23521258491376845	-0.1540811061631505	0.34046975316890926	0.1639616893043862	0.0855050830965535	0.17532075144984563	1.5061960961557113	0.4834145773571742	-0.12685699247176857	-0.4945681529028998	0.0684323085072644	0.11436191670123527	-0.269191626909973	-0.17120882064949405	-0.03691312538604308	0.30913628194451637	-0.17233769362549098	-0.08066346981487087	0.09134672444474283	0.39427165944835074	-0.5732393504945851	-0.6095870016529802	0.031061621839756165	-0.2900674979842851	0.3374655408654163	0.6774575403009122	0.019868931825543966	0.28250237617208374	0.6496176051562446	0.226307634105621	1.1695256669087286	0.2809460560331541	0.2663017573418972	0.4452575470282161	0.6878758820189559	-0.2309965596823304
0.053929365572965925	0.3045920198491995	-0.09871149469136034	0.36046906167363224	0.1494527686140502	0.1683483043250834	0.31502471085557404	1.4778492392826783	0.42346777142299735	-0.17118233360642393	-0.4924686907531693	0.11730695451705475	0.14786572758477773	-0.28180988278954444	-0.07526986915800501	-0.016258986323677074	0.38349838632630723	-0.026884627494760192	-0.020343044387228486	0.20085956981629013	0.4707170964424806	-0.5011877666160195	-0.4912038475206398	0.12371440703795167	-0.09885496021317011	0.4483821689848312	0.7629195955501004	0.15973983220985627	0.3994886489160483	0.7612620857325136	0.3681521389437523	1.2125466351682084	0.46917719330984553	0.3328839458831042	0.46524582356061533	0.7913491228708531	-0.14596770633280237
0.19909518784297459	0.3722601403589396	-0.03263123218210544	0.344253808570082	0.164265003324219	0.27910307810624363	0.576476898141763	1.4721606825082731	0.36433230169042624	-0.17562977727289644	-0.4776028535239007	0.18390167045117572	0.22130496344761325	-0.2515547517194402	-0.012826042611137034	0.021405870680809017	0.47903074033511467	0.11042647817056701	0.0010695727250152206	0.3541622545596208	0.554045545989658	-0.4642195688136116	-0.40659397253953944	0.167070251670018	0.099144432096156	0.5537569071254198	0.8280692001550886	0.41814793027137737	0.5068115921537938	0.9103915938396808	0.4593284278803281	1.2343547478621848	0.6040570688501881	0.442600703665604	0.48489089564721527	0.8886827492652077	-0.02508973237108252
0.36932137326046116	0.5274250162793782	0.053262127491647895	0.27807124425592833	0.17181659653013734	0.45866108553757134	0.8508054384566748	1.420689608007246	0.2787411183929553	-0.17381955126499435	-0.4047268988055584	0.20327507851430604	0.24380434465421033	-0.16938202679767073	-0.006518332128176069	0.07943027077179557	0.5350657533409175	0.21372905452532026	0.01632255105526114	0.4425309036188196	0.6394772955715589	-0.3748493934861893	-0.30390197195359436	0.2506650231416928	0.37953974003082225	0.7155037712514352	0.8188621003867664	0.6636563841572654	0.6309635869052377	1.0251244415473182	0.5432803860399643	1.250904837393231	0.7445858246446109	0.5193704554267973	0.4776102034371357	1.0179584467686003	0.100798469902691
0.48253251641048	0.6483130522736972	0.13798749588740594	0.2411053854051121	0.20756639742028668	0.6534384349478651	1.1052008738489907	1.382705088431083	0.29120131286727313	-0.1980799633708906	-0.2922474244373313	0.26019152567046094	0.2654309365129174	-0.0603963936864678	-0.017972741328011854	0.05633744629173235	0.621459202548426	0.35779996338884235	0.1236614204502117	0.5979925797544711	0.7938796995862406	-0.35647602203443307	-0.2253167522736276	0.36250401021981754	0.5632045487893951	0.8884331195307921	0.8094961677321708	0.9409697521660053	0.7417820518176647	1.1075167022952144	0.6637430230000503	1.2325796958537254	0.9048718292888884	0.5637591090614448	0.5519025671453498	1.100508110666551	0.22193709819553323
0.5969099278832701	0.7390847936056243	0.23875371857576835	0.23124623081368934	0.18400563648574433	0.8333116962156094	1.3329248310582815	1.288421327504909	0.239295167755811	-0.258349750575143	-0.12470965671766499	0.31825260830652996	0.29634412751862943	0.07823493029278643	0.06561605517146557	0.10429324179881468	0.6742292526044078	0.5099527774538222	0.20767265589000336	0.7208301204614569	0.8715953333409487	-0.23518213900893628	-0.07120499226487834	0.45120732147702947	0.7326342362450364	1.0676300297624437	0.7792051627079368	1.1464121926308817	0.7942183798814157	1.165188245692046	0.8600740120209718	1.2908929901363984	1.0734791627182232	0.6925650269259314	0.5851073447212468	1.240053192281608	0.35568647486936056
0.7253249039608123	0.8452942055709725	0.3694324021653883	0.1762543244359422	0.15336243317686343	0.9040950468386175	1.5312739465919036	1.345197346044549	0.22033945211598285	-0.2768596077971159	0.03343217417212049	0.4025560492227827	0.38207790934391744	0.18853168040277266	0.0923567588112714	0.08508285093518894	0.7767896239420431	0.6759092341704191	0.28838818704882535	0.8264399328037667	0.870134030452968	-0.18735559534208046	0.11724647940377877	0.5147281722534567	0.8759926457243324	1.2100443716234501	0.7700967815973712	1.3358930105627143	0.9090627121199197	1.253507461791634	0.9550115761930511	1.2999705915125486	1.2029203125221635	0.6953758023462201	0.6596114601606218	1.3793224844848317	0.413979083589211
0.7895247313226521	0.9690137767788247	0.39659668695097633	0.1702334790497066	0.0995630305104862	0.9704512748622026	1.7331995474209818	1.369157090691571	0.2299484911487187	-0.21623038094423502	0.16949613415350664	0.40512959770670404	0.4239972825423128	0.2859799006562865	0.17862810644505753	0.06450168948337272	0.8276650534960351	0.8673284839150052	0.3324375743179656	0.9206971444573654	0.8912360184647199	-0.07345502353699451	0.25907764506330616	0.5697452222986037	1.0124386740659603	1.3275719245976643	0.7235750480825252	1.3701193851710731	0.97589438664609	1.2109125102693106	1.037318339721597	1.3084398653364173	1.3399816494554841	0.7418050588903785	0.6839167390009067	1.4737843652344267	0.47540080320575245
0.7984327180985659	1.0426759825387335	0.371820418606134	0.19038729295281728	0.049026996928882724	1.017821655049117	1.9070630444318155	1.3523408115137001	0.20575152085617215	-0.18166294237217281	0.28172814697645593	0.4970052425670081	0.4049715883360204	0.3963648589554586	0.23693833533537542	-0.0050133494371379424	0.8650178190246471	0.9590906602128321	0.41922593830666194	1.0116421756565104	0.9270002534214189	0.015065090324756952	0.3408395742819391	0.593461191726297	1.0973848042828476	1.4188584667457445	0.7127388640422895	1.3883205594697936	1.0304959169497225	1.2321697203446456	1.0134500173322663	1.3365816633201346	1.3952284032114766	0.7906825166275535	0.6952989723835501	1.605327900285897	0.4499553325574996
0.7844639372170419	1.133109991227132	0.34528511675917417	0.18965715174526254	0.07109630676025244	1.0282519713440652	1.9594689815834667	1.2991094241880667	0.25451945856243874	-0.17693105917504726	0.4267995271611401	0.526292300894763	0.35488103749125505	0.46691126827768	0.26296841872321564	-0.0685193301021926	0.8847150891820602	0.9780111597391599	0.4292940103549946	1.0785461772150828	0.9306205613090601	0.1223534519782645	0.3937710073171481	0.5234035616748328	1.145242619518929	1.45797090538594	0.6975744555486986	1.4243524409509671	1.0610550490254624	1.2086644342404298	1.0720250360885692	1.2881584782373787	1.44003425913447	0.7855934441662982	0.6953428312959736	1.6812593254521784	0.427002415444926
0.7531633840591341	1.1792251070233588	0.32944858968261703	0.22701907810826444	0.13428110078925348	1.0082391962680366	1.9970137407158777	1.248181427960382	0.33403208900681175	-0.22303432831746312	0.5425391123398797	0.5479389150246334	0.3154485662731775	0.5388133223704074	0.30694736000851064	-0.06779072008367852	0.8712864696921315	1.0321797094390885	0.4017581410951512	1.1370533547524941	0.8725128692791392	0.15612437596547143	0.5098084786068113	0.4536998672558191	1.1863424577282196	1.4856844745863493	0.6581423518770965	1.3498875099434717	1.1255968931487488	1.1305826864755832	1.0417523917459044	1.2885306885253611	1.4578397428856615	0.7391655900900563	0.6138667272511831	1.7302273855453585	0.38378335227463206
0.7677180264746999	1.2164569379572483	0.334739229133418	0.21392445073723562	0.24649657183201173	1.018327021904384	2.0127589571219486	1.1725280810371133	0.3980803969564112	-0.3099185361555346	0.6073943022424592	0.5695740884863919	0.36264823287713216	0.5989981965065445	0.37366085598998455	-0.06888313157388737	0.820585899507884	1.0004529504110216	0.39445468732615285	1.138186807730224	0.8296797669418275	0.15516999417270755	0.5428650697784037	0.405380861600403	1.1516841160700089	1.5108712238667577	0.6296184334685881	1.306294769248972	1.0586631516052898	1.0981810207493559	0.9452910031696822	1.2018927732694884	1.43898333576076	0.6857093164086109	0.6053390438549858	1.7104298308310102	0.33990342365258847
0.7281131850777804	1.2304256203377344	0.2836464197808983	0.26580089139099533	0.25691203921003664	0.9524270156045459	1.9181786791351485	1.086125985275514	0.4528243195782661	-0.3658782140468554	0.6794046716841786	0.6254162255353324	0.34365473201982566	0.4928029188279578	0.4305831413605449	-0.09015512005906762	0.7941087666635804	0.9173405869513498	0.4192683190906298	1.1408955522003745	0.7405939364066667	0.1960538219697904	0.5719142347601596	0.33523053670875425	1.0929998980284716	1.4822047842274522	0.6741022380319117	1.2107554625157588	1.045195975713005	1.0538851457191878	0.915010847578087	1.2245103094931018	1.3960384721776677	0.669738858086385	0.6050005748187537	1.6947326989487574	0.2070468753291225
0.6996513740803035	1.1715661057897964	0.25672474337885365	0.3239305252438337	0.27097324165922826	0.8513255163421471	1.7925867331985295	1.0798360509989855	0.549226253890902	-0.478297781714035	0.7723625759124384	0.6605192964413131	0.38089137404063006	0.434248963506767	0.4668102601407593	-0.12168558212507052	0.7417713778446607	0.8521517726617261	0.43842652510793345	1.1002624929060907	0.7058325143788448	0.18992034960550547	0.5766835960955891	0.2974571176606127	0.9972499555316675	1.4586423523094763	0.7243495819918169	1.0985631802129094	1.0520952419417162	1.0666417977386107	0.8889685386329724	1.2115210084394001	1.3357311823563802	0.6423402085886776	0.6471343324372556	1.6694045057986369	0.10392926375083729
0.6524241233723691	1.1105978219289003	0.2015723092440719	0.3581462469748672	0.27504759424694386	0.7386899657068791	1.710661123343111	1.0375749210030007	0.5732660847702444	-0.5055152250093087	0.8320253144189816	0.688040306477688	0.4485096380099097	0.36835414209773265	0.523354477702991	-0.08442278661301471	0.7642315824363881	0.7820038032406063	0.4025966591702982	1.0700452798821112	0.6568671294318522	0.26429686062453095	0.640360019930169	0.27389013372634563	0.9339955249908863	1.3910651327964696	0.7840990495986127	1.0060953060330353	1.0997495047434918	1.1140499798801136	0.8776769358948752	1.2045356292580078	1.272732344531065	0.6130615750286799	0.6638837466724486	1.6493416510988024	0.020268756942836808
0.6080801769325058	1.068803957169378	0.13527407764667249	0.3933217008074533	0.3070675843001717	0.617598580203386	1.5750533047127817	0.9672977727313012	0.6208936469031803	-0.47360172487000707	0.8497569243843482	0.6887533223521107	0.4633844804371777	0.31962730337119805	0.4584321887162585	-0.09490370012043894	0.7581726520831432	0.7039466957002773	0.3815039096988454	1.0531494507700114	0.6701209983538433	0.27626181232738733	0.628046396118698	0.27816029052006547	0.9196873041572001	1.2501960925138098	0.8539611795234905	0.9354207947566868	1.1747140289580766	1.2071947147645834	0.8569815961690594	1.1638778820783826	1.1956474895196236	0.6785285355905577	0.6686222004318454	1.622098135841116	-0.019127528634419775
0.5718024726735014	1.0258195991941428	0.029231443275449825	0.46793616135253685	0.31168150663859945	0.611237445142857	1.441519879223088	0.8459439270944529	0.6387409770141061	-0.477309046745013	0.8496137887856051	0.6379916722010223	0.46455475933146373	0.2437508968535292	0.4907884145073588	-0.07190565554396855	0.7391972598874985	0.6229376472964387	0.4290637088686616	1.0756349628474078	0.7175092429164496	0.3170739641855846	0.6027399565615482	0.30410289215804853	0.8221565462697982	1.1689184347980197	0.8752641337827181	0.903576648582477	1.108585132478877	1.3048499744720563	0.7885541299697059	1.152513945837588	1.1864093759757952	0.7033471035500861	0.640954329807225	1.5564669737719268	-0.061647912304984086
0.5796169353697755	0.9263101133491654	0.020049030283530295	0.46415210595136375	0.29627404602687746	0.6026525968761659	1.3529867553981139	0.7288879348970647	0.6128323076428165	-0.4686083092952701	0.8220735393485578	0.6830278892330345	0.4798816960528227	0.17757431527032821	0.47093927590461526	-0.020257003895620067	0.7320297078549073	0.4448054701311136	0.4303789419711407	1.0987203156492458	0.7236698413585849	0.2937588251679736	0.6105627749307212	0.3382989206565209	0.7057765842058599	1.0827378664038112	0.9517048660036949	0.927727046074969	1.1132925412567347	1.4709713825667703	0.7656537186733025	1.1196998496047204	1.1077872094047077	0.6956686521555814	0.622920895738055	1.4586427015136993	-0.12448099930303966
0.5927532438649344	0.9045528004055718	0.030922069479289067	0.4846309266777068	0.2681015488781314	0.5931909111168026	1.199024917586623	0.6377989145520285	0.6355959173125257	-0.41700687287944216	0.8180855475093549	0.6682568597893402	0.5512951058725841	0.08557820449396282	0.49868685757864384	0.0752825346980247	0.708503389386524	0.3204001458857163	0.47758180603477207	1.1070660491355173	0.6781621799376131	0.2924764027025325	0.6282043251989774	0.4342342768247606	0.6426897711022146	0.9838801329348523	1.0054991758651508	0.9935694590151625	1.0706462397882306	1.5500512146476115	0.8709475617551409	1.0324757787977714	1.0517696612305296	0.7907591203923973	0.6363423994266029	1.3082431850859748	-0.14196423835063304
0.5978518048932331	0.8628272322443833	0.05748001540878078	0.49364686216027326	0.15861770435146166	0.6179081489721899	1.2235255696986684	0.5534131052386629	0.608238617788762	-0.3239833670851612	0.8431154726126063	0.6760518871177824	0.6424543113129212	0.07695989728968677	0.5708747192656882	0.20725142579835737	0.6957972797925445	0.2493945856466872	0.5491729820110354	1.1052731498093096	0.6771593876020688	0.24069647492281673	0.6715566328476984	0.5101850383922797	0.5849606421191944	0.9112605080535126	1.0663130389079816	1.0028644373367652	1.0382446688793832	1.6120066100965489	0.904715825792296	0.984517798380765	1.0705492683690607	0.7694476894446836	0.5773814766577232	1.224271084260066	-0.15755224859799832
0.5972609099153485	0.777505320868743	0.06093300046951409	0.39755828895705425	0.09979037028374663	0.6292672706165395	1.2030353650403607	0.5297980119147332	0.5941135318013024	-0.15762460118253813	0.8302964844478572	0.6631565737400642	0.6461617035889354	0.06500279899625115	0.5986480088676677	0.31094979234635145	0.6726444844331587	0.18305527201518243	0.6057552386575196	1.1070594262884033	0.63259561128847	0.2206145375093215	0.6602330209026657	0.5839149272178915	0.5323630788832441	0.8319339035845864	1.083961149961788	1.0433837578594092	0.964422870526529	1.7187138592958113	0.9363811712443162	0.8798647480621089	1.1161924351382289	0.7796246495236075	0.596017681010745	1.126978826277486	-0.19512927566920887
0.6231770300445385	0.7781687522355248	0.05045354076419086	0.3932120727404291	-0.03937761199503123	0.6027972392584161	1.122194148283614	0.5615784266345182	0.5304595727489445	-0.0008806332748240387	0.8831859383949963	0.608024477480036	0.608947935549576	0.09367204803101753	0.5560413397010336	0.3840985173275729	0.7182942002147039	0.17339243362998497	0.6914777238964023	1.1585662544249629	0.6284501734171264	0.23071353957510912	0.6279030972783705	0.6518052584503218	0.46312205251556166	0.732215047862045	1.1617617543352483	1.0640918290207284	1.0430106862812818	1.8420514621215687	0.9647627951120533	0.9187343029763912	1.1428542942810986	0.7823147401615888	0.5329540895908332	1.092677105675149	-0.21954032401092252
0.6437217352888157	0.7954085732616126	0.07633271844352878	0.31565987190814904	-0.11082400951283636	0.5418074773577677	1.019644857106909	0.6449131446726286	0.5149983763295168	0.10229048799904503	0.8867862338116075	0.497794479013837	0.5748030963967067	0.22460633931285862	0.48649712574884063	0.5442127729770648	0.7254822469183687	0.14947883558859026	0.7347966182752593	1.1169354159067102	0.6056911428901363	0.20399923252847688	0.6455764271406949	0.660125734216315	0.4371930309146629	0.7502933724338223	1.1150232246855363	1.1312648432910983	1.0951703912726507	1.934890199736905	0.968979379146177	0.860101405988652	1.1750829461533496	0.7346795667428814	0.45210103014771386	1.0885191677862263	-0.1939616592855845
0.6477573598684383	0.8507624442937756	0.09452343835223906	0.3010817420836083	-0.16714559942157312	0.5561988199423145	0.9346280190189231	0.6420018031202919	0.4466841720255176	0.2123700338913042	0.8995687979174599	0.3700192952293794	0.5445055039267581	0.25280556471095694	0.5018373594059068	0.6911227719669291	0.7704085935553342	0.20793657593119952	0.8055063072300754	1.1336552665097464	0.5559194054081695	0.19230453763779184	0.6444728613588657	0.6868920485021256	0.41779522861250395	0.6943061019996051	1.2049532048739409	1.1484586384122037	1.1705902981469545	1.9336471201172263	1.0057838055586394	0.8307965381463311	1.199969951579775	0.7565237541454553	0.31865143839447707	1.0848030822498536	-0.14522110763726892
0.6628548302693769	0.9560034761072052	0.10542529728940205	0.33578442119143215	-0.20319590237569057	0.6073222856618196	0.8942683274148617	0.6285560471769553	0.37271378449206277	0.2747140402810814	0.9158209399296373	0.3137001114170834	0.4321543670412945	0.27845418433620617	0.45116107695353735	0.8220662132388336	0.7473594263087342	0.21627677647344362	0.8189104511639111	1.1292501270570678	0.5128600853112127	0.18113099528520338	0.6246590595692221	0.7327742556859204	0.40462782931853536	0.7160363788292358	1.2569627674423656	1.1855190968663802	1.1917436984267773	1.8579244807356399	1.0095625415589646	0.8512341185557112	1.2362430877604615	0.762938860022256	0.18988954131998648	1.136767936092902	-0.1562467343423343
0.6360424610089803	1.0260725799344772	0.14108471549202975	0.38929919404048635	-0.17340121532212044	0.6904312788490794	0.8799597781754211	0.6818543071473683	0.3256467888227646	0.30168142286938193	0.9198726476153805	0.24891120320001256	0.3746939398602676	0.23566299273402508	0.42120402693742476	0.9463881355677846	0.7219220297719718	0.2064963624942795	0.8414881686878003	1.0948614664714778	0.4663436594882146	0.15134825546639713	0.5701716859817395	0.7054797003471952	0.37384418902658384	0.7860786286680534	1.258281884185683	1.1701884183359434	1.2574808125648391	1.809955870465511	1.0183173066391054	0.8546087320559884	1.2941676529784156	0.6723822320344399	0.1173398748538538	1.167435247253907	-0.1449775403277212
0.65316632709125	1.1091155769781669	0.19785897265680438	0.43038340313106893	-0.10446654594254232	0.7259912777216859	0.8743890975110148	0.6521489448794696	0.32142003108363326	0.3461767944283097	0.9417369854167225	0.2217156612631673	0.35171718066899593	0.2400527045237907	0.4002162073665273	1.090521363419898	0.711061281638039	0.2187890093465783	0.8156098770501148	0.9969019886683345	0.41929448414841775	0.13458394996096826	0.5650917953810991	0.6979358834590419	0.4395521424472424	0.8421077475092449	1.3404983484631507	1.193263732744686	1.4073512961567627	1.6763012224605158	1.0896348703114902	0.8629947532160059	1.2866478888678643	0.5941500931234918	0.1158527307539555	1.193837133370609	-0.1663756643693121
0.6407368608877579	1.148228278335858	0.18925160851602862	0.47391345626674664	0.05500255745673956	0.7697037031676772	0.8903468706127711	0.6997476931550359	0.35144617090382607	0.3291629860011037	0.9462359043267721	0.12362353779058202	0.3195171684724704	0.2507587378345738	0.4261448440453234	1.1883769627838552	0.6402605218823323	0.2156411366387478	0.8008950388871134	0.9436893043390817	0.4248532424425644	0.11948190348934344	0.5817266688738326	0.6381860717729728	0.5583184951689381	0.85911018417733	1.3565129600757175	1.1654001100454416	1.5103307207698808	1.5510953466702595	1.1590726688265758	0.8808105206700333	1.31161460946339	0.46709120294471385	0.13151710706519712	1.2512900786504242	-0.1711044088932674
0.6810950379470768	1.1704794741040834	0.16460494983238932	0.4926240894973174	0.21929236482696393	0.7850411311320481	0.9100078060941786	0.726335285065417	0.3591709575761405	0.32955864102635973	0.9988936006342964	0.059799992219918906	0.3064656726268227	0.23745308317674754	0.41979550758898493	1.2914866144157036	0.6247278525386736	0.17525757824730862	0.7810897597430378	0.9002131513903086	0.4754260399730036	0.10789020159354903	0.6294493489300136	0.582488752443472	0.5877966801383547	0.9117876856366738	1.3059822528126435	1.1257836470230012	1.6430763424025046	1.4276965992485586	1.1373270253849501	0.9640247763295202	1.3519083656635513	0.3607778479091313	0.14716547092723062	1.2864383784601112	-0.21120671005922137
0.7248624665898509	1.1876503274953907	0.14928749480155673	0.5178102385803737	0.40130083763102997	0.7663347132823974	0.9023142224174828	0.7869615866253865	0.35389962726778407	0.2817038431939447	1.0472686318154776	0.07220976671380412	0.362657351435576	0.19845871336020574	0.3845927596175839	1.3372855641960446	0.5912194790466017	0.15337429740831576	0.7402781966641334	0.8739629291762803	0.536624173440344	0.12660857961830357	0.6739795362284013	0.6340544682280641	0.6498467799261116	0.9867965081600458	1.2393429700769818	1.082053750244445	1.7536080038128965	1.3942509551017552	1.1346333759608653	1.0893482596256168	1.281766475702718	0.3454049497317238	0.20999589979986438	1.357965776723836	-0.23893962131571705
0.8294141836767208	1.2265678318067537	0.13168916309390197	0.6342380911362959	0.5294877036050284	0.7487409344754463	0.8733438252765797	0.7974806917532197	0.35243284080892523	0.19306807047763963	1.1107757264380962	0.050038754666668225	0.4260316977380351	0.1772786273306733	0.35720205331238397	1.3911676169485734	0.6752890016763823	0.09562313383194142	0.7040398321282733	0.8082964539072494	0.6241451269207375	0.17584891171879216	0.7391288667368506	0.7304940495527577	0.7297373210219161	1.0256125439893204	1.2917512563984075	1.0364966805106006	1.857292395812695	1.3799023273293283	1.0764239932467212	1.181022134686397	1.2659786502322112	0.3584667621354857	0.25241964488045376	1.4285316835252782	-0.19060509529661135
0.882566835663917	1.1962809820475395	0.11399914660452777	0.660832052719112	0.7137811477405223	0.80918429601017	0.8883451863926668	0.8423027011076073	0.3803334621036524	0.12454211829617234	1.1590067217966422	0.10309460424036358	0.4907179389851102	0.10316896436380965	0.3713745209433251	1.428461198923862	0.7298092093532493	0.05903795753448278	0.6493227876460734	0.7118706382718027	0.6823743196135549	0.20408316383535868	0.8048564308349361	0.7996228838257274	0.7800417327974988	1.0823964320856088	1.289599144375539	1.059723095552157	1.8976997252397827	1.3143603235161099	1.1227604256670976	1.195898814249164	1.2165178506326766	0.3962423442927	0.34884149075530313	1.4542994897122088	-0.16557049140960006
0.9430103634646715	1.1995062814478845	0.08142911758777334	0.7558943739393347	0.9031590881700293	0.9644673618654951	0.8967481058539036	0.8591704207814621	0.42232785925330185	0.08526223141883388	1.2837180383026277	0.15769590600711017	0.5879199373473696	0.06561866877159843	0.41636889692373236	1.4231873055092212	0.7775204217229433	0.07119348094866432	0.6735542436617764	0.7400372286046878	0.751299483374415	0.17142849628986087	0.8385641161289066	0.9319953537082905	0.8229264356425317	1.1154151060502595	1.3101398705948526	0.9981649474967489	1.856742652611467	1.2737066827431778	1.15762024751034	1.2782933460005013	1.2118271205750524	0.4285380006884744	0.41477259816404877	1.4515622208703989	-0.1982038414282735
0.9790849274577041	1.172417882175194	0.0975733191563515	0.8084997026557195	1.0895721297691565	1.072288531811365	0.9883437692776725	0.9122362459181694	0.4671844803543251	0.1140118846031493	1.3574493757601545	0.24944781801827828	0.6337945012448762	0.011286194661133649	0.4690046936138339	1.3733538714366413	0.8644771561447255	0.023416983544432737	0.6491560029637704	0.7545289642139399	0.9027125798085389	0.18232559426663136	0.9171779180657333	0.9932022022257669	0.8991033927051664	1.1535498647932858	1.2761940110442507	1.0763404813033202	1.818640478965235	1.24139067211484	1.2244541849154766	1.3638180289353925	1.2129680627809556	0.461293823734161	0.5855710416634902	1.4669260482839905	-0.2056221724171999
1.0480238670153141	1.1228211310560563	0.12325194627256848	0.8380623498340537	1.2799910939812598	1.150025839310129	0.9989433811527414	1.029784896129419	0.5640260099913252	0.19303640577161907	1.4011467435763916	0.2491382062999513	0.7078551773625996	-0.006955883960160158	0.5416265535049279	1.3635896597260846	0.8940996754440498	-0.035663258255807406	0.6535794470554231	0.7846137202956134	1.031618914041175	0.1074456950051406	0.982003445515107	1.0138091454193774	0.9373930547846794	1.1799976835187629	1.235917477936637	1.0545041920836533	1.736947894887276	1.2509099739653322	1.2058733195423794	1.3779406044025053	1.2157480715022686	0.48587096167786986	0.6682338393459042	1.4678323818639059	-0.15002697837582044
1.1526718611437334	1.0719136966376748	0.16211151172768962	0.8648133083622355	1.4395592159483497	1.1849544391229958	1.0977557914906202	1.1157407265363208	0.6040562594356828	0.2551895192193864	1.4614040299508115	0.2970093130324385	0.858176849616896	0.06506238169322183	0.6379950550648888	1.3244541903522147	1.0030097577830726	-0.08122395548731282	0.7000211988002778	0.7989238006697038	1.081544566091698	0.1120739926127117	1.091852228415961	1.0933860900139893	0.9955053702292	1.1778256856623697	1.2016840663324786	1.0785566655434469	1.6545415860637953	1.270161909000167	1.2303646133622228	1.4565867062048645	1.2552596540192469	0.5942946682213548	0.7942743540433358	1.4168184121980678	-0.14362523933491866
1.2318586548935193	1.0066756824272445	0.16936023091656718	0.9021673472836211	1.5412874633003075	1.1449676147799348	1.2018355467632076	1.2735500706362977	0.6453205299716954	0.3181019161292921	1.4271040993376078	0.3612796900985105	0.9630316917131783	0.17305506246193708	0.6816470218628691	1.247686797097226	1.0352059676883865	-0.15887494806411354	0.677655427748162	0.8280066145949373	1.1895363116401003	0.0660878199932063	1.1637981289387862	1.1386109571177436	1.0377315379429568	1.1752211606466432	1.137702602321745	1.0299902997492747	1.5201975712955582	1.30040604711853	1.3080190248610122	1.5022674300569325	1.3484344228245493	0.7010850799730577	0.8621333368853014	1.3812214242298975	-0.12159351067951515
1.3107278631570665	0.9883867331968421	0.22485216793909632	0.918339993459562	1.5644158002902377	1.1600906869728516	1.281995687902578	1.395565212427074	0.6484543388407421	0.4034506028547785	1.5079880156874776	0.5061826563152823	1.0534534713909556	0.27258981816023764	0.660785977476156	1.234313016124991	1.147914629109112	-0.18451001355309732	0.7125596472094023	0.7971022338766962	1.207953135001855	0.05855436145419711	1.1924394880929996	1.206093670125635	1.0411595436344085	1.2105619999056894	1.1398082984619538	1.0386021200582753	1.4658712957269888	1.33316651631168	1.3269127048626368	1.562288189570633	1.4825683131569616	0.8490864311349654	0.9170767156275179	1.3339118720868548	-0.060185295875738995
1.3282818286827478	1.0080413907151016	0.2840525089393069	0.9090639935468843	1.5478192595611961	1.1547180039214486	1.370740343829175	1.5543875532572238	0.6496022428239587	0.46983165117982467	1.5025976750751222	0.6019717849547677	1.1326166153330248	0.4086582824730942	0.6455896038660944	1.1697435994645358	1.2124957562859555	-0.1606989463758549	0.6907869556035984	0.7520837144468766	1.2221481192279708	0.08613592540547313	1.2144972392686972	1.2669429969265749	1.0921447613895583	1.2576812465058054	1.2212044355995535	1.00595553794768	1.4445898190741207	1.3682627573448325	1.3815726411168796	1.5075829607568536	1.5407581750817623	0.9614441810881088	0.9808408319694533	1.4162640047650477	0.02689658657774986
1.3585497283125447	1.0174485760991114	0.306816620943384	0.8972404974209921	1.529374372233064	1.1177247539439796	1.4490228697750194	1.6596954887736515	0.6935646620371665	0.5815440102556824	1.4841050758468344	0.6705550408412024	1.1524282580813523	0.46538616952321615	0.6509973376580376	1.1481630396276417	1.25995501331606	-0.16781061076875894	0.7458146481401714	0.7678868683970563	1.1983206036341405	0.12100284655341753	1.192361976887954	1.2437334260396296	1.040450819175165	1.2949300735369764	1.251065357847624	0.9913165714739354	1.4835589712455866	1.3507587041653473	1.3933583684769144	1.4533036904208612	1.617715862785928	1.0100009935526333	1.018251244040036	1.5257854017054342	0.07550910573419824
1.3263319682424697	1.0616221597767708	0.2950236461009986	0.8933955539191182	1.5549417380144674	1.0915135516310057	1.5406641462635895	1.769298610444562	0.6829040993806694	0.6300731758557461	1.460718959569404	0.7688267688707506	1.121016421582278	0.47570750995402566	0.5668129899715575	1.0840362059823845	1.1787963886442718	-0.12847987432610655	0.8377420568783416	0.8247686100281747	1.2010210073503322	0.08462995225344956	1.1411813281967007	1.1322072976307784	1.031282475697002	1.3326966224709857	1.2807885041708211	1.0016217386956627	1.5062175425761626	1.3101706734200018	1.4166251900519067	1.42763852243026	1.6172504387847528	1.0391876808323801	1.0105132465631486	1.5765301820479274	0.08854182229030924
1.2780210643551433	1.0878548310049911	0.30602138610090945	0.8937626516691053	1.4880411929278687	0.971610454205794	1.6307645264258135	1.8386546880576151	0.6606116648535837	0.6847896973887001	1.414529471946953	0.8735056122439113	1.133182349319452	0.49558753229442204	0.5426192684629796	1.0394563471421114	1.1549195512895243	-0.14179816987203808	0.9159676283292193	0.9166407452113571	1.1968832919787489	0.08349124094366892	1.1525638486575682	1.0574196226687613	1.0691322618830013	1.3676036238823375	1.3518014083572696	0.9702099775967579	1.5435129445391909	1.282516046791812	1.4518864592610552	1.404459970562452	1.6370663431215793	1.1231915192827129	0.9753833851907201	1.647259323180733	0.13152581016043902
1.2420967097137097	1.0566230053539205	0.3468888878632338	0.8983086191875204	1.5128824225453437	0.7759970036845175	1.752384456500561	1.8732865256779339	0.6418120630615365	0.746230354951005	1.3192293691988666	1.0272742195492577	1.1667322550179584	0.49591456738054174	0.5688460032701668	0.9839002528450687	1.0970284703129427	-0.14915287878372435	0.8921168892246681	0.950151405493665	1.2472835173812094	0.1430827682282447	1.1593683635704617	0.953898068618615	1.1129674717459936	1.3997398300972312	1.4222697749934805	0.9981362258888593	1.6730791632578879	1.1951409897096241	1.4663623693149004	1.328259050591916	1.6697961048525465	1.080776295180446	1.0684517718568292	1.7035191846075601	0.1685181246179497
1.2193364165333491	1.074851635863743	0.3018384064914289	0.8969235254681911	1.502952274745122	0.6364118258217965	1.7529806771005094	1.8999527072349571	0.7008469666083685	0.7189427064789544	1.1756222531860927	1.1710715040976776	1.1857435822462796	0.45149427470697556	0.5245480180613089	0.9641827819883216	1.019460141035958	-0.12750788379486516	0.9252043300822763	0.972627456360897	1.227580846326029	0.15084117464562835	1.127076226658626	0.8768222546707589	1.1322695839918602	1.4245052866899772	1.4212848526053181	0.9179155054729055	1.7821925704040216	1.1865312205810348	1.4258161853583855	1.3199483327640835	1.673271806853542	1.0799526717156918	1.0313475829382805	1.6936289520078038	0.1670266897193977
1.1812719362729442	1.078585804569357	0.28325236523978037	0.9185417497932384	1.4715861072956966	0.4396097108588771	1.8116669101358518	1.9064167771164093	0.7368742746728798	0.6084548668202063	1.062614647468204	1.3221175148313558	1.230557600292173	0.4306497568392311	0.49812053374441606	0.9202389705950409	0.9652865606220218	-0.08278466278359826	0.9777775985065571	0.9575349339061873	1.214040730079589	0.23869100570546112	1.096525185190115	0.8157449398572677	1.1697091177093466	1.456583448134571	1.4217150485909522	0.9361986404179102	1.9042554840679664	1.1834427985917835	1.4556142343263312	1.362684894188131	1.6353785226881197	1.0911888577791886	1.0407630428805428	1.66640594416792	0.12814793603471375
1.123979943725259	1.1349808259280818	0.21344936805725637	0.907789766296626	1.4440752342136716	0.26391774748996366	1.7580182335302854	1.8481594628127866	0.8030037207538461	0.5209638365559572	0.983164987827195	1.4584535806263328	1.1674063346387666	0.3418629060555816	0.5388315515300568	0.8851600704942086	0.8977452537137978	-0.029644569783380988	0.9490417078785122	0.9489280710193704	1.2192410614181932	0.2735409609530848	1.079664560312688	0.829837163626436	1.1983266249675457	1.4796038167944212	1.4948968198018144	0.9243712696035153	2.0847299811996893	1.2247493578834014	1.4333566703806864	1.3329798595502704	1.6082029882437374	1.0102537642141929	1.0029714303397739	1.6771464095954411	0.0844572115562208
1.0536869741553792	1.1629077225204876	0.14063597469984543	0.9049274358484329	1.4094015894083571	0.12723713405793366	1.7485807907577873	1.7651678433568718	0.8085342532269861	0.4490293144772588	0.9522123897171	1.542128926872933	1.1569277509598541	0.1839186520694302	0.6162054896494463	0.8593736469140805	0.8996057770478529	0.032643187804258685	0.9934932582352103	0.9831823824206223	1.1829484015445604	0.3682212634821555	1.1032773800396032	0.8514721175916098	1.1955145307742785	1.5055816601216625	1.4776889803764637	0.888935965056086	2.259236338281444	1.2802502845815809	1.4119380551617189	1.3329973178189376	1.5482988983508967	1.037144841228345	0.9962561685816261	1.7275122741434714	0.10570318900382936
1.0156639802873215	1.1788370093665428	0.07945427647811676	0.9359685729005612	1.3886047753362787	0.034264994256604245	1.718016218399244	1.6466528462770935	0.8543316748699507	0.3746463868584616	0.8479168507462083	1.562250418718706	1.1367921666307201	0.02339889755827298	0.6841070144371576	0.8269414109121197	0.8580882743168141	0.07792486712534714	0.9453273965502088	1.0124234823919112	1.2048002957663715	0.4072817559917987	1.1035254158957466	0.8454409761728187	1.209553689924069	1.5118448780782443	1.4480088536518294	0.8938537807415852	2.3446534270743737	1.3484342440207364	1.3630201798205093	1.3399660767285586	1.405341956181102	1.0538674576027602	0.9056594402140759	1.7296147559031734	0.058350050861506034
0.9993026054850723	1.1375083965432664	0.019312138790623865	0.9752332155532557	1.4125852721218948	0.006470847264038659	1.6823240184782644	1.4918690606825744	0.9371648164695008	0.32676365170827826	0.7760871862469679	1.5577252368864187	1.0702716894724704	-0.14046979148769032	0.7331652351611163	0.8103211377625291	0.8338015435406069	0.13394721606758306	0.9317370075147382	1.0529867179551793	1.2320607199203248	0.4438652270545747	1.1358117394672038	0.785291479114888	1.231248053577244	1.4606025803748715	1.3795205206442316	0.9459352134608269	2.431380835683849	1.41832084950525	1.3422579322003743	1.3991158432184563	1.314675450805022	1.0653085732455128	0.8570465148287212	1.6799573401391321	0.027712094152653837
0.9788047512528415	1.0916461123681624	0.02139879891342539	1.021189430987192	1.4291140858651619	0.024986141856343225	1.678719310273609	1.4261176281955086	0.951554486941021	0.3103396210483528	0.6748459068900734	1.567541407844005	1.035851367624469	-0.155475601939558	0.7220776240211187	0.7114898769508555	0.7879261681553842	0.17578469302652794	0.8670341391510421	1.058331355577211	1.2207495230380423	0.42537738567535843	1.1886801946483139	0.8174640868346603	1.2920922242257358	1.4029912734400143	1.3171378007674759	1.0404381488426653	2.494699824112011	1.4802519977700783	1.3344092548565807	1.3798312068718512	1.2663566086991687	1.0955970562472122	0.8541553217920492	1.51173805622782	0.01293920235846863
0.9995937255141236	1.0090159518582869	0.04487699126838663	0.9978380335099952	1.4361576923856336	0.004317573432195193	1.6918499489198697	1.3369201892000167	1.0275020126751317	0.30915436586670897	0.5847566011006816	1.5655869880186075	1.0470529735772267	-0.13092216288775113	0.7591797514973819	0.6569017231922422	0.7949794628513722	0.1735181941752463	0.7895490470573352	1.089340471891975	1.2407213489515359	0.4608650591762247	1.3123522289678973	0.8887423981754446	1.2965272132489944	1.442137789977612	1.1765388845532452	1.0858373121713918	2.5260478847523173	1.5387555158143968	1.37321236683056	1.3568295724431783	1.2149582077680927	1.143318082464874	0.7881623270901701	1.4572631651609165	-0.047730207629005816
1.0163699642398363	0.9108543545555309	0.0628224266747083	0.9802800724715022	1.5130852605812186	0.009028424484392785	1.6581650219138857	1.3001094655340657	1.1275672514865138	0.3259113282927935	0.5415378523200763	1.5580687128307102	1.0164632677680134	-0.09713335619459809	0.7474241136834632	0.6237118840089753	0.7538794640296765	0.22162990052529294	0.7448180723122688	1.0482504361467366	1.224098101900783	0.4448043395370493	1.3351870299741715	0.9723779206026508	1.308309451026545	1.473684186429778	0.9785193893423404	1.14784695141518	2.5148614535031193	1.6222752157654536	1.3938232338953305	1.397292019790647	1.2307959934391577	1.1565564123823298	0.7536599638593626	1.4071304251669932	-0.08350743228035795
1.0371725288710243	0.9199383986107437	0.05738381685382621	0.9855137954130864	1.436462892473425	0.08664047231400326	1.65660531031474	1.261498800809565	1.212866642429081	0.3029667204279349	0.5132228111873544	1.449012446730436	0.8936134662941481	-0.09141440950352317	0.6654617373091922	0.6387590881462624	0.7201884160969693	0.2672717980793628	0.691153271047968	1.0131767839452235	1.197778793050954	0.34507029450000487	1.4029008187015366	1.0539309061983313	1.3042399596570535	1.5327494212400565	0.8181383635666201	1.1892124146688237	2.4810657110668237	1.8039176194416044	1.4233285752703444	1.4416865347957817	1.2606032342227937	1.2162047874515292	0.6564550841881676	1.3633105519534303	-0.0641472302640409
1.0487279197047366	0.851871369301435	0.07858691231526779	0.9765759234881981	1.3966557136071835	0.0867269368440666	1.6303835264661146	1.1999733003277602	1.2449081170643645	0.29837027170198926	0.5869495475005475	1.344752048802652	0.8262167038842201	-0.04359378440529621	0.5724355889177799	0.6594111953903946	0.6647940661452049	0.3655494779551718	0.659658312804412	0.9763225319907158	1.1194213886761633	0.2796785250933299	1.4569484130893944	1.0816328624231635	1.2947839066555176	1.5299342498804984	0.7212530199662772	1.2453569350793354	2.493119120841256	1.8462356922588774	1.3940189885982215	1.439522640588723	1.3400428682927896	1.230418110646852	0.5443636553065081	1.3804070204539307	-0.016262185614879198
1.0530224765952108	0.7914764562602383	0.09119159042378713	0.9722142419888531	1.3661374194353564	0.1777527531406629	1.5326570926904615	1.1243758711288305	1.237799049485123	0.31030345995407727	0.651682847088222	1.2605417747885073	0.692564888301059	-0.04806303239804584	0.49187610650402364	0.6813507686751464	0.6409395965326228	0.43013190719636407	0.5933699214324116	0.9127204927796196	1.0456820185647153	0.1526381129881577	1.452249296283538	1.1403944362702685	1.3253652978084456	1.4914730361148316	0.6385964085907709	1.265947101958989	2.51511322756979	1.8349010662721696	1.3207566932431747	1.415313841370331	1.431417461501325	1.2498647791452735	0.5332338643529531	1.3520590511029562	0.10011748399663464
1.0216201387195292	0.6678572273690205	0.1122243010404456	0.98839013159873	1.34662107404621	0.29191656682087347	1.452801628567562	1.1269917156097933	1.2572082169777026	0.3179562765757169	0.6151104512983236	1.1171876727774797	0.630505932847005	-0.044285856530807785	0.27804448681952276	0.6918535021435994	0.580513595703138	0.46422971049101536	0.5373633452178697	0.8787642094985559	1.023001345668626	0.03310566067180569	1.3793965146616851	1.136765971189666	1.3544612553481064	1.490933781474624	0.5583554608840687	1.251761853638874	2.46471572211115	1.784309152056188	1.2679110124997914	1.3787465665394083	1.4669729400083211	1.2615603943540021	0.4820653962709872	1.3599824573331911	0.12396483172549137
0.9980086592134418	0.5960191074376185	0.14823773492917014	0.9907556269395108	1.3762126230076395	0.4385373327915139	1.3419946681098367	1.0738397752724014	1.2793482752732168	0.35516275850282764	0.6428149415831252	1.015100603722701	0.5427067290762043	-0.045322526002828725	0.13081565775886184	0.7527117586307046	0.4985669809341	0.5154857653724576	0.4747738897408233	0.8571585899664749	1.006354725185266	-0.1226495976063207	1.2768812606481572	1.1015867036361082	1.377781710603754	1.428859580668462	0.5734779818737948	1.3270104058483103	2.3781886380851556	1.7294484168479323	1.1859530251484975	1.3495409547738835	1.5506227010798699	1.2711785435094352	0.5241372553215707	1.3352509828976493	0.13007182250541716
1.0165702433753008	0.5694120649758908	0.14561775124016874	0.967818651861999	1.4225279365549315	0.522040962771485	1.3031777357304186	1.0281580428138377	1.3382135275086795	0.36683970690673845	0.6172771201627958	1.0098280963328148	0.5209320861484457	-0.06365732740567052	-0.02420428614546789	0.7450385529021333	0.4287300708289802	0.5393081367062795	0.42300662120119387	0.8686785594629987	0.9110176855441164	-0.2589860755947352	1.2354331126403744	1.1300678181307213	1.371487265586843	1.3684181230784858	0.6204372699898192	1.2756384072503395	2.3447267699546637	1.612977814050072	1.177918299946583	1.3936339654791365	1.6206189525325176	1.2474822763200248	0.6135868870953101	1.3430570607691314	0.17822483468515543
1.0142621693955902	0.5802947103865648	0.1091825602297766	0.9740084506705177	1.430000194884097	0.5933051572054946	1.212075162856877	0.9992365765486287	1.403416698092812	0.2752246653303695	0.5778702194132952	1.0811818117467307	0.532455333505104	-0.01982155835320196	-0.13293924019567566	0.6800416240173758	0.3687662457451211	0.5228181545000492	0.37917643314514293	0.8189627384106147	0.7958059175531261	-0.40677862807578996	1.1501029647863934	1.2339088596722405	1.3470159722377022	1.3524129330123966	0.681694914154672	1.2583330973646853	2.31927460115389	1.5602022269593792	1.106873556391115	1.4329241366409933	1.7384832080558432	1.2186697819888284	0.6737451919976942	1.3530408731949548	0.19795912001506502
1.0216696362772941	0.5873259048326951	0.02634662674847633	0.962438237249235	1.4318999797002316	0.6386931919522997	1.0492760149592602	0.8588658463677505	1.4497691405493467	0.17848356020221393	0.572772411555715	1.1027864865539334	0.4804069852620028	-0.10998243276324413	-0.21554675275303897	0.6749020956259117	0.35847112871061515	0.4483437535776499	0.35766671251194593	0.7452122267284682	0.7239608251495548	-0.45930814925145336	1.0164473903679991	1.262493209920868	1.3046927291995776	1.379990752346782	0.7636674007035509	1.1191014608835255	2.232274619750495	1.600867278171893	1.0901049820483888	1.4623764686593215	1.8131019240284914	1.2483605114018577	0.6999526397621183	1.3904251886975083	0.19724098442914825
1.0433891932358623	0.6280155418396842	-0.036532031686191895	0.9764562850046195	1.3459529773371783	0.7455268537687363	0.9528397313991791	0.7954170428972125	1.4634258735982917	0.0688118647705584	0.6019865773065092	1.1516313437973626	0.4448937872981088	-0.15309320789360514	-0.22606485265519533	0.667896704380713	0.3876639327681867	0.4435833434488578	0.3192185596794104	0.6662432899678862	0.6581624500583187	-0.4611903661929485	0.8372007909211711	1.2051984531344988	1.285323484731589	1.293260631046667	0.8559405905000205	1.0498483570063573	2.193755376889473	1.5918749740563691	1.0271572492821188	1.5195971593112705	1.9092654688479018	1.2804480101241196	0.8525076811321644	1.3930054697202747	0.2627102108789423
1.0644900307223688	0.7042422923229813	-0.11434256234774379	0.9340719011922953	1.2454031795376843	0.8568635546362501	0.8719689877044254	0.6873799890224623	1.4688181446587978	-0.010550383105267227	0.5672547392751549	1.1344964056162081	0.38867235131979755	-0.1978175876330493	-0.27671241147839737	0.6809717197327086	0.34152773677971104	0.38470775119254347	0.3228470106541986	0.5889608139191598	0.6639484557787457	-0.42075563575730435	0.7164469565825283	1.1079334204545428	1.2157236739323514	1.2528755140073418	0.9733617357077374	0.91748659612841	2.184714498556258	1.5855783862917296	0.9579756421343948	1.5710942799524736	1.9579275083797625	1.2852494073990157	0.9728878243486297	1.4156461304096914	0.24414326783073612
1.029037762614532	0.693793583814384	-0.17237803948695202	0.8939050679046432	1.1922166032161259	0.955139555486685	0.7999322008788635	0.6150921651269984	1.4058605597224758	-0.08560903555054396	0.5362847368364914	1.106283894340994	0.36161857420261906	-0.23334594117885618	-0.2814600017285699	0.5681501536248332	0.335556495249815	0.2843287986344974	0.37205948924538834	0.5843929416516478	0.6632014326352638	-0.32129304512539586	0.5706445043325172	1.0750186019980077	1.1272029127261745	1.154268028394855	1.1268573615239192	0.8372179231149348	2.1673442772956375	1.5230480802331618	0.8699923388950243	1.6390998230568368	1.9319004554069612	1.2920608108113734	1.049389944381963	1.391979155960339	0.2417520919488473
0.9884748001392001	0.6693486207833094	-0.2473837917440171	0.8513022683025169	1.1217538758689134	0.9998469965207347	0.8576275583100432	0.5949413034270563	1.322396854919947	-0.0819403627110013	0.4167870169855038	1.1062918272705022	0.3299526503047032	-0.25419948922353813	-0.2190869051856886	0.43174324146311466	0.3137283975961196	0.12720947194686533	0.4188448715240279	0.5427342871755109	0.6397957508683417	-0.27349241936626517	0.4760924608582998	1.0722731829564887	1.0661003363020594	1.1242776062691224	1.231506610570254	0.7542090422066489	2.085560397751763	1.4729712815347793	0.7930991635859037	1.6664507614699342	1.8949620745275773	1.314548295739197	1.1665249226965844	1.3533766526967979	0.22739269920991795
1.0053905189771117	0.6650027576209385	-0.29011848021383646	0.7751914052825856	1.0272360663213715	0.9849737800780938	0.9129802279878557	0.5984981279438145	1.2978051634878942	-0.09094547036207315	0.38449438560052124	1.111199344080514	0.33950993098393806	-0.23724490288803968	-0.15336542217456206	0.2628845701764093	0.28856668802782864	0.013967770018006014	0.46813310201962316	0.5375724401338606	0.6369940279552949	-0.1724188166994639	0.4098765761684303	1.062578802308374	0.9887565572835222	1.1045405119551222	1.326273238941351	0.6814106929033679	2.0015390130240776	1.493001320776388	0.830288974847328	1.705774464146478	1.9168155910682494	1.2642456404325495	1.1762054528267818	1.3579915288548141	0.13365712139940727
1.0531127452626963	0.7075422780798223	-0.3410087596253913	0.6728837539081379	0.9059920736928012	0.9637947539890052	0.9658949226644115	0.5286322178594538	1.2739002210504595	-0.10533497128370688	0.460038773975465	1.150952040503895	0.3598988177309053	-0.23038639370786104	0.009153457908898632	0.1745156714882887	0.21478023476654898	-0.11813783852201261	0.5110873915419945	0.512231534828761	0.5471397572106504	-0.13688423747418166	0.3870223779830937	1.0195990411814175	0.9615168589650324	1.0694025485303338	1.372607950411917	0.6725701611819714	1.8831953496597973	1.4295163778448425	0.8028380178335908	1.768586172322376	1.9001786432353405	1.2848916608048397	1.2726959621403613	1.3455593193172684	0.15662333731912742
1.0775575290288444	0.7207558207791691	-0.37885153451723996	0.5654308884813448	0.7438681581815493	0.937390883348044	1.022721610619709	0.5273294396685708	1.2490563164920645	-0.19387586749371516	0.5813276392958441	1.1640231104464847	0.33974478634810035	-0.21079474963636632	0.04562314189860066	0.011815087907466233	0.19410801292066762	-0.19966166399616164	0.5253153409822504	0.458600948846534	0.47642266460540367	-0.055744010813710984	0.38168515018170324	0.9901538134135166	0.9378404963730637	1.0735274720455352	1.2994686327522689	0.5862576813898999	1.798991045599326	1.4114884318865433	0.7973521829552228	1.8536826853987847	1.7951966807138517	1.2392420555201407	1.1863642593233008	1.3207665583457644	0.25628336204210445
1.0546527487578978	0.6849604253745991	-0.46094773491080215	0.4389708588764162	0.5701393522535059	0.8915417044409015	0.991171751351893	0.5194094132304161	1.1601416175125647	-0.2467957336070627	0.7307637750232867	1.1386369777956424	0.22895256697702854	-0.10124077399685823	0.11368895647266482	-0.08677645368863025	0.17372036149207806	-0.2464725164476599	0.5749197229161122	0.4315589179538237	0.44573796049772446	0.007428319432734154	0.3263240315353507	0.902120882542115	0.8831831460679247	1.0601268069951728	1.2576022990587987	0.5823356105495421	1.7059716935967448	1.402353464361535	0.7066266960679096	1.8179069102750003	1.7914438353065427	1.2526595990749585	1.1113287632817401	1.3180783069468522	0.27909379193524997
1.0393219531641422	0.6279919660925294	-0.4722459444673823	0.3703439985197271	0.4037761560846257	0.8089550045558587	1.0800854187264828	0.5002193456832404	1.025325269055962	-0.28455272906598833	0.8563969207941359	1.0058197396451796	0.09879240168047873	-0.10208899148493882	0.1570483328998064	-0.11773328929737063	0.13306035252540552	-0.2816284392908227	0.6086469085112874	0.45602371519767254	0.46296263582981184	0.046862560746506854	0.2582811980536689	0.7430766405905772	0.834244821732951	1.0123089634983145	1.1619323723273403	0.5682530940095326	1.586560617656763	1.2849299472282125	0.6381529952424484	1.753120555524394	1.7531533122587362	1.2130844208656295	1.0022009115544288	1.2907397975584218	0.2830845213311074
0.9786731392495358	0.5826791862075122	-0.45280734559090624	0.3265241740476638	0.265317163897429	0.7116691364740857	1.1492473809001462	0.5322311473747754	0.9381225046554137	-0.2883565649649447	1.0109039876947545	0.9259833815673257	-0.048525440344817185	-0.05738103295506709	0.23333966369020084	-0.17831539518457362	0.04657802336681578	-0.1946583597958842	0.6099332252083647	0.5405145926587727	0.471540582630256	0.018313641078692478	0.20214230290919274	0.6310212931058782	0.8383048293440796	0.8796672076821184	1.1663113146232125	0.6156647679154773	1.483667890896168	1.0661314767999526	0.5354818491717214	1.751327591332283	1.6917076938436473	1.1960144518769384	0.921835616208941	1.2620741989489468	0.29455168674505083
0.8789957156220487	0.5049439830722638	-0.4298977176452737	0.30232336545137045	0.2175573794851982	0.6023312221829822	1.0975880933859252	0.543980251917692	0.8616854423592102	-0.2620032750193256	1.1670954335112353	0.8220408694886462	-0.19758073742523477	-0.02207941116754114	0.2745757967347865	-0.22035076388114097	-0.07590345012370917	-0.13861479366276389	0.6375934984611042	0.5841307715179826	0.4598834177587111	-0.0952668740068092	0.15266331583569676	0.5874949258287134	0.8460708552935052	0.7859568282710202	1.1179307948220174	0.6322615906604112	1.3969177131537056	0.923399165814111	0.42249459203936174	1.718119136087917	1.6014688156168113	1.155160007721001	0.7880949095151486	1.2560939884142697	0.23915654704870143
0.76067158920013	0.45955590544198743	-0.40427348383220074	0.3244973226955255	0.19192794492189547	0.4841467880462333	1.0860204264108315	0.4853434305919384	0.8045916074972539	-0.32528537094260995	1.265969224058447	0.8027294463227468	-0.2602164704531674	-0.021873129024324145	0.370654576587161	-0.2714626533221739	-0.1451300663856951	-0.05200382980759558	0.5522388038004132	0.6449450651540536	0.44692290086095	-0.1965105847741821	0.10115808897331702	0.5329095099045653	0.8453649013704136	0.638950583355687	1.117828906299104	0.6902083711532809	1.3057983796186095	0.7956739757774114	0.307345181457226	1.6812393582478546	1.5375064897949393	1.1087760412183694	0.6822826201902952	1.1500152447728837	0.18302657386658308
0.7504444782041275	0.36213625077025524	-0.36908581470981133	0.3195383333511706	0.17485977575381964	0.30295286774438956	1.0180582638853384	0.42344367192379684	0.8146336630420823	-0.3362433586257356	1.3711280777412571	0.8354155801273524	-0.26967161232459097	-0.05963569975708399	0.4555822533579234	-0.20919634679929078	-0.20713280209366278	0.03844199445905134	0.49971758112346276	0.6316935049731884	0.4098719944775164	-0.3308322124003565	0.03014649882720376	0.4529330972765216	0.8424664943201343	0.5141379436058158	1.0254492996009252	0.6690269137807554	1.1568303418552248	0.6780904162573966	0.20912150365697352	1.594774221657557	1.5090227419701505	1.1610714426349076	0.5829685135566645	1.17532882344135	0.12207820938221345
0.7000268523964956	0.33942753489684024	-0.3708449273870418	0.31624165549891187	0.15220947126094492	0.22895329411480217	0.8895905245897062	0.3509475711757041	0.8370070564633675	-0.45675009221056867	1.4881204745022898	0.9002223350663628	-0.31662981511962374	-0.06348620054199217	0.49422753003999986	-0.1534404187619933	-0.26094686196890093	0.13058498790417553	0.4101875485336247	0.6355735472617277	0.42472287634994227	-0.418507294686883	-0.0791230234605472	0.4057213222502238	0.8135852533321776	0.3724488805117691	1.0098184680913311	0.6294173189688976	1.019992888091057	0.6509935626363129	0.21529333512226234	1.5138776314716644	1.4445611157133258	1.1496847330751443	0.5225552857725616	1.1880427153268796	0.021009449571736605
0.5766691676855412	0.3229493402375409	-0.40608212846059055	0.28297436545074217	0.1469939018168696	0.13629897336332353	0.7940607273409356	0.19870559099419516	0.8556509242466793	-0.5384268491553211	1.5122979175877833	0.9093011321700342	-0.33756729405846375	-0.12371072371344774	0.5097371419456158	-0.02390131724909227	-0.2577415463315197	0.21836459751848886	0.33472732347300893	0.6156240179568736	0.36557305871903095	-0.4776902631318459	-0.1991894302994472	0.31161280425119664	0.758048257799096	0.24461941063584564	1.0209616762139457	0.5915187411024487	0.9147880762894239	0.6673264000223227	0.18570888296236038	1.446623026696902	1.3515737227910019	1.238658748560041	0.4757138883812055	1.1387777219669573	-0.04966782780760732
0.4772729931868575	0.2915862300336912	-0.4383313003288853	0.28135406379955424	0.15072368693468383	0.026804808851570126	0.6758939028074351	0.12066388089442666	0.8408923540939799	-0.6054420420243115	1.4840095820969263	0.9023971756505473	-0.38053649720495547	-0.1959250913523288	0.5269383070514616	0.03576938565052533	-0.24543456000022226	0.30519175208018084	0.27609595464515096	0.611520691108449	0.3780270825991785	-0.5197885499936723	-0.29787307291398285	0.2736412812245608	0.6373744655287932	0.08491296061677774	0.9965230347363793	0.6086484433311645	0.8184561438383458	0.7107193143049223	0.1524080959470922	1.3667869460245015	1.2643135581716813	1.2840178253615844	0.4108757585997843	1.0464543877463028	-0.14605581951371524
0.3873739122354053	0.20712384178642457	-0.5050517728078976	0.2632548178658495	0.15074712561558362	-0.01586529807445331	0.5855318785794001	0.01466883371590209	0.8320718077426419	-0.6401783602347587	1.3879563230340233	0.940894535737797	-0.37871492139444474	-0.24372946491027808	0.5481995223727478	0.12393218729783503	-0.26850659508078295	0.41871417218001905	0.24902543904537708	0.602812593272871	0.3941784334312432	-0.537190174554689	-0.4510252248264731	0.19200483767195053	0.5209197735801362	-0.034533814601232074	1.0703982139504002	0.673554479822236	0.755036807024569	0.7129190056813506	0.17463440154142001	1.2699986536994214	1.2258984864548783	1.285555583071639	0.3437971036058395	1.0603039662867164	-0.3595666804341654
0.2766089641403058	0.18462406429457104	-0.47936340715268955	0.2965414579460217	0.19914997347121804	-0.05121663317622691	0.5363711102610875	-0.029364888141601674	0.8350013543664752	-0.6419698950190489	1.3041605824947617	0.9191712934895598	-0.3273741732867007	-0.3637503492982075	0.5823363817060081	0.17779519396292412	-0.2423082406815102	0.49321043948369675	0.2515034936668584	0.5823896250113765	0.3929528109392816	-0.562206194979187	-0.5042504253288027	0.21900630127156498	0.5413990440129319	-0.13249391378367772	1.0353783361588216	0.7003661111942201	0.777175629107947	0.7339300135795833	0.1900509510766904	1.2540499782462657	1.130799385425627	1.2937812629390772	0.36364027365934753	1.0164113270975697	-0.5790716181661171
0.21597322559211532	0.12898492821303637	-0.49041908750084096	0.2670987676975085	0.20224585372017337	-0.06651384275374517	0.44466016137621056	-0.08719153118162508	0.8340301818944404	-0.5861328952459096	1.2304371470025035	0.9427361695881091	-0.2762926295586434	-0.39878447900786107	0.6513294727035841	0.20888307301372944	-0.20521024919170272	0.5099867826650473	0.1793894962207839	0.5588425651535024	0.37650790214966035	-0.6190111230357437	-0.5327369461620381	0.19227628250348233	0.46255587214128785	-0.1905371861542847	1.068751355791712	0.6732158458213826	0.7310595963865483	0.7961358901204648	0.25381671663030997	1.243628322959663	1.0182164357713512	1.2927452018556163	0.3366415615057576	0.9705824340916507	-0.7035629077859374
0.17284844977809105	0.06061637986042915	-0.5020111159045362	0.19404933774077393	0.1684536884942592	-0.09796662788386333	0.3641227833317014	-0.16037478169588518	0.8326910213549352	-0.5672675157517981	1.1513761840328556	0.8799319059421957	-0.19084313864560515	-0.4348297781843374	0.6916447212072601	0.23486605292296275	-0.08033958259773574	0.4819547413597668	0.11936505261311856	0.4482574808339905	0.325757765134726	-0.6559597601530757	-0.5429864950276635	0.10457946551331246	0.41167626509303246	-0.21733580125768964	0.97107716860508	0.6453882500085573	0.7501312630029408	0.8399518683936629	0.31189773787811903	1.14651134962981	1.0190772188646675	1.2369044304592125	0.27812529933266195	0.946430588855853	-0.8553595211116474
0.1490108694337164	0.023062302313005646	-0.5372726949956077	0.10502584822224839	0.11521701992233715	-0.17033327974122506	0.3627338995063879	-0.22649639523367998	0.8092380038172884	-0.5880518071907562	1.050836079062537	0.896003054388601	-0.07402555110543592	-0.4471469057924081	0.7000954198998033	0.2182584220114414	0.010666486025027278	0.41721974207087165	0.07429246041914164	0.3827471155326764	0.23901978046003233	-0.6574785076300468	-0.5781322069532329	0.0423671007517259	0.29912920126719766	-0.14342336954881013	0.9435090777509687	0.6418076228915646	0.6864611044852663	0.8846636100602329	0.37423544167357203	1.1334739801430445	0.9780050083523903	1.1753331364650772	0.25321084387586823	0.8694674873577396	-0.9053006620595327
0.1626133276166701	-0.016128910308927543	-0.5714627101797163	0.016567011066151976	0.028137690941436734	-0.1933911810590177	0.30266614109400425	-0.25400656291351587	0.7459131373141209	-0.5950924093391352	1.0253886501233989	0.8012167731460679	-0.024520176218558738	-0.39581281556163395	0.6292179984958519	0.21931867776960753	0.10707272771654426	0.3600363727804924	0.03500638429298418	0.3353048232828671	0.16105929197958918	-0.7134911980012036	-0.5273497720778979	0.04557860205532067	0.24912326148234404	-0.06012818796210327	0.8418560305351039	0.5989266785665193	0.6493526611867899	0.8497025926105282	0.4252729914629157	1.0851127486363639	0.8729574843765677	1.1162314578982229	0.20268809624253176	1.0124242254276468	-0.9715674392611569
0.07500400940968602	0.006391892991583943	-0.6570217133481169	-0.04717430161050137	-0.051487554546986634	-0.18184215438609724	0.2950819374908161	-0.27592171931349524	0.6998355463910515	-0.6217254940553881	0.9927645362966013	0.6722951057081543	0.005094418881231702	-0.337254643313514	0.595823656217856	0.1963798916136164	0.2682894114049854	0.38143379128332655	-0.004310660187553802	0.25469742252959526	0.07840084651161763	-0.7627160512126337	-0.4902279216686057	-0.05175343606245236	0.1999387856662626	0.05332050283076066	0.7446835311143505	0.5832907184820724	0.6805725359870656	0.817709420621281	0.4898750479166683	1.0701559356204167	0.7787985900914608	1.0122605869912904	0.15333627446043657	1.0435223102212396	-0.9972884996478687
-0.008512533135805666	-0.0036154748461448886	-0.6746532986035458	-0.11725492802866552	-0.09718166589311754	-0.1869800094800611	0.24148359639723518	-0.3355854929854615	0.6089755017390207	-0.6117994229532375	0.9215253186452872	0.5170425287828968	0.057702111730468776	-0.34157261773457087	0.5229939880461368	0.1398342930028936	0.40262797955421703	0.41372380026461625	-0.023441323470552288	0.15457309684503948	0.00742036518121231	-0.783332065188294	-0.4438599049429973	-0.12121545014785531	0.17082087695555953	0.15960787327754314	0.6801530011745841	0.5930081156891707	0.7053558615063766	0.7321849064359373	0.5007601649741916	1.0388698813359452	0.7059332962160226	0.9811861295342658	0.08073595839181322	1.1131214219178658	-1.0073907862815275
-0.08416393521092376	-0.01762365890544893	-0.7513077142541646	-0.14205800544960184	-0.1404173819590591	-0.15581623179407217	0.16301338344796948	-0.3527645010103558	0.5120581410349372	-0.6191932041855109	0.9131920160993825	0.36395111121871065	0.09331224572107875	-0.2899202239369665	0.4807873759782316	0.0763270755789143	0.46035603060518226	0.3639962074955316	-0.03488119433003528	0.1035912712605184	0.014661186889821121	-0.8381834995621252	-0.35463617548159027	-0.1792103626848774	0.13128404737176463	0.24023261813943564	0.6227019122257709	0.6066228762856288	0.7818587581084205	0.5872390798872511	0.4734435553143987	0.9450608774754459	0.6186439194552897	0.8636655808322986	0.014636710119065111	1.2073965437349865	-1.0245798950849994
-0.17272483681311307	-0.051810430828525045	-0.7620393862843288	-0.15008403015213262	-0.17436824265758846	-0.0785952750181391	0.14646676682352064	-0.41286224194807186	0.43646789190720864	-0.6449096680389391	0.881468626288437	0.29096566234080207	0.1367607345386476	-0.22739563006318808	0.4807500947395421	0.04389289609864301	0.5726276390736162	0.36710521121647	-0.05861841432181595	0.0559778257188293	-0.011922921328456126	-0.8501183118420576	-0.3274274074857223	-0.22888805953235028	0.168344124195647	0.37330054427641146	0.6841804280664053	0.5492930588242788	0.8457609866353751	0.4483387017166696	0.44688569735424355	0.8981563289898125	0.5834344128240698	0.7619219740604882	-0.039943879876354275	1.312043421750576	-1.0573964756565264
-0.20818666824966883	-0.047957115873852665	-0.7448650373107887	-0.18486326167227807	-0.20595245670906084	-0.10369632426745654	0.061806422268136416	-0.4578000876786006	0.35546729138039884	-0.6540523543141401	0.7883795444354588	0.22683857179993425	0.16639626855042322	-0.12564862488669318	0.43783445612147914	-0.027351856185977342	0.6368539738523806	0.2701726352931642	-0.13631691478274338	0.011805706150341901	-0.02708558625787231	-0.8680244224390903	-0.22397031481969135	-0.18165042123294167	0.22607261382417093	0.48551260060009016	0.6831385613148837	0.434167769630466	0.9382887990329231	0.3048171394023091	0.3578160814716911	0.8695703903234341	0.5269656144681909	0.7141135354028246	-0.03812401688041323	1.259964362804934	-1.0276845142026079
-0.22915789652422486	-0.07003674999058636	-0.7969126193599824	-0.19813590933772834	-0.2759063743593534	-0.17847712919169667	-0.02739445745139111	-0.5204394749448313	0.3389881263185067	-0.7344995797711733	0.7197061649245822	0.17471304539786778	0.1611443111336908	-0.007248528766897894	0.4309590557741692	-0.1012401630041738	0.6529110121759782	0.18781396127419053	-0.225038082324152	-0.0482947391788039	-0.01658686842704099	-0.8841854524649175	-0.23686110644172942	-0.1837329471975465	0.23345854352549403	0.5214072056919188	0.6959543261458541	0.3235744900022519	0.9786521227318353	0.14778820591674374	0.24589119227649955	0.7888558910436249	0.480183978372263	0.6297573389785789	-0.11352165900604239	1.2355521676500159	-0.9560086360325839
-0.24619884704441275	-0.059372816980115796	-0.8359781113684477	-0.2171588203876218	-0.2893914027652802	-0.23006226399938473	-0.0859871729922251	-0.623446591388109	0.32437915957234537	-0.7959757018042212	0.702171403916817	0.12595690048442065	0.16943249658857995	0.034913894224621676	0.4057357839259052	-0.13287407112023664	0.6904368094661346	0.05890319385193179	-0.2539312260005418	-0.11305899344653039	-0.02011121138432685	-0.8156993024385188	-0.22264884566267992	-0.07693947176040253	0.37488386468497015	0.5724822970085881	0.7254340721087591	0.2429990577288526	1.0825843479868271	0.02908957216030399	0.08689896836117363	0.7397647642405115	0.40523422832223543	0.6227008700150329	-0.07244560021358784	1.253077288326088	-0.9530196089564391
-0.2699891185958601	-0.044288961497057466	-0.8710821399006743	-0.22963432044898294	-0.25110370883049943	-0.26685366436371716	-0.1443248577562034	-0.6551631817888028	0.29963085290497143	-0.8862298847864141	0.6662670742792643	0.12936897952075127	0.1711105121516145	0.08277383199623287	0.41717770912825625	-0.1842856979206651	0.7028823485027604	-0.037141846058366054	-0.31354639561912423	-0.10424328380653895	-0.07422232444828505	-0.8094761104013601	-0.21005453439993885	0.05980628200068009	0.43022936289047636	0.6050594375124498	0.6957122503363599	0.16318389474141345	1.1137837524608112	-0.03198008791620051	-0.062330018636859476	0.7752443423780898	0.279554367903164	0.5667154267988448	-0.06315867281672946	1.2029123729007831	-0.8923008262890765
-0.26986787819064123	-0.03409606699379059	-0.9094301311933423	-0.20154065398585827	-0.22466840886685074	-0.22548826064614338	-0.2387925235409516	-0.7694427208455454	0.3504421575479006	-0.9739418442280992	0.5724722469028383	0.06853078393245174	0.14451581200841762	0.052504264152757794	0.41002792645324815	-0.22639310861965561	0.727092792548576	-0.08247955154110179	-0.32103592428200967	-0.12554875590735523	0.0036539167081059976	-0.7782804104840547	-0.1906169526217824	0.17694441466702	0.47860494870954795	0.5606544392680469	0.7105186904861146	0.06527994635569546	1.1453213004530343	-0.12048213436691273	-0.14121045085335654	0.7586592199212513	0.22272611746447776	0.5542396283600677	-0.05981581190559321	1.1434079786883287	-0.9177329065721308
-0.2753195477862649	-0.028836632445260413	-0.9289191804522977	-0.16154196326200446	-0.20234953795245927	-0.19728979045646708	-0.3221777142120533	-0.7481695227834106	0.40317802307078043	-1.0068186751951356	0.4452497058391639	0.10760264165665638	0.12217287934211427	-0.022078885291946803	0.3929492297421816	-0.270872524967258	0.6942479544907931	-0.16464407641319223	-0.32541763910713584	-0.13443179151887907	0.04556907124057362	-0.717706886908957	-0.27124633655679997	0.25054835587273416	0.6004233986465459	0.4885037880445532	0.75779383302317	0.05021868899492595	1.1842732772544733	-0.1415111356506389	-0.22490706121666487	0.721255659104638	0.2427535434391599	0.5649969562615865	-0.08997800314598767	0.9501485954894126	-0.848432273182836
-0.2646844395800146	-0.03404044552833546	-0.9080968381128656	-0.1416654408460675	-0.16742754171952814	-0.21795332749673452	-0.3652653968242468	-0.7055495667498835	0.3884802271653921	-0.9998048523409901	0.35914036989385456	0.12761191619612608	0.07904228044944646	-0.06909519954528484	0.3588832370159186	-0.33886074082525736	0.5647643684264939	-0.30537804359446585	-0.33856089238529996	-0.05189127630475726	0.11770525040177807	-0.6306973768920238	-0.2819615824312349	0.3769865738083797	0.7141997280507633	0.35096111566865984	0.7729046481537074	0.03066807781882574	1.2138102066195278	-0.19389907499973852	-0.3070969959349263	0.6788700088807984	0.2508025539479356	0.5596632256902558	-0.08543415217024611	0.83507691306413	-0.8422484423072293
-0.2475704443979919	-0.04357989965191247	-0.908891835429999	-0.08800194917962392	-0.1554381506303376	-0.19974001498021754	-0.3530948959602502	-0.6564443930754443	0.42499369882127025	-0.9859378823981085	0.3367389085064248	0.16493946773204698	0.07279237120151576	-0.09940702595768595	0.3902722945094778	-0.3723260238890404	0.5219281418135855	-0.46787627337544013	-0.36029257082640165	0.06949428086188465	0.22370685627861206	-0.59882189326862	-0.27916914438047996	0.4615023168750856	0.7590734627340503	0.2485385907178959	0.7735660178768841	0.048126014953192464	1.213442288081231	-0.2005222865973697	-0.34389784005943663	0.6457089586552869	0.2853330743122158	0.5300990810969771	-0.026763719831598375	0.6691239345374975	-0.8253669685606428
-0.21298294583296173	-0.02026922680617561	-0.8813873510156623	-0.05430819916900374	-0.17294900566732416	-0.2046459113921561	-0.34149127504802407	-0.5922382711918085	0.4667846389844833	-0.984172457425697	0.26624657661039886	0.24195267911977258	0.04802455005447098	-0.11675760852176673	0.39963671557112157	-0.4445794237486972	0.4376243034457601	-0.5664186147797611	-0.3788217079144117	0.14761218176815297	0.23322684508315325	-0.5634383504759597	-0.2899401983225477	0.6024986669712312	0.7726466390150588	0.17031652486404078	0.7826524363502887	0.035609543667147955	1.1034122043984422	-0.21920523567389347	-0.4022127731547026	0.6050071235278529	0.3707448924532651	0.49818449699669276	0.017178851493854723	0.45741996762085096	-0.7174129287437363
-0.196803360110279	-0.03542048417230584	-0.876720848986529	-0.09390031807758531	-0.18747214902467263	-0.23929152557467143	-0.3632151841035066	-0.5222702040928309	0.5074276219870131	-0.9674759293528175	0.2690240673902077	0.26833404848370135	-7.56905739583577e-05	-0.11645553863528857	0.34183485858445917	-0.47324113514892063	0.3597435531847165	-0.612983187065105	-0.3723818504412155	0.20526207905254182	0.2656617662398465	-0.5364798342641194	-0.2317486902016701	0.6787658732921109	0.7203574364527153	0.03183640136161998	0.6560622863608732	0.04502998130205667	1.0169385402613773	-0.22892210270277552	-0.3699863951864264	0.5363116296457658	0.41717925991972055	0.4359504667883683	0.022790356930518195	0.2594808388227766	-0.6024207298619961
-0.2478153357108824	-0.007168187095066047	-0.8475356352575719	-0.04912598048402922	-0.14412562646618382	-0.24968281893165276	-0.31758712297067115	-0.4663118036588024	0.5973263319982919	-0.9542171931772969	0.36587945594787064	0.2606895468340579	-0.05717858628921581	-0.14159717449960485	0.29155650734644584	-0.4389010924976917	0.34187771011138723	-0.6699817947078215	-0.31002548502079413	0.2344248402036667	0.2870004128309208	-0.5498337043867259	-0.22824546471175244	0.6921197984162476	0.6941830092842868	-0.05155303744240662	0.552064218185424	0.09727475255660392	0.8981073109436386	-0.23147318076040038	-0.3697011167964756	0.4544112856139357	0.47876993380645044	0.38640867571621185	-0.03822787579976053	0.21692452897855916	-0.4801724179711031
-0.28786574811442767	0.028957507360396144	-0.8035527511195317	-0.04743419797176349	-0.15126327919348254	-0.2453919794861436	-0.29720505955850307	-0.416767175732375	0.5934294872606894	-0.9254033963456424	0.44149516205999373	0.2789932130958545	-0.0715934846123194	-0.17918954013930316	0.17826214318140415	-0.4203969704860038	0.30544856866777764	-0.6954494412068675	-0.23981006045785783	0.23560663996533773	0.2664817309677326	-0.5294698216537308	-0.20804052200365017	0.6701892641869457	0.6181486282743459	-0.06285847352612722	0.504039968586016	0.21669659656959323	0.8052667513684895	-0.20061386634657924	-0.32842682703595927	0.4139923675496763	0.5634629282007183	0.28805921056697104	-0.058388882033527524	0.1969526612128857	-0.37052775871211624
-0.3238784401602536	0.05079291328884629	-0.7993549657637805	-0.032655638672882056	-0.09977285235982036	-0.2866072340312367	-0.31502247088521984	-0.3529329495826682	0.6176145761878866	-0.9096129312178938	0.5337656103135343	0.2381518002894482	-0.09195264248555637	-0.22464892528149308	0.06591005520949662	-0.43654807913750615	0.23515521114124466	-0.633453097974827	-0.20466669910890628	0.30251395294746747	0.2792464567549037	-0.5918749938074258	-0.2345372633499634	0.5805525061088477	0.478722462065984	-0.1147681924673544	0.4029392703738105	0.26957651080094347	0.6628733292162116	-0.16577954975968023	-0.3299491838576193	0.3881884528785543	0.6723844887665329	0.2549456131195562	-0.11713760207985809	0.0962877580127719	-0.2708652161426921
-0.3730251517968338	0.0866531755499124	-0.833113017362308	0.002926070003023109	-0.07989241012436918	-0.2297994237131507	-0.3442418443835146	-0.31765353327401813	0.6533687192042951	-0.8873969734738625	0.5881789432591747	0.23575576176580978	-0.08785631950348129	-0.26741461687847684	-0.03134370027241278	-0.41894899963893384	0.13260093183094795	-0.5966698670834988	-0.17153093816248025	0.30020443370142624	0.35233713688648494	-0.6329002573335369	-0.23841960583265792	0.5067940372797548	0.39774810853972314	-0.1352055576143756	0.44104855535243004	0.33720732252577396	0.5389862905458356	-0.12822055185988676	-0.3245281421681012	0.30318372373995217	0.7441311566624736	0.30272002983999086	-0.1356603820989531	0.06784491238977741	-0.17411971313052022
-0.38773837237073017	0.0944597454522623	-0.8201967060060804	-0.007949679983996236	-0.08893361980372017	-0.26512488878599794	-0.2849303295347906	-0.23162753422018573	0.605749490740022	-0.7748349689119429	0.6906983404922007	0.2773920029287341	-0.0933176788188296	-0.3434899631254142	-0.017059161253715392	-0.3595564791574521	0.030454090946020168	-0.5809826448682264	-0.1732526841061091	0.3135197245939604	0.27898595109632174	-0.6598920067501239	-0.22526349335575083	0.41246579012849843	0.41096793490239614	-0.1789193456271605	0.3797294384454203	0.36868086630078223	0.4664633617628449	-0.1424671439706807	-0.3137666024891327	0.2634482386997807	0.78460357335449	0.3018692396044646	-0.1881268033938094	0.10057757981273685	-0.09534149370075976
-0.4148600298388949	0.0447562249785237	-0.7830826667786708	-0.08936024034033888	-0.027396451877871535	-0.27569648000154495	-0.23383633850878777	-0.3153358912534768	0.5939096038144489	-0.7609135356747055	0.7983522147026525	0.28888972747451763	-0.08473912341272756	-0.3587610926975134	0.028634356531121886	-0.3853277966107143	-0.04108341313667559	-0.5228087965163091	-0.11922912273031142	0.24208069062835805	0.23436936318102858	-0.7396605603295235	-0.18635829420748345	0.3241523840138191	0.20710495857127195	-0.21419935958416786	0.3297403252863645	0.3983652724381971	0.3601125838767093	-0.15084174832814531	-0.3262790374052913	0.27080736449679754	0.7848999167573975	0.264645286767786	-0.196060756628516	0.10349771824916258	-0.00971823402870663
-0.43559520769382587	0.00678622412963204	-0.7752090184169883	-0.16551931258285868	-0.05012844797514317	-0.2794712064273984	-0.24900179302136388	-0.39783806391612236	0.6619788879017843	-0.7968004135960571	0.909806854187857	0.3637121329020067	-0.054613195335853494	-0.40097247173013983	0.06454489783104546	-0.3483507542482112	-0.060549713624791654	-0.4850832090896332	-0.07260403832753046	0.15552906698128602	0.1497846173728412	-0.751209049079206	-0.2301755721974696	0.32448925857955224	0.1062000073291977	-0.18520714835258284	0.37428303273687946	0.48149538766964256	0.22597392917328812	-0.059092268829682104	-0.3196901698436244	0.2568003627682608	0.7673311398123671	0.2319579912061826	-0.1675911360649745	0.07187088386654907	0.08973498394285913
-0.4309360712485428	-0.01221722979709256	-0.7683425566772818	-0.256118668707655	-0.03534751599195647	-0.29870752408087997	-0.2801623065451113	-0.48324708185071535	0.7241719100165874	-0.8336509842274966	0.9703765082501281	0.3825592285296383	-0.08111074038786822	-0.4351924864878459	0.05628307177522114	-0.3201287989856442	-0.09867498459012196	-0.4375246541755347	0.015413792969989631	-0.009829517508347273	-0.012377580927676579	-0.778503390317989	-0.2904371430047838	0.32777758901797804	0.02675042902954993	-0.16104039547930485	0.3644651678784269	0.5644115373286853	0.13553132054261047	0.023317765872176467	-0.4270082367333436	0.2360286310965923	0.7555293944721772	0.28212862108477943	-0.23491625785212528	0.08876707503904605	0.1738159482181158
-0.44056921870419175	-0.06279927118660053	-0.7340303584576391	-0.32415293894142216	0.010696032308621928	-0.2944070774653632	-0.31202215208954454	-0.5834940346437419	0.7941386420727912	-0.8683774863790766	1.1012284519695705	0.3995431756713751	-0.06820644673646252	-0.4897002240192506	0.056622397451536674	-0.32112438992003356	-0.03294819257068747	-0.427604406645964	0.1366080459540366	-0.13950032264467746	-0.09586624660321484	-0.793550107994685	-0.30065040693754713	0.2856966309662431	-0.05790479489148291	-0.1817837988691157	0.3392741362638816	0.6441001587393325	0.06477228803062393	0.059827332477864724	-0.49267432515479526	0.2833291331155958	0.6975606230212302	0.3708991578193014	-0.23945151744193582	0.15690579929890677	0.16293942380178247
-0.4347262752061306	-0.05487134836911793	-0.7223696852303247	-0.3601983628413924	0.004266366627671997	-0.2795081692711777	-0.3584167027266719	-0.6451883742645868	0.8089213168113307	-0.9366919183243271	1.0878878340721538	0.4383629709579851	-0.039010812430106165	-0.5537777374508301	0.05079057771160185	-0.38598276646925556	-0.005121539282436244	-0.42192141452738313	0.27261812703231364	-0.2202534638793261	-0.14044497367635028	-0.7651730429171807	-0.41047507416473134	0.22306909546969242	-0.08088978084287791	-0.18453502736074578	0.38609064459646303	0.7965548696762829	0.03262376100547842	0.20745307630724516	-0.6996070375889838	0.3137210691535877	0.6262421994890818	0.4204479866205486	-0.27398321766249245	0.1787089087591562	0.1483260948038439
-0.4067341187813195	-0.07922380529806101	-0.7241341818152895	-0.43844176893111814	-0.02271714470715285	-0.24680823481396294	-0.3638526399572578	-0.6460489547103629	0.7860399646342368	-0.9562481312332185	1.0527514034160144	0.40838976635575425	-0.03240682198176349	-0.6526206988446862	0.09628213173773721	-0.4467189371825073	-0.009118482048314364	-0.45194543988786345	0.3314874084696924	-0.2806226643444094	-0.20953870416197917	-0.7763625431960124	-0.4175105337130557	0.18862388846179096	-0.07919474551387776	-0.2905819988378884	0.48359818744339667	0.9115496004307507	-0.015724960352369373	0.3197558624462709	-0.8414732788259436	0.3288085049357034	0.550526258999107	0.4950331394968991	-0.23353289814524789	0.11079835898703498	0.09371984217859128
-0.4061228167900962	-0.1331514256429708	-0.6834333515849141	-0.49808229013990307	0.026422727068351193	-0.23254188448249766	-0.32633824606708733	-0.6856091728866571	0.8104461578699338	-0.9841608410021161	0.9963513193526016	0.3825475613417966	-0.052328179517391646	-0.7174387354038727	0.17763892039815163	-0.5208522989476412	0.030090442376857363	-0.4427389926557611	0.3803291840389792	-0.3324598968623398	-0.19255573277572396	-0.7838698542886451	-0.4240161460414937	0.13177011134888916	-0.023574953573513968	-0.38834680545445394	0.5072569288827968	1.0461733960576534	-0.16163693165440024	0.4018228159503585	-0.8573910135571474	0.28460882420889444	0.4694990566244567	0.5438550304879812	-0.2534839678881872	0.03414516700106564	0.08799700609804921
-0.4073804982325548	-0.15367731214761485	-0.6087161926174567	-0.5473773996673474	0.01301707040323341	-0.18019201894225056	-0.34551054332519715	-0.7152781457666559	0.7991382735117618	-1.0097217678195718	0.900525886951654	0.45890508814613257	-0.0831875445579873	-0.7106363659238533	0.23207218505437854	-0.532468813333723	0.08497388945687279	-0.45668906380784113	0.48497120620675965	-0.4262279450280043	-0.2916938382822387	-0.8169755553042067	-0.43479066764109786	0.13038139485279612	-0.027509391961552065	-0.4511068707561307	0.5768593562837155	1.2003086332475763	-0.20516343088130884	0.4392944570607454	-0.9057827548002082	0.20707909721587692	0.4352994195522423	0.5537602019567782	-0.22774640805027838	-0.04188490591637216	0.08637711525163652
-0.430208600205923	-0.15944479584575771	-0.49181698747413405	-0.618465569351851	0.024394518170331593	-0.19203609468167648	-0.3334911235130848	-0.7142796285835005	0.8045676928309368	-1.034618640516481	0.8969552989234618	0.4484897108930152	-0.12605982993313444	-0.6792978319091665	0.2773745723678666	-0.5683798755110365	0.11690311399097261	-0.5491779829926225	0.604587727915024	-0.46992388188890244	-0.33686325421370844	-0.7974197404396076	-0.41599846353394837	0.06455512668538424	-0.026234838773008272	-0.4659542474062784	0.5745098069453354	1.340846520130484	-0.22688477872205054	0.46630129986806157	-0.8891307781524151	0.1653565120360155	0.41163748448432874	0.513685648447064	-0.27379071198878685	-0.12078295299943317	0.10001537387842394
-0.49753722398613026	-0.16259474560735818	-0.43246197788921925	-0.6648165991530426	0.04473593256085399	-0.1775950325162686	-0.39686301148990516	-0.7138096282029169	0.8191073465480396	-1.1084013319679529	0.8244529671275422	0.4229730687567178	-0.1543082021004549	-0.6059278675366668	0.23138631461201617	-0.5696084188228864	0.17579201448998213	-0.5249046510348919	0.6624738042888001	-0.5608490445467015	-0.3594222719969068	-0.8109528403291936	-0.4472896788772357	0.03976524460981467	-0.1153734295408595	-0.49850510860848835	0.557827146250867	1.464385783543003	-0.25663794917028	0.4863262921844713	-0.9288400703088826	0.07445072514408964	0.435966091685242	0.43756150344708844	-0.3251027080797872	-0.18006105846371584	0.17027314370530766
-0.5492784087661364	-0.0822201100812924	-0.37813865762808446	-0.5993445974997779	-0.003970315044974504	-0.16353825715114184	-0.43383464996124993	-0.6814906124381441	0.8481943571180922	-1.1068497613729444	0.8529469537651619	0.34964877384618454	-0.1913202300209367	-0.5794052823636129	0.1760801282502015	-0.5299501537835585	0.2705435888159868	-0.5496486975528705	0.6815594828929467	-0.5692800424589762	-0.4851054407629092	-0.8249778714885576	-0.48134466281431176	-0.0007300122602449055	-0.08284371211928006	-0.5231441773949355	0.5026027743655891	1.583736864174234	-0.21237301412054257	0.43008423549238756	-0.9451192578943809	0.010749576373831515	0.4543659912471786	0.40790606544655705	-0.3897372152498029	-0.23161776754899513	0.12531625147203745
-0.5653345796244158	-0.03567568007850911	-0.32222393341565775	-0.5652731643502354	0.021483303692473848	-0.16643021340923658	-0.49273297396770427	-0.6338009859530052	0.7823949911678348	-1.1295760637074383	0.7925609353742625	0.2961671145663857	-0.25563335884201616	-0.5190505404885696	0.11681795556289101	-0.5425122057035485	0.3449224417266661	-0.6128586146413119	0.6984708709721256	-0.6404146241426886	-0.5320923521613045	-0.825882553173322	-0.4823843787409842	-0.10590496841285665	-0.12276266257374802	-0.5594537370599928	0.45262713313345193	1.6516594083467449	-0.1752087973929493	0.3129508068422455	-0.9362006898087202	-0.1458382908397803	0.5008943039953913	0.36394123519838706	-0.4827849690599388	-0.29088609073926913	0.10538177446002066
-0.6113139482618767	0.000960225755116427	-0.2691645314168317	-0.5298574015487818	0.03075642514527477	-0.1927984384781818	-0.5057208214595003	-0.5888458028701254	0.6844629132435182	-1.168486287759634	0.802458196886815	0.21094375711721486	-0.2772677457446787	-0.48282584827941594	0.09894762542469179	-0.576430054193851	0.4104930232540708	-0.6374059461646502	0.649573692780455	-0.6306713753029916	-0.5254992628425924	-0.8181390567883389	-0.48122907422978783	-0.15357500151776776	-0.14228622590534679	-0.5896870484632526	0.36849947790601933	1.6658743148489201	-0.17234517389212006	0.16457241286361463	-0.8650776674836314	-0.28496335023643016	0.5099981281389685	0.22954285561236049	-0.5037655393924289	-0.36609371012995595	0.07294377499142181
-0.605990092518811	0.008886731940100511	-0.1908312866543219	-0.5077241346576372	0.06725889574631187	-0.20791051689923473	-0.5376881562356695	-0.5369447239267441	0.5911899410537057	-1.214593175725595	0.7115948986005158	0.1648053206619514	-0.31846300134689365	-0.49082709504662364	0.08031857939072062	-0.5136428248118815	0.4132842628840591	-0.6043006364826864	0.5530396775004556	-0.6768502175474087	-0.5322312233003283	-0.8540448698725276	-0.5106240263861499	-0.2513911718541869	-0.08465108203329519	-0.5591882009599891	0.289987352014215	1.6402495414847258	-0.06790469342340918	0.05830973194492815	-0.7702842037333384	-0.41819112286578825	0.5305061782796665	0.111162594077257	-0.5502500334745946	-0.4295892721382787	0.02735290046737206
-0.6244533896949412	-0.008103751327961869	-0.1765604791221571	-0.4619294274908136	0.10530206097030444	-0.26704076647567815	-0.5312173790011112	-0.5192317606957313	0.566444566743764	-1.200749366253402	0.7151492825986614	0.07133313819634994	-0.36828183923089786	-0.5073960458949516	0.10540298099644678	-0.4687811527826284	0.40619347948849904	-0.6287360599472618	0.43214166164800966	-0.7391228999631055	-0.5501672026403395	-0.965260777570701	-0.48966837796828583	-0.2661867788496864	-0.08712527737522305	-0.5363645385370385	0.18957359754443867	1.564156324250202	0.017324812743151292	-0.1328435474109476	-0.6099933426567996	-0.47893798341219823	0.6096872517253908	0.0651595789677081	-0.5230784112230824	-0.46040520314899513	-0.03075550489531506
-0.6354067271417926	-0.044276567453890414	-0.1259610890785091	-0.41439344595844363	0.1080750952511124	-0.3266435501562811	-0.5365878353565592	-0.528493461007945	0.5768886439345567	-1.2437206340880294	0.6966558751693688	0.05828550688538965	-0.32547084626812256	-0.4276155389705532	0.05098626048278385	-0.4189346267334317	0.3909084646949802	-0.6224427258102149	0.32541090671722256	-0.8190472675709584	-0.603131740719882	-1.0086924145387548	-0.5521527182248755	-0.2297485784432149	-0.20271140624054224	-0.49495944381470364	0.07610736856307015	1.4802973461866413	0.09879660191133974	-0.24918746141473497	-0.4990228443064604	-0.5724580878427955	0.6854184717938054	-0.06125405506683186	-0.4935958640034753	-0.4835787031251222	-0.05279844941216798
-0.602890121990298	-0.04574220052459295	-0.13956957160649477	-0.3548885224024904	0.08692421478505233	-0.3648515624031951	-0.6252062799235361	-0.5371344164712968	0.552084911153635	-1.2167305433819833	0.7363722098770831	0.004609495571549535	-0.2746667385600302	-0.43007187410161685	0.002695084643799567	-0.3081999146311517	0.3909725673706963	-0.6911055330879405	0.20486637453604656	-0.8529731614449739	-0.6373638008341329	-1.018949199477527	-0.6100192896853034	-0.1414513640415338	-0.4008074050142727	-0.42525733632984436	0.010600293735914972	1.2973174976987054	0.24682363957388956	-0.3597065654442278	-0.5023910847748605	-0.575013629210287	0.7264282571862704	-0.061947116022654604	-0.46279157377529323	-0.4726508423280231	-0.12818746440718867
-0.5975065473007323	-0.08125434398913094	-0.18361671426685255	-0.36877056707580114	0.08192244829011737	-0.40153579825260327	-0.6510582784602106	-0.5603514175124167	0.5319730718136418	-1.1839755762978315	0.7645296128041702	-0.13251768327723606	-0.18826360525535005	-0.4309818373221286	-0.018723888183696736	-0.28225712938697145	0.4313852491200404	-0.7009186126791014	0.048152222837739234	-0.9128990190629503	-0.6284596711917779	-0.9459154596293786	-0.6928667536416907	-0.02887026402893783	-0.4640854277359705	-0.3993826629007819	-0.13907768233617657	1.1173232707573462	0.3534847563639447	-0.4227623869777773	-0.4563232083931615	-0.5715490939875281	0.7578885975718312	-0.02704814064614495	-0.4762185344596279	-0.44081979413605754	-0.18280825187329816
-0.5669791717452874	-0.13703447228403812	-0.2580589772393803	-0.34366837870303424	0.040661453949507195	-0.3534393438120339	-0.690480000771743	-0.6087904558158992	0.48911226180076034	-1.1749548498043392	0.6907893731326045	-0.21296487692721025	-0.13102498084731823	-0.4405824602908476	-0.10528313615157607	-0.3146406017513296	0.4512308919671482	-0.6780355786300551	-0.10761576289440208	-0.9856518461332312	-0.6262010974285417	-0.9088535501775509	-0.7879218448366503	0.09627668109548314	-0.5861004791806073	-0.4213196540091596	-0.24738377839554979	1.0352019499711491	0.46399397704230844	-0.5225961409758432	-0.46671138122145556	-0.5747494274111251	0.7913415256666105	0.00320442225054135	-0.4154501284083908	-0.3809384877274306	-0.2630461813363695
-0.5300006335686802	-0.14467754012997697	-0.25392180043320245	-0.2834761493817992	-0.019947339889070374	-0.3259320352221212	-0.6977150320326377	-0.617084136490863	0.4748018257541731	-1.1014505725423178	0.7054848279866806	-0.2922563839672748	-0.06782068333748788	-0.40960253374225786	-0.10730552477147408	-0.3588650690805963	0.4695055064377983	-0.7432149126789748	-0.2306253098922691	-0.9963689373351798	-0.6027004803978993	-0.9088893781670523	-0.8289473629989252	0.18518042185238648	-0.6385815946509485	-0.41323373664455554	-0.29188381719685746	0.9508943528799977	0.5914736455502111	-0.5543078371694776	-0.46109622574804304	-0.5962923490040482	0.7603238809092938	0.058293845640879624	-0.3451158567871987	-0.3452229338839169	-0.37068145034823874
-0.4816021790878503	-0.19513282273474022	-0.2796674096956491	-0.3253021170705785	-0.08595148831332607	-0.3246753777680062	-0.6405338345314249	-0.5926786694721575	0.3740113070753778	-1.0485913940998244	0.6068794041840033	-0.3135696160237337	-0.004906646246638294	-0.4137347252460664	-0.07727412097702903	-0.41878957257954835	0.4528558138726133	-0.7760012946980737	-0.3011649423936021	-0.997792840003755	-0.5050444255620556	-0.8580659279677866	-0.816436385970509	0.3203147198278969	-0.6343363873540339	-0.4040388833054263	-0.29856776090470233	0.8705087121590267	0.5826638520234055	-0.5725788035476881	-0.45766064982192434	-0.660447412759652	0.7524262286982639	0.12003952684830299	-0.31665266285092697	-0.32927417362804673	-0.44510069389440493
-0.45486949231206353	-0.22623148493098041	-0.3146750741969342	-0.35537793446905563	-0.16600145915987724	-0.2397410817052052	-0.5734805800850282	-0.641981717587816	0.33132962915644704	-0.9939973697438761	0.5627924394725141	-0.3734942546916593	0.11961443455789751	-0.41037150277060463	-0.06756497547933704	-0.46139503413645083	0.40521675111026817	-0.7231875950502776	-0.3970667020770021	-0.9761895384681646	-0.418418540693884	-0.9122320657159101	-0.8103488497042829	0.42532667215837955	-0.6161011446444673	-0.39918846569589095	-0.30981934445285453	0.7931836917629174	0.5718218148573186	-0.584165885510114	-0.4313414069066339	-0.6152677412183294	0.7705167469538465	0.21629476887068916	-0.3127489941495782	-0.26020919766408285	-0.5519025900663472
-0.399151479184347	-0.22393609292628716	-0.3461896767784093	-0.36717582220973793	-0.2810486040508721	-0.1720147920042275	-0.5684904251024177	-0.6786683172421614	0.3334473837718187	-0.9416646577507389	0.5909234358321178	-0.3792946762674462	0.1962951217027943	-0.3596676714620807	-0.07358821967614579	-0.46741813843969393	0.33840648748255553	-0.7169797891717699	-0.4895326386778464	-0.9956241887158563	-0.36845382309124025	-0.936457904322929	-0.7569551592199865	0.5122023845618761	-0.5887058274415582	-0.341358329977002	-0.34860471638573914	0.7062707534574846	0.6399387741004489	-0.5263901121363459	-0.4214992903198058	-0.5860378275428196	0.7560163335271232	0.2854950748472055	-0.2928502394075755	-0.2537296786493917	-0.5773287076312226
-0.4281196387532379	-0.21278078303951514	-0.3929705144261317	-0.42152825610131295	-0.4025380684242096	-0.147586432837083	-0.510541061488445	-0.6746241797601154	0.3109533914535249	-0.8485669841678994	0.625694883714696	-0.4727441432585529	0.2820815885324327	-0.3008415407935793	-0.0719100896191074	-0.48894312363090703	0.3072219450961392	-0.6849214278111975	-0.5215169914804563	-0.9702193445524646	-0.2969103818249736	-0.9691744674647749	-0.743096840763204	0.6586283593723901	-0.6692595922682797	-0.37594195648336287	-0.33256044389205686	0.7242552669314662	0.6173496595721784	-0.4850961701577258	-0.46465661551984727	-0.5268217079931417	0.7154926799855612	0.3355340420049714	-0.35846001545281014	-0.22169914042569255	-0.5523244323491494
-0.4274829585344202	-0.1590525753410102	-0.3832352691199844	-0.43943230628361885	-0.50047823401237	-0.04230430916818355	-0.47804410472644426	-0.6854380198779008	0.24645261923269274	-0.8250232800651318	0.6607569038644654	-0.5397300085365183	0.31380952592992534	-0.2217606666966232	-0.07911324233199549	-0.47325849394382746	0.2917426764637547	-0.6061790637416107	-0.5729328566657517	-0.9545960009014645	-0.27540010010256044	-0.9587351094786657	-0.7304643552319787	0.7820077127834825	-0.681137520102123	-0.387516448801545	-0.27425889144248705	0.6388033010807195	0.586691919635891	-0.4506709397729399	-0.47863088970282375	-0.5624392530085742	0.6824792207133165	0.37060110799743234	-0.4615537151647716	-0.0859303230109755	-0.509372432573662
-0.40897283895754966	-0.04024885310915376	-0.43296191188479954	-0.42056965183019646	-0.5918017302815191	0.0906120763949078	-0.5229638919267678	-0.7471654424058759	0.1490297307426934	-0.786366192719924	0.7037141476070878	-0.5989876650679198	0.32622806238078716	-0.17663768317942763	-0.07400062796387678	-0.46424571928793795	0.29992177781172946	-0.5164414752833226	-0.5907151221500069	-0.9104542518176053	-0.2734061918511098	-0.9560777205515036	-0.6970503405161228	0.8517733486549044	-0.6925831377373272	-0.32025499283897074	-0.22197366381484668	0.5943672273777295	0.5911002317692409	-0.4134977025035768	-0.480365641532698	-0.5701395133753469	0.6536226813316475	0.4986257666004509	-0.5496158719352252	0.01592681545932123	-0.5153572391323333
-0.4841766529290343	-0.0036472297819845957	-0.4904302670269013	-0.4024270618248063	-0.5747456833865933	0.17573503944890864	-0.4851532972073776	-0.7316044065901917	0.051663688964272224	-0.7920301943917057	0.652263451488269	-0.6714086485739676	0.2844126261443702	-0.12615530701332262	0.0180711302034064	-0.4696254704325417	0.22575625496880275	-0.402163541826911	-0.5762261874942183	-0.8813516166570775	-0.30144956421743163	-0.9888584846561518	-0.6852689861496961	0.8789026181179895	-0.6066691100601785	-0.3205764110734783	-0.1312671798723734	0.5636378125938123	0.5757012153567822	-0.42032937405508114	-0.47374973347488164	-0.6381549494986218	0.6206781510524056	0.5606100124366571	-0.6172018922399773	0.07734476389849809	-0.4779428420521321
-0.5171919030580534	0.047838712612893575	-0.5144856776311235	-0.3910005177839902	-0.5860538610214059	0.24745078077754729	-0.43795173902799817	-0.7014355082973714	-0.02645540698120443	-0.8020309851530063	0.6341155379855372	-0.6707352499580205	0.2569664954388304	-0.10608025428297554	0.11156725936031223	-0.3879280910839043	0.13625218932498964	-0.35051895164568436	-0.5355382141532496	-0.8994062074840967	-0.24187005115188956	-1.076327231654951	-0.5908777784259478	0.8677322921950985	-0.6238144664715735	-0.3087945397703094	-0.003382366385139646	0.5111562337634854	0.585891825438803	-0.46019196416094565	-0.4480449685009279	-0.6910628146365848	0.5602365115167397	0.5298733442135445	-0.6264913000894662	0.11335013234188193	-0.40601836087966625
-0.4973708206358644	0.12047730446537688	-0.5272596321328336	-0.35779888515869446	-0.5794543377747428	0.23492809218516145	-0.43978110515563174	-0.6577616698653813	-0.11973316514299226	-0.7710794533543743	0.6363446723855903	-0.6431677986377875	0.3058341188957031	-0.0972765015156053	0.2445791299479306	-0.2657262385716704	0.0917302896551935	-0.27040470400452415	-0.486825030538529	-0.9100186577016232	-0.2554603121634391	-1.1368678513633668	-0.5451088651819339	0.8227840969121057	-0.5849062289168074	-0.31545854750375446	0.1153051512738665	0.44779652493443367	0.5980476963116714	-0.45796907887175353	-0.3990550776161278	-0.6669765724642367	0.48925392306635507	0.4584322330323616	-0.5945195284567637	0.1191922713825571	-0.32950913311054
-0.5003796677341545	0.15964998902542557	-0.5673840754526422	-0.39048588801857614	-0.55729955477272	0.3016535524745828	-0.4575161763776211	-0.6635696829026825	-0.20205309861112228	-0.7904146647093601	0.6029122575291311	-0.6348164900290387	0.2799861547549199	-0.12887293285912751	0.2913043799261176	-0.19885512521241216	0.014491669990298004	-0.21977042925805162	-0.46530916351438656	-0.9086467822277434	-0.28784732293161974	-1.1544961203927904	-0.5118125744843004	0.8598468192957629	-0.5689213968195266	-0.33109931003295584	0.1959405207737126	0.38657901931115646	0.6171357829758902	-0.4831706804216755	-0.4219908495613417	-0.6537437867568581	0.4674298488660078	0.4415422877271581	-0.5452662178508942	0.11804263025486923	-0.2344433770216972
-0.5259206221256603	0.19879604835046946	-0.6511387569538627	-0.36267970037376	-0.4855957947089743	0.35378689023061005	-0.5282841431731098	-0.6610822491413246	-0.19875290504649912	-0.8529315603940095	0.6030462908640828	-0.6198601219514968	0.27494516189666995	-0.13331479563228682	0.30720931525664497	-0.10231646208745142	-0.04719910845509442	-0.15823665994478456	-0.4909159170560856	-0.9935911354920371	-0.3372092324996391	-1.1024405466325655	-0.5124238859806892	0.8663300246479265	-0.5865523429709263	-0.30354338855626856	0.279630451585764	0.2731908982948636	0.6854159246543196	-0.373653281328428	-0.3634102262577586	-0.6456641000177201	0.44797742760603737	0.4252438211757189	-0.4646724784555204	0.11315738618627824	-0.08964775019144658
-0.542041518908826	0.2191103346956472	-0.675805312343586	-0.37339593238267266	-0.428031543206831	0.35180377225518056	-0.5957900819056732	-0.6431658101706403	-0.19481678495157279	-0.911356923707858	0.5923719360834407	-0.6156501721806648	0.30066369544810845	-0.14472014426072038	0.33050091616582233	-0.028881250735314168	-0.06789869896110315	-0.1690867954322534	-0.47359690978538654	-1.0204634795804428	-0.4344251048491438	-0.988811722642892	-0.5251352488519485	0.9530100237956531	-0.6116033827311643	-0.3213835423286205	0.3174324860630652	0.16336364268056755	0.782419787355852	-0.3074551772393336	-0.40743388735365443	-0.6337785107091525	0.33192108799224235	0.4184504358490223	-0.3867152347107935	0.08395832010309999	-0.004355460176023487
-0.5526073162285525	0.251808852163813	-0.6960658122408468	-0.36115285384856277	-0.39842387693739456	0.39365042586001364	-0.6270082614462034	-0.634305470517935	-0.17900180644498426	-0.9235056762314754	0.5229541714391974	-0.5949998183676884	0.2869414059486601	-0.12215521744305664	0.34165161133566374	0.061934257461613774	-0.039230254790891886	-0.18872150744042893	-0.385620628090658	-1.0249249983844932	-0.5294800879090471	-0.8912924561334579	-0.5866301682650388	0.9711349621243048	-0.6802287533424617	-0.42031738934315	0.3608336684657015	0.1106603247122224	0.8290523947818699	-0.2942394744583272	-0.4319211366548429	-0.5793657428120847	0.2315018719699391	0.5030852131805978	-0.2998462884035115	0.07939471248959049	0.030595567497778343
-0.53067195850152	0.2799246827957136	-0.73729753536143	-0.3065517517742962	-0.3853752872289191	0.47120738597871836	-0.672544202258253	-0.6014088541914038	-0.2223213860572572	-0.9568283462592809	0.43954929811112364	-0.6020968047662993	0.23193833442794481	-0.11571252702468275	0.38404958145620005	0.08472796296174476	-0.05060461538485208	-0.21488315908216685	-0.33224979452130177	-1.010276360904232	-0.5654836173916526	-0.8479061580390272	-0.5911605073285802	0.987696150452661	-0.6581322357110598	-0.3796036640074488	0.3727037493107784	0.05215201597233761	0.8889233483136645	-0.24899653294298058	-0.4712746498389012	-0.5693644826349866	0.19107401736425608	0.5471138798994735	-0.1445908120788712	0.05602985473361651	0.03505948035445939
-0.5200336744404078	0.26564604122462454	-0.7359590879810488	-0.32104076088001554	-0.355284487505903	0.4795461619373431	-0.6683560343069832	-0.5764019144103968	-0.2046951070773635	-0.9389968646520351	0.3031862837529916	-0.5754505968728082	0.25736335810414	-0.13909582342551105	0.4187172440460448	0.09407302823872676	-0.0817755189040944	-0.32804899847616376	-0.28689349541742504	-0.9596578457900353	-0.5637875814009571	-0.8207890605588922	-0.5481718241205263	0.9915256535805563	-0.6150137422385149	-0.3622019354920569	0.31572746087874115	0.060105964730696584	0.8766809558301188	-0.23627953220110015	-0.5315077016840813	-0.5386495686266519	0.11245356974574325	0.5135451695227429	0.0063499168948192575	-0.04513144583605426	0.016470906716315802
-0.5399662050486574	0.21923373084219847	-0.6891547986646346	-0.3587635708684419	-0.34288616259121774	0.4691380411764004	-0.6117169402101911	-0.4570320524955074	-0.1847554563735651	-0.9617197291041615	0.21402324833299574	-0.6060263060495041	0.2076333326061955	-0.17519122961609204	0.4734865141664898	0.07145535770354308	-0.11162936248326272	-0.41540003938293146	-0.22354961300375403	-0.8973686441013916	-0.4736619934980655	-0.8143824371994384	-0.5341508222399253	0.945076084426536	-0.592897905445414	-0.41729433344738054	0.24080305629765314	0.025731299212034736	0.8345010275066796	-0.2231826296506494	-0.5823766528243584	-0.5233281920443968	0.05803469772765054	0.5214720149116893	0.12614089623759212	-0.14779756658106263	0.05187961020577431
-0.4933969142176832	0.25720909998266206	-0.5988125101743246	-0.39214904722636146	-0.4563144524884608	0.5011283623248599	-0.5926159919568554	-0.41969835045371984	-0.1406753630240002	-0.9826034169600242	0.22956801441623273	-0.5947325440401758	0.22691657360437278	-0.1339408594564057	0.4862352748502296	-0.012384591640248832	-0.060889866972101823	-0.5641685311713538	-0.1979944324100814	-0.8870454609234398	-0.39839696633396765	-0.7971021188257176	-0.4909786700095304	0.9149182039482848	-0.6687418866863309	-0.39045383248876275	0.09418359254826565	0.051482093834037304	0.8135388551038432	-0.23506912593629678	-0.6231555121611988	-0.49225363770152064	0.07344584138018809	0.49360812086298933	0.19854654875146982	-0.21630852404579307	0.04041139187422576
-0.5058675592419922	0.29152180307886694	-0.5271700375741173	-0.40607244568235085	-0.5196751909388585	0.5300278191788832	-0.5993631301537714	-0.3368543842733146	-0.12690513406820128	-0.9605050166988585	0.2372039135134167	-0.6086402868838207	0.20698444539910973	-0.11002334290776976	0.43227580446024805	-0.13304641515485285	-0.020498089059845737	-0.6911676389691731	-0.22796328906179658	-0.788421238494126	-0.41033189819555893	-0.7944819251400248	-0.5267174976761045	0.917792722016932	-0.618204643314981	-0.37574978148337	0.03522647802132471	0.09416901121012734	0.7536087893998734	-0.22721962123106282	-0.6895178586911875	-0.40894941376416954	0.04912195878576655	0.5082111971465966	0.2322487968871354	-0.23962876991793366	0.04432456015473747
-0.5700384963385414	0.3267992925540205	-0.43958636839697957	-0.4455808618810705	-0.6148620402294102	0.5214681649727126	-0.5462017877426961	-0.3015475330334731	-0.10574969454693992	-1.016764785532667	0.25666393434567575	-0.6528657528334213	0.05533423842838009	-0.15385091623872246	0.37133056987285123	-0.18306757774801313	-0.017931072406192756	-0.7705354207008683	-0.30761551349901683	-0.7433214472689916	-0.416160635081327	-0.7500123942298623	-0.4925662545112638	0.9346379716726526	-0.6251298754780263	-0.3103778887593803	-0.017408566868318525	0.07408474839687358	0.68371795049666	-0.2453635806394822	-0.7235382926885839	-0.41517037683254915	0.09469864028924563	0.5311744330445493	0.2088222747651681	-0.21603899057497578	0.0010881123991965612
-0.6158551059907189	0.3530868321956836	-0.4072953524810693	-0.43342610057873976	-0.6859163070726213	0.4440440809290746	-0.5173175496480285	-0.27200287468543566	-0.11487494778073495	-1.1101103304342366	0.3618503948944908	-0.6745909854223943	-0.004623980062520105	-0.18594288114629315	0.35134308277518483	-0.2405235104332509	-0.00866155272025992	-0.8382642181769097	-0.3753036366650182	-0.7514207162304727	-0.36194265291735245	-0.6993981236016128	-0.5093445198577694	0.8906328078352859	-0.6226132589652627	-0.27304798629098415	-0.03601539231800423	0.13073947278986647	0.5756694381855609	-0.24588341393498375	-0.7164661629265082	-0.39830219764638747	0.10383969935815193	0.4761103991596041	0.18125679046026916	-0.21120060713465127	-0.09694652799420792
-0.668837592241033	0.4082368125315548	-0.34510108372963116	-0.41366172726256767	-0.7928284122078472	0.36025709885968965	-0.49391488979222287	-0.2643346208970696	-0.11782097941915141	-1.1243952925907077	0.41500341439207633	-0.7382918407033536	-0.10942939573840098	-0.24069794094601277	0.35354943011789763	-0.32610850895181864	0.007006050482636911	-0.9205065428504419	-0.3835183354436266	-0.7107199146714092	-0.28942240810140185	-0.7079819110896711	-0.4819106883891521	0.8157626529392704	-0.6770138445046527	-0.24991659296484586	0.018658215496193085	0.17540490310079213	0.5134522459132501	-0.3402774822377498	-0.7595627972351938	-0.3920393347332062	0.13716049930883964	0.4614484434039613	0.14779117750556434	-0.15446766079367857	-0.18380886568221153
-0.727885460580646	0.4764320843617524	-0.30092612076564107	-0.35207090711396655	-0.834309219195956	0.3246386349102258	-0.4399824006311124	-0.24159877901375487	-0.15532377985344864	-1.1063726466296864	0.4856123752944851	-0.8157298381933755	-0.2820055533803866	-0.3064396333355065	0.38252811797854186	-0.4052925291456838	0.04746447699248218	-0.9552228751757772	-0.41789688718324997	-0.7106777649801261	-0.20933634789692807	-0.7578503507598671	-0.44733858844761826	0.7297965018632556	-0.6822937713970182	-0.20080715970821217	0.10618917380786967	0.18954937922535875	0.39058147684294475	-0.42852406650077723	-0.6976243452098061	-0.34660267747710394	0.15659783198509955	0.40520452293261694	0.1591415821710439	-0.11880360767635594	-0.14304185431298122
-0.7562197366857899	0.4996367930966249	-0.25491948113267116	-0.3287557034109151	-0.8184184108047494	0.2678737201110073	-0.40442088302566626	-0.2069112332414889	-0.20091434115212686	-1.1487099870497826	0.5249501588540962	-0.8781086333344545	-0.3411284973133969	-0.4062750311184374	0.4826518647971164	-0.4801981055154189	0.013863400120230615	-1.0039574951678338	-0.5088310013206812	-0.6627265854575508	-0.06097631600138349	-0.8205687932730189	-0.38034298947949907	0.6731198555704023	-0.6775450404664756	-0.1466282647306365	0.22378706163999884	0.19361327861424432	0.2933446902896456	-0.54472622773593	-0.7270982548969886	-0.3533921981617427	0.27851831296660723	0.25333386192761165	0.13172406814034515	-0.038540744795014036	-0.22631962557141447
-0.7389360049364615	0.5154845862942317	-0.2295941333739931	-0.3380551223908962	-0.8620393048129479	0.20263493471512684	-0.3555296760909268	-0.18905490344296472	-0.20275359777919438	-1.2275978071588325	0.6314288707941378	-0.8327096340530036	-0.4053507143806071	-0.5048833726201101	0.45518337066564313	-0.5706409252443787	0.004293007024445733	-1.09226294900302	-0.6171933299119342	-0.6757051111971205	-0.05519910363401688	-0.8397340730721108	-0.3809662764570677	0.6230185661238226	-0.6467988237243795	-0.16398187225903696	0.2579614231846551	0.14983249463909962	0.228259780451248	-0.613232422377467	-0.6937265848033533	-0.3018638854138551	0.32668693269074284	0.13666388583683836	0.07168538870346457	-0.00551680132401759	-0.2716361578354719
-0.7135763532323354	0.5405313049866931	-0.259607114999664	-0.29072637417268976	-0.9005505406659623	0.1365936237817938	-0.4072474586116733	-0.16821483435701395	-0.19275912087322974	-1.2872606271839648	0.7626712116078459	-0.8663869575445308	-0.5226590519656338	-0.5408384890933767	0.4780865731637106	-0.6485527036349674	-0.05140476225904206	-1.0892344242819845	-0.6849899132381589	-0.737127164590541	-0.07042050074827617	-0.8286053406562525	-0.4038517504136411	0.6415010261690121	-0.7234855594387994	-0.15932742128368207	0.33688382019538954	0.09314846692159313	0.1579932716524935	-0.6082185216237417	-0.6340457484237614	-0.2552011921434903	0.34485012946746035	0.12233828057646896	0.02541919700236281	0.10550849649366804	-0.2937087213823547
-0.6837113007778737	0.5584137552497215	-0.3147254246604218	-0.2905964599006862	-0.8581397992979989	0.01951568802237964	-0.4704964884458082	-0.19809623743339097	-0.14841671067870682	-1.373813296502942	0.8633041396638619	-0.8757578608458587	-0.6201394538825886	-0.6247692260466615	0.5132654535532939	-0.7102318146883846	-0.05231129229718765	-1.0818140750080212	-0.7467417858370811	-0.8077594222429794	-0.16184991432403542	-0.7457623463799765	-0.4084936058167705	0.6697278547011039	-0.6801174300031414	-0.15520673878153604	0.4026762960961718	0.10636742045103328	0.07043974854347489	-0.6139130112121347	-0.5831312675591993	-0.2559309477737761	0.364586921776441	0.05282048488011583	0.0351203599885329	0.18038272891458734	-0.3515282038651651
-0.6850113555631357	0.5470636509384889	-0.37525107788964257	-0.27040682079546835	-0.7624696022279625	-0.06839209648768974	-0.5066236751191326	-0.24922780466092326	-0.09261425260430729	-1.4466873556445652	0.9403582035047984	-0.8900649987306869	-0.6819543350094877	-0.7280656790098221	0.5053493090083709	-0.69006384555932	-0.12566402958234354	-1.0557444435287837	-0.810512766773577	-0.8558700638400332	-0.20261946175872358	-0.6782005385228311	-0.4254309667871917	0.7172195616246052	-0.6514452153118688	-0.1533200965055856	0.4901270907822092	0.04139539710647222	-0.03948820244183421	-0.5159716127890288	-0.49352894350231924	-0.17138236827890793	0.3101526897610746	0.11971880903420651	0.07890857951165257	0.26053553532038587	-0.3994237662456249
-0.6697452215188309	0.5423640844651628	-0.425428385401906	-0.23902600775299057	-0.670806699456689	-0.08846256410525563	-0.5408150310271508	-0.3053650084485846	-0.04286528940116069	-1.5605563254710135	0.9460103092198183	-0.8373847548874631	-0.7511431999314071	-0.7789997069022354	0.5510712383224381	-0.6900745426406198	-0.15992295448127355	-1.0416425854793205	-0.8065231916907749	-0.8675671471908395	-0.2040662834151536	-0.5877252842880282	-0.3911579728970258	0.715631904397064	-0.6717224497238068	-0.16557374072245853	0.4339121360352737	0.09765492882510245	-0.09100882822510116	-0.39646064350707333	-0.45089086516294563	-0.18690660994307523	0.35015824496526016	0.15678023276563877	0.07507558116070553	0.27517136118784313	-0.4893736932534451
-0.642823843186131	0.5287944600034556	-0.49085014849012654	-0.21435917667167384	-0.5852961503652495	-0.09714340236155031	-0.5318713494482665	-0.28210352090445573	0.017758845519300633	-1.5819575955644287	0.9636171671585535	-0.8200612082269656	-0.7440757238366816	-0.7758126924393464	0.5690848024105035	-0.7364979611542193	-0.20303095825406264	-1.055377599431918	-0.7752881785042833	-0.8538794252213823	-0.13376970666352248	-0.6003954785274048	-0.33853677846000974	0.7178878772953369	-0.6020431884724846	-0.18039388126845207	0.38077456562967604	0.13326597631240503	-0.2343766444768142	-0.24096948618650363	-0.4446811423357442	-0.15339825655954636	0.28794672662326215	0.22565216780572017	0.05722802319184631	0.25096925863538133	-0.5648253454012301
-0.6216545173881214	0.5211039498807476	-0.5423784716403274	-0.2338971951563423	-0.4746961822591005	-0.09227035850931614	-0.4816021659577431	-0.24469189603726962	0.11174288399943696	-1.6507631923353518	0.8801295932623173	-0.8674332133251706	-0.7744372374926086	-0.6823309632667595	0.5866834538222848	-0.7887679869883167	-0.20343575983177814	-1.0663695263455915	-0.6765145791155025	-0.7954765102199854	-0.1402391227227399	-0.6391217627606061	-0.23271993466758767	0.718871225019637	-0.5246860895686063	-0.14000445768165265	0.33382982493053487	0.15463735011391605	-0.3030414531423234	-0.12128626315318955	-0.41758067175286245	-0.14828507883232403	0.21164233136860613	0.3490357336348079	0.04993939353334753	0.28088439542616417	-0.598397279907075
-0.5860150598168865	0.5019238791613017	-0.5297194794037768	-0.2826597180886742	-0.33262965644992903	-0.0618243453701405	-0.4419446938667274	-0.19118968402629835	0.1481504565293747	-1.712654936252567	0.8106304883882363	-0.863829938366538	-0.7408120283835171	-0.6331199221068922	0.5253301082502431	-0.8193206586144551	-0.18835217292125875	-1.1068830258623523	-0.7064188513823597	-0.7337599009705087	-0.15208368692180213	-0.6704472897391446	-0.2047345140860684	0.7233813234395305	-0.4159511343038346	-0.08736150222269715	0.1930527170106759	0.21651784618599415	-0.44890020159599936	-0.03248649200203931	-0.4179895148100236	-0.10945905320125131	0.15388793742935375	0.38008771533443875	0.08401438605068583	0.24727335051238666	-0.7032237424246728
-0.5366727183819145	0.47034125056791753	-0.5443244850910681	-0.3766583404068259	-0.23068819768832793	-0.07817657077891463	-0.42348336242916806	-0.14420098192903047	0.20802364965649583	-1.7967183977959729	0.7197987979630159	-0.8500150780906104	-0.7461007922818064	-0.5365721397801198	0.4756034728618633	-0.8442577821730024	-0.2164444204162727	-1.1314811591103409	-0.6980128580055538	-0.6690063851763185	-0.17539230201507006	-0.687798146338437	-0.14381124949908583	0.7187108292586624	-0.3413963368135204	-0.015630336809338473	0.05193780335357181	0.2950347820904115	-0.5047332902201058	0.17821155376598058	-0.4515764688537679	-0.16108408475755506	0.17549189422373718	0.39215933702781847	0.043411214277472326	0.23185138339073452	-0.8298469269660499
-0.48291579563171433	0.5091299158815502	-0.5436141655580871	-0.4513647965326294	-0.1757166895162569	-0.06538317788690788	-0.42915095106298357	-0.08406892827528947	0.25282103105995274	-1.8452303558900796	0.6854784622749397	-0.905720924188145	-0.789070104960531	-0.505603861872036	0.33601947958619716	-0.8818697412314804	-0.19244301474133946	-1.029386901261163	-0.6959495618450755	-0.6787496122552324	-0.24334103290623443	-0.7167748062931683	-0.13986215049104572	0.7015563070177542	-0.25690421222451604	0.11088526160466157	-0.10722169224188796	0.30204982669002683	-0.5770833049527858	0.35293179232749317	-0.48098185283917216	-0.13013406606450412	0.1371884036389648	0.43681028843367153	0.0591172712127373	0.2550554441337371	-0.8031202158186035
-0.5339847220350519	0.5665130011279575	-0.5165141076247701	-0.46036228129896684	-0.05469628167110106	-0.11762330379449755	-0.4197143465947186	-0.10818385175186367	0.3051487975121369	-1.8513316923872989	0.6085339256741336	-0.9857218076224269	-0.7955984999123331	-0.44432000696712953	0.3054502868089167	-0.8435245608104986	-0.1229938303522341	-0.9369953606358028	-0.7067374235530581	-0.5945763476193604	-0.31445701836576767	-0.6966013528173528	-0.11976029768565337	0.6946249498239492	-0.16090330177606427	0.17583567439979345	-0.19857371922364586	0.31932400068770744	-0.6625937690843543	0.48549937653091896	-0.5232878184181504	-0.1737118832613902	0.10812083518479745	0.5283323221385077	0.07908074321882944	0.3164903170855373	-0.7945036989289889
-0.5417767963851114	0.6253462706948767	-0.45786973427329053	-0.484386366974413	0.03259205793171986	-0.15781983185978382	-0.3726091002572939	-0.11813806402565093	0.29044509131119806	-1.8913704465620675	0.5272449085731035	-1.048223245664144	-0.7914947835044914	-0.4090956690474977	0.19240294642389405	-0.8837101854207366	-0.011769223161257563	-0.8637645405925601	-0.6538645611221213	-0.5034878182456468	-0.38639329804650985	-0.7114308570702328	-0.13770075053836428	0.6098879562360058	-0.04751792699047766	0.22541966110187076	-0.24857981380318656	0.30138427627182773	-0.6746388593678876	0.5717012977937408	-0.5298856185881606	-0.2409939557121888	0.12726386508605975	0.5727950550957516	0.12768904594246291	0.2802957382482384	-0.8432486568085871
-0.5302032373726819	0.6753715158649138	-0.4414063730706905	-0.48595234847862046	0.13276016701467985	-0.15867140348576675	-0.2878554244972306	-0.1460877431135809	0.2550704530821247	-1.854507300518808	0.4435044817907289	-1.0492373716586039	-0.8134331771214487	-0.37701953994082027	0.10496475293705013	-0.9012224267748096	0.022159459300507167	-0.8326489479517146	-0.6815513100956982	-0.4426660786371758	-0.40445653388590513	-0.7576932744667293	-0.09592705546939205	0.5262744936593927	-0.03692883126226447	0.2740570405830082	-0.2916838666311122	0.2939799914470216	-0.6729140975442028	0.6195414309028233	-0.5910501808583747	-0.21252114895454252	0.10605985125735125	0.5371567131416767	0.06010427713881124	0.31473842966916254	-0.8852249338617982
-0.4757331063154381	0.6747416557059541	-0.402463855848897	-0.5311737049829136	0.19442850239398912	-0.13274254302370908	-0.21093473309342645	-0.07312511517098513	0.1760973574134295	-1.8176260603578225	0.34234826358908876	-1.0384260303326216	-0.8241218801351081	-0.350590550701242	0.032886591057691	-0.9927913155047147	0.08200317142745725	-0.74335744603706	-0.6767676213027354	-0.35333711674626056	-0.4854976819707379	-0.7855102652348125	-0.08847096198908826	0.37117635690318024	0.04243697028654072	0.2778910193681104	-0.3562764693232266	0.36439090912631916	-0.6662107772195527	0.654405436575784	-0.6550013009240575	-0.2867670221666606	0.09136401302761207	0.48045185224501646	0.03816541775683857	0.3404437707329008	-0.9345782148879221
-0.363460700084649	0.6616021879743412	-0.3760115295211439	-0.5274167027693403	0.22301117645847449	-0.1922766899124068	-0.14356525166111747	-0.06785808468311502	0.13563140979331686	-1.8058305050122172	0.22612895910107328	-1.0726374285885205	-0.7847857516441488	-0.3553009076925572	-0.01795441280860394	-1.0312543148812596	0.05598384989128313	-0.6062935994757865	-0.7268554121564688	-0.30042927260851404	-0.588561854872071	-0.7604181976571107	-0.10396109187231259	0.2904412158177307	0.0773876035086832	0.3117387224456029	-0.33236210090078455	0.28955259721624943	-0.7004504520688819	0.7084856538304306	-0.6151787160221858	-0.24412694677411326	0.027720346835054123	0.3967973975693916	0.08649119692584598	0.4218216007056226	-0.9823243888607347
-0.2631130566359802	0.6570902134676171	-0.3613730802658056	-0.5396750107000664	0.26630241150667844	-0.2373046241570309	-0.13238858468377918	-0.12716992915440944	0.1159552078548322	-1.8410681659895594	0.08207039080921563	-1.1126792930875191	-0.793340949301441	-0.37211777415562425	-0.059045262858144085	-1.0291917896905116	0.07339613698303998	-0.496346263674259	-0.7108419834264715	-0.2401225728977782	-0.691284899217325	-0.6865009136400102	-0.1987976014690453	0.28274287130619846	0.02034855114542733	0.30433875383505005	-0.3155336377300276	0.2069454025632417	-0.6965989656507212	0.7009641444052518	-0.5708554138728088	-0.212864378516538	0.0125937652262588	0.30233949072411576	0.14024973335008367	0.45902033586293056	-0.9516981973616476
-0.1517775848122028	0.6272763623876271	-0.31576673892342383	-0.5460942824595307	0.262072132537032	-0.3160033221488285	-0.11530682258004796	-0.1688277764447168	0.06593586762217869	-1.8081223964339865	-0.036301238975935166	-1.0911245663549969	-0.7653525427628314	-0.5025995147615576	-0.09580760931471945	-1.0176326874205135	0.11911172485600371	-0.37079881773447343	-0.7642085996260402	-0.239195752750045	-0.801528433025841	-0.604236835802452	-0.3366624218774108	0.24232064014845262	-0.0419236177707408	0.3016219496370313	-0.3118197444651048	0.12375493032970772	-0.7172356817589403	0.7354048008266241	-0.5338984513282232	-0.15893450633080244	0.044259384737693766	0.20553547267798988	0.19187174982785246	0.48563771486877644	-0.9730227545079385
-0.0519550303397663	0.5922859124804478	-0.34524387129676654	-0.5471141212890643	0.2688842670808077	-0.38500696928878214	-0.11839411078271785	-0.2539953288807535	0.04938764782177941	-1.785544556335435	-0.08658824567771709	-1.087317992306821	-0.7336137525465287	-0.5554554691157871	-0.08192572389547609	-1.0581081850893024	0.2103183757520009	-0.21370958050647165	-0.7552093376832016	-0.21318991359457123	-0.8910941911794401	-0.5045369940204548	-0.39136798950709484	0.25874707865051577	-0.06662880830647686	0.2373273491256934	-0.3474343116020867	-0.020173001232907772	-0.6989817335243039	0.8340048229882054	-0.4321789227181297	-0.11262109482223755	0.04567505778489494	0.15587094027358844	0.20604831457194234	0.5507937294961669	-0.9326597303423225
0.020267936271849616	0.571728860060843	-0.3555424237846886	-0.5084885088360968	0.21923035605631727	-0.42093108980895383	-0.07770013139375491	-0.35309915954080273	0.021118415523547755	-1.7668723315480492	-0.1158192156078183	-1.1081801752410703	-0.6847336241596553	-0.6444681487392453	-0.11995217090922158	-1.0931839932928236	0.3363268966639577	-0.09784692177003815	-0.7239373515911768	-0.225474159648199	-0.9448316485183279	-0.43791449824461104	-0.5329947193633158	0.2751963376876764	-0.11914069803991174	0.2097836076887094	-0.34351111666920653	-0.12447427152100539	-0.7448439123063059	0.8114798472460233	-0.42253149770357534	-0.01561921803828445	0.03888121438321648	0.1621895418494093	0.22759284963435694	0.5484124647130694	-0.9022159911526421
0.028334035396182778	0.5002723511006102	-0.3757520457538558	-0.47287147621605613	0.16280614690457978	-0.45304340220790484	-0.05377055075464889	-0.41873246940746045	-0.02162426454612237	-1.6983280138370898	-0.21453176605358024	-1.120736381946305	-0.6633030037221919	-0.67589185475573	-0.09147567935773329	-1.1244086225447325	0.4166622156650958	-0.08698947000985097	-0.6672897540809487	-0.1862342635506651	-0.9474881884358805	-0.29625072755540044	-0.6334987804506392	0.2834109696384991	-0.12551588287380874	0.11735761112380967	-0.3717577850859213	-0.15093862119062876	-0.7572802375960499	0.8596352486063988	-0.31422073259945915	0.030956742553342142	0.0440529495910828	0.1643385579469542	0.19492776894182812	0.544029723095886	-0.9360944391292275
0.1093866724889186	0.3783452524486736	-0.32351198900314265	-0.44753620288636925	0.1482337000161949	-0.4454398718837873	0.00630931649666433	-0.3831329789015764	-0.04536949226162326	-1.6868744373165072	-0.25925442886727307	-1.1645523115947785	-0.629831413570693	-0.7286148518844136	-0.09565704063687994	-1.1824531641382074	0.46415586082563526	-0.05954674931973288	-0.6032352826820729	-0.19092664534394302	-0.8860166784770238	-0.15020775859509722	-0.6476679256218828	0.24346231891864725	-0.19727607251633214	0.10420653858573758	-0.4170508335820102	-0.17826639858788468	-0.8127828453909036	0.8980731575580307	-0.2696077735797938	0.06134332472227607	0.08380260201345761	0.1320689802002919	0.14756318771675275	0.549870377116652	-0.9859483710319699
0.16025106382516324	0.27963273422333335	-0.27326271131248353	-0.43133525037789855	0.09411203692004037	-0.4000394567632622	0.0580313836834934	-0.34873667207073966	-0.09266250735667234	-1.6717016148973372	-0.30570128049780665	-1.1690495338786202	-0.587467631589929	-0.7095249725066413	-0.04875949062349884	-1.1636717431076165	0.5650683751387658	-0.037798026071102116	-0.6147224145599344	-0.21758909248484634	-0.8344568425105521	0.047158865205642476	-0.6607575237959604	0.19678990180593237	-0.2264364023978695	0.11507860492474935	-0.4604836467105364	-0.10069987733876569	-0.8725375887708811	0.8783073138790145	-0.20837013263537232	0.14739908819002112	0.19017271624671656	0.10586919654877838	0.11609951425586104	0.5032528913951004	-0.9635708733907544
0.1899242774791539	0.21635049301605713	-0.20750801370395236	-0.41001553254653994	-0.02526766326215557	-0.3548905117937455	0.07766615475831903	-0.3117419438454502	-0.12324243731192767	-1.62029351232	-0.30552363631655727	-1.1837884809252004	-0.49564283527688613	-0.7076387658964649	0.006122979756814845	-1.2223078971667172	0.6386099107159179	-0.03237203091251644	-0.5744783052050925	-0.23942878235640136	-0.8356225281077074	0.1289444846942656	-0.7339660818489697	0.12058341114872029	-0.19113870624327273	0.1634162299775859	-0.5160681379195787	-0.10691521247346943	-0.9346973218224987	0.9302755026536239	-0.09760732609584075	0.17466727440963647	0.3129355644085787	0.07080489922142988	0.16992986880358313	0.46405471835961487	-0.9253445394997035
0.23430656306780606	0.20852419792280247	-0.17305136840678895	-0.3285949470307602	-0.16489258836900186	-0.3516857777739794	0.12855720164384837	-0.3112180033418179	-0.12514831770761084	-1.6460577265501068	-0.3068043148295344	-1.2165959307366196	-0.4285035557650406	-0.6608630942991847	0.08173621888747411	-1.2204211330871542	0.7125122034223923	0.019898203632226837	-0.5455769348208221	-0.24050480578843123	-0.7785685969117488	0.20430591612663193	-0.7155390524065883	0.18148533384960047	-0.1610807333047181	0.21039567293981606	-0.5832577318884417	-0.15159635641769847	-0.9732183161552891	0.9132021277388412	-0.027719892664020213	0.21800218889513526	0.46834385515406873	-0.03554200623199598	0.14115407018714582	0.44603176243756515	-0.8250834132716038
0.18007311903172493	0.24641790192772514	-0.1478654480234193	-0.30722410825771196	-0.2921095867606478	-0.2898474947714318	0.15965568065430658	-0.299965490105503	-0.15662555663407488	-1.6052319687248435	-0.23337295197761904	-1.3300684785974402	-0.41499147687719945	-0.5952994852144753	0.11034944625943824	-1.2058719328992809	0.8407797480894846	0.043941567620581504	-0.48609065029237397	-0.26292219715264203	-0.7410502733594891	0.28029338928084446	-0.726689824053271	0.16695788987534646	-0.17965401339243153	0.2783768653299921	-0.6457237173303102	-0.1459835714786708	-1.050819801530508	0.8761066789470036	-0.06719575831526892	0.2076219678995035	0.6200034219574861	-0.08722896991418962	0.05517305827291495	0.39028537610925695	-0.7136819838775013
0.16504181227375198	0.2465480680864272	-0.12979024460566596	-0.25015724450540855	-0.4373364509058554	-0.2863961437071548	0.18548055166597952	-0.2584188114426277	-0.1781162345002867	-1.5343489862977933	-0.15390738838119508	-1.3452803685143342	-0.3595439783187428	-0.5298606574781597	0.17256414971265105	-1.2276963639281422	0.9579981464040845	0.06476207534943039	-0.43069568725684154	-0.2660317184853688	-0.7745000236546865	0.2745448432550193	-0.7455461686825957	0.13037581142854243	-0.11574126083853856	0.35885594871322907	-0.6683577432528772	-0.08462401877289356	-1.019670314001916	0.8363412421512206	-0.05992382933164601	0.20062642800574776	0.7715920191399899	-0.09731005438464821	0.00025222910006730825	0.404964090766016	-0.6163686378228299
0.11984181558630039	0.309622437114496	-0.15374800062459298	-0.19080557320291414	-0.5095724250552764	-0.15754158048434352	0.19986324425763957	-0.2870598317445462	-0.19865815799494072	-1.497517504960554	-0.1015316622014542	-1.4014821885678512	-0.3270150043140401	-0.47651196761492776	0.19524356991537978	-1.2132275212680022	1.0008032891294456	0.06319295124813373	-0.36723268778664653	-0.2719245386243427	-0.7617583109168009	0.29260733953324547	-0.7511488723612659	0.10523290654192716	-0.0914557958737718	0.4238043673896394	-0.6514449843108296	-0.04426058581771171	-0.9910474339658648	0.8154299110256685	-0.020765261946749953	0.20382913575388356	0.9040949149974452	-0.12161446067945807	-0.1268053917033638	0.39180193501340577	-0.4764538105524638
0.0919736176406891	0.3455437636921945	-0.06738022366926745	-0.15393112021755556	-0.5702296565482361	-0.08919260750672435	0.23908200379971692	-0.19685920781718916	-0.2327642097791987	-1.4909511496377736	-0.09498541410747859	-1.4307052242685718	-0.3249405550869436	-0.3966034843998511	0.29589685935343646	-1.186559818614097	0.9790332021241293	0.06878567498782293	-0.3317734019430948	-0.3192036249988119	-0.7590820734765258	0.26586468945313657	-0.7989461569523024	-0.010659344444192097	-0.09396973775355712	0.5296475081024313	-0.5948373851594277	0.042207375693015504	-0.9825543284281372	0.7348898718258242	-0.013658118208890162	0.17511633599629334	1.0325455058148687	-0.1902184880766667	-0.161285904401452	0.3228034667268339	-0.3673023058545327
0.08386193355455857	0.3976800149633454	-0.015740504301029537	-0.08280740544569296	-0.5914932724399834	-0.04592687584886368	0.20895381536724095	-0.11806056034503443	-0.22567237169906948	-1.4514878788772818	-0.12960512425190723	-1.3758434721996968	-0.23938702680737972	-0.32484587444162605	0.4119778965041494	-1.1791741593355194	0.8730586313520583	0.038621403892557894	-0.3209753277701569	-0.3618056567404692	-0.7527019501078701	0.23237729560011733	-0.7779102941261173	-0.09443784295724944	-0.08182264167673567	0.5968582965977685	-0.5979393699185749	0.11310416723912342	-0.9350024172578131	0.6435399771442064	0.028210299786245997	0.14446053568566605	1.114043077948979	-0.2982828726676171	-0.14479619355668438	0.29722668595815	-0.31302531887610263
0.13319712216326374	0.4225903044902714	-0.027293246013283933	-0.00012170378043948604	-0.5502788296857973	-0.007023730378296467	0.2274630139765411	-0.034512890084772	-0.1948583469399519	-1.5075391130042972	-0.15702194299094688	-1.256983071964386	-0.17563954069586676	-0.274504597642804	0.473415499572894	-1.1358915722673393	0.7783707687209116	0.07081767184156654	-0.3288586509729275	-0.35996722060973835	-0.8588240269809656	0.19068010258176332	-0.8424354365892393	-0.15957832144419784	-0.09653322960681303	0.6779831636264212	-0.5404672058948446	0.14980006940068494	-0.918080025434912	0.5659220966630342	0.056943785221182264	0.1483275654731225	1.1501598095500907	-0.40881654383130217	-0.1308798395683292	0.2438553061147492	-0.2370607241831328
0.1545701389948672	0.4621013032587687	-0.09849042193875569	0.04551481226761474	-0.5333988643808474	0.021789757160613165	0.2097273838850615	-0.00775649713942132	-0.1572891810275909	-1.4446050574354738	-0.22689748148648975	-1.1336472484152078	-0.1402907506145729	-0.21240642934233095	0.5291668694589987	-1.076772905547757	0.6369639031218004	0.06051223801028708	-0.353162237250373	-0.4081022626678072	-0.9209307382867744	0.10769758872519981	-0.9389109206166493	-0.17358002375747686	-0.10535131338003982	0.7445198838214984	-0.48734320930468816	0.19526940242721025	-0.9096269848138814	0.5779600226478061	0.16576387078161262	0.1957707597413653	1.1830075859198002	-0.48269093684852055	-0.04737889694203104	0.194632977612556	-0.15035639280447963
0.1852800832879402	0.4796858878991522	-0.19866903860293408	0.03478531166532822	-0.4701704936089742	0.006190882444874829	0.16303111823975566	-0.005668155892738988	-0.07873611897240643	-1.439411140942215	-0.2404645957149997	-1.050685960602464	-0.1419802853175059	-0.21388294909856614	0.5492490015740699	-1.0432995747169709	0.5094789566531347	0.05691126131977977	-0.3941927064067971	-0.45672219174681566	-0.9781733044102113	0.0009404593505677183	-1.0112870180163753	-0.12868869507456399	-0.14750482911119125	0.8084745479441906	-0.468741444318307	0.17320318424872713	-0.8820478724846617	0.6235142277890167	0.13374845490637072	0.2192252453648798	1.0818050653244615	-0.526495486776209	-0.021150895245126783	0.17909672288720518	-0.128605198022378
0.21852212807939408	0.4781534643341404	-0.30689984351029376	0.0632210129798466	-0.414756745365872	-0.01984028942560833	0.07563789256821123	-0.03326091414668305	-0.04400538389359698	-1.488690470569083	-0.3620329305412404	-0.9947744459621278	-0.1353628041490606	-0.1523781272225467	0.5360311044073416	-0.9500669448775966	0.4938724010197067	0.0447468759414608	-0.35954134001306814	-0.4590445782386808	-1.0060951864103036	-0.07533563370792892	-1.0896204231689512	-0.03270038657136051	-0.24303518530621152	0.8610624544919581	-0.45049117209408374	0.20681591546068107	-0.848207248584308	0.5764145444360942	0.08640231418171171	0.27173983390400186	1.0122338374613098	-0.4724505392768347	-0.005797265529534168	0.1624074562746902	-0.06560517780483793
0.22026248223832368	0.48088122748920076	-0.40901494885902967	0.0013989212487537871	-0.31686613192679663	0.012886584724823263	-0.04687669441366092	-0.036041377740811856	-0.009610039095355677	-1.4289293994846983	-0.505592214657915	-0.9354543306428432	-0.1796082038597077	-0.20109970719314535	0.4858669684654659	-0.9252810592675565	0.47970188171099803	-0.06000576505685874	-0.31911955267996983	-0.4965075644551848	-1.018097598504467	-0.14741975219534525	-1.208452754734528	-0.0964242314409461	-0.24426509023909126	0.8736078017657686	-0.4255155781007648	0.24738178371959113	-0.8394783511597943	0.5653727498266967	0.07378052703689536	0.35800055744589826	0.9096970095844352	-0.4359965292363617	0.008775709369282228	0.07624612966894864	-0.07864489855197586
0.24819834592041654	0.4559049974474645	-0.4468331002905028	0.00694569453665231	-0.2161844722579122	-0.0311181165839599	-0.09209864371775431	0.047601154509656365	0.0610831731196453	-1.3995415667681865	-0.5905971559331725	-0.8361382234396372	-0.23239662489434734	-0.25006608721364565	0.47686350189037013	-0.9137845758687139	0.4139995032638046	-0.16232126287119691	-0.2604987745565114	-0.5200699893183666	-0.9959908617905636	-0.2837401125784539	-1.256841440131158	-0.12278901297824371	-0.20621415534971618	0.872163048708878	-0.41374626500484857	0.2820241013233758	-0.805428864251088	0.5687239081588654	0.14412441328832715	0.4158137305254878	0.8124962729072027	-0.4171312562309913	0.017986362847749203	0.011201668322883029	-0.14125137936973622
0.20260134162499394	0.45034972529754996	-0.4669129384132164	-0.04720813799789149	-0.12277038110650537	0.03967731728379914	-0.08209739477567489	0.1576216110192813	0.1357888378841963	-1.4263701674735287	-0.648707908450825	-0.8128607146322284	-0.24694460488124825	-0.19960356136287039	0.4597577691665135	-0.8766489456760953	0.35868319491000833	-0.2922523721132163	-0.19733042361225847	-0.49871036125056784	-0.9163862531111467	-0.3221404319667825	-1.2901535276123797	-0.2002122424056661	-0.19244416444290458	0.8697002652774003	-0.4567375045960157	0.3210818458213122	-0.8157693346362699	0.6154420878530465	0.1980914657181662	0.4683054021772726	0.6958757951736253	-0.4088529475459425	0.02595392621560009	-0.07700417712258448	-0.21911676501463
0.22115033681262458	0.3595987562716228	-0.42874974183603387	-0.07370478181975676	-0.08880564066241067	-0.01979366989032687	-0.12304585538649755	0.2818581248949643	0.18068428613247073	-1.4148668321291997	-0.7319229045552127	-0.7246381980271066	-0.31403026836475745	-0.1251861599675168	0.43721514170218273	-0.9131585991729668	0.2950863120364659	-0.39456422209580405	-0.2055018896225546	-0.4938454069838857	-0.8558411342235395	-0.40123725565276674	-1.2475492999813491	-0.27594729558190073	-0.14990440400457933	0.8407378909301604	-0.5362784781503037	0.3509548155583549	-0.8223350549601335	0.5843462262494616	0.19608723338820772	0.45205997107331336	0.6339592239625313	-0.3943573535018373	0.08311802037364945	-0.15656824384935158	-0.28095065609466235
0.21294690342397266	0.29299085843544576	-0.5176500139796703	-0.055781639605875045	-0.12961243554652851	-0.08360617680782376	-0.1934057543100336	0.2808515105967003	0.24531625475968646	-1.3770609825524134	-0.7448959310302796	-0.6945745750885479	-0.3653266778243499	-0.0881875376395115	0.35710626898791414	-0.8856082040065154	0.21981122188606733	-0.5093751923904926	-0.12168374541831253	-0.5086613782654816	-0.7724363554887307	-0.4531866428368649	-1.2577378087730007	-0.26596438730169425	-0.03834908556172163	0.8134884926509572	-0.6323751253366696	0.35027236517956933	-0.8562023888049513	0.5773419717993017	0.1638239925213349	0.5156503180317656	0.5430811064774087	-0.3773134994329791	0.09478077039924639	-0.17002370282003382	-0.3236330746288944
0.19333685798795355	0.23355760772574227	-0.5715211255786392	-0.11096225486715021	-0.13896580661904295	-0.1444056870294365	-0.2038590355238749	0.3358830295012393	0.28522214490048226	-1.404971159144829	-0.691183672446339	-0.7095420322073371	-0.4884102393400429	-0.006775943223090652	0.2739687841756244	-0.7805888022470892	0.20464443788578804	-0.5600700582406057	-0.09699444001308502	-0.4811302974193586	-0.712853871937914	-0.47536506653296823	-1.2901692720759046	-0.33562540732007423	0.022850246509511462	0.7826640046242502	-0.6926652813717254	0.3293674053148849	-0.8610530898668403	0.5383146478138799	0.18316823190110224	0.5657687010020978	0.5029867789329552	-0.3290083936888387	0.034548130841436264	-0.14825052947542808	-0.38236355973551744
0.1671485728193191	0.2088555631760499	-0.5670190702607584	-0.16697683660483562	-0.1645648926342899	-0.24995535552658374	-0.2508575377888833	0.2665064823811919	0.3174566461420073	-1.3999129485345148	-0.611504145635888	-0.7579273102968292	-0.564179800855298	0.0732498201715344	0.18677337408363565	-0.7198964481357409	0.20348231547680729	-0.6301759745505097	-0.0806416832229648	-0.5529320174154139	-0.5959161767338219	-0.5135958267174999	-1.2285764463219413	-0.3950454514070542	0.0763896321981791	0.7599745847757077	-0.6891750515281116	0.34732843158995175	-0.8447606805455449	0.5579172783205893	0.18895657366331256	0.577839929900825	0.4569866731695402	-0.2591694328394872	-0.007253922611645291	-0.19075026713260315	-0.39758957942798867
0.12913501352910714	0.2042682834681065	-0.5608589455458108	-0.20186778230974087	-0.18453862664938564	-0.3067182795617079	-0.3466459984661893	0.191876610807649	0.30797267291345787	-1.4353321839832365	-0.5216633016405425	-0.7806902686347131	-0.6897630704949516	0.16849124814640842	0.12102254988389138	-0.7085693088360634	0.25918672234232004	-0.6655557176330419	-0.03198524498065072	-0.5942799089824803	-0.4933367296974452	-0.5628816673506138	-1.1984687689462887	-0.5443271227782198	0.15586342072142384	0.7287914362409038	-0.7018063981326093	0.3549880884515504	-0.7310808143120955	0.47114502159554605	0.09195561163123901	0.522353594869188	0.4454926102878374	-0.26020605007401887	-0.0891026582902614	-0.20924937229559645	-0.390727074487154
0.07043094649928196	0.21949566619111285	-0.5319409399082378	-0.19577152708450188	-0.17775529750715469	-0.3664272373273378	-0.37704261191427746	0.1212120393930477	0.32921547541522933	-1.3765649323149534	-0.45402503957002693	-0.7890791757277609	-0.7732777475233312	0.1632735998065486	0.09102357981847416	-0.6937464085977566	0.28295938602959486	-0.6990260887144347	0.05149333476381666	-0.5813554228370086	-0.4003549186265333	-0.6040798633007036	-1.156642850702917	-0.668615255098448	0.2316148021194478	0.6631236088089814	-0.6984657904527993	0.32454974010701443	-0.642264447218144	0.42078065787658125	0.051555723692351195	0.46179283946676863	0.4310678941042256	-0.3068598707482694	-0.1667670958767292	-0.21651381861963345	-0.33711617234171254
0.018021380174445312	0.1814132667374309	-0.4565304444696977	-0.19212250910666245	-0.16213865481278977	-0.38809932913236356	-0.3738030317758298	0.12838710933137082	0.3459329059137051	-1.3307887324445524	-0.36053462390274904	-0.7618207011123812	-0.8468437943295916	0.17429909757934156	0.12132785761569362	-0.6801266009394273	0.25766512485753174	-0.7330710757332857	0.0442430520044898	-0.5926839542070597	-0.32576864770803576	-0.6103075463114771	-1.1043151330660026	-0.7543378023957504	0.3153648386004065	0.6054018295693585	-0.7053755304483663	0.31832928503351343	-0.561252616429669	0.3955340948060811	0.050081311750401834	0.4178428119818995	0.45500771645266747	-0.3444439555836059	-0.19466756530939228	-0.2122594722952928	-0.36465328670262864
0.0019036306348370947	0.1808670654378543	-0.42185144853359463	-0.1533987532913794	-0.1698993958092073	-0.5094892896327969	-0.3397843665399416	0.06432845020288966	0.3430710162206909	-1.2869270530766266	-0.2810643691396015	-0.7206094166523884	-0.8464567804376175	0.21462909218176324	0.14622461032001682	-0.6062148045356541	0.2300763425053683	-0.7397943181771092	0.011235514229173394	-0.5828902960396053	-0.3001037949712289	-0.6703468735651145	-1.0656926560381375	-0.7953199625494324	0.3245717564665183	0.6046407877342459	-0.6629837916050734	0.30358695199050273	-0.4789878484184517	0.34064713752994275	-0.07446409345517116	0.3415329524148815	0.5176219210478109	-0.4330283026119031	-0.11510702463294487	-0.1997466945346998	-0.35861556988980947
-0.008956577014023588	0.14499184651999203	-0.4237673991936462	-0.13430965554916469	-0.17912424849643907	-0.578342094299341	-0.30069191150239993	-0.0631833943643073	0.32895087953599655	-1.2589424825191795	-0.2587034878447005	-0.6689288925278154	-0.8250556424263585	0.2895161977195567	0.16896104330761136	-0.5871747242099534	0.19995513166670492	-0.7690251977472593	-0.026826058980847105	-0.6027671254055537	-0.25005391364122864	-0.6865109354971284	-1.069257977692198	-0.7797403832379403	0.2807366986633377	0.5703959648073026	-0.6170724994012727	0.2938037479602832	-0.409851554499656	0.3055453339074948	-0.18405298423303623	0.25804192500279266	0.5429117343608694	-0.47864274947675123	-0.14025429311869192	-0.08031773976227527	-0.33872778748464166
0.014264741569394626	0.13811976227128944	-0.4250013433413928	-0.08980806126383215	-0.16964510241021852	-0.7518101463761119	-0.32831114850850324	-0.24522902340730973	0.3238540624787944	-1.2006148998175221	-0.2635866723240663	-0.5947320038048334	-0.8245318045192743	0.2679483429339357	0.15975988181793865	-0.6021386237996681	0.17458420187596932	-0.7615059242224563	-0.1261010525750045	-0.6701387945825663	-0.3004136216616137	-0.6937742370233791	-1.051373429796126	-0.7302388391875818	0.25441990856038144	0.5764524684851384	-0.5621567025681109	0.23889840883454258	-0.35396322883466286	0.26586662742410005	-0.37013932305907016	0.20253796875864719	0.5266542629004078	-0.5392254946151853	-0.10687575532610678	-0.017500183629786704	-0.30738426153259907
-0.0016977201119660946	0.16076381259914246	-0.4513465782020426	-0.08860507898854775	-0.1748186725500781	-0.8969279349770956	-0.2920301236938144	-0.4102545164920599	0.34492886976743564	-1.1917908509554758	-0.19752454224770835	-0.5431089152272361	-0.7732298271711413	0.2695590582039073	0.20068794661152173	-0.5601392624557944	0.2117372943891588	-0.7627074416857871	-0.18491427892696116	-0.7394998724209082	-0.2944107887412497	-0.7289964241240448	-1.084746460462314	-0.6738473409142385	0.21742888202210922	0.6189472320630834	-0.5227279951806059	0.19752888709282623	-0.34001363193723755	0.22845327720260444	-0.4594888647000265	0.1937326814571666	0.5382583990610059	-0.5575136158019782	-0.07067189178897751	0.06183983366454664	-0.2617859021377464
-0.0117016629284508	0.19744631818599803	-0.4587254929479655	-0.07518155267356491	-0.14947197671978987	-0.9273918748974186	-0.22190737172348415	-0.4909177866834555	0.3042057179359211	-1.1751154930003358	-0.2090387058942139	-0.4905961443402944	-0.7421185653763758	0.24780219579220883	0.2157680748529069	-0.5247047941641083	0.2710074466885637	-0.7422036389155423	-0.21584679511907226	-0.7330974715024637	-0.32866590309145155	-0.7601876330677355	-1.0826136912109956	-0.640227704797738	0.08975426137869894	0.6746733010309492	-0.43324892831082795	0.222688193500744	-0.29930942804544935	0.20897466939687526	-0.5486532829442694	0.11519910401578848	0.5194918700353369	-0.5334735142583243	-0.06509729999737088	0.13578439647839705	-0.2961446636585044
-0.04652026215732911	0.21275318144811256	-0.4448728566965661	-0.0182180807494006	-0.13516716287468072	-0.9166163937831456	-0.1294750993035244	-0.5864625065824801	0.2548370495853248	-1.080116851409198	-0.2582565466875625	-0.4316080368115328	-0.6876889124410421	0.19540981565699106	0.22323628484065958	-0.5779085906543435	0.30639621534416367	-0.7555282202732472	-0.21582927317688433	-0.7548447348119195	-0.3174740445721321	-0.786178494164797	-1.013512064357299	-0.5909672977349165	0.058432391159874086	0.6637690292064801	-0.3968842352262646	0.24463329182624466	-0.30902670288212664	0.2374156289142307	-0.6678990975776439	0.0898044360693542	0.48314779439080063	-0.5396886233740615	-0.05185029615138705	0.14893443635428216	-0.3003235677420593
-0.10072616781228376	0.2050598306044482	-0.43204100143417207	-0.0008127026375449736	-0.1384262883065479	-0.9084096916513701	0.026055485163853385	-0.5827484360903126	0.20954622687438618	-0.9505750915496325	-0.3094410365991875	-0.36043525284840366	-0.6288505697616101	0.16340234804290962	0.31585692149918176	-0.5984464743777879	0.35992454095211235	-0.8032867670477952	-0.1742962089048521	-0.7291971727629616	-0.29939145100000486	-0.8320278417881839	-0.9313393354408289	-0.5447922704850476	0.04388190825159974	0.6456622439731363	-0.4136436519413276	0.22483585173074258	-0.33848076573915015	0.23943313726255006	-0.7264224273855399	0.005634514783030664	0.49648863558351286	-0.5426877768341365	-0.039676121892496995	0.19195345954502102	-0.2848976081521256
-0.1290567244477691	0.21267833106048428	-0.40318776895715586	-0.01985740956348617	-0.15665460359485572	-0.9379936346076472	0.20822300036533692	-0.6142545014981832	0.1755291333946296	-0.88524483197035	-0.3569509526206672	-0.3228390432242679	-0.48452140600633786	0.16293789074978798	0.3752753707832438	-0.5929190630515663	0.40301725100851116	-0.8449227476733089	-0.14813329208645865	-0.7282488378233144	-0.31985436611825774	-0.8710205704959563	-0.8910415506049203	-0.4788997249635577	-0.003462718442050692	0.6236674889562508	-0.36416757013703427	0.19005382952052097	-0.4531950949856629	0.20471819142818556	-0.7565685360731484	0.02749529325415327	0.4857160301654016	-0.46658807830078264	-0.05158545145914615	0.22371487916060911	-0.38181936041563735
-0.14655021354264872	0.18756091495040234	-0.39491650317423627	-0.07801564460648422	-0.18730192196109985	-0.9185554574367293	0.36915775964733727	-0.6346534207009812	0.10647516216201373	-0.8610225079822673	-0.4079965479883261	-0.23899698224642957	-0.3952012467677676	0.1939106435615072	0.4032219849430083	-0.5925377879430638	0.4254583430010393	-0.8780164131465804	-0.16700375244765184	-0.7347162145486857	-0.3063740940966275	-0.8943570665880893	-0.8145240392085377	-0.44263210262348396	-0.005092646171501897	0.684668329614846	-0.4185321160983947	0.2509382165241688	-0.5216571707940091	0.19705684926026398	-0.7632729613106675	0.07594470065644762	0.5787235076914918	-0.43065782957611554	-0.08629814579824518	0.20859394678925933	-0.41435085210074385
-0.15010958149096154	0.23143450805667043	-0.43374120782677555	-0.1458246878391854	-0.2735393359245436	-0.9313458691347443	0.510757180812276	-0.657446663509601	0.06252122095630579	-0.8216611794810447	-0.3851856387685886	-0.24268062905957594	-0.33078524892398714	0.18125632055396168	0.42189134878678825	-0.5643041718106352	0.43093598483534024	-0.8231889867176181	-0.18452238504027513	-0.7396181621471121	-0.3090875745790796	-0.9390013362916166	-0.7791891127425529	-0.4621501476845048	0.024606648894580897	0.7272881703107279	-0.40695757989544834	0.23709651089419853	-0.5920666861679627	0.18899197250794858	-0.7904053142563157	0.05377968275668636	0.6050329815565828	-0.4026255184749668	-0.16210731756486269	0.20322511659430273	-0.42932070815568035
-0.17601912101998646	0.2809065209563634	-0.45572043634274906	-0.23788145151719348	-0.3528636678432635	-0.8936491168009875	0.674463839615266	-0.6282884566506521	0.045073489118232654	-0.8366729642524527	-0.3230895950834071	-0.24495791058591915	-0.31029587548039894	0.1908324158912222	0.4482525047523028	-0.5229737115311892	0.45611515669990277	-0.7860137684823353	-0.10827858023797994	-0.7468078114409399	-0.2880033998001084	-0.9392498368316128	-0.7150623488066599	-0.4512098092877187	0.0070022359547816885	0.7072975514193514	-0.3914020326833406	0.22630592768636576	-0.5851755204961806	0.22160048536630134	-0.7274650927389766	0.04716075263461635	0.5609283778651639	-0.33097403710623147	-0.2767321905651518	0.1949504206542761	-0.4194726450444211
-0.18971535275529544	0.37249561450398083	-0.49918132687336697	-0.3292087374173157	-0.4526508940750887	-0.8670448821917353	0.7360764995853343	-0.6473252505718303	0.03200697276883275	-0.8433878994229405	-0.28782518459786066	-0.2409455732168111	-0.30174624571164677	0.1690693719607545	0.4655607704140783	-0.4325893374954143	0.5045362266430977	-0.7143783905129557	-0.08370360716032513	-0.7516617547512332	-0.3126439401687051	-0.933128789494327	-0.6392396284744992	-0.4608728932019841	0.02868607157058306	0.7185386701527564	-0.3725981503019625	0.2540049630847428	-0.5935438446171245	0.18466609931777228	-0.6608486117682564	0.038690931784997426	0.5422770890284684	-0.31273409552848547	-0.27172765188719794	0.13861951398922062	-0.4347298789370952
-0.21068958521688233	0.3707871557111681	-0.5446663608569724	-0.41259816104643027	-0.43405289232089006	-0.825058577971336	0.8429666232287453	-0.6442521572376767	-0.0641445716448807	-0.8546348592132089	-0.22212647490648774	-0.2999485798676604	-0.2716245163703928	0.11683125197371276	0.5080586314871331	-0.32894892193703595	0.5431586797798007	-0.6346323574817193	-0.042641176770983745	-0.7663617315962099	-0.22487786424925252	-0.9449176950315001	-0.6040158240098468	-0.5339972097880795	0.06852574206749888	0.7253074393345333	-0.33506960046948564	0.2635038336032285	-0.5677855076045787	0.15521147584576425	-0.5899437392236384	0.011891325496407442	0.5506432020568879	-0.31847260735724703	-0.32806470676427757	0.10709689028948885	-0.5045657835916623
-0.26024551004417507	0.4340433010566363	-0.5635466635446218	-0.4623176812757926	-0.42048890882371326	-0.6863727401685615	0.920288676070634	-0.6027541565256309	-0.104301345475359	-0.8354064212469245	-0.2198963202526906	-0.2916496172202897	-0.2835270190858135	0.06753190340284859	0.5707169152765079	-0.23492670986415995	0.5517260523984759	-0.5735738367568635	0.007114141612527114	-0.7097746697630011	-0.22733083907312257	-0.9406921080179018	-0.5506119601798887	-0.5978122281288438	0.06435945242725437	0.717069762981773	-0.31541036846662934	0.30760638283778274	-0.5193952544724297	0.14554815011029779	-0.5482579254678821	-0.027012878261756967	0.5198412607167898	-0.3806036891663171	-0.36344971651411856	0.08558154468733077	-0.5979838838546284
-0.25579402014541147	0.4867205120871206	-0.6262508675336598	-0.5533404382151229	-0.4187126614588448	-0.5734355045864747	1.0133425883378042	-0.6529878965778886	-0.12924818641513736	-0.8429315838680065	-0.2498668741220703	-0.28687365245516666	-0.22996082791591163	0.01728290288742874	0.6540010396276426	-0.1795739033983705	0.5304916091699611	-0.5796849544847845	-0.028867871140974742	-0.7032333309732884	-0.17466236104105884	-0.9893995112494839	-0.5207723262401824	-0.6787698042299708	0.10457538624206549	0.6201632700008723	-0.27639260013392725	0.22299251558655095	-0.4763538209730311	0.13418525037089818	-0.49962314332097213	-0.007791790013099624	0.5373975492200584	-0.46114523330745866	-0.4058413284583584	0.022725056282872982	-0.6554409223412885
-0.2353322948386531	0.5491354237753626	-0.6834087803801149	-0.6226697231620977	-0.4411422102702421	-0.5559890819396938	1.0211114424201893	-0.678323483972127	-0.13332499889258959	-0.9058218516719327	-0.26563589597916	-0.29589160199917075	-0.25627812033497005	-0.07053674361345721	0.7862410367932655	-0.08704048405107154	0.5468704338330761	-0.5468597240880109	-0.05909623787439607	-0.7094980145165752	-0.21633307271444663	-1.0319660569601699	-0.5314124831347303	-0.6700157382971133	0.11367744997076992	0.6714759703933837	-0.24430394193709346	0.17175044063876502	-0.42314750213320795	0.15472462310927965	-0.4063076506890453	0.00252452045092596	0.5420490750961586	-0.5624532287081444	-0.3970424864904966	-0.029603745296817828	-0.6708862817092073
-0.21195442663843375	0.6491358026048036	-0.7387997137100376	-0.7125763849984138	-0.43673669844120183	-0.4951469238066891	1.0192084918098239	-0.6985656049223523	-0.0763697521048465	-1.0010101196168402	-0.2601250754026624	-0.2749746752168475	-0.31442951335614827	-0.11730345548128392	0.7982673952152559	-0.03429139081349654	0.48181426491257257	-0.5237095945616949	-0.12278561365110734	-0.719410827164844	-0.2478037563730659	-1.0125489832404317	-0.5724952626997319	-0.6726249948125481	0.0973724184857904	0.6964663972813402	-0.18841514367295095	0.13345215372917427	-0.3678774022155768	0.1363449284077593	-0.3737397766770941	0.06712836646088609	0.5709640287082998	-0.6307774758461463	-0.43136033786994077	0.009660522910529167	-0.7769369440592012
-0.18149282132051048	0.6784370563992669	-0.8502114500697846	-0.7322461606152765	-0.39018434044370254	-0.45985919411294185	0.9969704228243756	-0.7250202136245972	-0.028997441810618464	-1.0176590330189241	-0.24516465464986498	-0.22457913402757193	-0.3779205936365418	-0.22474462174068802	0.8261736545685607	0.004780473815673389	0.48540403293784634	-0.47658342106064316	-0.17853512226514473	-0.7273573921942673	-0.28951462504520753	-0.9178486210292162	-0.5828046405267505	-0.6482621610171158	0.06673124768744974	0.7434709586498156	-0.20081874678684297	0.05533770537126852	-0.2535783250318954	0.1584886747806125	-0.3329645342955075	0.05409122975103568	0.5042646478747697	-0.7233805946906766	-0.3892576986571691	-0.043718755824487844	-0.7860239663365991
-0.1488052636212442	0.7236924999479102	-0.9195660785831586	-0.7044085780042513	-0.34785860072940306	-0.44121643119281134	1.0099548239543235	-0.7054805412250866	0.051181749183094115	-1.0296055837769529	-0.25050948394326356	-0.21783708224920875	-0.39762375383519644	-0.3217414819800143	0.8455129319153658	0.04416744695087445	0.5014427951794312	-0.4243015423072075	-0.2420869323565093	-0.7237570459851016	-0.3553943540972519	-0.8825943783568848	-0.5996468371151777	-0.6753829868822152	0.04705031790247456	0.6716619945201362	-0.15707109812251424	-0.038903915410666	-0.2210433138677111	0.19143456361694505	-0.25685674673030656	0.054230279041546335	0.3803158028553141	-0.7222850858938703	-0.3743548010089122	0.007788806173299937	-0.9230451700216763
-0.1648706258612755	0.7402664440521661	-0.9902403978924674	-0.7107144770047834	-0.2774313914710588	-0.38932216340547426	1.0020336313637024	-0.7505437874536035	0.13971600137442491	-1.0286846836552854	-0.2521457909033219	-0.20772093850914836	-0.4268802698080497	-0.39470592681459854	0.8922230976956795	0.02754779218074722	0.5008141070507707	-0.40063669753823933	-0.20531880565706198	-0.6866726973993889	-0.3446103980152723	-0.7875320436723499	-0.5898721800250637	-0.7152012345443637	0.03211073450360856	0.6557783239892878	-0.07878052316331112	-0.05250379134602682	-0.14866965426616124	0.23591794288983442	-0.17358912112705993	0.0556099478200783	0.27543134816992476	-0.7556283979139016	-0.308955863437279	0.019808875542366662	-1.0494658968191424
-0.21397932737907474	0.7280035512306281	-0.9469645475201872	-0.6883111942384981	-0.22178449950920695	-0.2948735798514467	0.9577758250732117	-0.771922857677289	0.1992076081962401	-0.9694569366908755	-0.3225807985424364	-0.2519752170103672	-0.45444686771515197	-0.4260935557809278	0.9141326081447104	-0.006748910904163197	0.45374843590327457	-0.35448156860527946	-0.2595312598105932	-0.6076014849569262	-0.3580693044542318	-0.7056536107290289	-0.6028506561978098	-0.7249229998345956	0.09888747552405741	0.691505441832622	-0.05348194255235792	-0.09901926783475716	-0.18776195679632432	0.27592490248533225	-0.10418957220268102	0.02365273832993019	0.2774478504298733	-0.7532007259495324	-0.25063861812604327	0.014529747621490573	-1.1877325189153158
-0.23115590979092954	0.696479824725326	-0.9535405949426703	-0.703934152076757	-0.15616931830919695	-0.22920614630017072	0.9395293882687004	-0.7381783686126935	0.27451272734592724	-0.925316969792323	-0.331154390849949	-0.28560609921803576	-0.44525045010712494	-0.3909603134051569	0.9393444015454392	-0.1035892548668285	0.4587409886950981	-0.34605858083061314	-0.3013729580119654	-0.6154398496946636	-0.32036939919094165	-0.6624587778096908	-0.5978142396942981	-0.7587205383225689	0.16183895859263409	0.6757413248044727	0.03155659606992064	-0.1322303492137629	-0.22545746059138905	0.29502049255476137	-0.04126475452353228	-0.005774919335349515	0.28483153682635287	-0.8157175468869878	-0.2739788881451738	0.005831396715747869	-1.2744632876816695
-0.2376172008140859	0.7237733374718328	-0.9249546180621067	-0.7098666138882467	-0.16383524152553108	-0.10263493006765867	0.9233177952739803	-0.7328184594515199	0.40874898561194417	-0.8919209281171387	-0.3966030683567106	-0.2645104777488001	-0.4393857292139409	-0.3761336776979848	0.9501798662924692	-0.16220422501234666	0.4537843515868314	-0.3624341509579817	-0.30432375425543273	-0.5676849268928977	-0.26569077506459693	-0.6623067833026973	-0.5752448176762962	-0.6688239977930667	0.1461739209585364	0.5913460075793826	0.039968267989184694	-0.13181107617684276	-0.3071987027444079	0.3432251014358288	0.004791600757884631	-0.05884921996793948	0.3140153899090986	-0.7530153825601543	-0.2538785740773637	0.0007657109422356256	-1.3646107740775832
-0.2372988285169591	0.699927833666307	-0.9491499469273423	-0.7395071771954438	-0.14908300092250695	-0.08369256210349538	0.8800664197884316	-0.7880896529632734	0.4936647391183591	-0.8133555542330259	-0.3427824928336515	-0.33856053619228443	-0.41772262661070814	-0.3290446437800186	0.9010424347941953	-0.24071739182948165	0.4525431419333995	-0.37366050773692755	-0.285836923249099	-0.556161588259435	-0.2383481320298612	-0.5863748984218907	-0.5614278640429766	-0.6249837938236953	0.21176352986191488	0.5689665655283627	0.05468746892143248	-0.2080992049025932	-0.3907337694422691	0.4030495863215394	-0.0037937567694584563	-0.0657661860138479	0.3757844126647013	-0.7396278590729046	-0.2709757703209367	-0.014656692256690505	-1.4144644770851937
-0.3014971823965876	0.6718822009026708	-0.8922482970045479	-0.7384943412346355	-0.14334181863060996	-0.11310436834356415	0.8433980611598342	-0.7646442180159132	0.5463920202788062	-0.7768636524407986	-0.23944250151360205	-0.41127820367968376	-0.4594616184757746	-0.2908986005955486	0.8669280144029179	-0.2541932672509516	0.46336603766463647	-0.2782295504183296	-0.2705656192178495	-0.5609730762813558	-0.23155387674072606	-0.5049346946838618	-0.5322701349296532	-0.5532495499254938	0.23872010069758742	0.5970679112426172	0.05083207514007633	-0.2315320825168107	-0.48938246117466805	0.399222886948278	-0.04172292915251201	-0.10542508744879993	0.41562415167213496	-0.6700760898002864	-0.2637408537366749	0.04102762141797135	-1.424293451486952
-0.3451480843466529	0.6340747064412228	-0.8519165209813743	-0.722685571489069	-0.09828883322170776	-0.0805939031257654	0.8330050540203923	-0.7835724153344586	0.6117058379769506	-0.7432046127644659	-0.11098668372607996	-0.4772380956968993	-0.3827826655912424	-0.16240893627117772	0.794206831789889	-0.28951833538175453	0.4285980193170026	-0.1685918866794487	-0.23743931425749354	-0.5170928161240294	-0.16664029418869622	-0.43086506686181875	-0.5049095515498035	-0.5837245652066201	0.2388648079319362	0.5495122054180823	0.07501271223573235	-0.2863195902055436	-0.4883149391319811	0.40183485725558776	-0.08937799021202356	-0.2231800621123309	0.48054939250637113	-0.5757020892252184	-0.31731096370430695	0.10418842929534014	-1.4654182993077798
-0.39922649802623145	0.6154079636914359	-0.8905827962313042	-0.6595059036270148	-0.041893720954744286	-0.09796411219192327	0.7711884998317202	-0.8542300327560843	0.578719961925573	-0.7175975459468089	-0.046043832021446275	-0.5978048434792977	-0.35317874988422615	-0.13544253194150496	0.794007543173505	-0.32574247424686475	0.4534337599598423	-0.04431547309842797	-0.21846531084883342	-0.5089221150258055	-0.12213928223448185	-0.4276863557375569	-0.46159580572559183	-0.5875685213400779	0.2890729968558133	0.4903741337831363	0.06914703525540411	-0.2903115815109055	-0.51622683109715	0.4056064463999906	-0.13292095448791522	-0.31773310246688596	0.48347551219651824	-0.5286404647333705	-0.34512211654765634	0.041780361510063084	-1.4625157945913845
-0.4433811878359064	0.6365771504694664	-0.8827016262338157	-0.6458602905447308	-0.02010972433915189	-0.09379014347433426	0.8050280473963538	-0.876276095692325	0.5573337322001467	-0.7332007640972698	-0.00017762480090934007	-0.7318928857567621	-0.3135258085353292	-0.05904667940355257	0.8230010581527416	-0.35577319827080806	0.43583962130576986	0.04826866067778699	-0.1730430628613076	-0.4609080818457432	-0.02509484937965569	-0.49178662093214776	-0.41987791872425195	-0.6010294530399817	0.39324075524338203	0.4359215857997751	0.10758527299072237	-0.2690211693432299	-0.5770989039982204	0.38500262662113205	-0.14735604957064918	-0.3935642563070517	0.5346828681353201	-0.44908051514149755	-0.42871066425095367	0.08329105704986797	-1.4442545409914453
-0.506949656681671	0.6540104536709641	-0.8951285562119736	-0.6747099719724875	0.010576369869707513	-0.09813000919977646	0.7596173864947767	-0.8865012279116271	0.5220288020327394	-0.736656559641766	0.03114756597537637	-0.7845403458447072	-0.23871853333048323	0.05096506597907548	0.8515588664416457	-0.34607647826157145	0.37490061721899054	0.0580508779636076	-0.12718368638653313	-0.4520258977431345	0.031144172751594736	-0.5396410385752372	-0.42239666470999265	-0.5695738556660715	0.5065451344701846	0.46522267946789403	0.14404574128682335	-0.23327150887871845	-0.5867970221124332	0.3321269787525801	-0.23357318084808357	-0.49082636604375673	0.5920595448641157	-0.4554703524153106	-0.45229830304606355	0.0904574567022356	-1.3649207244087245
-0.5143888391950411	0.6903609304240863	-0.8880653443146057	-0.6494145044229198	0.05644359653529807	-0.09511117887179601	0.7320514283799667	-0.9147961679877878	0.4475877939216672	-0.7512202435876896	-0.03929435338272598	-0.8226953673252293	-0.1434528001549757	0.0943429561444323	0.8230517151030217	-0.32334988460109015	0.35577752518443406	0.05370356932355804	-0.16262636751854592	-0.46600918791813556	0.05668283984231792	-0.6173075370647475	-0.41398877238733844	-0.49179395214198723	0.5973771621807928	0.4142053801459119	0.09029648879438862	-0.23859811837681022	-0.6508091554928391	0.2948122081461143	-0.3609350732871709	-0.5261188380966073	0.6202258393420991	-0.4764123418790553	-0.5332211534063814	0.05207252064136301	-1.3040874941755565
-0.4792285065384491	0.70018572415664	-0.9703404804652364	-0.6377433759775949	0.12927304768689285	-0.16284658052783196	0.7071756816958237	-0.9828920487094113	0.4604024541934285	-0.8229114902535617	-0.021125134581228784	-0.7842129063600661	-0.023702596593002834	0.12884505850827985	0.8223141537014694	-0.32100688015420276	0.3547590018616372	0.04131963393602998	-0.1331411372743818	-0.5674273057090818	0.017010844963564854	-0.6993101204786522	-0.3959172287090949	-0.3769493919222235	0.5593732915611642	0.3093093802914634	0.08247409933624637	-0.210607246466956	-0.6551711959314155	0.29158317991797483	-0.3830923331701776	-0.5153277658450095	0.5697648405483344	-0.48919518406973533	-0.607437615264099	0.06351636692778137	-1.242308013757259
-0.4840464357268514	0.7366257022598063	-0.9973328602438573	-0.5935684839468693	0.226536980754693	-0.23920342683527682	0.7123420854863124	-1.0359857850781995	0.4498449038861242	-0.8757250534252681	-0.0675312760868931	-0.760190441448316	0.022013510673261606	0.0943779754900926	0.8163263883424972	-0.32767751609445306	0.3058520336365118	0.08092900701854877	-0.08113179549135957	-0.5475478177430775	-0.011446154786586147	-0.6966302068238285	-0.37206381420172013	-0.2930319815519481	0.6010517455896845	0.32133241825317	0.013651798392433315	-0.2831534960195307	-0.5971421229511027	0.3397625541730459	-0.4979598870251455	-0.49421943875343954	0.5406904354880508	-0.38518719612396407	-0.6273020946606607	0.006804870874395685	-1.2006608879033045
-0.4752003781207539	0.7628374296949344	-1.0527707206636974	-0.5425696870303277	0.2922284705496871	-0.3594834323580332	0.7025405392416691	-1.0991771955484617	0.41641118240630864	-0.8829598959274358	-0.053782456667134215	-0.759905064497912	0.10968037212284151	0.13405728338399978	0.8201937713931077	-0.3578362358331108	0.2861308681838103	0.09909891879162638	-0.06201532914216714	-0.6554152962229991	-0.12382428019885379	-0.7155901992290359	-0.3542237383595431	-0.3010473141629143	0.5988439479545842	0.37325736926557246	-0.022133567871792825	-0.35467529472864284	-0.5101556059869266	0.3480897613199466	-0.5806391969448683	-0.41277789569441026	0.5742016672374037	-0.3548300526455341	-0.6601380672646537	0.005072819081101063	-1.1563918827643094
-0.46634362703938825	0.7807520897073952	-1.1099192702612004	-0.487319337939437	0.36615830518634646	-0.41981447914236475	0.7423403367625736	-1.1022310272746745	0.3639823179937221	-0.9077665242121864	-0.12469356271498314	-0.7199382642781289	0.17126729841629384	0.14306687179644156	0.8176865179712015	-0.3858802744903674	0.2678476484972313	0.08778126317284285	-0.005889985742586962	-0.6942323992219034	-0.16138675585640944	-0.7801437533604387	-0.3630648601849954	-0.24937977532409925	0.6044357423799687	0.3363211414086469	-0.035755361486582794	-0.333252097156373	-0.3837098312637618	0.339362760896245	-0.6363433123580994	-0.40047226044171164	0.459096133570059	-0.24842541629293788	-0.6730912163974032	-0.011167995090377445	-1.125222088217158
-0.441048565356449	0.8358048965098511	-1.0867056019612684	-0.45829694365460716	0.4411054505875449	-0.4922609596494755	0.730967668666715	-1.0931193912730692	0.37532019193600386	-0.833454364497227	-0.19732831744533813	-0.6705684309708387	0.23514777491474176	0.18614241326203412	0.8174934713535608	-0.46109890104592355	0.2530160169263006	0.03342723050258921	0.06043772361949261	-0.6985109107838585	-0.21270626763033929	-0.8412033699396156	-0.25920875921319453	-0.23895237735478894	0.6439638341189803	0.31007591765563614	-0.11251712180136533	-0.2133367514002747	-0.24551480406941129	0.43434394020173117	-0.7053407205705173	-0.40154210314563227	0.42737954862264227	-0.18511741000643045	-0.6756230707713925	-0.07563282723670066	-1.1186546291009705
-0.40152973669538594	0.8652353732840103	-1.1046824065476568	-0.46539989443049795	0.5260250088573015	-0.5564618141298338	0.789806258839276	-1.0304621998796182	0.38230425448530686	-0.7787476137878449	-0.3103763032060025	-0.6050661277668242	0.24211191647477343	0.24834129169976799	0.824922113899438	-0.4708887666701759	0.27684048103110126	-0.013881354164707177	0.11717692126678073	-0.7260572904068182	-0.2366263502546304	-0.8960510718153764	-0.1919688546156738	-0.19827017140112918	0.6972395393574302	0.2672006331601361	-0.18959447615539923	-0.10093213732663106	-0.1957941877156683	0.4655065089905562	-0.7330464938152735	-0.412448865524264	0.357623648959802	-0.06801771049173659	-0.6386751503685721	-0.16608122953416055	-1.1183928875179725
-0.3679348787483309	0.8271789354848478	-1.024228242590628	-0.48691492005915443	0.5497611226737447	-0.5937871552519787	0.8344491262077535	-0.9871861679499041	0.4110206712920362	-0.7206374500047834	-0.4517455626494641	-0.5175612142976319	0.2945065691297027	0.34499097482552143	0.8216695392659925	-0.5230781381543981	0.24933652334018067	-0.13942915046121454	0.14930312331642703	-0.7496190113559634	-0.29726022640615024	-0.8733899183554337	-0.18349978657443777	-0.1830044287818427	0.687254420510135	0.23278680633102308	-0.2641901657196754	-0.051754667292693866	-0.08210304638271147	0.4879364708800784	-0.767803238211657	-0.4166213917357028	0.3198364472886436	-0.007029573538717476	-0.5630746838862934	-0.19365050630223513	-1.101919304895917
-0.364341728001561	0.7973855882962785	-0.9713321408474073	-0.49286433618439834	0.5561020857213139	-0.5231230523886456	0.7985421341131318	-0.9264543752690966	0.3506850621106851	-0.6953820423651319	-0.5973026636360341	-0.42447771694448627	0.2971844496869497	0.4152740494637134	0.7700897787217901	-0.5596399917118846	0.1735673424949693	-0.22326982310847926	0.15634811661817377	-0.7795528611355106	-0.3943563897127049	-0.8740619476470901	-0.13319840561541377	-0.11481193193087032	0.6570447394054961	0.2781965408252024	-0.41650626206893177	0.04751012336252344	0.015938213047095674	0.5483354055692055	-0.7830091723269215	-0.3765267319148201	0.3605525531520737	0.0017912242449252755	-0.5007300854857186	-0.2683667420334435	-1.0545988987574133
-0.35699554653530957	0.7800822424865885	-0.8894068478543788	-0.4809348387403375	0.5580608530263249	-0.5131693309604375	0.852445096336235	-0.9483146808587286	0.311482831398822	-0.7024608683372076	-0.6722834118300416	-0.3708558618543125	0.2853436775128367	0.4407268647688937	0.7246504943203821	-0.6188246041841307	0.1466141222605226	-0.26540418617064804	0.1753626767510882	-0.8365585446197865	-0.4371966688264603	-0.8368059882153551	-0.07051257498130938	-0.055481572546827174	0.6215531057203301	0.26421823668975664	-0.5298373189432344	0.09099890432411809	0.1574785874427151	0.642675603431259	-0.799016210030023	-0.3629279045077191	0.3713523501883961	0.010567191416185062	-0.46193524260371427	-0.2840459593897993	-1.0189481615557898
-0.3506120782619339	0.7697128653978894	-0.8163099046621056	-0.48751237533297875	0.5149186773580771	-0.5002907710015337	0.8658964329243201	-0.902501203574339	0.3116479094480818	-0.7252417244366459	-0.6675745407035266	-0.29853995886135365	0.26156251359817173	0.5138937320182813	0.666523256548212	-0.5985878712588526	0.12882101071954125	-0.2535609954692756	0.21894190293684074	-0.8751678510598444	-0.4448251600230383	-0.8236874850299081	0.02056438925932118	-0.059166893360588425	0.5164430133964482	0.30478934976965455	-0.6194131799097798	0.09541588176883965	0.32982789757500824	0.6767905137457628	-0.7281154513386656	-0.31070091184777193	0.4163438730941481	0.07247526873620773	-0.4225930652991958	-0.23802401850994434	-0.9834049821765103
-0.41830521006868776	0.7786085718904491	-0.7240348012125157	-0.44225719128702473	0.5109037016189018	-0.48236131569367835	0.8567351648243491	-0.8641142097471904	0.24327580247995634	-0.7267474264432181	-0.6618338129476365	-0.2932474438081562	0.20940317269171213	0.5399497762402017	0.5878489336452226	-0.5868212585092727	0.10410110952189626	-0.2781835506416907	0.21289400554223228	-0.9220095456883997	-0.40399894900377387	-0.7973766670126757	0.12858584550123764	-0.09634013233564934	0.44659246907554373	0.40074720396265595	-0.7357814657264463	0.09895923323385267	0.5310781338865468	0.6586216927449514	-0.7801268056624051	-0.3251051473827139	0.4568551521876444	0.13426752155066876	-0.42135911903895895	-0.21730260462357048	-0.9648430725322485
-0.46153777897454973	0.7804216228973908	-0.640972680266263	-0.41776755489876427	0.4884138843632021	-0.4122193674723764	0.8099028982888715	-0.8572624309423038	0.20267321156154497	-0.7776451844300917	-0.6608804758465713	-0.24091484614695843	0.16357214785705304	0.5381665678222276	0.4680032123472202	-0.5216794874864473	0.10755355233988753	-0.28705592243501754	0.22381877101653697	-0.998281971323574	-0.3803756163036063	-0.8258110169536165	0.1895614398405257	-0.09678415474712967	0.367290368546395	0.43220690774176057	-0.769174976273389	0.12155460541219658	0.592222155619718	0.6119784489183987	-0.7421915318340658	-0.3390253233217461	0.48408159175388227	0.12414871552933901	-0.4247673737012666	-0.17101834086957315	-1.012968502848628
-0.475953885450984	0.7852285552021581	-0.5827849097957628	-0.4131644587144369	0.46049596352364	-0.35730626935705795	0.7534177727363255	-0.8470479678629095	0.2055201264800218	-0.8129919529373211	-0.7178785516343698	-0.1490585360252402	0.0796419785559688	0.4720874915118197	0.4109785695808695	-0.49323261877943	0.08009792988497201	-0.2576944834629772	0.2162855651539945	-1.0014463676752559	-0.32400816385300935	-0.8279783209001531	0.2851933112900273	-0.09517085158490678	0.3737506194960359	0.4204130810883212	-0.7447955433485827	0.1283997138317937	0.6637272603714433	0.5611893754723583	-0.7232808648540907	-0.39692427469472036	0.45008422815362675	0.08950255917535443	-0.43122027121980355	-0.14757765516839214	-0.9204997909230459
-0.44025975882859364	0.8210856859598064	-0.4819049678915258	-0.4030796643212654	0.4407980412283303	-0.30985338635967086	0.712504427758401	-0.8658120509472308	0.2231356028374555	-0.8356043889889649	-0.7209082251336413	-0.07264613268344759	0.11556140419114311	0.3957030693263925	0.4057322739874042	-0.44231030681356964	0.04269565526851961	-0.21268209450097314	0.17608747808335493	-1.043679062155714	-0.2286134628803162	-0.8055257182749205	0.38082741118667385	-0.11432816918755548	0.30031742028691233	0.437358409192079	-0.7214606262768956	0.06251952573339623	0.622684606453857	0.5359600158338416	-0.6668071122081576	-0.4474865632430288	0.5005522193649987	0.026132529954239668	-0.423186648888486	-0.13297778799732418	-0.9124005312518462
-0.3960488549572895	0.7850247838012347	-0.49815494741206984	-0.39453188904154407	0.4320111678131509	-0.289465287873934	0.6826903705512535	-0.8683793127375417	0.20907766350504145	-0.9736817141446107	-0.7376985009831627	-0.026214099170536735	0.1267367041524698	0.3366366234338064	0.3912330310818726	-0.3519920110403419	-0.016438381136491625	-0.22275485025058975	0.13129749798521165	-1.0786349222906773	-0.17214561793283473	-0.8425389056530037	0.36679497640332837	-0.11438322101174969	0.2120125477823486	0.4780674534979175	-0.6245612447022845	-0.09657896139566688	0.6455578786671217	0.44664699433310195	-0.5951084416319701	-0.3873411982464293	0.5038244617162361	-0.07086928442914826	-0.4382386104650588	-0.1736758193559091	-0.9390950826333017
-0.4185141298182832	0.7736558531896968	-0.4774367836873055	-0.4049716183074447	0.3656443285205224	-0.2883728436968466	0.6155817880254363	-0.9148621832909661	0.20547413047852547	-1.0663515523138183	-0.7448954909208185	0.019586399226590206	0.13517179058795842	0.14283043217625963	0.3591475448714834	-0.35889975133444263	-0.10281914619752812	-0.25335543911971714	0.06869899312949582	-1.147923621871259	-0.0959620251639112	-0.8507984648059865	0.35314748164203835	-0.07818105013972199	0.14784693052513603	0.5179983702096436	-0.5642759000696997	-0.1863789728321986	0.6115664639942288	0.4441088298210403	-0.5734796270006285	-0.27606417236605785	0.5420526903248356	-0.19722466768416924	-0.4679516481079733	-0.15309968991738448	-0.8739932443144994
-0.4079200573763253	0.7961555784898273	-0.4675398707163991	-0.39977719104227927	0.2972107531053084	-0.32380448285471997	0.5391906627205139	-1.0238020083442174	0.24444943015092893	-1.1490698066748817	-0.6824221534002357	0.04217348726584558	0.14136227859917372	-0.032449856472174	0.2993835222205717	-0.3317322213951104	-0.0753109149948928	-0.20684493512022267	0.0879736401592653	-1.2119503785911323	0.014717665134402712	-0.8596092560403404	0.38384550373311527	0.004578815755004795	0.13142958576695837	0.5793736183607938	-0.42391110103922935	-0.2747056594413751	0.5742266841152751	0.493385471443845	-0.5531962619449888	-0.23255164909398635	0.5537153311870935	-0.1929148656397926	-0.5210241680031198	-0.13324403085259456	-0.8811459882822168
-0.3912333362713391	0.8327604675277032	-0.46424515670804567	-0.42051239047835204	0.21171520682717276	-0.4031457420512033	0.5152786864703144	-1.11223927112128	0.3651868924431999	-1.217583092973941	-0.5903279489796693	0.07183818905387378	0.1812038983480932	-0.22199933285422496	0.282843629528609	-0.2872752433879985	-0.019359344578458254	-0.26749899992367415	0.11231240270489037	-1.2433681151116982	0.1184931729336594	-0.8251496362593969	0.37563038177740765	0.06259373429446388	0.07597091115968449	0.4637171853675036	-0.236519993886552	-0.3862041900371171	0.5231145891219289	0.5537200358935309	-0.537437211014264	-0.2161011880828009	0.5115005499875279	-0.1695217007838283	-0.5802957110900594	-0.12939794714474523	-0.9312759677136817
-0.3586640648600437	0.8297576539891786	-0.48405845181033014	-0.3675869200896388	0.08838779494762247	-0.3745460586142962	0.4337916028740052	-1.0848234872255573	0.4564397818298504	-1.237724424414799	-0.5697958425128229	0.0983601522963233	0.17485209673987612	-0.3713396667985668	0.24592667502415716	-0.2418967474720962	0.017034099403467978	-0.27871206375641266	0.2133078278606142	-1.2083209732210665	0.29581515309701634	-0.8220354354761206	0.3547625244881577	0.1494752061663435	0.05546894364226777	0.42222479318304923	-0.1067514880295918	-0.4186075750548156	0.3983904235732667	0.5260759419787995	-0.5193029413910276	-0.16134274646612465	0.5144291023474012	-0.10388236966080275	-0.669047208196129	-0.14885300441003924	-0.9370486342643766
-0.3816231422351796	0.8106158099793026	-0.45171947952802327	-0.32518720368052806	0.06948082096971706	-0.40604410639073507	0.45957681650673265	-1.0829795359648873	0.5265213012456627	-1.2365046999388865	-0.5759199656216025	0.1376552599065039	0.14676556757535353	-0.4511894206242399	0.22708191006708275	-0.2851990343431483	0.006426152218888452	-0.32836612283237254	0.2983516664352388	-1.2014758822790166	0.4217030195900002	-0.7827305042626171	0.32500732931744725	0.2658370059624884	0.12402394263533015	0.3547085206788584	-0.00036447362023705673	-0.44189018454659246	0.23858011876312513	0.6090900716838302	-0.5028058120288754	-0.19252926650538715	0.4852660164232737	-0.06588201783940406	-0.7642823266089999	-0.19182651763347694	-0.9607344735883686
-0.3233088677574706	0.7927144961361665	-0.42675563742120204	-0.29233828712429155	-0.00549560992305082	-0.4144517667487393	0.44410321067236147	-1.066215935665311	0.5764783174876987	-1.234285365929199	-0.621123808107772	0.21123304840440027	0.1420970299496971	-0.5403088629153753	0.2249949196060978	-0.27731919270023575	-0.0021463304286875986	-0.3447508640621619	0.34967527902043544	-1.1359243607134863	0.5262413342925819	-0.7694919024627799	0.23585055015939801	0.3384456458302795	0.24289550113940642	0.25083609353835445	0.04223240078252134	-0.49693304397967675	0.017101259265346946	0.6299428694486494	-0.4597487908914715	-0.14627835559865107	0.5195398197650486	-0.08890630945270932	-0.8536649410625738	-0.24153316298611763	-0.9608039432608134
-0.26896742319758926	0.6964962949421072	-0.41879092184368816	-0.2813928033076557	-0.10538811303909154	-0.48739227368878907	0.39960397276258147	-0.9487530872487596	0.5802353054886756	-1.2017570276695668	-0.6598907496953162	0.25351319322911453	0.18608143260310134	-0.6299511049239762	0.2600184425285002	-0.32935225552435876	0.015560647119802967	-0.4298145908065335	0.39042946317586635	-1.0787871096406598	0.6041965714731872	-0.742371511601994	0.15957652083586243	0.37014586847352027	0.2746471028270688	0.22600238753020827	0.02360163152995175	-0.5312890820787295	-0.05996711094374145	0.6664943474766425	-0.4942923313759109	-0.10218167865697794	0.5667419156816491	-0.0833653521563969	-0.8863064574551123	-0.3026976798132144	-0.9412820497235252
-0.28158286288401324	0.6364669401890873	-0.3785636696386789	-0.24640552024342166	-0.1956995623879118	-0.5439574088733566	0.3670654733685579	-0.8560134938038827	0.5495904625598663	-1.185679227952329	-0.6532603406699755	0.26821034312022246	0.21413984849433967	-0.7204690488620576	0.2557176295044235	-0.29615446574800464	0.02237957243153651	-0.4718794492778776	0.45608660128579037	-1.0339899825286927	0.7368289603568505	-0.698511505610717	0.07972321784135858	0.40987848479444294	0.3121733756378985	0.2530512504900847	-0.08865699203595481	-0.5335126132229041	-0.21091656682503562	0.7014319065985912	-0.47732680746392475	-0.08962382961626877	0.6008989408242511	-0.035287301131925915	-0.9248241661295694	-0.3270875996694837	-0.9453143808095534
-0.291251338148593	0.5645734150150852	-0.3549403493002189	-0.1915473612868747	-0.26674216132889034	-0.6072257736050946	0.31918758996246044	-0.7969741887011258	0.518119582139027	-1.193488106339356	-0.6819889856686383	0.2539789329615238	0.16689071895923852	-0.7700089111006273	0.18808064024396307	-0.29488263587379	0.010646145927783906	-0.5285371804395735	0.5258874092275135	-0.9887001534361903	0.7676955859655499	-0.7009852636167576	0.06622265525813195	0.45396278155399283	0.3784980184380462	0.2589094657429277	-0.12971453463453866	-0.5563651270429034	-0.2838191052203758	0.8244620090492315	-0.5208011998149671	-0.036780792849289534	0.6238855074675141	-0.01410894746319961	-0.9470426401717219	-0.29364565845147517	-0.8821076568434133
-0.30151600148249535	0.5471723812107039	-0.34412109771798394	-0.12080828829401505	-0.32234430204191417	-0.6503897980167676	0.2670700294671829	-0.7145920438624429	0.5099063391668655	-1.1742478167259613	-0.7017988124998975	0.2673444122103362	0.14873182633873389	-0.8635942278429685	0.10149396732416302	-0.26875354173159555	0.07537575490525805	-0.5370300334663958	0.5739771502246519	-1.0272114417389422	0.8146967788401692	-0.5702830313857126	0.05538658879283198	0.46016677222577035	0.4542640836776702	0.21481013874857316	-0.20748741400881907	-0.5066914183880029	-0.35970129117448524	0.9392212982562821	-0.5266384663859791	-0.10172019842187699	0.593644004980838	0.03455874459845405	-0.9954823848643205	-0.21383055264470455	-0.807330421311406
-0.2557706017922149	0.5615452586667649	-0.3373574844510348	-0.02234692202366011	-0.33083078484259687	-0.6542851588041522	0.2202762969829795	-0.734163342640967	0.45675029569163783	-1.128245512760456	-0.7091995331066793	0.2560731031400819	0.1055410759944593	-0.8682838573981508	0.04225395572451511	-0.2287459806359622	0.10803174920815395	-0.5289365664931223	0.6347642001968927	-0.991266033632853	0.8189521851080995	-0.5030834954001289	0.025077769840087517	0.4330275051949274	0.44860995218888833	0.1668563581444958	-0.22980702327062227	-0.5171825788335791	-0.34724920263882775	1.002542764697684	-0.535640351555928	-0.24308713229229992	0.5644368595880901	0.11130336074930769	-1.0434677219097754	-0.12764977934966798	-0.7930323152439657
-0.2510530410619857	0.5661993437809384	-0.37686222415554604	0.09100342772820288	-0.3165611924593052	-0.5939011240202966	0.18504087972441946	-0.6326609559653983	0.3423578927220957	-1.1233202034448397	-0.7619614553358603	0.3108948588379605	0.048807669013803304	-0.903400222144022	0.03851588639739466	-0.1751026223559011	0.12551911371741292	-0.5701311285630906	0.6552423673097117	-0.9697793415125424	0.8274068499223697	-0.49844786253565465	0.009470975904370519	0.3153724113401647	0.4272175769761728	0.11263592370791713	-0.29008540552080836	-0.5539673618839064	-0.41399213227984477	1.0273114278381394	-0.5741022101573513	-0.2718509101943969	0.5286009203978815	0.09360264390517482	-1.0836933800673951	-0.10966442036025681	-0.6716687974843156
-0.26416313444887757	0.5506777525839203	-0.38652111298199576	0.17947951405568383	-0.3081323547538564	-0.6212708618974282	0.10200358531027806	-0.525615093766135	0.19496180684671355	-1.0974492339201487	-0.8032510243170512	0.34365403814760576	-0.010655007397019972	-0.9036190062353135	0.017477068368687003	-0.16427777502550878	0.13641219505912522	-0.5121196406683257	0.6385722203471523	-0.974006203382088	0.8226681181361062	-0.5434673560786459	-0.044411907172767044	0.20764318529478287	0.4940959753615471	0.10383096270812975	-0.35120810399753505	-0.5184928460978798	-0.43778053426125974	1.0239509546375056	-0.6537855717729628	-0.35845800578664944	0.44127680270090497	0.020210615219727612	-1.0688969163865614	-0.04438035223032046	-0.5610303900114388
-0.271113700247149	0.5627330714646711	-0.4180481603078497	0.2697454599147792	-0.2375932673734425	-0.6854954173652369	0.03097351803889528	-0.5564554810519013	0.07707311460681757	-1.0729117104012773	-0.7842736045107692	0.35305334645459163	-0.025430996983484062	-0.8845848696704601	0.03497476636007761	-0.18574472972117612	0.13413665008955236	-0.5628657204274676	0.5658115374697349	-0.9829145761144327	0.7194974303400794	-0.5869009713704771	-0.062639345262157	0.08664881687371744	0.4627580147212293	0.03928314282256322	-0.3773907735859966	-0.6243265598562413	-0.4219138420466099	1.073660534669776	-0.6882774926435997	-0.4166568902153237	0.46467446137592694	-0.046241059173512164	-1.0303706388757439	0.0016125294027903025	-0.5175906261552449
-0.20199191299168567	0.5460969670175869	-0.479192622473583	0.3105737841821628	-0.21466836853191845	-0.7448908050252766	-0.04111496421440684	-0.5607659278868604	0.020319668859206552	-1.07429120593671	-0.794938456928113	0.36574195820788796	-0.045555171704952845	-0.8971370239801366	0.06028607126051451	-0.2308036559649264	0.19355137438099848	-0.5450488857930134	0.48800465817006444	-1.0076140113703662	0.6405874862557701	-0.6931627962551504	-0.10996720261763948	0.034202337103553734	0.4387641060627222	-0.014938630388556811	-0.3951609244483596	-0.6993305309242839	-0.3517088328949841	1.056181496684756	-0.7183011910851793	-0.41482609977443274	0.45466983571681646	-0.08351805189598352	-0.9587543791367755	0.03675928526320697	-0.4092427722644012
-0.16452955764640476	0.5191366164108119	-0.532125065594014	0.3461246949785613	-0.20575935507036994	-0.790202081455015	-0.08587286555272303	-0.5878093397477667	-0.04906035621023463	-1.0936799577860472	-0.8204958132068872	0.3448138286505599	-0.07796667238914426	-0.9401120735964502	0.10387950746238421	-0.28121298683079554	0.2501290324487522	-0.5324132706239733	0.41970088411900186	-1.057080151086505	0.5848302142529016	-0.7136506278639129	-0.11258714917046744	-0.04670678339471495	0.40209819128586216	-0.010126906171867256	-0.3783205629623153	-0.7233697882818969	-0.3043953408190984	1.1541258574335218	-0.7529740406088956	-0.4374252466217164	0.4176171595697582	-0.04228250884602653	-0.8911635106746101	0.12445053595228714	-0.33399120879591276
-0.1225048149839233	0.5194174824434785	-0.5657417104393895	0.42062202332992416	-0.2374122048494507	-0.8042210223980518	-0.08882630451275472	-0.6495287899514669	-0.10593160539141326	-1.1009841007591061	-0.7884268074390322	0.2917581686331257	-0.11335644578116857	-0.9496416339047695	0.11041603747675206	-0.30098888571274374	0.3138508200678713	-0.49335581242426596	0.31850039644936345	-1.0961624234226957	0.509930214207475	-0.780202166256649	-0.14450590491870022	-0.08831829043871756	0.404727856329494	-0.10801113522229518	-0.37027838863930157	-0.7477893988164613	-0.26587281394851087	1.294783114152198	-0.7617008407314808	-0.4678695574657102	0.35113973471778187	0.013367176296681754	-0.8326164852515016	0.19437434843079365	-0.21736353130929897
-0.08611717178520087	0.5210335917093305	-0.5981371266602861	0.4505039349791362	-0.24350000356689475	-0.6899709719866547	-0.062253830059722806	-0.6304381740298602	-0.1420373578156409	-1.0541824891430533	-0.7991252282050396	0.2806283727892575	-0.10999079407391663	-0.8895631255490702	0.0830381377039261	-0.4233563755809655	0.37340375154667715	-0.5387838893319883	0.246540276264606	-1.0536305181707792	0.35239173393012335	-0.8314434127292551	-0.14448410489228128	-0.11412352332233133	0.4233716465622492	-0.21805175541316438	-0.2932731940013846	-0.726004267359255	-0.16017138327371755	1.350953745881138	-0.8427739498022528	-0.49815057530343765	0.341806938049395	-0.027818712134868258	-0.8117886882514872	0.2039830165412891	-0.21334487670738495
-0.09333681975479625	0.501553947952281	-0.625853246153668	0.43932997335605783	-0.3078691111051016	-0.5953591655854977	-0.10329925452690217	-0.5009770204454045	-0.20392567304798725	-0.9838610576596313	-0.7500493227119122	0.23631154072202537	-0.11246238892459223	-0.8755820779520114	0.08208020908233404	-0.4719688635750903	0.4335791609232903	-0.5409156038915006	0.18609471693650337	-1.0354456937858427	0.3271415279471139	-0.8486122052582195	-0.14228651689574442	-0.09152912886010396	0.4643393515089542	-0.34564399069563567	-0.23281322376147312	-0.6948859661670556	-0.11646771829878219	1.3572616343695927	-0.9014432058432129	-0.5132688540268648	0.3287315905896722	-0.03477211179675176	-0.824275918181929	0.149782111647757	-0.2218178877942354
-0.07466422372927911	0.44754387959597697	-0.6270444872038151	0.4273510135444788	-0.36492335268525855	-0.5240762421221243	-0.06768377807228387	-0.4706709474966265	-0.22396398466487052	-0.9079078410810381	-0.7296952605258227	0.25074454396392265	-0.15689204010748867	-0.7476385304704813	0.09581504429992746	-0.5881191663288128	0.42543293833778345	-0.5955198324795055	0.17761638526626258	-0.9003024111557348	0.28539318970613603	-0.9166690281870247	-0.16061210354852257	-0.022822691824878415	0.5116931422837196	-0.41994288822999737	-0.26166419300758637	-0.6698304217708324	-0.12147090687148632	1.363604500243992	-0.9081417376392634	-0.5192163042194607	0.4010319421569899	-0.0007349408650128425	-0.7625997679409491	0.06417660677971092	-0.20844509029633337
-0.09968080442717937	0.40282927651129885	-0.6707269017851855	0.3679928258883501	-0.47357518405125176	-0.44039977222071797	-0.0949202267363251	-0.3611139317517456	-0.26258328399008607	-0.8599307451069131	-0.7104069834073306	0.22743591949632905	-0.1433253776565811	-0.7032223932063232	0.07205572985580243	-0.6822752133853265	0.48369181409914896	-0.6608323020826797	0.15141706290150034	-0.775965930922358	0.24399873759084154	-0.9593221997887615	-0.15184093558562428	0.02857273930019546	0.5643973711614836	-0.4452397634189603	-0.3126908596373617	-0.6638030466657365	-0.16564480917607471	1.3821675299891556	-0.957354805063436	-0.4759291090016521	0.47484778664908067	-0.02158456089008548	-0.6961302895635131	0.019041459682083633	-0.2113738035052985
-0.1217829660627486	0.2968240087449005	-0.6307643557379664	0.24795135301313156	-0.5809269453444047	-0.440871414937971	-0.09298530879118375	-0.2660531240296628	-0.2768048376999812	-0.7966234078894014	-0.6417962194693496	0.1558432494602419	-0.10730707179754455	-0.6453716327755574	0.0023125877673968675	-0.7260636701896804	0.5027690158919562	-0.681638132956271	0.09794166503818155	-0.6722651069549773	0.1681988295000108	-0.9965763728109922	-0.17344436452185136	0.14130403103450034	0.6153090631495497	-0.43394474730771354	-0.44038197172159055	-0.5948795128327303	-0.1287408283131331	1.390402027314465	-0.9365068136478198	-0.5320132151524516	0.5862865773440973	-0.06334884643500079	-0.6281713670301033	-0.0025997590362448948	-0.22731671565422804
-0.12161051142146076	0.24099526385944453	-0.6275950551097881	0.19649700105744944	-0.6835957404949995	-0.3905748096185041	-0.08775447666309429	-0.1785052102720567	-0.2666243915972436	-0.7542057295866014	-0.5499898866442996	0.10250792761366312	-0.09117151336179959	-0.6085487322732548	-0.05900304019522323	-0.7334585433222464	0.5143540333357033	-0.6992318511561811	0.1112646766115366	-0.5601766741851368	0.12615644935815787	-0.9935284208744875	-0.15818909358991343	0.23655650985723117	0.6004856291508606	-0.38132987802793616	-0.5648038207339432	-0.6194456451930545	-0.153953800803871	1.4157404334520098	-0.978325980961508	-0.486415709047696	0.7081493879693481	-0.02212568379148362	-0.5619228744324853	-0.02567929025251948	-0.19487380638505597
-0.1632640653176626	0.24973991259193395	-0.5949003332063936	0.09650642940085245	-0.8203538165861872	-0.3372406548459904	-0.0687155722375398	-0.09752519998964837	-0.2541087710093778	-0.7662312611685047	-0.5382808745377304	0.03304525388939661	-0.10027501112500883	-0.5855700723362334	-0.18762644415940377	-0.7529189450025014	0.5564871308829165	-0.6006946414473715	0.07806365990524113	-0.438022611300447	0.0773058166389368	-0.9842983300882251	-0.18251085986487264	0.29458576186611546	0.6223845862428787	-0.3245213677145695	-0.7552993217432876	-0.5686423240249319	-0.12514548369436662	1.3871590794471933	-0.9700959632874053	-0.5430235632585096	0.7494674790662634	0.040269630227299326	-0.4933558125627574	-0.05614393155344381	-0.12797279510800713
-0.22422160951958822	0.26277828495490013	-0.5972545497910808	0.08182843866829748	-0.9192938553833082	-0.25539390513746824	-0.10785711464520716	-0.0029828838890303216	-0.31413509260131645	-0.7719386887228298	-0.4881009944790334	-0.040400309638885766	-0.09930063063047578	-0.5823289919090158	-0.2893437030581444	-0.736458567113892	0.5449460124063125	-0.6079533113988673	0.05244919027890994	-0.33767247491289076	0.059358119692622544	-0.9233269361907167	-0.17723966192127966	0.2745126018553713	0.6110836758420227	-0.2917360898988838	-0.9032831180982713	-0.5153654064091548	-0.08968552562407239	1.2759556781901682	-1.0431886546416054	-0.5501765650967971	0.8069060481400963	0.03311519404365402	-0.46319950675996757	-0.055773053723889354	-0.134579349512674
-0.2870724567645023	0.28370691262281833	-0.5870252280226181	0.028530563092247867	-0.9524012064796514	-0.1628589311886551	-0.1341388838189947	0.09154493361253417	-0.3283344637109421	-0.745232675665082	-0.4011861782055891	-0.08955681633044474	-0.14908339589888878	-0.5225453310842367	-0.38236399838994617	-0.7524111671239868	0.5493353362881994	-0.6113710412193029	0.060100879646910264	-0.12884265730376968	0.009849276695829972	-0.911041927768275	-0.24552599685361037	0.3020485115200621	0.5894244766861481	-0.28086683592261397	-0.9707135086096192	-0.4923101763131756	-0.058875823618500835	1.1969522741113627	-1.0623392193566463	-0.6279640925237999	0.8154194331842641	-0.00027329920573893746	-0.4185049072960522	-0.17564881091522996	-0.08822671199062224
-0.38131343916348676	0.3530658362108679	-0.579419112370287	-0.016499799381881876	-0.9350682419432724	-0.07764135236653323	-0.11072532600815213	0.16305055713647268	-0.36200567575568743	-0.741133181882482	-0.36765636912656163	-0.08044958578767614	-0.13826863953975396	-0.4938729069515464	-0.40873805575103733	-0.7246135085125169	0.43192160211793773	-0.5983011898075116	0.06767599443971481	0.07463495371518736	-0.03520129511266175	-0.8837069681681353	-0.26134949274083213	0.29467258856870293	0.5270472405144083	-0.2289419878928695	-1.0755452513214379	-0.48783688994805735	-0.05980421312260621	1.0680570191995657	-1.0960572158048068	-0.6699186399000185	0.8176003819071758	-0.09578088074546262	-0.38608505317041364	-0.17452667801349142	-0.01735494241794814
-0.3855982181404546	0.4108677674952658	-0.5786508445715546	-0.07151308293784113	-0.8831441052095729	-0.11402736977376389	-0.15788571413516786	0.16000393660571513	-0.43633691038255346	-0.7975590547170149	-0.24389481883353775	-0.100921093268733	-0.13392696435446516	-0.4277746113765203	-0.38510679714433405	-0.6693201813170127	0.40614150631199086	-0.5895212503610633	0.07881507983829658	0.19976780293054736	-0.0785288433679623	-0.8827260038035514	-0.3239476388242295	0.2737998296088856	0.48192245263220757	-0.179499068706741	-1.2332256651926072	-0.531774924726401	-0.08271182184521571	0.977473269706317	-1.0429291121016437	-0.6970127089867941	0.7761410150238147	-0.0908635380625995	-0.33120210727410687	-0.24194355295255887	0.027141344141980262
-0.3854196692911868	0.45065374208762216	-0.5751026435190294	-0.09657702090449057	-0.8374553091458694	-0.1555003341782208	-0.12288595351117562	0.14880192078962434	-0.43785292398173387	-0.8828976087365744	-0.2041541550750313	-0.07237041362452493	-0.13901693637649726	-0.38619005620707714	-0.34812115219475376	-0.6465844003045198	0.3456260345138457	-0.595484012626552	0.06772270039171074	0.3201797731876127	-0.19771121183572188	-0.9214385955571996	-0.4319241482561204	0.28346421755372875	0.36330084976849397	-0.11069747902279084	-1.351899076951663	-0.5789348683081184	-0.08308622301839479	0.8955407728724782	-0.9892806521841241	-0.7291510538337865	0.7555691032818841	-0.08224250732544795	-0.21859891591561423	-0.25301705177367617	0.0784563136697959
-0.4244975619770447	0.49819927645303075	-0.6028052715730287	-0.15394444778245683	-0.7364782312234698	-0.10049482697259464	-0.17605561376314724	0.16645834710514365	-0.4404949552383184	-0.9457486937285647	-0.14301985058056835	-0.12072403581848853	-0.09837192507734464	-0.418551398406913	-0.24507495468837978	-0.6026550236546886	0.30959278392139755	-0.5510092357494264	0.043439349924455174	0.39731889297992357	-0.313603084935605	-0.9273147650732045	-0.554653355655337	0.24477890078998793	0.19202822297702274	-0.07211978251001619	-1.362942547531292	-0.6279017756558046	-0.051551521167795336	0.8765953836856039	-1.0062646260346364	-0.7019743489419865	0.6715329297134638	-0.09472326276289797	-0.18442631758726274	-0.1922238252816645	0.10666008395705344
-0.4283168850903653	0.494619669808929	-0.5638818355536481	-0.17822343787948033	-0.7048253814443893	-0.09980350690404788	-0.19220321620136538	0.16949053571897207	-0.4136709497347117	-1.0040566262183714	-0.06903274951298702	-0.09396641623280255	-0.13658516562041237	-0.4227273764955216	-0.1299359755454355	-0.5551071200749663	0.27987141920537606	-0.49815967606069994	-0.011877601226000456	0.42673057857048163	-0.41971888084222897	-0.8840812598810752	-0.6574163548579903	0.329615109371	0.06806358786655936	-0.06831847731335738	-1.4050242056365185	-0.6340830611162263	-0.01344832947859766	0.8839136446557558	-1.0055909594517272	-0.6632975333137894	0.541174402061852	-0.010606380562356044	-0.09075574467114901	-0.2577247829266126	0.10593686689921478
-0.4058897777103302	0.5605375557790813	-0.6100578070023888	-0.17678641973141795	-0.6345962693329148	-0.002921734220508165	-0.17596462981032227	0.16495640846064288	-0.37350388226609516	-1.0169978739572132	0.009753735192151497	-0.043224745311586606	-0.12884890396283483	-0.4106788720939599	-0.0005268196726938123	-0.5343187573333001	0.25570849297279286	-0.4774519450691913	0.03730430616222511	0.5346247054949529	-0.4077430341472416	-0.8901910698043827	-0.7511264910008097	0.36110201434568034	-0.06197301820789094	-0.09539694310608744	-1.3717847731781152	-0.6751675521187696	-0.03161021597842106	0.9157791623521963	-1.0427165206453801	-0.5875973164886268	0.4202914245611473	0.05616668869845494	-0.06165038409838096	-0.2703073801947139	0.08449708394367125
-0.38044438507774603	0.564011436903055	-0.6073598358263466	-0.20128222601559745	-0.556374172675072	0.11599036876203077	-0.17180813113010193	0.19467120148613876	-0.31327090559489085	-0.9968252849279844	-0.0012695063588730117	-0.03220593465832801	-0.14677038546706048	-0.4050364254184792	0.056447517137226746	-0.558031312876542	0.2469994398019173	-0.502379825819981	0.06843019726946788	0.6138798438630164	-0.3748435788882988	-0.8803171453562083	-0.8684996741314126	0.39469818877871676	-0.14559076158763923	-0.092058820197128	-1.3983614887042808	-0.643249104393713	0.034763886548320265	0.9260960649009409	-0.9631327581905842	-0.5454123199660021	0.35468684562757263	0.06230538749319457	-0.10358299955810932	-0.31850007132098346	0.0058434750235604235
-0.3653497758073145	0.4810384513286182	-0.6250094888427322	-0.24229821979336102	-0.4730101403808513	0.21783389810373516	-0.11397296318173458	0.25951223245446553	-0.2936666527684411	-0.9437815645788031	0.051317372335855094	-0.00048322054845875706	-0.06571863198753021	-0.38448113912720333	0.19296325498243377	-0.5647190867618918	0.21515614013101123	-0.5039572142180663	0.1524372720753901	0.6627690389833114	-0.28891666262176513	-0.9144438542530882	-0.9384235882927303	0.4265958633851639	-0.23149152265898812	-0.06778646329014124	-1.3260081843941731	-0.5985488127108917	0.026472287837518666	1.0012773250050566	-0.9314541236058413	-0.40686514090107834	0.21583257079253593	0.06737106533876325	-0.1345423857244119	-0.38985197794615184	-0.05204134557456765
-0.3454235754503114	0.4546433221766983	-0.6220851718515102	-0.31661878099523166	-0.4587394643657878	0.2763895992965624	-0.042393611032996416	0.2783686035989893	-0.2741249974167222	-0.8989211622888705	0.14174086123873395	-0.00361213096482266	-0.016630118526276255	-0.3621415767912769	0.2636651794612566	-0.5996527560289945	0.22983765323724983	-0.5112575147917906	0.26260121186861907	0.7634263808649153	-0.2723023839674009	-0.8909113920323065	-1.021444725792923	0.4461887054666998	-0.31750729294832747	-0.04103765434447727	-1.2518047430012191	-0.5750481895650198	-0.03496518204370768	1.1315225556065642	-0.8869924989184703	-0.35956161278217336	0.18603618655147647	0.1379700066260125	-0.13352258144969004	-0.4437663093546961	-0.0913193152582938
-0.3308857064123408	0.3739383652318581	-0.6523827721760787	-0.35401011940687677	-0.4857013202112377	0.31392758571772916	-0.022723826784677964	0.32464142546048047	-0.26682730176738817	-0.8402723818563995	0.12265601471473772	0.019351567453086756	0.12393095384020766	-0.34076976445807017	0.3423699534523353	-0.600285976598444	0.2292186577968603	-0.5263096639258873	0.35514231410273367	0.7138685620222815	-0.2357671861179623	-0.9673577428904953	-1.0585173662759122	0.4514206934801971	-0.39367264572685273	0.03035011446296194	-1.2041779718506433	-0.5567233874758162	-0.07956279820910743	1.139195242384607	-0.88685382970745	-0.239975265735462	0.1547921567453296	0.1144543676321215	-0.15265093015419468	-0.3772072455592816	-0.17715256847422792
-0.312150093987415	0.309511335846837	-0.6694994024916971	-0.42050906595856896	-0.4795223043889042	0.3704185377029631	-0.0065031987332169385	0.32860666846331654	-0.22421333395674256	-0.794535554786171	0.21675965189414698	0.013407462231729634	0.18683339876966945	-0.3310216681129859	0.36797230814519594	-0.5984179405825973	0.2992818548935473	-0.49764399218475736	0.524921849033919	0.650067175113015	-0.21482915192445495	-1.003101002689726	-1.093654939524952	0.4591569635476767	-0.4397267353695503	0.09953957428135389	-1.1236888010602306	-0.48086470922630403	-0.1333980048806816	1.159736853324599	-0.8272011085103921	-0.1677196118737025	0.14369059808716594	0.1916314516915248	-0.19294261345092667	-0.3026690472150472	-0.25869279678860074
-0.37788898067138876	0.21277859881751504	-0.6620710587222617	-0.4901587874355027	-0.5130627652727527	0.4046240206858479	0.05598493029151611	0.3747290840301616	-0.1862007135553126	-0.7762661955299545	0.21050582652758276	-0.03275071935142422	0.2729351358782889	-0.3438499567201966	0.3687466954420645	-0.5787860269414626	0.2638069795231915	-0.4381751635616844	0.6541653872322524	0.5988987744640457	-0.16197039149829587	-1.0036994798135201	-1.1609816372943218	0.44558493930953097	-0.5223395413518801	0.1662280441025267	-0.9994411814220607	-0.4387773450085447	-0.1880283797349965	1.2784303304400737	-0.8014008928961855	-0.03270306503671233	0.11083255826377938	0.2424995071028238	-0.24278922577646994	-0.20211206724758926	-0.27288777415449333
-0.39799729198514033	0.17272934680335136	-0.6847556314070686	-0.515185927169864	-0.5884048361583382	0.4830452695504217	0.04626572415159985	0.3786201669846197	-0.1919532999345659	-0.740667737845156	0.24944312048285494	-0.08423021906158215	0.34737352477581884	-0.370815368831768	0.3726529724058113	-0.5731017062436654	0.3070847417294025	-0.39489834905762433	0.777769592826105	0.5728965305684346	-0.09738510785607774	-1.024019009691099	-1.2449550387040946	0.33957170883431403	-0.5290207638713804	0.20631451143659799	-0.9455308318539533	-0.31745086295000113	-0.1525663724427322	1.3398369824893792	-0.8023666083932725	0.14449510305762775	0.0939054693305268	0.29046267666050457	-0.3488515762958859	-0.1905750064971447	-0.3302817405876386
-0.40650028573783886	0.15000000028718605	-0.6585845667533908	-0.4809313137173657	-0.6610146975613745	0.5138437251878101	0.027409206783810848	0.31875300330714307	-0.24228438166880256	-0.7086566199407226	0.25552791381006523	-0.10775235022335558	0.3644069098025123	-0.36552681658640374	0.2979026658854883	-0.6319357947346725	0.2952081980461069	-0.36897345612289817	0.8296216881799736	0.5190735981835587	-0.026666573717542923	-1.0425483177266868	-1.3335391069458677	0.3176479664309343	-0.5188093135323654	0.25564234282251613	-0.8336885700764576	-0.22261221775999612	-0.1488077140282842	1.3358611025901812	-0.7919433175872872	0.23777428338061873	0.12372457189216227	0.32057898254490774	-0.437390881954191	-0.19119317549930975	-0.32257976160714474
-0.436512328772079	0.13564693507782485	-0.6752722263027277	-0.48115238322584153	-0.6157224901510759	0.5758062080995215	-0.0063865626708441425	0.32870249067611396	-0.2927147761199268	-0.6557202881802452	0.22057502080091776	-0.13141297118915762	0.4295427169746193	-0.3412091880885023	0.2957583780500293	-0.6646962135512967	0.2924645125996643	-0.3918044518941596	0.9838217768618451	0.5219652278461921	0.09954625556535548	-1.1338515078971543	-1.3129915647114663	0.22527511312994236	-0.4848535052506902	0.289782760059397	-0.6439965936574585	-0.15118761463700595	-0.12793268829261203	1.275366901702134	-0.7755390619292158	0.34532638978048447	0.1878648243840287	0.26831831276272533	-0.5998740590008939	-0.18443097233748934	-0.2664731929522337
-0.43109286835313354	0.1254006186174545	-0.6781031324947507	-0.5094865429438528	-0.6161890347796598	0.5751444028419239	-0.06357129967882166	0.31937403298393624	-0.31010844166823626	-0.6465087809282724	0.22222664156961894	-0.1543654857876874	0.5349930493141173	-0.33358600618435397	0.26031785071772007	-0.7464440349960781	0.2577896022519365	-0.40151953464933204	1.034140955694712	0.4457274586238505	0.11620749731492963	-1.1985441923911309	-1.330389962329496	0.14025601426050066	-0.4773655665394679	0.32937352505510453	-0.4703385876703797	-0.09612650241397984	-0.0961588010786738	1.1646156391134852	-0.753108161469794	0.3461405270426602	0.18465953071201027	0.23625100474237257	-0.6665688075763272	-0.16501268699377314	-0.2549531298733752
-0.4055703682533956	0.14143011357285487	-0.6702994749336211	-0.5489941556555296	-0.6261037511147685	0.5335496155600585	-0.08550441221305469	0.3044163751341084	-0.3526044542616314	-0.6748160329341854	0.1964830389701882	-0.15180259036561364	0.6786855569617203	-0.36277368917694164	0.28696504769855424	-0.8202049556450289	0.18719737168273765	-0.401224822818704	1.055557251185537	0.36893535709795977	0.11466926803266989	-1.2921502240918161	-1.2764945805705457	0.13783812423224684	-0.46693324053376817	0.3046427399143484	-0.25604811800231136	-0.09417572248096644	-0.15650291470863387	1.0926516424160067	-0.7834464425723422	0.45133318916812587	0.20043609754577146	0.1998695361458846	-0.7180011056199133	-0.1756118515982817	-0.30465278645741156
-0.37243850559775227	0.18337585624810357	-0.686141045464924	-0.5618089189065577	-0.6247727015184097	0.5157576319219938	-0.13713724657145843	0.28871140118984684	-0.3315259625342474	-0.772234219947649	0.13668776750184558	-0.15910382363507092	0.7281202835579401	-0.34558837244421536	0.29003018212964216	-0.8577832571927692	0.11106403308398931	-0.4642113771924354	1.0475046280081675	0.3077786622660283	0.10225972575114124	-1.3615862948771882	-1.2614204920804017	0.08582300691004448	-0.4957245136881759	0.30973593445669373	-0.07259307769924397	-0.08263504742649083	-0.21036405410907558	0.9875170699666498	-0.7630631085713232	0.49988010682034856	0.25895758663685087	0.16648645932430892	-0.6818446300028143	-0.20860392607057793	-0.32043740617807426
-0.3646557370746653	0.16572551003596286	-0.654198328791898	-0.5959707554056153	-0.624356909263976	0.48526912934021055	-0.23118948603597964	0.24092165625789436	-0.3314750792956858	-0.8507223590902484	0.019889619051617024	-0.1252081313312797	0.8192249967120724	-0.3628041006617403	0.2950334571702459	-0.8827194973520844	0.05697483179496745	-0.498955016732846	0.9627413485402408	0.2116896657124446	0.10425336628926798	-1.4091283633094094	-1.2500534932383447	0.08457711436290097	-0.48992976683382283	0.3298845849162419	0.06610396470439404	-0.029171335295630263	-0.3095433213735391	0.9123931495157406	-0.7623050502177415	0.53074201945086	0.23080606911959492	0.16583880931242012	-0.6303244337378281	-0.27582464873694607	-0.2779112314606803
-0.3747528096891411	0.2095787036342566	-0.632717344516227	-0.6730207399787262	-0.6164413392342576	0.4432948291301706	-0.26929115861427266	0.21314255004423951	-0.30667303300012655	-0.9375038737631656	-0.021931982249431253	-0.11297519387295285	0.798765644228171	-0.41403088250488096	0.2528711651906765	-0.9195001777333136	0.05535889881222804	-0.5421468903411055	0.8697421983408946	0.20220669476437828	0.1254196878723564	-1.4112269453797042	-1.2198601950478194	0.07597931476085888	-0.5068278955173735	0.2821304970461169	0.12508970990627455	-0.034250585148956146	-0.3644401388705828	0.9463290475877499	-0.7465575434988334	0.5543558408730755	0.23209564543524622	0.23479789080720742	-0.6005671538398123	-0.40733247259534444	-0.2674800402622687
-0.3322326551266073	0.2467928042940361	-0.6169035406973146	-0.6881851204871323	-0.6053439725589607	0.4659152575621797	-0.3064050293705928	0.23667339526696868	-0.29620153143023426	-0.9614731153266142	-0.12863975415815923	-0.13081149021850016	0.827672113437883	-0.39931301374595046	0.24361505893395846	-0.9936489106450829	0.02695471223979614	-0.636707860396611	0.7840424074685792	0.1763407869072402	0.17384212960286588	-1.4566302894234766	-1.1841916700442208	0.09707526942085895	-0.5019236202937686	0.22826847034202186	0.19474550425130627	0.018802574491147316	-0.3771884450690288	0.9646609062156438	-0.7077029852475651	0.5563973409779319	0.22208817495988611	0.2761587250211665	-0.537238988322492	-0.632652403206011	-0.250479426599678
-0.28629096042509206	0.3046817764615056	-0.5794807897838945	-0.7020067930605954	-0.5964926556308621	0.48562243945501465	-0.3293615250842707	0.257450773629942	-0.27907291756801167	-0.9932913499360883	-0.22128739622222549	-0.10902983620854549	0.7627281702282589	-0.40570736329843904	0.1860647791610478	-1.0595155990776328	0.06346177707785779	-0.7340130509980815	0.6976345523593406	0.19459723265312273	0.2077537883503942	-1.5362408006514154	-1.0757778327045646	0.13614489486257333	-0.5069097328929113	0.18124067234130725	0.2672859438151639	0.037800461217433225	-0.4531768139990831	0.9732631707858932	-0.6540214758347533	0.5006654263003778	0.20814121701609783	0.2868416374913976	-0.48840584384267827	-0.8266227573655869	-0.2381956549141989
-0.30766274697057816	0.32809827175485723	-0.5164338208924233	-0.7723976465632612	-0.50371020006564	0.43443811181830005	-0.31502372834156805	0.2627080875796816	-0.2322039699771397	-1.04896839770853	-0.3465576417374478	-0.07403365607794331	0.7359064371479129	-0.2867620433320927	0.14817831323794511	-1.1189673956475772	0.047028042335501785	-0.8254491791479062	0.6276412489091893	0.23111466552576748	0.23642397028059495	-1.571504953405523	-0.9593770954635559	0.20380832477459965	-0.4592102644537673	0.1545473804098181	0.33514222835228863	0.03738069908066831	-0.5557814236538183	1.0190735622388372	-0.5462172578027281	0.38000062380387056	0.22045139032888783	0.264016726036882	-0.4103615587601861	-0.9277685123696934	-0.21479279864141682
-0.28805860976905495	0.3393704090869664	-0.4868103420305821	-0.8647002920193538	-0.4694080077716688	0.3541905597439888	-0.22202571233779816	0.35841655972425573	-0.18533114802800188	-1.09679625339965	-0.4360168708227123	-0.05488875808702236	0.7175563195029534	-0.2232248313530632	0.08643451072329306	-1.1296871803073159	0.11852252943113184	-0.9256642059786225	0.6102208573926431	0.217551263857875	0.3194530957370624	-1.6483291049240365	-0.8085333144374143	0.2241301199486981	-0.4072561049593448	0.17793867387600515	0.2738824218865604	0.026312317567534327	-0.6205543328794569	1.0427772144465277	-0.4710368090304642	0.35108961450268017	0.18279999596347168	0.21031719671327656	-0.33031081299522164	-1.0221121101048802	-0.17600747994945742
-0.2380448754493937	0.3673471544717813	-0.47033277364557263	-0.9363212841850747	-0.44801039532452347	0.2347306499850695	-0.16929320911468732	0.383320904293828	-0.1074264636270394	-1.1688028805374868	-0.5129676089658824	-0.011782337522149652	0.7166081354676174	-0.14085882234520172	-0.01841807189026663	-1.1262975774543882	0.14489555225600995	-0.9281546239935252	0.5527311097630194	0.14462286511056832	0.3162852233687128	-1.6589499581238154	-0.7430799249115944	0.19532115043317605	-0.3931271591264455	0.25775783503122685	0.12741936834079093	0.0006715079722675987	-0.6837929725402543	1.1109037925404845	-0.3566141406717544	0.21002601223092549	0.15144861304548576	0.1914822943924542	-0.2771529091556584	-1.0672851782466348	-0.20615720334258306
-0.23026672049924954	0.37284726742579294	-0.4511489602851345	-0.9497107691866141	-0.41226392077240837	0.17771229407934594	-0.10720043368103005	0.4526513854971201	-0.07280481832215338	-1.1871993509707275	-0.5815128366045638	-0.05271540078057888	0.6524234331904082	-0.026044275010781028	-0.08200002445555163	-1.0540973988648585	0.15183446231930137	-0.8805875162535726	0.5011436940784418	0.1968698437183119	0.3772134812110951	-1.670972294489523	-0.6830023463272559	0.21427990764662738	-0.34623554706120924	0.2974311546695964	0.0015252301723414907	0.0145908524790446	-0.7953687300584351	1.1890171384457076	-0.2719243467518102	0.2295660048539006	0.17578194485289028	0.13978394170355396	-0.23012465475772498	-1.149239891310853	-0.15081734182051626
-0.26462867614644037	0.4178628527246123	-0.4741186900596121	-0.9298406820384628	-0.4058135683551706	0.08197060525097039	-0.05551851195250138	0.49745796270271275	-0.038393877332695454	-1.229931414569017	-0.5815577477742606	-0.12640435454753138	0.6009240057358798	0.14209085264806878	-0.14382928922958152	-1.017532356236145	0.17489696837799723	-0.7874231299185231	0.4502487213417985	0.22629591034832025	0.3934388135908641	-1.5821186709472266	-0.6687976622684991	0.15628575579410783	-0.3117316095138755	0.2983760673577237	-0.14353776185912864	0.012748715149789864	-0.7904880350425157	1.1992574593903442	-0.14669888462385397	0.10116455313929609	0.16290166232190123	0.12107598690970423	-0.16619335590848547	-1.1680680580284781	0.013385021406309238
-0.2580457155484889	0.4579973934711278	-0.47916680030198366	-0.8853772718162813	-0.34230305038977915	-0.02280182338400976	-0.05415514983385694	0.5602437553361245	-0.04949791574924774	-1.1896827686286264	-0.6334583557890603	-0.1903084141399035	0.49808391779939437	0.2263807725539481	-0.21458290466759497	-0.9811887817948778	0.21455097450193822	-0.7545440064142619	0.3636111235950027	0.22906492272721954	0.37673039251608803	-1.5104031116944312	-0.6345250171787555	0.12567241329613904	-0.32579011979308997	0.31072204956967303	-0.2720403707445734	-0.03172013864916151	-0.7619844630739714	1.1905840441463655	-0.09372839003478362	0.023281238011539463	0.07473467482685917	0.1217124171782579	-0.18662446088415652	-1.143164038422456	0.09423833543071693
-0.26634613410849023	0.513103428375713	-0.512959617692958	-0.8441321441738469	-0.25078492048037426	-0.10154469454924109	0.0020506248045664586	0.6366995358926724	-0.042012488449969	-1.1042120732673135	-0.6320936863870094	-0.24783741235233778	0.42805229361695696	0.32246794739383094	-0.23088846627606952	-0.950590217578641	0.213745017470332	-0.7188486331438929	0.3706809010362399	0.20229764537769074	0.3734926057832412	-1.4817045697516855	-0.620500033159995	0.08207019490707732	-0.3348491336523711	0.294412218080105	-0.3520332878236645	-0.056368169217492145	-0.667286807036356	1.1736996656087115	0.0044859275937248365	-0.03768105757022266	0.016800745840934453	0.021261595660167804	-0.23314264402295878	-1.1552044855647305	0.1599064030813428
-0.23770797017940928	0.5584901564771358	-0.543794009453708	-0.7676590485548316	-0.21089552619722535	-0.16728142848045463	0.07148866850584105	0.6988979542700895	-0.04367451217831582	-1.129493174554136	-0.6200096810172047	-0.2139356732038316	0.4200968853430484	0.43592419775876223	-0.20966845004374696	-0.9398737014960596	0.2049329817597169	-0.6478903710622972	0.38255900011415134	0.13061724647957726	0.3872205538171848	-1.4328184257702514	-0.6005879568512545	0.06384571557771189	-0.3306722307274872	0.29967840476206475	-0.3848018707757923	-0.030202680365623864	-0.6224373073372996	1.0722247612516798	0.12235836236114621	-0.1669832802955532	-0.02892781567747561	-0.03420429364396653	-0.17530129609847414	-1.0976375708997692	0.2841839847615339
-0.215805422466462	0.5969111758336475	-0.582144217649561	-0.7566271707153123	-0.1637349112831878	-0.299282755861124	0.09250830886015021	0.7781740457531174	-0.05623320651396364	-1.1752242476949275	-0.6449421818904234	-0.16558551041162442	0.3601450562324411	0.5171960481778258	-0.19000316581429572	-0.9402366019005379	0.17009040427153355	-0.5815913381491801	0.312993069410421	0.08796512709130828	0.4186957124069989	-1.4031441080344373	-0.6133506612069549	0.049062029595069785	-0.32640922806375616	0.28808250141328995	-0.4880547942203357	-0.11655292490952	-0.60451712394148	0.9407414650409631	0.11147738226841894	-0.14745411179915108	-0.04733337471484719	-0.06856071221653533	-0.16003657933490364	-1.0523025059432425	0.40171396685696015
-0.18267549107391073	0.6319221296322483	-0.6365440131530642	-0.7049518229655615	-0.16057806217287532	-0.37988938829482183	0.08583363740698698	0.81303070691894	-0.052258190900757936	-1.20209708851811	-0.6584274357597358	-0.16236564142358895	0.34687047973773966	0.6135975775564965	-0.1223249679785513	-0.9262402894895585	0.14630776602606574	-0.48621795268364937	0.21491860780771216	0.011830958120270536	0.4106799635891064	-1.3378545332273437	-0.661563599635046	0.02477652481285628	-0.2924818817130786	0.2731335576495888	-0.5898645233425466	-0.15025991710852904	-0.5295808422091566	0.7711750916348371	0.11278618850510698	-0.14910356902281968	-0.049003320052003106	-0.10090169492455847	-0.13738259418474044	-0.9447530032974667	0.4822918055904739
-0.11848094965068198	0.6556865871469565	-0.7073084337418174	-0.624499358250923	-0.14794649923604275	-0.5148566570469384	0.08038305779578607	0.819904014523998	-0.07622231226151197	-1.2418955528094757	-0.6405720950217313	-0.15308735531121317	0.29114614758660273	0.6106198318133087	-0.05225219523315396	-0.921946174163055	0.120769523705421	-0.4094627295028152	0.12028508497602379	-0.168016722300979	0.4129969194505317	-1.2931203242922324	-0.6949197037918335	0.010724073976287166	-0.37949621716668946	0.24741597958272604	-0.6523551318441188	-0.15169279233810581	-0.519822407785927	0.6367392454384881	0.05831299345503897	-0.16959142924596088	-0.05467712009223731	-0.070063734665162	-0.09461663683940297	-0.9650706685564396	0.5588689694346611
-0.08636564666404982	0.6905344940009764	-0.7767840782495493	-0.5914391835738647	-0.14373947034050066	-0.6547566628612201	-0.003846500842913242	0.7818262066557671	-0.0943003262216698	-1.2002445765570822	-0.607157884692856	-0.14649370712931079	0.2658686638290355	0.6181707008622496	0.0871710997770164	-0.8727736993958082	0.0696641428508803	-0.27780805067287584	0.05647845497204383	-0.2816946762233278	0.3704157765387328	-1.1939887283956456	-0.7324663252936734	-0.006824048160455945	-0.4760706072865826	0.18083228993400488	-0.7411471417619988	-0.1996195300058376	-0.5188526594653567	0.5178694441167664	0.00705900413882612	-0.19879876356066095	-0.06886521390946349	-0.002495490275879475	-0.04633453618626512	-0.9565140074074938	0.5709914158313811
-0.061793664188402944	0.714457107350167	-0.8234607768701604	-0.5517357927669687	-0.1607290847781147	-0.6438117191914626	-0.03915950781554244	0.8182737032639643	-0.14355716995721274	-1.202623772096879	-0.5962927824720996	-0.2202075875445379	0.2346753441359491	0.6191832594344141	0.21169030419118587	-0.8791460114154346	0.08867575987773743	-0.198639797094203	-0.015051919013789643	-0.32108844944298065	0.3598892885987625	-1.116863242527548	-0.802681712590443	-0.006059799306941348	-0.5165056127228079	0.10786140057175231	-0.7418636444970181	-0.1905158105361971	-0.503735049832547	0.38804760665315347	-0.07336324481194452	-0.14334576218333125	-0.098543281941153	0.047075947275409036	0.048886094128287136	-0.9927697077785431	0.6243370285192854
-0.0707510769938183	0.7125442508557474	-0.8332964637256067	-0.5400141699524186	-0.18985177439119352	-0.6817417177661113	-0.06617949701196585	0.9092621288612988	-0.2163825706713228	-1.2210961473539814	-0.6162543670464848	-0.24269199295740082	0.19934928199312224	0.5406506850601221	0.2864131952459075	-0.9626087351528032	0.1276730090843737	-0.2100373134363208	-0.07361547896553924	-0.372737290344113	0.3110360652382895	-1.0061450744250278	-0.7916691434223556	-0.009853876270827577	-0.5318027018442354	0.10434969196859341	-0.7670166377296752	-0.12166376853152591	-0.4682758470844516	0.2441483587886797	-0.09869256289705786	-0.1656727928163238	-0.11702172054674295	0.10316716800716727	0.12082079888588879	-0.9991114499460398	0.6197802986867355
-0.04804350729586958	0.6577741069724423	-0.866507652813484	-0.528658981458187	-0.12650263011491772	-0.6155305877225301	-0.08004551476095788	0.977788014025277	-0.28009703048688006	-1.1666605731869597	-0.6408522847067079	-0.18833127599666621	0.16374175852074618	0.5164000808949488	0.38129232554970655	-0.9728771028050243	0.16294439255649862	-0.16814011096093212	-0.08177495762229445	-0.37339333065693275	0.3157403237856229	-0.9949975896993439	-0.7712144014781941	-0.025218373125712307	-0.5904375297509261	0.09645653941374392	-0.7982798856814421	-0.03427713182349531	-0.5112499583877618	0.17483410753646839	-0.08973718969163962	-0.1546999217936728	-0.1071005495325078	0.15252364107944888	0.2810175623464003	-1.0158033094504615	0.5902456165122488
-0.0027905510827400614	0.5720537490667854	-0.8722945777122734	-0.5429112051437233	-0.16419819301420385	-0.5706953119015937	-0.029022313870240252	1.090804688905613	-0.3742235329188516	-1.1602636692766837	-0.603817473911225	-0.1787275976072646	0.17081315952050893	0.5025317492741733	0.45229432131153846	-1.0102230703547663	0.15123187898241167	-0.1525025569632698	-0.05059529977825679	-0.4068889665374987	0.3435566752523235	-0.9726451158258298	-0.7400494712657266	-0.024734168098692562	-0.5819973471086963	0.1293961039737112	-0.8499793561908551	0.08990396586795561	-0.5120195112958921	0.10848695458035378	-0.12044076016331959	-0.16435283131663284	-0.013806258235326229	0.11817272840247925	0.403665188785571	-1.031036549398963	0.5588019489401245
0.037953664010187696	0.49055667087664345	-0.893908956219585	-0.5562763643907462	-0.24436373696141497	-0.5367692945612036	-0.009751441348746758	1.1989353168529655	-0.4302672647550769	-1.2354912845932855	-0.568990742279222	-0.19180148246032439	0.12582863629768132	0.5404224748968705	0.46943787219981237	-1.0303327704704917	0.13705817727136235	-0.12855505675674492	-0.03521407936492925	-0.3779513821882924	0.34503455577312336	-0.9640758391725163	-0.7170097112555117	0.005472939533841809	-0.5728682599966113	0.17636293624149085	-0.920390427514348	0.2128535725892112	-0.4968067310658803	0.026656317862923058	-0.16525264016619529	-0.17087267994459462	0.06468039254829108	0.12087441358125768	0.521160621966559	-0.953800546027729	0.47276751349840146
0.08353293931042591	0.38635524600594834	-0.9224600802150771	-0.5672711926318484	-0.2898009144134137	-0.4674957651784447	-0.03702110548942187	1.2679837040918926	-0.4868903271037972	-1.1711622630183727	-0.4385727164779552	-0.26092497368960216	0.07179649500614124	0.5852324334475336	0.4431137128833794	-0.9621076181044964	0.08829928168085292	-0.0908761595155437	-0.021161973441631336	-0.3595053337907089	0.3236679949195834	-0.922255333998652	-0.7018069638538929	0.04576226824194414	-0.5262521777515905	0.2050271009002828	-0.9393365983500696	0.2844526282609968	-0.4638118490955718	-0.010772710741417973	-0.29949116189135444	-0.12435454113879355	0.11669307274208278	0.105917734028949	0.5211147561424614	-0.8689103257496061	0.4811136022347734
0.08182314202530709	0.31006034804352756	-0.9341216243686425	-0.5484894257350598	-0.33239981677932207	-0.43759013059141705	0.015884833565138527	1.2631540130800645	-0.5350080335412989	-1.1334039105006168	-0.3545660234734594	-0.36869590617549736	0.020399461934635887	0.5624379887231614	0.4465874705604075	-0.9058781085729517	0.10667174502163837	-0.044681831848188705	0.02855060577604022	-0.3157930384974354	0.2818812398164635	-0.8846430906601759	-0.6870056179165016	0.060552365708256325	-0.48345421399990113	0.24934746612476424	-0.9258821056899025	0.37259277010820224	-0.42251086403888183	-0.01682251483540069	-0.33587672639616095	-0.19667925991139956	0.12960511066010644	0.0012248992368615208	0.6015382801134519	-0.8338184802682397	0.41496935019370057
0.11745137681212905	0.22321018844076476	-0.988991324172234	-0.5719789640121504	-0.31813454177704764	-0.42359109728932226	0.014514951302454154	1.3010400336324355	-0.5647627251858754	-1.1062289883819985	-0.21349783890925486	-0.4369318002142969	-0.03297732974803769	0.5502666477206847	0.41614061336942204	-0.8911759601756586	0.07605485228699237	-0.06331823329163462	0.09250673491978692	-0.313473528213461	0.21846664595124618	-0.8697484273701225	-0.6838615696618622	0.05421931947703791	-0.45621622062673606	0.25833888190605153	-0.8823786498521564	0.5406595480818762	-0.3266303734360427	-0.02328082363794064	-0.40921309422142793	-0.21944891584933143	0.18568179482379105	-0.01715537376427182	0.6333702331412807	-0.8455054691002198	0.3704603485092118
0.11458287889442949	0.16798802695113102	-1.0098416153268197	-0.5534446998732699	-0.24553495087134677	-0.3269330627196577	-0.05133550422951483	1.3792647385336587	-0.6062112936268604	-1.0926547812639238	-0.08393351542924196	-0.5020783063170775	-0.04188264718996009	0.540255167080664	0.32172521234605395	-0.8694647455923612	0.08927482438689752	-0.07272654782310743	0.1596610203922053	-0.30363017030901185	0.1796332939531322	-0.8668092547985108	-0.6779470771608984	0.08196626475677875	-0.35103611898549947	0.2796854079075206	-0.8566546054114109	0.6347048629177081	-0.20818950338863015	-0.04051265006081971	-0.4158620517745379	-0.20425335518993756	0.20978793337308402	-0.13938045273293492	0.6503026709562582	-0.8000431167228473	0.36781317631212856
0.09348161223834706	0.09260744597092196	-0.9815281932330725	-0.5172021267900988	-0.2005118082013654	-0.23217566312354826	-0.011103234868966125	1.4523329433312522	-0.6235957366831404	-1.1683791163003414	0.026615478816171333	-0.5307729823746856	-0.03468327603063458	0.5096703417799286	0.27057478368495747	-0.9019994559052259	0.09369787991507812	-0.1191825095247165	0.18367657733395737	-0.2497218031963496	0.13976001366262758	-0.9063226170874275	-0.6937357220725519	0.06275387359609302	-0.26535174744345164	0.299668134582548	-0.7465120932569438	0.7560749893325898	-0.12262014601885726	-0.049187458695016784	-0.3736130099066833	-0.2640858680120229	0.2699675582955613	-0.2640037518397095	0.6743314018777999	-0.8150967399774889	0.3283057266697289
0.09891635109419858	0.03824627643388291	-0.9759041473782826	-0.44898706460018306	-0.1051854756122635	-0.2414218214328888	0.024460797649180993	1.4823920066391292	-0.656807115579167	-1.202203355271513	0.10209855194161839	-0.4892690704373194	0.004353555632074435	0.4745054377245518	0.2498110689442889	-0.8863914699355083	0.059227879907767914	-0.200122537654375	0.20275469114924807	-0.23376962572486604	0.10984582969103525	-0.9810300629621264	-0.682294564385068	0.0171031535735659	-0.2025393772573793	0.2882748823785981	-0.6832242636683097	0.877187734759084	-0.08193487991556188	-0.11373466966519623	-0.34152495447640013	-0.27317005697488317	0.2509919302494069	-0.3828615778810418	0.7543486615322503	-0.7486001413052683	0.2790255204143713
0.14919202191174302	0.004677708021093655	-0.9761620998988692	-0.41050267420934955	-0.018692799496742317	-0.2800576993955801	0.04097213097988477	1.4000980727250414	-0.6456121193853755	-1.2442008881607132	0.17076779042259443	-0.4331667484650164	0.025081152556008048	0.47982521507355724	0.2743647014441847	-0.8723877369709812	0.008620954185534832	-0.20880355284998292	0.23203018762237887	-0.33335967687142154	0.009979564533786501	-1.0995826846352332	-0.7163701663026851	0.005188334860403784	-0.19125892620040832	0.2472758950830499	-0.7305361992830839	0.8625690607256964	0.01730471460461528	-0.10815397726846496	-0.3783647299819052	-0.25901541648765053	0.23847855864806983	-0.42588469928389294	0.8028498538013796	-0.7428003135461521	0.24881101969900046
0.18585769546744912	-0.027354887789477523	-0.941928680917405	-0.3957034748763324	0.001395682035630444	-0.38042974703837373	0.049737905771406576	1.263218151757742	-0.595492281338012	-1.314476595808642	0.2544813905330036	-0.4664300431720393	0.0005632565829290267	0.4019719132112722	0.22277686804142585	-0.8512928700318041	-0.04376102463646457	-0.28140684278617617	0.21917458827726036	-0.4411933466629411	-0.07143922408599256	-1.1603656173199997	-0.7438048697723592	0.04001722678498617	-0.1904505157192708	0.2405424920180938	-0.7215084233150885	0.8398424640997091	0.15931048788912744	-0.08599799758779167	-0.43943649943841046	-0.2302240545210593	0.1840136971093423	-0.4606134319816123	0.7776732596006695	-0.7151852015207008	0.17547656740532228
0.18532622617018743	-0.01920046780341623	-0.9486835849218425	-0.4142143125764684	0.0018329754647893437	-0.501261006033553	-0.0002892033999156718	1.1139275443130656	-0.5180554826735373	-1.3888110311919344	0.33412359806190906	-0.4620699648427754	0.020181867024948247	0.38226398117832894	0.1942009693397519	-0.8220825677085492	0.04214982416719546	-0.28967402486576876	0.21093946456874013	-0.5192766006175861	-0.185587027246671	-1.1612474449390373	-0.7931166361098709	0.02068758154158225	-0.12143758972408139	0.14387023777153313	-0.7008833447197487	0.7827570092457787	0.2085394332774551	0.001368885669888842	-0.5218336290694732	-0.21229871897287592	0.16465618012572367	-0.4702679727614444	0.8095812385016277	-0.6932245856630272	0.08181988974667873
0.18656309288820988	0.007524498129844226	-0.9740330019150996	-0.42430345611968984	0.041898717102035986	-0.5804707361396311	-0.04835004204775908	1.0171029086658165	-0.4389474681758109	-1.3849217005867225	0.3833363075790759	-0.4480084918717462	0.004812039306457072	0.3199016844193461	0.18632628380896876	-0.7609041408378147	0.10057591244011024	-0.3219033396973233	0.1708252615505277	-0.6174505451327429	-0.2549636792335191	-1.2004799916378182	-0.802888115240578	-0.004217881110798324	-0.11016845524169579	0.125242922017433	-0.6967147456189577	0.6951119196922544	0.2627024935706303	0.06758033119603198	-0.5640941111472357	-0.23475994549768867	0.07210206377572351	-0.4594765866519763	0.7452789992362661	-0.7015673332297174	0.03161460381691391
0.17034704205721984	0.03744101778615139	-0.9340709625886087	-0.4535376761262784	0.10182809782383233	-0.65905321708724	-0.0766094640536203	0.9489875948679327	-0.4123123946135334	-1.4321945734989499	0.34653021366695175	-0.46570044112480985	0.008392903597317447	0.27202964158690246	0.2081878029637164	-0.7545721648271181	0.17908063178177222	-0.38376705230097097	0.19482805291108513	-0.616165712792379	-0.35061940069811215	-1.2011050054257022	-0.792231182983478	-0.058712340902197346	-0.11589866991554834	0.0819418042353038	-0.6860201526627312	0.7108404861493887	0.2703983510528925	0.12318967901337778	-0.6258139280499141	-0.28150736956531774	0.033498017851618614	-0.4528865954439694	0.7181074446334627	-0.7849430689172154	-0.07583197549321083
0.16182100905111718	0.03600359807004436	-0.877369229828026	-0.48601359040847714	0.09373429437205927	-0.7324288198813189	-0.07258660410853009	0.9423191919052105	-0.3913876693286273	-1.3917560659812598	0.2877126853696196	-0.3878584992433495	-0.0011663030236907512	0.2987395099109734	0.16281084368653004	-0.7507820287624323	0.20092983603704737	-0.44696862265574716	0.22559919135372813	-0.6078882419374463	-0.407003719088186	-1.1777513937341284	-0.761759987745064	-0.13546399458244598	-0.09156075657026078	0.005709060919854359	-0.6593760775019735	0.7068419388248335	0.2586506059420975	0.2576454715358401	-0.5901391125861972	-0.30557289459218173	-0.015606516261401027	-0.47254774481176937	0.6447312586539353	-0.745372474102904	-0.191546931239127
0.13303424515634837	0.028176181600328233	-0.8385034332914529	-0.5009831437375226	0.05954528330165554	-0.761605795192659	-0.07137786254853504	0.9156535819092543	-0.4170533936462896	-1.336848651506296	0.2117416908949968	-0.276959755767403	-0.02935560993405356	0.32440898596070855	0.14909552182974659	-0.7463887960421053	0.2694503226825611	-0.4411106685731019	0.27115170216855883	-0.5848693068309642	-0.3965360251130588	-1.2066291325100469	-0.7087305030354727	-0.14157150872536514	-0.06420682691508448	-0.0348679783438501	-0.6426974923484214	0.6380489842439309	0.15175029284200606	0.30569614919833554	-0.536817449775985	-0.348530710474471	0.0021605674966053757	-0.47680774110973057	0.6245071249007192	-0.7096047088450977	-0.3519353522249945
0.11352462540111272	-0.016487817880322518	-0.8202866647703198	-0.582809895639332	-0.08932000311486052	-0.7508154576299214	-0.027236394256689035	0.9137378997347388	-0.414350458997118	-1.2496928147729212	0.14728155924594377	-0.19594682197971536	-0.06355091606354306	0.34425493553151343	0.11861149723591506	-0.778279950014507	0.31506060395281876	-0.4427520898143871	0.2859822532330998	-0.5301996907484509	-0.41792962501242653	-1.1708701044034582	-0.7024457976414135	-0.1957942954798814	-0.05392600661321156	-0.02004830590084335	-0.681424436873888	0.5308301605386792	0.07754776831355044	0.29405541622672804	-0.5111793615809977	-0.35240516584553366	-0.02781133084943241	-0.43897592724318757	0.5907279940082896	-0.6396370529216326	-0.4758698201029009
0.11163842511460706	-0.03409514320028233	-0.7995361342590568	-0.6479509490881098	-0.20595704328341302	-0.7341866348636357	-0.054324705248153825	0.8520698900270229	-0.45221129571588736	-1.1476476904451436	0.15240353311376484	-0.15628856248538692	-0.13186936483596673	0.3472884439319821	0.049402264225350614	-0.778723504768861	0.3424939414080302	-0.4179446699482144	0.26267059989440034	-0.5163259235423152	-0.3913948625379511	-1.1775373639116078	-0.646352488774404	-0.22984546791508764	-0.03430538926906175	0.01065559879659481	-0.7336355236196881	0.5068619787542166	-0.01936116461814822	0.28302276094057044	-0.4961010493629433	-0.3271131392505777	-0.0720486256167798	-0.44223775327192855	0.5578803745517179	-0.5694010326858834	-0.5525659281577534
0.08969970555922925	-0.06070616714492596	-0.7462122493762613	-0.72450952393421	-0.3674844469376851	-0.7455024945300556	-0.03910836566859471	0.8214595560705176	-0.4358222284756349	-1.0490442572970946	0.16436250738753203	-0.12453074255604588	-0.22668594283231683	0.3036500965150887	-0.12268347499446879	-0.7996721072972072	0.3664652506494005	-0.296584708155714	0.2318752900601658	-0.49640886511074617	-0.4071694583483755	-1.1575279806718386	-0.6252368572293264	-0.23103619996882233	-0.09126063291374999	-0.03568378822835986	-0.7545522184885517	0.4267737835833649	-0.11961201515046085	0.30132093682855005	-0.514873856035628	-0.33988176778832857	-0.013521406683783498	-0.4052210634309529	0.44025268814638024	-0.4857016569450107	-0.6315110579174854
0.04470925807008457	-0.06654746485218425	-0.7193232722961947	-0.802605014693589	-0.5424368823188284	-0.681546771449361	-0.06989508864905232	0.786729124166229	-0.43653761733429813	-0.9485289906230537	0.1534819413208175	-0.07809506956293086	-0.31840247566015456	0.26030371919662276	-0.2571663892674731	-0.757611429212645	0.40051786495088304	-0.21863873479797738	0.184794824280225	-0.4451544336777492	-0.34436360339759814	-1.0773704389178438	-0.5750837745833549	-0.23240360643190203	-0.07330851768699975	-0.0523195130169838	-0.6966583673029454	0.40829246954391757	-0.21145831893632433	0.24889095439822673	-0.4998131201400697	-0.3470676493659399	0.09495535731175044	-0.3671214507337036	0.33373691088608826	-0.38474976775437747	-0.7250463067088107
0.013724645248373041	-0.02194426872954844	-0.7079579222431571	-0.8032509740476328	-0.6068739165945527	-0.6627404885531323	-0.08705880896335869	0.8009579463961061	-0.44528432297515225	-0.9053698153758412	0.1888358540661519	-0.04238272692397991	-0.41659857944667716	0.21725276489557607	-0.35488839900458513	-0.7664319055237278	0.45670917937449673	-0.22007993747740578	0.10875935376302488	-0.4312475900808776	-0.3293919416289204	-1.0572766253741237	-0.5728292642956135	-0.31941066731527146	-0.034017200229816705	-0.058847617346625115	-0.5296509648348264	0.37730872284085604	-0.2892436431670055	0.18264675871617214	-0.4923744414301954	-0.36118591846011433	0.1949698484634689	-0.34211762401648066	0.20864751560255793	-0.3909712822385365	-0.7543950115888631
-0.033482327197095756	-0.020687298169868935	-0.6617198141651481	-0.8000683102696519	-0.6116507952045749	-0.5696936604332234	-0.11035893489689878	0.7891511141854743	-0.4582911514169119	-0.7859445672074937	0.2220969463135764	0.012619581112165013	-0.5344817513212048	0.14102352562115997	-0.4102883386696992	-0.7858464587838452	0.4101167296365228	-0.17440815655589542	0.0710378178120818	-0.4259720192930477	-0.28194150520157607	-1.0384527593691382	-0.5813009483400199	-0.33994306342756114	-0.04577961801797945	-0.08322735707866605	-0.4156008127286423	0.38777505366453885	-0.41485613330307547	0.021638313739579907	-0.44525949694761124	-0.36938292476469564	0.23540986641777892	-0.2808479476742392	0.0021205196639347834	-0.3992626434019959	-0.7540397663446026
-0.07273002797852297	-0.011172046094128956	-0.6081775643186381	-0.794560959446953	-0.5844799287372064	-0.5231692064218759	-0.1338086329347031	0.7673484314773618	-0.4843409689775814	-0.7019342118996139	0.2568530203725859	0.1183454384910079	-0.6037176329543874	0.039692061385402246	-0.43738250260303363	-0.7951195270234244	0.3740433807745849	-0.10369926602329196	0.04698265920066813	-0.4331843187240091	-0.24000598386307334	-1.0704653174871939	-0.5647449424984206	-0.3875170655473946	-0.025073163620802807	-0.15131031505806206	-0.3296520699683391	0.36728464234040514	-0.5736171970571099	-0.06986677389190783	-0.4288510003228363	-0.390299909231675	0.339613575674237	-0.24836749194991645	-0.04136677585595422	-0.4233808989017371	-0.7920112140618487
-0.09155545844287846	-0.03522594399609898	-0.5799399816910953	-0.7928990681269819	-0.6272760109351145	-0.4847792522027669	-0.17226313845044453	0.7036152763762449	-0.4892788006038168	-0.6698222192888579	0.29106177831055924	0.23582274147050963	-0.6415347319193504	-0.05273701368155499	-0.510489797423985	-0.908628377733744	0.3476322236770891	-0.09849193467750054	-0.07776373495058256	-0.49485409498317134	-0.16569504580269767	-1.2040266133005115	-0.5925444369523978	-0.46408289487041576	0.0244166039673026	-0.19152616605754422	-0.2842878240366271	0.29485920565261303	-0.6491138402882565	-0.16809685643639896	-0.3532305194766997	-0.3230912778977358	0.42414930098646575	-0.2506160349086082	-0.07706578835926212	-0.4218699500728027	-0.7844397522298745
-0.08116461210080754	-0.03237584344087952	-0.559399819457057	-0.7881752277429601	-0.6087130728988679	-0.4092460969196872	-0.29235639170154665	0.6443595401496445	-0.42644453421207	-0.7233143932988206	0.35188700593561856	0.25986084477376237	-0.6470920323436262	-0.15911805641746493	-0.5322158044935735	-0.959063318343347	0.31506123315922435	-0.12487451714611537	-0.17881465728855162	-0.5702778216829427	-0.13533034149175413	-1.3128972447577802	-0.6317986206124798	-0.4523115195207269	0.1003787059514272	-0.18163241623576218	-0.2778472240843397	0.24693122962570055	-0.7370521726914356	-0.29264849711878743	-0.3937356804582868	-0.3148522553598951	0.5353035095330314	-0.12845961641667586	-0.12769938065579034	-0.4468690816682897	-0.8374303829029189
-0.12216675810890938	-0.026243614154256478	-0.537076403261856	-0.8204879383266708	-0.6213094349491699	-0.4069135354677746	-0.3890488237774626	0.5755310419790134	-0.3468352537225194	-0.7912265930070211	0.3860942134880011	0.254785201038371	-0.6865543967337842	-0.2921715271196195	-0.539560891530449	-0.9558020733988201	0.26169707404915615	-0.13787998535798435	-0.35600943465605556	-0.627745136533574	-0.08674331784635234	-1.3144560417394504	-0.6376229094485715	-0.49374491772174844	0.12935478452301527	-0.16706495768176904	-0.3100313971109304	0.16670503545404008	-0.7554372623747128	-0.3172399692984502	-0.44742814473877035	-0.32595105869386504	0.5729943091270573	-0.05659147793524131	-0.1307460642480473	-0.43093434660045726	-0.82237709457251
-0.1177528920763082	0.033967002454886194	-0.5052633675076362	-0.8418592193861647	-0.5793624262539245	-0.41815857939651496	-0.4159207591317336	0.44590038243427327	-0.2483642753537314	-0.8561852898788003	0.43562323167316686	0.2617724248842536	-0.7119766638487682	-0.41175271005604974	-0.5490992727333358	-0.9334375850835086	0.2610540160100411	-0.1697575008224889	-0.4780885977285081	-0.6622958298044445	-0.020333629674089682	-1.3471856586446038	-0.6218980950142718	-0.5305571575653995	0.16968739733664462	-0.2492713129982426	-0.37706940359959207	0.15096070333170536	-0.8106951019899664	-0.29673449873151414	-0.5513202269894661	-0.34894476241302513	0.6257543114918933	0.016756264198653288	-0.14756454781421705	-0.4412611279102269	-0.8401872073128004
-0.10913663331967856	0.11147809432892072	-0.4534604365599195	-0.8633690835319999	-0.556643366010935	-0.4067932180438105	-0.482659090621026	0.3422146324847189	-0.14624166114168108	-0.9198319822742638	0.37944556192562445	0.2375701089924019	-0.7036418085346893	-0.51687543965608	-0.5682017051217787	-0.9734897578403544	0.2899842264116286	-0.219595826924858	-0.5492210638205142	-0.6878661126887767	-0.02333980113479096	-1.3364299764369814	-0.6112348785362227	-0.523196013627247	0.25307265010969066	-0.3154416396238883	-0.43573136971754717	0.08725409575506458	-0.8592583786394125	-0.28366110826954444	-0.6340977724894284	-0.36489347278271816	0.6695458848723714	0.13217973647696774	-0.17765660989387339	-0.4286272620976188	-0.8077905119707014
-0.10978689675557651	0.15918297002653398	-0.40978277248537365	-0.91345831837282	-0.5159320747497953	-0.31960061305852283	-0.5310768419535882	0.2608189163126357	-0.08412306468949102	-0.9768263632406906	0.3968711957927685	0.16774645380317307	-0.6921018575124114	-0.5303822070008171	-0.5412468952333163	-1.004480083113977	0.243325661810401	-0.3696759718425461	-0.6000017893334587	-0.7070610915605762	0.013740656681057983	-1.3890357443646744	-0.5474440772296976	-0.5038485031649387	0.4395134295324863	-0.351998797682515	-0.5581252974955158	0.08534775106324412	-0.8705444248454242	-0.2890097518228848	-0.670185625753939	-0.42215799067232956	0.7353949873227614	0.14290027377614478	-0.16380147798635605	-0.4964226591830146	-0.7891009955795182
-0.13154021505412347	0.1915710660345444	-0.37177721355966153	-0.9015132671887492	-0.4494636106863615	-0.33498916998549955	-0.4911530685510194	0.22406582505422268	-0.032850946913105084	-0.9785103737303944	0.4409611612505617	0.11788642800585067	-0.6695247996968359	-0.46691305126134147	-0.5392128384394779	-1.0940638412598438	0.2302787214720398	-0.4407859703289397	-0.6472669683452906	-0.7298014886398102	0.03648681637511479	-1.4373760853528394	-0.4866738197614747	-0.5793130025972029	0.5486303564852147	-0.4171741807728592	-0.6770827518145597	0.04626055651084104	-0.9135991038500688	-0.27368608004515405	-0.7015864596859365	-0.4916400377520995	0.7475070689429554	0.17152355584095028	-0.1848037410045797	-0.5496079401027891	-0.7622312821985976
-0.1672533467359044	0.17233483702048674	-0.34708827536528125	-0.9460529128512997	-0.5125593565886237	-0.29286509696633956	-0.4803036420143251	0.17670658944356812	-0.01503505228160098	-0.9506144914909823	0.4063607559073616	0.13083649470945685	-0.6791964046448667	-0.4215043883084797	-0.5285717483949289	-1.1398965368908445	0.2211648667234487	-0.479528519663472	-0.6803911929887113	-0.7427222849133176	0.10964102693805697	-1.4852307025947555	-0.40939330744042907	-0.5837763406539878	0.6230178668715495	-0.42017783848087786	-0.8466593299926718	0.02792836589207052	-0.957539042366529	-0.31699415112652607	-0.7279564901997638	-0.566545321410621	0.7916304705367979	0.15335023148926186	-0.15357982584000543	-0.5257886921833128	-0.7684533385611834
-0.19695333341861157	0.1952955121676457	-0.3197187528498375	-0.9681106961890327	-0.5718001510449333	-0.27957586515468114	-0.47193245702557746	0.1569879231700686	-0.027384303367451825	-0.9620879715410633	0.40260812260333917	0.11810570668816704	-0.6390112826837622	-0.40868244989711666	-0.510769577467921	-1.183088222178058	0.18003658998381242	-0.540697711893955	-0.7406769811393794	-0.7014396000067056	0.12825993267353888	-1.5998160979763287	-0.2863868909052696	-0.5459354380234854	0.6847926179895302	-0.37243442335884036	-1.0234659177567096	0.01434269154304572	-0.9670587292943627	-0.2276558072271791	-0.7932137586755903	-0.6010318033933395	0.8458308546355491	0.07926357011670546	-0.06805054944894819	-0.43904738280165934	-0.7312277799645625
-0.22134784712175765	0.17878063418260362	-0.26166650642153827	-1.0169532729680495	-0.6623375856272979	-0.19617215964708218	-0.45982352495029544	0.11005619618511206	-0.011060112636203637	-1.0011956024176496	0.43022048997658124	-0.004784754426621196	-0.6212493531331147	-0.3058092771758824	-0.5566338205587875	-1.1626382190102067	0.18392985008143548	-0.5571650960916348	-0.8242803988119431	-0.6656330882371738	0.13759156250125748	-1.6248423977404332	-0.1923122195651233	-0.4978755758444916	0.7063257577505337	-0.362777430665465	-1.1679092011499272	-0.0008031696844443398	-0.9225319382685886	-0.15822741866443343	-0.7717466323443004	-0.6075076571842588	0.8581030702587406	0.044442443799832275	-0.07052615392214587	-0.371935443736625	-0.6575367090558337
-0.2975856021300814	0.2557695404058858	-0.2901853032180878	-1.067971530488204	-0.6595354887538604	-0.16530778891914677	-0.4264151451964978	0.061594771739858875	-0.0019261231043583905	-0.9591289499987354	0.40665212837356696	-0.1226841044204527	-0.6135824618901362	-0.21002898547248644	-0.5560102847269665	-1.1239069931248693	0.1519574358012856	-0.5705180151253619	-0.873561215814461	-0.6610034342672864	0.11223372546492238	-1.5917705187461582	-0.09327382754289834	-0.4308388412939461	0.6784732381472599	-0.29665179851294976	-1.3087413288721597	-0.0008174368309721743	-0.9016762881893505	-0.0879057572561857	-0.7785604907008497	-0.6623593259556173	0.8412898543942855	0.04295401427168692	-0.07790651522883782	-0.27386854751121764	-0.659984010023994
-0.4036326175479865	0.28304247470136623	-0.2966211315141245	-1.0633253482326184	-0.69690466759297	-0.12712948956916145	-0.3779682395055881	-0.026942704744194322	-0.051566072501390246	-0.9735027995085364	0.4326173260851264	-0.19956120493522111	-0.618769999749228	-0.13784269760586568	-0.5861128833550924	-1.086154679596422	0.16288844228631977	-0.5219398191049457	-0.9537084516664598	-0.6671169844394034	0.11284363819932741	-1.5655375342916336	0.01971735649948861	-0.4284305141565909	0.5627691483773581	-0.27592327143604306	-1.4405052648456418	0.006861087317288822	-0.8552752034376854	-0.06058708030102818	-0.8474330966233481	-0.6371588970769347	0.8103472001995776	0.010778849214370051	-0.09022111693097482	-0.22850696434201506	-0.5336466010544337
-0.46075923675238767	0.2938137504298012	-0.28846775034981414	-0.9903493894259666	-0.6829265893025215	-0.08029612047274287	-0.3165373052643906	-0.057382837341117765	-0.10556964324249837	-0.9410528087786574	0.43849055679535337	-0.3388589925246724	-0.5766221788223341	-0.0901605157070666	-0.629955221628395	-1.0849584686964613	0.12373971072827465	-0.535339077967426	-0.9687340135317223	-0.6726238534321299	0.07773488902228473	-1.5948862364805212	0.10481167651211987	-0.4203366137033585	0.517896266166733	-0.26919153856254174	-1.5586576073775729	0.0624632272193796	-0.8315042286003635	-0.016161268890137026	-0.8722327214338966	-0.6552002719175258	0.7420164227969197	-0.08912909631742501	-0.12360056798111936	-0.1703398388085123	-0.45760237374517604
-0.5467061666067483	0.29106540136775355	-0.25511024565173235	-0.9308712979143905	-0.7008603522139667	-0.032040593086314906	-0.2857851390473409	-0.07002252928580145	-0.18584306470666698	-0.8999538297757315	0.3941354253890841	-0.3961174844753504	-0.5504800293575347	-0.04703957232560453	-0.5412235304264732	-1.0951951223162557	0.10280917237515537	-0.5141160134566978	-1.0404141703369045	-0.7055350892832435	0.018088463173452845	-1.6074799145094503	0.17846774550745675	-0.4272103762133441	0.421760260113195	-0.181471304549942	-1.5647984286535555	0.08197487690999307	-0.7212413086393965	-0.05908704635925784	-0.7919572769545283	-0.6256726365670133	0.6721403773962379	-0.14908459977021227	-0.11252264103711282	-0.13906861955082464	-0.38116731944344895
-0.6361309794125922	0.29737831840153983	-0.2836214416373615	-0.8750731033460086	-0.6886508912861922	-0.013314119031237295	-0.23050540183785503	-0.06263367359877013	-0.27988954112913456	-0.8526368072162521	0.34998127196733075	-0.4226278279190222	-0.4991260972199421	0.0549896613520016	-0.4928512655217593	-1.0877542505856836	0.05180963822246063	-0.4664583797226166	-1.147870766758427	-0.7409936235142561	-0.023127415916717457	-1.6212462456287429	0.21974639588760714	-0.47425458331049297	0.26955864022896475	-0.1450805009305846	-1.5154889119423314	0.10369122219757765	-0.667207419389122	-0.11244620063345623	-0.75482328005054	-0.5856754171629837	0.6419447035925285	-0.23823005486772555	-0.09321637623028596	-0.1493804328027725	-0.3660913704950105
-0.7008179213960142	0.2809252503291816	-0.3381371495073907	-0.8325819073570313	-0.6972595055602069	-0.03258819187241712	-0.19668662558923233	-0.10869016912261305	-0.3589109751147857	-0.8186747815385967	0.3073896791644465	-0.43836554690294943	-0.4434026687097316	0.06276041585432468	-0.383675482168269	-1.0716686106512598	0.04944293106469877	-0.43229720823207474	-1.2525974200015342	-0.8149307102608511	-0.1151306009280022	-1.5983768107925065	0.22124914437541832	-0.4866271819577235	0.12960436720658833	-0.03801392625282033	-1.4342769666122661	0.06725900729048369	-0.5836187904952512	-0.08653342149352938	-0.7091134140599716	-0.4617592681818351	0.6174286702468661	-0.2947658337486986	-0.05545373988615683	-0.1446429882871785	-0.33803306191941535
-0.7306322603122452	0.2962421045783891	-0.3689124370457285	-0.7774469950284864	-0.7238719244512077	-0.04782045896154739	-0.1718074139142578	-0.12033353486822915	-0.40056480857606414	-0.8964605884546005	0.19853100531258	-0.5308573443884861	-0.3673759802761535	-0.004364428568090983	-0.31402122690086165	-0.9988957720432265	0.07593688517851696	-0.4606950631732742	-1.4042818381493372	-0.849907044454611	-0.1863950643162604	-1.5355669759683077	0.1715106885430344	-0.4522124566645598	-0.056312663668677064	0.05416500742832704	-1.2999556287136609	0.10106257069283361	-0.5563415881120661	0.001351649323174975	-0.694989146013742	-0.31507664066765095	0.5570759468001344	-0.3627073038672785	0.017718654360197268	-0.14242123349979535	-0.26689268390979554
-0.7307748161397389	0.32262009993304097	-0.3874554862106128	-0.7885826620168019	-0.6606664436859192	-0.0007922723042646185	-0.16966442885832764	-0.19807297489798498	-0.4182347690462119	-0.9136495479413952	0.13300426839194052	-0.6336467857336519	-0.25163016564153984	-0.012007286157182852	-0.20343890114807803	-0.9450693734423092	0.08727032917095598	-0.4717066718910211	-1.4767666993690778	-0.831598656664924	-0.2878346394980138	-1.4574035761982205	0.1264852046444095	-0.4238888364628889	-0.18554348402531523	0.13473937785545312	-1.258967777864749	0.05980169155487639	-0.5117475843571886	0.11879886506177964	-0.6544073321590324	-0.13711631439637934	0.46982714134110254	-0.3152603634054681	0.008794752480613443	-0.179349435744316	-0.1595968320438371
-0.7080991337412861	0.29540614228524875	-0.4192256407232276	-0.8144938660132865	-0.6088455777459696	-0.011782419194550128	-0.13937738177357675	-0.28687536993635565	-0.44936204706631466	-0.9449679325486879	0.05860414460295458	-0.7228276040144734	-0.21370712162364872	-0.05290036453197503	-0.1555600197609813	-0.8499959427854101	0.1660471620978889	-0.47591651704084	-1.5188486741764895	-0.8915554051340887	-0.36848969348482863	-1.322128464974006	0.13299914942739083	-0.4892126181812834	-0.2809905856089979	0.13689536658971568	-1.1304151417145527	0.043416149536389795	-0.4669604808398725	0.1349917051313986	-0.6228072767938679	-0.09425044539573682	0.3674603992979192	-0.19902950485561102	0.020652853935569454	-0.20358908572875384	-0.12766160073182117
-0.7409698610155879	0.31670782148166265	-0.4271691452877686	-0.8226628966666152	-0.5971905350675608	0.04992532514748961	-0.0468873688209027	-0.342508171082841	-0.4767106862598366	-0.9380454849890599	-0.0443140518139918	-0.7831670581253857	-0.12810375617780678	-0.14272626611108766	-0.050387169488543035	-0.8924381698322362	0.18580144272008883	-0.5861514163654109	-1.5374930419107486	-0.9188388803388639	-0.38378216642754875	-1.1824951133555652	0.05969525259217602	-0.5592565776455313	-0.3598640202601367	0.19731226749703187	-1.0074049015824298	0.0539187153740851	-0.4294897127660583	0.1525647804987688	-0.6970049884233938	-0.0023134567678748164	0.3601370280320968	-0.18704058040837418	0.0009351835103855177	-0.2630138074444571	-0.1030975251221072
-0.7256125141307309	0.2504815942643389	-0.3967709292286502	-0.8126008800254008	-0.5957712689289727	0.11813761879923587	0.0361033158778482	-0.3518425253800214	-0.4802770710276829	-0.9723481324329079	-0.16148299248262918	-0.8582719971593693	-0.09233445359643659	-0.23263472023621173	0.00623136390674078	-0.851234574516489	0.25293954834434546	-0.652945585763202	-1.5372708262381034	-0.9088732930602971	-0.32733200085618525	-1.0567844785376117	0.02647269055278128	-0.5491161098708555	-0.37468383125001375	0.20712417419269205	-0.9152681291971936	0.07957259538221746	-0.4504438831322549	0.16347016549729793	-0.668010874206343	0.03551837865683437	0.40061926587420293	-0.1036204587772993	-0.034473852805619015	-0.3364139336732543	-0.09721251684081873
-0.6908035712173131	0.21066631774715247	-0.392968465215838	-0.8540595214495296	-0.5889475607863613	0.20247213032462935	0.10926110175361711	-0.39942155479879426	-0.4868006547018891	-0.9146977401812653	-0.2275214966830797	-0.8998876525123866	-0.07014453746044093	-0.26172834095281516	0.0814131082732706	-0.8810156234155107	0.291619557500521	-0.7486910706764249	-1.544064952229413	-0.9139272823060697	-0.33415078280456056	-0.9236853039092152	-0.009919595327924802	-0.5957561761583372	-0.3430578840327073	0.2417906736517462	-0.7396311084667295	0.09372055764397283	-0.4982266601750197	0.15095731287971884	-0.5686370508583474	0.09293117544165812	0.40378496332288216	-0.09612062859836408	-0.03711560250592864	-0.36935273600275165	-0.10374918956180453
-0.6682841995312645	0.23002748629158995	-0.38343625657138364	-0.899467028947406	-0.6299281311137233	0.25469680552581664	0.21627547139894615	-0.5454274960545374	-0.46868187641534664	-0.8748554881250021	-0.23420702941804175	-0.9239660365210274	-0.01249786897158798	-0.29881535999144576	0.13508443168483236	-0.9274358678756706	0.3761663559204051	-0.8135870279651239	-1.520219792156643	-0.9147902487464007	-0.31954356124457184	-0.7790720613489037	-0.12131901895240702	-0.5743818653047489	-0.35384837642728206	0.259069815357088	-0.6734176065473756	0.14050387353265892	-0.5154414383162171	0.12605103325497696	-0.49098125266744796	0.1864530256991212	0.46352841659501526	-0.02850910114750439	-0.06082513299826351	-0.44477343571452155	-0.11230013944096959
-0.6457993616904311	0.1675360988163273	-0.37880041906380435	-0.9457576129343428	-0.6653160812930461	0.30836742914315357	0.31040874693938564	-0.6577037707293437	-0.4584720307704728	-0.8700294250451132	-0.2031381023761934	-1.0064043386106474	0.07122245482533458	-0.2991681808415771	0.09456759887526592	-0.8983253013257008	0.3822907528360836	-0.8023772616074123	-1.4809150404579963	-0.9178973101644846	-0.35271694901501255	-0.7001284896425244	-0.19003696534113082	-0.5692545257450593	-0.3171817157368423	0.29583911768910204	-0.5872534148448989	0.16321319556839398	-0.5990916204960395	0.12986760586311036	-0.5094200976569241	0.11726020393693645	0.5515701517562641	-0.024345343165228524	-0.1527651392131378	-0.4272835312248822	-0.03313169959083849
-0.616589007424153	0.13613651405363036	-0.40497142987840495	-1.0131894153145669	-0.6593870552055432	0.352026668503643	0.513411475563778	-0.6896285998785954	-0.40697740328111776	-0.8935738529125903	-0.16925320498441945	-1.0841270969932262	0.083432560563385	-0.343597169314582	0.05739943712355304	-0.8291099732626079	0.4166607890395886	-0.864776896339986	-1.3657670395269805	-0.9264859129156836	-0.3481114149046151	-0.6258369378643412	-0.24513438117901926	-0.5090026622868313	-0.23522458910237248	0.2872170632501784	-0.569616964366493	0.18050503959875525	-0.5670971573063006	0.20524402617604295	-0.5063779262824727	0.08266340897393287	0.5281398329823258	-0.010537804717311566	-0.26487156355842734	-0.3789747728281963	0.07902519818514697
-0.6512869384739135	0.11693510437518531	-0.3984489840079283	-1.0027064894057967	-0.650253685387324	0.35804036075608303	0.620802998283821	-0.7213862474158991	-0.38506069034447227	-0.884362517554736	-0.12716616766772787	-1.1513792888174001	0.06928656387371426	-0.299987397779	0.01689825674244405	-0.8117075384330642	0.45226741586684305	-0.8840971631904126	-1.3102201187953026	-0.8723230392495911	-0.3348574636092937	-0.5231676723124661	-0.3220347882394249	-0.5421212789887139	-0.20586809460543504	0.26819991132909393	-0.5986288155902859	0.20260662906173846	-0.5609260326251014	0.18657446242287373	-0.5888777739760211	0.024528037726669123	0.5295710268644679	0.11386496839975169	-0.3830837348018159	-0.3890633263011555	0.14780765877550026
-0.6440790425978742	0.10319859314923101	-0.39320899287739186	-1.0130811583355241	-0.5912066072564001	0.42345307554628653	0.7000827150590562	-0.7976837436611003	-0.38367199879340846	-0.8879071552172674	-0.07561304607503512	-1.135477888002404	-0.015801178582561137	-0.2674110915275624	-0.027054141818714877	-0.7696450140441076	0.44833605786691455	-0.9389766278971614	-1.1807582135106547	-0.8424161160741723	-0.3246036313941948	-0.5182744910931538	-0.4070852175321994	-0.556923971217017	-0.1168362866943887	0.28158487620529654	-0.5358934482147818	0.2301139165083094	-0.5389726476151766	0.0943054787762035	-0.6273968451827591	-0.0503382557984944	0.5191852330216904	0.17962161112793956	-0.5352512167231152	-0.3711124999175855	0.16471940390324227
-0.6538542380303516	0.11633269258927266	-0.37769164443688263	-0.9585738947021676	-0.5253143283811772	0.38364076495118893	0.8698503134712702	-0.7985849430466688	-0.38301252224227156	-0.9289286009257367	-0.029513840906411744	-1.0890858887717425	-0.0834111363574609	-0.2550476174119902	0.009562821087819362	-0.8100896810797019	0.4450392618011098	-0.9181609045984864	-1.1337411595732991	-0.8694058737807232	-0.3015530919462501	-0.5106124909093595	-0.42944661885366137	-0.6195643079470659	-0.11738110921859135	0.23181223463768424	-0.511175994454738	0.31616804855932185	-0.5054160905422187	0.011089033200149834	-0.6821833552260914	-0.21857642141442604	0.5132537408805897	0.18652707298559015	-0.5990676367912018	-0.2855762959786675	0.17268907459568067
-0.6831284741880167	0.1332076189076691	-0.3994090218496673	-0.9374596557820718	-0.5089065144704685	0.3686319883684592	1.0161690521499136	-0.7831314559716622	-0.3198825891373553	-0.9744256266537418	0.05026360025596692	-1.0222137572501646	-0.07532437155243507	-0.1895306624223944	0.06223940895511312	-0.7991721651698798	0.3959415131019601	-0.9530378857853415	-1.1048540677279939	-0.8790800463250076	-0.24811175643483868	-0.5370075396317149	-0.48338637577750065	-0.6987761239801071	-0.09973290049578996	0.28937270558823025	-0.5556687878499726	0.3707892727073018	-0.4863193012526528	-0.06994108437967612	-0.6714698875402767	-0.29535125287027786	0.507894448847369	0.09881322328510149	-0.716794387964692	-0.2986780609216092	0.26828940381964517
-0.6572259444287334	0.1618722082336046	-0.41540793708451984	-0.8990485522553012	-0.4383725280465779	0.23028715557943896	1.0889729804941712	-0.835782232513921	-0.2929218415772986	-1.0201360725003252	0.07538574829565459	-0.9163750191181057	-0.10520567764098673	-0.15008582558795636	0.052006885238582656	-0.7725774312925331	0.3732832448811363	-0.9988686668308594	-1.0430667635492672	-0.9009547426741719	-0.25426895697707996	-0.6481554440094245	-0.5056178034036731	-0.7359544486744175	-0.08608798864028767	0.2840077772623419	-0.5529951197992584	0.44643293434006387	-0.4551078554102612	-0.13370090918934396	-0.6711219433782893	-0.3366064220036914	0.49657366844800405	0.05267456776554387	-0.7435495985934469	-0.21155382854891008	0.3166965239297428
-0.6429305347427225	0.20371558057095837	-0.40208240915289134	-0.8322145000065315	-0.38668877924719436	0.10256527770045656	1.1208579565366306	-0.9185144585058275	-0.22476724564030032	-1.021881792978534	0.1384725783957853	-0.8208421800208281	-0.09841101895704397	-0.11406002349716653	0.1037492602849773	-0.7853427268738129	0.3045458456920916	-0.9776926943853734	-1.0076540957170412	-0.9512267882721375	-0.3362847874983289	-0.7307543289199061	-0.5620753374231895	-0.8129056190329527	-0.12516927814540835	0.2814131760299243	-0.5365178663669842	0.43508432983516493	-0.3754186266341067	-0.18163031801656734	-0.7060007051246042	-0.32709957999524597	0.5048284607003666	-0.014673755146060096	-0.6993945201262592	-0.16231125191810453	0.34513079275900843
-0.6308534882893861	0.2469929577945024	-0.39051927966571354	-0.7589300685182783	-0.3570791071444851	-0.03531246834884059	1.1746136566493575	-0.9662174214158504	-0.14556062492631133	-1.0294337348938505	0.14805850247671684	-0.7457360088711511	-0.10979439365142349	-0.12963840332645035	0.1636513885810138	-0.7269075461399765	0.27293777101704186	-0.9370317359072031	-0.9395214466458874	-1.0091785927728825	-0.3444064684195999	-0.7770829133276542	-0.60186384457525	-0.8090832446055451	-0.20983596782374342	0.24408843486505463	-0.5793458918653918	0.43406263147912494	-0.21202842299685337	-0.20316468108636587	-0.7186878979139524	-0.37199596203033036	0.5040066706891357	-0.009907032681389689	-0.7258235061349508	-0.06691720295651184	0.3739369017295772
-0.6648721726512165	0.2704508262127611	-0.39157104187672864	-0.6466190919139692	-0.306935675754465	-0.18611750350800568	1.186724544767851	-0.9708623076828479	-0.06352291186913353	-1.0682766488281046	0.1695208402980805	-0.7091194260020373	-0.17287787710761723	-0.13673361605682693	0.17540863906937915	-0.6613252239201862	0.2565918551219017	-0.9671572616708897	-0.8789139658491173	-1.1048644471613494	-0.3234210386708968	-0.8379973816396149	-0.5753689354000453	-0.8868337313731963	-0.2212211664590397	0.22924329761959333	-0.4718759835926206	0.33935604324713753	-0.12576531860641568	-0.21973878344004366	-0.8137077391512383	-0.3674741540570906	0.45663753480217945	-0.03755100525241159	-0.7317388906959125	0.012973579936299362	0.4439179602318556
-0.6409950371775873	0.3512050670566177	-0.41413264769237523	-0.5108542548058616	-0.22891650286285858	-0.32035771748086905	1.1932103183337008	-1.0056865708622178	-0.006251084430364223	-1.0755662260363943	0.13192979116254738	-0.6560742863570693	-0.2281608582512403	-0.20405263756162578	0.2749185261028165	-0.6513615406630593	0.25779680357380724	-1.0030802637642862	-0.7942792972477286	-1.1628272266658846	-0.27242296822699064	-0.8499192698954807	-0.5927260195457857	-0.8957191783866895	-0.2109735925909788	0.19180769749689205	-0.45242484191639337	0.3283567080631161	-0.039352627580278986	-0.16768551008952334	-0.809198331966507	-0.3312241541620785	0.3676561658809787	-0.02642864880476551	-0.7428586470910991	0.0014142085295898743	0.4135106153681014
-0.6540875703759943	0.385558889775073	-0.34557793168719536	-0.33013652906604146	-0.24674295708051472	-0.38888932573161117	1.1276931166780781	-1.0349790755197559	0.030494392914624746	-1.045783217788745	0.15040569623889186	-0.6251377568382327	-0.2604025839733872	-0.2740307043555419	0.43170985059250944	-0.6788062194434258	0.1941742159819314	-1.0491264111475709	-0.6604801959203719	-1.1676303992301906	-0.17399939988163354	-0.8147368528611562	-0.5528104909064582	-0.9261054489535869	-0.19602015651135732	0.2172745596042966	-0.40050596013336087	0.3024292339270688	0.015268792874621231	-0.16919282915810183	-0.8486842742470901	-0.387571298227462	0.4013579902666667	0.034346089355413376	-0.7132574891366109	-0.03367999412623706	0.30930268700885033
-0.6493718550749421	0.43876738272814075	-0.329668650598616	-0.2035884107439972	-0.25620475991455616	-0.4772614237776895	1.1617207238257923	-1.0277456844428092	0.10414665765052847	-1.033875370348532	0.15252095231667465	-0.606006791232469	-0.2588510598847622	-0.3467438203451184	0.5223374113607914	-0.7045103985550606	0.14840972458682936	-1.1059553018724397	-0.5318775560899069	-1.2575429285640638	-0.07609980829334824	-0.8368543889349898	-0.4697253679065009	-0.8884411337970578	-0.19293942687052618	0.22893912429910027	-0.31885974327674405	0.29530679548925554	0.05399801530724748	-0.18517183320135255	-0.8374058450840411	-0.4114019513465238	0.3793784473609244	-0.045319166232643024	-0.6758274589406769	0.017215256447918027	0.334940956026459
-0.6982599133608958	0.4646526360201212	-0.31761305982144233	-0.09037794145204968	-0.24575211985168072	-0.5679122732193419	1.134440813744483	-1.017951128226928	0.1444624700894389	-0.918884519987776	0.14231591425811788	-0.678954200907772	-0.2223527290120731	-0.33462224900259135	0.6280365531958895	-0.7223588616568075	0.13093742647950793	-1.0769467957744912	-0.3819056170193847	-1.3026912557973436	0.08533091482987096	-0.8247484625763957	-0.37235036634454255	-0.9160750739603767	-0.1735534526265495	0.2588863592433174	-0.34793555785103286	0.21185970193304887	0.12439372361031875	-0.18196850589120955	-0.8496102379036836	-0.46957639419906483	0.39897793456338204	-0.10098259797898648	-0.6538036327813198	0.078765206656861	0.27235358795218845
-0.7465365552104052	0.4430591528969622	-0.3197407880757448	0.013691808608098942	-0.3563863886755613	-0.5163576238439029	1.0629887627508685	-1.022667364367058	0.16423020564115537	-0.8776684720431633	0.16263136684175164	-0.7266863629012054	-0.17565375250317344	-0.36215465422585036	0.6337577814140328	-0.6879532001106312	0.057659439279042005	-1.0758404929025944	-0.20459125074165216	-1.3189285468371394	0.20595481658622425	-0.8382863228980127	-0.31250754982248485	-0.9435867503901768	-0.0848292701314399	0.3540060095049462	-0.2964201546187361	0.12058479326519267	0.08282232225932447	-0.16615561151646677	-0.911217386072407	-0.5163508203888988	0.4091851764797293	-0.15923736727756804	-0.6559210486198717	0.09916362871283715	0.18278845655011913
-0.8315873789900845	0.47419194102448775	-0.3217624058426036	0.13039793305281605	-0.4157351176572998	-0.5013932185205869	0.9513013034130748	-1.0359748301577558	0.17748560075441844	-0.8082915535050406	0.14862201262531452	-0.7873931770452512	-0.1900407201067155	-0.388695932787929	0.6343156719095351	-0.6827764806115029	0.016336854145071283	-0.9943955389092723	-0.05985121420381188	-1.3235449645740052	0.3049699078198893	-0.8107806065011129	-0.2928434415475841	-0.9089463734725793	-0.08257767671333688	0.3611333455742224	-0.23170347434760724	-0.00910606620654979	0.12262468239099478	-0.13073288928081742	-0.9340545873201208	-0.5303581712828099	0.4621863951368371	-0.13699350069912367	-0.6392109157345209	0.12592097673812452	0.1181107036864086
-0.897215990551506	0.46631419682128367	-0.3710977683622864	0.2781782186042787	-0.487322730226962	-0.5045451626268089	0.8788253383140006	-0.9853223263641183	0.1676593165778882	-0.7303686022237323	0.15081505804980724	-0.8737891295227831	-0.19906270763277048	-0.3678445686152876	0.7200932565728928	-0.6780972032198761	-0.004789205552303298	-0.8310102883457642	0.016127539308940626	-1.3685639570643329	0.34971530703118564	-0.7320380707335967	-0.27035457983165573	-0.9049482157233875	-0.05527327571981337	0.4013311277984334	-0.20911671337872467	-0.17807375568742867	0.12571252711824174	-0.12165884692022336	-0.8946776159278652	-0.577479667853746	0.49192140975528015	-0.06733255655330998	-0.6995423787800918	0.11143142533178899	0.04838306642909283
-0.974360723930436	0.4648236832103369	-0.37591775926692983	0.42465154770849756	-0.5635082164113349	-0.5008993901736272	0.8500927121972323	-0.9741130612485002	0.15454917191569936	-0.7198315832365619	0.23105077318787	-0.971298471749823	-0.25235927608203496	-0.41352820497050613	0.722057370727327	-0.6920060591068941	0.011770834192660068	-0.7478676808573202	0.10010742815491087	-1.3856031235104274	0.4249584022959644	-0.6801975647097939	-0.21265444430626043	-0.9695616267849407	-0.0119096963569877	0.49061409554458785	-0.10944025822358934	-0.3014950523800045	0.15554556467909858	-0.14483926464369187	-0.8913046144832203	-0.5535773194446912	0.5046271834167138	-0.10750757996294183	-0.7744789611356138	0.1682017093162102	0.04875948447302786
-1.018292238407766	0.45253910845561596	-0.4103439696503687	0.5560038403759959	-0.5897609447394326	-0.5139598921047255	0.7969473907115109	-0.9051571716421671	0.10603134302746209	-0.746176437704498	0.2747807291089777	-1.0723738506080915	-0.2601105984217299	-0.3915019950330848	0.8053284798470411	-0.7034392769863419	0.042674143137954215	-0.6316945442377815	0.20783692433441342	-1.3754912659227139	0.44894417765154937	-0.7302478688514897	-0.1773837746292581	-1.001993671388014	0.018279706554207232	0.5788183545984545	0.0932877660129188	-0.42793329382196593	0.04972733273076692	-0.14479669492679553	-0.895528917770091	-0.5804722478802044	0.5867190306286079	-0.21921454853186403	-0.8118254451770349	0.10438260154149134	0.03968676814135468
-0.9820833443374463	0.4416740591117622	-0.4474372729154882	0.6315989974001617	-0.6087721668372128	-0.49182774561224923	0.7406807365567427	-0.8070978688311257	0.06541887629386293	-0.7682596750950085	0.24425293665077855	-1.1157139940423422	-0.19767412186927852	-0.35894999812512374	0.9583345728197227	-0.7520870126098204	0.07361700479805197	-0.5040222878268232	0.3133040758466644	-1.3380709781476838	0.4331382799754294	-0.7013893813824648	-0.16483887675973416	-1.0175985706265434	-0.05046300691899295	0.6685218660674936	0.20144046324057174	-0.4786962382369673	0.043320284802398704	-0.1449504286569894	-0.8646187417297565	-0.6318732316552804	0.7064839149245904	-0.2934634972048534	-0.8238829581113158	0.04569012428595171	0.001747365742533979
-0.973173640883229	0.4233740825157555	-0.4730992257527501	0.6937728247986923	-0.6640204983473398	-0.4770750942010471	0.695270550694231	-0.6902197273855932	0.058393601208101706	-0.7738675850018393	0.2913600524932647	-1.1628307616355862	-0.1279746906959096	-0.25749470507035055	1.0432526968659652	-0.8284575829298249	0.07543606597589905	-0.45044800495459797	0.3463254193616431	-1.3202403814713135	0.4005614604598062	-0.7259668831833717	-0.12101588231837672	-1.0586296753945497	-0.15557994033598632	0.7176797947935073	0.3604110575145501	-0.6059067371142689	0.0360078135434854	-0.2028823824225153	-0.8916257261528748	-0.5665888856103677	0.8200911090044304	-0.2941633407856893	-0.796050926621688	-0.013664353630839888	-0.0057043805021795655
-0.9728215072461239	0.3678916334444804	-0.5712218151456355	0.7182519052837809	-0.6573906865638737	-0.4782372646429283	0.6514667327187134	-0.6261775482678626	0.11670425045294401	-0.8138095356467735	0.31506823887159935	-1.1932592803758904	-0.07881645996798371	-0.14389674611622072	1.0991366096189816	-0.8474488996179235	0.13698081761675246	-0.33450534123029724	0.27488258889484635	-1.3623211005328968	0.28148005080557914	-0.7867648855795988	-0.18722420966575343	-1.0819599017106345	-0.24150268454610244	0.7819296446593553	0.5008486502341686	-0.6525715451512685	0.010409254542989695	-0.26641307682814636	-0.8746182940941643	-0.4346403385204768	0.8715430789312355	-0.38223083002560004	-0.7808390322243643	-0.030446728634530983	0.033589460769973434
-0.9438805999453088	0.30083376839111653	-0.6223272054237294	0.7522951205580836	-0.6834029929227021	-0.46983108992976935	0.5365449093577042	-0.5917010799974515	0.12266366678935892	-0.8969635868332689	0.2801526551415083	-1.1521502141294515	-0.017568316872986788	-0.049195699963563405	1.1305821486634702	-0.8762864958052257	0.21146503532263897	-0.2471655117386248	0.2545843691969409	-1.3762247273183117	0.212132311857834	-0.7848086174731733	-0.253118653450521	-1.1269311348671551	-0.3491019970425774	0.8262752874450976	0.6887912007147465	-0.7291318007053988	-0.04576013855399778	-0.14883842622826596	-0.867916180010163	-0.3284379657878033	0.8647654097675254	-0.34384346960054646	-0.8023059967681482	-0.09243900263091583	0.012943016895836887
-0.8891656705619166	0.2211702600112586	-0.6192434851760008	0.7676314767794856	-0.7403616451495207	-0.4423194234483077	0.39681822259275246	-0.5979649129852771	0.1538924605928145	-0.9817879060270542	0.29776143455812776	-1.1155165711968797	0.07600452261109117	-0.023013485287908725	1.1793212495733043	-0.9522405433873736	0.256906658361426	-0.13919319551373968	0.1684248282819011	-1.4248130559553698	0.01864889012939226	-0.8053966077734781	-0.2988748742347085	-1.092459412570855	-0.45658292239813847	0.8340686404432697	0.8473358556791609	-0.7978637530886727	-0.12986034717393857	-0.0934843650533792	-0.8339752728052872	-0.2560039582533412	0.86070756588031	-0.3073038969268951	-0.7960650652016821	-0.19916431922671235	0.035009194268548434
-0.8379044332715747	0.1772800028332358	-0.640547133031901	0.7714461236598241	-0.7280713404906265	-0.4562999525486246	0.24499325021628712	-0.6335761204930244	0.18078179841228117	-1.030177366944155	0.2503959544587898	-1.0808287232798457	0.16248578890905646	0.025780227946421146	1.2149742657366622	-1.0182969859749424	0.36967826770044715	-0.07129138364482215	0.1296406579299661	-1.497081743440313	-0.09254202965305361	-0.7794264350948671	-0.36985217536148957	-1.0577649183843103	-0.5273424583183691	0.7617884838475886	0.9893117386758291	-0.7628383766492204	-0.1251886246333572	-0.0413494083156699	-0.7656985978171521	-0.1086181116772467	0.9220852494802301	-0.30992989719911507	-0.8386044782983524	-0.31546155558316996	-0.022523871736076274
-0.767785921134338	0.10100838237954898	-0.5830487402767957	0.8025251499174735	-0.7340261714170129	-0.3886841453027275	0.260598013405258	-0.5866952529169673	0.1913893355379991	-1.0667874577039567	0.21494050646098603	-1.06531449112722	0.24042901759965662	0.035178259823260116	1.2657909656504072	-1.1143514579808802	0.4930669168021632	-0.10794436427254397	0.09373993828870883	-1.505256512858908	-0.160562940175311	-0.7497596621947251	-0.42550479427221555	-1.0045108090101018	-0.5878756469398186	0.8071120873922906	1.1325024385311928	-0.6827446348780039	-0.08136701992823384	0.03846200848750307	-0.7201413708050382	-0.010085658004286987	0.8743758715594125	-0.31318857976528364	-0.8930084713412565	-0.36802147811867475	-0.13841771143074513
-0.7076827677243067	0.03662765450933676	-0.5160441051475407	0.7938736584662192	-0.6845893296684454	-0.24621802476237367	0.23118554118399026	-0.6232385812639789	0.22968865845111966	-1.0807181370353518	0.2013050152266755	-1.0035250264004916	0.32023329021559965	0.09361837002396678	1.2618784277152764	-1.1946836321564893	0.5630049909313991	-0.14977402106336685	0.06256298485668796	-1.4879584877027088	-0.16147368031371195	-0.744681538689996	-0.4156322889746325	-0.9390953104744563	-0.6395816729541939	0.8279731905969749	1.2228242366949336	-0.6227915043846807	-0.07004879042848242	0.08674286982538218	-0.6485018518919656	0.09232699015458848	0.8118796816030122	-0.3320774045594672	-0.8719883265145227	-0.43367314760566655	-0.2129689702440682
-0.6923356636866638	-0.024976182881969945	-0.530095660954718	0.7405327410475564	-0.6947087701073855	-0.09595142691275797	0.24246538105771026	-0.6122284099198548	0.22612865497924067	-1.0852064734078841	0.08659938719972544	-0.9476655449537026	0.44628910016627854	0.22061978657414844	1.27171956482981	-1.2637880671139967	0.6032011874883839	-0.12560731089974536	0.04656322948254775	-1.4630690713466685	-0.13797957077620115	-0.7771007794186866	-0.43282698714580425	-0.8295901034523666	-0.6837941019700533	0.7898490109814384	1.2465321110442715	-0.5499850381052572	-0.04837301369380938	0.11703319828089365	-0.6116788206936918	0.08899630165827745	0.7753641027428382	-0.30011661155936453	-0.8741025741385791	-0.5424261056720556	-0.3825747692847852
-0.6874010719018535	-0.07453298496465952	-0.5191405171660026	0.6579687713550596	-0.7178582824966661	0.003458764734950004	0.24550348874533934	-0.6240310506826657	0.24141140301500036	-1.086427012119094	0.10092577026327472	-0.8737304239488614	0.5469394561998274	0.3229181673494194	1.2228080974805386	-1.3575054181119337	0.5957109034881498	-0.20805943742193458	0.039036548250393446	-1.4437232618624236	-0.0870923130555217	-0.7178705260115346	-0.4237647646079613	-0.7763070880670339	-0.6280852692601597	0.81246025763127	1.1787128460038045	-0.4641921384437486	-0.0020542481152465986	0.13015070545204885	-0.5719272344278631	0.11347966124857423	0.6880937550886764	-0.2147729326386476	-0.901859741057901	-0.5578394219634377	-0.4885478361851624
-0.6879417540393468	-0.14239698846909649	-0.4820277368229012	0.583978229556139	-0.7374871918507749	0.0839437723772184	0.2542774230314024	-0.684062490536669	0.24232856237473724	-1.087634794477307	0.1021844833133003	-0.7713299520505427	0.5806933656833723	0.4027751544450496	1.1715765607810718	-1.358555073079317	0.5133318729816584	-0.2271714996381705	-0.04805809512711178	-1.385596775038408	-0.08579109243923952	-0.7135559877805473	-0.4583789725116355	-0.7225961333140039	-0.5899083893138094	0.7872738828332515	1.0783210088874016	-0.4019399899687596	0.022632746456817343	0.13475407175556103	-0.48058640291664345	0.17863880822945127	0.5886560680230788	-0.17565036467881714	-0.9957351768117333	-0.5515690668244647	-0.5878035519924177
-0.7605019549509541	-0.1382199431647464	-0.48549695428628004	0.48630737659318646	-0.7186385145188517	0.2136826013169332	0.19918443206169692	-0.7317668823493575	0.246015052248833	-1.096908391694257	0.07566768841597535	-0.6747979524255835	0.5666562622892496	0.4658730817041829	1.0795502420879166	-1.336801366992964	0.49485144436832557	-0.22281883260120047	-0.0889001915850364	-1.3249560283803878	0.05519570261847202	-0.6587853709718923	-0.4522033641386759	-0.6653031587027559	-0.5906519372812891	0.814533298516362	0.924568703240108	-0.3262661498349534	0.03632337730662253	0.18536046845254878	-0.3797857427218455	0.20054524589256081	0.5235507191579778	-0.18359425730709972	-1.0665199662793519	-0.5265148952053336	-0.6578220497268992
-0.792075817600509	-0.144860519839403	-0.4770658339487057	0.42906098877254584	-0.6984902506333286	0.2698975006810999	0.1584503910448565	-0.7719199046117776	0.1797200343278479	-1.112862608587426	0.03376917798713279	-0.5637899202875605	0.5571575357165489	0.5072516523958386	0.9677394435510266	-1.2766691763345845	0.4853216041709366	-0.25380226862568966	-0.08010179369829803	-1.2441131097224862	0.14588096582065863	-0.5846738273961154	-0.4329910493001826	-0.6564684602125526	-0.5833279716865736	0.8513636414777883	0.7980162520041696	-0.27987700679542243	0.13040840135983545	0.2572240971680241	-0.338725558223146	0.17829701024548503	0.4832241721782954	-0.1316954484279909	-1.1308678233235474	-0.5371359697464492	-0.6960778653109027
-0.8382586126169931	-0.13298948247878445	-0.4567055575731008	0.3661071892269037	-0.6325199399828516	0.38980458953879904	0.06805967818304791	-0.8611922181069798	0.12021444942915174	-1.1047112085518451	0.023524630102228043	-0.5450586814464352	0.5090535344814339	0.540598237403516	0.9066579759181291	-1.208000345538343	0.4378722489583999	-0.2912367714442677	-0.10739309333442675	-1.2138365749107742	0.20773129013442487	-0.5336018067972641	-0.4513574862958002	-0.6155222369681896	-0.5701516214296545	0.8286864859274873	0.7043545480593325	-0.20109769484037496	0.19844607366536182	0.1891132084284904	-0.293571974172779	0.1600690647070724	0.4808129139674594	-0.20225215850460138	-1.164693868595048	-0.5142153945898926	-0.7854102675879053
-0.8434436391550502	-0.10124789280718272	-0.5098145849497212	0.3133126356261383	-0.5815399517229835	0.4411701658467805	0.08604502979123721	-0.832154534424918	0.01907354442426388	-1.1545559974517696	0.004334557407807196	-0.4428303266327836	0.41989509958574045	0.5704440586625579	0.9301802556774869	-1.1928641830984008	0.3910805599209791	-0.3802583956370994	-0.0879837363271028	-1.1067272553694638	0.3049377925175544	-0.4727726969238016	-0.49001377758686643	-0.5871951067508817	-0.6159614776547324	0.8608405736764573	0.6264631496910098	-0.1559346314536108	0.2901611517130059	0.1871255361853584	-0.24353989172101387	0.16068638908714156	0.44825964141983193	-0.1864335294246343	-1.174703284194495	-0.4738068713984983	-0.7874386217966786
-0.8219559839768713	-0.057336975162568006	-0.519237769462545	0.2726582552464342	-0.5004377950007387	0.39890368584564884	0.10158094957364257	-0.8439210715803622	-0.02468064702409408	-1.1451099632928907	0.020934986041106277	-0.33861182063860296	0.4239697899516841	0.6261947110971317	0.9394417501641229	-1.1765140534339362	0.3482485158940048	-0.48995776440790273	-0.17671861504831315	-1.0360851296748237	0.4051132356752074	-0.5029452532523371	-0.4547026761275325	-0.4808691262756065	-0.6824496140555142	0.9195589441738938	0.49682189127822074	-0.16520120035871366	0.36390548028021474	0.1415549833951346	-0.20927160962045196	0.13721770407177883	0.4140446443503438	-0.16214544495472152	-1.1171079633466143	-0.41390034322314806	-0.6906984978200998
-0.7764012071065961	-0.01741478017157029	-0.6030823938929817	0.21497923756742549	-0.428458548992581	0.35286022420978713	0.014711943482867756	-0.9261012648422187	-0.03853284524595424	-1.160362589818292	0.006099296309715299	-0.25365687485450783	0.41269543634045885	0.6794925993935876	0.9705047059118318	-1.1323668835374643	0.3135551476127022	-0.5137334867746879	-0.19955791351485738	-1.014394832311769	0.45942887142281846	-0.5716284771808767	-0.47656369417592626	-0.3871301922759546	-0.6763819693902874	0.8727548245041493	0.40754569577850985	-0.19258173810089857	0.305139661647328	0.07925569485176512	-0.13468081700075285	0.1936541541647016	0.4196595275423948	-0.12415283088734803	-1.0675486325348356	-0.3942706193303606	-0.5914377806542191
-0.7643656041286485	-0.00022021757141595612	-0.6817494409350482	0.15958315509265458	-0.3837312189357794	0.21368044911276476	-0.0345211891197909	-0.9090976088947181	-0.060019382866567494	-1.2417012400792165	-0.048188105315995586	-0.16232904758747163	0.441152695604897	0.6342658576451244	0.9705620032863067	-1.1131938516273567	0.32630861589979787	-0.6054582666143156	-0.20208181075680637	-0.9753138845450013	0.44017801808694773	-0.5687101726666606	-0.5161924604232897	-0.27626488136201616	-0.7091123375646485	0.8441626259984695	0.4173305034717497	-0.2122311682583487	0.2732762304392434	0.0465918852477526	-0.18680460894309509	0.23244072410858604	0.4820053342794092	-0.08410064432286171	-1.0608449838049132	-0.38096154914376207	-0.4780291812957752
-0.6995509841963674	0.03963673776505951	-0.7032053425346837	0.08277796869583483	-0.31234568997480866	0.02242193865997144	-0.14841329544714518	-0.8966724428703232	-0.08745887955981929	-1.299145268918194	-0.04836374899970904	-0.07382333392894364	0.46969040629489767	0.5888930137657116	0.9719502313956733	-1.0359735395861556	0.4238477018987634	-0.7185969018393311	-0.22835745238513994	-1.009630450709136	0.41458102038136835	-0.48958540514485316	-0.5400045227027725	-0.18805123358648088	-0.7686854181947854	0.8231530405265343	0.4140112018141765	-0.32548515104069053	0.2784280751782694	0.1570771968215646	-0.192731677695165	0.30205044932654085	0.4769387708225124	-0.010127111332198091	-1.040678565674498	-0.3211158360694822	-0.3199746780746249
-0.6788112929080616	0.03563229049071218	-0.756647673387645	0.03250282611897721	-0.26639464473454594	-0.099371869631222	-0.2646979220573099	-0.889749218932125	-0.08699874253986352	-1.3251413592669603	-0.13754472888260888	-0.015440602751995196	0.504806714210424	0.49546129238542014	0.959401537206581	-0.9975822457252665	0.5187843101894243	-0.7744182078509537	-0.2807525983998192	-1.0714950332855888	0.3987228156402046	-0.42050494961015106	-0.614423805778585	-0.10116845768402441	-0.8550325872314181	0.7700518122439999	0.43870660236948344	-0.3645910770765002	0.31082077926129076	0.24100679487139676	-0.22171779532104607	0.4310606417724526	0.5041025741694997	0.09648841508830026	-0.9561487538465911	-0.3220503697060516	-0.20807993389287377
-0.6850863100295826	0.07817547928217007	-0.8051633327877006	-0.01890103146747992	-0.24040274220181104	-0.09297269215832453	-0.2885934116575812	-0.8590523115734807	-0.10550017068103981	-1.3079650656625745	-0.18220953730754275	0.035637691654690246	0.5291179411141144	0.4167780000815718	0.9154012327280217	-0.998922185680262	0.6421026281994149	-0.8316923607506979	-0.22737981689733303	-1.1411989484815783	0.4413491300272671	-0.4117684390793788	-0.6248706448833012	-0.024248801397768027	-0.8925750143991896	0.7644817611895184	0.5133927576211603	-0.34018942691260784	0.30297648454667836	0.31605610860197186	-0.31252186142793814	0.5366408018098314	0.513758262508335	0.11880893379255517	-0.8903562135416193	-0.36978519147931566	-0.1057765938557812
-0.6419283737129865	0.037114162643420545	-0.7938240298427583	-0.04208178009101771	-0.20458245380823886	-0.19351941201786332	-0.2446247271827806	-0.8206704332178777	-0.154120024336951	-1.2764586831721085	-0.24271290488393862	0.07362959997292562	0.5333334260386358	0.32237965982719563	0.9212433830707385	-0.9790381057283721	0.7744589597639328	-0.891322353465765	-0.20342166724701216	-1.1964464268973196	0.40380727859240473	-0.3992601793685956	-0.6213208254702506	0.0659475596686219	-0.8831840157176604	0.7034240928283871	0.5746224020274495	-0.282397909604421	0.27586078975391304	0.40397354556940945	-0.4204688394127083	0.5698087189543526	0.5630779270543814	0.14745978160607404	-0.8615056180035852	-0.43285551921503373	-0.09864732308381022
-0.5803750133887041	-0.001026430582094423	-0.7043256688898762	-0.07306829476709374	-0.23739232054934845	-0.2491294558435467	-0.2373221658586205	-0.7793378994345804	-0.19609482179184295	-1.199266010482223	-0.24080323993799274	0.12140697113452323	0.6035047038188844	0.23081618590945027	0.9290973922178457	-1.1093766835461725	0.9128971895340159	-0.9437540509361764	-0.21055250199030243	-1.2753322942326561	0.39482508467117367	-0.3800741412914631	-0.5948046297803607	0.16157342591324536	-0.9254281386368561	0.5910658947523888	0.5910230579323884	-0.24195827572597564	0.1528286554002681	0.5109960959346942	-0.3891365311824905	0.655035528909247	0.627947900045023	0.20995627884897386	-0.8384034150630708	-0.4754592082658989	-0.09007703156602517
-0.528770018420815	-0.038746090100674646	-0.684880023428276	-0.12820958339189878	-0.31317532840446427	-0.3443332421945188	-0.12603423300408817	-0.6293815852897473	-0.22657432230341668	-1.1255149949551249	-0.15553099218189595	0.17715517357849964	0.6381737277309105	0.2051965192083899	0.9622554017987751	-1.1411307339577772	1.0150729539099301	-0.8953311453803616	-0.14982786152612362	-1.2564674926731834	0.39301208884744143	-0.3866484276658534	-0.49651606177793955	0.24765341885863448	-0.9424565826850422	0.5582511264485656	0.5655513800419518	-0.21417761268546415	0.11300544180785858	0.5691083127024381	-0.38551341670423384	0.7171823098258445	0.7299514505296222	0.23923944624921986	-0.8349184918649086	-0.473421548803851	0.03217093698217048
-0.5347708605587103	-0.06909964833863226	-0.6174926589661737	-0.16933765255501995	-0.36805030418921797	-0.4363376428471716	-0.05061160058029192	-0.573602540718383	-0.19192684794342413	-1.0475741304972677	-0.02762918217967141	0.21129624646169837	0.7328112387807345	0.17733265360627903	0.8483666532641244	-1.1445849751325046	1.0759393992233446	-0.8860492684069943	-0.14557528710275572	-1.3457306045413522	0.4313052880256524	-0.3588827337963876	-0.4297002403610216	0.31611415479930366	-0.9129012489397293	0.5505386616464246	0.48890805947458205	-0.1042964416180967	0.03381830197013125	0.6036758619892066	-0.38408142598508915	0.8330328201547085	0.7620688630498867	0.2235935951715108	-0.8708346567212419	-0.468659537816035	0.12269140799504497
-0.6039452711570168	-0.06780500579284479	-0.5999748404316884	-0.22473189216960027	-0.43702238629865925	-0.4921652048869726	0.01831908276980045	-0.4013296533105574	-0.20365688541698207	-1.0085683695034793	0.07861544154112503	0.23846373407196744	0.7459979156579895	0.1948065073628026	0.7665795840885758	-1.0485182857151893	1.166329354752981	-0.8455816244023421	-0.0796556668947039	-1.3200419997627004	0.3698832020652622	-0.2957116011429061	-0.40000889504546666	0.29682754256494237	-0.9035652880244307	0.5295095094696615	0.4770308011491136	0.04698203622470738	-0.05414852468937683	0.6675915490149138	-0.39173330860690897	0.9568544267916014	0.7707330876903244	0.16361898913847614	-0.8988617419859128	-0.4607835107924493	0.17270522314721629
-0.6421539523949553	-0.05526661523021187	-0.5657599484268403	-0.2551568504883667	-0.5207475491686695	-0.583998053177056	0.06286750119462078	-0.2722528745433153	-0.21173249143190143	-0.9561144269215778	0.19231061826234117	0.2969098433846626	0.7655971754054105	0.25232826811560854	0.6599965069300495	-1.0163860520923935	1.21247455239379	-0.8180354454332198	-0.09057742536543766	-1.2983463473546928	0.29487250255993724	-0.26050707853845656	-0.36235089963087697	0.30994837222343385	-0.9042895701097523	0.5480523794450343	0.36227602198130227	0.14109244296537762	-0.02223494665523034	0.6841769959787127	-0.4664406989215412	0.9719089246401653	0.828207483354659	0.13762787336863097	-0.9050563341873253	-0.5194724405004265	0.20000785733530932
-0.6922584274686352	-0.03558757597546629	-0.5627818715333843	-0.22722992601529596	-0.5698148930581431	-0.5924391900656009	0.14837276327260054	-0.15867360257921612	-0.24964981781354717	-0.8750802825678654	0.3479016147432127	0.2902388752040421	0.7251414814443107	0.3468083671415144	0.5738092080939187	-0.9880397142179694	1.2658760819999146	-0.6906052442985364	-0.10833825412927185	-1.301931871632015	0.26810796585726065	-0.2696873272021537	-0.3730516702877695	0.24366884476128775	-0.8621937721057629	0.5733004502166461	0.2318871282292704	0.3053460112364257	0.01606612850367261	0.7317445402691651	-0.4965218641953212	0.9885523577143518	0.8027240616989962	0.1261835175413815	-0.8920401702829734	-0.5511624035508429	0.2459026015913297
-0.6914864944579417	-0.013811995928605908	-0.5634307907656544	-0.18600005725524021	-0.6017915721326206	-0.5413280551983211	0.24607255760260874	-0.0555904494620606	-0.28218265223834343	-0.8058463075597782	0.4708731985664982	0.3166113638571593	0.6771637434914525	0.4164853949635587	0.5848234899781735	-1.0099361776202032	1.2670604812252786	-0.6372755928549511	-0.09517608887896752	-1.276462779228758	0.2466060553245867	-0.33895843953669835	-0.3884961266934202	0.21866188506232845	-0.8479019613708172	0.5502025262540269	0.12302390572660689	0.5935111519654609	-0.018481871057042944	0.7100892813976973	-0.493603686207057	0.966484291399922	0.7745867843467525	0.12258920989438024	-0.8930657246978841	-0.6322712445600482	0.288496540712437
-0.6992309739020237	0.025730094195246404	-0.5768185899242452	-0.14281417668877722	-0.6043865444520965	-0.549995307232495	0.37946185065106547	0.02679036173413334	-0.3530197474838543	-0.7790405687721835	0.5829041613870208	0.4515124887590403	0.6954991655617396	0.5385921202436031	0.5628345790284227	-0.9917184536395084	1.241484682010727	-0.5210996739908574	-0.10239620704273125	-1.1665235171150878	0.22498186158237465	-0.49654331048538314	-0.4002748263010747	0.18791425675561174	-0.8212551471327354	0.5256440648018191	-0.0024591575356740724	0.7473544902056285	-0.07260804097610112	0.6353322504656067	-0.5308627974066897	0.9198446546830439	0.7646342700920067	0.07613145665297763	-0.9086164376497645	-0.7100497315972938	0.3207132558125507
-0.6450439409791738	0.0037384404126100087	-0.5989369497006017	-0.07306383504543087	-0.5985369046795638	-0.6519290746421735	0.43799607118537487	0.11945728976282291	-0.41338650346695244	-0.7285602420812491	0.6802682764682403	0.5674424534606971	0.7091600257335245	0.6795548590949936	0.556815793402144	-0.9479240073883626	1.2240626203974956	-0.4295506382351534	-0.19401344052583258	-1.1250387019683972	0.132577827350198	-0.5373028580726436	-0.37459361522308166	0.2206032605838899	-0.845193687691855	0.4979044690753712	-0.11732862921744554	0.818010811130313	-0.11463022737342254	0.5823523726201165	-0.5128341821664849	0.8816694733078805	0.7734121868588638	0.18027307802880718	-0.8322703606364662	-0.734160455924636	0.3309983152088011
-0.5774802037995826	0.04116244127285812	-0.7108306249777264	-0.07480924478924542	-0.6362295441735148	-0.6878202534639501	0.479752470787597	0.17598379331888747	-0.38916933333395565	-0.6942725222845253	0.7431551868470513	0.640325698341771	0.7444445112660227	0.7527012767293172	0.5764961134492343	-0.9597385003763123	1.1560331329702347	-0.348855962856797	-0.15976981625144243	-1.0929407895878815	0.03619680870811501	-0.5927531188682165	-0.44623567182213025	0.20287463888144117	-0.8787375811833259	0.465229289082061	-0.19238813492326154	0.9337051940091607	-0.17611411125650522	0.458117152204556	-0.49398730302357985	0.9665328370256624	0.7989967351981513	0.27820910530830273	-0.7561529362565717	-0.7293130445061298	0.43107688612468475
-0.5497492685900278	0.1208296030733689	-0.8805845232797804	-0.08145843178610121	-0.6264638272071079	-0.7243281927915795	0.5082839038882919	0.23095405992913443	-0.35834600251821846	-0.7250626038895114	0.8101306940861814	0.6966958443547423	0.7375106644962609	0.8577461172084122	0.6126038943203606	-0.9391862172453884	1.0945391179152677	-0.28405532320562593	-0.13835484459866731	-1.0254772520601692	-0.0179073746993907	-0.6316067271933565	-0.5078146618259923	0.23185258902590458	-0.9083437436111019	0.5002379624620343	-0.268707744332389	1.0214772567961057	-0.16079661490815536	0.39967046692661085	-0.5790526593900391	1.0026141085734293	0.7800868495487074	0.3628900093260598	-0.7299421624306659	-0.7123786317497619	0.4518141011100033
-0.5281179345906317	0.18640085174634805	-0.9955686407717913	-0.06920077991360282	-0.6198446717076063	-0.7236730234142956	0.5171472293491349	0.205662797095603	-0.30156242018878665	-0.7487176117861766	0.7728445507826887	0.8166311802329277	0.7430191044166757	0.8426142752133445	0.6059085443319122	-0.9769216755164903	1.1471946014869898	-0.2899862442278758	-0.17766441885021	-1.0417546964759048	-0.05810230637191392	-0.6118375611422503	-0.6341369980240793	0.20434900845260268	-0.9422014173711268	0.5148942669628263	-0.3360197177382175	1.1457016450269855	-0.20122441466153318	0.40743779452371254	-0.5930522753713291	1.0002405289208318	0.698800789000099	0.5079321531830481	-0.6953852856159078	-0.7036125356500353	0.4267392116798283
-0.50909481431392	0.24559677177684286	-1.1478385362304402	-0.05484762646114268	-0.6215286732032443	-0.6492627185061604	0.5386169179885197	0.1810878431686477	-0.26648945012980474	-0.7893277781987339	0.6843944486737886	0.9276203515230167	0.7240230204241935	0.850705416940511	0.6392984659846589	-0.9694682860188015	1.257722799027499	-0.23963380055020286	-0.14639605440085066	-0.9744750848737942	-0.14918929401163356	-0.6462373212348846	-0.6693850247403081	0.13835343364860525	-0.922911559419774	0.4329149790429442	-0.3041019492362033	1.2769525248751181	-0.19121966857420977	0.4542738089497155	-0.6569709237300986	0.9898129378228837	0.6944841975148225	0.596198155711493	-0.6302706079157421	-0.7468083469252825	0.40874153082393905
-0.4408701559872942	0.2656920273523039	-1.1882329746056375	-0.013173333537498666	-0.6188010760141587	-0.5866255547481829	0.645080437921923	0.1725197617412732	-0.19813384336982426	-0.7764789461661784	0.5560254224718923	0.9946822288615011	0.6632706019629955	0.7702287598742062	0.6157447314845251	-1.0911588535575691	1.3637191647093125	-0.244496030525094	-0.1357487587625948	-0.9574171852315733	-0.11424302622954877	-0.6721538217888327	-0.708191484302249	0.16846002225749304	-0.8800363723008287	0.35708238888429655	-0.2827060386812382	1.3610568853713065	-0.2039825338817276	0.489948548298021	-0.6948020800924962	0.9340306269431105	0.6683604509466146	0.7930799871707418	-0.6236599761594682	-0.77935196895654	0.36330195598188475
-0.4558408783067886	0.27394152574687436	-1.2152457023884913	0.002954890346117095	-0.5735525910883464	-0.5075101234726583	0.7410983145245023	0.1905085031868671	-0.18400139990004993	-0.7847143752844787	0.4443708532628802	1.0521473087028457	0.6325092043776491	0.7092342357675775	0.5602729993475526	-1.17815565655865	1.4253138346040217	-0.28334739653555	-0.07178293345073254	-0.9182715795545409	-0.03538731468689057	-0.6922060289570006	-0.7321381254114923	0.15867066471568478	-0.8805735366368751	0.2570445865110164	-0.1534715418938133	1.4449021270137024	-0.21682050448800333	0.558796418678377	-0.6887280219767449	0.9553762002670207	0.6506423322060965	0.8771698355931579	-0.5662764972410264	-0.7350169352647187	0.369239587253931
-0.382866814867395	0.23842498326563208	-1.212310902612209	-0.04526936998171617	-0.6031022179028855	-0.4700030384642986	0.8110011513508736	0.18579513437808665	-0.1181374613120247	-0.804179212898854	0.33634608680914335	1.090125957560649	0.6405587282232588	0.624046586690373	0.517477172954591	-1.2393826438851647	1.4813777620082327	-0.35571182562440123	0.018412167007367634	-0.9009909346414136	0.08743101260135724	-0.6807839860644159	-0.7082526890875342	0.1818824089869246	-0.8998125179541792	0.20947709385328678	-0.09113702660934371	1.4290014910687185	-0.22076788398547023	0.5931233547091236	-0.6893263680665334	0.9509127029111294	0.6666559335527672	0.8861142923583122	-0.5760655922729525	-0.6839435530166138	0.4008551550698945
-0.3437348468149618	0.20310393606913876	-1.2384566628995333	-0.08590730467707886	-0.6354350551921707	-0.4481590080290439	0.8907499645462711	0.23640179897419178	-0.007595076522530641	-0.8600743852604822	0.2947112319531362	1.136658133646059	0.6153643703032912	0.5586753290067414	0.4844133625340139	-1.3031606231737323	1.4919391551928596	-0.39582272404946167	0.061207406844040566	-0.8437625219702873	0.1996103093864631	-0.6516375273872965	-0.759391384839058	0.12877146043623222	-0.8897980420795921	0.21756651262822863	-0.035311761499710624	1.4113875487747989	-0.23684409601038467	0.6184347817400068	-0.695005334488552	1.0393145085223607	0.7062810473584997	0.8753918689815912	-0.5412656311003948	-0.5731548212277455	0.4381557912696846
-0.32778457354956	0.19686441551067918	-1.2250129661106377	-0.1320971210687884	-0.6219469259190599	-0.4126243641618165	0.8923335212436184	0.3096953607742847	0.12145517088157383	-0.8593197067513056	0.25736424351706766	1.0348417793649234	0.5360643110692495	0.47263960135199057	0.43672534591089357	-1.3014755391388197	1.5550907608772042	-0.4338460116435095	0.08771877674911341	-0.8305035820454941	0.3054810034473604	-0.5420648569546863	-0.7362990693251519	0.1052030638021733	-0.9267072205864183	0.26760157272995605	0.010980032260814964	1.4149097961018404	-0.2478027264627382	0.666624249845476	-0.7100702997950463	1.1192476222520138	0.7364557821083328	0.8921220538466608	-0.5774749065341733	-0.46669079742085395	0.4855112183633244
-0.3653744888220657	0.2660613956363052	-1.1679771460400874	-0.21739560042665146	-0.6388959041652099	-0.3817051236175524	0.8736801063626576	0.30991445918310506	0.25209784790407197	-0.8980434709203344	0.2551183849576091	0.983141351832983	0.47656958735241883	0.3462698110006028	0.36109783935453726	-1.3106725378705375	1.6364597878065925	-0.4609961535571581	0.1595107978695049	-0.7937648420058874	0.44953054191001734	-0.5213429059014354	-0.758883218472112	0.052792118865233585	-0.9195835967231446	0.2928133187098325	0.03275557945215576	1.3766064620981098	-0.20885284048072209	0.6840826612666397	-0.7203259279691399	1.1532779778686904	0.7480711769056768	0.7920069662215703	-0.6213130733534461	-0.3735650692281037	0.5516993357529706
-0.46382041035123045	0.2764122073833171	-1.0914448975899802	-0.21308610135646563	-0.6022508896917085	-0.3638674811612067	0.8543208672604466	0.32608752258878493	0.3276722197596908	-0.975281921728067	0.22964709008285897	1.000268992098102	0.3701778254653219	0.3411714967317609	0.2788949183569973	-1.3118165398758914	1.7081751336246547	-0.4838332290480015	0.1662233187010296	-0.788718137891941	0.5858968109111297	-0.47390005106030963	-0.7366255852764042	-0.01565753281553055	-0.9426477773848243	0.33019901905419524	0.09698123628947199	1.2800639595519112	-0.17228703597611308	0.7570904937541993	-0.6807401438566221	1.0956465220882334	0.6907053064576862	0.6600153424835642	-0.6303076455834327	-0.3288159978423627	0.5634568775308757
-0.5445113719366219	0.24135278984135788	-0.9974344181622607	-0.2284585776376054	-0.5662712885669172	-0.33614633875639566	0.9240619765711653	0.3328636648125403	0.3649298720738961	-0.9979756094153597	0.14477628216743108	1.0308538947534394	0.28614305288117164	0.2496578658981055	0.13185657460750305	-1.2298901834463363	1.7948119456854321	-0.4618537031566284	0.20911586063436297	-0.7448048391887189	0.7189871337339131	-0.5096086804630039	-0.7516533608215346	-0.14047216748123778	-0.8504468171060964	0.29114527116642125	0.15082559605757137	1.1502192937886409	-0.15133543589473739	0.7113541604427633	-0.662824428465724	1.0420541764300615	0.6575016767479852	0.5318471848141048	-0.5858285072548399	-0.3123869632902432	0.5902631269898159
-0.5634696947601853	0.19566330724397887	-0.9266250261088997	-0.22854675481200992	-0.45804047900742406	-0.3437293671816329	0.9376888913237413	0.39180715722851833	0.38783880056570724	-1.0515058805901947	0.12622789906533555	0.9953514288062768	0.26280726528360476	0.18815742962609266	0.07647610087159747	-1.181277695452212	1.785094707453077	-0.4162279838394142	0.25350679812035193	-0.6713862267591496	0.8503911303223669	-0.5748752016055432	-0.7134133047015603	-0.22359693373218348	-0.8149774968928535	0.2791890783111574	0.22599883505350754	1.014850401377337	-0.10561643992978113	0.6834544653304727	-0.6410802410508144	1.0100963442616646	0.6656155571091243	0.41396863199583533	-0.5525696964008204	-0.3432862204181245	0.5799533469193519
-0.5850775961007317	0.15912122721749633	-0.834727722549576	-0.2314440258894189	-0.3987755943194653	-0.36500251382389326	0.9621842341756406	0.4830139191532511	0.4132817872669731	-1.0210994123751174	0.08937323707401859	0.9806422136591788	0.24003962138160465	0.08796523021400968	0.007461384858317462	-1.2237197281512069	1.7712275256428889	-0.449884981702783	0.2627218485021044	-0.6084989535923656	0.9968485442102937	-0.6936475017479831	-0.7033649749242331	-0.2676130731602395	-0.8373704618924116	0.3139983772672087	0.20863235972635924	0.839082663100833	-0.039599659537140265	0.6103510813830035	-0.6184729995780452	0.973993110211914	0.6700442826059142	0.33938913614309146	-0.43512095210321206	-0.29572221129211257	0.5332369950331709
-0.5935478299091288	0.12204457718984285	-0.8180593025528786	-0.2789890816653678	-0.3449955152766235	-0.37504547298587815	0.8736053203105264	0.5272356941276479	0.4336870446729854	-1.0625201228853296	0.12137959726151473	0.9697362837591349	0.2269919317810737	0.02533764410133731	-0.02194729133879451	-1.2220518704013164	1.7470994603548022	-0.4637909491263633	0.26395888059978484	-0.6037805629323445	1.0408877980435054	-0.7263322288768739	-0.730850942367143	-0.30335992002245127	-0.8641354075296093	0.34582641256210706	0.20795404254553804	0.6321045583911864	-0.012342599079289385	0.5388301169453901	-0.5804731290089047	1.0067527715630769	0.7088464604320308	0.1848354790533278	-0.341694827793845	-0.3189745587539307	0.5566292992403847
-0.5552249895639749	0.11367138441029863	-0.7880395514549823	-0.33812553439306325	-0.3124929061519863	-0.43066196451019545	0.7650356075625588	0.5642658972431309	0.4512121345311055	-1.0945902457076677	0.15473779365936538	0.9139221062586402	0.1749973583880465	-0.08281760168106123	-0.008190703988805795	-1.2082222554254034	1.7716921563846069	-0.49795175995557434	0.2658538375138509	-0.6086067640821915	1.0062737727944426	-0.7482616530359127	-0.7547420273201687	-0.31184644234858694	-0.9381330182322319	0.35472746574292013	0.17051997280826506	0.4503045852302795	-0.04776097064178905	0.5791843444922588	-0.5820330420752164	1.0170193508685317	0.7284045620920943	0.11157795429526843	-0.30109975131603495	-0.32757907054441604	0.5457135193089798
-0.5645660799703314	0.1343787639058412	-0.691370775500719	-0.3650051982769637	-0.2895622633762253	-0.49513350348157636	0.6613142739223095	0.5890418310930986	0.4169075028937578	-1.1159644650950835	0.2103907349035575	0.8904042969796094	0.12956106034014178	-0.1558987611308757	0.02829776291504471	-1.1885428590755525	1.7984725267090726	-0.4935490125166173	0.2134886669750141	-0.5542776758759259	0.9584663509448461	-0.8429021355989363	-0.7637824595204927	-0.3278900392070755	-0.9346699546025616	0.33205437332654	0.1353274052912953	0.28109997370344403	-0.07508984144213514	0.6293612039685013	-0.590241462019702	0.9937640058962808	0.7392065877353506	0.12619222614173126	-0.24348436135141557	-0.3655781489320401	0.5009056950301722
-0.5753355182538684	0.17884861688499978	-0.654571760828665	-0.4041132051848894	-0.23391031332303078	-0.5719424315157948	0.5954924883951309	0.6052338703261861	0.3367977464775992	-1.0935456994325201	0.22700666739276518	0.8849752161184284	0.11516434436781182	-0.24043816435609272	-0.024554141637292422	-1.125828580802156	1.862425174886552	-0.5195063237527133	0.23471924689942364	-0.5345643362216235	0.8695104643389856	-0.9454230792622396	-0.7434460384308325	-0.3007322332081963	-0.8585402032135766	0.30625862206096677	0.0625697280756401	0.1598419239976135	-0.1511550561960176	0.6782221325569762	-0.5848123312928737	0.9355771094787568	0.7265821577244018	0.11084603530595041	-0.2172438784678657	-0.4822739599179597	0.47670255270873885
-0.6003738435436191	0.21400891357275104	-0.6192607685491038	-0.4248593880676988	-0.25465092256995386	-0.5796969033563122	0.5747900064758827	0.6456366647746622	0.2560210154875405	-1.0481143137353894	0.20155773808047464	0.8838501997114905	0.08820599720913735	-0.33121917507931686	-0.0825665000709057	-1.1510005118765512	1.881725081195149	-0.6234658189607027	0.26511636516025006	-0.5486731955779306	0.7790170795141772	-1.074161029493942	-0.7172228186248811	-0.29068389519378796	-0.7878395518424625	0.20627510090997608	-0.013730058355307485	0.10196247278121104	-0.20387720255893393	0.7553638356456184	-0.5431193298496789	0.8920738740056162	0.7154188675588689	0.0914237165522275	-0.16003415525619769	-0.5470156422046238	0.4030130840659313
-0.6180335278415212	0.16565231236636663	-0.5679140921118666	-0.4066979124310743	-0.26565047090250615	-0.5559495637867787	0.6307773935469511	0.7802459641451588	0.15507506667124582	-0.9796132409657954	0.194954895911188	0.8592694252674435	0.06163449051639978	-0.45301404621018904	-0.11624540349825656	-1.200647107011577	1.8532098469661888	-0.7258825389537911	0.20417489893548613	-0.5229110771962995	0.7126851311728349	-1.1842294036141667	-0.604194622982086	-0.2355474176816284	-0.7512274280905641	0.15142034011667296	-0.05951358687975433	0.07600727604972199	-0.3694726186192726	0.8500499673153381	-0.51265324195764	0.809344376272786	0.7698059238758014	0.10564805395679533	-0.13544476311664486	-0.5990330610381336	0.4260838821712838
-0.5988575874316223	0.1469859424146052	-0.5322998591466546	-0.4193794516331969	-0.3081233410636225	-0.5283403399604002	0.6580692261773604	0.8913716482890527	0.09859373670435811	-0.8323575207936151	0.1716063139687883	0.8058882971504797	0.06191909176997819	-0.5586663226107726	-0.1841312473985493	-1.228393086767979	1.8382170949110463	-0.7981926627507763	0.17348407774732516	-0.44563531860679023	0.65079506172697	-1.3038475836268464	-0.5858554718684243	-0.1934344022115406	-0.5973453714716684	0.1080800702007696	-0.1573005918315236	0.02157620767746	-0.48755301388340316	0.9099039767134626	-0.5836492201738988	0.709698363227279	0.8685670472918303	0.12103474709880035	-0.12658742756583943	-0.6380606807155577	0.4481347235701776
-0.5451690457005316	0.13988212691304153	-0.5121769576795742	-0.44004499095406124	-0.34757510756920257	-0.5443942181711114	0.5787986189747978	1.0339610832698614	0.04574627446985333	-0.6876951400445201	0.24670777218415366	0.7413567494684887	0.05266562612362928	-0.5582429371937276	-0.19351720240722206	-1.252391245282905	1.7672768004515742	-0.8900086909376552	0.13067314097377608	-0.46948489119847014	0.578573111335095	-1.3878556362581076	-0.5002021798006094	-0.11444687943774881	-0.5927227212478124	0.09233777613384163	-0.24563283545023093	0.024552234541981147	-0.6173272767973998	0.9535401308475027	-0.5775648774249955	0.6320553902648405	0.9630681237151668	0.13638391213378417	-0.20151818085767986	-0.5750650754102256	0.5378626451898478
-0.5620825471623001	0.163027217787622	-0.47120803259654	-0.4577283401999293	-0.4663240894800845	-0.5557487046035396	0.5800395886753302	1.0823434608196192	-0.02647252328827948	-0.5264898502820385	0.32553287649423684	0.6761444673432633	-0.007337774413621073	-0.5876134859823456	-0.3007840535313309	-1.2865292368618058	1.7118812684646554	-0.9481448244189398	0.07079840453757187	-0.4769231337893752	0.4681735933280863	-1.4305044166856438	-0.4342635430022863	-0.05634417790661249	-0.5230333581954473	0.09427179043200416	-0.42051112631340076	-0.01583835906413989	-0.7488838242466274	0.9521344488431825	-0.5713355791275052	0.5858029255721933	1.046118953458448	0.1696524218348266	-0.19976603421855452	-0.5469203534270738	0.677499204648714
-0.5673501030098211	0.2064184698961386	-0.40560758711161543	-0.49650550947498007	-0.5579058055987915	-0.5878725059893024	0.5746064457921894	1.0978753470209122	-0.08976810420102363	-0.41296394492767685	0.45664048379885624	0.5785554925311254	-0.08732374274969681	-0.5712014703021955	-0.33959882229780014	-1.1623423862754185	1.6471553237961618	-0.9003921512717852	-0.011356812793192445	-0.5287016216533929	0.3673307099611477	-1.4073851257339753	-0.43632221154158124	-0.007161904009198888	-0.441144301503025	0.10151596500665963	-0.4940072507877237	-0.028728710342727455	-0.8557828018494951	0.949538014288225	-0.567971464068133	0.5673460439373254	1.1198968402609406	0.19954070578030617	-0.32857804771096755	-0.4964670377065744	0.794686874074815
-0.6707632332115718	0.23868913452601034	-0.3756810092875768	-0.5082871358173399	-0.633205662854256	-0.5884407156215732	0.5617476598944064	1.0908900134468225	-0.18863982035980223	-0.24982765092147216	0.5105909016145282	0.4689838229581527	-0.17829479919580618	-0.5621863056240258	-0.39344431454965156	-1.0310980857270942	1.5321118428891272	-0.817712086788285	-0.07100914443703009	-0.5445097805837492	0.254205448142068	-1.4453758583487306	-0.42380847802093563	-0.024309688758792764	-0.36344706600706905	0.10147296506633911	-0.6169495992007462	-0.01633419183629477	-0.9130618398851922	0.992784458024287	-0.646709344335701	0.49548288687173986	1.1838429817924907	0.27767364426660573	-0.3606731542133354	-0.41938987253633575	0.8744204102258676
-0.729836780197482	0.2746608932206438	-0.33504480970255296	-0.419252942966826	-0.6613377381374417	-0.5610603801445371	0.5814986665084726	1.1031630489673527	-0.2654618875127226	-0.07369860427031946	0.5156145510284267	0.4017556100009507	-0.2194554188802263	-0.46892747824784903	-0.48170304628151195	-0.9283372884519355	1.4695645435852254	-0.709391917861774	-0.1342721781698029	-0.5879145865466707	0.20889465898165258	-1.4191944801710057	-0.344377223537902	-0.06702788308583936	-0.2599966100849034	0.1971231632526303	-0.6240636030428611	0.033221092217957174	-0.9199135974421923	0.9204740667129296	-0.7341892783390661	0.3975848306017216	1.218413028013631	0.301651178814823	-0.36470963987826815	-0.3963355041574228	0.9486335909298008
-0.7771675323014947	0.3062531250911734	-0.37780721737969547	-0.3705880695102786	-0.6585928234152841	-0.4828784191432313	0.5558069703702527	1.111584429720995	-0.31517826052574854	0.08649748607599198	0.48540999896219034	0.35021039113522784	-0.27856108136508373	-0.47596508279527505	-0.5664752707218907	-0.8269879864695591	1.3112753972727276	-0.6228033150091389	-0.10670220116820553	-0.6369843015569084	0.11696540403474023	-1.3943667712601289	-0.3331322854659903	-0.11353396023153124	-0.20316567826612916	0.19610721125530234	-0.6705196524232696	0.14718336441980623	-0.9417461309001147	0.8427853208190171	-0.7011364318731046	0.3210701273490093	1.2447887298041422	0.29154185154217427	-0.38199354655621803	-0.33638831472263564	1.0024797972705388
-0.8434351058333126	0.3126620532741305	-0.318409894001215	-0.3066383573575323	-0.6696922476192629	-0.4217063983328204	0.532421542323694	1.1279215502047928	-0.31509773464806135	0.23412796256745425	0.4745963095281242	0.23044969343997593	-0.2727032244918709	-0.420352349668972	-0.593024910384994	-0.742186271547969	1.183295905480344	-0.5297857693589297	-0.11343874020434867	-0.6866823923014438	0.044709845323908266	-1.307701259842116	-0.296466385031475	-0.190276377028526	-0.23966941011907328	0.14943444128351088	-0.6378104738762845	0.22002666928326226	-0.9093356931654393	0.6882539570123886	-0.7007167148386463	0.2858927634809042	1.2854490451015572	0.31023026850711155	-0.3902124135999042	-0.24348146196437917	1.062882704656278
-0.8640740853277841	0.30982349454579106	-0.29592455757264113	-0.24294166401181605	-0.6921424231556937	-0.411737325241199	0.4906575979833683	1.057564173811394	-0.3684496991030591	0.31407369507641564	0.46633245425420233	0.17900063646527886	-0.28341483799772005	-0.3613950180009635	-0.5898758599647334	-0.6278651352438874	1.097351584168866	-0.43562018716850126	-0.14985752495442511	-0.7360428313776219	-0.015672586235414877	-1.2207285658288793	-0.2887933570660518	-0.20984935437760513	-0.24160857230661015	0.15877019362151454	-0.5855616996979534	0.2599860225158414	-0.8645765037294278	0.6117271010719086	-0.67818668900488	0.26202376036500413	1.346473520135885	0.2532273589976032	-0.3580300177145085	-0.2450096181668719	1.1551790585477582
-0.8928541970941255	0.3358485545534218	-0.3451655671092706	-0.18822096768261365	-0.6714896360913369	-0.4497637916878773	0.3592481932449413	0.9909257738093153	-0.3759272865244347	0.37797234806121427	0.43723742813420036	0.0896653013985921	-0.27207387053310694	-0.22839344030549574	-0.5316590495106096	-0.5417213425411599	1.0192334266932195	-0.32796071888689887	-0.11064061936636937	-0.7881789908307061	-0.03704908337198063	-1.107195954461932	-0.3950022428446913	-0.2881150962270074	-0.2747373329235784	0.19676688070770443	-0.499825202051825	0.2738361541914312	-0.7454791601699153	0.4978282028955305	-0.6560524250993676	0.2656440233442731	1.353590888506328	0.30391371018196284	-0.35503767858443147	-0.26141189878886845	1.1441366996085727
-0.8948320250851072	0.3729069076539667	-0.36226747085373273	-0.12653535080580236	-0.6419228717774861	-0.4941658534715897	0.2730284165251558	0.9093478630212714	-0.4167575294168149	0.36420028176580554	0.4390783709885211	-0.0004219749206414491	-0.27722206806497074	-0.16878846010079712	-0.46861125741065235	-0.4294385616248406	0.9863880158030156	-0.21819869809056308	-0.1394937642216834	-0.8868106876160496	-0.04262060953239833	-0.9936104803435661	-0.4040598147102322	-0.41086934084715415	-0.39450961404216167	0.18940929414153101	-0.39512811747607823	0.2960235973273332	-0.6672036537248205	0.44361863075371605	-0.5731133299685646	0.34756950961075345	1.2483090039438236	0.3806467197017787	-0.3570740399958858	-0.21825168084796837	1.1844725997010923
-0.927869263002069	0.3978599943942588	-0.3831829231269322	-0.08860544756058628	-0.6696985659469235	-0.4362119374845633	0.17372392160213024	0.7407469506330665	-0.4587719820680773	0.2906517643859451	0.3465066177985062	-0.09663461015766325	-0.28768754438659877	-0.1165543685192465	-0.4331280179212955	-0.3680936405008635	0.9260221169148755	-0.11240498239824534	-0.11722444422748177	-0.9306240380950925	-0.08698791515542914	-0.8656622428720994	-0.42854589505098684	-0.537104716826542	-0.449604474629176	0.19904201101403723	-0.2819099417642157	0.2966454721700562	-0.5864083705270804	0.40350257682311463	-0.5443206327805236	0.3942911652738304	1.179138553391748	0.44438888653053016	-0.31398184675570034	-0.2575612657343115	1.1753225168149357
-0.9255594008157916	0.43567866161254154	-0.4034822346649519	-0.059214407523209736	-0.6506748272163296	-0.33448854728944116	0.1028498161761712	0.7041584689618023	-0.4374639041503362	0.27370354713549594	0.2245841428953522	-0.19203780225047162	-0.3178541819436198	-0.08015345837533956	-0.4107554232616121	-0.3299193094913372	0.9351117854056785	-0.09851941810140133	-0.09224683526296604	-0.9882995468753981	-0.1026374064697366	-0.7702288539676031	-0.4874317873022598	-0.6329862165319502	-0.41644115690167915	0.16471752632088743	-0.1258246493239878	0.3515607389820025	-0.5406048660493098	0.3966542723616072	-0.5294977954722399	0.37062182655725173	1.0996238282356012	0.4554417845455611	-0.35244779289367073	-0.2721103947251266	1.1156804568466723
-0.9518280122234003	0.42892841521464337	-0.43106522912207995	-0.004419097470605742	-0.6437769623108148	-0.2479071960197758	0.05324828612079404	0.7451462561618288	-0.4344817498186743	0.2629408040296929	0.029738683577268388	-0.2780656933367052	-0.3471569205190428	-0.028785348954750933	-0.40578440170995067	-0.3883918580126836	0.9221924412160158	-0.12749845301628776	-0.019013532745782918	-1.0211761168524673	-0.06675392582007111	-0.6248196495071714	-0.43178852786954336	-0.7366404556933102	-0.38656593279000784	0.09975438112452804	-0.07823546371741934	0.3958932796136511	-0.5108770262615273	0.41290040576701337	-0.4578459118878507	0.3720018445011581	1.0264021784024606	0.44568701567062474	-0.35252728012569723	-0.26359227337860397	1.1122722083369827
-0.919600953479178	0.443591933467608	-0.4095105644855569	0.05219017672490622	-0.6863540891648413	-0.1529715190420928	0.06247168187897029	0.7861696706683341	-0.4238027345813369	0.2708142784170017	-0.10062577290096283	-0.3115490059954602	-0.29775386699369877	0.028455266799110403	-0.40047433907158203	-0.46148719917831926	0.9125684928351285	-0.14474342304400928	0.07923907963448493	-1.0168839442491555	-0.028301241576810222	-0.5102588047813568	-0.3416080533820138	-0.8698753244641522	-0.37097378156849803	0.0469502109970931	0.0002001099308359483	0.42717750012331523	-0.4581946273610503	0.4371897207293244	-0.3111038416318046	0.3591375446511119	0.9600198488215671	0.43937888424321914	-0.3565769798382811	-0.26761164476688826	1.132823099938429
-0.9292629912001178	0.44407147102420536	-0.41051442575275504	0.03137807841879618	-0.7675673181437553	-0.08997770147797723	0.05371661875265553	0.8032668721103832	-0.410706188156984	0.20577117248603102	-0.16666169645959122	-0.38774105018425187	-0.3050392757224994	0.07501467453907693	-0.38356079919654135	-0.5486621838044821	0.8688486494809272	-0.19056582644203363	0.09759324315625464	-1.0140640967880414	0.011746097680293005	-0.4962633342083172	-0.3131385753249886	-0.9490930086347908	-0.34757662508510073	0.0037554462134486767	-0.026281634171028283	0.46005749732991674	-0.42431163973730407	0.4494579071905151	-0.11102762833655429	0.30733024876992354	0.9307635775736628	0.4195155860515178	-0.3899549888434649	-0.2167502078603642	1.1816281199005627
-0.9586091061089365	0.47725541625777657	-0.40543995019750645	0.034797593959926675	-0.8726231894866094	-0.07826727434893789	0.08459481003949612	0.8364663776980816	-0.3650318343648248	0.1726697935180147	-0.17027005388127442	-0.4803721904769903	-0.27627906216597786	0.2027954982520271	-0.38388589539244117	-0.6627315513274636	0.8834472237266253	-0.2606636536335092	0.037981089997228726	-1.003549948544125	0.050861588632983526	-0.45435417721530447	-0.23707944581744117	-0.9807851462884536	-0.33549870716478847	-0.010062251787400665	0.05164701011289202	0.4756927393741665	-0.4034821522676032	0.47846931188585773	-0.02051130084253071	0.2836824419180348	0.9180047978483366	0.4024045102445686	-0.35021576999627835	-0.1518062800050224	1.266248361105895
-0.9673642369875326	0.5427530693812824	-0.42159725208040433	0.01729286799233477	-0.9815343551968633	0.000506052535645668	0.09819527163625523	0.8159331416446578	-0.4028348595808401	0.13927103772517108	-0.23983724568901402	-0.5346420531219961	-0.29046114972661236	0.23646399850042332	-0.4351523417505284	-0.7721324012614634	0.8242630872161956	-0.18996343958207307	-0.035202001233922454	-0.9944568740669457	0.09376032192159142	-0.4715369416621802	-0.13663490364669184	-0.9395141868296436	-0.22775287592955892	0.07825970052789749	0.05671729207490881	0.4799292806017843	-0.40564303056155754	0.5799678051324062	0.033516852708415715	0.23820516509016695	0.865569305582981	0.41963270421282955	-0.361802640720947	-0.11808854937518039	1.3099547420113893
-0.9330338896796138	0.5716338815622043	-0.4296520768548736	-0.008693377271114489	-1.0383632973863717	0.011046207506241556	0.10922828680011756	0.8374061384036013	-0.38719612639145473	0.1373925154699129	-0.27114653250988363	-0.645045230187922	-0.29601562056818803	0.2559863559819182	-0.48960274818749605	-0.870803236772618	0.7505328260876717	-0.11100377190814048	-0.09135656363045948	-0.9602992562335769	0.14361441214100207	-0.4487080653076516	-0.07098000630333642	-0.9324120342310112	-0.19273521704437865	0.12484540334423859	0.020082662330307265	0.4376720946741834	-0.32750615310691217	0.6522004518525455	0.11460991396749924	0.17097767882606757	0.7692833331413185	0.48784006290409127	-0.394268935684701	-0.020786391259868187	1.3918969101768708
-0.8903741477124874	0.623647899816643	-0.4486149647284193	-0.054012110507884216	-1.0733013346272882	0.07400001170249186	0.16808870082622868	0.845992319264748	-0.37964652148701494	0.056780506882748896	-0.34171304285456616	-0.7337714925557135	-0.32785253341040455	0.26906329444526234	-0.5786609139476535	-0.9082007948375054	0.7310500680331655	-0.06745134001478661	-0.12657443814964345	-0.9677577552754443	0.12682641842869538	-0.4943434429881669	-0.0009607146042109368	-0.9271673319193873	-0.06885878088669123	0.14679896529833053	0.02082382208787311	0.4547079625774108	-0.2598812808037421	0.6880406425747674	0.1528004200344902	0.14617122487697257	0.6493998642381084	0.46503641818290375	-0.3933057308290958	0.05589162177316712	1.4190644733478002
-0.836790251829677	0.640053033518839	-0.4296842979591634	-0.07071881019564927	-1.1500644719890571	0.11826291808558727	0.19231252625134296	0.8516521550955618	-0.40127539239483195	-0.00026002313093810846	-0.33696646234948674	-0.8274689626370935	-0.3321126983585395	0.24993227968945447	-0.6033019154573032	-0.9713573027664081	0.6600363237276745	-0.06671590003744642	-0.15088795321246215	-0.9468962599228166	0.0625831488558632	-0.5059682473514766	0.04352664775338986	-0.7851548377299293	0.05545283190896031	0.20130970784494764	-0.0051606607383854865	0.47038267497911274	-0.18393852676654993	0.6623352152594856	0.13222953592556486	0.05407320117892438	0.5950028560904805	0.42841810177180734	-0.4214436923263564	0.09508410223233105	1.426766794526516
-0.760993990717008	0.6714099179956572	-0.41366308701227944	-0.03919035456613311	-1.156238772641495	0.09009667648478063	0.23720846835346526	0.9105245834189393	-0.36003565946117055	-0.022330504168452427	-0.3254182902448601	-0.9044071950459209	-0.2898890692600177	0.18933712336851652	-0.5928102823887207	-1.0483020825871692	0.624007301184051	-0.06208758469735385	-0.2976652819490897	-0.9351978520025866	0.06534512663680986	-0.5669145516763919	0.10218780595453714	-0.6800714897253526	0.15613305004555528	0.22773964503634944	-0.04141078583940639	0.5037437591178786	-0.1242621617481982	0.6374560887506097	0.14552941551227513	-0.029471597700659553	0.5020861312184425	0.3568038583443175	-0.36452296439572424	0.11748638186859728	1.4865095683526888
-0.6771914066491157	0.702843651057521	-0.42917879652793467	-0.03093490851274225	-1.160221119404992	0.022495775208842432	0.27757771662579067	0.9127533857977113	-0.37170949982388496	-0.057655740675588096	-0.3081252773614071	-0.9718152968944771	-0.2157855842943373	0.22443981534895485	-0.5523009058268923	-1.0904879295089036	0.559421082163463	-0.013052204068914147	-0.38508171253255685	-0.905118394198605	0.06302086014227873	-0.6896717226466984	0.20327821024132414	-0.5439877053528591	0.1274923129073213	0.28841580010159273	-0.07732574298383041	0.464785000103367	-0.04253706597554201	0.6400309312429755	0.09969156246224162	-0.06684497899017025	0.4378597300507646	0.2969647839091252	-0.35005352584466615	0.11688765955572777	1.5521635589527196
[truncated: 63 more rows]
