# Supplementary material for: Obesity dysregulates feeding-evoked response dynamics in hypothalamic satiety neurons
Source: Sci Rep. 2025 Oct 14;15:35837. doi: 10.1038/s41598-025-19800-2 (PMC12521569; doi:10.1038/s41598-025-19800-2)
Supplement: Supplementary file 5 — Supplementary Material 5. [file 41598_2025_19800_MOESM5_ESM.zip › Fig 3_2/Fig 3c/HFD to_NCD_1st_MPK148_matrix_2.csv]

0.4437334702268901	-0.5843853486038102	-0.9086337306856587	-0.08715232117753242	0.2751088231082229		0.11218240017611274	-0.0552081673076217	-1.2770836197525905	-0.5539442792121322	-0.7116595132535968	0.027964992433520085	-0.349573386436712	-0.09154160574037765	1.2282680889500532	-0.8774136624140393	0.18949807410213754	0.42558298683069823	-0.7318430221537237	-0.7273659747249337	-0.07097784037673485	-0.4061186415129935	-0.1356174429394487	-0.9232451554490619	0.8489628444372339	-0.4280631072172881	-0.4750252257680462	-0.5117899462784793	-0.07339075507041884	0.1915451379171133	-0.22543043410069466	-0.6249799528028993	-0.37838162452467966
0.3035685164074181	-0.7919037779837774	-0.9030684307289149	0.1124876148089789	0.17577160100157987		0.7666208626137766	0.04469240876759627	-1.0397038007027333	-0.6802010734892088	-0.5780844244194487	0.07112266432042824	-0.3080266844598155	0.0840958072059428	1.1928288255908157	-0.9541954204339467	0.2749805821549048	0.2211610640943856	-0.781877377380961	-0.5968644915360842	0.009729862619514147	-0.15513927059042226	0.15878728133155862	-0.840406486663296	0.8471525105564051	-0.43260745770753517	-0.5655644902482468	-0.4325979829831014	-0.2683494836151451	0.1949227692234432	-0.33600790225282906	-0.46231540069117383	-0.119897867269755
0.07155583179384384	-0.9434392498300642	-0.955972226426257	0.46278031345839105	-0.03900503078819545		0.7397237263942585	-0.007204013942284672	-1.0342155623738891	-0.7380681275592028	-0.6509995395286502	0.11510252057190656	-0.26758639452955785	0.21921076795037694	1.2098304660197918	-0.901625721583457	0.36880711239688835	0.11724710515947201	-0.7404855235754231	-0.6844709366082883	0.04927853746835722	-0.043233588526095594	0.22533780342643708	-0.8279196960623173	0.8577198816083724	-0.491301373481057	-0.5184811915216205	-0.22336664930317873	-0.28274669195589	-0.09566523476622824	-0.3808985489582086	-0.4153496500204317	-0.22091436835146805
0.06930313015095171	-0.8480414259251206	-1.0224899127889393	0.5395619685436878	-0.03201682294403993		0.6550176129306943	0.11366776100097632	-1.036492001081625	-0.7236974059927677	-0.7075051898885454	0.13882173866087508	-0.13314118058743352	0.30492268391971056	1.0242540632183639	-0.9130021460199285	0.4449046042153682	0.09970382070673382	-0.5352385018168114	-0.7123357867904079	-0.09903972781611507	-0.15445374397323033	0.3043102871672273	-0.8649329753832057	0.9525985507142216	-0.41351393726558194	-0.45788907219272	-0.009558439403875463	-0.3559047331239146	-0.12241910329160234	-0.35242328107819365	-0.5288510148265597	-0.113405449812003
0.049759767379964445	-0.7555063725645296	-1.002942218906599	0.6341270288850499	-0.01695698008015529		0.648212480390099	0.29326913120950754	-1.0021792273684897	-0.7311233787309248	-0.7348793072758817	0.23819259600946338	-0.02949087085004316	0.29128614597247215	0.9765724325366545	-0.804535364997691	0.4635041868476419	-0.0178883216634498	-0.5019148657069562	-0.6729429877785051	-0.2003299287704472	-0.03647890067177836	0.41199519339609364	-0.8685962627499141	0.9284568267029224	-0.3627909167873974	-0.5299783573010403	0.24262628149225557	-0.19119566888347533	-0.12099280732875406	-0.23712216784257664	-0.6573567314301856	-0.17150244445964205
0.03377785433198674	-0.7046034979185528	-0.9342954393901685	0.6132487673384784	-0.009156107959801353		0.6447752647687788	0.40699503341549575	-0.9688514935198969	-0.7867106133365719	-0.7499031639211116	0.30604950038418305	0.06077691091662526	0.31873757328473384	0.8880696571822232	-0.71558979893401	0.3971335521238694	-0.051915405123151404	-0.48575375097978374	-0.6072076238452809	-0.2798743323356511	0.03773262536159775	0.5626061211609654	-0.822311824417978	0.9270057235660714	-0.20256435276509702	-0.5036356677928855	0.36718409272152197	-0.11147934623134398	-0.12461514441280498	-0.17510940966	-0.6387673243785215	-0.21043168731674214
-0.02205732748171657	-0.6012972160293397	-0.8945842080080986	0.6608144829568204	0.056510498709236565		0.606579140178103	0.48992728313776446	-0.9739429441147153	-0.8149059266673387	-0.7814080719514315	0.32413555433244484	0.17881275839160596	0.32260904218281955	0.8070529202336854	-0.5502313603890975	0.313820800208555	-0.09872672164868539	-0.43931660957364166	-0.49431542224174263	-0.34769053885354456	0.04631599562358878	0.7631713325554091	-0.8551040403685146	0.8880703778359685	-0.15806239195430818	-0.4827517637666146	0.4480217749851211	-0.03305336920060737	-0.10185333653699079	-0.08673607948972692	-0.6863512632776612	-0.20730553125856988
-0.06549576105995975	-0.6002554616768281	-0.8490435943351811	0.6412513001669704	0.056510498709236565		0.5776744865591706	0.5099761342044604	-1.0050933133751523	-0.8125603915007804	-0.781190221587917	0.3480406731779526	0.23755183946250252	0.33734177405822974	0.7663201501993763	-0.41745809002990186	0.26404534382032363	-0.055024145906752024	-0.47413189039306264	-0.3765455565626838	-0.458875916764445	0.1048901066438145	0.8798870953034998	-0.9016281294600589	0.8566354931893286	-0.10147804643802014	-0.44131374203244184	0.500315400476341	0.062249229577876514	-0.10489797209069501	-0.01470299411845493	-0.6886329704078997	-0.16369483374270385
-0.05393461400402998	-0.5634497484315527	-0.8417464593074043	0.5877259748463717	0.056510498709236565		0.45798421694510577	0.5642063045676032	-1.0437490460281338	-0.771330984571054	-0.7816121174834741	0.3722392346506009	0.27798251800927365	0.2515433172263668	0.7233903005634327	-0.37098371412081294	0.2141957590456957	-0.044400627170447016	-0.4710586687498776	-0.26428365567440776	-0.5255183276059119	0.12609187850387002	0.9844258814633078	-0.8904441759822862	0.8433979190524755	-0.0580271814376082	-0.40632218739248743	0.5822580985574543	0.12908419916003214	-0.0520344474856012	0.030682700907009905	-0.6514801650431623	-0.07170083398630817
-0.039391593733069684	-0.49069544651980906	-0.7942970770238147	0.5150315615040459	0.056510498709236565		0.4080990011298568	0.5840090750891906	-1.032555642391262	-0.7638823573353773	-0.7133321867444815	0.37847339865542085	0.3273269196527195	0.16901551401373813	0.6615934537854293	-0.3220023957358128	0.20613282053074275	-0.0688881492110007	-0.4858445564183117	-0.19096527526950474	-0.5712204668002598	0.1522481782818396	1.072528324728105	-0.8616486363723	0.8026731270437013	0.002162664799193492	-0.34049500737358473	0.6533161740745815	0.13212370343862107	-0.02225715201716396	-0.0011891640915171642	-0.6044012417370519	-0.006990219080342086
-0.06895463754458715	-0.4174994386240238	-0.714402417656214	0.5391017905076849	0.020077444642738845		0.39537705301058207	0.6916093027691498	-0.9676459186280709	-0.7722624830171438	-0.719011837796205	0.41794388398843463	0.48610798326362603	0.08063837154557105	0.5521082922786695	-0.2066155350883095	0.16977190290057803	-0.1667615804763039	-0.4552415803871927	-0.07314087946852289	-0.6613431456728107	0.1854109575160217	1.269478865139248	-0.792018102522088	0.7733145218202102	0.04374484974248074	-0.28405151409783846	0.76897905818297	0.16532373328516553	-0.020439940233756237	-0.03612886790568072	-0.5962161242939079	0.10380685380384314
-0.08019406046152934	-0.2721688884497673	-0.703308376657115	0.5089463686163231	0.008806057792299237		0.2501862008196989	0.812351544079033	-0.9887453833895176	-0.7690826089437989	-0.7601203067884325	0.46227977543350196	0.6358073293995996	-0.019254411440874586	0.43493784297571425	-0.10862362399019607	0.12218479205424568	-0.16957860954082316	-0.3964864567909262	-0.012510551954459433	-0.7526048477248816	0.2010864807292146	1.3701742411654447	-0.7761351534541598	0.755341640492641	0.1379944717218251	-0.18607312443379312	0.8804028138745282	0.18565035435633404	-0.04488525308180413	-0.04993129280191346	-0.5716899978795752	0.09959929091093558
-0.05748319950401528	-0.1398045481257786	-0.6117131956910592	0.4103499931451074	0.12814714583231057		0.17827050259302663	0.9709341368110029	-0.9904441154455181	-0.7772225162231433	-0.7128532053400674	0.49527883228375125	0.7931044269128626	-0.12642031438638218	0.33095666732496615	0.03857414416970127	0.047855312233228295	-0.19949682066374136	-0.3805238813240946	0.06910556719556647	-0.7983410995736577	0.23553689831298447	1.5001017800334369	-0.718172027147422	0.7675602125081495	0.23419992166216144	-0.16450783523104057	0.951188513871928	0.19001752766589622	0.007674567568195035	-0.036847146958444474	-0.5318521339121126	0.14834788959222298
-0.09373379966388569	-0.03943856233808	-0.4462190173172284	0.27724039877309503	0.1745469275802719		0.0889532534955399	1.043553864646159	-0.9727462624593535	-0.7685245211997979	-0.6443206900509513	0.5500164904482973	0.894715973136287	-0.2280927293437307	0.30359515641922574	0.1579333524927015	-0.0500040832932062	-0.23779593718903763	-0.42948974123588773	0.10766827691775364	-0.7533449506286556	0.3738008286404839	1.5822332629206428	-0.5998686307784198	0.6657731265465423	0.3029783206526653	-0.1145750703291275	0.9726855018917104	0.25108498589517414	0.058909371414072	-0.04989344689504706	-0.4448015214958566	0.1677364630116172
-0.061251108469075846	0.04923339749197785	-0.3100715537585015	0.14674747621898554	0.24017919568271617		-0.09964575126529371	1.08848569513982	-1.009995890965266	-0.750181825434074	-0.5976014961113536	0.5042325000968304	0.9345917124594381	-0.3517241751271286	0.265847376501871	0.23121379536709155	-0.12945342658194794	-0.2327419978071051	-0.428012655531065	0.17312205849764198	-0.7344555100418662	0.40456991541641046	1.5862725053414612	-0.5318046740973648	0.5923000406187053	0.3292216812024584	-0.04773548886342701	0.9388225770943315	0.19787725573797735	0.037805130670719556	-0.1659774605028457	-0.3724875045051431	0.2104858066240703
-0.0029682035326076273	0.10511924936975443	-0.17798231249154473	0.05167082985166094	0.45051013872346407		-0.2030502253105658	1.1392734031399356	-1.0428733921940443	-0.7252708592335837	-0.5501458232454188	0.5191914839263485	0.9652241685268784	-0.4494454474444309	0.2188301015020137	0.2554569586525472	-0.11767568848906781	-0.28334790319639236	-0.44360333676107666	0.18605053353837248	-0.6849553404232506	0.45335890264710954	1.4876133725224483	-0.5276439415139977	0.49223045575092944	0.26402944814294577	-0.01379539624484954	0.9298745406801281	0.1725116325539659	0.027418891654621323	-0.2886859015386969	-0.38319529387727563	0.23202184125654068
0.05226844031954843	0.06224655338596423	-0.02415440160290422	0.018635865508621285			-0.2605911551751104	1.131643074930811	-1.0861704721297716	-0.7003643432038756	-0.4962315223061385	0.5156101769669015	0.9261643883926656	-0.5223610990637038	0.1706861101109125	0.2538300424820774	-0.11055882458305402	-0.3035689422619814	-0.40842127092246516	0.15076114745257052	-0.5800631034357251	0.4792621712604864	1.2905831242905161	-0.3875473078434707	0.405634387142421	0.2553202644273396	0.007324654081340376	0.8847195802696325	0.11072177552477136	0.035969783810426224	-0.45906919404910285	-0.324508636315159	0.30855787786267086
0.13018694234206746	0.10645547509115227	0.07604793994887753	0.061335560953876656			-0.3137924155212006	1.1392619918813973	-1.1120793409963166	-0.6923049930976685	-0.4076629987885133	0.5454038019205878	0.88656044638943	-0.5811652943395382	0.06894819115982528	0.20853961256344217	-0.07789065904104678	-0.4165909878284427	-0.35742615420159646	0.10703329679484257	-0.45539638446505365	0.47741678983838415	1.1238325163111396	-0.2926883291801199	0.32434113152143984	0.2375666733248249	-0.00043024402171263634	0.916781373860687	0.012726276867901176	0.024147191036479308	-0.5850106273445321	-0.3266475836537902	0.2999128951173658
0.10947796236176163	0.1532209052835894	0.16531263317924516	0.08443611539741783		0.2630926678366953	-0.28977668237331183	1.131401251343625	-1.087387999833053	-0.7246777150421976	-0.35857020589683697	0.5742367464877915	0.8752773124304738	-0.5727102547745615	0.05676958055490562	0.19409176433641498	-0.08018847438238423	-0.47648872962396904	-0.33311697686876923	-0.024395807292563167	-0.3404672531813532	0.49637408034673997	0.8898145439950979	-0.2262986879630608	0.23590324907480215	0.19241259031446284	0.011026065132653884	0.9209743409842701	-0.013407290362945551	-0.051192630681663555	-0.6267083183784317	-0.3231706521191039	0.26936321541679786
0.09215720806223379	0.1715249371907913	0.2028460015886982	0.19853057376187996		0.32080741294322124	-0.3902695945518263	1.1403001311268983	-1.1012197555448435	-0.747651494655293	-0.34466269871280997	0.5801000154733875	0.8162163693109692	-0.5676363637340299	0.028669447940518865	0.14328241147812634	-0.06958435368488336	-0.4781125787208696	-0.26663363918853183	-0.1435263252993017	-0.23573311742793757	0.5016038989348214	0.671474215465875	-0.18358732262047758	0.17365895992841188	0.15250677937049503	-0.05522179677860896	0.88805965269655	0.04607727807654949	-0.07359833618123289	-0.6312469944248862	-0.3441156092712897	0.20775624944318824
0.06090667979898194	0.1734802488936869	0.18522738650964302	0.2447505632421612		0.2515298319947807	-0.48896597945910314	1.0865865764376212	-1.1452467488060625	-0.8076691315973278	-0.2751154791251841	0.5421008530856428	0.6752736237862089	-0.5401714017976527	-0.02147397439630612	0.1252547324298152	-0.052374512518366265	-0.5030374986296144	-0.19404098242315115	-0.27481537645928555	-0.16197623403257297	0.5360107848141142	0.5011825389456115	-0.2293222396826698	0.10854649689459057	0.1917015182270086	-0.10626689786013263	0.8854498778306776	0.06517979521351522	-0.12652733518212472	-0.5816931050055454	-0.3368051421778835	0.1704459279628063
0.0426873627691569	0.1288613876281717	0.22805798266228683	0.27201391682058723		0.3546249513813585	-0.5296508778353128	0.9800976626985388	-1.086050167270988	-0.8209969389906782	-0.18011399925685284	0.4902431759481335	0.554423554222629	-0.5218354966271985	-0.0597838927919345	0.13042218569432024	-0.041731729703776914	-0.5600180411765299	-0.13483339381727105	-0.3181056076679422	-0.13004519281815785	0.5035435305566014	0.3065824460830172	-0.21515694343170216	0.014925292950000118	0.1385869212657317	-0.16174951509404129	0.8232923010119263	0.12504401834489048	-0.1374736847192827	-0.577225135084493	-0.34608170529995785	0.15172844195943075
0.06060696759339597	0.10678956146158067	0.2401054960438361	0.29455831142828004		0.33948614602354377	-0.5768053182376925	0.8603470312274677	-1.0420283020298258	-0.8288365051521364	-0.1305599316668152	0.477026495551899	0.39763431591026643	-0.5164944236106089	-0.12386301595623954	0.04864775561579356	-0.029415529465247742	-0.567591318874815	-0.07239975525583378	-0.33436112087004377	-0.09759745888796642	0.4441098738530197	0.12165536385554884	-0.180622458943888	-0.14785151605186458	0.1448643963204039	-0.18526562515202744	0.8060467287923874	0.1829511690822849	-0.14091367542517622	-0.5853503340175377	-0.36702086126148664	0.14865928443084675
0.09647193039692468	0.06533592042747201	0.22024883959695657	0.34520750967344915		0.2950175620085231	-0.6215418714868404	0.7334303481102753	-0.9929821083135218	-0.8360255290010994	-0.13724327284565555	0.431767548665389	0.29152568213515717	-0.5550716423465264	-0.18983931120938852	0.03692704792219144	0.0059315710358880305	-0.5418696028904636	-0.08025418426014663	-0.3255136172036576	-0.058337372700449766	0.37506746792931184	-0.08187428924492493	-0.22411097477552175	-0.1942055168416845	0.10114091829937126	-0.2655901947106793	0.7440982821677885	0.18032603384650928	-0.1308621003043171	-0.6016449232120031	-0.23416972774709183	0.13663126093735325
0.06065625009345295	0.04966902564000204	0.23168256059627224	0.37685851984511937		0.12206080761499126	-0.5723144759106892	0.5310155422855191	-0.9217883730305545	-0.9059083771887574	-0.10329601601613443	0.48803570102251276	0.2471399035271638	-0.5031410773179531	-0.25387972396785324	0.021715904687616354	0.052249638063366945	-0.5073589603249209	-0.11436129681338228	-0.368005114804251	0.029597827056371484	0.3173740770630173	-0.2115851919764773	-0.25001842596415635	-0.2658686470263197	0.13052828967803037	-0.26414879139345215	0.7272134543515422	0.1796704652581513	-0.06890019507631506	-0.5463383426379398	-0.15334040887831937	0.15599815650754797
0.01497167024416782	0.0009740322125254552	0.17860842684984285	0.41713089946897536		0.013645954948240488	-0.5487071800728132	0.30261379180757064	-0.8833210509148282	-0.9481014453918413	-0.08842188274223739	0.4449261789748113	0.21479744053010794	-0.48530421568668247	-0.2998012309799945	0.06630874789834237	0.040055672503583516	-0.42226255382801947	-0.10791061706865279	-0.3736884699509036	0.08661295584363286	0.27520806329152425	-0.3136548766400683	-0.22371387161213008	-0.29804418848902187	0.13163267732443198	-0.29533806125050094	0.6646778265177937	0.1749898536789651	-0.06385220971073549	-0.43890571071083073	-0.01649177156843762	0.16215155231084843
-0.02581763296353363	0.07373784009932063	0.1375207372027531	0.3721539814849385		-0.03348076998056131	-0.567025959324039	0.1318920448835304	-0.8019239734647943	-1.0140633298412163	-0.05560423572934161	0.4478986557428629	0.20827279224094677	-0.5016412651456252	-0.2770724727845326	0.0361894702079479	0.04214842737890763	-0.32917661283566735	-0.13290308378720767	-0.376595661784046	0.06781213559285212	0.25986922668975027	-0.3652629688705598	-0.28209315643458854	-0.24787128128751595	0.07528408112501397	-0.2862336919341905	0.6131895581879483	0.21231157232352701	-0.14454912671771974	-0.39144773667861493	0.16347772018842957	0.13106472953425102
-0.10329079909034053	0.057144150169438065	0.20999870550340063	0.22045818250296811		-0.1279815611464507	-0.6181154572232131	-0.030099994165063516	-0.6994186005011264	-1.0884507498782976	-0.048917783372206806	0.4348944392649809	0.26088424493888523	-0.48974968480750636	-0.25010123521019584	0.02597381891064408	0.01551703475009492	-0.25108391941390173	-0.10874040703133639	-0.453884568208659	0.05904666241350248	0.22245150650447748	-0.40739744638395575	-0.24953061417770578	-0.25286335968150436	0.03597877407800061	-0.27253585541860775	0.5153236743283776	0.21200603008917285	-0.12739820426980233	-0.3310171149237569	0.33871520489770096	0.12375873880810037
-0.08677908123279758	0.00663433885931386	0.2949859580646933	0.1528921957517429		-0.243903900787677	-0.6299739435150338	-0.1758214804147882	-0.6186727966807661	-1.152690327415185	-0.021183779685292496	0.4264840337749371	0.23823345987175273	-0.5063777139349105	-0.20861898320952216	0.04990024317183604	0.0546471808705449	-0.23959317290753673	-0.0640643395670478	-0.45289895951666237	0.05678702411449532	0.21617454143545184	-0.4017842369551327	-0.19233991758672767	-0.2567685760061507	-0.04288449854633255	-0.21868441529529375	0.36958107001513457	0.15067635898904386	-0.1950290553118464	-0.3663810894836629	0.47738134315472625	0.023767836486221085
-0.09163602584540748	-0.03422870417837337	0.4047632382468024	-0.0006973415945718209		-0.3746504657467079	-0.5669357786131135	-0.3299034252324319	-0.5483353653352883	-1.255846194342536	-0.03469394638473431	0.5134776796495265	0.2534259184963474	-0.49257591079320573	-0.13699305136867707	0.08437915579880394	0.09354684783724174	-0.26891098954903775	-0.051449096264877335	-0.43661581251188586	0.0514357073235208	0.1420498616369721	-0.4159491915512953	-0.152150906113915	-0.27083435032094727	-0.13901346956995453	-0.09971187108361779	0.23903211629397253	0.08520199759684938	-0.27245213060542195	-0.3784957455692125	0.5511188273029937	-0.004516374873427648
-0.0815724532507879	-0.14727593014535076	0.4679039564937829	-0.0576380886911505		-0.5015622624540406	-0.438160245885054	-0.4366599329842324	-0.4710107804257233	-1.320978530630201	-0.04582224099881782	0.6512536896205257	0.3116042529971604	-0.4360245755314601	-0.03365582671474583	0.09585600038660669	0.0883017503045245	-0.24679343080500624	-0.010432986925022526	-0.40085462082937423	0.13326998977431997	0.16201320261237326	-0.46104840145894305	-0.06626028465144011	-0.29590704916558214	-0.30062668406235993	-0.016127314896029067	0.16475213885037937	-0.004968228414571047	-0.34509563894119	-0.41148511609547606	0.6645683620963421	-0.09070179737987254
-0.08810722667538369	-0.20022196567573483	0.5593408214653535	-0.049910722760182706		-0.7390098202013518	-0.3935719826184513	-0.506225456490438	-0.457319864276562	-1.4165064415577737	-0.0783590436476537	0.7799646164540435	0.3838267095362874	-0.3923931127900185	0.10436465386364627	0.12786962128469237	0.07330981016690843	-0.24159120553393204	0.012293462312864305	-0.4004760919526996	0.18499209567755406	0.1909654245904744	-0.4304994459767806	0.029926801263739	-0.29538805527494244	-0.3970425954244103	0.03990613394990723	0.12684703207931444	-0.08536484808172214	-0.40926222996252476	-0.3529526818610323	0.7517940979555682	-0.16118640393361428
-0.09129638548911953	-0.1887738525561557	0.5801675925483202	-0.0855132032224015		-0.9195966858563966	-0.3320170871350535	-0.5541217008743053	-0.43794303719402866	-1.4995457201537647	-0.0671713065209351	0.9060019759163367	0.5323126578979572	-0.3222405422939348	0.20130438405422796	0.13668292129324372	0.11178912822830359	-0.27684940950014725	0.07534449453985834	-0.4149830572216902	0.2127542727047381	0.2593670333999232	-0.46891328878179817	0.04543060573124609	-0.3428539886586561	-0.5657744460918186	0.10917305179269002	0.09786736985806883	-0.14380305140464847	-0.4668767483117543	-0.3144816376652008	0.9299084172834613	-0.17540860075944384
-0.07433732313324183	-0.1553716526302676	0.5651588865771482	-0.09520035986068806		-1.1492582341658073	-0.28807340343554466	-0.5422922197108127	-0.43238562086911925	-1.6741003087488593	-0.06017473871391345	1.0629685497646437	0.6175567113233242	-0.19036707682511475	0.2580723113513469	0.1348985636070718	0.12222154753343491	-0.3596781563871977	0.21440983773760247	-0.4263365341675228	0.24393401372312845	0.38086799989283066	-0.47777814959831666	0.06627374652357654	-0.40657641778210224	-0.7155906539767435	0.1792652066929141	0.10571120299244594	-0.10544771157396063	-0.6182660898897165	-0.2030798086099817	0.9273477958989224	-0.25136290018758456
-0.03514611438699766	-0.16020345741367778	0.4588934080257231	-0.07619845513498523		-1.2292274118006303	-0.21899211452069028	-0.4473767945686856	-0.37483634036535396	-1.7532961837259127	-0.074026284703782	1.1128027224016797	0.7107932131035977	-0.12708592407235006	0.27329069845462206	0.1321687159901407	0.10140469154086038	-0.46671800991404666	0.33895909226844995	-0.426196766124664	0.2247233952383519	0.4636951114537271	-0.439870117071282	0.11091078397734744	-0.4300087556084544	-0.8286999768176744	0.18901489522162368	0.016399552406453508	-0.0622650749238959	-0.7697204244144172	-0.11726167662282808	1.030777949278147	-0.3618986351993991
0.005241923818601069	-0.07092962714749225	0.4223324987914321	-0.09772902135439392		-1.2945646033834934	-0.2377728943586943	-0.364281607470636	-0.33039451290512645	-1.8157248142139184	-0.06683776219784215	1.2336163748798286	0.7483012432520345	-0.08166108528551576	0.30772633455261794	0.13184161006654307	0.09775164138223094	-0.6065332970265954	0.42530123188719965	-0.43844045127398534	0.19579194071026457	0.5091197384247473	-0.3741244722381408	0.16522873193455262	-0.47351396206413654	-0.8560209092594349	0.22044186382475925	-0.021670433521646805	-0.071531212756357	-0.8132619839289104	-0.03337101174391721	1.0568491406405403	-0.4020339056562371
0.07317268516907685	-0.05929886457657062	0.3450582075602663	-0.16168636181439333		-1.3292695113983153	-0.227703155403827	-0.2583403390475602	-0.29608739509646514	-1.8313794251876268	-0.08996922276564259	1.2957511697144024	0.7589273367332805	-0.03831518600288361	0.28314681147999404	0.1384669918644988	0.14908689796125324	-0.6990486528952622	0.44362090483872774	-0.4158660238433677	0.20598859471713832	0.5829044238838599	-0.36653035821478724	0.19673929401848073	-0.5684300037719476	-0.8443930440659395	0.1837491163792187	0.011643115168080892	-0.08690885067804155	-0.7839359373718296	0.09010053421522504	0.9799009391796909	-0.521984632653784
0.11552120203032959	0.02925326757270113	0.15701615978510688	-0.16808123359708213		-1.338960727353398	-0.16920673503551725	-0.1342677029145754	-0.278892864820119	-1.8372273128745618	-0.11988753371427659	1.2865385038161228	0.7696678214343868	-0.04093133031426374	0.29638122463468336	0.1603091566543333	0.23833551214340307	-0.7384491580505812	0.4564592903636561	-0.3401384686240721	0.223005800654412	0.6275646649963875	-0.39062588663235	0.17170273283104476	-0.6480927015925798	-0.8728070901991052	0.15015119721251785	-0.04944818783123017	-0.016629632187258565	-0.8004806086957478	0.15748981714508933	0.9465388113991068	-0.5925103380022454
0.1448171016930663	0.0949204608925602	0.04040816435298315	-0.20350315909521727		-1.3512478657533582	-0.17923730636399046	-0.0697902884216189	-0.2844554845771455	-1.8469750032836139	-0.1214231853109247	1.2801741161297497	0.8493128500694798	-0.01105766843612525	0.21733928454124657	0.1535929337473762	0.30289897899926344	-0.699367183338565	0.3787379394005745	-0.2920321352092971	0.19944676986469928	0.6133331153836986	-0.4037258086562467	0.07766254122302729	-0.7391221502537872	-0.827658537202721	0.04557025981315592	-0.06254525122911411	0.028162661708121678	-0.6741129521054232	0.2032276493858088	0.9260425763442687	-0.5572460559556832
0.22457569892513943	0.10250563018200005	-0.12166282801960696	-0.16920886587586162		-1.3497919540720582	-0.20956181039727612	0.02445934684110495	-0.24262433966923447	-1.8033978411474834	-0.12336276988893129	1.2103003908393064	0.9367814062068798	-0.0023515804738364733	0.14881531938994136	0.15408820697965653	0.32232967048087524	-0.6860374769646351	0.29029865901964297	-0.24618648946466312	0.17106797948250999	0.6571426690085487	-0.38136028016611645	0.04854300175005085	-0.7615240630513658	-0.8037306908422177	-0.09584781057838157	-0.03364994578588529	0.06504013213907814	-0.5231207729934556	0.2412286904765833	0.976230695052162	-0.5844809807117363
0.2735336661870571	0.21614492120926548	-0.19202154758142526	-0.2047051244180822		-1.301466390763726	-0.3028320422558196	0.05345261608429802	-0.2229129846900307	-1.7882182177899064	-0.11274985046266432	1.1316027290187738	1.002821915425436	-0.02150381109879875	0.07053020168719501	0.1075358044586024	0.368410253799892	-0.6623325923007457	0.1930080780435362	-0.21244494554196658	0.0601346436582386	0.5947957459500308	-0.39685427518974387	0.05762289130836669	-0.7352110727959497	-0.7321433228561658	-0.21831245941191063	-0.03081819030758811	0.11622079711534442	-0.4071375033718253	0.28761256594483664	0.9861399747019342	-0.5750817870517696
0.28177811912236544	0.31652083213312066	-0.19157298559705055	-0.2367760419557919		-1.191846926031339	-0.36891528452376693	0.08531331588232093	-0.15729726076546685	-1.7553995705690468	-0.1009203902964618	1.0138631584787299	0.9990668581916712	-0.06471410158980657	-0.03429585686811689	0.030793883633466572	0.41754441650018015	-0.6372667717041005	0.10627407664862185	-0.19490401480900824	-0.0021240524471807356	0.5582752419589021	-0.40945647047514155	0.11395610794698818	-0.6788714026676537	-0.6345054174576069	-0.3207838157421514	-0.031119760607380965	0.18275389303904105	-0.2669813003361564	0.2919452990699466	0.9782925348983044	-0.528561678212632
0.29797577761273303	0.32015510861064644	-0.17892577091048784	-0.27225037225000714		-1.1206535322613949	-0.4800547872927784	0.1300137802563081	-0.0030299022044179224	-1.711974077518756	-0.0666770213205183	0.9150554840727247	0.865684899608692	-0.14356380383222012	-0.08356519371351635	0.028550183096088387	0.41872269414585983	-0.6295334365534861	0.04571505771270608	-0.15292714738791952	-0.04137393024774012	0.4712158423716482	-0.3455518916133753	0.2171316718275939	-0.5654774579268851	-0.5148500341635869	-0.3917352942637213	-0.10803558683005185	0.23047910109438446	-0.14568140212617403	0.35413212953892215	0.839248992931575	-0.5728234945071704
0.2944579970628093	0.3212949274144469	-0.17009528304338467	-0.24547070378944613		-0.9920458071342058	-0.5232864591681926	0.13607382419677277	0.18325583323688932	-1.664574309500607	0.029521243805762497	0.8331312855103075	0.7511728599309636	-0.2773537402157596	-0.05094703607119118	0.02003845834252698	0.43855649255194934	-0.6129375913620532	-0.060893329579830825	-0.09878134393210018	-0.19881403996349162	0.30625606169737835	-0.2933181901943481	0.36090483937649115	-0.5099038000929147	-0.39167704855482016	-0.44909205768982935	-0.16016776474777922	0.1739015948416702	0.008115290617333699	0.35646185104648703	0.7541831128689738	-0.6186693099696766
0.27311408344639654	0.35320994748362217	-0.12253126118815309	-0.2778250532242543		-0.8548342086580292	-0.6138086740967978	0.0567686679063551	0.3221313641842521	-1.6031465133395144	0.08980501505170588	0.7918625388227681	0.5842876416301201	-0.3767953493983154	-0.027731269277518	-0.021362794939681694	0.49306197656233464	-0.505809563008278	-0.10354794461738512	-0.04112749952891921	-0.2845385728356239	0.15005382153782015	-0.3077047033709069	0.47758959924038624	-0.4045522943414056	-0.2945695752513422	-0.4489523302870018	-0.18679600768988203	0.14611889018915714	0.15196809462628402	0.36676050415129136	0.5799472520699548	-0.630333103930686
0.23803132789268217	0.32581889204909653	-0.10086741812711475	-0.18065999768342955		-0.7595676074021837	-0.6631951055742236	0.05670949102145292	0.453305740186625	-1.5249752674800892	0.13727299257777884	0.6918409078677571	0.45465081377009076	-0.3986954391193439	-0.013924530695648701	-0.0952066700768904	0.5252724355739211	-0.4234115479128236	-0.06707996545787312	0.04988088598298913	-0.30922092793328987	0.027026308526728354	-0.24378620480190033	0.5974895000826673	-0.3666076016648512	-0.28103887182460396	-0.4559335330643551	-0.2395164031408136	0.11841192089470023	0.2036139887628469	0.29522222204237536	0.4773432486694097	-0.6267435854303669
0.20587546503886234	0.3629511168248383	-0.06117628695728185	-0.06200111874688813		-0.7063827854098216	-0.6994671550026214	0.025541159825846697	0.5784503187223506	-1.4195105792951321	0.20088498431919444	0.6569055067353261	0.3512193126925075	-0.4374840139318499	0.02788614853774047	-0.13753825772386805	0.4733263364505829	-0.4030896225224166	0.016277173779389677	0.10525987200644474	-0.3086095681376676	-0.0549426982171527	-0.20627350751323364	0.6678783013287656	-0.3126003789434301	-0.2527949832588622	-0.4666635645045424	-0.24968351935625846	0.08184706687989571	0.20118149043342556	0.26716995204676336	0.407331023273406	-0.5678970788572675
0.1940385545775608	0.41070418788503726	-0.019486408409481425	0.1384904137591932		-0.5956308718160118	-0.736320574342023	-0.0007135024620301425	0.6967146779945933	-1.301771956813877	0.16962812642326816	0.7236857800380043	0.16596783719131308	-0.4283460186500002	0.04486785574877248	-0.13604874654951807	0.35345609666521083	-0.40302534889223	0.06998648408806422	0.15489411485469312	-0.3491195585109549	-0.05534122931777767	-0.17690273082699373	0.7593738653029606	-0.24618809618317447	-0.28107078973893673	-0.3901298765568454	-0.20777996348659683	0.01781870985972557	0.18775532436151154	0.3635771874772528	0.29499134085351103	-0.4974614297526026
0.19163067044813537	0.5001039985182234	0.02751729403912364	0.37995907748010727		-0.5121641376623799	-0.7370503451134943	-0.051795430744785244	0.8121696363960982	-1.2300963255397128	0.16573019616186932	0.7523353347810321	-0.018820779291339317	-0.4403884917569759	0.09169956890939202	-0.08709954971555935	0.26561860249258384	-0.5008336382067169	0.22718801474065803	0.2458449913630242	-0.3550666299659673	-0.031116031232849173	-0.13619944611773008	0.8587525646474192	-0.1836112349953874	-0.260380996533977	-0.3586148748607917	-0.2074047934524696	-0.01878383497956203	0.09099259198640226	0.48835330677450556	0.19460635330848303	-0.4516495141407691
0.12357182481257631	0.6394465478821093	0.04492887439647454	0.5566319240037361		-0.4755302571521714	-0.8025042239613516	-0.10171459932942199	0.902132000500405	-1.1336524968093333	0.037027652704674716	0.7407617551348079	-0.21983498673650295	-0.4798535440748129	0.13416209515688368	0.02808736615438223	0.12209480384983444	-0.5710120277163313	0.4183972567142325	0.30199991103962714	-0.3044190726772081	-0.02821395101242713	-0.08516243126179478	0.8983890712054763	-0.16046183864711933	-0.16146230994838462	-0.3144857362367461	-0.23312581759098258	-0.07002147832891484	-0.06030041101015739	0.6027937655622158	0.09623475358179494	-0.4040939587258385
0.08813096410560853	0.7629664391980373	0.049019578488921446	0.7966466333823345		-0.43300467279735877	-0.8310422795266265	-0.11610155273770321	1.0107511573415686	-0.9746930412931478	-0.03288202415623333	0.6773606325425429	-0.4381581078115346	-0.4949685745063932	0.18157914587408464	0.150594276839975	0.03305087202008317	-0.6171812622709659	0.5256337362590772	0.43298578988493475	-0.20861804809269507	0.015243038906854429	-0.007775760536846049	0.8954847380908127	-0.16065279814786484	-0.0675208070844043	-0.22968623881002048	-0.31675095082637483	-0.038772424596155215	-0.10630198192821423	0.688853771420014	0.06818587589523394	-0.33530851129711037
0.10555128770656183	0.8079000605130491	-0.09325460279012604	0.9716470607470802		-0.4322981456197006	-0.8685817033492371	-0.1339089833458619	1.038338095359766	-0.808272474853589	-0.1367974800107355	0.6217200397633333	-0.6297947877594974	-0.5017642361147316	0.21134812709584477	0.28403401086978064	-0.03788919736005401	-0.6431646381731919	0.5861022337897418	0.5592582628144097	-0.1402998347894029	0.040960453303234855	0.07093483765047796	0.8106038169887656	-0.26125281556944335	-0.05628278113546135	-0.20072419680859385	-0.3501607118413013	-0.0038149391207918603	-0.1830169970179893	0.7390013543394272	0.04277382064965941	-0.20486665434336654
0.048943629092993664	0.9272182210360214	-0.19713684545047044	1.1448774696660575		-0.3939113278039021	-0.92917815158425	-0.20382786598208052	0.9674302471949859	-0.669008739578531	-0.27256279834952807	0.5416477580935184	-0.7132170901049393	-0.47368388833187514	0.21000043450343422	0.3893715520440148	-0.10874787778465815	-0.6275772981595796	0.6453319769911965	0.6649227286088022	-0.0909368551783376	0.051137329856948924	0.08761696522716064	0.6888450217175367	-0.30550739626394197	-0.004457565228216276	-0.18366020782095985	-0.362391035253155	0.034892663753732275	-0.18775834542533626	0.6764997683013133	0.08901929307121888	-0.11840363268418334
-0.00811961646324188	1.0144573235400243	-0.34150299139158774	1.2966534294027707		-0.3723955556271008	-0.9446441435078775	-0.3259157799550667	0.8450897906858217	-0.44433905222970865	-0.42374185432633926	0.39939691628829554	-0.8019372185410889	-0.43793761264006126	0.18007298963203197	0.4352308776121808	-0.13105997272258577	-0.6065931216325199	0.707821664785882	0.7716598766835987	-0.04794574262315161	0.025215347522121383	0.12726937036258096	0.5591036713724777	-0.32384795971141206	0.023997833001735577	-0.1798801682792912	-0.4083408354867962	0.11324692552342197	-0.21719851235998638	0.6636400917437784	0.13067135855863815	0.0416741473260306
-0.02593986719347896	1.0164303560271204	-0.4786694949509629	1.5273192718267168		-0.4091956997782161	-0.9751152447874134	-0.34303689943721727	0.7874523534843081	-0.28831262253817974	-0.48156732454102374	0.28071259785326175	-0.8607738981467484	-0.36102292209540204	0.15457169709203833	0.503601860483436	-0.171660517614481	-0.6584044708993628	0.7378644449205858	0.8295805844043272	-0.03117654589309991	0.048403302263113165	0.1488187685315582	0.4150922846632624	-0.28141241006312284	0.03588340540367592	-0.2539147987159983	-0.4858799484486682	0.09745589530461282	-0.20839936020832198	0.6403102770651173	0.30962008247608397	0.16312757866357822
-0.02545806081300933	1.0495635443440732	-0.5843000246353492	1.6069775426239672		-0.4782111085968469	-1.0103396641578097	-0.362052754747349	0.7880548958410263	-0.13709136919141338	-0.4641962456000016	0.1962057260027818	-0.913557504903666	-0.36908252525580043	0.15978472557717516	0.5577276059723149	-0.19350101223722166	-0.6280711935632367	0.6847706725933941	0.8469510071310264	-0.043790341969475656	0.07229279603158846	0.07751525385429257	0.36973579263789486	-0.17222328008747767	0.07869905194243812	-0.3181754803195636	-0.5242815788006159	0.161593964561879	-0.1848902412644546	0.6894569263968041	0.453481150709349	0.24371628512692228
-0.027282302409007496	0.9963715360954689	-0.6576851706062044	1.649366555678163		-0.5730172783972716	-1.0099656359633173	-0.3367730133326727	0.7704936895069739	-0.03775132390613256	-0.4189057927668897	0.10923546433284655	-0.9876121117245236	-0.38316236934291215	0.20301569186464188	0.6220864449897204	-0.18170799835431312	-0.5553037762928417	0.6062330099933807	0.830649269111016	-0.18478052715025012	0.009480084737506212	0.026823646035421266	0.392321694655709	-0.06382067637232866	0.12513977774072266	-0.30807713564590283	-0.693748884410426	0.20054389977576478	-0.10612694739038223	0.6986703900473337	0.6343942544698927	0.28377019131260184
-0.0030435619988506022	0.8978540058690638	-0.6602183616270005	1.5408686322029095		-0.6544935922350126	-0.9970860203611389	-0.33343151155126177	0.7578478412218483	0.056541528399687443	-0.3119721938524064	-0.036010027191331596	-1.0207762062024122	-0.40740631494016366	0.2442564452632614	0.590728204906706	-0.07692004895475482	-0.4877339293788007	0.5050231485113104	0.8524560796797797	-0.17509048108535757	-0.12283675120813045	0.04893770607142832	0.34352949251445886	0.07951853521060588	0.20623491908179928	-0.34894454952765147	-0.8511076450479994	0.2770486895372397	-0.060201524525389	0.595077191378446	0.8498876997916296	0.30485858356731804
-0.07872564999367163	0.8029716503225506	-0.7381177641981995	1.3947317258566228		-0.7600711024172837	-1.0086476217735825	-0.30956020472164697	0.7731625222984979	0.22172996061543696	-0.32050220041800936	-0.14443825969898444	-1.0666999322192396	-0.3748289643946605	0.26143834186665205	0.5495923278408835	0.007586075216827026	-0.3612436758219416	0.4179990071243541	0.8049948627644875	-0.22085264946364164	-0.1991855272319048	0.05533338384782022	0.3695059563934743	0.1919016046378243	0.19928373429716806	-0.3427500074621486	-0.951943861638405	0.2847024340805425	0.008977916488243256	0.457677535852725	1.0100061214096425	0.2905833784396527
-0.07769365866059906	0.7201533127437314	-0.7697994809801602	1.2776519037755927		-0.8552019920810621	-0.9519798555547766	-0.30054703167473296	0.7369511594888388	0.34345920563068694	-0.15236244092147727	-0.18538534343782168	-1.0606311471219523	-0.2541974969565484	0.2669053921096972	0.40383536386044305	0.12504640787982685	-0.2157015008387077	0.34689885054971803	0.7879105744175923	-0.23924336244752173	-0.23666229537275507	0.01369693440736718	0.3790393018472546	0.3334340746473706	0.1692383233442115	-0.372448953157272	-1.0613522399085293	0.32028962576787284	0.07451480847853317	0.3692966920774747	1.0835683612568014	0.33331461821242614
-0.05631638789349278	0.6278924356556856	-0.8462719875332307	1.1526291499357466		-0.9528903759778536	-0.8991137052521114	-0.3081917190508513	0.7154179999722621	0.42864729005773466	0.0055628700615007135	-0.16819204690328202	-1.0788819259131637	-0.15096887752639412	0.2570137922818712	0.31342502977581777	0.1938744291374582	-0.13372988488345514	0.32919079592045647	0.7419522614229449	-0.3523550712179276	-0.31129637529862	-0.06507383638032667	0.4172501130663428	0.39494572214486157	0.06621754298584245	-0.4027899767182571	-1.1077226633493171	0.32583484800750045	0.0712678375106897	0.31894735874735936	1.1694676790438456	0.23370461178867422
-0.019147985459633844	0.5264136070752767	-0.8413929619802918	1.0268602409993686		-1.038637632511902	-0.86169717112779	-0.29030190866543004	0.7376019655637434	0.5295530234899154	0.15151534657819127	-0.09044857575181889	-1.0213566612857365	-0.042132268604064674	0.28942585662900344	0.18061725618711982	0.23289414717677698	-0.08111833787255533	0.34737100853317726	0.6723218791535708	-0.4179895397647223	-0.33514151544234033	-0.14139106144146835	0.4613998097207455	0.5354260242121825	0.03724186349884633	-0.3930542776533003	-1.2191729730830156	0.32355848033749784	0.012954144503003551	0.27751364857940386	1.214184042208816	0.06605736201490758
0.04751165324199065	0.44429868919520177	-0.8689174533407978	0.8935670440084648		-1.0774477695386442	-0.8029745597960136	-0.1406919409750353	0.7521988746565071	0.6157307623250347	0.22868614343985566	-0.023792581088176324	-1.0205671727923031	0.033195791113575644	0.35955736759293533	0.0466189811021931	0.2873941201812299	0.004774506629589698	0.3377782580050045	0.5995772491122253	-0.5532007066142387	-0.35553435988005994	-0.15848640602568204	0.4864662655048685	0.5778326463321414	-0.045243942653236315	-0.35613641164432236	-1.2852680631459714	0.3434141793684032	-0.10784398803186246	0.34536873077257485	1.1740863815864135	-0.012608578251048507
0.10565402055711745	0.3275358320713024	-0.8224505168208444	0.7329783815640896		-1.0324431579615	-0.7895089904046869	0.05588657667042438	0.7720324725844278	0.681160442676794	0.3179852636560446	-0.027981717202859514	-1.0335359228257313	0.11988912958158338	0.4359551379531158	-0.005531957223429824	0.24680227946474248	0.054812064834961226	0.3012366195490956	0.547673119579378	-0.5544538350433172	-0.38744742937845633	-0.12926036707743577	0.45897422625220996	0.6543694411134204	-0.07460874472920083	-0.29612738080603385	-1.284180316692127	0.3484574467967405	-0.24051866894132856	0.3188866013363957	1.1348319119402457	-0.16320389064240712
0.09263698431934045	0.22704113388440325	-0.8004794040319556	0.5316978037950386		-0.9855624089975381	-0.7335355971803493	0.208759213364496	0.7147294878675269	0.7355943958466329	0.308995649023282	0.010927397063017447	-0.9238409446854219	0.1253922463868985	0.5037297149226649	-0.04605945828777705	0.232763421956817	0.12463971547210809	0.24679387851359938	0.5020909461070011	-0.6204962270244861	-0.4425033382133205	-0.1000236356166448	0.5151227767060506	0.5853760570973727	-0.15393267714459796	-0.23450092744071854	-1.2874798170323187	0.41062941367502814	-0.3358305951655576	0.3163645229081852	1.0318153713690787	-0.23001516076528356
0.05002179676563936	0.12169307405728522	-0.8318064198684404	0.40375395458854124		-0.8995868223009928	-0.7374609528588586	0.28941859220347604	0.6306150273419568	0.7802108090901037	0.29185605775348256	0.05640446972839265	-0.8251004857270159	0.1536614092561819	0.5444419241367351	-0.12564659565606429	0.19030153717454787	0.19847847926905826	0.20558917107808572	0.4431143459154757	-0.6719813149908141	-0.515866001689328	-0.0198158825152986	0.43512616607642407	0.4678063574679811	-0.26195481498007156	-0.12901257272936945	-1.2750227666438712	0.411942922783288	-0.4264003165443341	0.24205873053192076	0.9861348624026653	-0.31120871741508127
-0.006953436127830848	0.062080580558570575	-0.8761488860828781	0.29051112991016803		-0.7763650865359216	-0.7749144065596809	0.3208344526155389	0.5740154863176048	0.8346483223965679	0.2409365730396237	0.06429363569088056	-0.7076772367729389	0.22079800942848543	0.5092760784861229	-0.28381297398379085	0.1544117774666414	0.2370478494009435	0.17603636074829432	0.3988124988111071	-0.6306607313081618	-0.600705053809628	0.07225812064596009	0.36866923476062474	0.31086799339979476	-0.3820934380642002	-0.045941088815447825	-1.1789240225616437	0.44723007553357375	-0.5121761256270322	0.21844557918548632	0.884427469275661	-0.37732615747715614
-0.11948826748081753	-0.00035002286679949315	-0.9472217442993387	0.21432369937371237		-0.7312372650568979	-0.8690162034390999	0.3119725643286929	0.5786427702986134	0.8310393247120915	0.16639764294369205	0.09701350355661778	-0.6227530060721895	0.22642435385336382	0.5070392056077752	-0.3545668466026729	0.06419541929939664	0.31195643792540473	0.15963475409905264	0.3017487623222037	-0.6438263674426902	-0.6427004690063562	0.09214434709091125	0.32843386049700013	0.13256830401148223	-0.4642836719218004	0.008699062993482077	-1.1145117154980146	0.3711504753076893	-0.6049056768533603	0.19237203823903215	0.7644882270946007	-0.42359187276294075
-0.12830615494408215	-0.042166807117910605	-1.0056435253004539	0.16450086157964305		-0.6246139536271278	-0.8869535718741096	0.32737548110338377	0.5613786874796386	0.8422384065347929	0.15778688179394168	0.09234817454149528	-0.5647738919165098	0.23222624719103138	0.5038959206534752	-0.5005074615891214	-0.04911965380722626	0.3932748261171568	0.13634610832902722	0.23531000614821834	-0.6162564202135157	-0.72102189379088	0.1220019247119211	0.23398023599294476	0.018744246628887636	-0.5059873577969546	0.0695114216414692	-1.0458092341145113	0.3084870608587216	-0.6408816548415867	0.204229432806771	0.72280164452277	-0.4464667489543207
-0.21423252520731265	-0.18135542705114177	-0.9533627994721708	0.057244745938884525		-0.4865174751095885	-0.8787009280452448	0.3519137759945498	0.5794986971758044	0.9122783729970034	0.13932782080196018	0.09419458573522836	-0.6139982300482011	0.15415537377131416	0.5043536650903774	-0.5942312043600182	-0.13714014551645823	0.4114100516068226	0.07542030775526978	0.08116429885328369	-0.6091490445430479	-0.7777667585861674	0.1567320802996343	0.29859094156008475	-0.11354030054902176	-0.6213289023342441	0.20280977802834926	-0.9200185415620563	0.2626900562937039	-0.6957671331673324	0.1905121385387674	0.7389207361968502	-0.49699856774233264
-0.3545020698347655	-0.25668721047540505	-0.8500371344930411	-0.11418531665233904		-0.3643296084996533	-0.8939775035166224	0.42247510297707996	0.5789904198936661	0.9356826385184085	0.08673699310111328	0.07381519131648479	-0.5644277403036847	0.07572812703162135	0.5142967701318695	-0.7254592306575118	-0.20152381934859803	0.48096513013177733	0.05731886703792418	-0.0640394333780281	-0.5067179250073799	-0.8340439206730474	0.27628448275214745	0.326619033887092	-0.15463251628365235	-0.6360948953630122	0.32844258473412447	-0.7888245797495166	0.12130140165907574	-0.6657348463374249	0.15997808354153603	0.6439127030707514	-0.43677094028137065
-0.5005247545234635	-0.3134887048162038	-0.7879302785022164	-0.18935981079703954		-0.18387581268124684	-0.8583502092120296	0.47116230258056413	0.5319755254164829	0.9514680300212248	0.05394927542334095	0.07918354802548466	-0.6201079974544227	0.042157627716550676	0.4922871380886148	-0.8236472002276998	-0.23301293211201543	0.5131994298811625	0.06713581449908915	-0.21729703602033376	-0.3858394982618623	-0.9016939735990729	0.36893741742444963	0.32942914778054344	-0.2850486854552593	-0.6491489372561128	0.4422383696930865	-0.5761015537337537	-0.05408739358969141	-0.5937470484262543	0.15627930334976003	0.5833653136052813	-0.34521143659953807
-0.6116955294884082	-0.3584734488159416	-0.7200219360725134	-0.2042086540166333		-0.11181792654380643	-0.8168516516755691	0.38233700906391255	0.4866506151963793	0.986851428729566	0.06659609514776481	0.049571797327230036	-0.6313716565445436	0.07716687409514422	0.4038839352549083	-0.9266387049047591	-0.30670377803804755	0.4767296053236266	0.11426356252917957	-0.38847516429192913	-0.25763338628802473	-0.9236040628230506	0.4190894810603071	0.34713075022841605	-0.3233631021948903	-0.6821014776268116	0.5311147764234903	-0.42336573106988123	-0.21605276242840868	-0.48309796437414054	0.1520435871871007	0.5709764600387784	-0.28070102769684097
-0.7769886042649173	-0.31782964949103454	-0.6793113595749383	-0.23092023340881213		-0.08552185372626445	-0.7947178217998326	0.26666672032706357	0.42484575675369146	0.9527553100348077	0.05325544264836081	0.11294519422102181	-0.6620054361467591	0.09846939305143648	0.30544676885053723	-1.0462214526990583	-0.33504056704975155	0.5248944555297053	0.1946256655425163	-0.53913208332211	-0.12642151727085968	-0.8735923388744686	0.4527333745781198	0.4143851106437101	-0.3846675302737511	-0.6689331238200154	0.5553911184750365	-0.3109465412513629	-0.3559054873565316	-0.2925488361503962	0.20107840979577624	0.5754283783499485	-0.0969803876811989
-0.9039073976760404	-0.2508112529253064	-0.6454574074710536	-0.28236442356047686		-0.05003276663723092	-0.8071391983487798	0.19911381950798282	0.4081865540652851	0.9809297045355725	0.10584096834118122	0.03658031002513538	-0.8077232115260056	0.18407285207752422	0.21078755695494716	-1.1838646516586542	-0.37929312228783496	0.5409791821330144	0.28338133059024556	-0.7022974196988264	0.09399898339405448	-0.7773711843938592	0.5165391935058345	0.40809092432896305	-0.3940195354867345	-0.6074080280760419	0.6373734160002694	-0.1810849294591976	-0.49130158178499383	-0.18246410198796628	0.2441685582557073	0.5770353927627389	0.07423911238626202
-0.9860989148345105	-0.1501301777472423	-0.5683142832666438	-0.35003529423690727		-0.027608269875646574	-0.7407795004588158	0.19005584776192377	0.4208783282947472	0.9578071802345798	0.04589036327511749	-0.060106869487032345	-0.9156287706501847	0.2443876565449239	0.12124038239681001	-1.2914440373774074	-0.37032029715761394	0.4943849091055571	0.41433278985328403	-0.8479968694505455	0.2476118235944766	-0.7062088616424294	0.5052596620222378	0.41571677210360464	-0.37020527865889263	-0.5529785713502984	0.6402656366324936	-0.1006378912010403	-0.5947028164615997	-0.027553290323839574	0.3607316851808749	0.49306702545763015	0.16436977613471454
-1.0819173660698918	-0.08499074568320963	-0.5357553909670457	-0.3409250363537697		0.04785823695472931	-0.7108083015361626	0.1597153082794323	0.39836179552014594	0.9727081684093104	0.020636999079696853	-0.14863550420655064	-1.011569348514481	0.2851034550413082	0.03538690496117297	-1.2478304918789482	-0.35411591680924415	0.4410917751583952	0.5443345365171509	-0.9145716414619901	0.3544125653934479	-0.5627455839176402	0.5517001601444464	0.40092389646932486	-0.2873393486545459	-0.4671920100273191	0.6219457339064457	-0.10748332974153138	-0.6769013550708016	0.01792517890479467	0.4123829630316186	0.43418454145338625	0.24926141413881134
-1.1479917840503149	-0.004201559526878262	-0.5023517493173546	-0.28738175537016986		0.20447534587362384	-0.6894205599662724	0.16881321943037383	0.31617924113905865	1.007470268784583	0.0419839137872355	-0.20563550408854625	-1.010765323827688	0.34471325840255496	-0.058092794077138965	-1.2882240743426006	-0.332143072968569	0.3548556306955766	0.6906456736931244	-0.9644497822560242	0.4608423646956566	-0.4906826209724695	0.5892092025379149	0.4690510940685197	-0.18327469250892578	-0.42076845187397477	0.5764368780781057	-0.033477356377887915	-0.7792212802534069	0.17470977008920366	0.47558719119091775	0.36261378992983573	0.36692850182734243
-1.23491241261164	-0.007956494522379322	-0.4483048782301112	-0.30494442369628644		0.3755950046491373	-0.6852350107611608	0.20004735555021713	0.2800742093335262	0.9822069217139988	0.07739872642351579	-0.2514749518431753	-1.0412569841565023	0.37987384005079416	-0.18242862552441202	-1.229575110193037	-0.29316797233576786	0.2957431819652405	0.7872282922595444	-1.0192233426325914	0.5533069783598814	-0.40024398637319114	0.6138111186291375	0.5147280099438529	-0.13606808590860045	-0.3810617856113186	0.5585970704479092	-0.020975764781588184	-0.8287034133739345	0.26268137941988956	0.573856853159166	0.24788540682769553	0.46067188967549944
-1.282687456400573	0.05021932429022062	-0.47506225230047117	-0.21154517680179857		0.5465113366425282	-0.6853497694117437	0.13321142410508297	0.26159403164040357	0.895198744683014	0.06121778822396858	-0.38154408453608907	-0.9662570898915257	0.48394393579527134	-0.29966267036474753	-1.107754096536579	-0.29658745226184585	0.32183680773228124	0.8595467622352521	-0.981195296907611	0.5799228184287992	-0.3384977266631652	0.6142897543725109	0.4576576767180871	-0.10531821782745214	-0.3585646832927197	0.4940237163435631	-0.0261506696730747	-0.9126600109980503	0.34329918295686807	0.6101526302056633	0.11093391924178331	0.5888310100816988
-1.2610762551637644	0.04210331740184696	-0.5455269370808865	-0.16544307952943738		0.7067981286504721	-0.6932446471415286	0.07774700198078058	0.22425299617697142	0.8263534311082511	0.02338637034785656	-0.4535647320749453	-0.9263244574806784	0.5911419642980187	-0.4137076007522932	-0.9973917571953035	-0.24769062202457376	0.3510137236858811	0.8634784455276273	-0.989918462246699	0.5508987570402314	-0.24603031216220353	0.5570898668996838	0.3882246957825177	-0.08183398061203584	-0.33413827996605816	0.4302814622818579	-0.047023997876996425	-0.9118589639416909	0.38471995549594873	0.6408599378723493	0.042707276158492916	0.7018838176863128
-1.2665385065237997	0.12695809681236708	-0.5678982269257156	-0.1066265454986619		0.8040108001570976	-0.6612868577075034	-0.0027750414107552803	0.18937770882838711	0.7772045643331105	0.03802171318475716	-0.5705656380338799	-0.8541454885127372	0.5941624392798245	-0.5416393527227038	-0.8834036076295648	-0.20631392331607964	0.37313450506318047	0.8912142949870461	-0.9695590582476152	0.5455938466904646	-0.20004708010471944	0.5012380330857202	0.32885822421821426	0.060242062233790306	-0.38678936121029056	0.3940350905329705	-0.15911539839714797	-0.8562538143801032	0.3460841055667419	0.6291468563195335	0.028837958736228214	0.7272582436388377
-1.3149200048330847	0.14109491135256763	-0.529046353321227	-0.055721492915750084		0.8689051490725417	-0.5870101989013699	-0.03394179404893114	0.22953010587610848	0.7005827952841647	0.019017436703556066	-0.6261871110224685	-0.810838040955234	0.5558201884625672	-0.585649824340425	-0.7951553514129808	-0.1695994883619862	0.46856045378225825	0.8338850184392819	-0.9493657051898436	0.5479440007272962	-0.12472480232075929	0.38625065597339575	0.36314988869968523	0.17264025716601913	-0.36523798754905534	0.3652202714307996	-0.3240910372012112	-0.8628650533972019	0.2877555747688756	0.5273889915047776	-0.023594000088869006	0.788886528671832
-1.2973224937865115	0.09625096057386695	-0.5334462027727847	0.08194962303962232		0.8771071613355337	-0.5539664341275459	-0.02742754398112257	0.2769357856464728	0.6604970191761258	0.007308402146092084	-0.7137107054391896	-0.7147011932829714	0.5201558019666607	-0.6169593438886766	-0.726995428768227	-0.17829704678081132	0.5146514499625444	0.7835636002471669	-1.0010043958279617	0.4806171320191834	-0.12743450307905185	0.2579162042699325	0.4049486838648738	0.3478331205581722	-0.3904948235550024	0.376147498878165	-0.3979042542907599	-0.8506189164829973	0.19634536644421977	0.37108494290399796	-0.11947088237404913	0.73683631138284
-1.2553972181921238	0.09227514264626685	-0.5082784897759676	0.15940108699075428		0.9525091464812808	-0.4860326393202491	-0.1120400671082162	0.2990321978366836	0.5893371536136265	-0.04702454534701127	-0.6180336715142248	-0.5783337373074738	0.44743964740284703	-0.6162524149099591	-0.6286865633096628	-0.1307367820011126	0.5479041734388098	0.7271506150496958	-1.0287815597666985	0.3448656726410585	-0.06295741324554079	0.09240737609518854	0.44086673651383135	0.47070232447086946	-0.44210241148470136	0.3263433543649452	-0.4654768315578906	-0.881948178953478	0.10286686009454775	0.28852038047189377	-0.25767131796523923	0.610091725612844
-1.2162803277429093	0.09684265138316897	-0.46046221141144983	0.26652764013567193		0.9958588603232531	-0.4788074642470047	-0.22048953015796152	0.3149553788227654	0.5749771608943008	-0.1252766817439187	-0.5186445652764735	-0.4584350056326999	0.42208376812437987	-0.5995422691190855	-0.5224134581775236	-0.1686622392399059	0.603008436234561	0.6824447240913645	-1.1163627940866558	0.25380002312402994	-0.03256360324042522	-0.0006798884366872315	0.4877454762298264	0.5855540653844558	-0.42097112635143946	0.3470015362975535	-0.4456498797515659	-0.8983998129135708	-0.024600998297179332	0.1925379483493106	-0.37924215710450027	0.5826483555476053
-1.1829124166780787	0.10236854204572614	-0.442763405148441	0.32017383521880816		0.9503251120082435	-0.46164455038654395	-0.3115193266740538	0.36378265132986337	0.4879610552937385	-0.17538125782779312	-0.3769007883268063	-0.322007309917289	0.40757947728099986	-0.55811063493564	-0.49995449876667697	-0.20756228432021667	0.6884128727613648	0.612251580446652	-1.2109664264678095	0.19926776255457762	-0.03710401113683172	-0.16871980929919167	0.5358686466733724	0.613620385273695	-0.4284797408235703	0.3214349222342963	-0.4010747841023976	-0.94251224672869	-0.09295696336680395	0.1770002772921649	-0.5166960640587841	0.5689064741205088
-1.1286665160694278	0.1328961201460313	-0.44357413881297136	0.30054351893840475		0.9134711506833447	-0.4092664662224528	-0.33951169541210835	0.4002635368407633	0.4367686519314926	-0.2575475066147493	-0.3453130923559526	-0.2856493142611728	0.40669979456360333	-0.5177437859271319	-0.4109651271699052	-0.24467578038311277	0.7354254767085661	0.5382770071128833	-1.3136257001391631	0.0871956507771108	0.007761710045182146	-0.28092295334948847	0.5026655401810055	0.6315478900862359	-0.37556057690946415	0.3204151664279636	-0.4104532266228206	-0.9161158736441056	-0.27085168330653986	0.1784645966168025	-0.6337961189314266	0.4951834573081488
-1.0567735349709149	0.19225704213177197	-0.40573749831347994	0.32824372781692224		0.844914160086444	-0.3790455794564263	-0.4277166538958645	0.4493809195413908	0.4042409005680853	-0.3648014268443827	-0.32212609182440793	-0.13130993881778733	0.35877395017054037	-0.4787434097172835	-0.3309198056641852	-0.33482959855850974	0.7644070232057982	0.46665091558775273	-1.3137991121300072	-0.03394236360846185	0.0377128859103691	-0.3372903995592981	0.45522438301658974	0.6795978381252489	-0.3348882225966345	0.2497568183758768	-0.31429696655558187	-0.9034364430948703	-0.42924327354133746	0.20385761376847916	-0.7767745601777996	0.414553663623949
-1.045041860939865	0.2125945892279617	-0.3708053602435375	0.29347020946234637		0.7492777032499613	-0.36820790924482916	-0.41159450451428353	0.4554083038221286	0.39777650983414736	-0.41536297599746563	-0.18033432520131845	-0.012965887812933142	0.2785059001509495	-0.36893289064507917	-0.33572467380460236	-0.3374904785925438	0.8138086484462089	0.45090420541113174	-1.31681888850474	-0.11355109408965511	0.05314764662263115	-0.3288923057972285	0.42864753707770975	0.7011488467316348	-0.2182816205097326	0.26890509653443107	-0.28262255089601374	-0.9455392683129616	-0.5533943612596145	0.3019232704351656	-0.7444016200049954	0.24861673018108627
-0.9895463942926493	0.2551112976736068	-0.3051962556253107	0.31863536420536753		0.6547175898891653	-0.3934381252455845	-0.40610388237486833	0.4701279837480258	0.4470068328985623	-0.41734472654497123	-0.14227493046793688	0.1321754598102356	0.19480242446020407	-0.2846352093216282	-0.29421758791306996	-0.4006331173718277	0.8259994225125388	0.49054370013709364	-1.306183940972479	-0.1646396928390882	0.03596915197044585	-0.3594309964673477	0.39737355878228964	0.6919979162008715	-0.17179570262430016	0.2591348231064066	-0.26717924983925856	-0.9942554131898564	-0.6678524966082742	0.40304730695879554	-0.798233962083157	0.10081164517109475
-0.9246269228201139	0.24138172060161228	-0.29405924995421395	0.27095986682214923		0.6295138682103154	-0.4723745211753398	-0.41419769786828076	0.4938438699195295	0.46922571823531395	-0.4387620379138057	-0.10532468379780091	0.27492776098734883	0.19706452389075665	-0.18701991689989245	-0.2589633009438222	-0.4672247005806038	0.9296345639913429	0.5281099412994364	-1.276748923479944	-0.293588524195293	0.03234290986806149	-0.35732836247772654	0.3882370308469564	0.6126050857499303	-0.05667086617828563	0.1930457683850686	-0.23801750548167772	-1.0881246040241233	-0.7285195744753773	0.5077274989946444	-0.8850925309170264	0.003458658166791295
-0.8845849991274702	0.22109236954743539	-0.29580160012846135	0.21308296936835597		0.631208912771479	-0.5740048375703953	-0.47262296120792824	0.4450639561859006	0.5362383879081372	-0.4396943119935547	-0.1281372968061925	0.41563522929816965	0.1659198846980227	-0.12560393383147167	-0.21759762940314595	-0.4905815158732768	0.9523543791826796	0.5705776500382058	-1.2369041413230666	-0.3920502705848933	-0.0351205070143622	-0.3133972026404826	0.29170561194594996	0.5271526943889542	0.0011336746683201129	0.10164456879168864	-0.15423236381230637	-1.1668540054931933	-0.714699875093942	0.644256721324668	-0.9949526998492606	-0.08138309647902782
-0.8569982768247917	0.16939633231121148	-0.1607520643495619	0.14457577761291798		0.6332902035817188	-0.600296247695099	-0.5014785821450058	0.46261912955518003	0.5725264518445945	-0.4577238403088166	-0.17090556562757658	0.5272160090930873	0.11760594056345393	-0.06273661479421519	-0.22910147304727513	-0.514373369785177	0.9191029000009259	0.6952069072752934	-1.1631698590668855	-0.46380664801282717	-0.05445210202197896	-0.28277851253559594	0.19454882686481484	0.3656719520975943	0.0794968607481611	0.006954745977353261	-0.16761310019356696	-1.2097963696391836	-0.6972470582138027	0.7636512659766808	-1.0534141986989876	-0.19605290034081066
-0.7216624341244484	0.10425645114599498	-0.03862391127237445	0.15955222836929306		0.5368472747906429	-0.6721047731691056	-0.5705819306616549	0.520563116779229	0.6253362652366068	-0.39502529451638047	-0.31152611994561447	0.5621644364320401	0.09506972940900085	0.015564258722838786	-0.23076979529045585	-0.5476843284719296	0.9418579135089606	0.7699712824735125	-1.0921236924143969	-0.41266180527471585	-0.18471413727274277	-0.23693863228396433	0.18098930503969343	0.2987784608489013	0.22249514969787237	-0.03622312790197833	-0.14886092006392834	-1.1942040407031855	-0.6353689768653857	0.7833766886085339	-1.0587505689549428	-0.24878581363244706
-0.6582792567148263	0.00395973173083577	-0.000885097659234979	0.18566646741919876		0.44688216600581326	-0.6376247881755321	-0.5679318560538295	0.6030231875398806	0.6425436225340231	-0.2657382296836647	-0.5256349709450773	0.5749737950632496	0.07215169317422121	0.10498645526426961	-0.2186982331679566	-0.5029305458263901	0.9243117495737184	0.7963314640966279	-0.9802283876707809	-0.41280701159581784	-0.27530669147919384	-0.2186121411128199	0.1689677522795338	0.27295544242138753	0.29639881270690827	-0.08797517136094408	-0.20521995290181372	-1.2071284668131648	-0.5614492686975154	0.7965067254468542	-0.9539908551919309	-0.31533588476933283
-0.5214970766547299	-0.1383843853931784	0.08227297730613535	0.1929413309442954		0.39633281422453936	-0.6191968773283291	-0.5990430358629248	0.671723875542402	0.6741877970296345	-0.23569495140620944	-0.6851101013642971	0.5645281750024278	0.021210338658198387	0.16998507507445543	-0.17531658423570987	-0.5157139054357035	0.8749381433392245	0.8230211243205913	-0.9001576294312092	-0.37853566934368577	-0.2508459029770363	-0.1500738550146047	0.14433785354884104	0.2726869647074682	0.3971540522324758	-0.07182095788234369	-0.26003299751553655	-1.1974195684259166	-0.483321987171612	0.7462472251555508	-0.8803904241729439	-0.34642166589807777
-0.40540084938058996	-0.3176815958008635	0.19893724167605845	0.2930179374889108		0.28897337617152896	-0.6154611598579166	-0.6441719197727743	0.796657979019604	0.6659579781365287	-0.1114160833256284	-0.7836120593275997	0.5997884649497076	-0.02303279292309952	0.17050753425485815	-0.1696923311378377	-0.5652773216169165	0.868858890061448	0.9026829906293639	-0.7595087326916697	-0.38412866016733305	-0.22373486260888437	-0.09662694224037255	0.17886299461238106	0.2718418271150608	0.4329818789810475	-0.0357406746090818	-0.26391121229735565	-1.1725385266949602	-0.37639986482362453	0.5688253871457661	-0.8398437272220329	-0.3771877340514004
-0.3354498355124912	-0.5008577679809012	0.24235302683422164	0.34539879832909925		0.1665891947251066	-0.6388690602304489	-0.6347452502633516	0.8463386898059244	0.7028769582241333	-0.01898587727469033	-0.7866361895614123	0.5106682508586414	0.004186935076326867	0.20963489870599755	-0.181206100754822	-0.5150129773227206	0.8205516057311376	0.9858853317308836	-0.6761173232188469	-0.3746853768769462	-0.24062051308008775	-0.07755699192356402	0.257095804413065	0.25916665391707727	0.48584710119207875	0.055795111329661994	-0.35246738264778293	-1.1313791684579235	-0.30379061401208085	0.3508706961936442	-0.7456192174090963	-0.3866065454125926
-0.24916170156980305	-0.5400785228406134	0.29640991188497223	0.4063953793101224		0.07761605037268748	-0.6407827207877904	-0.6229325436499091	0.9588497122222497	0.7151793191215493	0.07418390887709196	-0.8907009054556305	0.453206894053217	0.006888402389733625	0.1395384489564318	-0.2010961917303848	-0.5209006789433757	0.7294351412537204	1.0269307911759868	-0.5971768215110107	-0.34794620177571123	-0.2642036110064131	-0.1401291573561805	0.27686520804588205	0.26838092250006806	0.5137231849983642	0.09985177532416907	-0.3880106032667584	-0.9859316604047631	-0.22725748496498235	0.17703458789276158	-0.8017473081750316	-0.3756589422196236
-0.24234909536104293	-0.5652591770999986	0.2932942976200059	0.4393224648496104		-0.030014447500324955	-0.6188766341664481	-0.5932541804816184	1.059060273586712	0.6708310059627476	0.1202232453345667	-0.9561005997407775	0.2812015436590617	-0.04244353250866597	0.11973257541628275	-0.260058511049829	-0.5659742795369473	0.7189638210712533	1.0479464133111873	-0.504517404971112	-0.31585519482865976	-0.2184045392082791	-0.15009788400643398	0.3216711248952289	0.2843109153072885	0.5837393658409107	0.16062252259877963	-0.42460444921195395	-0.8234167940917994	-0.20012648927254686	-0.02461656228812077	-0.7966316248803338	-0.3619454167618502
-0.22331285095035844	-0.557841821952805	0.33543443893645947	0.47625795979141794		-0.2127571427154308	-0.5807108822068967	-0.5400993970854225	1.1473850648154063	0.6302130257570943	0.14466970393098708	-0.994876736363404	0.17141868280967662	-0.06222004324595461	0.12054786636615804	-0.2763286981649415	-0.6349351132016916	0.6912572315463521	1.0326578488097122	-0.3803385211304566	-0.22028433795166338	-0.19286731579771232	-0.12303066334099917	0.3643893260919774	0.35111081749373546	0.6266486803340305	0.19944953232316318	-0.3981363183362355	-0.6845146103265283	-0.12106975829254396	-0.1653721752774056	-0.8229313227255568	-0.26265763831439143
-0.14653982630907897	-0.502638154772812	0.3539730670437077	0.5152000009252731		-0.36341900817030914	-0.561759960195637	-0.4337264027143218	1.2685447192943446	0.6337077721182262	0.22917710938316893	-1.021676476389761	0.03744712729960493	-0.034837368756194545	0.156926864443102	-0.27301861180842774	-0.6762179357525322	0.7379330461472579	1.0574880378495728	-0.2196076611975344	-0.11270020804004943	-0.11965416563431444	-0.09766102484905463	0.4707604500991649	0.46508612992642506	0.7057637129951033	0.29484284947384054	-0.3335249334217799	-0.5084644414990478	-0.13113397658093806	-0.2610332571249224	-0.7068853925386163	-0.13708560081055587
-0.08755749724516318	-0.44256982357281344	0.2799460021693094	0.566901903740783		-0.3574504086193671	-0.5209509617038088	-0.37173852544032404	1.3659439190745175	0.707916812962794	0.3070725106739479	-0.9369507780351066	-0.10842285457879408	0.01555382452956502	0.19442163767541193	-0.19465162055157703	-0.6686783502782856	0.8638445416243927	1.0794693731251948	-0.042674772841879614	0.03241051888273642	-0.04283365748808774	-0.029580825429193092	0.5593892072904962	0.5841407760101263	0.7288977830745829	0.41147655076651324	-0.2878083993695154	-0.39869434175753976	-0.11130839792924266	-0.2748464465755028	-0.6802309760563221	0.054775401435094004
-0.11833517175677619	-0.2739621943857243	0.24131928379191797	0.6039860870706748		-0.3325574123745567	-0.42049250483994943	-0.19996827404427692	1.396694694643876	0.7257037822996267	0.3186014770342645	-0.8205723163593174	-0.1629134430429841	0.08350334290030588	0.2071545994021088	-0.023290384003972032	-0.6437859966912193	1.0560738999425632	1.1248720923887698	0.15376085325030198	0.10682687849700531	0.058193575583648884	0.08766908733762943	0.6338217378986941	0.6204958726445862	0.6978687355928174	0.5649631408140957	-0.18253072587379415	-0.21511235399065948	-0.09484669404680493	-0.2656203170103932	-0.5915852525453558	0.30123224628756534
-0.07323687790543998	-0.1199819179915669	0.28283185160493096	0.6204457868220405		-0.198845226520445	-0.4241040759956082	-0.05876260317335201	1.4055005608508901	0.7782970812601174	0.32745703089425005	-0.5528390895378866	-0.1758341676717106	0.14766657672473998	0.25648134536400696	0.14920097787440095	-0.6057749628886115	1.295370622803747	1.2000244570428156	0.40003069277476744	0.24242938401500344	0.24852795973446887	0.20786322134350108	0.6843714076189902	0.6894426511983227	0.7237348678970531	0.6874105494421279	-0.06391545816719171	0.0067755999792532325	-0.07077393177469234	-0.24365471130093158	-0.5918380877715066	0.5618571685729877
-0.05429159449922816	0.11107517687060062	0.35857519061050974	0.6998232125121271		-0.04318415808839367	-0.336766182625	0.16219350080552827	1.4066822678258313	0.8006084756572495	0.4234941029719585	-0.32878066988267196	-0.128171978727599	0.23309033618064384	0.3155394798764101	0.2790726938109465	-0.4648194064443304	1.5482044642967168	1.2923778769274041	0.6748231748122797	0.3548224882707143	0.3751568667946664	0.3099661500006407	0.7746782743369177	0.7916957917830368	0.7575692476146915	0.7886363925284974	0.086178878114749	0.2276567314281989	-0.036711675438898375	-0.13738961426952842	-0.4795462772603482	0.824355899606724
-0.014829296134766124	0.36871225042983746	0.4319339108443331	0.7918967815984785		0.13771232326699798	-0.24823474384936978	0.3397153117862272	1.3312890611763324	0.8639722777481813	0.468232746818698	-0.07305166846270769	-0.07095273424784657	0.32346945841588826	0.444548558287745	0.442388549958536	-0.25104748633608026	1.8683958169783785	1.4021917691018242	0.9819806477507363	0.5505345720629877	0.5104307112914959	0.458972339002466	0.8925927247771174	0.8905324589237239	0.9033691892551909	0.9059444254338818	0.3217699488740962	0.4244412230689088	0.02920333397501173	0.0908978024346867	-0.30066151146989994	1.0706617518160166
0.045846650792464125	0.6775356313819911	0.5204397045927016	0.927075287586527		0.35070576971410083	-0.14427449421371524	0.5660547720742647	1.2395600941623268	0.8850748967771193	0.5546997944452908	0.13288745617021938	0.041309296311967184	0.4255889938699052	0.5722744252294749	0.5768780068881724	-0.07167501948248585	2.2371558426699254	1.5188271938024465	1.2653078118240921	0.8371318322160887	0.6707136853968919	0.5894781192284186	0.9716445265997354	1.004990936707062	1.0449266368067198	1.0060720909181244	0.539016114857133	0.6711792172083758	0.1441922468396149	0.3033809270672185	-0.13440627614335277	1.325681567006192
0.1954757097538961	0.8763590875978176	0.6159582928799233	1.0389678673856932		0.49421790578390484	-0.06714707160208341	0.7980651523866185	1.1197876445209152	0.9284326382477488	0.59361983461484	0.38181101337252343	0.14346944769972972	0.5841326898590704	0.769680833698388	0.7643855814805062	0.16976441908686318	2.5662418422075	1.6055567548104706	1.5751728000860439	1.0718351126653876	0.9522492456965665	0.7442382116832261	1.0666224949159786	1.1037585937311432	1.1418365484889808	1.054946805148524	0.6749949920930562	0.8201144217256744	0.30139916906484593	0.5208982371795121	0.04158855400623945	1.5556498670781713
0.3671439457823271	1.0530251638715904	0.8325530912207336	1.1754424443304194		0.6713304996863887	0.013328411540733675	0.9216244910917961	0.991490615655038	0.9263974752472984	0.688844899161297	0.6630463560403276	0.3404470631567948	0.7619775002884761	0.9707759137283398	0.9229193643612879	0.4603598564177413	2.843017163356813	1.7135064419128443	1.8683854585181976	1.360172804934094	1.1787695721917186	0.9077375182116827	1.1654300243020899	1.185511948307633	1.2413941281788121	1.0980518285900236	0.8417637824082271	0.9312771781858933	0.4713265523629794	0.7346498795586434	0.2421571069223451	1.7960763115910137
0.4991610747997893	1.1242809798043258	1.0142543926745933	1.3159191123687164		0.8870047877575141	0.08096108038808789	1.075136348451642	0.9451204942879852	0.8713561282575893	0.8034935199826062	0.9073332138616342	0.4697681334347311	0.930961825380491	1.082312382652184	1.1077069352767113	0.7593853367851457	3.087572059983314	1.8114780400084656	2.0509808411185855	1.6240613589373112	1.3711234846293856	1.0064771364887606	1.2764113704663476	1.2345252019469406	1.3319817043061624	1.1802926822216713	0.9845480960761466	1.0805418939299867	0.6880514266271295	0.9366024372612719	0.5126998632640216	1.9925118955635284
0.6289609217295323	1.2259032213626762	1.1463794219397005	1.4503417256314577		1.1345758665675696	0.15846811204968347	1.2024387321074215	0.889542560435908	0.7502373740177949	0.9482336373430519	1.1617812994239733	0.6399648357432359	1.0875578098992738	1.201618940062445	1.220439367243586	1.0094328153750738	3.2620418444298025	1.9031242170343348	2.195282224469085	1.8591689574370929	1.514079878104713	1.1494890057532663	1.3560112398948774	1.2955830842941465	1.3525122823117814	1.2332442587797117	1.070014362626358	1.1975759299913977	0.8867772906092947	1.072878409286369	0.6353638642677832	2.021960437745167
0.7272202555659926	1.330461012807175	1.2631831506204285	1.5037440711634713		1.2041496874881257	0.20786967836363526	1.310211868882379	0.8394033443268276	0.6148564581600319	1.1522419013023684	1.3533073452858746	0.8146992203057459	1.1986855109038133	1.2993261776212368	1.341376374577996	1.2678347142786168	3.3590475816875944	1.9098368701378425	2.288938484261595	2.090771298708376	1.6233413490829758	1.2136924889429912	1.4610861682054879	1.3523169628967544	1.4043284063198374	1.3038161709241316	1.1783946867081634	1.2967627000563677	1.0392740173632709	1.2363213970197093	0.8147695528076362	2.04228414473737
0.8337045301980008	1.3131437460204263	1.3693417340852156	1.6008063761374558		1.272558975476685	0.22315420008617926	1.3602447221302008	0.8201016276557199	0.49673230557734743	1.3805905836975625	1.512192505034918	0.9158294725619724	1.2967344993050318	1.4541666238272364	1.3967259781640258	1.4940943091495966	3.3723149838183355	2.0461955655651627	2.354434364428132	2.2759185775942528	1.7645667984997786	1.2757203374438109	1.5741230677100813	1.4155784422550357	1.4434434680503938	1.3069846106525984	1.2218052650175466	1.342346334814555	1.172097076174531	1.4080031214066921	0.9723734954698822	1.9827632290489887
0.8891689352403764	1.2778351190554704	1.3880934370826323	1.6623659109945579		1.2679354124442654	0.2982088523205776	1.350690360637736	0.7652453872146309	0.35541702340777676	1.671059292782911	1.585376556796793	0.964567884354753	1.3368321507500176	1.504160547029457	1.41645795085301	1.6395207755007928	3.368600003800619	2.1553637554241254	2.461781624960379	2.485314226368449	1.8517575048631425	1.2985974540568845	1.653689357504113	1.4168442579555207	1.4444231469289674	1.338159881650689	1.3305146219865827	1.401902102813189	1.2540683730826427	1.5659682880478112	1.1227077256116726	1.929425072059488
0.9653296230250525	1.2633529531901542	1.3643638405116247	1.6857215095456617		1.2130713571407017	0.2825608358062515	1.2632175865393096	0.7246276977587796	0.29539361032570643	1.8864092521775095	1.6275935550058758	0.9024955214687747	1.4204727647787576	1.5044343722160387	1.4502985454942754	1.7331412338228431	3.3038411882725134	2.2486809948939563	2.512377123465343	2.665080727326424	1.9124051979577625	1.3491710943009882	1.763861521696802	1.3611464764460657	1.401919373925117	1.407527516116319	1.3536389496687877	1.4207941214288777	1.422951116001474	1.6589373248195165	1.1637306278006716	1.8824502260633307
1.01383486560304	1.2735849751549302	1.3348464909374045	1.683762090503564		1.1385551948189228	0.2738689306047054	1.2512928213670238	0.7025274395535258	0.2155292379593498	2.0590531375196255	1.613761787942257	0.8623600857150807	1.4758864570634802	1.478045465916473	1.435947926683158	1.7673037988979785	3.1636226244134624	2.2914810225663396	2.4384440653023285	2.8114376809434143	1.968180507551028	1.3308003857022856	1.8372657305108966	1.3274052561460643	1.2965481130028098	1.485255006086604	1.2947498352848046	1.4024472309398555	1.5583300002293612	1.7279485428118935	1.1529754862097972	1.8071136238118275
1.0630638507473673	1.194684259475346	1.3165233219973487	1.6439071652552926		0.9994800293906808	0.26677477627745705	1.1365994029267092	0.6973537952002488	0.10847928995803166	2.245242152802795	1.5821088644553378	0.7823389841274219	1.4480788225165369	1.445732463988031	1.4615237133488876	1.7639688368175945	2.98767400936715	2.302926616835495	2.3668874957896677	2.83757568403379	2.0061742735701267	1.3423813488349885	1.9087609152988279	1.2183324034901815	1.2100661818370955	1.5546021590001995	1.242753312185782	1.362212093748104	1.6566162289395638	1.8362559364186581	1.1041854665361464	1.7657752500851487
1.0867133532310775	1.0828098612491588	1.209850132074583	1.563165512640406		0.9711877126105215	0.3034460786278902	1.0366852759819785	0.6741125525322718	0.07789272125374133	2.4255818527773725	1.5960129563813834	0.6415865439957027	1.458266075667928	1.3434593001037805	1.4209976478591262	1.754250371639469	2.7943392878379245	2.3565880770048393	2.2562548729507634	2.8790994053458823	1.935311715167483	1.3001372730680072	1.994906851008274	1.1295267822029995	1.170864051801358	1.637945164406687	1.2534730482031673	1.402845985922586	1.7362575859814005	1.8467156839120595	1.0123877881482133	1.7842876472001987
1.0701093831245192	0.9794382208805619	1.0326869840349329	1.4947261423543918		0.9167675507841573	0.34334272736793076	0.9805295217779119	0.6812893523440028	0.10404463119979446	2.5542191715320444	1.5943109546638272	0.5009581379800632	1.4909730789444435	1.2108249537013944	1.4063629903620014	1.7308385219101972	2.579651935377956	2.3489286463126833	2.1699394450758933	2.85802542145596	1.8501958563350382	1.2559054592189325	2.0793356463172605	1.0363461085918118	1.1277186046417529	1.7178542215248491	1.2459099552550923	1.4127061469617765	1.7798562806230138	1.9173594882101983	0.8820439775791942	1.7847968972615071
1.0978991177636774	1.0445827427580083	0.8993648887512826	1.3525939287582187		0.7855970282717923	0.36038558815697314	0.9637407076537727	0.6515781320171177	0.17188303460222834	2.649785565349984	1.5708546253539277	0.3515942133714153	1.4910483040784785	1.1754880125844966	1.3571586714158446	1.6523382598638197	2.362373048664664	2.368153912027753	2.1235639140428626	2.8444022209014466	1.8454888592310759	1.23477997057003	2.128714062747262	0.9506865923466116	1.1212419635130666	1.8047798074000199	1.2352710525139403	1.4240927707877153	1.7442648540496766	2.0184216568741014	0.6800749930667697	1.8001820360455245
1.0829290024188356	1.0696179630841267	0.7978684411060254	1.2393855202792574		0.6744397181572137	0.41477388906992	0.9897659846262703	0.5793673142854565	0.24286071562209627	2.61702015612108	1.5599079846431994	0.26406318639262405	1.4355472001880087	1.0354650042279139	1.3306191014974842	1.5681307509193338	2.200662206433239	2.4327089951320717	2.1602340712799237	2.8557818425669073	1.8010119464342034	1.1702785550989407	2.0989088663867626	0.8227011863644413	1.1550007200221504	1.8857682798912196	1.2101080681521714	1.4545377397272266	1.6982544297027045	2.125369203988955	0.6336756803204653	1.9054972634970309
1.1763831848960211	1.1089676099835124	0.7220361129342694	1.1547703578704591		0.6574922187412248	0.4210320238557254	1.0470457477963375	0.4646102115428804	0.3072715793241884	2.526757971163809	1.5778469530119554	0.1429041659972225	1.3634676272584405	0.9007788704899623	1.334676650524679	1.471161718426775	2.0796156249933277	2.5273763394433133	2.2223784224024397	2.7714065885616423	1.8353852538631166	1.2081728195580042	2.0785016066941795	0.6847253843234788	1.1403652224876353	1.9384481470525472	1.2258145955187119	1.5118219671446111	1.666411953881854	2.1691730084088365	0.6056776839102945	1.974316622350295
1.243195046982101	1.1591519726359725	0.6910198478700922	1.0121560201503468		0.7187760343555208	0.41190501520362055	1.1800202876961088	0.35563679976435786	0.403467560787948	2.39915864552781	1.5986703069668446	0.1005444355155329	1.3101265467166463	0.7395460912080573	1.2594648471264773	1.3652142836281804	1.9675494482613047	2.5539542799118164	2.2923479092008088	2.6713376135395146	1.8396722697518821	1.1581755057400696	2.063848675276918	0.5749775560065448	1.1147558026311104	2.0264849980536903	1.2603055326929797	1.5563075432430746	1.5953659167225498	2.168965535787665	0.5528458780191373	2.0320597923701103
1.4012804664555063	1.234812468186501	0.6951031607037601	0.8962847641664962		0.7438854777737274	0.352052862748028	1.2970487349147766	0.2688550901005172	0.4800068745296887	2.210229192359815	1.6331869346328696	0.061508479007274054	1.2885174632141252	0.6287522010565679	1.1887238331542476	1.3390937224926327	1.9164895096515397	2.527037393066577	2.2911808014722914	2.600093167660403	1.802226784698684	1.1384701771664467	2.085986158344441	0.48085531970851425	1.1553143370624361	2.0650404862855076	1.2708045316868055	1.5877117088149297	1.594698002054947	2.2390609143695426	0.5137535879092863	2.0596623030795085
1.5054932267289896	1.2738383879827582	0.7633011133161458	0.7790409633902126		0.7932666629817087	0.3147459527024586	1.4301979241264726	0.17327039497034216	0.5339747313429799	2.022316124126836	1.6776292362215497	0.061588552861176274	1.2427336766377275	0.5326382928572634	1.14464143925	1.2904626399565111	1.8917405813262853	2.5134321991177173	2.3322510467441133	2.629188615649986	1.7312359265453356	1.1275278486466527	2.0683372257713275	0.4269546372630038	1.140433358249799	2.0832587328679715	1.307966594110958	1.648937087749604	1.4400652116108503	2.2226274057684376	0.5463843184919283	2.0678797472506147
1.639229791327045	1.2823275979546451	0.8657987983602616	0.7049367164142577		0.8038543080650813	0.29164352100853097	1.5318712867624886	0.06343092017968846	0.5975156048211343	1.8952870144484737	1.7868674571365808	0.06644724902109804	1.180647984015003	0.4814947385145539	1.072621738485525	1.269621017522184	1.8887417420348753	2.46939567991456	2.427689213533158	2.584672425709472	1.64462657842735	1.0963114470905064	2.086302330227699	0.33369739078270605	1.0947228189199698	2.073879497365277	1.3313118660815344	1.7444856685359251	1.3551042284472927	2.1667954016310875	0.6174611107168175	2.109030624363812
1.77396183373193	1.3461314030988574	1.0030179149659968	0.6344350204199133		0.824148685733934	0.27523164800115474	1.6526613602644111	0.023660093071456605	0.7009132340877093	1.812552680510881	1.8638353254726983	0.039463201645996676	1.1386197016300683	0.4377611979709471	0.9822359117099095	1.2740440015284518	1.887953987235938	2.453250281695361	2.5244341733851567	2.5732979545924257	1.5855946603181612	1.0174085683662275	2.13665978924793	0.3173259222980196	1.045659176472615	2.062299904299996	1.3360269332636592	1.7736569934622413	1.330325332957115	2.0869216151904944	0.7090068724004536	2.090699936929729
1.9147878330215993	1.438827534083942	1.1738027245832479	0.6517517653029771		0.8059726227339279	0.3030730945338417	1.7823417551057044	0.010282295335228864	0.7179532104718312	1.7522288340872827	1.917197960370391	0.03829082399590531	1.0471261146090984	0.44353760547835697	0.9380774323525884	1.274791721201236	1.975140539960157	2.4530372567379155	2.6215549970646865	2.525280421840208	1.6153211111512544	0.993538700565692	2.208338135678578	0.3119866190296569	0.9484547942201269	2.003484027214988	1.380934999831465	1.7618514324290344	1.3038067975649439	2.0746851496741643	0.887152493986268	2.0316141985664657
2.0103019092238767	1.5275227723253462	1.3553696322887774	0.6585672580489292		0.8455469047044953	0.3220516990666112	1.9283849437523812	0.011222849625775544	0.7472703906654785	1.6867400315421441	1.9989716030946205	0.07014925141801506	0.916373149636757	0.47464492540966485	0.889988759942087	1.3301740223252552	2.037585325766384	2.4672171446830844	2.6991915545552048	2.488698136676318	1.6476827185827978	0.9216161953651574	2.252973973859689	0.3724839123474475	0.9073431514275049	1.955993133075935	1.5338083426973401	1.7549016730065603	1.365219833022022	2.0804617494706497	1.1028565950437503	1.9881983160669503
2.1169924243037217	1.4784396806251014	1.4661237507681857	0.7217478181982336		0.9643610826811952	0.3351417618911356	1.9669169600826062	-0.03849209823563192	0.7329854332747276	1.6124338896099704	2.0954084735154397	0.09694194402607603	0.8135729594699663	0.4628306000976071	0.8285718029080131	1.4873256973354292	2.1023772628030817	2.449158308957229	2.7885662750507345	2.3899569730352694	1.7006564828384196	0.8467503330749944	2.3581545471892236	0.4539111232221692	0.8405131999151207	1.924909089541264	1.6296247921071831	1.7616675037023275	1.4758459431219526	2.0765910423492704	1.338340145707096	1.88573095384466
2.2720037491993326	1.458152283161072	1.5848338837776876	0.7669846788374378		1.0357516260430586	0.32399021475841916	1.9580580197042157	0.012305465154318063	0.7389773248553801	1.6029799091081287	2.1573321698449788	0.036985364924164175	0.7604781748670157	0.5160749115711537	0.8311178969778957	1.576238830213064	2.1783517372810604	2.4002875433864395	2.764958534548445	2.3208469144188384	1.765565130934944	0.83697378003657	2.462033364558028	0.5483727380388501	0.7860744373631466	1.8669688457817615	1.758367329369344	1.7802863340621713	1.5699008323166916	2.0713232093846052	1.4882417641414256	1.8206511107824994
2.3517438385929563	1.4625711394062255	1.662093599128638	0.8691581908224913		1.0666185249909732	0.359476694100461	1.9496688428023095	0.04001420119008009	0.7515148182457532	1.5924419180594531	2.243294948683892	0.04406366671744938	0.7521846126897558	0.596150215761571	0.7508333882378868	1.6569243998947685	2.2473644287234285	2.347128822116667	2.724648287773856	2.2541607038859444	1.8161663521443394	0.7630443874360191	2.57442701781737	0.5998656291556561	0.7724231111750404	1.8994142548622013	1.831818869363952	1.7604605234493564	1.6286290413674873	2.1165943925287793	1.636828989888374	1.741901375733729
2.4072243124563117	1.4625392532221944	1.7007912100095859	1.022130094905498		1.037789018538186	0.42179267412882726	1.830660827508749	0.1211552841082569	0.7705764073143931	1.6319918968053604	2.3238157946561797	-0.008361923882765323	0.7257481110858628	0.6492046606176507	0.7117098791189608	1.7329725006223462	2.269854828233093	2.240251834022231	2.7155136020876576	2.26407241925347	1.8213304171101856	0.8022782293076369	2.6536978504377355	0.6991806403922693	0.7211957143803994	1.870247773148726	1.8740304207425431	1.7861710129959434	1.7060576835087509	2.186627563317635	1.743842707938056	1.7182536547049891
2.4139423708702026	1.4956448966665579	1.756879896465465	1.1392602404573748		0.9788984958529481	0.5041382612847962	1.7969605282311858	0.18960809267066092	0.8094237735496204	1.6571363197415063	2.386314185844121	0.013088036990428204	0.6667491269629581	0.7083384954792541	0.7310429671550309	1.78409582452041	2.219803752871512	2.1934933292517136	2.6623421957377813	2.244374661899715	1.840286705276739	0.8024463933685698	2.701377660681122	0.7785573999941375	0.65976474653392	1.8531898346746292	1.8405447179009198	1.7674670843903724	1.7419942546386433	2.1328943073448703	1.7945619135648179	1.683542476094333
2.451750728446723	1.5853863909651942	1.755264946160273	1.2833135172448977		0.9458028981060167	0.570333859848322	1.86723200924685	0.2938689452652275	0.8257259297820305	1.7320475908539865	2.3864892670681845	0.041015187977269336	0.6584925932516738	0.7899793299774778	0.6853281198640542	1.8201914954499638	2.1758291315726446	2.1428691315867487	2.533550479422088	2.1955402521690677	1.8236167587614076	0.8024483374617601	2.7478919959479433	0.8104277843932725	0.5957162529997718	1.8340245511907611	1.8478679018304298	1.716954305401357	1.8425014414661849	2.153618793931325	1.7953598189964848	1.6570406399492625
2.51876990701776	1.7276120950771507	1.7567050494836032	1.3761377237103387		0.9603178219843456	0.6551481716853418	1.8730327323370368	0.46472582577155264	0.8611788964662717	1.7423504928674958	2.3956197178667944	0.012324451963309951	0.671084838188219	0.8276599031972529	0.7094879172824624	1.8539239562885421	2.1545839217508456	2.1260628826106727	2.4110648207702474	2.2329486852985307	1.8703609687152571	0.9000302482442069	2.72894457815772	0.8590742445360988	0.6937109887006481	1.838769130905136	1.8343449092462394	1.687400870625949	1.8982150633236146	2.2907447125055294	1.7960191001430676	1.646918137594262
2.5240812262378816	1.8540983745604958	1.701923900548443	1.4739603070592318		0.9767782170536726	0.7260399122906307	1.940070833245937	0.6071954351528738	0.8856248652299386	1.7371075071938578	2.379460191372791	0.05865063654383011	0.7167398570351817	0.8130219548600192	0.7177906654434925	1.8716811169121292	2.144032483324623	2.1154835898351285	2.2746758764296247	2.313159205856394	1.9693161608131198	1.0106646160153163	2.720753545885556	0.9276939340440042	0.7407422173067773	1.8543914816953588	1.8190064841837763	1.7250417597080325	1.906775162189054	2.372805403145263	1.7698720461270174	1.639160175864836
2.542447745145607	1.9994609755892174	1.6908354228624032	1.5668068134378987		0.9790242002004751	0.7193733771541198	1.906476088109851	0.7208984205842539	0.9071941164523138	1.7288023617898225	2.3560087170882595	0.0958860279823868	0.7418008891882983	0.8328332433294536	0.7702404083651535	1.8643920317075267	2.0513397035910135	2.0862859157788383	2.180739326985777	2.4174794435392757	2.021234459150839	1.1485505919704637	2.6829764570754273	0.9395712368527344	0.8097724084230762	1.9246479027767904	1.7451632136966537	1.748061979530274	1.9097266620104665	2.4460145707112018	1.7469884035720196	1.6501296536627112
2.5960042646399226	2.0978818742109655	1.7036254795855572	1.6011757370335165		0.9645436486046739	0.7077043997128174	1.928438006104584	0.847717373080709	0.9712419733663238	1.7100582628455434	2.2911014324893135	0.09977183154430481	0.80427049549507	0.8394688860205519	0.8227547521431994	1.81540363180565	2.00017323904821	2.0765274791726513	2.117975581682929	2.52768057740104	2.0763141435332555	1.3086462773465652	2.660796454340845	0.925270071866227	0.8387282889625423	1.960964137287571	1.5719903552557062	1.7940293886509173	1.820799481863461	2.4239710296282606	1.692715847809475	1.6057867045743155
2.6801144994534534	2.233919862216235	1.818786059911473	1.6589221056618952		0.9349893780231848	0.7070548398790033	2.0175285543259527	0.9631120772465411	1.0506739798542641	1.7085586949148464	2.2434842446214005	0.12431073350652126	0.8453435956780858	0.8067114614678568	0.8580821918917241	1.7840428886143744	2.019931561687014	2.0886945179643557	2.1066969099096164	2.699646057731466	2.0545593170544665	1.49794729707844	2.548227271173901	0.8945359910309328	0.8009877084624349	2.0174791280912903	1.425382627621958	1.844648280366879	1.6942168593086309	2.397226211072659	1.7114730309349973	1.5517916150057278
2.807748283662347	2.3247378520517947	1.9227612019523164	1.7412162187691198		0.9214486628381788	0.6796994082433092	2.091270008875401	1.0335235632346098	1.1221989773884444	1.6874270917521532	2.214466408675785	0.11794811423531004	0.8309344425042197	0.795005570567483	0.8563072064567796	1.8142957589150015	1.991757690338197	2.034650559649198	2.15448124105904	2.8162441727231746	2.0895069663361414	1.6016539762512543	2.589849664233187	0.8875669145977939	0.7449955147112541	2.0730123197263914	1.282961649167466	1.8595300701606772	1.5791788083077185	2.386429929617006	1.6821492207433395	1.513784199634605
2.9136332056189893	2.3736984139791324	1.987776462639422	1.7583815100748594		0.9182190431719901	0.6691101969781019	2.1672452172836776	1.1067790642288018	1.145986593335794	1.7405642163517832	2.121435713938541	0.1531731981575682	0.8554391095660181	0.7328650916928986	0.9301377820208557	1.8556859657323752	1.992324336687887	1.9950033013470083	2.2403013373861365	3.079071507731212	2.059151044851156	1.731231092321753	2.606228458033896	0.9605540936772001	0.7064282131659992	2.0203296340028563	1.1764964519379544	1.9107166649658018	1.5365384679062686	2.3976194005841105	1.6998682324574683	1.526756187559924
3.0641320612517338	2.439315240601259	2.056921291134487	1.7075182326627238		0.8597350954857795	0.6657967950377656	2.3158844672477668	1.1307812145787923	1.1869291090572185	1.7461503319788765	2.0901503308874525	0.17374688447135136	0.8606853989137244	0.7538920408418612	0.9338374628118894	1.8397598202872758	2.030144623620056	1.9206765267502626	2.244246529101514	3.256687139671583	2.1140493053673417	1.7351367755404206	2.587771651786661	0.9671696114307421	0.706735765374708	2.008351684145715	1.0928661370822899	1.8988746927027607	1.5622337521694345	2.4562952866691297	1.7152981910247065	1.46349679772829
3.1507372674655323	2.452808261109848	2.090382234908688	1.7155104472297686		0.8853208405332815	0.6626090547438005	2.3753352223547024	1.2465455132490404	1.1939722762883032	1.767848549735262	2.003489599607983	0.1523051862366839	0.8974119908522417	0.7853701657133327	0.9479245511453744	1.7846611043741742	2.049527867553456	1.908582389832884	2.3212646113941635	3.4304769442501795	2.159176737993957	1.8030974132290971	2.556941622425252	1.0109154079504814	0.7032816779980637	2.007279690986487	0.9790952697997855	1.8920803572156373	1.5611863283662895	2.520381777702799	1.784181287174135	1.4356454489207529
3.2453180608064676	2.438369208958151	2.1360705460280536	1.7094679140760465		0.8525758400681192	0.6750695157607006	2.378794735568161	1.3156863060317627	1.1896065679312446	1.7791978480499786	1.9636189300500206	0.11515214702260639	0.8659619995654394	0.8396761111989559	1.0169900444932833	1.8514728347821852	2.070151825295183	1.9452330970670044	2.4832352705684593	3.4917344767549237	2.2879726478903857	1.8043960674800026	2.503355939452154	1.1262038978212179	0.8076799131727338	2.028756195479734	0.9460790217547462	1.8769364065670306	1.552564244792958	2.633555882985889	1.8173829516039728	1.3772934936003745
3.3156607593595178	2.371364809379309	2.092442250258619	1.7079193337686103		0.7619168825675577	0.6643476205806492	2.371150143285864	1.3491315544929312	1.195687771714899	1.8386473633385343	1.9741648459762746	0.09390677626420714	0.816186687727042	0.9400837504489626	1.0408611888787982	1.9125797760305818	2.0643922635038607	1.9570801250337468	2.5981163493356623	3.550650569950752	2.3035289926632756	1.7235165417252787	2.462430214783911	1.2422609524152506	0.7984842593687165	2.0069499192083207	0.9460168423114904	1.8815582816308887	1.5359932379972927	2.6034593221395843	1.8261587027709212	1.2288392305008657
3.420044968213986	2.2501982082650818	2.0852115327996463	1.7560685630750907		0.7181572350635227	0.6362456109282812	2.32048891006788	1.3339692057768038	1.1767245949944112	1.8721520525546187	1.9725448691615184	0.022681981331019084	0.7699719673328167	1.062982542970625	1.0873256111859189	1.9602665198143499	2.0185386679743464	1.9480251441759253	2.6714309323008085	3.5798232761665423	2.289178465078645	1.6427015598644625	2.4256179953416606	1.3152244978930796	0.822972380646348	1.9842370054271299	0.977621616994611	1.9327940836123325	1.5251036274846304	2.6300647680441527	1.8476407534914696	1.1823818520101876
3.4996566505113913	2.1661873199184956	2.0664345564657602	1.8004833002467078		0.7165417377847774	0.6038165903203657	2.31971294448729	1.3425624099755642	1.1686480799437593	1.8785954928759128	1.989312425017991	0.03888790834829836	0.711685143978822	1.1275170182234766	1.0916036234531554	1.9762512728697044	2.0465245523825075	1.9359253265930143	2.7033692488338215	3.5812056833608077	2.2473316971712096	1.5934246297780743	2.431122656853993	1.3893309643431915	0.8396597593827064	2.00094826074982	1.0740318800875523	1.9067205220882524	1.443792109082118	2.5776901121412163	1.8326284564799338	1.1777856387295822
3.5642389636865928	2.066998084021923	2.027073321812748	1.912880735214694		0.6514013520710086	0.582178763594544	2.2673733053259957	1.3218286182914294	1.1145524396551538	1.9385552013897211	1.980685795717784	0.01650996052126324	0.6787722893355259	1.24930194711414	1.1157264035554442	2.0117202204831317	2.0609118195740104	1.8939972810797747	2.728726731946425	3.5192157428716206	2.1603234170158774	1.5283908243869095	2.3985089819718524	1.4328215179658956	0.8283654813186588	1.9528109763447303	1.1574196951145175	1.955015545084089	1.3734847851169634	2.5544409409712867	1.8302987949984417	1.2172849253030376
3.537870315402791	2.045740628001469	1.8829638830313642	2.0426999773902548		0.6018306282765243	0.5743128989213474	2.287984891060389	1.3448360835744462	1.0688561788484339	2.0098482021562774	1.9686906797453567	-0.040084490460195334	0.6736490152070045	1.3901729623729504	1.1451167169791128	1.988516333241865	1.990100719732705	1.8245587191732138	2.686431483050891	3.5011033243196352	2.1013446230222153	1.4524341314078495	2.38154908605467	1.4384453697972504	0.891434488508569	1.9223310446429995	1.2980747773805295	1.9955818164031638	1.3171856486431672	2.5446608334460947	1.7627735400372562	1.2891840896407127
3.4427335695502954	2.0474666735501716	1.7650764845474203	2.0942462268114497		0.5519348408958609	0.6145652809985404	2.3306487339196087	1.3805120207604875	1.0207834360242567	2.035369867965449	1.9324519495557204	-0.014500950861338572	0.6779514503729749	1.4848752492160464	1.1670533220685182	1.9902282426317668	1.9510065974836182	1.789035624047171	2.643648254467292	3.502107681260328	2.0664090018421684	1.5201119035373851	2.3158845468931912	1.3903585533397764	0.9972499689289342	1.9131622617850623	1.3985951016727123	2.0470256825550908	1.2564817439375233	2.482017925806054	1.805069054255089	1.3353591815633143
3.387438174071434	2.0900137711759017	1.7186919645366445	2.145429730977506		0.4695194370168879	0.6364511046794059	2.338905730410116	1.4322024629368648	1.0325436026447512	1.9947864978436847	1.8994869479555727	-0.017149722099394936	0.6695919909783009	1.6146241989350927	1.1769413547370149	2.029138024137653	1.9109931295771347	1.7595823200419467	2.597038382906094	3.443053553367008	2.1129266825486805	1.5308841239030564	2.232868712828012	1.3850665172745686	1.1073390698225556	1.922869390024453	1.5020186878029365	2.0167395498033267	1.182869389994799	2.4078070881302502	1.7811125540028923	1.3838814533139454
3.2920173544194826	2.127823450116961	1.6494040794200557	2.221865805546428		0.5219037776524696	0.6281093889188487	2.3633942912328196	1.4600604318974968	1.0041130962744858	1.9776640130526153	1.8542103828326781	0.0021244421414952476	0.6454969380463421	1.653915034487202	1.2395754739382057	2.0973043465698114	1.8835166002605601	1.8521705407685194	2.6631058701648653	3.4352030874746866	2.0843849997259967	1.5772740756023258	2.1566811011933624	1.348597034008474	1.1593367857983101	1.9165567502024952	1.556158329046194	1.9895393207960819	1.0609375475176497	2.2287188971073806	1.7479055718149508	1.4744563220022395
3.235903453371988	2.1704102183472354	1.6964156642885069	2.2477426991865683		0.541379112931977	0.6393348546670767	2.3855435440552193	1.420266996253778	0.9566531147210613	1.9886261647434633	1.8200904958272186	0.01467387745048676	0.657622787151874	1.6509423469705737	1.2500449143141625	2.180046948843103	1.859876794885174	1.8424755382607718	2.690471329959998	3.3714042743825723	2.0278188424506554	1.6528234810580855	2.1081748830620075	1.2806050529584647	1.2156580207293437	1.9200536463801001	1.7217972152449916	1.9841546200639815	1.009995003175308	2.154261041237062	1.7176016021184737	1.5147576774222542
3.1905341416382424	2.1510005142962205	1.7572496978321013	2.241159764802344		0.5378643015273402	0.6236031253206822	2.4383006450913642	1.3844636126869034	0.903809697998654	1.9730942823605382	1.8979915300699761	0.06088433782255155	0.6406100035889251	1.6341950029698307	1.2505001965401106	2.1617056026850263	1.873834377640894	1.814505834736957	2.6820130153668615	3.4136439219241836	1.9972444104527505	1.7491921804853259	2.1507839504466384	1.198983101206745	1.1693228144434196	1.9040451525675788	1.808512666810222	2.0268847587560797	0.9903115932491413	2.064677286841186	1.7115163948351622	1.6115962061259868
3.1552609275144383	2.1397610086763916	1.9022256623604101	2.255114753166807		0.5898672080333988	0.6220683900661097	2.502176115696437	1.3909633781093793	0.7887620665433951	2.0482277376207207	1.8312989975865606	0.15401022045707363	0.6372229167038986	1.6110538770826714	1.260838692005586	2.101228220604866	1.874890685212197	1.7847258924636489	2.68253959231839	3.4949916835718136	2.0371275907693294	1.8353829688350711	2.28079273859502	1.070721654758151	1.1152314694040129	1.8651677845317713	1.8594770111511914	2.0260777402580277	1.0447215343167557	2.000228200292633	1.7257728208756695	1.76001690501691
3.1143191498469536	2.20211855830924	1.9899146027998829	2.2014428760169387		0.6557901033105125	0.6814934130417918	2.5857322035268386	1.4211621374019943	0.6773435311969824	2.1084115310020928	1.8708614220844848	0.2481642154511861	0.6409449058856452	1.6644697096105905	1.2447530787658583	2.0990918786826245	1.9232131758956545	1.8328449166290521	2.732020365095251	3.5859575793273835	1.9860552689128155	1.9618024887464063	2.3584587263458756	0.92269363115667	1.1012333674844574	1.7785112773952534	1.9643094798331973	1.9659045418334862	1.0850640512808898	1.973645416607745	1.781679257815237	1.8080923098387434
3.0686471130036868	2.196014300172493	2.041779780933002	2.14062194401909		0.5975769110040894	0.7206240801285863	2.638666179070323	1.424340001596253	0.5924260716453748	2.18965930193434	1.8828678497654991	0.2250325145696487	0.6388010780658269	1.7105473169002277	1.2305008993549456	2.1186809997687357	1.9123376837907782	1.8377747875331376	2.760789111111995	3.6606786453858122	1.984094688347366	2.0045044956642863	2.41726015514488	0.8780535391532414	1.0602624886839975	1.6866440003553962	1.9190428451426134	1.9430041669734428	1.1418139953625197	1.9487600331769048	1.8237854115013632	1.7964737696900013
3.0643852886537752	2.2019702800684775	2.0599503561434327	2.0255593869550648		0.5723908664991099	0.7461417101861072	2.6896878178704697	1.4591826355230029	0.5289699693796297	2.2348314099467705	1.9946283314364468	0.23125274986050273	0.6194011354994983	1.6643882140193458	1.2088155198181463	2.1146985181234235	1.8960257883973255	1.9175578413732577	2.7630562408492034	3.7426805266819962	2.069631530736809	2.1075161615216835	2.5022667818267195	0.8440986710949805	1.1077767538495498	1.669558815779969	1.961020187284938	1.850556782648172	1.2191550313794148	1.9216045752006985	1.8697122293544375	1.8147917258725514
3.1160809812900414	2.1676047581039155	2.0579552726044943	1.879252257937822		0.5608899007657476	0.7104174900969242	2.6318251295767494	1.492581128507179	0.43020109897324155	2.261463496305024	2.125290177638609	0.30022291275788127	0.5230771479218427	1.606376030145237	1.2359396762162658	2.123906529921899	1.9080256214425038	1.9972197076820315	2.785760621589971	3.8048600073528114	2.165109599122226	2.1787098261852953	2.646182771847021	0.8124627320234928	1.1009414640387074	1.6604482832076335	1.9326673974841218	1.6986600551474687	1.2854473017788406	1.8645843908855155	1.8358117631666613	1.7403330012835518
3.156362789524448	2.044453653709863	2.0517140301110546	1.8022154237065995		0.5460656263446813	0.6764539190309746	2.5620224610993594	1.4850414307819313	0.36516255230530426	2.2935326418382878	2.283624086796075	0.30562907962376296	0.47000847086540976	1.56818266855522	1.3001570291040854	2.154202883288199	1.864619436845142	2.0790695769981684	2.785799218853433	3.7956745193116332	2.183967657792145	2.1333502438767145	2.6350916802318562	0.798070814006929	1.0604248593071746	1.7024025816522683	2.0061054652660237	1.6687653951324681	1.3758025924669284	1.8624178826840871	1.7677153326420005	1.6989853684648502
3.1647343583114314	1.9238364530434886	1.9848136010558808	1.7592026077464378		0.5590627684331613	0.5994577019618769	2.487429916850613	1.444712569514595	0.24421690970893345	2.3147246678849123	2.4328177950627508	0.2855139981096024	0.4475821769068037	1.502139546917251	1.3234092357608125	2.1522461453328723	1.8055615490863914	2.0997585608652867	2.755005954469817	3.7771387256800333	2.1330055935338943	2.10470986300195	2.626310823860233	0.7171049310349973	0.9922589334314985	1.729532182411137	1.991881917621146	1.633034223039163	1.3807001337737836	1.7498435681712743	1.6211387028903883	1.5863980501378652
3.144374301300961	1.7507922281144963	1.918503757419895	1.6815362469648545		0.4227283506070604	0.4800036485235082	2.3245094768261256	1.4041363566915597	0.09081598087705425	2.3591875072763524	2.5730296263174113	0.23336984772552344	0.415219439243693	1.4260768139877424	1.3030989315956247	2.1555943413897665	1.740116133636939	2.087227959479541	2.690342672415121	3.788216525208445	2.118241098784882	2.0980348190341584	2.5846459111338866	0.6378510661613314	0.950959034843889	1.7826639590462499	2.0084164679070495	1.5975702053407579	1.4016588870939477	1.7289203339182238	1.510670134087961	1.5000280823535217
3.118959739262805	1.6465745559663252	1.7758062874929403	1.637300652429484		0.3215223073165069	0.3562638861560088	2.211770046222813	1.3574691118094293	0.009469220295253749	2.321452215806152	2.7412083056552303	0.15172089290251234	0.3561278574058008	1.359496726954129	1.303695720459366	2.1540771605113607	1.7095467715586268	2.0702427695392114	2.644806172371175	3.779766535480757	2.0757307806042733	2.046458026704026	2.579122715407707	0.5383753464339914	0.8681434922490745	1.7810752294824859	1.982375717071313	1.5152325550271712	1.3482005344054628	1.6523836726366397	1.3707015439276566	1.452298620357428
3.004156621662651	1.6209403843617707	1.5941840645604224	1.6087352069178096		0.26832972700894603	0.18291817250266634	2.1022628546004105	1.2853868716394958	0.017348747173938427	2.2885276462985464	2.766907906943765	0.0682940527235556	0.37541381176902794	1.2778038258281648	1.257794248472167	2.1397022261699776	1.6396917195869392	2.0207973099721133	2.629824001270361	3.632303244064482	2.0277867675129793	2.0754561207257476	2.4984814412105942	0.37212491793948577	0.850005260329074	1.787276066336916	1.925984143658124	1.402855432035927	1.3146739993745775	1.6023726862463499	1.2619759912014936	1.3604819916900937
2.8720049162694865	1.5759127511990059	1.3526178586978836	1.5247599776855443		0.20667370867814877	0.04454834535471347	1.9465020283703531	1.1321919479789349	0.044181551413616196	2.0825321397117116	2.772052632175032	-0.07230504645063165	0.3751969863826935	1.2177354176362996	1.2034556585426577	2.185009690034152	1.5693743092588304	1.9383168867819378	2.6724252713262064	3.4396768538269207	1.9304383293243261	2.1116570800163386	2.3242663725431845	0.27631032669970246	0.9429104578270561	1.835721513543256	1.878508066083833	1.2856312461291113	1.206645144884632	1.5384745182582222	1.1309675817277873	1.3167570869942842
2.7083540893442235	1.5604307363987564	1.0968756953532384	1.5149472725357978		0.14350530991618615	-0.1067107631783778	1.7539684215013562	0.9378434869313719	0.08915022746142443	1.8683634276904069	2.7317827754241333	-0.17435922051817687	0.353590026883957	1.0767264937269727	1.225901892610207	2.1543579098701686	1.5120105419057497	1.8224653939247155	2.7120720127622198	3.2167065226642686	1.9171532910756226	2.1368087856616866	2.1750986585171574	0.2765120631227668	0.926315067717794	1.9055126839564587	1.7477011713055632	1.1814269877865262	1.1185397170999465	1.4283508610551872	0.9658928040993185	1.243826922759761
2.531493759008472	1.5751358061514982	0.8589463067134148	1.4642693817356114		0.1678155486623907	-0.20729131511540766	1.574401808084456	0.8030831242090424	0.16764382007915507	1.635311664099357	2.6652845440590176	-0.15207146213225417	0.3410304385055989	0.9624101830205827	1.1491531015352652	2.1006705030233963	1.5310240781891946	1.7615677126453406	2.7476761503417366	3.019937031282642	1.7519414013912182	2.150542832002291	2.021255961610385	0.12881576075302656	0.9403954994586001	1.9920585155503325	1.7317573257305945	1.125024057776056	1.0325457946427052	1.328930343584919	0.8180401541193604	1.1722691874404627
2.352048787512522	1.63599186082741	0.7156886906372983	1.4739461168811174		0.18955159806692623	-0.27836018320311673	1.386425496519045	0.6183449196441091	0.1777777035742623	1.4611754135544304	2.50370980036022	-0.10680430390214588	0.305045221238045	0.841164763999023	1.0918469123291215	2.031728102397362	1.5765563055677791	1.5932969318150791	2.7457830464671322	2.8160226991413855	1.5831943524040102	2.117780973564771	1.8899541394842587	-0.026612416174365328	0.896503019076159	2.049783609061402	1.6534702976987554	1.0577570154909803	0.9827793539288739	1.2955051559119846	0.6268991403121876	1.1141672276047263
2.158974012507344	1.6439135566037084	0.6385906292686684	1.4540070211355824		0.16026739541957408	-0.3285848333007978	1.158446552188696	0.43590700913511915	0.21374458324600648	1.3326107223059414	2.327596077572785	-0.07658204907683255	0.29286129921403936	0.7570270585211842	1.017992239620203	1.9645212432621395	1.6411110209888875	1.4414830390306823	2.737106014047707	2.6234570853751054	1.435344927186199	2.015436131671537	1.8202982028585981	-0.1119785921567873	0.8575498573292922	2.0789576069407607	1.6290327401749767	1.035615804369778	0.8690498118875978	1.2129875949234967	0.5060544168702078	1.1591785673985888
1.9609774437191763	1.7305916568792838	0.58422672881295	1.4356848920980423		0.16369283888964264	-0.29376935019106903	0.9452020816360236	0.26158434119073637	0.2011439065125092	1.2073687894842775	2.145586281844851	-0.08209561133590561	0.2510308146815352	0.7677147525596151	0.9562943201313766	1.8709267802510905	1.6719883235795123	1.2475059211800261	2.726103955995878	2.52278858651761	1.3005188287724923	1.8821168306196494	1.809444785279816	-0.24688353854319117	0.8460974871828629	1.9984247080542143	1.5297383872389978	0.8553357949884631	0.8566012699132222	1.1203979237092379	0.3532433200339947	1.131153610615605
1.813822911452749	1.7704002851882379	0.542939395702935	1.3596596562637815		0.1500715943570031	-0.24600240166090098	0.681917911080407	0.09649909250600291	0.1894234372317877	1.1316911281171564	1.9701354752324356	-0.08849707635277095	0.19961868357669485	0.7484920252501487	0.8402531348415317	1.7224590515696168	1.6948648124582468	1.0837001150544971	2.699191554555202	2.3731723658643644	1.2510402303817583	1.7166091330323	1.804537579602055	-0.3335290486461996	0.846943140771028	1.9454705008381143	1.477406095146391	0.7612868543963527	0.8444296786112433	1.125523402807871	0.35715532878216977	1.1950878725171228
1.6670736865012015	1.8116562917615144	0.5099654087208073	1.3269068817126732		0.1534194546750825	-0.14514738066464566	0.5085847927337499	0.008622399735834995	0.20698780720970364	1.05639261034292	1.7648955343145392	-0.10277669304288059	0.17480728381836774	0.750568532915058	0.8086643414799539	1.634933312072191	1.7304310464543646	0.9451922345009475	2.6390956153436056	2.261088191502513	1.177164632521169	1.5748505234427153	1.8190367860691812	-0.3884840733252802	0.8676989839495131	1.8837974472443175	1.4285175078861285	0.6504640747907028	0.8747874119212768	1.0760616353115302	0.33249171173209363	1.1908553100757513
1.4704517192648425	1.802624118458739	0.4468934609708298	1.2655026583178837		0.16690379931674543	-0.09049934821644176	0.34574166398585826	-0.06475285560910475	0.23504477169370772	1.018866698170849	1.6311446907355154	-0.13410769185705512	0.13010287171517182	0.7681081046133548	0.79516583872686	1.5738736350256126	1.709721599413434	0.818084218859022	2.580459939266352	2.1164927254430443	1.1140976872523312	1.4069060672763043	1.757392753990101	-0.4080829464413737	0.9372813207554282	1.874176754912596	1.3628684516961311	0.5845960559879552	0.9265222685660591	1.0256034100158513	0.33032648983411034	1.2246857175576458
1.3047406572955136	1.7092844254776545	0.3847858261161768	1.210451211902917		0.17962989140587338	0.00926880117680182	0.08733514079851934	-0.06920706891318315	0.17652348197220383	0.9775158373776822	1.5808438250311823	-0.12175154934816819	0.0871113801640151	0.8129958762708229	0.8040397404911624	1.5705074785720277	1.7138626831633033	0.6798154943243646	2.439081839131929	2.019719071296069	0.999009603376851	1.1449050703158241	1.6889993244017312	-0.35990221005123085	1.0418297113193047	1.8519195086881326	1.3431606771560476	0.5812086672604065	0.9585971410079572	0.9485803041888312	0.3166818476916803	1.1838524273008653
1.16684434840225	1.6426003847430646	0.309844255893513	1.1593117128989594		0.17783369412756084	0.05724383060963768	-0.08083019893152962	-0.009639987928977278	0.11473515840389345	0.9877725118834686	1.5796983393553952	-0.10576532910358008	0.06223139278348057	0.7824178249293194	0.8099543488032233	1.488130134050396	1.708611133699705	0.642620863365566	2.33986114052353	1.9925921629102425	0.9366451994772993	0.9435817685766563	1.6478359256971071	-0.3280316365832837	0.989124506534014	1.7812158757365935	1.2592764629070876	0.6893186021792136	0.9817276072543875	0.8936253279531062	0.36020636832190667	1.1397803066541656
0.9915997236688053	1.5230307874374733	0.3246483114200061	1.0739011497519222		0.1075659459260564	0.08677939941159513	-0.2261519107571377	0.053040751421888965	0.11012823262648228	1.0084859566772273	1.5998921416704142	-0.04189210807948593	0.06211626292834481	0.7842643339256055	0.7232743552811536	1.4219498533786932	1.689535472208253	0.5722601400876624	2.2323484631478694	2.0088297818396024	0.842324735639447	0.7102449967939167	1.5577223599271177	-0.3949818484757629	0.9170511284026869	1.7509360619515273	1.2512801865043282	0.8198460990504575	0.977384074347091	0.8576086021486409	0.39640189430606587	1.133182972109921
0.834177845497828	1.386283444112817	0.31100023287131867	1.07236609805851		0.035891880336610824	0.11557333350429189	-0.3962695266354078	0.030671264622427596	-0.005639145837922873	1.0476419862229283	1.5977483226340907	-0.038074655634888835	0.09832619094628275	0.7811048404037131	0.7236267888420956	1.3603422897046236	1.6410169380009691	0.5052563114280664	2.1439781904848365	2.0353623169384756	0.8683916365520623	0.4650073710645294	1.4641747314057814	-0.4047476685989267	0.8974720229954485	1.649227305207101	1.145862423759274	0.9415445592985918	1.0807800697267156	0.7976283353543774	0.3858410684305863	1.2322622010834086
0.7125350055535116	1.265379567190955	0.1992385189209846	1.041917320808663		-0.004118585899217473	0.09762062695656268	-0.42836888339637264	0.061842613248534614	-0.07224821226675286	1.0331675043088127	1.663013377555965	-0.04772407499020291	0.2079246003759691	0.7723220514802289	0.6634550902206124	1.3060371397400714	1.5388768298059208	0.5012059969038332	2.0719152616348415	2.161541482089544	0.8384968925303504	0.274340917480674	1.3510570445337766	-0.3939921110554649	0.817631991596634	1.6153021509682177	1.0030291955959942	1.0964828728755	1.121657539342558	0.7352196417547328	0.36621632691090344	1.2850517568704996
0.5786980825601428	1.1709436930710697	0.09724924121458074	0.9834801008685519		-0.04181948026556886	0.09164570210626563	-0.41416246560754527	0.05770585455081956	-0.053917323076572155	0.9560988561338755	1.7166889663877836	-0.10558946914722975	0.339424850944805	0.8054851701412051	0.5936543776024223	1.2509215032427174	1.4034286583599807	0.4876273127274553	2.043449779831019	2.1807097630663597	0.8193972694860572	0.2202290276308084	1.1529617315733618	-0.42367080977872007	0.7232400439577389	1.5364415989908964	0.8968287791623496	1.2523203981844033	1.23821054370846	0.8116187433628582	0.3277902068615418	1.3302187651490123
0.49080249263306064	1.0659803632578426	-0.04703162708492851	0.9186392304132461		-0.09786358513152733	0.03682220534449029	-0.43119082106716294	0.06945731580832573	-0.023299875636242827	0.9028734280911224	1.7506670366007158	-0.03911616405716822	0.474527864167953	0.7620664017912476	0.5728611051299807	1.1889745825995839	1.3654615625789188	0.5132418123217513	1.9931244621702944	2.167063900098826	0.7994996821328925	0.20651335297084944	0.9684001124659497	-0.4003536148592527	0.6890343938625992	1.4791957550070154	0.7564812675124044	1.3883992551883053	1.2609399828119454	0.8767580078117726	0.32752492324710597	1.3062181569755162
0.36960735586611826	1.0312034646091675	-0.09690768237167273	0.8673584911922209		-0.027978842363888944	-0.042481898738130575	-0.2930681869717623	0.10217330702892173	0.037427227512233346	0.8024364896539785	1.8192886658645282	0.05175083232262544	0.6060974200952745	0.7158844801448165	0.5993065423718955	1.1166490104073101	1.2940227653910048	0.5276279368290545	1.9969299685512347	2.169913183481343	0.6977592828687651	0.24105118612640042	0.8094295437118595	-0.4474329781486855	0.5663473435246432	1.4211033088883576	0.6015389140354162	1.5121658972184198	1.2839719586762324	0.8791948762939861	0.2123209391975725	1.2989289367797936
0.2836949023496287	0.9852235872369233	-0.06598075616763681	0.7941607356888905		0.05384113537520354	-0.14573474722333393	-0.1814072153941187	0.06037774907196573	0.11124898543300202	0.6281286741323242	1.8603942136272018	0.1936694011295335	0.6618689185175256	0.6500320581903596	0.6063695693365959	1.0313582626741638	1.2593427555436914	0.47604929267697516	2.0297734828106964	2.0604176747522702	0.5964019786415063	0.30956608478354075	0.698711819483367	-0.47122596473510797	0.47014103787614836	1.3789653341399286	0.3862123310981066	1.628693380250373	1.237252617687352	0.9487589391354607	0.10294200320199538	1.2325498116293967
0.35995817233966393	0.9116049002772385	-0.07083384078653956	0.7954066021075927		0.12870858242440306	-0.23275174140434993	-0.14153390071656363	-0.0019393834920227115	0.17962513294157528	0.5083210994627131	1.8541583589835373	0.33239116076323566	0.7313108327473796	0.6049060477544878	0.5441026496063783	0.9238215123723462	1.2841270433173069	0.4549411703713632	1.991674307843048	2.044727044064455	0.5386181765446382	0.3561563558451059	0.6533683014076924	-0.5074365182623208	0.32292918846959484	1.3097854159172555	0.19145336076870967	1.7023978239381072	1.2015150827732004	0.9583344068169403	0.008401860274041873	1.1459183902340315
0.4572741629416043	0.8884325516604059	-0.012173711558785816	0.7879729037338938		0.1544814108953702	-0.2115342436458111	-0.023925571376519378	-0.09994022068419817	0.2776623044515725	0.3825278578441136	1.8134885622605126	0.4181243548262533	0.7400223192192867	0.5261911766339117	0.5048351728646524	0.7621544045771441	1.260994713164099	0.4884896661585233	2.007835533444405	2.1426183672172257	0.4751188210222551	0.4501964496107882	0.6401697606534242	-0.5972509161992317	0.1388293540835386	1.254606423599445	-0.033514766639921076	1.7080681967762814	1.20194801223558	0.9436998252140498	-0.06633756201563831	1.1241210987462447
0.5049620477238854	0.8402520784888609	0.02309507847955003	0.8087678701490308		0.18611471353710352	-0.21027864356306697	0.09556409412116892	-0.26826167233254633	0.3873583512458748	0.24782044016356758	1.7436146367628367	0.5224039580801729	0.7632288571181121	0.5434460570667949	0.4805083360890211	0.7115841663687721	1.2791130735396607	0.42565535132157073	1.88442170250453	2.156776194697092	0.43620139703226624	0.5630790639514494	0.6299137989092133	-0.6400725443628881	-0.0267762737883599	1.2366277548045388	-0.21973673776476196	1.6387241539093587	1.1660538347919152	0.9946774685847993	-0.14530941215080256	1.104221342430081
0.656679407790355	0.7990106677040487	-0.00280786607599344	0.8021011252575994		0.24389059220326764	-0.27112631345272425	0.21147766138066748	-0.39606799492618716	0.43736818983763504	0.09446736081985045	1.6385885257423198	0.6200302465571382	0.7284790843518423	0.5470607487411165	0.41162497613969873	0.5963727589567485	1.3247360717553047	0.365045017040351	1.743393642790417	2.1586623255262274	0.3468086459632603	0.637672850399675	0.718615493683269	-0.5792765223211604	-0.08019440112999834	1.1522278731274598	-0.4282450338518025	1.4945296499036822	1.1747013973988885	1.0206682017805415	-0.16034501061147746	1.0121176819100095
0.7355010785559284	0.8011057247252195	0.02491952725937254	0.7554925969558824		0.31596926866131103	-0.3439284621962727	0.3362581568995323	-0.4575056720503695	0.5471856899663644	0.015012969093315726	1.581360009326138	0.6801605112368414	0.6704396189385837	0.5293267557273068	0.30140744525776636	0.552048957660842	1.275559583255726	0.3206277985687992	1.5996455787811317	2.152666057062876	0.25933487827490426	0.7544180668539124	0.7947889320955659	-0.4655214372414086	-0.16166840725848752	1.0952775084149	-0.5003761114992626	1.3054698110755758	1.1076682009833587	1.1319939197709648	-0.15334627291520836	0.8766469806008497
0.7876629391665335	0.7442034445938175	0.11425679788239215	0.7393905878126578		0.3381272623854892	-0.3905869086885649	0.36814114668923303	-0.5751462680123037	0.6517637588198266	-0.10120944777107019	1.537248650291346	0.7122602001408387	0.5613558290758334	0.58206282447359	0.2228532140584417	0.5183562932801957	1.2490833234986194	0.3189917668956178	1.4374044630678575	2.180687100653339	0.20648640674457863	0.8386582493014924	0.8814901310468886	-0.40948333186923974	-0.1812668088847108	1.0601962739109603	-0.5829097882406971	1.1583207230265802	1.0570962052928798	1.1895701216460015	-0.15708594762625427	0.6846974382877218
0.8441709567428693	0.6893088338782907	0.13649145275848623	0.8145078455134123		0.3907154797597129	-0.4435595849560098	0.3629516866814022	-0.6688794311711863	0.7289199116418731	-0.18291143072683497	1.4629249188634024	0.79226568401815	0.40251937456503784	0.5681300665424607	0.18027130322002677	0.48059644980457766	1.268177962719319	0.25280226164001696	1.279530903410139	2.2390407539623793	0.14345945491365725	0.8549734681704313	0.9430765980382576	-0.37268553061003146	-0.2087637070130251	1.0900410895954808	-0.6660741096221179	1.060034329852958	1.0258799998367478	1.1536539027858193	-0.09336390491678996	0.48242169359507125
0.8462925432627919	0.6170850551946518	0.12375043266615471	0.8513093640632203		0.4231007497366043	-0.5663630756597774	0.346240364512118	-0.7008509017503332	0.7682177895539303	-0.2551017013159938	1.4191075140964555	0.7390893844934169	0.24899735452336724	0.522253391160569	0.0546907248040779	0.42260121345284973	1.1986092864723237	0.21027575801299295	1.12316337221344	2.320187644221872	0.06982231416785341	0.8320669860297233	1.046183399985493	-0.37731922906970083	-0.26237580200161215	1.1404556783113973	-0.7224804921060433	1.0212012330740063	0.9476255372521628	1.121656774886033	-0.07754808257013865	0.4089194332121293
0.8649986594853214	0.47034753089255094	0.1029971291059304	0.8716315797512768		0.3428736817763105	-0.6454152835803876	0.23810242882046234	-0.7431556570165546	0.7908844165632498	-0.2915526063510888	1.2988489361680093	0.6667640703946134	0.037250549738242135	0.5125615732471462	-0.025700221537402347	0.45053029200681866	1.1567550683464591	0.19815002712748125	0.9505128502389846	2.3912765435388854	0.03908127291555747	0.7770526481210698	1.1134161516879395	-0.41524633834668234	-0.2605562134758908	1.098930834794969	-0.7444743135676001	0.936550949505502	0.9780304817127687	1.1564552930715881	-0.08574540668529085	0.2814576844694302
0.85751467785002	0.3595590593281408	0.07392158606451273	0.9345943440814107		0.2557822725824342	-0.663438397609391	0.20572393365689218	-0.7597526372145318	0.8147922234496413	-0.3115105650199226	1.2906244230925372	0.5380546622592366	-0.06303355439544997	0.48238441682910593	-0.14005429906519398	0.43124332151009925	1.0457079867232477	0.20736226774277716	0.7030625731453695	2.4877803089489774	-0.0073880949160806285	0.610156913585061	1.1125183325642707	-0.4496130928132329	-0.30723836663489523	1.0582302328198119	-0.6906232885734586	0.8376431830899422	0.954123343864801	1.16374516258722	-0.058372609426591504	0.24212135791559292
0.7054842914120091	0.36493233043849427	0.05600660535120342	0.8935110950128419		0.1812338985216018	-0.6572013296290061	0.1950896867314414	-0.8065652765476944	0.813327926540724	-0.3565458212025206	1.2545088403710773	0.4345347679663066	-0.15989145457441784	0.4237709403726636	-0.21513238894478395	0.3955584804756015	0.9598695420610251	0.17504091879159095	0.526268745216076	2.515419181847136	0.010514932484533815	0.5660062656266684	1.12953099647852	-0.5081839639992468	-0.2397244796800524	1.0429188633930457	-0.6446578605730795	0.8251423756310672	0.9248006160053803	1.24185605495889	-0.02094719476562686	0.20891745532162215
0.5816263931900187	0.3558453667913276	-0.05422940973058969	0.8263799268362997		0.08332818359272112	-0.7178230949898314	0.11172606879504739	-0.827207970463754	0.8450390261557097	-0.3241334456779155	1.174616244691653	0.3345728187638273	-0.22185227347464492	0.38233206213666315	-0.24590967250092297	0.4023443909876345	0.8778740159572737	0.09159165809495218	0.36140182091012796	2.438453506789971	0.011029735234234724	0.5180633722872434	1.0934938342494036	-0.5299318877739753	-0.1491075955482542	1.0353358036325184	-0.5544730033389584	0.7958651356387667	0.8543506169456672	1.3334661517274717	0.04460998209341687	0.15996956625838812
0.498314936597938	0.30191445236546066	-0.08417735973559393	0.7571989060362253		0.027994504703323996	-0.7812777358512013	0.009879255029252198	-0.7466766385410795	0.8252826291982647	-0.3104937799333585	1.112906089395373	0.20036402909911297	-0.28026636005539407	0.2817741993467959	-0.2866950642855982	0.35496391923165727	0.7534513143878173	0.03355807369899426	0.30093093685346467	2.418136653516877	-0.024479626393491848	0.39344495751176417	1.0405504053959937	-0.6457654630314927	0.012203447000492895	0.9404006155828954	-0.4325635412713206	0.7611065387039669	0.7666878606068126	1.3348213524643486	-0.02918092135215347	0.15540541837084784
0.39549349949309576	0.2389241191650167	0.03416177976875825	0.6874597184081115		0.015171679190514384	-0.7575324986369518	-0.11993902585270862	-0.6629246837863165	0.8110886732590179	-0.24794472075592094	1.0832219637828833	0.06443039000766113	-0.2669766427211101	0.12527613281488276	-0.2848082270821712	0.45475868929419666	0.6527013248601207	-0.044519407654057916	0.2111800768356658	2.417013833962667	-0.006263437343560181	0.31372908817683415	0.8424348138251345	-0.7530665518443225	0.12229862342204187	0.9300024792377369	-0.3139343039164659	0.7540645589992093	0.661587703273719	1.3882081030982039	-0.08808495677969085	0.153524143322204
0.32418078934503647	0.135545742278667	0.14280835630953032	0.5861440766515457		-0.006626829561698119	-0.7643877757183466	-0.22577179222585214	-0.5829798314516517	0.816860272303974	-0.24272014205354622	1.0321581283395211	-0.10225936111451817	-0.27367831716198465	-0.030406244344264588	-0.2724656079695664	0.4862326775130318	0.5962958433164294	-0.146815980452378	0.19734746089831856	2.4140646299409227	-0.025275856651046404	0.24702462630286154	0.6760283184759339	-0.9564668749943339	0.251753576553317	0.9161290462966842	-0.3070015032581995	0.7876102666585946	0.5328418251189153	1.3937276000124177	-0.13998430587337193	0.14772401660120632
0.25343203742470405	0.11147732452539412	0.1793772051863156	0.47660825574833315		-0.0018132369101670404	-0.6998182942978215	-0.33861524596012077	-0.48789802164134866	0.8126420916493338	-0.18249193185021143	0.9432573083763985	-0.20843858656224673	-0.27625924726062123	-0.23450298810106524	-0.2743808695498024	0.5554822009224892	0.5271019593185468	-0.3147377222568092	0.2135188872050186	2.3627857699330836	-0.023449489652935293	0.15236883822391356	0.5728017964097296	-1.0364697359691903	0.29071109171544196	0.8395872314946251	-0.19882875488446516	0.8365416227102284	0.47450176452305276	1.4024761232977663	-0.07921937175824975	0.18441039101783602
0.20177168902101136	0.10433526840370469	0.3031544037301578	0.2971949728883988		-0.05552110683606132	-0.5584791563647424	-0.40004965817625787	-0.3849965317518814	0.7184920080877885	-0.1080198270629992	0.903006945803644	-0.36497824403127693	-0.2438025224300459	-0.36484486352174345	-0.2803356595945337	0.6126032575030449	0.4186030585794386	-0.4301499103128995	0.15184753635641476	2.3636809352474026	-0.03491828455573308	0.019042732845860562	0.48108785578651114	-1.0836752081566408	0.37179521581397107	0.7448982918297816	-0.2038341586136343	0.8189993163684643	0.40456727697005046	1.452134372238734	0.019442976392698187	0.20421555413511133
0.20253495801752813	0.10045202295456342	0.4745952869088927	0.18021531309761335		-0.06897549848866477	-0.4003521768661379	-0.4666513640305155	-0.3105037450947754	0.6621240924338772	-0.047146872675985746	0.898687895216354	-0.44381593536111075	-0.15918088415334114	-0.4657482676184868	-0.2831341481848998	0.6958277466724078	0.39186369767124607	-0.5166032962983153	0.12853827216841426	2.314050250731981	-0.00023675702258934146	-0.08816048541332423	0.3681334880459275	-1.0828714766341965	0.3939488047884774	0.6312093303784486	-0.1917141415341165	0.7904194138467469	0.4243777609001348	1.4704914500462953	0.1666982608505263	0.22778132062557419
0.21849796868011265	0.10924766963401322	0.6202733415452755	0.051257813902137295		-0.04482081887252261	-0.21175483527415295	-0.4675980230200695	-0.18593199656426077	0.6195097292874451	-0.017931908105413164	0.9574859762663666	-0.5259128121673438	-0.061733634874286	-0.5559877924995745	-0.37233583100888534	0.8287543440968032	0.3202740633428538	-0.6420353546561451	0.1070905356175749	2.2042075950398177	-0.012356653113374843	-0.1878950905850333	0.28345099205682156	-1.0063660105551677	0.38457438285368606	0.6232829697411626	-0.16945409878625678	0.8382738609615854	0.34466200079787596	1.466717057358556	0.34324637955906534	0.20108463036102275
0.2733157471496873	0.16251039634898398	0.668061247013191	-0.08823587396117125		0.030906426272446857	-0.0911005283164048	-0.567856104315901	-0.06787441715961784	0.5676263687964183	0.033486065400884744	0.901075186267066	-0.5969365243528919	-0.02426105740659068	-0.5857913912374821	-0.4395938334115746	0.9241183788239757	0.2916423721794685	-0.6782667719673575	0.1138285196341382	2.1429892067030196	0.008516613750223917	-0.22781957156239088	0.22762930881787752	-0.9335774482634192	0.417659975146762	0.6213678506738788	-0.09978379436846896	0.8394519098916513	0.3432583950920902	1.4983387855893384	0.5032511945267037	0.18391213960046476
0.31194918129484905	0.14600353264791655	0.6908654818278779	-0.21276453605698017		0.044141522762531714	0.030579491829845575	-0.610773942771414	0.08781031106282365	0.49589141402113385	0.08113090991171215	0.9660064957338085	-0.6845577407727952	-0.03942444432433152	-0.6078143523374382	-0.48905164406736307	1.0644114802155549	0.22523270904908013	-0.649476808744067	0.11168580174282564	2.107443211879988	-0.07139909581148803	-0.34701211944929955	0.13314921309545885	-0.8493980572178073	0.39249742748358873	0.609577804963841	-0.03854419339699271	0.8784424072155724	0.3222077031412909	1.4682827901162618	0.67440626051224	0.14176508835029442
0.2857012930701395	0.11148733723628068	0.7982433050875445	-0.2138692737581808		0.17178613653332953	0.14246825216534384	-0.6325279856731114	0.23311577586541282	0.344776873953327	0.03388061482841466	1.0530940388000345	-0.7746576542121358	-0.07209241903130625	-0.5956061316676996	-0.5854952879741285	1.1935062742700402	0.12387490403168933	-0.6456024054958045	0.05218607078400857	2.0322843492063853	-0.10583515986064781	-0.4502946849722541	0.0932280428176818	-0.7686800434592195	0.2875817669778551	0.5766157534309394	-0.01372790088434014	0.9612699550217698	0.3221185693454506	1.408556623460163	0.7965353917373906	0.07006036494511825
0.25832134923385686	0.16411458577655538	0.8073819289698182	-0.24575086503260457		0.21211680513252285	0.2388916119261392	-0.6638012243722116	0.28869748032047393	0.27736768498183645	-0.01557561570783873	1.1446559131824041	-0.8720523241034334	-0.13910615443469282	-0.6720971692045266	-0.7073185267711952	1.338233986661536	0.07539599031008772	-0.6124854509335504	-0.0690605238124293	1.9462918229991861	-0.1638517057240286	-0.5835279599004857	0.06732943353929968	-0.6759212769033918	0.054849353129556744	0.6097988741929088	-0.018605049148553838	1.024649651184043	0.3392488195185933	1.4221763908657734	0.9937604042464899	0.005499546073283681
0.23360548679148824	0.18389225339727694	0.7357140585264939	-0.2306227525663806		0.24448272842467814	0.3242635473189295	-0.6574560130808804	0.32613014143639846	0.18797964743639245	-0.094846007748254	1.161902765151406	-0.9342661161339658	-0.22213856263474777	-0.6772558401303028	-0.793812408302253	1.4002550175731219	-0.03151917416455159	-0.519803830597857	-0.1835552623520191	1.8174529146472291	-0.23989179054292392	-0.6803757033306684	0.1374840495422111	-0.659945056771486	-0.15716196998786452	0.5835725286691691	-0.06990037466597676	1.0672837120841372	0.3436614027481537	1.376877899746884	1.0706080058098508	0.05717992166263847
0.20393542750168114	0.30014538816288877	0.6625185817930079	-0.21429475610252627		0.3046260717047452	0.4084706639286514	-0.6073249944814842	0.3700066122265277	0.07317741111283302	-0.20078112850954993	1.164590106780165	-0.9752854840411261	-0.24372101643982055	-0.6435849405504136	-0.8794393053242135	1.4443649956199975	-0.08025872730349233	-0.4689040733157171	-0.33159056334956055	1.7190815603822904	-0.3226094463790005	-0.7297668002896384	0.16963164345851253	-0.5890964350316146	-0.39926427051771135	0.5449381206955672	-0.04410875613288691	1.1274443226263648	0.35118723698194054	1.4350726669080924	1.1448446340709297	0.021199205796869795
0.10693405279331498	0.351337234470402	0.6130520658233236	-0.1958281979603279		0.2712607006432413	0.41393861795445847	-0.5674802079502754	0.379501163986015	0.011471615507577523	-0.32973366664711934	1.1853247689314403	-1.0835196484885388	-0.2756098596535583	-0.6506596633770056	-0.9723437451704882	1.4108555272856034	-0.09790558957661274	-0.41687917501500493	-0.44932545025860726	1.581511442359252	-0.4221074065628504	-0.7305709841581389	0.1701139691176649	-0.5659854669195111	-0.49597341167315784	0.5083937423645803	-0.1397323456362301	1.1071089732632449	0.31173220400473084	1.520735857299291	1.1728866228435852	0.004784224502508545
0.013877953835149648	0.3929739418714514	0.5618433586311928	-0.14393332656237162		0.3778655492469688	0.3555153770155063	-0.5523631432019642	0.38603433695092193	-0.06570015832211235	-0.42638767237583597	1.146984283244847	-1.1245829766578774	-0.30536456846974974	-0.6547789033117877	-0.994345642242901	1.3614968974380335	-0.1157867283365851	-0.3427174237519595	-0.5061040465738216	1.4322557600949732	-0.5619897179644677	-0.7344750148975944	0.16922770662145253	-0.5835717970596811	-0.577797045180535	0.442632298523718	-0.16535690873177236	1.1249851185665491	0.32732619691500753	1.5639765055601185	1.087613954505676	-0.008692094591481472
-0.14505323081390664	0.45141639430221936	0.5174097335584846	-0.13961033971748255		0.4495739871189405	0.30136781979345556	-0.4824088000798382	0.34738499802562806	-0.10954714611933809	-0.5625944579113045	1.0783303505442106	-1.1135135935651221	-0.4055695800125159	-0.6862960555163989	-1.0555735751203739	1.2969341962622418	-0.1137156493561056	-0.25991623231474986	-0.5974156053193892	1.3424198946613928	-0.710719800689847	-0.7034900576357148	0.1664811759839728	-0.6153613545414213	-0.6120855920035801	0.37156291014984105	-0.18008670067716204	1.1465931652508883	0.2911371371261092	1.6199821023002188	0.9378015898067721	-0.08433190895903371
-0.32711541152685947	0.4726484012556075	0.48521794044489386	-0.11477633868586301		0.46814719729191	0.19469762131485202	-0.43661199618899155	0.26572188191150914	-0.12213551676832504	-0.6494802641341548	0.9801041580217588	-1.0983673452118228	-0.4497269018409201	-0.68875432475096	-1.009666360834829	1.177078041209012	-0.03974601979318219	-0.1494978226499787	-0.669459584750989	1.2677454925715919	-0.8076149799154635	-0.6289642172444795	0.11402829325867889	-0.7019171609462829	-0.6630217271335892	0.2971458214911603	-0.23219183053707346	1.1214768029431152	0.23318325517753613	1.6585592056841538	0.7831455934833745	-0.10588210190059569
-0.48706703804390994	0.5225814917958818	0.49129856214272405	-0.13988232432579148		0.4803343319910228	0.09633393485616858	-0.379154787948657	0.1760530667906519	-0.20381703917671407	-0.7135653350446345	0.9103718791404631	-1.05373397106266	-0.48639855553654954	-0.7380370630935864	-0.9555078432289659	1.0948485391106717	0.011359214717521809	-0.1687470039669377	-0.7407756565529791	1.269255633366519	-0.9258478109617208	-0.5789736494299136	0.18639536017337352	-0.7612148221014445	-0.6790897870898467	0.19720420929817267	-0.3515383906758136	1.1906343162811992	0.15857507782752925	1.6774572306754827	0.6409055954644306	-0.11547776191944206
-0.6298210806436708	0.5498575773274242	0.5378002534741176	-0.13188631877349843		0.4567421793300567	-0.022939757160350228	-0.38484506907495936	0.05411131384093367	-0.2404866008149527	-0.7292298476585486	0.7193688746712017	-0.9303093427466355	-0.4735066490660749	-0.767725553836394	-0.9942604511453071	0.9653737030621967	0.05566854228834698	-0.17007277662432013	-0.7509788431493731	1.2502016945644903	-0.9595037423626722	-0.5546425455200552	0.2499107809220304	-0.8323281874461864	-0.7834820109146994	0.12340198058964576	-0.48731891548774814	1.109367052092662	0.17357886712281018	1.7227612740381928	0.4559675047676581	-0.14304994910246255
-0.7202074382526765	0.5838927951020245	0.47461589500998286	-0.2089603195267639		0.3824294027143125	-0.10950372262654513	-0.3236023660022616	-0.06745027183360398	-0.2781096705761362	-0.7406868867778926	0.5535342216013379	-0.8150432758536306	-0.4185513079480317	-0.7791559443630327	-1.000425936370431	0.8350460695674515	0.17061611123266612	-0.15574547540859984	-0.7066406686682266	1.3260847243450737	-0.9886950328840589	-0.5275245548609648	0.29739292922598776	-0.9303384348069154	-0.8082128324189364	0.03337466095823096	-0.5702466648140591	1.0135699490579075	0.16206477405997474	1.7987838428663316	0.3321442324975314	-0.14216761550192122
-0.8434343841759017	0.529491596886803	0.5135765154895988	-0.24521700510998104		0.32586519611046694	-0.13636251356426668	-0.278911389138811	-0.18785836972592723	-0.32626115417721285	-0.6925543575664543	0.3748254226878408	-0.7198995604622305	-0.3509736849399246	-0.6696842749041572	-1.009890300216191	0.6154633939591088	0.2539331765774676	-0.14844364261167659	-0.6495888588666432	1.3282716472015754	-1.0263881965966255	-0.46512638576885196	0.31503150444430444	-0.9827020823402386	-0.715502083903742	-0.044456336011485645	-0.6485135052533216	0.9265310471994228	0.15926037818867492	1.8327489579231464	0.23805073290694026	-0.17833501781061767
-0.9803418149566671	0.5432984642724832	0.4782467356449538	-0.2763479813052283		0.23624654029220055	-0.2024344388921794	-0.24794796610901884	-0.26209354878722085	-0.3185412885278124	-0.654296838313158	0.21973559142885843	-0.6834046016460441	-0.29625150633732417	-0.6004250655837102	-1.024792692373665	0.4965385327385306	0.3448162776474593	-0.13397423007989953	-0.5217482618310956	1.3047542431441435	-0.9859197489016387	-0.42343171073735897	0.33187681531000224	-0.9991836663920821	-0.6488570723172303	-0.05143425046626453	-0.6362403609315443	0.8212965591166906	0.2064748474573542	1.8660803240066053	0.20377890591639652	-0.2676803948168039
-1.096674067386102	0.42401644142474504	0.400638677420595	-0.2923318157749662		0.08709529737175413	-0.2520156274418257	-0.2688214782643902	-0.3416581131874101	-0.3298969346242132	-0.6582923515321075	0.16204537711580896	-0.5940286617287616	-0.2873485586242761	-0.506417048737491	-1.005153314245499	0.41611584654734574	0.37488443073494787	-0.09165076290676058	-0.39716592630935776	1.2678468553643758	-0.8990910883972927	-0.43434657894084505	0.3525208986456249	-1.053924476106465	-0.6004105131124107	-0.03289778821068078	-0.7001878766568329	0.6876028457311211	0.21786398405948731	1.7560806291452207	0.20572895198424684	-0.3021853965958202
-1.1436953830409742	0.33669500370376165	0.36368653216920915	-0.2817603932442371		0.00905285410569191	-0.2875628216866831	-0.2580006097149304	-0.364738049459764	-0.404847255855325	-0.6438258726489764	0.08304590589669741	-0.48267069995863776	-0.22489542485185493	-0.3509222834844544	-0.976760520077239	0.404398105632255	0.39872599980821255	-0.03943247581579153	-0.2954123282353338	1.198196504219336	-0.8558451515679181	-0.45249921860642806	0.32190412176823474	-1.13817103384776	-0.6138789316815245	0.013634484736299546	-0.7335815539224372	0.6079284063965089	0.22738543469845926	1.6335554563468135	0.18041730809746234	-0.367587895867279
-1.2418133973357859	0.15940848142040748	0.32540545448459657	-0.26498364819323783		-0.1522058878455803	-0.28751078298136235	-0.2521863737927577	-0.4106879220419244	-0.42433164747618946	-0.6712464576349649	0.10792816116209136	-0.3733994798380826	-0.18560730204926695	-0.2888903748475391	-1.021709693408497	0.41095796091982556	0.45622637100483593	0.013815147869554897	-0.23688490829226921	1.0749696334190602	-0.7687533763404482	-0.44716430611775	0.33216106473553064	-1.2075294719272123	-0.6173163477239604	0.05933800644247696	-0.7747254842603166	0.4712415858864557	0.14455912351310132	1.4344474604584438	0.1554801649078915	-0.41718343526984614
-1.2634890890639365	0.003917750500700712	0.2701679549267782	-0.23105418155425403		-0.34820292802898484	-0.3159132256066526	-0.2592514643289632	-0.44105622800592104	-0.4910892951172552	-0.6390935803900282	0.062085710298987386	-0.3464407781539281	-0.10889483436492368	-0.2539077584512407	-1.0368808456367389	0.45962296970001343	0.44525420885366723	-1.7178022821785766e-05	-0.10581163421469289	0.9188102590718856	-0.7113872500726297	-0.4776571161885861	0.33404270173511474	-1.2668273126977465	-0.6665467356024553	0.15332512411788718	-0.8260887097297742	0.3877765814779409	0.0899932571828881	1.271185317238151	0.12825795689000702	-0.3877732141553203
-1.3063275614934429	-0.043368113113251186	0.19992580266873103	-0.19786841702134778		-0.46315916101491217	-0.3428305970471669	-0.24281383168633214	-0.47873247007456116	-0.5719805943424794	-0.6370037889242333	0.029487968844546315	-0.36670693170886287	-0.013058721606550739	-0.26876684960284986	-1.1338519606629358	0.45524980216246186	0.44099156916726745	-0.02935355499584902	-0.031624925863989975	0.8151396085549528	-0.673753625463126	-0.5070029112773351	0.3977681914440002	-1.2271047019882875	-0.654888032826179	0.23787250115523584	-0.8593898432573326	0.318897645257716	0.1313573977522357	1.150063118268818	0.1495656093164177	-0.2985733206325576
-1.3636222339396844	-0.19498369962066542	0.1254543403471621	-0.14287593901025433		-0.5955432215135046	-0.3006165997108173	-0.21348451989795708	-0.50147324814978	-0.5839499189897326	-0.6475492828144561	0.05179826190877153	-0.35967773305574025	0.11470716214848449	-0.25170529482253035	-1.224188024270927	0.46666060935093656	0.3922259843129253	-0.05043270590724861	0.017512606962790923	0.5926549844088199	-0.6509017258582172	-0.5163304371116696	0.33758432834164154	-1.249564772352627	-0.6613777235042919	0.32474115207383436	-0.889520177528998	0.19764826343290717	0.14450961068512153	1.0608233763676873	0.15549515131709044	-0.277757492899291
-1.3853230332006148	-0.33716142475618127	0.014887069710642697	-0.12835274885679965		-0.6943772826901651	-0.31327904334460366	-0.16615519349482893	-0.508937865628426	-0.5878071272200767	-0.7666164970877032	0.04064091309711212	-0.4055334861080386	0.23353004036409714	-0.24440555361344735	-1.2206880934294764	0.5108940793043258	0.3691779707784809	-0.09973695359700087	0.0456742731642138	0.3991884367139975	-0.6500120472744279	-0.49372208166164455	0.3309249853066877	-1.275825154210932	-0.5905724727755971	0.43679869213918127	-0.8726534853837006	0.10127585256355873	0.021958370759051493	0.9313133233392152	0.14878123999628462	-0.23448188564393554
-1.41286384458621	-0.4427118892472034	-0.034322119187282916	-0.07706346876900909		-0.6905125614494078	-0.34465167453858	-0.17760914915859807	-0.5239702039536923	-0.5613478376207173	-0.811202483118415	0.025089816380039646	-0.465765748049814	0.33885370632715306	-0.29771661903128943	-1.2155400204218867	0.598927247272486	0.3200598477480968	-0.11844007147193088	0.09129421681583753	0.2049516760093751	-0.6969733644626721	-0.5128411106110337	0.2339594951174017	-1.2703373373902571	-0.5500642111986145	0.5197431528496603	-0.8904991928630681	0.03653157794238152	-0.06462652075474204	0.8110592460191709	0.18727561830521897	-0.15272978584166788
-1.4210151844428076	-0.5079400936451807	-0.03577290407168672	-0.05165569097009295		-0.6765112576785468	-0.3783287185711506	-0.21102692469352294	-0.5082093851320678	-0.545781321864532	-0.8995471418518302	0.0711144558239291	-0.4669134417763473	0.44253672096693836	-0.40623479007260466	-1.1446346331595227	0.7731873344720721	0.3893023308460185	-0.10456693946548343	0.11315448459449715	0.05270919071993056	-0.7316779458572708	-0.4913579768584369	0.1933251937056945	-1.2641651292816642	-0.5539510515839862	0.6290482823634356	-0.9240131666248917	-0.027040515158336904	-0.0792551901597713	0.7093417539487755	0.2159230821811104	-0.1375871773993488
-1.4091515165251427	-0.5860206008632437	-0.01951092672489315	-0.026209334321296112		-0.6624311922774406	-0.41622665229890926	-0.22210225479899962	-0.5573030884459598	-0.5785770824927969	-0.9467890637639595	0.17882874934357978	-0.43336922811100953	0.5683870427038729	-0.5282451900990441	-1.090985877835158	0.8775831800533357	0.45520446504367323	-0.13523342533724927	0.10624653017641572	-0.04615908845597176	-0.7691972032671237	-0.525104361997179	0.14384481729458115	-1.3397028939105051	-0.52606608980555	0.6465306963058408	-1.0191157545731908	-0.03952301297021039	-0.15592374348231675	0.5540690629656421	0.21477865229417553	-0.20769436021447155
-1.3172741588423595	-0.6203955539526592	0.018195778624304843	0.009083995010571009		-0.5946754785101448	-0.45325433477438193	-0.16508513125356822	-0.635343017071089	-0.5701966026137648	-0.9054651131624786	0.22630699339273938	-0.4546342722684609	0.6651551506228514	-0.677852759115907	-1.0635797335718693	0.9219532719085054	0.5744600680446819	-0.11095331407639306	0.10321736180090635	-0.15819478585615196	-0.8891264978139046	-0.5854359891897427	0.14369336006002126	-1.3409955479289413	-0.46494627883839934	0.6681812939913787	-1.0742313747210395	-0.07024015065113028	-0.16283359317303467	0.4781808811002072	0.20674098178024	-0.19730825150955508
-1.2748021129198281	-0.6655474384428675	0.07459551786091558	-0.01203751646723466		-0.5187137368151935	-0.4494089405582046	-0.15351749092661315	-0.7259886898480153	-0.5781851132667051	-0.8694891880163059	0.22309226587441264	-0.4823532217813362	0.7506673128862695	-0.8048765868143942	-1.0141300339124937	0.9229329642838197	0.6777593484746078	-0.08580159936742768	0.07320668450347245	-0.22072617259679142	-0.8995047247888802	-0.6815191013273755	0.21939112332519256	-1.3412791511478706	-0.4855167542369335	0.6613980858138284	-1.0598070911068498	-0.10566442809297341	-0.1445614861901287	0.47627970329990577	0.2927328382269203	-0.1768723011742949
-1.240348839080816	-0.6753849998681083	0.010781058559693402	-0.05444652511028862		-0.4859465416761718	-0.48971163534104595	-0.21048288343333926	-0.7583893078350945	-0.4956103780084787	-0.8406914814736807	0.20605613201670442	-0.5569743960241971	0.8065319754245183	-0.874980724314734	-1.0148005497853476	0.9151680514538185	0.7573429036604002	-0.10921419725935891	-0.017685789750326843	-0.21668628844293955	-0.8994362648437777	-0.7331602723034946	0.16961942177985342	-1.2787962949737175	-0.48076607646501773	0.7026452070008374	-1.0540040909325505	-0.102641671824196	-0.1022805286287394	0.4850059042988698	0.3761309968336636	-0.15964495029349585
-1.200607832755333	-0.6765384414078095	-0.03669546032870691	-0.14563101895624458		-0.4408395989036203	-0.5096735422566672	-0.2660413533467598	-0.763921989004434	-0.46583423989549627	-0.8067907422617561	0.21909402735509084	-0.6096594939785576	0.891922768571684	-0.9208746948721007	-0.9953643054611454	0.9471797172325527	0.8815557133347346	-0.12284697083937576	-0.15511033542895564	-0.22562774350027254	-0.8811981545786278	-0.7428978462734598	0.15074712206810184	-1.2080369420737243	-0.454240642416951	0.6434091762429048	-1.024095675093867	-0.16354455129462236	-0.0702977147188114	0.48312663973188785	0.5315160094496711	-0.18819813827643522
-1.1312966951205077	-0.7348811761602877	-0.1756234677544331	-0.1740231198091119		-0.44569208133766713	-0.5274462384959694	-0.34376895069120045	-0.764026057646771	-0.4113191028958186	-0.8176198435624886	0.19089283670730467	-0.6479727059613338	0.9577863559257654	-0.9080494529709178	-0.9623940791833588	0.9622071811442556	1.0257791151704736	-0.05954135011879493	-0.29899216836357917	-0.19039407793305407	-0.8636030666265381	-0.7695026643736581	0.15228907053780022	-1.2265952749795694	-0.4943166644101023	0.6410686515817857	-0.9989939374837051	-0.22843010148755688	-0.05143744886688626	0.49607237606865917	0.6180889905018032	-0.3029542831713398
-1.1779307091482938	-0.7650023925396947	-0.24597116400880403	-0.19364198880072572		-0.5018174029969101	-0.6155082386241355	-0.43467968974321225	-0.7669493307276029	-0.3300280148587004	-0.8702167635706737	0.2081603100211633	-0.7337347341748124	1.0108962740556797	-0.9313716801719538	-0.9097662839965768	0.9677360529446982	1.1659326713550946	-0.0021380355635989313	-0.3548922174437833	-0.23912919539137983	-0.8431538705326899	-0.8031262421176365	0.205957067225332	-1.212058341183726	-0.5025142416101259	0.6543152362880986	-0.9362122863194717	-0.20290698725066147	-0.005483121215829395	0.4508924083586983	0.7210086391031785	-0.3061076984373396
-1.2213990219715423	-0.815342892703628	-0.23233961644749196	-0.15755346686314387		-0.4804708013740523	-0.6907157175961064	-0.5112644780732107	-0.7773593321029745	-0.31258043915886224	-0.8286735299202203	0.24504548934101886	-0.8065176131530578	1.1415610928709636	-0.9781488818370964	-0.8843006264098271	0.9599788630852745	1.3051783580374579	0.03566172829098304	-0.4845932669070107	-0.22830125926761918	-0.8302186295261789	-0.8447756294982692	0.20539242785174552	-1.1414964422981915	-0.5938051456660913	0.6017839073550569	-0.9248166804803717	-0.12431693675977269	0.11650139220481401	0.4524106637661741	0.8332185319679294	-0.3300090954398017
-1.2356227979705416	-0.8791796319346329	-0.24115651393554977	-0.16789936293811686		-0.572597877626537	-0.8225602865614464	-0.5463378370343681	-0.7632166524691874	-0.30430727196954666	-0.8353040410907747	0.25821111689318693	-0.8147085633627913	1.2151985340763027	-1.0242278473865878	-0.8926699442152458	0.926124366077598	1.4541122650180718	0.025543042812316015	-0.6303976460764014	-0.258259115083609	-0.8080018237106735	-0.8651079281256608	0.24943870359288683	-1.101681859064834	-0.622975274135876	0.5644223620739367	-0.9456831689455358	-0.09806129828010304	0.14801675684396892	0.4220435500102179	0.8289124314182587	-0.3435590821847049
-1.2733687453941518	-0.9287386960392228	-0.3466870788318513	-0.09999380054159476		-0.6498875885286386	-0.9799478951083896	-0.4991950751989558	-0.7810284530775047	-0.25365052385776765	-0.7826173870976783	0.2511494074190374	-0.8341193825692246	1.3292943533693602	-1.037155764677673	-0.9003919819479005	0.8621922544296415	1.495715654854547	0.03392549914559353	-0.7843936235585749	-0.2647466325535726	-0.7588489864057119	-0.9446703307441735	0.21690810559869153	-1.1163343706258306	-0.7302887786521504	0.5238159940285524	-0.9313696476462663	-0.07637060850724786	0.13774257204851198	0.4117178948706647	0.7579918120801927	-0.3035059861695777
-1.331968292186882	-0.8830017075570715	-0.4001037616585167	-0.06945354904769654		-0.7363137143376922	-1.1395642423112964	-0.4097672862502589	-0.7420498447384597	-0.19433565062005786	-0.7533523035455663	0.18904532437379631	-0.9453230390921945	1.4678856003077547	-0.9977979216394296	-0.9222967070273856	0.754987402805841	1.4633279219545505	-0.0012964165617237566	-0.9253260815270214	-0.2960044867892059	-0.7624123115131619	-0.9042082700899691	0.2250038393042501	-1.0651064291989005	-0.7995967540295761	0.4983908717880636	-0.9963769083494534	-0.05532242089284377	0.17033914162133867	0.5677616678784169	0.7112009673077713	-0.16124663432723046
-1.4682486802704156	-0.8281788033305147	-0.5034442886311045	-0.00995650343162192		-0.8365927862717666	-1.2983664683626046	-0.35866063357400374	-0.7074156497446225	-0.1428668099144119	-0.7409804179468209	0.02574839806849303	-0.9987634972504267	1.6499410446895617	-0.9865687346725075	-0.9149355522375237	0.6820807267050362	1.389128044196361	-0.08842438157904982	-1.0731308098244945	-0.31106021967514846	-0.712882583667089	-0.8231677734191152	0.15753297419553042	-1.049066880468208	-0.8541546739426955	0.4427524538305844	-0.9712887776741251	-0.0011205601290789542	0.2277280955845069	0.6453934809260479	0.6762800958549904	-0.08836756870681284
-1.5583941920778315	-0.8035366213901834	-0.6680540591803211	0.05544408741234439		-0.9209235119396363	-1.5156058505322352	-0.25702492809116323	-0.6628312331619813	-0.04062124994189005	-0.806400494463382	-0.04934993513863757	-1.028321394341486	1.7732465443921963	-1.0044479618849809	-0.8798246791694488	0.6465444748682185	1.3295692159995591	-0.19220427082550312	-1.2226365562820731	-0.2898323476997174	-0.7309358821507173	-0.7189393968387692	0.032222609257171304	-1.0797129497712274	-0.817916341527896	0.4085643465282443	-1.0036870656856016	0.05625718172973056	0.26740325456580716	0.6155828039810085	0.5823016169549969	-0.05453403628136033
-1.6357117632372096	-0.732518754234522	-0.6456847721281936	0.15533698875846755		-0.8951801454251205	-1.7500960893871678	-0.11089910291390534	-0.636865873121541	-0.01667597080111637	-0.8367325821214863	-0.20595533514107944	-1.0550636980898889	1.9541370611983655	-1.0504594671950536	-0.7970093549747974	0.6583308150458305	1.275548662109651	-0.20738933360098616	-1.2548904890712984	-0.36862626142184723	-0.7830075989247085	-0.6306173963295103	0.027398753029325575	-1.1287165609010912	-0.8285906590307237	0.29991422268565093	-1.0530349517667172	0.14580252861793846	0.2864203556458188	0.6518908526194621	0.5019286584179369	-0.002626640486835241
-1.7480651890790686	-0.6997029307539309	-0.6826093551371664	0.33294487064364886		-0.8546304762829731	-1.9359875476600574	0.030850980083107306	-0.6499844041966435	0.07547575902973337	-0.9028452209318576	-0.36272800828554963	-1.0530962258312082	2.0873749335982508	-1.0680181450819655	-0.780360934972606	0.5505593601706172	1.2185473514816734	-0.25904047251302914	-1.3219763007977632	-0.3815137576409324	-0.772561022262229	-0.5432669563919426	0.014165869467047263	-1.2215824065789451	-0.8019047048283745	0.29328590389656006	-1.1268142810596917	0.20483813619036478	0.30206331540478304	0.698605392535069	0.38507974675750456	0.00300426475356273
-1.8527858388727907	-0.6573691561903784	-0.6175011871219726	0.47769487105338654		-0.7755196236460968	-2.0980773226159273	0.22532459599739846	-0.6493634612973666	0.15570888707826464	-0.8391988461685755	-0.4617475019426223	-1.0259541200424835	2.218236399763917	-1.131254748713854	-0.7474698703791518	0.47897403990724036	1.031173185590368	-0.35958853646063516	-1.309018831860312	-0.3715140709064991	-0.7776064901460178	-0.47872529819182086	0.04160610014076682	-1.2918484127727314	-0.7247877507186452	0.21186957366240433	-1.1754052360515674	0.2903120417777269	0.3375256553446535	0.6321215219369788	0.376259278079238	0.04712592154259028
-1.831828939940232	-0.6240742914473546	-0.6213429409026084	0.6381423007139987		-0.6851110927753712	-2.1911360733154903	0.4395469163129625	-0.6438915622481166	0.1808790166939351	-0.7551578273507963	-0.6804556836432996	-0.9938069162400553	2.2868302169826533	-1.1461867331442974	-0.7746833400247486	0.441807645749667	0.8965544841406732	-0.4170867181302139	-1.336282744093239	-0.29582748304241735	-0.8344072254733689	-0.42114164672329163	0.02736713584100008	-1.3787631285045883	-0.7276089135554609	0.17713583969291138	-1.2937276385804335	0.28499069658553816	0.42579637568371875	0.5929454560868954	0.4137013711633427	0.031209658092359
-1.7757372769931998	-0.5647240730398222	-0.595245200914091	0.7951767509553326		-0.5861759181641693	-2.1840735191963736	0.6793877022341414	-0.603333146671162	0.2629675026793575	-0.7223308948212003	-0.8433082499979934	-1.0195057073563771	2.3133413242194774	-1.1475422764786638	-0.7842338998703129	0.3732770108498842	0.7334765292627281	-0.4807292969945937	-1.3318280685001531	-0.252280770528738	-0.8116890683351512	-0.32181782844262397	0.05908626234309204	-1.4343428365405617	-0.6737096749977569	0.1303135366948764	-1.35401400796031	0.2524512808834862	0.5162240353917289	0.5621191717668875	0.46261471448171754	0.020403348643673054
-1.7350695301120584	-0.4676860318123617	-0.4999602956181274	0.9144225338747566		-0.5349602852198144	-2.133724048276573	0.8648090520316434	-0.5157133752470646	0.3494377721285414	-0.6721431872529745	-0.9851720912244707	-1.0714911564670837	2.33685493111543	-1.1232982435899959	-0.8891735612938445	0.2990085018492141	0.5954874905198512	-0.47372451566610774	-1.3680741153303542	-0.1782733644585256	-0.7789870656275212	-0.2641618858688256	0.20088902491055957	-1.4445042453403674	-0.6186286179016112	0.1287638911937103	-1.3699814817237161	0.26549178599417733	0.659829596425071	0.5685080707458029	0.4573968577165665	-0.0023861702931127866
-1.7199605342430389	-0.4176935850656644	-0.3862582570245386	1.0021536408586678		-0.49766655509161917	-2.057794107236239	1.0604220821109607	-0.3805031720476313	0.358429887112659	-0.6323030986338842	-1.1408608424168822	-1.1080843877403317	2.319986801060221	-1.124546031642606	-0.9220658768880101	0.24862041042181407	0.45715210821821434	-0.47884409239563064	-1.3443689626869444	-0.13415340620748606	-0.7652385445293975	-0.15867621562019207	0.34227422254254974	-1.4364624869988343	-0.5158219036355766	0.08924699139323418	-1.3465108456322947	0.27922048415515865	0.8314201718187968	0.5167630846166804	0.527681303984168	-0.06353716070614546
-1.6854025261244292	-0.4417444504476807	-0.37092937443921864	1.1032509664647534		-0.4261368854969372	-1.9632298376148831	1.1938111359771266	-0.24881946299428553	0.3721364131215484	-0.6520665836497983	-1.265444797481138	-1.0817617390538792	2.2562073924196766	-1.0837005318615214	-0.9683175162791258	0.24831612349049975	0.3805674818414232	-0.4381284239879809	-1.3082106786819976	-0.13845874962658558	-0.75505134385512	-0.1277933232507867	0.461225422392915	-1.4252829426430735	-0.4876506005144245	0.13838129520285697	-1.2124709307019141	0.2692862626744844	0.9545995234515118	0.2878076989873902	0.5655658587140364	-0.08919063254453734
-1.7096492292092678	-0.4728548121838137	-0.28401276411422915	1.2265225229855952		-0.34114542635238654	-1.8510520554927319	1.3060503730811863	-0.15704034696060357	0.31163690442164177	-0.694627202614139	-1.2476073341788196	-1.0427757176219261	2.2017222703394577	-1.0589584703596926	-1.0156508098505135	0.2738087040821523	0.318144985915302	-0.37895804374133435	-1.277374130224356	-0.14499568145803055	-0.7107408298208601	-0.1196722627682885	0.5750745598338672	-1.4136179168437106	-0.4696874678764658	0.1589158362066704	-1.1599710277020645	0.2854925889775771	1.0209000691841323	0.16175635392651164	0.5749666881743177	-0.12151371771428572
-1.6718408716327466	-0.5008188458783276	-0.16591079659318106	1.2633170081427714		-0.31193381796573044	-1.6524501064859733	1.3872062928657471	-0.06415106737298332	0.2979811848319153	-0.6620835773813905	-1.2473230399099016	-1.084811910027808	2.0762706418129047	-1.0354003586973326	-1.097893955031474	0.27685214056571417	0.22492808068762665	-0.30665131380772553	-1.2546164485007112	-0.22344859797187616	-0.708936243710114	-0.09884256789824113	0.6874917624472716	-1.3781645687855328	-0.5235071801267746	0.20668586195624633	-1.1262490429760663	0.26582699817924227	1.0410365883955421	0.01887015235399192	0.530961635584638	-0.10123873669385874
-1.626423496907679	-0.505816518698855	-0.15873741304907885	1.2979933048223269		-0.3565452106307713	-1.464599897300279	1.4819874455324098	0.006749910753160446	0.26285852980347946	-0.603700085827532	-1.1571787328311076	-1.0736200999683438	1.9898405028138586	-0.9986440360329263	-1.2171710279799282	0.267041037552022	0.09314270050397326	-0.27766657003112244	-1.2633309754046436	-0.24947771846878464	-0.7309730690315842	-0.08402537975730663	0.7470221091694116	-1.3609639390231059	-0.541779544300703	0.28530734348720704	-1.1205288450937037	0.1890728539126526	1.003905286108343	-0.0870843249633647	0.5174947757642289	-0.11548431272704865
-1.5565757754294378	-0.45255985484986194	-0.14838422255489608	1.2833109601881814		-0.3956404313687882	-1.3277261829302944	1.6185044204576822	0.09447675976077526	0.2140043733178886	-0.5508658759506608	-1.039036445444636	-1.1149908096354129	1.964348917393594	-1.0152283888511804	-1.2909597257825014	0.2614444739617343	-0.03436463401590416	-0.17983036113067782	-1.1830176057947337	-0.254736943454121	-0.8207882771000381	-0.10136523294202374	0.831611170915774	-1.3033458801182853	-0.6132541192550418	0.37288044705329737	-1.057938499349889	0.15687315498495588	1.00053694715546	-0.16518865662243803	0.49218147370378107	-0.10473044446081234
-1.5100794941529028	-0.4295830897984566	-0.14955800213449102	1.2349820679141459		-0.4831041414856867	-1.242474365287711	1.6804219092852637	0.20877753658911558	0.17923485296398536	-0.6009631192573964	-0.9139459660843492	-1.1050863640365491	1.9289647843470359	-1.0356303573659549	-1.3914019576173808	0.3506299431702534	-0.03729564582877319	-0.14043210533430314	-1.1483859988677778	-0.3505982294550757	-0.8518914644455325	-0.0653702503249097	0.7810795993101739	-1.2612844976501685	-0.6093344624617716	0.41940118268564425	-0.9751005682293623	0.09530158848022338	0.9597736300336173	-0.15417923699069253	0.3619689150733846	-0.11657344814794099
-1.49689732208524	-0.3679830990120266	-0.16506719964365119	1.2114235475859927		-0.5039033988815934	-1.123196265873742	1.7345921045037067	0.2927818955075755	0.184810135903583	-0.6610401622092251	-0.7600797013214897	-1.1623846046347435	1.9268991906666133	-1.0500974547236779	-1.431209312944605	0.3936904668799289	-0.09183164200644109	-0.1434029040519596	-1.065888116044119	-0.41186173659598035	-0.8559555595174502	-0.04148171922975027	0.7303198388246915	-1.2073636793761144	-0.5305786133004524	0.40204920240695224	-0.8813112723020786	0.05604539321059547	0.8970486384535284	-0.23731581650974465	0.20137515839588183	-0.053006783773633895
-1.5626410379910445	-0.26184671690741695	-0.22979340647937926	1.1035983381597139		-0.55074356891087	-1.0964304275950267	1.7712289009784008	0.38042413218424703	0.14597761870759743	-0.7206537396329595	-0.6367820777204745	-1.1191978539949217	1.9078902417969466	-1.030466977806018	-1.4812307917076082	0.5420234925862167	-0.12316227958033565	-0.17007410211294502	-0.9992919565538021	-0.481872626129985	-0.9352661553330675	-0.07472868724096561	0.6651012110433954	-1.2197803955072468	-0.4936291884751311	0.40166566185709096	-0.855408041668344	0.02985895687402878	0.8135799665725457	-0.2946727614093754	0.04010824605747494	-0.011885894544728444
-1.6545776494511895	-0.2502086339872047	-0.2720144781056641	1.0713573020173095		-0.5443170510093923	-1.0699177513346145	1.786848061102388	0.3792440842746185	0.13326230012556456	-0.7908270163269154	-0.5442392880067194	-1.072396898582883	1.9010571446219064	-1.050649813731002	-1.4243862422720082	0.6860527346032237	-0.1434948575640465	-0.16509428869105808	-0.8978541208542035	-0.5652931744812668	-1.000951016921354	-0.1331214411337661	0.439527999345238	-1.2392163196671848	-0.4615854636510878	0.3415154774234979	-0.7596327343234549	-0.06918343746304297	0.7321510090948026	-0.34891399103627246	-0.08845447812159044	-0.01868762354539914
-1.6454313339384175	-0.1934699389619036	-0.36957082849057826	0.9586754688226516		-0.4941804612380003	-1.0283111155424485	1.7072022311976984	0.3725922127277995	0.10070109074346045	-0.843271578632734	-0.3918735764449475	-1.0623536330937366	1.9572609397644136	-1.031729706717023	-1.4475347286648743	0.7801949046377986	-0.1818706011470566	-0.20832320661109938	-0.8301740031686571	-0.6074659060978858	-1.0624298518385058	-0.21268773193865873	0.32089672183081697	-1.2858582722586236	-0.4496515330418099	0.32974018218900913	-0.7739282443106611	-0.08749204414469652	0.6192422773339303	-0.3762992779133656	-0.23225910560408533	0.021773173439266415
-1.6202966850228566	-0.15812043630422606	-0.3931671042379171	0.8927220779964294		-0.4577333695316928	-0.9751872849461082	1.562042002944478	0.3287118959226273	0.061034190138980614	-0.7696900111183075	-0.3004989959277705	-1.0948483025899458	2.025780416850692	-1.0253620215299375	-1.4329266087893875	0.8417161638793456	-0.1908482308096295	-0.23832242257393849	-0.7539705988298115	-0.5978844438946538	-1.0782653488033584	-0.3182707526537811	0.26547277191853424	-1.389793369000397	-0.3302891228287399	0.20530253981088906	-0.8116945354746564	-0.15255954645471956	0.5900065849969909	-0.32632375789687496	-0.299429641928201	0.016145821375433092
-1.5032488105205408	-0.15628660647147546	-0.4249818803678327	0.7346810319720016		-0.4715490629769105	-0.9268320366347325	1.4394101523145104	0.3130038957075919	0.13529792267426322	-0.6826634515880196	-0.25542934497876885	-1.1497030332860851	2.058320154829178	-0.9168884829074269	-1.4293205479695907	0.8867532765091127	-0.22777549025609342	-0.2911770388822382	-0.6676481866882207	-0.527934475047287	-1.1843401747235043	-0.3822771047940424	0.203546583689841	-1.4666252151172094	-0.3534946445394991	0.1314507607787703	-0.823705154041709	-0.2543954103446965	0.5341163120748067	-0.3008730653961125	-0.32867997037153296	0.037695663628884414
-1.4848248312306527	-0.09344964132520692	-0.5097182751956948	0.6834312227306206		-0.48020290380404	-0.9037915117812961	1.2493157970518476	0.3261200135967847	0.12775041486384722	-0.5767378344260162	-0.2050121588728568	-1.148726548236549	2.2283732078254266	-0.8048423677211375	-1.4543987029590768	0.9227368367519497	-0.21486472620705283	-0.3491847762500263	-0.5399032503970153	-0.5104536167418023	-1.1354815949014674	-0.47038292214057503	0.11772979381334617	-1.4980624579921398	-0.32606117577847293	0.0460142213173252	-0.7808844513840172	-0.34948146448003403	0.5505413282898965	-0.2678296228136915	-0.354677607470715	0.022757009836119387
-1.4383142027925286	-0.08563460707999714	-0.556273000795723	0.5543604399759582		-0.4894306831841443	-0.8648505383415592	1.104811302506444	0.3565473468422433	0.17556059761188064	-0.5530464918143378	-0.2710174800336923	-1.186081804656644	2.3575816680458077	-0.696913690511556	-1.4878259546605226	0.9753441620587429	-0.1823094163771009	-0.30357367123918966	-0.38952941472485997	-0.47593206599827625	-1.011633444609933	-0.6152404065545195	0.12076002875241905	-1.4779796565382044	-0.3225499912749179	-0.08963494748272852	-0.6231661899320168	-0.3761553327487913	0.584564830801412	-0.28801068070332503	-0.34228961199699753	0.037111519086969066
-1.4174720811526795	-0.15331116143019	-0.5389695553490629	0.43200966917211864		-0.5076859104611353	-0.8309000203791255	0.8375328044306501	0.37743882514313576	0.24881712935143555	-0.49804766213196794	-0.3638265453655174	-1.2440929010847854	2.402319382758342	-0.540769948700243	-1.4658845301421484	1.090364820605065	-0.17888697984608137	-0.2954339402763134	-0.3309550347779149	-0.5548585548365773	-0.8984287609811193	-0.7271772098377891	0.03697186309378872	-1.4694552594026662	-0.33268593998949036	-0.18808788907028515	-0.5447044376646267	-0.4416017095100554	0.6126598225200313	-0.3351020820011038	-0.3656269076614032	0.0974355452697633
-1.3660554408093122	-0.13467226471050797	-0.546544800838203	0.4237295627253297		-0.5056068685802382	-0.8019929446055599	0.6050241324954672	0.3264238412439675	0.2857671425687588	-0.4584648709590253	-0.37817239454816043	-1.2955010337803503	2.4376380256882113	-0.38817152770497054	-1.4281566046032104	1.126665523642112	-0.1838177877818851	-0.2627335678530639	-0.28184574320121697	-0.5437089566632773	-0.8208447791074406	-0.9118999873119232	-0.0287593992375361	-1.459844135381988	-0.3555363855996584	-0.257540268306259	-0.5174657791280768	-0.44318455768700493	0.6028254401027506	-0.41996676908187025	-0.32352065728876717	0.15216920946135848
-1.3633258933170693	-0.1395590095387033	-0.587901754837359	0.311879367627901		-0.5352209469333222	-0.8948811742989635	0.325794981856455	0.31572897835442004	0.33654513512939765	-0.40805828049337745	-0.4153098349798734	-1.3234002014605153	2.520092737603941	-0.2565839740619882	-1.4543198488978706	1.185502554333926	-0.10712448704987668	-0.1418314899492033	-0.30359447407829404	-0.5501498204657083	-0.6930690827677262	-1.035562977489187	-0.08717477126460152	-1.4771915770774133	-0.4533673601516002	-0.31065410009532335	-0.4625165615336237	-0.40824090847897826	0.5806527928226668	-0.3915943385777259	-0.3479157517262892	0.1989032149001119
-1.3047284985985776	-0.1780488522222194	-0.6424335878715655	0.28411835431932125		-0.6038577401495973	-0.9007797874185712	0.06907618380689717	0.2205554146911231	0.4209126171462055	-0.314100095751748	-0.40348859898811895	-1.3690431490285953	2.5325411697842446	-0.17590720524299	-1.4325682278480167	1.1604985627021622	-0.029948221012047176	-0.0010597695034399667	-0.2784933686933305	-0.5407247598156097	-0.6231515021461091	-1.1406576808768505	-0.08776003812795057	-1.4796188992144619	-0.5488507528509914	-0.2920087473864929	-0.4013633899882726	-0.4333000531398681	0.5375756903983139	-0.44950412832645537	-0.337661687978447	0.2785538711766614
-1.2539725450463681	-0.17169242377091937	-0.7002167005334826	0.15776838397732523		-0.6895060045099685	-0.9236813304911212	-0.13598850643804203	0.15572939831415933	0.44551697566178977	-0.15763833906003824	-0.3628288126266762	-1.4460026405203394	2.5630701841800727	-0.08016355867990592	-1.4294227813883449	1.1457889978118971	0.012604860945100663	0.07713468622068838	-0.28391646800634845	-0.525377773717964	-0.5335165852976486	-1.134264238807627	0.028305166576979634	-1.481587644399943	-0.7081745201639011	-0.18269372471937143	-0.4630962812095829	-0.4130200384428881	0.5017346121171962	-0.449831642725274	-0.3279420347482878	0.3848514882918901
-1.2548326573836082	-0.10186272864648567	-0.7339144824922049	0.09303322254401333		-0.7772722889196213	-0.9361247347874914	-0.28178939602842845	0.09386383316344146	0.5873964032568147	-0.04213092298758498	-0.4086432344773517	-1.5216814135868177	2.5485393432893866	-0.024701190754523226	-1.3829248794310498	1.0835500789299222	0.08475559153255431	0.12285823053795308	-0.3124934223829821	-0.5210633859358503	-0.4245452321306649	-1.063795477892228	0.004070253748308161	-1.4328927826410867	-0.7724372616283675	-0.14239589528353175	-0.4527058495963314	-0.44488444195985144	0.4689682536899338	-0.45809164787208634	-0.33666424575979487	0.4427258480718165
-1.2555283512490425	-0.036833311402378374	-0.7795432741094255	-0.05759542152384649		-0.8986344350967495	-1.0067592386107969	-0.34800202075875786	0.027601895758407914	0.7403144286177596	-0.02282791236693466	-0.3875063559977259	-1.567547187688129	2.542823118104361	0.000669306794562402	-1.281578051032913	1.0687902249289212	0.09828501165153321	0.21023150562849854	-0.36429931269049226	-0.5099690016415471	-0.3727230583717928	-0.9697350975141094	-0.04226838807372981	-1.3040471324683807	-0.8839680168429197	-0.01097658036769058	-0.4824588686430774	-0.4104924748998598	0.3653274668887766	-0.45740338492928834	-0.3060106334680703	0.5369145635247226
-1.3225354782043444	0.02849273717345111	-0.8219513763731715	-0.10524877509323156		-0.9331118378838544	-1.086017827305916	-0.43230621168015204	0.0004491502149338078	0.7952429683191325	-0.020535043989911538	-0.4289953006089763	-1.634726882195378	2.5493969098173768	-0.059416957986850205	-1.1455378761810282	1.0634068323416803	0.13395686745302238	0.27166364285666456	-0.3909317001745702	-0.5440132201602748	-0.24433149315844468	-0.9095106870609737	-0.095662187421124	-1.2734545318255688	-0.8642506824789422	0.10274944517665914	-0.5046119534216196	-0.33741940193745623	0.2878040277547	-0.49448353539224604	-0.3074173013443467	0.6098600052610857
-1.392323013339721	0.05379936431481663	-0.7804067797721178	-0.19364079947202195		-0.9243218631766161	-1.2377444710821224	-0.4248658067525056	-0.08280666859929715	0.8586548140905489	-0.06743210529313719	-0.48514642182884965	-1.6019863027740748	2.500035061865679	-0.15562974750353162	-1.0055271481218802	1.0381042254828214	0.2613407572152031	0.311164908054684	-0.4640719850659809	-0.5016911638440422	-0.18837435876222774	-0.8900716020497189	-0.14072453057027262	-1.2264792509174829	-0.8519776882080002	0.23960886700738052	-0.5278017767840553	-0.2714392365468184	0.17216978877752898	-0.5136899931934222	-0.3088222772066809	0.7524998247685544
-1.4641162099293852	0.07521325724753489	-0.775226778982675	-0.14424864733538617		-0.8661774154352454	-1.3305177850478853	-0.44531259489484587	-0.11486116785613423	0.8846159297758046	-0.07277607921400939	-0.49662430241835437	-1.6313107283307802	2.423806336043254	-0.18175912656524637	-0.8470089514794635	0.9875601527365767	0.3746946176354398	0.26770185203696995	-0.5289945855921994	-0.44012810080739245	-0.19866335726995532	-0.8044063992938849	-0.25620990874874144	-1.2671501335151352	-0.8523270310639249	0.39389151297416813	-0.6823796654543968	-0.20766912877505117	0.1800304988749851	-0.5063909454788196	-0.3253964360303897	0.8472909136007983
-1.4937674887846728	0.10475438459821469	-0.7430673087179589	-0.11774601813013216		-0.7999577400501453	-1.3756590270092568	-0.3870054314244999	-0.15626397226515146	0.8295755636400642	-0.06435508993647593	-0.4586630092284728	-1.6034238506163851	2.344551789829499	-0.23985552255030732	-0.7454326875001198	0.9526727438623365	0.5247008558361068	0.24885813769012555	-0.5343019850130759	-0.28595323276405626	-0.19511787384658774	-0.7634174106494223	-0.3289050203460354	-1.3329064165057196	-0.7810575479626021	0.48101965951991643	-0.8053135027599596	-0.13093266996295225	0.1894484275579422	-0.4998108566835716	-0.28175842960792774	0.8429524502944048
-1.4892301989322592	0.049135747924638686	-0.6747096890207733	-0.12357224212556547		-0.7415906679451779	-1.3464458357692008	-0.38348810116778126	-0.17247299512218553	0.7991302197432473	-0.050996830768906265	-0.4637052283571432	-1.6696881317501557	2.2951120617390366	-0.21740050804583516	-0.6371576120827298	0.8165612954625352	0.6221857807573892	0.20483695628390422	-0.5239925640439134	-0.2239238390740194	-0.2193390625643053	-0.6235104137367686	-0.3191280044925697	-1.3754784738367198	-0.7631845213937902	0.6136192379645473	-0.8987159492810225	-0.053189399033094255	0.2502094138633238	-0.4740996959609146	-0.2618958054310136	0.9164025125460628
-1.4245430080058437	0.034665183839897314	-0.5580459809821563	-0.1289491228695006		-0.6806815003897685	-1.2566943055657525	-0.3037305074950933	-0.2276985284194518	0.7315371460822474	0.015574781868418564	-0.4661397482937974	-1.6492168303050572	2.230099845901907	-0.2470318432139839	-0.5603220712863581	0.7025615531283551	0.6853362695388373	0.1220442858449932	-0.5032286147746163	-0.1588737517502546	-0.2278296694336261	-0.5568184912638716	-0.31859814402614195	-1.3298813155038138	-0.7638665207965399	0.7299109537094907	-0.96225940225755	-0.01846931477625204	0.2901477241580455	-0.5106776629668703	-0.11547297974670472	0.9150086719805317
-1.4273320962186795	-0.025427473674208924	-0.46344351140398665	-0.09890430111443349		-0.627074449278851	-1.1774686106545362	-0.2515786786305724	-0.17016621562911133	0.6413480777960243	0.010477851510245023	-0.50591592003843	-1.7131897891282861	2.2386825911944266	-0.2373882254152489	-0.49164813090686793	0.6360503408042046	0.7380720669657512	0.08028097963217824	-0.5467980236658296	-0.13499797253419024	-0.15342000381389453	-0.4937752720513241	-0.37006763407219057	-1.2735810095023044	-0.7187762693363021	0.7974372214855758	-0.9540080865050348	0.06084370669102281	0.36235185833469014	-0.509323595340978	-0.02947576686731651	0.9079849562485913
-1.3730087209374502	-0.09883882558749717	-0.3850561363387012	-0.058656228395993035		-0.5658417010557374	-1.1079046479641093	-0.26060279697630195	-0.13407860400936167	0.5532726589916779	-0.028808327326839477	-0.48572301865595247	-1.7755983298471758	2.250688522586293	-0.238337739603904	-0.4217761522645714	0.5703661451947991	0.7379921009019001	0.06473233532710305	-0.5773168798858743	-0.06914629505968835	-0.14305188044428702	-0.5318785265283105	-0.44460556984477995	-1.2423182922669267	-0.6226494375830776	0.8068241610583	-0.919714050901079	0.11754504233480008	0.4796934066753681	-0.5710081177107422	0.11846994387943663	0.8729499408944026
-1.3724642461551606	-0.24001348322959726	-0.31968935374215346	0.04075009479018897		-0.49761507719717707	-1.14110457505303	-0.24632255785411478	-0.0693217404911102	0.45969576650884914	-0.0813380919012762	-0.4603347396126063	-1.814097498465874	2.267415937390779	-0.2643051325954219	-0.4274386736792729	0.6175602759445356	0.7212595623493329	0.12719772880886313	-0.5535959207440941	-0.04863556484320204	-0.1076831072777616	-0.5977234075983345	-0.4750711293421418	-1.211400152942547	-0.5540216432285637	0.884416735850964	-0.8267556671646223	0.20684608027402773	0.5108698948143539	-0.618510509693532	0.21841495945635853	0.841408705029008
-1.39905097129511	-0.3663414695157886	-0.20032619109816957	0.18273869694518857		-0.40052799219025026	-1.1233205877452082	-0.2552913981616084	-0.005119758907869296	0.3081164106438411	-0.10033218552592964	-0.4023367066809217	-1.8399858386696504	2.2113723275336867	-0.29777592065651665	-0.48117038470651907	0.5679158489214038	0.7185079706436805	0.10203304324693349	-0.5341907789451807	-0.06668061422193457	-0.11634505645946439	-0.6366180052083011	-0.5384475107795148	-1.197846074462223	-0.533060002237831	0.9170135956739698	-0.7446208715516779	0.273655589448211	0.5902305542670797	-0.6739789098472218	0.25323696895168574	0.7496968429879238
-1.393131332423628	-0.4465185457290076	-0.059253526488112815	0.1971363385871827		-0.35112880572687727	-1.1145597534346972	-0.23803367640537582	0.034149110448824335	0.2004056667732673	-0.06794091799554601	-0.3459471386481737	-1.8913138407883943	2.217386798250119	-0.3436516814767733	-0.6107101752905001	0.513574210993046	0.767706390953002	0.1255212697326462	-0.5702281248579436	-0.11610875857153144	-0.10344020645640198	-0.6934602767388307	-0.5126907318469718	-1.100685351090355	-0.5063499491544537	0.953041820103277	-0.6274057812748017	0.3313036170676867	0.6846409723304052	-0.7173581375813933	0.22153635051863074	0.6229759836412375
-1.3375855789750444	-0.49325373644175385	0.04361791782250182	0.2195684159652623		-0.3226868222079462	-1.0743529237043135	-0.2784289401465859	0.09416602436892871	0.08624425504233073	-0.06333457343671453	-0.2735752275214166	-2.0511787063753233	2.156229649281851	-0.34594460521176484	-0.6104442453524888	0.49449114771581676	0.6612133108706885	0.1931648360088915	-0.5798432270065337	-0.12211017758329605	-0.20730697362009232	-0.7084308635529202	-0.4316650362497298	-1.0490588828574334	-0.4740658986939447	0.961144434830546	-0.5515476895613646	0.36299257047289013	0.7524385322613468	-0.7251103163785009	0.21086663146018778	0.545789553689762
-1.2662773164470773	-0.4529805878086342	0.13511238692700553	0.1522672035170703		-0.3366231132615721	-1.1040365145338353	-0.28062901177396216	0.08854485468877829	0.062489697506504516	-0.034116657748466186	-0.19443931507394793	-2.1070952144834423	2.152640967887629	-0.4020516938145489	-0.6586362791332052	0.4377862146209203	0.6315162350522948	0.23335194689212674	-0.5523662670691167	-0.1879348455819158	-0.280889386503486	-0.663707096922121	-0.38301726578574424	-0.9510082693052094	-0.38558411338245724	0.9674929643446003	-0.4228997686853588	0.33001658412512164	0.7553233369652863	-0.6971576015139438	0.22440238041965332	0.47072493726645714
-1.2521661656665488	-0.41433498186463014	0.207823537520736	0.12173787898065258		-0.33979239484094886	-1.099423530934524	-0.30616759856981124	0.11497572583232145	0.054563870687723025	-0.021815799049706867	-0.15492341273043825	-2.167840733757238	2.243826220359216	-0.41019482384235617	-0.6528880641698043	0.36397454248935734	0.5353926936517219	0.2275256669671099	-0.5771583921702355	-0.2792352179514777	-0.30870425123843026	-0.5889236836241452	-0.29944572147706194	-0.7957605585594623	-0.33948520020829814	0.9439550574055504	-0.33648532780493207	0.30576348006068377	0.7274817117547326	-0.6781069464730692	0.18441561922531766	0.47574996224641436
-1.2919149768479357	-0.36240690901691514	0.2562575820625294	0.006311446799219545		-0.3317904390829132	-1.1318214133256557	-0.2837187051169662	0.12411683635057327	-0.0002844842017409005	-0.038546735549866054	-0.16261637560592576	-2.164662359532688	2.3319688374095113	-0.4882611168275458	-0.6633555767741733	0.3910164341638132	0.46942780762292424	0.24537005756913755	-0.5465028832578829	-0.3449655485053509	-0.3302283145781099	-0.5852402685798881	-0.20258264917299568	-0.6275785558080378	-0.25026425418903625	0.8902625372146493	-0.2473178184953258	0.2800703742755405	0.6060324079172285	-0.6170859716293206	0.19889618876984894	0.4201245780497393
-1.3900862908480498	-0.3534194212819003	0.2986071900632524	-0.09327699234497168		-0.28584069776346377	-1.2292019914378536	-0.3171894098727423	0.12413651889814563	-0.0023223245702452544	-0.08759521165746559	-0.1896263332254974	-2.186150891990759	2.3886841634634517	-0.5293105185779232	-0.5502431687225073	0.3613833866058477	0.39999765984767344	0.2681622131716754	-0.46613318002296616	-0.4127869399086472	-0.349265792430656	-0.528463930969896	-0.1625449313975634	-0.5364044695051775	-0.11395582744853998	0.8105803743541159	-0.19616757834550222	0.2468481127723802	0.4751881172325206	-0.5319840337707212	0.08264221338295702	0.43380777998113507
-1.4098322893425248	-0.33317468843030695	0.4072516207547017	-0.19880925036033972		-0.24025971211161085	-1.2935539673322354	-0.30489517002057276	0.06882328137549018	-0.01939481444702058	-0.12624044775058904	-0.21407964449711875	-2.1566935457273386	2.349614883850792	-0.6071109186140794	-0.45209021691812146	0.288968189198232	0.4015043304182326	0.22359508193673633	-0.3186382499037294	-0.4544148774173447	-0.4105642559404704	-0.46942681710974304	-0.1815750990013707	-0.4447722694693403	-0.057296709733101726	0.754638115390769	-0.21972001149452688	0.2235283845767285	0.38109104846108055	-0.39809462010014585	0.019443921503342086	0.42715523810069805
-1.4396105405778719	-0.2578083990651091	0.48196042195896727	-0.24444795543587147		-0.14428375533028884	-1.3248115626808217	-0.23082573688197572	0.01841807939076744	-0.0017780051097249366	-0.1422923270717243	-0.26762376725028714	-2.1407723677631343	2.3769994876439897	-0.6510922781955953	-0.33666068894309203	0.23814574920895154	0.4333630412119467	0.18014944662665347	-0.2528766000087769	-0.49783612257166465	-0.41699446904766085	-0.3950485333916265	-0.16060770265891822	-0.35101427423882053	-0.018703736943076615	0.7331032666598479	-0.21842341465402462	0.22859589148092763	0.22215968811023012	-0.2933909726669281	-0.13944355997205812	0.40327476664621037
-1.3680513461937192	-0.1615061352766669	0.5585534934536214	-0.353350325003995		-0.10739060960330941	-1.2563033056571398	-0.27089979461597935	-0.05783690611175303	-0.05168951309116361	-0.1575679123873755	-0.3319253248699282	-2.0731516525611347	2.3458978772279235	-0.6600391358543871	-0.2064037263122028	0.14143121270165834	0.5229192140819237	0.07783876684226251	-0.14081376476208307	-0.4583515136776943	-0.4631662415981729	-0.3308967630807545	-0.14670747837338832	-0.24557154278522303	-0.03105855830672728	0.6376452353209078	-0.32561177953508813	0.2061635569723849	0.21359423650663012	-0.21018878602190144	-0.18676972169820333	0.33877421867651886
-1.3055536755973491	-0.12094331638017027	0.548766139583102	-0.4122041073231618		-0.023486610912680082	-1.2018706535748858	-0.3042589067726369	-0.12636293978409158	-0.09116684005311751	-0.162006093257648	-0.4929730230314525	-2.0580699737972266	2.409333905256641	-0.6080347979117567	-0.04913888882468591	0.10946803999399102	0.6348500402166756	0.014268805818930941	-0.02136883528514062	-0.4407500089261642	-0.47155021734187297	-0.24470607193566812	-0.12197814903664941	-0.1390432727439725	-0.02528926693500182	0.5464809076953665	-0.35382528738301094	0.22055816451099663	0.14943952856401108	-0.06069287726612268	-0.18394069855924983	0.375529087226394
-1.2057896114534707	-0.09489694473933206	0.5511317397717844	-0.42293935988305603		-0.006934579338137528	-1.0814655447496824	-0.3604972975072839	-0.187489338549597	-0.15254723735438885	-0.16789362303919028	-0.5420139846271209	-1.9920860929594113	2.3837724047118027	-0.5055009839615103	0.1354019683439744	0.04362276798478502	0.6743648145766359	-0.04599709077554008	0.054119012548401554	-0.43018860338172116	-0.49029791817935153	-0.19187670036323218	-0.1785108810360866	0.01220185123862937	-0.07189902718375119	0.4947146304972578	-0.4229660509355462	0.23178124989893564	0.07381331180226222	0.07886515072416082	-0.1519623481234722	0.41579873025622716
-1.1198279471727324	-0.14397674303089705	0.5301752322282767	-0.39770804873079896		0.011744988497621978	-0.9626053349886856	-0.3980220800838822	-0.19903613147717364	-0.17006292791313665	-0.10900198903676694	-0.6404779032164132	-1.907763692428605	2.4325917466968776	-0.41211554815707174	0.18885066609563203	0.0627758862619506	0.7378267529599549	-0.05800914207598383	0.12164489740711545	-0.48093386657389015	-0.4074495569722439	-0.11514489742932874	-0.2232488972478835	0.1728759314409506	-0.10968709948668609	0.4435429759726598	-0.48729887194421284	0.26543041746709356	0.06125183454654557	0.14326324727843315	-0.06118107217899092	0.38538386293552546
-1.0632714361902278	-0.26703944934199136	0.4550299891145147	-0.3002633002449938		0.023842264229558922	-0.7980729378628675	-0.4296713007330476	-0.2234478899704367	-0.27864945631164745	-0.12402893018352215	-0.7224907935824436	-1.8424629446112122	2.4407727012734965	-0.35783957493889484	0.23589957234146888	0.11178206695655186	0.7378106397936132	-0.05147135879309842	0.11288198607648665	-0.509760517742853	-0.31970073666989784	-0.12484563083334413	-0.2662060099123499	0.2613388655052596	-0.17294451222051027	0.4482391703691554	-0.5238019359022537	0.2855415880897262	0.05128128917595183	0.14392747693726002	-0.05804190288451729	0.38033337545250284
-0.981966358410513	-0.36593647006847957	0.3646395038534829	-0.20236095753979705		0.041900538327673	-0.7636847043507996	-0.462210409360541	-0.26443917076986556	-0.3107253791109541	-0.1341220687534163	-0.7559524292413798	-1.739612579291979	2.3959217063591227	-0.30102560263272193	0.23423727951155096	0.15722266462441073	0.8154186312682971	-0.06591179993066275	0.17832373817592914	-0.554694417159726	-0.25891895028895584	-0.13474009312374027	-0.3170798212278597	0.2953466728310533	-0.2171747833987307	0.4886795251005734	-0.5153789012539458	0.3738941655078059	-0.006794635202668748	0.17486616586688103	-0.02032316552093865	0.32862134649967845
-0.8672237858322637	-0.3979543904463312	0.33445837155539654	-0.05212302281826013		0.03471143794812828	-0.7243818992881303	-0.5271924867623434	-0.29697954992712067	-0.36349704818197726	-0.09080570356564255	-0.7761833699978666	-1.6498202931496841	2.3488387374678745	-0.2818519175590525	0.24212492102684244	0.19375452741971588	0.8797830322913901	-0.04467586265058372	0.16021941605395779	-0.6294327272542445	-0.17572420381115	-0.10104473945918901	-0.45173135362737316	0.3207480678064268	-0.3390574466744907	0.5411000845388984	-0.5667170590808543	0.4661558525609209	0.03295833118052609	0.12283578080799554	-0.047228991103347176	0.25208592330839474
-0.7156798829494008	-0.4302856337498929	0.3605220335174556	0.163524274046445		0.023967251669477507	-0.6215166615430198	-0.5674158798330826	-0.30094720462224483	-0.4670039336822434	-0.09534352217166962	-0.8030021297112281	-1.610572760153783	2.3848184765756675	-0.26881434342241534	0.1472038065099126	0.18104310392557238	0.9733213056699952	0.000960142610834841	0.1453291340096584	-0.6733972934596393	-0.1384292704966686	-0.10453328832254807	-0.49899327186092013	0.28913198096026366	-0.4289472355835578	0.6288715209322573	-0.5987891951859703	0.5736917696429904	0.10515642746852541	0.060891572062916136	-0.05995511139169283	0.17872613720396902
-0.6520179401901112	-0.41635735934426493	0.260479279574573	0.27895486887834664		-0.001172184020395567	-0.5902174869732074	-0.5978844222554096	-0.2784732042492944	-0.4714785349937457	-0.010021108051616674	-0.8352905509927957	-1.5929113230365288	2.4721840622414684	-0.23043915611326599	0.05789876231571256	0.2557822698479607	0.9928184186644062	0.06619770087215451	0.06531195244770263	-0.7225838976908224	-0.09449441412310225	-0.0779435661059705	-0.5527994029540005	0.20898268619003324	-0.47168483084186247	0.6495250052611885	-0.6489538082542584	0.6411989699968459	0.15135174609702146	0.022999660891011225	-0.16006311625445843	0.12340594425426243
-0.618466385456946	-0.47836438550336846	0.06844166036028007	0.38271004680875914		-0.026590977981339685	-0.5415330236279929	-0.6435640895773629	-0.2566396709578673	-0.47198098652098947	0.0689457990500818	-0.8526645345538828	-1.5157125648188796	2.5959630377877305	-0.25964110912127786	-0.10779474373226279	0.2686350038527042	1.0161353340898203	0.10509634213499992	0.09948822102471033	-0.8031648456906053	-0.057977007368142805	-0.010101809715861138	-0.6377811392768928	0.1386882913140322	-0.48128476396561465	0.6472476069982879	-0.7198994648694357	0.7777476358976985	0.19801369181570871	-0.0557078144137408	-0.13647607933225267	0.12038817468641168
-0.6835958993751394	-0.5194885808792782	-0.07064704733695712	0.45766763713081715		-0.019852046475718227	-0.5081919618785109	-0.6121504258325696	-0.3037551198754069	-0.46825237914426676	0.1324030321798376	-0.8125600229493729	-1.5132899289509938	2.7173117990038977	-0.27559423331001576	-0.21586425512299529	0.28953827771188506	0.9500268618453985	0.1590242255177898	0.13058383063878548	-0.9203745368009704	0.0059020352289801846	-0.002829443115448693	-0.7101864629894618	0.12050365291632895	-0.5269346549796716	0.6715633713398961	-0.7402077684724881	0.8461865996230198	0.1741305235292223	-0.09778102975885242	-0.12400037710728462	0.20010270712406064
-0.7148117362016709	-0.5175852152132774	-0.1599559450633749	0.4559747020517665		0.012284073556117315	-0.4624331049370019	-0.618959904177522	-0.34196920075357384	-0.38732498086021677	0.1716341901789048	-0.7318594909866948	-1.4452993803175112	2.813908836118066	-0.33156730694053	-0.3749456071674181	0.3132597079630758	0.9068149304200472	0.1986249970403764	0.16649444886984555	-0.9364469467394099	0.09316781699334233	-0.02029663440410993	-0.8180109964365565	0.0681233673274945	-0.5200020283657387	0.6481134035416904	-0.7935136870140826	0.8711630387761428	0.19581660691056313	-0.2239295266223893	-0.16953341497286162	0.16774562951272098
-0.8024990770782932	-0.5266780171758297	-0.21867732636790974	0.46401828075227475		0.0794742257867224	-0.4289563803524691	-0.6399558591370068	-0.33994512372740715	-0.3146143670098709	0.18884816962170337	-0.69532267224988	-1.3596576046921833	2.941998654345279	-0.4382545889738802	-0.5372465428447917	0.34831490475377475	0.9196721629497961	0.2563100726059539	0.23917046768047312	-0.9808307675856888	0.16527047267388717	-0.020396657998734226	-0.91329506274571	-0.017504952563623426	-0.42445820127761535	0.5962852589031473	-0.8666600088482272	0.8373662080661928	0.22105696409860762	-0.3204733019264515	-0.17385271564844004	0.12831810090245113
-0.9115352813420765	-0.47773624264800335	-0.1991031042246261	0.4661305285330126		0.1646127983004864	-0.46444251782091345	-0.7377220068495866	-0.3984059097963362	-0.2893310395806738	0.17809205596354888	-0.574309813576257	-1.2908805927876115	3.072706307236884	-0.5405765596622196	-0.6604812898456498	0.32973297435559773	0.9216431970708101	0.20459812216939258	0.317625379054648	-0.920080461088736	0.19412659011997646	-0.029594648903819853	-1.0297214120586742	-0.109021820623762	-0.31060045468808994	0.5228705449171926	-0.9111927292068163	0.8109584538714829	0.2011593161803254	-0.3254263566597585	-0.17489256457079733	0.09000440286888728
-0.9469993127150105	-0.4083418762708053	-0.11886169150163406	0.4038791314347794		0.30287589400240983	-0.48333953468181107	-0.8230409439364795	-0.44360390152002466	-0.23582663626740508	0.2678177977539373	-0.5128241706695303	-1.199085231301182	3.184767861905341	-0.6123734511433641	-0.7644880533783642	0.305649065487814	0.9331299152855891	0.13677372137371693	0.40393409835753424	-0.8135272031410492	0.24575205430013147	-0.10194407696887373	-1.0530477014072521	-0.1520443344008271	-0.21084530268069002	0.3887880645244463	-0.9648678900089491	0.8068357663654483	0.17165951974257224	-0.3733193319987361	-0.17475369856943604	-0.004272019333215027
-1.0089084627430132	-0.30704867617958864	-0.06302716897666034	0.34216969656097357		0.41698342622949697	-0.42584702151042697	-0.8966274906512739	-0.507907086087335	-0.19317002374448725	0.3393721134881956	-0.4816268788003598	-1.1494221319376763	3.315834825437156	-0.7075471265963502	-0.8699926339098212	0.24935738221510673	0.9128953859190678	0.17047086124229383	0.4771520962657763	-0.7008660849480773	0.25866161530966536	-0.18047465212680597	-1.082125266337105	-0.18184914202209898	-0.19230921994849853	0.26208674088616507	-1.0609948635584139	0.7924036032440643	0.19445890842833194	-0.4493609370914061	-0.15178485102665762	-0.05497283969839093
-1.089740084190302	-0.2698123497495046	-0.07761046429337347	0.23865662135514792		0.4986042411429786	-0.3791635443269568	-0.9823771076541579	-0.5334930405143974	-0.1306610177229675	0.45630183823098064	-0.4750200401564797	-1.1363766168872838	3.3547563097864774	-0.7420420371543789	-0.9403603984896082	0.1790567974855865	0.9297117397918898	0.16736410526290732	0.5266415993760394	-0.5485427360485368	0.290773940334956	-0.2896343377291233	-1.0717414948347068	-0.17129626624576524	-0.1267437055973117	0.11006843384405325	-1.1084265864631822	0.7083859908019552	0.24975815341384444	-0.4617504859016762	-0.05783698549319545	-0.07000019559274386
-1.1617110421120485	-0.21786743560740746	-0.1292729165384383	0.11572047039582956		0.482322876562354	-0.3392148753612497	-1.089562964008453	-0.5500079045206061	-0.04247846786852785	0.5409246383865467	-0.42264082318056745	-1.084977805658064	3.328793903527316	-0.772811603135307	-0.9688522473043235	0.2012955780842193	0.9556539376023538	0.11392456976034168	0.544383667800762	-0.42453967760230055	0.3745245093983827	-0.3391261873176636	-1.0613195319493072	-0.11733697246834236	-0.08082386005178244	-0.09159349119840793	-1.1551824188197544	0.6532218852657501	0.3151412719422748	-0.5037874303641893	0.04369956256895005	-0.1486852327359986
-1.1242974610338017	-0.2123211856911976	-0.11040231759335624	0.0647750549699796		0.5055777291045609	-0.28883194702810355	-1.2333941087156712	-0.543849001607813	-0.027106669789011894	0.6179244004722866	-0.37595950401692285	-1.022546103080607	3.2884298666076917	-0.8236406750464689	-1.035637740586029	0.2157076620882325	0.9565048891348598	0.13015479925148438	0.5878715721372966	-0.31723696335492063	0.42292327494199744	-0.4062646679962996	-1.0936204147165962	-0.07426029047646071	-0.026968476537230356	-0.20302694521997916	-1.165936664428147	0.6409356439826848	0.37008766442828084	-0.5774807762535954	0.2000379041829874	-0.21627014629292277
-1.1711502692758156	-0.17501809288516185	0.013280241047758667	0.030084269293471327		0.44301334267865355	-0.2580543606890003	-1.3983754030133706	-0.5240246793632317	0.046916381162807316	0.6379350791077307	-0.38169043602241015	-1.020245516026638	3.112718998530491	-0.8177259061352569	-1.0621932043658806	0.2593320571784545	0.9807670208014067	0.11490533666442064	0.5629558898439728	-0.2171000010937308	0.48606529561183304	-0.4782635760591994	-1.0626173630176927	-0.07568989081725307	-0.0026085938235831246	-0.31884533041836743	-1.1411529746702413	0.5833118558390714	0.3979370114989051	-0.6275506844150545	0.28461563822339697	-0.2984707449389573
-1.1922104677718124	-0.1668107687561374	0.08974901223348937	0.026476886663994864		0.32825637072485847	-0.2934684552268006	-1.5439655551867038	-0.4330066444593011	0.13039413781055373	0.6601546643213829	-0.39556079302992564	-0.9351308853946507	3.038220450790855	-0.8363630423463035	-1.1409526509523198	0.2833468846888584	1.0547021055260444	0.14029753288090194	0.4869699167559679	-0.19394025111815322	0.5271364514325899	-0.4813291194058172	-1.0340847802922692	-0.14809937959314198	0.024065861800379534	-0.3601030118184433	-1.134003271387416	0.6230117479522549	0.42697559460584217	-0.6540474536451457	0.3284794076489422	-0.39554954708070705
-1.132218887625942	-0.18090798005696995	0.12483190019215629	0.021740756760077817		0.1691410450293295	-0.31827508060136295	-1.6428404968538992	-0.35594087373850475	0.10336952212818648	0.7001749211755092	-0.41931538106314886	-0.9240024159280023	2.8288892578098057	-0.8566357950736274	-1.2189236287054304	0.3027494067061845	1.0748193937039099	0.16380516830718211	0.3640246749741813	-0.1799965113336547	0.5554593230398145	-0.5846630187094533	-0.9602153627106343	-0.19458364879485612	-0.01659182781387496	-0.3315829203710058	-1.1382109543125698	0.6925394074496289	0.42088760433220845	-0.6728198166283468	0.3284369864422592	-0.463568781496736
-1.0890726685803593	-0.09457598709350253	0.052765831642822926	-0.017332036198323672		-0.03291975682435557	-0.39004818057888474	-1.7219114846097334	-0.30210367118081594	0.0846868878065953	0.6911899583045065	-0.38358940161444655	-0.9415254113077658	2.604593573165402	-0.8720508672588376	-1.2315271532449943	0.4062292720561869	1.0747254002335827	0.16973669202895328	0.2860214434807675	-0.12187674442808434	0.5368736006376007	-0.6367096011589446	-0.8577915792510684	-0.29701537432652947	-0.10853986225421812	-0.2953502562296498	-1.1615468993666576	0.7957522088102367	0.42686061779016626	-0.6404092165304951	0.29723257526924485	-0.443710274435539
-1.039311690684324	0.022120036289268376	-0.02197825606665895	-0.023152313550229967		-0.22349009318595775	-0.37404800654043147	-1.6956522768372053	-0.22014855957167673	0.19585015590775826	0.6356277252446251	-0.39485666419627335	-0.9204226703290385	2.4008830251990774	-0.8691123173398753	-1.2981655001316026	0.4248035645593502	1.0857696329970945	0.17946132867522527	0.18152992095353665	-0.14619856113678387	0.5517743136375565	-0.630519841733236	-0.7512634922575613	-0.345167703127576	-0.22747516713241014	-0.25911311996959274	-1.2209340607278834	0.9072475558469737	0.4370250607478677	-0.644391081839407	0.26836445585521107	-0.43468748254190936
-1.057022544307447	0.14867667495803386	-0.14694369880405073	-0.029845632504922125		-0.4468516931408712	-0.40770324458142626	-1.6758351999785244	-0.11241368454213799	0.22947446567980073	0.5161426127009517	-0.3870365697286996	-0.971390292836124	2.235978911377079	-0.8728538704845675	-1.319189489948276	0.44563295501824707	1.0513126114684346	0.19662430451115162	0.06681117124866837	-0.2084466986179546	0.5630667966173154	-0.5411524051110663	-0.7461106537339446	-0.4142456954372699	-0.2909105564669633	-0.18467586919592718	-1.25714736848035	1.0014881412255525	0.4518092164909687	-0.6045373023097875	0.19883706496839726	-0.34362072458985127
-1.0379178639359856	0.2343546268978864	-0.2606647321379418	-0.047484343535138335		-0.6314336982972293	-0.45050295454744144	-1.68930714162093	0.0007452782908237088	0.24204182062432017	0.4101451683358657	-0.3969057852120354	-1.0389727200678405	2.0460186329106373	-0.8689668929848322	-1.329594637090973	0.46408660091984605	1.0555485570092622	0.17350854032881322	-0.04335249483916158	-0.2766589342370847	0.6199499946047485	-0.4816864826159998	-0.7426464238239433	-0.4929300850473267	-0.28938851906084195	-0.1107306078506245	-1.286694003591688	1.0734474466833612	0.43196400399570206	-0.5031634601386227	0.081473539353399	-0.26077604035491325
-0.9957713551099008	0.3204078777267766	-0.34028594672109147	-0.07237238468980751		-0.7450006036234352	-0.4634946039752381	-1.7122485259735136	0.10130831562215736	0.24480038159035516	0.2385955974429757	-0.36078039233622644	-0.9979144969612076	1.9516163997071145	-0.9310620965309473	-1.2911987797134368	0.4988381724780576	1.0224068801043689	0.09076358748036889	-0.10159631679402141	-0.3633255848228768	0.6196941969767821	-0.41707104607931783	-0.7672527732005733	-0.6095046209814977	-0.3062463548624794	-0.0174090466642558	-1.3036320984643253	1.1860113592836559	0.3743148855470055	-0.419893060212359	-0.12069650475855939	-0.21009377289537928
-0.969097327491685	0.4335317502957431	-0.3503651599422879	-0.10852872066350853		-0.7242797150316898	-0.5123418730711177	-1.6489407654807091	0.21255271708435958	0.25698035370928174	0.09255823777852783	-0.3326612866534096	-0.9641393075699503	1.834736896454158	-0.9709807197876101	-1.170547451721706	0.5108991063248322	0.9386834048973883	0.04318167024100433	-0.19048340681482073	-0.41786088936644106	0.597024934071684	-0.4391370870135316	-0.82986599202911	-0.7205183311730007	-0.2921759242107818	0.09846741970600228	-1.3401702938078064	1.2447698773970401	0.33581103414082353	-0.31101291299650674	-0.2516240601374783	-0.09649212103719101
-0.9807023017387442	0.5678713873252944	-0.3631290690940624	-0.143720734056287		-0.7196412246080017	-0.599979598825897	-1.5786495049502467	0.24554858508198776	0.1980010596764674	-0.005902052043362536	-0.3261755733846677	-0.9000752139236268	1.7086666518253704	-1.0294021926310806	-1.0327919703212518	0.4455424610868769	0.8431532756061516	-0.08219298499162582	-0.2951909821191977	-0.3674312517810708	0.5885747917409253	-0.46538040098505284	-0.7136409896933891	-0.7689795511466634	-0.2561883688379748	0.146854804530888	-1.3685050515700774	1.2721906544249975	0.2722562503856981	-0.20057651716188526	-0.37477565121599243	0.055080176022922436
-0.8393684129288367	0.6377066213643245	-0.397279053033419	-0.186306209346001		-0.7180040659168084	-0.6807935275896645	-1.5481941872256262	0.3080854683878381	0.07775690022507431	-0.11409152659506965	-0.30088039070403083	-0.8469732025150642	1.659838459824528	-1.0168935248816193	-0.9138298111665157	0.4037420255750952	0.7126042228688764	-0.15680190593723187	-0.37579559565140785	-0.35921808426944957	0.5815694248841123	-0.5098377296441654	-0.6973884465964095	-0.7546624060641136	-0.2269798832499618	0.22705642840609058	-1.4553331515600074	1.2248817515651649	0.3037053748901227	-0.05349134621591682	-0.40967343876428225	0.13888468088477668
-0.6725448546898568	0.7040540607618578	-0.4568698450600793	-0.19938414212329778		-0.7057842284460351	-0.7137172854912046	-1.501014338799965	0.3244589574057941	-0.01570772988829016	-0.20311251147318538	-0.3696986234693068	-0.8740724824999904	1.5497318736393846	-1.0299400635332936	-0.8088790548022529	0.3883483775333759	0.5856547619747913	-0.23412987081223063	-0.49726495159697387	-0.24589922044184012	0.5885779992346926	-0.5570656827129761	-0.6651125632128566	-0.7563547515524268	-0.16770572781832768	0.20220075907860782	-1.5237571726701271	1.1499311907539904	0.332615749212651	0.046716910010435	-0.38527483944073737	0.2395503626856193
-0.6224130026667548	0.8471531993106034	-0.4723411802500757	-0.21297965588656323		-0.6861569283951516	-0.802820447798515	-1.4347567679750697	0.3699769224986388	-0.02800900094796378	-0.3244379610068706	-0.3702031456930216	-0.8763281639097993	1.6179159351280283	-1.0670235457212178	-0.726556337772793	0.33570295727991734	0.44942682965077047	-0.32783509973789016	-0.5768820081943654	-0.24496281983692053	0.5929275612519276	-0.4900663893862768	-0.666005051024426	-0.7272495930722529	-0.07499181318294526	0.1857044191241685	-1.482071804466852	1.0449251259208228	0.353297123641364	0.17320133008940217	-0.3286790276780499	0.3418834333519693
-0.5554229488337432	0.8633306472935505	-0.4609834779499197	-0.23784443079843404		-0.6404190872871526	-0.8749588535738981	-1.398390988890655	0.42971292649649245	-0.04567935764634257	-0.4095166828334492	-0.46211227951865846	-0.9594860807300665	1.775086905171305	-1.068291254918355	-0.6926313621081657	0.3264200789857595	0.34336415014496713	-0.38042410706147084	-0.6292738417205388	-0.22192683753972703	0.66308116329775	-0.4453246010116068	-0.7726153863174956	-0.6520490704844808	0.03671671540164669	0.15429060381132995	-1.4032578056534155	0.9601293638843151	0.3852671766235186	0.23801777121897044	-0.19844145141294295	0.33515362434859314
-0.5222028135332766	0.8787332460345125	-0.4988630990165886	-0.24887025122765882		-0.6041494626217248	-0.9808589124771329	-1.3439640403551059	0.4492672735674753	-0.18180364274632294	-0.4421498419753361	-0.5200802813655989	-1.0886190389011605	1.8501589339327555	-1.0892473934535924	-0.5902654603276164	0.37269614704350157	0.2163851484459217	-0.3755650551210156	-0.7143980845263493	-0.2321833306180733	0.6703639783654605	-0.501739521977116	-0.8642103481903003	-0.6098416323586168	0.04494541898595552	0.17411645492913388	-1.3029016350914295	0.8545855884121604	0.361522323091086	0.2587388584724729	-0.15932851873300274	0.3673497673666954
-0.5134725657065757	0.9133264473290847	-0.4785736168137008	-0.19510255878396493		-0.5436909746141507	-1.0532840947612223	-1.3490057245648688	0.4813596296782639	-0.29074963596025344	-0.5146235899257497	-0.4665748987117516	-1.1424168514487083	1.9322729202413889	-1.079333002025414	-0.502705562125173	0.3977679155406745	0.19057472052909957	-0.4166682301279231	-0.7855530954618033	-0.19019181589684445	0.6358803131041056	-0.5647614825306311	-0.8996251969333319	-0.6182297647648689	-0.015098659861769425	0.22358902378437437	-1.2118851278037557	0.8108994988887783	0.34542824526547405	0.27621630222314747	-0.012617736447439697	0.3338837398775316
-0.4894991043141929	0.8740940158386005	-0.4685929537095538	-0.16678159465428768		-0.5382745579254753	-1.143677876095376	-1.3144124943067024	0.47663559202470535	-0.39849688031322195	-0.5824680846411401	-0.39878062583266133	-1.2059312054723148	1.992914998291917	-1.0976774785132364	-0.45805652642349665	0.3915352797751405	0.12445298177772299	-0.426142349424239	-0.8946402654920073	-0.1736691244138761	0.5586243876789263	-0.6035042464624611	-0.9550311250482684	-0.5816425861629189	-0.06238092115270433	0.2911636768783389	-1.0880594300170858	0.7618886311143945	0.3991708069393011	0.232470218476792	0.09817569903180043	0.28988870117192966
-0.516813589225727	0.8322352406268283	-0.45568362750200064	-0.1619432568147531		-0.6179004055611201	-1.2820173042126992	-1.1957489088333502	0.43997771440977307	-0.5110425167710064	-0.6329624083339542	-0.4018798337783357	-1.3636014452539977	2.033592325769755	-1.1379326785617396	-0.4723005435674753	0.44029246320171583	0.0635768315135741	-0.34996718094117657	-0.9766599098417122	-0.14697578919352355	0.4543462594395403	-0.6822812354322231	-1.029402383725986	-0.6200094127774084	-0.10687126343315938	0.3574354026162837	-0.9787571402403973	0.6600899066788484	0.4869093794614542	0.19540610153425708	0.2626702729938343	0.3244522863835674
-0.5539294810481712	0.8629243454528103	-0.5492639575193885	-0.16368934002032515		-0.7890135827062146	-1.4078717857717344	-1.0983503938333388	0.3707919760394898	-0.6032121835147024	-0.631455337561709	-0.35094130804125223	-1.4984543236632653	2.078268975373485	-1.1246470861757476	-0.5926466068775287	0.46831674320155764	-0.0009360791926367098	-0.3001622299236684	-1.0676844060351869	-0.1101809305954998	0.3242417923201099	-0.6183026838245792	-1.073381456588215	-0.6101160373798118	-0.20304483824457212	0.4339908959007315	-0.9143593417135276	0.5787459396338636	0.5091556804186197	0.12966564239055672	0.36040870901771144	0.3305873607585256
-0.5878284522992059	0.8914838873166859	-0.6310944114038962	-0.1334945141822928		-0.9071626079127665	-1.4865193447113765	-1.0352244527265748	0.35120625755168633	-0.6360515376526693	-0.7747803189683417	-0.2853444096329464	-1.5850926264361538	2.228218332549474	-1.129921661942405	-0.7138331170750409	0.5011987225397554	-0.022774611606180422	-0.254955020232149	-1.0982616176416575	-0.14819877661328387	0.22336541168963123	-0.49655452823478496	-1.1972774429605326	-0.6085969734582648	-0.2614339561200217	0.5064459834074264	-0.8124382181971876	0.5065845622536819	0.5391835780032366	0.13812772655025768	0.3899131296118376	0.2713644836685246
-0.672128069645706	1.0275783123706863	-0.7368535807813915	-0.10272457358216949		-0.986172281316733	-1.5451972352807681	-0.8534316929565391	0.33566104180864287	-0.668557946360285	-0.8671422991801382	-0.29232563579997917	-1.6855850294689105	2.341208253872071	-1.2063609045034638	-0.7808236206617781	0.5069844034354994	-0.03443929079144637	-0.21568332303638127	-1.0542107262683955	-0.1333757043002911	0.13148835646343343	-0.3557924608143833	-1.3215563243859563	-0.6023814496847001	-0.3231207914024038	0.515181459302142	-0.7135218126438012	0.5175899084872111	0.5272561036777833	0.15789291004653905	0.3372292540824435	0.33192531112982604
-0.8052809917103346	1.0986156405776337	-0.7200702574202282	-0.15104878287442788		-1.030495437841159	-1.6026239608843462	-0.7425960121245156	0.31300733449751156	-0.7179302662005742	-0.9799481220794082	-0.24285342782737368	-1.7352053881129943	2.428006553527096	-1.249041956651344	-0.779100520994026	0.5257172673357667	-0.08766367522888326	-0.18237237374621348	-0.9519209019269779	-0.177279607346469	0.008811342333796596	-0.23884689583645247	-1.4273538689869951	-0.620228496264031	-0.3362796575449856	0.5076897209571076	-0.6275392494497529	0.5020098033212288	0.49251233671946215	0.1869167082667313	0.23805294461088003	0.4018675432205442
-0.9140852023712295	1.155181798413243	-0.7001380988675454	-0.13178723282573365		-1.1187620844778767	-1.5828027765330064	-0.6451457660857978	0.29349717889349203	-0.7519243034267796	-1.0493312995394308	-0.15723680729195327	-1.7210412025629256	2.4237311109092206	-1.2586249326751269	-0.7014746974132943	0.6262167182889138	-0.06352189101139112	-0.1879644208957993	-0.8739788838554505	-0.16125975360404438	-0.14330755779123833	-0.16041207698859256	-1.5168513247812996	-0.6688071090634482	-0.4157129815521629	0.5226700502527125	-0.5946573919080727	0.4963809704946921	0.5078709483218914	0.17959080582180736	0.09628767736073003	0.4481376912966356
-1.0607723041130988	1.2724400216275968	-0.6699336403925604	-0.07642418972326455		-1.1858517910782864	-1.597807331499299	-0.5293426978464761	0.17873432221076452	-0.7571880380837049	-1.1225997484665937	-0.08103192871558797	-1.6748923810961087	2.3156166632736204	-1.2622551085117846	-0.6507617844048939	0.5801946196932287	-0.04706300773386436	-0.25266294080479756	-0.8392734192268932	-0.029973922711656397	-0.2927639373866199	0.027550784518754524	-1.4842979406065522	-0.7502384889054879	-0.4993211238292826	0.46234398753743056	-0.5931598000172442	0.5028679952020119	0.4612774287961997	0.18091170728919836	-0.10984578855160483	0.5742194418163804
-0.9931394185315264	1.3315125458033137	-0.6230215911423288	-0.002825407447091677		-1.2465135665853744	-1.5773257489971475	-0.44651227096527346	0.11993271887938779	-0.7643290091702024	-1.1595835553273608	-0.07180738051810982	-1.5902211346138273	2.2721843258869754	-1.2824433774761839	-0.6647503307971322	0.5336387192021942	-0.022590688764145394	-0.33218345321958576	-0.7454996307671381	0.11524331755232645	-0.3612150618811056	0.22377637257935384	-1.4482851999297988	-0.8552813398203961	-0.5079570375337712	0.3709361361372431	-0.5941263794626636	0.4811961352365855	0.49763236994067556	0.21142732657072072	-0.22585346713764892	0.6119932155741478
-0.9484660876064467	1.2920971954007774	-0.586540960515483	-0.03774712359166129		-1.3413543541846287	-1.5231923564297944	-0.3529464173329154	0.04561586855747864	-0.7499139069890287	-1.115784137193159	-0.15435782730107453	-1.5267705938740268	2.19304571487979	-1.2310276278587189	-0.6495907862148318	0.47640110909995237	-0.05952475154750921	-0.37121096984779745	-0.671097983446036	0.2249929337379422	-0.42367959972671443	0.43359263010779686	-1.451055519775875	-0.8900361391179666	-0.4903064523009002	0.2873274624523737	-0.5891881917116538	0.43990168093365434	0.5398049880817074	0.2402272685180212	-0.30643200536862936	0.713594355016018
-0.9402905010467638	1.2935512353326557	-0.5305386643638232	-0.03425257852310671		-1.4365992940280257	-1.5016331606312234	-0.26002929374844624	0.011445872496906054	-0.7273212073065801	-1.0804032374006745	-0.20978229637373688	-1.4535267466412043	2.1234332608460718	-1.1412643179375355	-0.6100942943101717	0.4866211419877867	-0.13070706293429635	-0.44754614374334134	-0.5797939511668441	0.3397817640828502	-0.41041107004749494	0.6455336842882263	-1.4290790663192394	-0.885028178943719	-0.5235000884454054	0.12826040109202402	-0.6133856329520582	0.36073399228946146	0.5408052007342811	0.2790668004058537	-0.3231253544887197	0.7984701368250239
-0.9702150215945075	1.3138800998059637	-0.5044870203977962	-0.05417457766850188		-1.4538090048564307	-1.454270429582105	-0.22537995813579936	0.04907128683733283	-0.6671498124230325	-1.0187172751035358	-0.2650665202806407	-1.3825121101226858	2.0108646002740675	-0.9545134942441035	-0.5902511056071644	0.49485362066070754	-0.20359928652494413	-0.5206795809318044	-0.5019627531905788	0.4952811677584732	-0.3182783174275109	0.8884545438835815	-1.3424289999931747	-0.8331660931565119	-0.5922497142490614	0.019926989689374265	-0.5730636630378243	0.3050524103548472	0.5598187690071067	0.2863166144482013	-0.3792729155007997	0.8277842173149074
-0.9630473231364274	1.2218607643044592	-0.4597504331910633	-0.004881362813543264		-1.4715864475856513	-1.3956155461817905	-0.23548244992275835	0.09253314212342718	-0.6482450328415841	-0.9704255856133963	-0.40002301180855754	-1.303232188009163	1.9283594432684552	-0.8653623158188897	-0.5474153031490541	0.5173005244456327	-0.2973584893176147	-0.5475739344704337	-0.36058198800701147	0.5919728251747008	-0.236619936408185	1.015385651917859	-1.3055901785028154	-0.8413296212668128	-0.6060621274981054	-0.10731716929995612	-0.49541932691310153	0.28066638449509557	0.5486285487193789	0.3374628647333723	-0.38904886445196407	0.7712958857416161
-0.968296016996215	1.1331946652448475	-0.42100934899235354	0.04277600474022213		-1.5286848976664793	-1.342842182221247	-0.23679093139240778	0.12041614788786721	-0.6120406230338494	-0.8367718669998313	-0.4063209306940284	-1.3050352205258382	1.799567818790781	-0.7050688185014067	-0.5273383311246649	0.5419108052762405	-0.3446621803003104	-0.5460428152218488	-0.25581155430213837	0.6969882838824782	-0.1479730278743276	1.0960836965732983	-1.270134009365385	-0.8344238828859009	-0.7558411334708168	-0.15673119661816626	-0.4506979023074698	0.38745806644255654	0.5165385622860114	0.24675006722191858	-0.3535713204123535	0.7803555484970707
-1.0211724810312286	1.04556656626571	-0.36055741173725575	0.08641927641379639		-1.5725748917403113	-1.314264783472866	-0.2745693672275426	0.11181570413137917	-0.5886253683152063	-0.7343457251925785	-0.3395449117950225	-1.2278602859341439	1.665878595586689	-0.5796586940602173	-0.5539721977851386	0.5413809735738437	-0.3620443480092286	-0.5295066061496067	-0.19908717795226366	0.7961280999707562	-0.0917360396468861	1.170738138729051	-1.2212832729060643	-0.8592581659578229	-0.9095107021593914	-0.19183719688869483	-0.3611577422675117	0.4333602474457531	0.4735878701260461	0.1852129625911746	-0.32214953379108136	0.758787882491474
-1.0317076017857831	0.9625341945478393	-0.42493853421151045	0.1818029182531947		-1.585409698448745	-1.2759029623856677	-0.2903807404922212	0.07434812723183024	-0.5885525308260785	-0.5889244498574755	-0.3214471790915818	-1.2346244940176239	1.5911233973897583	-0.4384058266810983	-0.6274731038995702	0.4961284307121841	-0.37257546594234153	-0.506859496873649	-0.1296537336247959	0.8871567397071021	-0.021954506878106055	1.1745228993513015	-1.1452155885374784	-0.8417883683803102	-1.037195409036666	-0.1393449989942867	-0.28707622088031115	0.5167748066961346	0.44261885411814095	0.09409876164674572	-0.2657433484480085	0.6620488890269971
-1.0207155239346297	0.8691731221049126	-0.5218781516058588	0.25279930065592865		-1.5619427591026966	-1.2899483309174187	-0.3348944434542834	0.03422615895018338	-0.6039585679746724	-0.39797343106282757	-0.3593954588114073	-1.2895147899839379	1.549547793311394	-0.3619979146473412	-0.7192400549428581	0.4570091080939508	-0.4368971581228691	-0.44347453619113936	-0.028529077958899706	0.9785437443009842	0.05639987490487904	1.2005266038371576	-1.036618069348209	-0.8880844857531465	-1.0695981890042403	-0.1294090035037243	-0.25893917302111263	0.5461302684133278	0.4135564834428219	0.05549854279873714	-0.17109704373102502	0.6532786770620708
-1.0096761004502335	0.8067498539988742	-0.6424924477237308	0.2944242294833582		-1.5461119955046905	-1.2004675368831106	-0.34628107269267827	0.05818837107337491	-0.6302159378862797	-0.1962377277894109	-0.3844660089781526	-1.3265283853556236	1.5100661029639126	-0.22962599310382745	-0.8160994002334053	0.3952261847782905	-0.4604707204810726	-0.39331501696668336	0.10185670533780726	0.9566657598036663	0.11000852245812612	1.187876389449967	-0.9951960638480359	-0.8314911703592817	-1.0756388468259	-0.06023566192619969	-0.23180302766001132	0.5317500693185222	0.43629298816067674	-0.005503314196490056	-0.09654183341634545	0.540745177207475
-1.1580024443129961	0.7150307426385601	-0.7543102637124723	0.243090126569984		-1.483172319731311	-1.1399203646451632	-0.3718254602116177	0.005455161100782491	-0.6058114737766427	-0.02641631139971016	-0.3854850637871634	-1.4051189349276403	1.445606128110752	-0.07612017303044175	-0.8154075558238402	0.3633536742625531	-0.4819755313161574	-0.3634391661236453	0.23775685209597194	0.9334252286267672	0.16606057862302862	1.158073440847595	-1.0164190469994274	-0.80056565735121	-1.0390505736290998	-0.019671196505619503	-0.20574942640600188	0.5688881661310288	0.46404650730111785	-0.019940020628242607	-0.14820856685047956	0.4112247156487488
-1.2229655311567613	0.7260532575365471	-0.920370866831633	0.24588621605639666		-1.4349963249552304	-1.1251959981909703	-0.3792384039455925	-0.02426595328833037	-0.6035402519211546	0.10868352490136539	-0.3547902920693915	-1.4735932355214743	1.412237143654736	-0.06136874660993212	-0.860447047304787	0.3081602408890046	-0.4638960663337934	-0.2933541350117811	0.4101249707594247	0.8581368811660413	0.22914406253160546	1.0832783435495474	-0.9838237973063448	-0.7814418385337032	-0.9865024982545103	-0.015259611125535023	-0.2079912119271186	0.5776206817854515	0.40666328076778074	-0.04270388036371898	-0.23363992192449468	0.3053511649482103
-1.340074883246485	0.7499428881086561	-1.0038742884289502	0.25104329398897074		-1.4035314464978765	-1.0581758374714045	-0.3457289294389328	-0.06428837765122034	-0.6242611552807621	0.2177369266478364	-0.35360806836659997	-1.491516543447831	1.4141797221159742	-0.03635909886178536	-0.8376574237961899	0.25163622570583366	-0.3891185315622465	-0.2355222142422042	0.5271767780034252	0.7482253111361012	0.24804465056419955	1.0133677803913215	-0.9984297390402679	-0.8710881542961953	-0.8976326385965482	0.0576874376239009	-0.14592420983071064	0.6107017405393137	0.41883594261739027	-0.03158580671971738	-0.3182538529774447	0.18010595024508444
-1.3696214278221748	0.7725424081658956	-1.0969578940660507	0.28203601072221823		-1.3663310125651102	-1.0007234500964686	-0.3015302723063439	-0.15186334677067076	-0.6158640462941746	0.30092619288173733	-0.28189283695959755	-1.5171847987261238	1.4069941288128645	-0.009743326946325981	-0.7671183131354218	0.15127882258483558	-0.2919991964817437	-0.22068309452983673	0.6821570132733751	0.660137747856103	0.20338731624289927	0.9572695133245963	-1.0927606016337896	-0.9632925710934235	-0.792946906873147	0.08598690141701618	-0.1879876705019456	0.6725123519695144	0.33173989137301013	-0.04359395037276968	-0.4140968828979753	0.07894168948649193
-1.358158619599298	0.7837148255539252	-1.152384784695585	0.24910795885315634		-1.345100923159365	-0.9807996389873178	-0.2565531676444326	-0.19826659665553376	-0.6188585571314731	0.42535981957398006	-0.20725758307923262	-1.5508254602612976	1.407840190320356	0.044261084851692556	-0.7511982421537047	0.04908184001197958	-0.1556558491279209	-0.21469438544171152	0.7692485218385856	0.5990154687527057	0.20573961198471688	0.9330431960376779	-1.043345007751309	-1.0382442507634666	-0.7183582494828044	0.18826425611057987	-0.1611525099175464	0.7482768182027846	0.3298839471762764	-0.061622992550460595	-0.52020331890047	0.023324939393127915
-1.3245529760669439	0.7286802973646691	-1.202342302780697	0.17352143664508932		-1.3027629132606253	-0.8982373501701474	-0.21646723269216822	-0.2547296720167166	-0.6181648754083355	0.5494540177145972	-0.20442224826484998	-1.5751775547438078	1.3530754077418452	0.06708392517971341	-0.6543079602308214	-0.007386403413044551	-0.04474292751802343	-0.20209210352472984	0.8527236506138245	0.520451269489832	0.19075821046966998	0.8234366800565759	-0.9860444141747002	-1.184079492089955	-0.5443997975581297	0.17698702900361138	-0.21157682579383383	0.6723894900768448	0.4152474883658934	0.043711457767556014	-0.6311814256156365	-0.10549715514970473
-1.229167522168308	0.6523624374417667	-1.2094778319532271	0.06787496590748325		-1.286785871048838	-0.8344203879750169	-0.2118037936654144	-0.30902499755802154	-0.6130388235862192	0.6540896293133653	-0.2451923488109223	-1.6241264085658522	1.2655023777064252	0.15145395647805865	-0.5136244193794811	-0.05470647151909759	0.08089868137464434	-0.24201610491608055	0.8933888084157783	0.46675587517720407	0.21396723443534743	0.7050783522779536	-0.9254952090099964	-1.3021115595006074	-0.4263742922909738	0.20199628178572987	-0.2626459424966895	0.6524194909938849	0.45295324651242164	0.04006081213038061	-0.6843258915115992	-0.1678466077127012
-1.1714198380949048	0.6579942411334393	-1.090053449022822	-0.037530331268586604		-1.2891528446301328	-0.7735755269927486	-0.2110847892836949	-0.28988406241460085	-0.5664781398100269	0.784232718347748	-0.19009131452096317	-1.6533273672356679	1.1830343907670433	0.24310136297322357	-0.3711086751918283	-0.03067120696782727	0.18964098044310557	-0.302061809446759	0.8856386617089378	0.37082114235586927	0.24898695209261387	0.651274017970743	-0.8914562530830794	-1.4029654396168902	-0.30452498024071184	0.21690626916386666	-0.2572702436017442	0.5254441696732124	0.4961863148801836	0.15753054115385426	-0.7642499829215439	-0.24293113118385712
-1.0921351276101054	0.6444218966313048	-0.9596359594873916	-0.1923413091953165		-1.3193716787426413	-0.7112850535066475	-0.19435379220281498	-0.2677613691215974	-0.5240903539302728	0.8596365760173154	-0.18792607331085578	-1.6872089120999358	1.0890358067827322	0.37122357014037327	-0.24542329983107875	-0.0624428651297214	0.2861650235448657	-0.306705564163555	0.8219551252381219	0.32197591647355306	0.33307118069521596	0.5906816587200059	-0.8468487613466751	-1.470802762378178	-0.2461299365862608	0.21500242434540975	-0.2614981348459562	0.5102809730888366	0.5079262613769397	0.21894502051390813	-0.8216472050019188	-0.39557443899222655
-0.9911882117290496	0.6167652726969164	-0.7533198588789004	-0.23627035425687729		-1.3722731454585078	-0.6646090476472402	-0.21428384052102176	-0.23151848407099834	-0.4921295906524308	0.9617139357304809	-0.12345333850816831	-1.7435517874820803	1.0163933728502716	0.425180089695937	-0.05768849428993761	-0.019993269039924544	0.32440747543519266	-0.3066685451598385	0.7149364009365397	0.21120573972193527	0.4240154566401224	0.4491476696575911	-0.8505394684473983	-1.5726030831566689	-0.2321645975928448	0.2531635487484939	-0.27134922404105105	0.5100633899825541	0.496166006591604	0.2701619202689316	-0.8558345884109564	-0.4925603261455169
-0.8867667002544511	0.5965659739150571	-0.5834261330619349	-0.27388852387556756		-1.432277919336733	-0.6627957316104556	-0.26288857476280403	-0.1397438927608962	-0.4903455262678655	1.0486651667316291	-0.02081149540916406	-1.745328160226855	0.9361683339073172	0.4363775658227991	0.032877148456719324	-0.023834818288249682	0.3232165334073444	-0.27650449521881576	0.634518726817034	0.14756846843027047	0.42401685991864524	0.32481406453444395	-0.8360144231056754	-1.6733468874102446	-0.23655310758280135	0.2858875257270147	-0.2261781384282709	0.5545012205554956	0.4657466418543958	0.3253776706665167	-0.8412965629072902	-0.551780668559077
-0.8242531043087185	0.6045735977178046	-0.2951399394111487	-0.26837534606199676		-1.484000053397811	-0.6463277390089985	-0.3444163018786823	-0.13408209106299934	-0.4425852944163656	1.1168164776473821	0.10974424096023286	-1.7656992511818266	0.8503495539975756	0.4600592293290184	0.16735834057837984	0.014367871852736228	0.3348038246353739	-0.30141905160960086	0.515302072584001	0.11068044671253867	0.46617585729752065	0.21944635214011163	-0.7923868461578009	-1.7852864959374657	-0.29950477579140405	0.3559275094166045	-0.2310624280015421	0.6387059971221639	0.43534581900217295	0.35036105686636326	-0.8400186089487256	-0.5930191598305503
-0.6644374171477205	0.5839183938694841	-0.1993571732295148	-0.2832192981672893		-1.4828261908462703	-0.6959117919049966	-0.403104975102917	-0.09607592123332717	-0.42008377782504464	1.2478685109258143	0.25472230567475623	-1.8109013671315508	0.6894575063241757	0.4492289180059098	0.23911541322639202	0.0704571509075709	0.32918561111990685	-0.3167020679944054	0.43779306985940336	0.14578637867909433	0.44023401857158906	0.12999823565055732	-0.8041412445790858	-1.8513295556669984	-0.3841165567755501	0.4345279081022606	-0.2577073557609194	0.6962883284798088	0.3221607788974821	0.42455272230431784	-0.8101363132981556	-0.5570919615166801
-0.48571920112204553	0.6069944851326474	-0.047288143502498145	-0.25269138595870927		-1.4810600447635367	-0.7072441624509098	-0.37006652882056185	-0.05622064770068327	-0.38893285480973366	1.3508491527386088	0.3745049910136111	-1.8010815899430228	0.6054450146328331	0.4653613324953853	0.2676936015983705	0.1458440254516936	0.3216263876833756	-0.2978255099330107	0.2957326252459054	0.10260257380665108	0.44452714874534915	0.0679330605604895	-0.835231843182215	-1.952563426282883	-0.4202317945020372	0.4656851966734731	-0.23531318055439138	0.7413245672118722	0.229474092398339	0.5306479093436687	-0.7502965482347463	-0.5491142120903391
-0.41477214273423424	0.6831450024695461	0.049608080049989164	-0.24441663149109433		-1.4534400498295963	-0.6601807897828413	-0.411289567158	-0.057612354638172256	-0.3196951905656692	1.4494776062490575	0.4595346039458839	-1.818797102909666	0.548110010474766	0.433989351103978	0.3461032909450611	0.2460381402082461	0.2956494570476869	-0.32629999739598814	0.2116697152870763	0.016040293933916018	0.4421705429337809	-0.03498577484708633	-0.9021089015159929	-2.0105155792330422	-0.46086916104751374	0.42296969852891975	-0.30749521321927586	0.7730976513644106	0.1269426498753621	0.5864599254032605	-0.6816712424951545	-0.5287659222088137
-0.35592862245868917	0.8098728235394341	0.17305076452717033	-0.24964001449899292		-1.3709798637768171	-0.6941890816111764	-0.44298766603123674	-0.028813288420164056	-0.29018974090199523	1.4860901725100368	0.5072725167744707	-1.8243330707217194	0.5087970014278362	0.4224495844388236	0.44616386502206246	0.31158555321758524	0.26831085643499886	-0.34245098160296167	0.1758599094322511	-0.06874925988465849	0.45158363503408283	-0.041783782709144145	-1.0330177983085786	-2.041045465750707	-0.5091794915134156	0.4123709651115206	-0.32979742502922854	0.8226059797640017	0.012094299914840057	0.5726276996881483	-0.5689450436618977	-0.48266455580645157
-0.31157451587895707	0.9401357445754852	0.190648477444303	-0.22799869204389597		-1.280609554884261	-0.7156425460700839	-0.45122288603670047	-0.008214710559008399	-0.2708825387341081	1.547344038159403	0.5522026322923496	-1.7256606509045809	0.5220000744527397	0.38368059232264884	0.4786116446914693	0.35610323226935614	0.2286337956346979	-0.3347856808897563	0.24439366992805037	-0.1670908336786676	0.40089170189157136	-0.0027230720565600388	-1.094585513036527	-2.086454500615056	-0.5585755979732598	0.3793095686560449	-0.3327261804390047	0.7940957787393954	-0.05801341295049517	0.6186032246199834	-0.4979294056551895	-0.508969879297182
-0.2326690008749459	0.9873057400840863	0.2675635852891852	-0.24159271914627953		-1.2454334519792625	-0.7918072249138041	-0.44089712346706167	-0.0010578014321345418	-0.2513227666693838	1.525653323244564	0.5485781806744866	-1.6174685843168413	0.5537203009710404	0.2849073018797227	0.5223412974116484	0.3470013758681679	0.2265854541222792	-0.30558608487496086	0.3171035624322799	-0.18924190025288545	0.33960027482121047	0.019371566488479316	-1.1380203341604012	-2.175026621918653	-0.6462445033190737	0.3816218889046841	-0.33563254710391316	0.863493918290643	-0.14779731810986196	0.5333289179184977	-0.4475832891025792	-0.5304748149543184
-0.18816274264656668	1.0706651622538434	0.3115109768005172	-0.28147165396779006		-1.2343932712447976	-0.8558191705569158	-0.4461731226558925	-0.06141723692723441	-0.30214162814536866	1.4782117557207406	0.6123451849856687	-1.4625885638254084	0.5784675115649979	0.21275472741812482	0.5908285618243966	0.36867530236896934	0.22841044924568116	-0.35597283072069236	0.44178272194636126	-0.1968255677373715	0.1988131494745874	0.03309329699872455	-1.1939329331695006	-2.2403536780547975	-0.736745182282875	0.4278820484610358	-0.3727231342580419	0.8569469450942029	-0.2149470971625164	0.4859994613340882	-0.4337763344798808	-0.5224263492126452
-0.07082649019631813	1.0674152707308004	0.2975725727860392	-0.38444298994832		-1.201122178443938	-0.9552781497968832	-0.45310478705164153	-0.13112082991123297	-0.30040833203564377	1.4447660888581653	0.6535841708682253	-1.2484485783995534	0.619765844649328	0.18009165664995933	0.5866536033042484	0.35448079439161206	0.2796749355503974	-0.37590003733998534	0.5311431982137078	-0.14671154545770243	0.03493988726725746	0.06011992499835235	-1.0907421712335406	-2.3385638656848706	-0.8467787370206217	0.42684928029251507	-0.3482164539198437	0.8416963615582229	-0.1661331547933008	0.5120168566312847	-0.39812596330193584	-0.5341147723584367
0.023877114847815944	1.1396152470517111	0.22566309560414305	-0.4801891540437239		-1.1834682795187699	-1.0000328223466584	-0.4047374069874513	-0.200532894954981	-0.3225112404726248	1.4154289780271938	0.6449985239883332	-1.0348100235771203	0.6271292347692307	0.17465898849135306	0.625339405731805	0.34477802092848975	0.3976622533251157	-0.4264619370396171	0.548550839730175	-0.12752358938594607	-0.010422293809474932	0.10687545370153187	-0.9652378511985183	-2.397358121672993	-0.9719656317816753	0.46874623039145336	-0.36190173485093224	0.7467667716790886	-0.10691402471490168	0.434679822406145	-0.3727972397429909	-0.5094214683629105
0.12536111672294475	1.1305276097527694	0.16818373983525922	-0.6435834875038946		-1.2268475731650186	-1.046628083787596	-0.3389532987886818	-0.25350617167830924	-0.3458149684622802	1.3826960811116642	0.5419259350304715	-0.8528645488680887	0.6027546098391375	0.1920821075172947	0.5732103599186238	0.315979961665548	0.4725213386218704	-0.4824298420926649	0.5493084488730022	-0.10324297706455679	-0.08414072447545072	0.1267734419102817	-0.8862517913226602	-2.4072000987138797	-1.0023186698178042	0.48406076600309766	-0.30978883256061457	0.6219791826917928	0.032922619852617005	0.4692340531946577	-0.2988097605348315	-0.5595836410496033
0.18637242137872892	1.1952525214244034	0.21103081928973788	-0.816017179989754		-1.2586268106977083	-1.033831348509078	-0.30001269283711834	-0.3176558927042025	-0.3224557495675664	1.36474128109822	0.40384801255416997	-0.6276138671568515	0.663049546021137	0.17959383177577698	0.5698986944300647	0.2543892240473269	0.5233400273244608	-0.4695542917602724	0.5383736327680214	-0.15444402258696013	-0.052888007779878767	0.12397278126079847	-0.720024423699044	-2.4481492838917642	-1.0043938690669811	0.46224553609907426	-0.2798876709903106	0.5664646970924938	0.22870351435392605	0.3707528258083629	-0.2873276330680766	-0.6402882481973554
0.22471700411962656	1.1816616717080013	0.1335606517533465	-0.9416314761944339		-1.2956818989786487	-1.0557213301120663	-0.32666577921685247	-0.33139997435542756	-0.34089353367632885	1.3225528030746516	0.277064080325118	-0.47161213203575986	0.6729127115950773	0.10296008640361498	0.5093230866446165	0.2018502427763654	0.5526279450906374	-0.4357835778052811	0.5119125068558218	-0.18511197421166448	-0.08676420379190201	0.06094321930291089	-0.5144510024532993	-2.4389201734069825	-1.060450273019145	0.4861762942384744	-0.26137616675903547	0.5760442835977875	0.40754481250987296	0.2787432960868082	-0.29875883091518507	-0.7051449471417427
0.2610302583341546	1.123124401292857	0.0846034968321839	-1.0284502416951518		-1.328880711779681	-1.1535718458223836	-0.2637823653915506	-0.35096593488359884	-0.37877220671606604	1.19260457784095	0.2943656289098019	-0.28868761974584073	0.6703472690240357	0.03637157815890583	0.44168424681238455	0.11450593164404425	0.576038406398424	-0.372171674534773	0.48440717792975974	-0.20082073482989618	-0.17533720966467106	0.01691534082946493	-0.29579323301553667	-2.482300121774305	-1.0990708423972992	0.5665972022533471	-0.20217243475541546	0.5653330360692361	0.6157321764636186	0.23433333394603073	-0.3013254952066591	-0.7774902839763139
0.353724543397797	1.0893800611153162	0.09163569938602359	-1.1109413373692028		-1.451565699801471	-1.2666225143954648	-0.19229444421572928	-0.4139690155422948	-0.4078334566798361	1.1093758566642968	0.3089429176522124	-0.08130409027121131	0.6614499056709381	-0.03375946194161045	0.3294261184347251	0.009329943147546926	0.6147768931628264	-0.3149934090123979	0.40471512317353014	-0.22426756607296242	-0.24107098553291234	-0.004439745225174228	-0.0926990245312161	-2.437020031840161	-1.1868271369388554	0.6221155494608277	-0.14712015473376414	0.6001483096840747	0.7329229916977109	0.1646934773108347	-0.38086404915416594	-0.8460971466676319
0.37996172863996186	0.9979425361970764	0.1698698258402613	-1.1873943598721768		-1.5282469230963327	-1.360987388551475	-0.2265771931478396	-0.4508017737235891	-0.4357714472102776	1.03233627949941	0.3501606124967206	-0.02742197801230048	0.6292347862708493	-0.11796125011936376	0.24021100273425428	-0.0890846176934593	0.6782226646692494	-0.25017824610447836	0.20440368854195773	-0.25338335872877976	-0.3091179257190064	-0.07603797568162037	0.08355535278321602	-2.405766295373384	-1.186433832076259	0.7020708685800063	-0.07857218926675331	0.7342580473785253	0.82958961030642	0.06252380597116021	-0.4705271310964612	-0.8710054815015459
0.4326731285808972	1.067639896172763	0.07564844320664874	-1.2515534402138244		-1.5260672293515454	-1.4368289044480023	-0.17559130011506405	-0.5084649566022715	-0.48808856312284166	1.0140737629446166	0.4041727196538292	0.08459992552400512	0.5545848147614091	-0.16786616202581348	0.1384670123727076	-0.14312452095740108	0.7043810832685017	-0.22576009467119756	0.04829622938240126	-0.30186172134867695	-0.4178075306287603	-0.07657825862004755	0.18304897515599994	-2.3520514675706776	-1.2164072458839854	0.6957498670235026	-0.058282498043715214	0.8297816604643881	0.9784162856683869	0.12170913875459063	-0.5179931982039601	-0.8432726490719131
0.461018177282926	1.1136860159695783	0.02997879302880263	-1.224974916970559		-1.4934777683751423	-1.432997795004272	-0.11409088898329527	-0.48576500133731015	-0.4247960818301794	1.0180817808994778	0.44095629380363166	0.11622151585190452	0.4612088293864291	-0.24159893600164284	0.030907714444057183	-0.2647541048637353	0.7585651857967801	-0.18038747346716555	-0.15993239264143522	-0.38602477275929326	-0.43468546306808464	-0.12046310043704074	0.27029039192854676	-2.2999689653617192	-1.2257891231761122	0.662891069758955	0.024761392119357538	0.9301093972226404	1.08590301483749	0.12256939661365207	-0.6041536904287252	-0.7940838384342201
0.4507859251095082	1.1956219528064789	0.005638424159792296	-1.213040003412167		-1.3816921329359797	-1.4773683679481913	-0.025284890002956993	-0.4572597555861667	-0.4013176891783174	0.9276796429378675	0.4119343536097674	0.1294080535325996	0.38523817002382127	-0.38968095282573695	-0.09002631920013741	-0.3318729296966482	0.719570338555878	-0.11207131639194574	-0.287150167692063	-0.5377386057595446	-0.45027548652553506	-0.14197995448601822	0.2664025244024149	-2.2490315584163882	-1.1420549778725748	0.6530784991074183	0.05645663789241654	1.003644840787901	1.142040605673619	0.07699708922547724	-0.6640255795853992	-0.7090285459786034
0.42206771390813974	1.2231627086355155	0.02851492641111931	-1.1855977301966263		-1.2941155737052203	-1.4782143665027285	0.03782108140136581	-0.4586829168937415	-0.3596551903162351	0.8221564781964922	0.378615025251076	0.07978637135374005	0.392247294012502	-0.5446458971299611	-0.18207751503692812	-0.4193265440220969	0.7164773267589593	-0.08160618170995773	-0.30315558900657563	-0.6706070971685263	-0.5324354393827693	-0.16691115136129317	0.24384529590366832	-2.1898315607563843	-1.0260773212825636	0.6213252725336659	0.09284974786829865	1.1236708188144422	1.1461909689661987	0.11847093418448607	-0.6328231504858592	-0.6788418226853685
0.40146550550437576	1.3203506748080778	-0.042304475209952855	-1.1350691001489641		-1.1634807874089657	-1.4995126295885408	0.09697331798494499	-0.4250615058611972	-0.3467175321199468	0.7251463375889708	0.40310267206292255	0.06391879654793214	0.4141753320833289	-0.6938494200604992	-0.22965717371553698	-0.4806448507810318	0.7482020744780593	-0.0072077360497502605	-0.2987558685648003	-0.8035208103925819	-0.5998781077898835	-0.15972150592611362	0.15165049055344748	-2.140292204239084	-1.035614081751476	0.5607896966943626	0.1338095234217352	1.2447111096720873	1.1306222088636084	0.13172651971983507	-0.6748040105395998	-0.6537445908003052
0.3620230779587143	1.3743800920935327	-0.0021835622111146423	-1.0494478399884664		-1.097151513545867	-1.5227444558189231	0.0685592842251441	-0.3814329899232443	-0.29346951313561487	0.5649578694814991	0.4354091119953377	-0.029107083580501958	0.4157471391339353	-0.7614746608866265	-0.3051867518025251	-0.5742914934708908	0.7949582758754931	-0.0010146744868913538	-0.28908005843467804	-0.8838014196132592	-0.714044999455307	-0.14915973364825688	0.07822506551573939	-2.0524627735917766	-1.0498414064941326	0.549311853724739	0.15523044525593435	1.2612685442628697	1.0737823387808902	0.171002392251612	-0.6917580144074154	-0.6588992430685956
0.38775801211514466	1.5193548942502757	0.11307803198477669	-1.0013055979881305		-1.0314691555018733	-1.4655156473083792	0.05330021587370852	-0.3564852402159157	-0.2860759630702986	0.5110697504580841	0.4346993773591996	-0.05584570033917387	0.3688765706211362	-0.8698261281685185	-0.3687175924149577	-0.6589655946157391	0.8428185872377114	-0.020222850866486307	-0.29374734981049627	-0.863835215676177	-0.7880928497546349	-0.14836720461843056	0.05104944890335069	-1.9504338686188287	-1.0147983390018596	0.4689233873608636	0.10130729210761476	1.231363897167687	1.0752603368416234	0.15086631886804355	-0.6995231981618486	-0.6474763012388555
0.46900577298431256	1.6364905128415252	0.22046682291876013	-0.9206914116772419		-1.0028174028530092	-1.3268864582182487	-0.008754550394086713	-0.32537829348876185	-0.2800124691499602	0.5056550197395209	0.3609548054109222	-0.14315588608689483	0.28816792964651217	-0.8566949246526072	-0.3554828867462046	-0.7815405094445521	0.8828782462210416	-0.0928289518736252	-0.2724467147825736	-0.8273429373759285	-0.8152683707709322	-0.12274439659082077	-0.015934900723640486	-1.8703928280332967	-1.0097140420114403	0.45494003049375636	0.06050151430864361	1.1700201297200075	1.0101575112352985	0.14682064807962286	-0.7505306504493995	-0.6737860112244322
0.4402430855820184	1.7360035506914222	0.30126590214280846	-0.8455632270190071		-0.9523229092346472	-1.1878527495047277	-0.12553356651987652	-0.2774474441348943	-0.28577162588069005	0.45483043196593764	0.26872764239783753	-0.29261075644224077	0.19897738222904032	-0.8732253998299833	-0.43712964297348583	-0.8528136023907094	0.9048553518651261	-0.15034673183928887	-0.28290025058164703	-0.7714174792132855	-0.8504889577253942	-0.18036042693142837	0.0028666419011335155	-1.7832903953308314	-0.9734500929032646	0.4747696490897102	0.09655973616638942	1.1326801014284424	1.0233204296445044	0.13679940320592426	-0.7095431838666658	-0.6132194431260755
0.4618176011266454	1.8925197293135234	0.32876846928130676	-0.7986598195314019		-0.9324002432496883	-1.0741579079169374	-0.13566039281566783	-0.23924754072394377	-0.2811103898557749	0.349113593874741	0.19465332913906222	-0.4159179115931428	0.10357987625216611	-0.8331422460296631	-0.4844220841937882	-0.8380968533417679	0.8451814935641602	-0.21330497986259514	-0.2383880897456177	-0.7437939137450126	-0.8750354264048201	-0.15887168446997807	-0.05609363601301187	-1.6893851154952817	-0.9950269880603425	0.43822266828628614	0.10671270655849426	1.0439953911750197	1.0563339668145175	0.16464503908249145	-0.5924908679588082	-0.6144124771333384
0.4167311436836198	1.9091477006337492	0.39444012143349977	-0.7361070762724444		-0.9548487809677377	-0.9396691407171481	-0.25491580419433424	-0.1314226689424009	-0.2725409956860516	0.2596621159561866	0.13747864844746666	-0.5498059331512579	0.10583584262179051	-0.8031927973486253	-0.5672403820786538	-0.795575992288468	0.8196626602475726	-0.20235170993953583	-0.22567341597499685	-0.708963711237242	-0.7631877862790147	-0.20297927076421302	-0.054120069312749416	-1.5826609890710395	-1.002161572496159	0.42633445205459486	0.08042499970062511	0.9649430741133594	1.0226399788641303	0.07909742601166139	-0.5406113033424316	-0.7140886860650594
0.35873277882935833	1.8867741533220226	0.4335034963053199	-0.6219471304961435		-0.9373023003357904	-0.9067593719135942	-0.34997653269517937	-0.03682640495709118	-0.34002199588279536	0.14444838110949393	0.05811139654384664	-0.6123997309234028	0.0937310831038349	-0.7564299932379358	-0.6782129841765743	-0.7252904848393293	0.7628137085591158	-0.15858995506038018	-0.16181363061447263	-0.6658693919929408	-0.7232741347716442	-0.23585354639044312	-0.0687912078694961	-1.5228112375295884	-0.9806354636183201	0.4978450008455216	0.051128844113205174	0.9285525466637944	0.99371945575005	0.05869610267784616	-0.43826669776496807	-0.8128859756864231
0.26420471130726125	1.841112239587718	0.461252109706212	-0.4982717374133939		-1.0104250103239454	-0.8356121500934416	-0.5271418179216204	0.015343492012220208	-0.3576826530252658	0.07540023053405398	0.05590601378379674	-0.7126633231549796	0.10012132548980798	-0.6670622900818505	-0.7581665929744362	-0.6984949814489594	0.751175347545541	-0.1673216113716786	-0.17126913307864428	-0.550930577678223	-0.6724160133582989	-0.2564099017579796	-0.0971231086688787	-1.4483943200891565	-0.9861373461903487	0.5612022674954324	-0.010184695470571636	0.9898853387264808	0.8623159430988159	0.02250541034400589	-0.36149013903269434	-0.9295969463848486
0.2059557374079502	1.818883602257878	0.45558087632122984	-0.365476423151775		-1.053199263411859	-0.861955044533849	-0.6690455725336113	0.053855375114002194	-0.3897254265932354	0.04066607568299368	0.05666499939891635	-0.7968491159893405	0.07232880234479022	-0.5937063879401985	-0.8495320968641746	-0.6204307789285695	0.7394177491010367	-0.15688595422410873	-0.26546285057504954	-0.47669479629134254	-0.6095411568724687	-0.2926695143401133	-0.1774283684714391	-1.4497531576454492	-0.9992547639689772	0.5732181739902888	-0.05266398116858388	0.9555086643830195	0.7463447171380466	-0.05877287849237857	-0.3757045064409348	-1.0051341237173177
0.13844843970534434	1.7105295585089937	0.5061493836735528	-0.18438381559316216		-1.0920614302536946	-0.8271839033536006	-0.7856227044770978	0.09754942413180406	-0.40160439824244165	-0.06113758037050635	0.060705681851343674	-0.8986504949148134	0.03429118677032441	-0.5113241246629643	-0.9663189606105711	-0.5525785743817034	0.689758778690627	-0.15207102211928494	-0.3501108913720448	-0.3476436544414454	-0.6030391660688095	-0.3118612134929446	-0.19927719751202502	-1.4563862777054446	-1.01235137734299	0.6222246841894676	-0.12785250391055705	0.8984839970183123	0.6577173973827637	-0.16178037209363055	-0.38615838494948235	-1.0190278311058736
0.07804936430245214	1.7057593554379245	0.4383833031063646	-0.003838663470935799		-1.0970045573070888	-0.7661131748018073	-0.8872260780607476	0.09411258738345177	-0.42170809016051436	-0.11409853825059257	0.03263863004875149	-0.9989231817210588	-0.02007755760253594	-0.4811933935667357	-1.077419205797424	-0.411737680891036	0.6293507866276069	-0.1315075241537659	-0.4172034116704929	-0.29063068888451793	-0.6072175681998703	-0.319429986261568	-0.2409072659163404	-1.5217951722771317	-0.9932899507703571	0.6069188579350416	-0.25552213487933045	0.8852807857263031	0.5939223934444946	-0.14931286524766035	-0.33952693997618555	-0.9910529891584687
-0.09203653044794644	1.627985958579199	0.37465205507332827	0.11866583550137721		-1.133905235474268	-0.7466018018477341	-0.9961121834090697	0.08773891092473433	-0.3466582304155828	-0.19775381097492448	-0.023216184468305312	-1.0966486407679699	0.037348513217791666	-0.42842536043855306	-1.1279903968318414	-0.32259673456062987	0.534896622970609	-0.12951849592443215	-0.45209019153907903	-0.2871953761034785	-0.5701436512528127	-0.288473500244456	-0.3258700646336732	-1.5692088092272747	-0.9286242991192097	0.6892449918638529	-0.2627630346789315	0.8206032372845989	0.48852879900547047	-0.10054167224052472	-0.3231066939921049	-1.001245513396898
-0.261235476495353	1.614604240313928	0.29513411147573787	0.22530037822749144		-1.0866805279893896	-0.7670613658422905	-1.131910952740721	0.02278574981517615	-0.31259122855251287	-0.2712144426873882	-0.07979174501923977	-1.0637403893436654	0.10876127462925196	-0.4411497198528404	-1.255712175759705	-0.2114484415222213	0.4299144565926574	-0.10320224478143072	-0.49752761608364643	-0.3199265179300302	-0.5434177106051354	-0.2898932228987673	-0.41897567395973356	-1.6305774138785467	-0.8435735505458309	0.6288491227579209	-0.3116094435501855	0.7820052634215018	0.3667973180820299	-0.11513490662360877	-0.3283651107486013	-0.9434509554163512
-0.4179525569529815	1.5686546024213754	0.1872514652414879	0.32369168369668355		-1.0567409343001268	-0.7159651228694501	-1.2219157329586312	-0.013133021744190848	-0.2355320712895539	-0.32425209061226024	-0.129690394395223	-1.0182338414879955	0.21448143899877864	-0.47418920970189926	-1.2658552485075654	-0.13291671097027224	0.33586593294655775	-0.16734869867848962	-0.5019199387165914	-0.3234861649497785	-0.5509507101867192	-0.2771705132765218	-0.5021549361811204	-1.7095792878387535	-0.745739474051814	0.5693526568521026	-0.4292941958884583	0.7259988621071384	0.24006920810401228	-0.09236402160003146	-0.4155841994101993	-1.0509647079734437
-0.5614809875994912	1.4571020750134251	0.15013648976444893	0.4705247190008327		-1.0260703501886983	-0.6362732417298523	-1.2746150169515165	-0.11039708311344479	-0.18354989884320178	-0.363816874965489	-0.21252113130247402	-0.9507574861146951	0.3008938779662866	-0.4856563637952556	-1.2609806524586706	-0.10943245248381235	0.3172832448275775	-0.215320205427806	-0.5421179363781884	-0.38722358350480196	-0.5024296288729599	-0.29054509678629914	-0.5633146474474404	-1.805169170794739	-0.6570622343004501	0.5995213253341573	-0.6124646797457751	0.672173202170024	0.0898002909722203	-0.049443363881088706	-0.5184381011841239	-1.1517176335688806
-0.627709852774416	1.3927880160745245	0.11378206686814622	0.6312749071500057		-0.990516250382429	-0.5946708654979049	-1.2923336109119556	-0.2492491609102517	-0.1620454021466961	-0.4529639375929745	-0.2648593057959012	-0.8717634475126257	0.2775251369784523	-0.5527731445725426	-1.2189875322827306	-0.14327806382154645	0.3040315440822606	-0.3017351522431229	-0.5746783121406769	-0.3695021018785207	-0.5320141350763934	-0.27423366889908113	-0.6239354600924633	-1.9310316932419411	-0.5927816513208685	0.6230539615618809	-0.7233828578040867	0.5927022599973523	-0.029857387170279925	-0.05351485826883558	-0.5629343212494613	-1.1015745577594878
-0.593988255482102	1.2888725890228696	0.08672950340686464	0.5897428054280299		-0.9604264989217863	-0.4507735890784855	-1.3099535450329516	-0.45735168062453385	-0.1474394875407628	-0.4973815598593535	-0.33601235529647827	-0.8291083229767413	0.28076496845110244	-0.5907294445426952	-1.1797520278378637	-0.16679148432052848	0.2907061345526892	-0.41908264836816606	-0.6276128048114881	-0.39545333578231456	-0.5598045627181956	-0.2636676098957407	-0.6683019994171319	-1.967271382273178	-0.5495168328730774	0.5735798331022197	-0.8872594749485959	0.48576585901611125	-0.07719207893803291	-0.037608132964196725	-0.5668463783408925	-1.1120506185434154
-0.5292764591735624	1.240719660723914	-0.007076379217125034	0.5463857531407077		-0.9377854764215892	-0.33220397187472034	-1.2765090481342827	-0.6191434282627195	-0.1596055279005474	-0.5607230491534974	-0.4416043520572062	-0.8120668673634904	0.20268756283474626	-0.5897323007084904	-1.0932246010303655	-0.18609816398940643	0.25316227794087487	-0.4879968848461342	-0.6318009754901884	-0.3846535010506994	-0.5744378509252769	-0.28846072755219737	-0.6827022113773613	-2.0215926482923594	-0.5438775021780043	0.4814504297771528	-0.9801372751629167	0.3478166091516519	-0.016597659138713437	0.011132069457526372	-0.53815187647742	-1.0997140358082285
-0.4993061137917051	1.2060599026339425	-0.00959537584203061	0.5371573800505176		-0.9561623717580716	-0.14660360510971843	-1.3144256172540216	-0.7257248004276317	-0.13118619236714338	-0.6290398227348517	-0.5368631530752901	-0.773405565734824	0.14370416358961038	-0.6511581537985177	-1.0829057934449307	-0.21314869555995403	0.16357933931125238	-0.5309242541041919	-0.5935920740164102	-0.38003253202480203	-0.5372245710803398	-0.261066335443822	-0.5793420249218897	-2.0075595828821466	-0.5277411460143039	0.40133918779670735	-1.08846925472759	0.23794697151098454	0.030705472884847585	0.1153217490795065	-0.43704461652392157	-1.0501326396687283
-0.4504081176652283	1.2013030228979844	-0.0764024628359373	0.46295643321751134		-0.9599440102816352	-0.013071852985138976	-1.3705337294536928	-0.8099645957963645	-0.18486460643997318	-0.6364876434446851	-0.5601407473791483	-0.7813665328697204	0.09852083288308884	-0.6909722815970731	-0.9820364371542043	-0.19702101555829588	0.028589318894967252	-0.5484177689318667	-0.5339505293597718	-0.4447271594003367	-0.423686709036416	-0.2392796607010068	-0.5055435824768076	-2.0337341747667264	-0.48337798335898563	0.3488487280156599	-1.2121095541409497	0.12125917503567366	0.053362650023172455	0.17922758369655095	-0.3679648720970211	-1.077839338311124
-0.372064545112741	1.067836438569217	-0.19119080188506107	0.4375420397776715		-0.9361065377299523	0.07619531625033808	-1.3517450922707561	-0.8585040129305176	-0.23937111555752266	-0.6601644105361835	-0.548291482374965	-0.7777056356813957	0.05231808656019854	-0.6687226269274724	-0.8981065020884204	-0.17154239681186073	-0.056454898846504876	-0.542321240811947	-0.4961613271770287	-0.4589438061430887	-0.28939315482231154	-0.22556969195455986	-0.42598230782299334	-1.993155091789544	-0.5135899290249487	0.2974468909108591	-1.2139865442680462	0.11172154467035753	-0.01439316604395427	0.12697734337965821	-0.32025189181216696	-1.1183962446709956
-0.34273512330695255	1.0206763981368507	-0.30847195819735135	0.4145918610823151		-0.8944817035903766	0.17061258022509296	-1.3445183422385945	-0.9587379520334757	-0.3979094486880031	-0.6436790670493574	-0.4905396042345722	-0.7998616078189829	-0.08222551716620707	-0.6381287292210046	-0.839005331944166	-0.12172824403999565	-0.15012884508570914	-0.4930310527693865	-0.46407321650248223	-0.5208937783765843	-0.20302537107869906	-0.23153916618091297	-0.34331390304760123	-1.9530240073638623	-0.5886477284134821	0.2080628893126764	-1.2480462670033314	0.11668316771819871	-0.028946404662832714	0.08074505549884592	-0.2550628005003339	-1.093349243360162
-0.3142237264398841	0.922728253360966	-0.38875239358765845	0.37279676905036463		-0.9136314253271841	0.21936320073119048	-1.3283742642218563	-0.9706721367115486	-0.5242245856122333	-0.6288837636306563	-0.4882362200346371	-0.9104606887827329	-0.23668059437037456	-0.6348298782380842	-0.7674516802150364	-0.09657801696780192	-0.1406279313944242	-0.4232469170429697	-0.4365514561699741	-0.5470109732513684	-0.14808140377632428	-0.19717265322438499	-0.2964942547663397	-1.8519051851204567	-0.6920679640368403	0.19746689929582592	-1.2692698727375977	0.13014293253562254	-0.029485446806494925	0.13094086362173826	-0.14765605178361624	-1.1480003395986347
-0.2703694534491585	0.8320318202457486	-0.5280525151287367	0.4116875203838005		-0.9407348539580134	0.18619286880795635	-1.2702860133843665	-1.0158662748789888	-0.6191641657984486	-0.6331298717573036	-0.4525302613090978	-1.0310746208347699	-0.3526493425005693	-0.5531969216470137	-0.7628065710178689	-0.08864093010341279	-0.16688819415671724	-0.3196159559112103	-0.43830388220908106	-0.5859425265577624	-0.09003589023485462	-0.24887665729240432	-0.27056270909970526	-1.8218857843968632	-0.778918384528539	0.20541007735427813	-1.249484892055471	0.08623098935518021	-0.03770864433214495	0.15287290658385316	-0.03168905404705725	-1.0335009493255494
-0.2409248454565553	0.8142107218112369	-0.6897231873887655	0.42965090328397426		-0.9502652076308715	0.10539343733265727	-1.2092078226222593	-0.9850212342350495	-0.6888874435766341	-0.5814766091400646	-0.4298988358453342	-1.113868527776565	-0.4642933534250572	-0.5633874020281959	-0.8292345036865385	-0.12787154101125012	-0.2555392546662328	-0.21598500424722705	-0.449056914392977	-0.5024277231705072	-0.07127970958572868	-0.32145130855351733	-0.264138630653333	-1.7806518615871743	-0.8347724776792027	0.15251797245879523	-1.159755395610797	0.05036451313181091	-0.0795061425829246	0.22835331579947268	0.04494153222529968	-0.9049048576451524
-0.2517829997278585	0.8087289927650607	-0.8601192008990776	0.42777012860251895		-0.9178373160236472	0.028143032624467136	-1.1430555881739903	-0.9983036357158035	-0.7263627858318135	-0.5029305614302558	-0.38323253222406195	-1.2246065080426844	-0.4795146725460202	-0.4345013095191149	-0.8551766694949057	-0.18163674473421693	-0.37315536089547036	-0.09174203226630646	-0.47231433878021784	-0.5121881772322158	-0.12252327151576015	-0.32788936756145004	-0.2853280559751842	-1.7089186814074644	-0.8628961820340081	0.10066704444241618	-1.1444490965940162	0.03542167731039336	-0.0899160621126427	0.27681299393488384	0.1165001858491668	-0.8195362606631802
-0.3474859563124502	0.8677623702876118	-0.9960980165962099	0.5563802694829828		-0.9133218685507515	-0.07665375398293947	-1.126301578388392	-0.8917880228669188	-0.7124668096953432	-0.4656459406423627	-0.36168522891959004	-1.366209470528616	-0.481489774815208	-0.3903483564427018	-0.8273569772097137	-0.19702436186378497	-0.42231287166580156	0.014146614703340218	-0.47101140544360937	-0.4964021068822933	-0.11761961495017112	-0.2988642603648549	-0.3328817539763219	-1.6695924629171024	-0.8823526537657045	-0.005916133782033905	-1.0494616027951846	0.026869771759157585	-0.17245656919668598	0.36739059997483514	0.10825476019481366	-0.7509992115257205
-0.39421301168313916	0.9263424550155867	-1.0651981001590993	0.6508423005085902		-0.8429850811646291	-0.18625161934665604	-1.1062361164688668	-0.7903687947161852	-0.7404079789192005	-0.42472084109756497	-0.3426815584930118	-1.373381800013862	-0.434876122260175	-0.36697469646852543	-0.7871910502147805	-0.22022437344050205	-0.464755399398327	0.0767303175125776	-0.4714201688433297	-0.4903590302349571	-0.12995343082842006	-0.2629532625735482	-0.3757245705049904	-1.6483379142089032	-0.87117988626024	-0.031231144192319676	-1.0075337554896913	0.03530739806475528	-0.3153063021908859	0.450169569667333	0.05851656007984083	-0.6629666580298573
-0.4687431302061027	0.9283660824935176	-1.1046852246390504	0.7355549878712289		-0.7362474573438271	-0.34691774948724063	-1.0403909675463008	-0.6906967508697862	-0.7757822956463543	-0.3750534305812114	-0.2908449031148236	-1.4298070181666664	-0.38919029208331274	-0.2122417067271143	-0.6591040611121574	-0.21860718151104627	-0.4232106525355774	0.10830099491705299	-0.5173700731484366	-0.482180999764615	-0.21903765838433195	-0.24673739658708344	-0.49200288596171565	-1.6738080356976635	-0.8676431503110559	-0.06387432238758574	-0.9830360911707636	0.10840647904847009	-0.4228830644158396	0.4985764108375588	-0.0504644867515226	-0.5968475744789485
-0.5759256094568227	0.9911627033834659	-1.0726268715629808	0.8291807275510455		-0.5813007431491989	-0.441010048748549	-0.9917943162793167	-0.5891571273657988	-0.7556959503123504	-0.3322891344783171	-0.3498579867108863	-1.4348996963672107	-0.2984709929419491	-0.07305870964975149	-0.6096429178725079	-0.2454065511131259	-0.32408164754187596	0.09733162977498656	-0.566905644849589	-0.48676993237937827	-0.332864686014824	-0.2878309580042354	-0.5556713339018696	-1.634308913778161	-0.8415121121534878	-0.09158584349962058	-0.9788078890293359	0.216140129914959	-0.496987977324046	0.5309306205341802	-0.17223377495452247	-0.5635185468301416
-0.6119546320531182	1.0248021035844554	-1.057319073934155	0.8399268327353762		-0.42345173162455446	-0.527400028273482	-0.9873995553348414	-0.45971172365535223	-0.7220926199168509	-0.2506734342003529	-0.3495356530679575	-1.4022044357219934	-0.23055066192321302	-0.02377941223208902	-0.5525893795394522	-0.29332517307102046	-0.23747251908527828	0.047962385803774724	-0.5815929328575475	-0.4244181143586365	-0.4333897658904059	-0.3451618190352718	-0.5164532644775892	-1.6043641952355507	-0.8075680948279734	-0.05089092562491353	-1.0082872667095513	0.23977492968397374	-0.4495821797825772	0.5499519280005691	-0.3070990093502754	-0.484778881043946
-0.5951074919047942	1.0161462022232812	-1.0367419684461059	0.8866023351098138		-0.2504509269296271	-0.613358692676901	-0.9777241394080516	-0.3202481294667263	-0.6779244932648185	-0.2246236683841	-0.41003337339019275	-1.346732824374753	-0.12686123987201164	0.10054636809226425	-0.4938518301838085	-0.36886381296718596	-0.08528840741832079	-0.034350931142005006	-0.5919585955534709	-0.4603610104424363	-0.569461975632828	-0.3883413632838717	-0.46569449611767133	-1.609240752585028	-0.7665512217139643	-0.0300996136040818	-1.0609084859484887	0.2771187551466495	-0.42713557936346647	0.5812725886429014	-0.38280394313836535	-0.45924140248088224
-0.6202401322177326	1.004981546800707	-1.0201600370176873	0.9134944694660762		0.002130550401053366	-0.619857709751008	-0.974040204776677	-0.17991111280306687	-0.6307995459974177	-0.24935673552764753	-0.4014604997316796	-1.3287554405990076	-0.03586344843443798	0.20769473407074504	-0.4317690741648058	-0.3951036027782439	-0.06476077060428173	-0.13662962877945073	-0.652784317118903	-0.45129511813542533	-0.5368758436375527	-0.4310088625476295	-0.44172126458355043	-1.562748221076203	-0.7161541827241464	0.012016618755485587	-1.081889695486461	0.32399769339817913	-0.3882392651953962	0.5719549490347242	-0.4376833276152999	-0.4162172953126239
-0.6539247568746327	1.0232663796323131	-0.9801212703099633	0.8348026843413312		0.28107861283171565	-0.6445749859990705	-0.9885721572434484	-0.029990656185194066	-0.6510740699816362	-0.23035685971310835	-0.4510728527664285	-1.2904673757769602	0.03913839970196613	0.2856382946955197	-0.41466307501732835	-0.337766170681759	0.0007018411743617947	-0.15469599138713652	-0.6490044503486914	-0.4385385488570194	-0.5005881636002808	-0.3977096567523996	-0.429555842714028	-1.5140401245004629	-0.6499677237473569	0.026913791070789284	-1.1115856648940183	0.39633702806337534	-0.32846641576529917	0.5631604214434245	-0.46384728968495426	-0.4348357784745355
-0.6631356130938114	1.0034404336343619	-0.9734937749384119	0.815668184331588		0.5400976258535202	-0.60869590641039	-1.07973660661029	0.11472712243643093	-0.6153323871154288	-0.23339806250649345	-0.45456847103073594	-1.2600696580557291	0.1542943623839612	0.3571753963419085	-0.2867895763638993	-0.255773745819746	0.10324370431686813	-0.145582026285542	-0.5511390486976652	-0.4673431968831586	-0.49578153372116196	-0.34472990957171923	-0.44340286290334135	-1.4240637796721036	-0.6183164694704539	0.03905643891286796	-1.1311897033962692	0.4795762089841354	-0.228876045929799	0.4622643101942283	-0.5660865069654744	-0.5120134701579138
-0.7286330527973661	0.9364436687756401	-0.928891184100505	0.7575653887568188		0.7506373823608401	-0.5674018447237448	-1.1489898505662801	0.2964280308863208	-0.6005416541923202	-0.308844936467603	-0.45255098275757266	-1.2500868024752518	0.150189548070106	0.3645109295091597	-0.22866114130523213	-0.17996411189602793	0.20711545869164466	-0.16422530781686992	-0.4804731202292327	-0.45828523642070573	-0.46001487095276483	-0.3693249241321176	-0.40316497561836906	-1.3068440464148703	-0.5634654695128656	0.14130006481202578	-1.0868137892303324	0.67212699007744	-0.1875314749711637	0.3862337755958728	-0.6717514481873144	-0.5435539884436762
-0.7695762651810109	0.8676576848017318	-0.9668107259121687	0.6947689817793494		0.9862472898571115	-0.5872518018961728	-1.204822571059899	0.3729571693905456	-0.6318253557725994	-0.39282624267045	-0.3895428639578935	-1.1816770714708098	0.17317480902466553	0.34899770041182887	-0.16613530544426622	-0.13244506150031554	0.25979271161418255	-0.16745363003863906	-0.3929411801286128	-0.48091195614093885	-0.3657399134327407	-0.3877759237795667	-0.36791624794379246	-1.1649599084138527	-0.5117790066836077	0.2409712829373302	-1.0897862775151992	0.7706000781909157	-0.11307103319437246	0.1856989663564368	-0.6973198334352924	-0.5726794693307415
-0.7913123584594489	0.7982482735348861	-1.0181322888835	0.6951782149202582		1.1498838081070435	-0.6034606481862168	-1.2376534275306819	0.4365425442679399	-0.6330730928400905	-0.45093124875363005	-0.33082408499232985	-1.198455238201985	0.13246739149321365	0.3439585563532111	-0.13294789723977818	-0.06661342993975443	0.3356482619727983	-0.14551243813277553	-0.3318398741020562	-0.545687107190375	-0.32512392102444343	-0.42778191086391437	-0.31520210912061747	-1.0850130118075314	-0.518990273266825	0.29064580177467036	-1.0991786275044302	0.7767618257773112	-0.031087317933728976	-0.030007972336703048	-0.70585012172255	-0.5520278701127009
-0.8114305940613414	0.7665111087619186	-1.1534626607056284	0.6531664420647985		1.2756858711213774	-0.6197063429060939	-1.2180612475590225	0.49329645377842457	-0.5936329547747051	-0.5314863573541783	-0.27595228798258986	-1.1889403467027546	0.1105913030149498	0.2725527984347117	-0.13691845044704215	-0.002303752941983156	0.35477853814639054	-0.09807518850895622	-0.2126028000786871	-0.5511724309499801	-0.2794125040169274	-0.4419929113072814	-0.22664847000775662	-0.9507039157840973	-0.5632304792167719	0.37427263639535713	-1.0942595081160202	0.7783416570237892	0.07873020753975515	-0.20748941198424622	-0.6828475547590755	-0.5213925669586433
-0.8025299736907753	0.6760413220439903	-1.2957191188587873	0.6070375105635224		1.3345999633717769	-0.6451338107323443	-1.181514875798861	0.4893786464547394	-0.5097706670434597	-0.5694000163774431	-0.20589176934503292	-1.2028541005657074	0.009863609540881547	0.20322927098264038	-0.14757980663698128	0.02193919051208348	0.2900954545000913	-0.0564250222179836	-0.05175008307111788	-0.49266251000206374	-0.24321724991725172	-0.34326048617500565	-0.18024093542260514	-0.8569193563854046	-0.58454824455059	0.42340205469715614	-1.0185358276324217	0.8114117924087013	0.17925452312940954	-0.34657017362806564	-0.5867746405729325	-0.46990647142506503
-0.876189736003124	0.6898058242180237	-1.3838435872348962	0.5425729214106824		1.3966330947451502	-0.6802324945377541	-1.1310230046763454	0.43485127800584705	-0.4615738098643673	-0.6898659303796175	-0.16990832339645182	-1.2265469612843085	0.011209165938360032	0.14993857946260986	-0.17377186496441105	0.04704462057379251	0.25104178256475407	0.008949686244826473	0.04634754544840913	-0.5396001787738435	-0.24177356699587013	-0.23182038898130916	-0.2112856345902685	-0.7447278136653694	-0.5628189833892391	0.44401424708976067	-0.9472320692402916	0.8000280710779405	0.23644379854825864	-0.42924829644298707	-0.4629952881504075	-0.4632215227225444
-0.9243243913972758	0.6622280923915436	-1.4568922719795194	0.45834384483286517		1.46666416522983	-0.7373283419386453	-1.0245744107174308	0.41404297920676425	-0.4431866123908209	-0.7829762940263408	-0.15290071906925168	-1.2763220789588985	0.03362202557302905	0.04292849339233966	-0.1256482465668371	0.08324219312246853	0.20451027032019858	0.12944540720763997	0.19931226837962934	-0.4670069072761243	-0.15492656363654034	-0.12328584598516168	-0.15557300884609154	-0.6467871436276842	-0.5139289534310001	0.4845224352182836	-0.8558949232902261	0.7941444324650223	0.31612369530484674	-0.5083574595915721	-0.41938689197192647	-0.4507894324531313
-0.9337097306221148	0.6929539486643774	-1.5492028155290902	0.41130477953980404		1.4150605664402074	-0.8360958642735259	-0.882652398091779	0.4016168062514409	-0.3403115603218026	-0.8009278928273927	-0.09849029962480944	-1.2626624437727927	0.07428777723024105	-0.04783511062040356	-0.1399376483759524	0.1595513151310158	0.2905659473199883	0.2741698483437979	0.386663780390573	-0.44523244880192364	-0.2161225376970614	-0.02693532382924806	-0.13180465669232339	-0.6158935265283021	-0.47084511725884537	0.3912187455953463	-0.7576227796748997	0.790665703566631	0.33356719842058896	-0.6212504853639688	-0.37488571672290216	-0.37871405602037855
-0.9522814139405579	0.7295127535639682	-1.5320244969407224	0.43487482148979095		1.3261296508920348	-0.8824416350222016	-0.748237186801577	0.36032040825861056	-0.26887583866270043	-0.8119239373544586	-0.0028022543021051878	-1.272806486981255	0.0716131254646137	-0.14962047811572565	-0.12330169736445391	0.16490890146406323	0.37239263429575403	0.4019795681955484	0.5481280802275352	-0.4547437605357597	-0.22579104252607748	0.08474437312964726	-0.1273815210703121	-0.5353094680234544	-0.508241810042541	0.33069233947842236	-0.6753630033810111	0.7898009888741032	0.33805996566778584	-0.7093983615209064	-0.3095529492557879	-0.3575350404024803
-0.9567749664708691	0.7609028304872438	-1.4690386533817206	0.3606811518618008		1.2259098956969494	-1.0100625866954402	-0.6374565938201462	0.2790074303375135	-0.25285766690005607	-0.7642237208726285	0.05726792347697844	-1.3253417418914184	0.06877864241420321	-0.21213339184229757	-0.16720691060243548	0.1992679910903645	0.42992800687037597	0.4047855139994695	0.6324568518130265	-0.4560792977394589	-0.1944838886472176	0.1909840113196851	-0.005545710689312288	-0.5231190767144663	-0.4818619319523262	0.28392910414902933	-0.6328300879131904	0.7370786838701728	0.36546577093735566	-0.78815317820257	-0.1611642088300195	-0.3428858836957034
-0.8325091067091052	0.8042203185287086	-1.4202308336782488	0.35202588654151157		1.1170616173159786	-1.0396692947729673	-0.5917241684462178	0.22301329732814787	-0.26046854877520087	-0.6351249273438199	0.10122702491211266	-1.3542921743359195	0.10779738843682266	-0.24173550450243847	-0.15115856077732653	0.27337482816229064	0.5417322372282344	0.4543022659189925	0.7432945547784625	-0.48002512441395107	-0.08900194790317725	0.2766985940425452	0.11324671636326204	-0.5532351861357149	-0.5077048531727468	0.16371197681901067	-0.6000136431458154	0.6033700938964139	0.47757908580765457	-0.7828683485731457	0.02362135889571899	-0.36877928175616104
-0.6725952634420981	0.8455673429418479	-1.395097374794696	0.35355887177629897		1.0184200409214663	-1.0504762887591268	-0.5304102496108603	0.18510350411072682	-0.2308071614945293	-0.4964173246749871	0.09982167024966615	-1.4184235791793844	0.11439967720061466	-0.2286764698601071	-0.2429298195697842	0.3231691384769483	0.6395137339277985	0.5406756491981681	0.8269063730053077	-0.4339097922019195	-0.0387155622539078	0.3186247133683059	0.20285581353979348	-0.6131869213946921	-0.5201591613062366	0.13734752174715034	-0.5591276538650438	0.5110880800141632	0.5463718343111337	-0.761018796090666	0.1611148952336801	-0.35488604889607
-0.6264837013035631	0.8624226343111374	-1.3378151192599117	0.2855549147293209		0.9188798748551905	-1.0533871114397297	-0.4661839778995625	0.15934127399419956	-0.21234643630128547	-0.3552030426525957	0.13851872501579732	-1.4973909580095528	0.1262148907526651	-0.19343035105211867	-0.3351664096102935	0.4563812400388551	0.6974260203184344	0.5622275261595784	0.8932109577396362	-0.3956353520428174	0.10671290680862197	0.43774440636291906	0.2330734506707656	-0.5735234986770237	-0.5006544704197796	0.11714248006049081	-0.47344904451611247	0.48482823863825	0.6379827167894071	-0.6860101349710199	0.24971744700892334	-0.48540314060205264
-0.4970053742650228	0.8374534468290372	-1.2348930329052779	0.2707008681966408		0.8420018456912348	-1.0274726123355236	-0.45073170743169494	0.12284251582515886	-0.28497939921247345	-0.16253687928200394	0.10549422182640804	-1.5595437729022252	0.08313354499140821	-0.1726575051566559	-0.44864421241059416	0.5272415085406404	0.7464608024717946	0.6229562076393804	0.8985610255162875	-0.37026259683357055	0.2782046483064423	0.5017000176709212	0.22043495934653615	-0.617999668019911	-0.46579441751001927	0.13719927477029326	-0.41400819120563426	0.42104325427829253	0.6732361607698458	-0.6740393839804397	0.33704634737533923	-0.6396923677562982
-0.3898070414007471	0.7966891312015297	-1.1329970599064674	0.32926252165255077		0.7777816550839609	-1.061662725478365	-0.4441900798527767	0.056428623119901045	-0.4189067439811023	-0.023561825321462837	0.06866109638677673	-1.5537841277131552	0.11072736315737834	-0.1615517387351402	-0.5084896664532309	0.6517358887752259	0.8381911785868386	0.6977750225489463	0.8414474600931634	-0.37091331712017117	0.4688202895670092	0.49602315863105834	0.24539662050507688	-0.6369946553484993	-0.4297904539332631	0.23857995087387618	-0.3880553413761804	0.4268458518968073	0.6666829104953456	-0.6485421206182336	0.32328684165789345	-0.7103677231795947
-0.33013518775088035	0.7555608639748888	-1.049627793629779	0.43803190940480546		0.6515245030489758	-1.097621821968338	-0.44265155692038033	0.0059441856840891875	-0.5178882235671008	0.09794485284886349	0.09372323784979346	-1.536550570481097	0.018544855508907544	-0.13153799908767536	-0.5572947931233481	0.7136255535642748	0.8635847705276829	0.7371197854115629	0.83947348576178	-0.3399419363873133	0.6767770554371974	0.49195893461274826	0.17310751721580264	-0.7181177490381234	-0.4280801572023577	0.293616323944035	-0.33539453455836954	0.45405502766338335	0.6526698488006185	-0.6173129020323117	0.27394933461595167	-0.8194920253510339
-0.30556495617221807	0.7031428142509222	-0.9357769761498055	0.5103570693036146		0.44531712723781736	-1.146998255953016	-0.5800556621031674	-0.06936192003649799	-0.5136057061577244	0.17709232833714775	0.21402816375236294	-1.5423172114968355	-0.05007082124877786	-0.1518412854965182	-0.6540813035118473	0.820674244265264	0.8549047868544812	0.7006650611382917	0.7081012391193854	-0.3114717649751676	0.9085993691302011	0.45499550197304667	0.04675912727726523	-0.7710106436637949	-0.4710318078566454	0.352022569988356	-0.33655159036496396	0.4608368793002769	0.5758384651832458	-0.6535633886327765	0.28869535697631354	-0.8919012730683
-0.30718066177452474	0.6529428079072368	-0.8539280838563018	0.5630755285301267		0.34374005970902094	-1.1699138953055443	-0.6320026588769292	-0.10789785958531242	-0.5825759968756148	0.26502012919416396	0.22237069899088313	-1.5652860230628203	-0.09230884900743226	-0.16167325862225698	-0.7565090375406512	0.8611773965428895	0.7534875421568075	0.626188743021419	0.6042734884356431	-0.20280158012392216	1.1234017185504848	0.37254975642168064	-0.06814969511836211	-0.825651341441896	-0.4988571909545084	0.5207898071346523	-0.3314303048800459	0.5257046296034276	0.6019081199533203	-0.6180652877256937	0.1776666107010338	-0.9434096598659257
-0.2700748129651929	0.6340219729495534	-0.8866351987109781	0.5821021118264662		0.22004619609181822	-1.217966908877745	-0.7019123744687885	-0.16964457532999905	-0.5460996180592244	0.3276734578615386	0.2693594363587003	-1.5651432703834904	-0.11683949971552829	-0.15828340422911383	-0.8079796160533999	0.9168434719346333	0.5949443693930189	0.475906641697695	0.46521732615254596	-0.11163419491440485	1.268328331110033	0.3274591394059329	-0.13075314532595336	-0.9159336846900388	-0.5348966236344574	0.6630168048794716	-0.3584400187065263	0.5497690194652385	0.5720542934136654	-0.5087301624564311	0.1173824502616418	-0.9956893868984574
-0.33061258955274386	0.6490259966356378	-0.8766836237865411	0.6222845484669784		0.0675455117282949	-1.2235169957252128	-0.6620499004868454	-0.24329930776805453	-0.4440971718247272	0.3365118052049074	0.28912789841011627	-1.5737357526825744	-0.10220537914082077	-0.16218758635366665	-0.8551411021091185	0.9536133194389407	0.45678739564982385	0.38088891393644686	0.35140189944990113	0.004922190334056109	1.3693203719610887	0.25818536397208447	-0.3138631102925341	-1.0023354850935813	-0.537543435933869	0.7346068756449738	-0.3792906514136603	0.6120907925462732	0.5199710805694314	-0.4087771961347763	-0.002232505361670489	-1.0090853717952761
-0.43906931195996146	0.6620422640523248	-0.9349029001923013	0.6771518496318316		0.057188750176977554	-1.3036773804417894	-0.5892537736134552	-0.34554290284900985	-0.3503662216950071	0.30399228910299897	0.22985654748524728	-1.5939782716879523	-0.10460612291840561	-0.1975976371654697	-0.8744349476884613	1.000471521764813	0.24699576023006992	0.21120061770046278	0.21620659386151506	0.110001000787323	1.4488030698641745	0.21661520810940957	-0.49251668707696794	-1.0607332543282022	-0.5146876100586513	0.8217708743019895	-0.33941777149202007	0.6084314639479029	0.42612735689510395	-0.3075144668267035	-0.20935023995554145	-1.0378891339561092
-0.6102012008731427	0.606652519281955	-0.8954096560679844	0.6740370572189013		0.055898316484411494	-1.3393459767727995	-0.5467331040113599	-0.39065405758599503	-0.26473973187205474	0.2827534853402709	0.18401509765830157	-1.5334105787650305	-0.0548372627415037	-0.17855162851808387	-0.811065301593865	1.0228418206767127	0.11996295845896088	0.029466186170843123	0.15816853208021048	0.19017690965984485	1.4722338118365381	0.20053190983756974	-0.6070922316002039	-1.1193195346224454	-0.5087656496550019	0.8244612295089795	-0.30451676088947777	0.603507604547005	0.41555837539822404	-0.21933758302857598	-0.4032659149108824	-1.0576132915920413
-0.7239495151532982	0.5986704193964709	-0.7776135912892921	0.7088054465934354		0.08216757892158308	-1.3962988840509438	-0.5099906583013681	-0.45960147122412076	-0.15092098329134102	0.199945723593396	0.08310664877077374	-1.4857040514059485	-0.007881468576852041	-0.27518801400792237	-0.7553121990080371	0.9238390095798608	0.08026092225083065	-0.13466310545339988	0.09538043374208238	0.31315377902077285	1.4699584959451428	0.17776405126177316	-0.653674410811685	-1.2382711854704733	-0.551210806649958	0.8241701659851154	-0.3338976877845369	0.5843575135374587	0.3200832013655923	-0.13668637159952424	-0.5516452646592739	-1.0316428115904848
-0.859072159032434	0.633033748250253	-0.7286618486769775	0.6934051859862058		0.11556958101560873	-1.4748280992871503	-0.5074190360959923	-0.5679488430022539	0.0018091504099948974	0.10139058284865839	0.046861451887555264	-1.428930365454463	0.05562146557107735	-0.30995834344409434	-0.6536465500024871	0.8838305811555202	0.004397449585430524	-0.32106420371746164	0.03599054875711645	0.37997099890312047	1.3694878933465202	0.12477296029732876	-0.634573257168847	-1.3552751912125078	-0.5621998108282702	0.7827994978213855	-0.3323721151442428	0.5627945751652808	0.2982675924262557	-0.07733787083439611	-0.6604738610344876	-0.9277000130542046
-0.903854026234932	0.6984157698035894	-0.6957914108460626	0.5890323004594414		0.135184369555653	-1.4903981316621109	-0.5158822340282831	-0.6094778117870892	0.1685771207939569	0.07995446435701029	-0.003933124849984293	-1.3833713678064135	0.03782116335494721	-0.3758650052420583	-0.5777185794595865	0.7917646424313125	-0.003939234127097302	-0.5081799865120885	-0.023005589001580846	0.4511485906638207	1.2737742746375447	0.04723203549822107	-0.6009296251207916	-1.4675160808926369	-0.6088519500235965	0.6923687479861378	-0.30095488402522397	0.45993524362069904	0.3319493761336382	-0.0749601507455494	-0.7250960551609558	-0.8810732857704127
-0.9018225398897848	0.7020314385220774	-0.6108450597623812	0.4269010043511564		0.2028043717308817	-1.4255071966623756	-0.5371219144513766	-0.6774206990844549	0.28652687209188865	0.08359490309875997	-0.08432173394577819	-1.3535898500612573	0.07337970366225884	-0.4293674041980111	-0.4925466262781345	0.7446385182510065	-0.01063452329493011	-0.7079527086938896	-0.12060079142871767	0.5506784062779913	1.2090881464211474	-0.04049475171952755	-0.5598008962985392	-1.5197280101572743	-0.6792230358251029	0.601123057864901	-0.3275784635090829	0.379875895973901	0.3143349279720199	-0.11077688246133643	-0.7525799210491146	-0.7657823125724847
-0.8901977522125717	0.7095140705262974	-0.5455711050180222	0.32259033558229183		0.37197806828278823	-1.391672428783955	-0.5085766512183881	-0.765973083909216	0.4145375785759886	0.1224495284938015	-0.2023953502518006	-1.3055424179593522	0.024196095028142996	-0.44344227233014044	-0.49565874689919553	0.573750920908049	0.029641096876176515	-0.9050206766604427	-0.15525118143824343	0.6770662716507879	1.1204540678623607	-0.11040482885445627	-0.5347067700233915	-1.57709390231464	-0.7018081263351551	0.5538967139745559	-0.2948249443382828	0.3155098924178704	0.36054605858903954	-0.0937190297080422	-0.8059012024019884	-0.699881512116036
-0.8367289225698862	0.7417585624512402	-0.43328500907390577	0.2238808326512823		0.5063433471462075	-1.3559970873792797	-0.5881436483453444	-0.9218305811603493	0.5155763448686109	0.11552130457062852	-0.2744269090847825	-1.2342660997081274	-0.03305053287245689	-0.4092324152401545	-0.3800854563834496	0.5105117969871703	0.06524599351975587	-0.9867710680553401	-0.21280388263150268	0.6782061910257302	1.0666653997214057	-0.12366513856652613	-0.46229337847656027	-1.6446686084951998	-0.6998436343290533	0.44703327671470083	-0.31775804950599396	0.19793428612710848	0.34783855114248496	-0.10203026280244132	-0.7268370166488612	-0.6442791599107699
-0.8118416904559215	0.671209616811343	-0.34989627120150957	0.2005389931466382		0.6568937481991773	-1.2784705144076913	-0.6479875498370633	-1.022004869324113	0.5364547207000364	0.06894296397635598	-0.423390198848571	-1.1711944775206597	-0.07607524738280957	-0.41093929512344207	-0.32812401390322155	0.4105440304931314	0.11915939485349006	-1.0420062619325337	-0.22866353494766992	0.7049934722491505	0.9916456286934034	-0.17920603411568434	-0.4600887882519437	-1.7273031182729013	-0.6388042599288516	0.36914061899911166	-0.287608802320338	0.1763425308673182	0.39780422077063066	-0.20983614148768295	-0.7340085693976504	-0.5458102208403003
-0.7344703174405856	0.6000163434579283	-0.33815680641163975	0.21839382750253344		0.8558137090821136	-1.1529280618043871	-0.7664580948534796	-1.109615131287487	0.5038835937944752	-0.0588622396317159	-0.46039049732661586	-1.1313943687560934	-0.11992167700727407	-0.3966683938741074	-0.34016868976453923	0.300801752930448	0.19073578057844504	-1.0797727465548748	-0.2782249943848165	0.6268820164929468	0.939587002503351	-0.20482811310834803	-0.4384627404617894	-1.7502090885249224	-0.6811918705501128	0.39163687929869084	-0.27591378173547676	0.18015842775397659	0.40517098019068454	-0.2808025424829697	-0.6857610698227885	-0.4665810847281322
-0.7413727368808907	0.5432992052894358	-0.23688114281893222	0.1851820464041972		0.9236400431590235	-1.0903408004570914	-0.8645963446882219	-1.2082987492678638	0.49905985388016366	-0.13497066414157083	-0.45010685287380064	-1.0479172342556775	-0.17271777357802964	-0.40299070412700155	-0.40898223977254905	0.10925412221655424	0.2683437541496105	-1.0902377632754683	-0.28070353603773024	0.5549672164366819	0.8590879300126547	-0.2399724285887888	-0.4677912804520778	-1.8121409509118998	-0.6746832152399256	0.3687726463078384	-0.325841067268419	0.20903440559029182	0.3803486739940299	-0.4234280152180686	-0.5987138414344157	-0.3493392208407929
-0.7210650470102189	0.5703992431570338	-0.18643921911816413	0.17191337503577653		0.92171126707668	-1.0199144699347218	-0.9589657696374487	-1.3192159000971517	0.4698501952618006	-0.17045031133261376	-0.4328189584223141	-1.0496186193016142	-0.24728588244160887	-0.4395689498694725	-0.4757385088573196	-0.010305799725351972	0.2992631300079057	-1.093018733086601	-0.33137383971521583	0.46528023275555047	0.8305923549128803	-0.28788294305613465	-0.4928374576257569	-1.9051767032782134	-0.6521003795208733	0.37667209625269626	-0.3643827257265797	0.2791521350751551	0.35238211587482127	-0.5434324002016757	-0.47084740516400253	-0.27151495518752955
-0.7049259249391334	0.5131505188876363	-0.30624602418826063	0.15772334558591417		0.9196950871901983	-0.8958829138324884	-1.0324062522429556	-1.438046060970645	0.48344728339737425	-0.16688676171104655	-0.41958726248370654	-1.0108737553595313	-0.25948914263507084	-0.43547678458111616	-0.5710851686980517	-0.09555690224601307	0.28919741402930105	-1.0235099363781812	-0.3509604805506509	0.29485445736794624	0.7792594241877489	-0.34186438425295207	-0.5982176248139534	-1.9807031237782966	-0.5943409131015438	0.41498265142876445	-0.3070774461212208	0.3750487135898177	0.3772744251811327	-0.6835154551664024	-0.39769136952099854	-0.09972882183594325
-0.6921637660269788	0.5705751036954843	-0.3114517672219877	0.14953831110251103		0.89038633291247	-0.7938982962734561	-1.0604845097202735	-1.5258793163944468	0.4702636978652882	-0.1851656644717817	-0.41200141047714284	-0.9160784132286152	-0.25831186928743555	-0.41689669618944675	-0.6693048234501796	-0.20057565219589665	0.31007029333573344	-0.9238386831554205	-0.3418595215208587	0.1863615543931048	0.8135463999172229	-0.30949775996095424	-0.700663235035943	-1.9339733487233963	-0.5720692577937951	0.4876338169129627	-0.32239970452843764	0.45109783241472534	0.39308511834307786	-0.7215873043625677	-0.29898879978149356	-0.06299592048189462
-0.7781691174147547	0.5540344077052584	-0.29266624722876095	0.13584081240275994		0.8680050666616508	-0.7419345259493104	-1.1137842160999036	-1.5780910067272245	0.46937045776950714	-0.1917320913717288	-0.364096825128222	-0.9266387081238922	-0.15439064762321925	-0.34538087394743816	-0.7254938485132486	-0.305712222348076	0.30748815842944366	-0.8374695982464975	-0.32449962114336645	0.00515238482442304	0.8365852262448576	-0.2721220823603176	-0.8199022276174246	-1.9037771686600038	-0.4948326008089691	0.5358976547611279	-0.3244079969132098	0.5399006606977308	0.34574207630379566	-0.6856118237979193	-0.24298797263560443	-0.029877305699328727
-0.8636377414874994	0.6135161379093687	-0.2741303658086455	0.20966088415117543		0.7891743972306259	-0.7688799864637198	-1.1307620767404902	-1.6159092497042127	0.527205631058204	-0.169438668193457	-0.39585870139059703	-0.9185443475912918	-0.07263670650610593	-0.25466677307333646	-0.7502828685269454	-0.3795983734088669	0.2854819148095583	-0.7802683260287196	-0.2128958176371416	-0.12204070698629063	0.8303797281463415	-0.13709052123135707	-0.8733632952586026	-1.9444024695084305	-0.36803302775504754	0.624714120068605	-0.253293626741998	0.5930385853257307	0.30934688256835663	-0.6727078426009091	-0.16755158563169736	0.005077039815602211
-0.9330392662403328	0.6925861647351443	-0.24087748994286007	0.19845517775526358		0.6634277521563754	-0.7740421853762872	-1.163811934281383	-1.6267761275018557	0.5131389136753998	-0.18658791311938186	-0.3981811052775367	-0.8711699329225983	0.06346193349102439	-0.2011364845150468	-0.7113646260656548	-0.3661898785606081	0.29544875860913794	-0.7080945586993284	-0.08247180466995771	-0.3276231987478108	0.7371754721396168	0.029772163720421352	-1.0080288591482454	-1.9194491108983207	-0.3207596658289671	0.6683714125888576	-0.17085122942326453	0.617408725486066	0.2207463265038736	-0.6474323290582742	-0.10733994007552308	0.04073300460250019
-1.0307235371459962	0.6783248818019282	-0.24058541600725097	0.22047180774994843		0.606303964792999	-0.7730622093311339	-1.1618058350303895	-1.606819834152861	0.5391931196678328	-0.15953976918782817	-0.38972034766873753	-0.8362632914672637	0.16413125226108155	-0.21862388997988152	-0.7402331081271956	-0.4363187051807156	0.3210269778954554	-0.6987494094461382	0.051931916993929295	-0.43311209586578486	0.6413995077705335	0.16541067074329363	-1.132447946450176	-1.920991061599636	-0.28707460718507993	0.7695584534688497	-0.08674370806708957	0.6411019288677351	0.14171025709316817	-0.6028293074680414	-0.10736076393282042	0.07519372477391414
-1.0984863291021736	0.7342082643716974	-0.17103955211651684	0.15895273980204702		0.5374796560445642	-0.8018091487400367	-1.206268472610494	-1.6101810703113995	0.5744918198196152	0.029350669204117285	-0.38061792588255594	-0.8223478264629227	0.25439947494872783	-0.2012853407399878	-0.7444554098463789	-0.4950901237075637	0.3431851776257048	-0.6950838653339317	0.18760699575698245	-0.5688195695604554	0.5735438745408395	0.3318315605176498	-1.1937466970277804	-1.8779472492208291	-0.2787395818620103	0.8190602038381348	-0.04291890066997388	0.6065806499257893	0.1181947576854149	-0.5974703723802609	-0.03435584930644101	0.06874989440155828
-1.1468384157302023	0.7675831739156662	-0.08869772644319526	0.07498884635900528		0.4242504829458106	-0.8430492683170125	-1.281640691098854	-1.5741859138767984	0.5911291556497489	0.25402936166565154	-0.431077155507111	-0.7263167755429202	0.28660786833683205	-0.14607952999090906	-0.6759296925429263	-0.4988674787169778	0.36903177064920617	-0.6908208098855309	0.32819458717638855	-0.6358127527788124	0.5381454721506354	0.47321486291690895	-1.1813234315362213	-1.8330781381646761	-0.21097610622988094	0.8424568068585628	0.0235680235179017	0.5142405226804017	0.14675803905469703	-0.6223567756109857	-0.042609469142598874	0.08019162061424115
-1.2004523238708726	0.798655556661712	-0.09302264601543579	-0.016361410175261056		0.3374879673924519	-0.7995185956418509	-1.3681478254810233	-1.5449683408924766	0.6039657459265849	0.5168167870306944	-0.43014519084386055	-0.7712649618921944	0.28748433849850474	-0.05571423024733395	-0.6729486911521174	-0.4098679468784163	0.3831676903492939	-0.6841339091324332	0.41445228457290717	-0.7041302862097141	0.48089872479147944	0.6437430092123351	-1.1893922470217888	-1.7238342727677787	-0.23442127970692947	0.8606494045249462	0.12856857359827004	0.46009691988437246	0.20064445021383545	-0.615962630328214	0.053035728090701936	0.0780236042168711
-1.2903896583636376	0.7686541455080318	-0.0868949984270754	-0.03456705933271893		0.2530375279748681	-0.8024907615335023	-1.3542794376982399	-1.5203749599947172	0.6722089595683126	0.7187851784299816	-0.4662305422733436	-0.7703446514400483	0.3051288538870583	0.0060232982038749385	-0.6913637292402348	-0.34899364003137473	0.41253384648981983	-0.6352853644316498	0.40142947598230816	-0.7723064782910438	0.4068534304637481	0.8032856972805472	-1.2056915617525341	-1.6409117166540526	-0.23100994778845113	0.8867907262406843	0.19285804517174723	0.35853730279354623	0.23880057704366747	-0.6116821902750154	0.054156953215007145	0.06177503195390592
-1.3706390719936583	0.8006009656835105	0.01086862510724489	-0.09090295844957255		0.18388049553157584	-0.8325858942548884	-1.38003131993493	-1.4422799654836203	0.6813012033950278	0.9806845674694215	-0.4404848933215333	-0.7760985203452059	0.2914800055678841	0.1014388797368719	-0.6992046325486373	-0.21949294101166372	0.37079143583485075	-0.643825916527013	0.43430441944201875	-0.7903814008505765	0.3061429374015633	0.9515504091397148	-1.1051285152408217	-1.4990634071930269	-0.1783325749110316	0.8646821121965813	0.26969496568092544	0.24667928950444926	0.2769412986930755	-0.6128481614775617	0.09040533046321704	-0.04124671840330791
-1.459057400753224	0.73185622416829	0.0235198374316209	-0.14478644690934378		0.12981024354133128	-0.7787587557514295	-1.4086832784352497	-1.3624432540425135	0.7593879868294067	1.2362270489600857	-0.38282390926430204	-0.8428127087643613	0.26894883892241883	0.12280765852128325	-0.6933476523021145	-0.095351057194248	0.3590147074811942	-0.6414384274817214	0.4268183882951598	-0.773671682653607	0.26971713466392266	1.019971378934381	-1.0761131707570981	-1.4516792460707706	-0.12730582777442673	0.8799282788843014	0.35588966440888425	0.1716072400241297	0.289552146393937	-0.6549998900827553	0.06440195260244751	-0.10061197718090387
-1.4855666512205947	0.7053023681900628	0.00029542942434094833	-0.11358381365959831		0.09013775504926037	-0.7528552705209346	-1.401760923724591	-1.309099553282113	0.802128362464822	1.432289023424707	-0.31467752191657716	-0.7925344587987826	0.22584333261811312	0.08677028996283613	-0.7516957610348018	0.02069257828341454	0.35729949762631047	-0.652158600762456	0.42775647640397463	-0.6983404826300774	0.20637274118418683	1.0900340673847226	-1.101615965545077	-1.3854691440452878	-0.14461043950224856	0.9017590766469119	0.40862984328601265	0.10343210166698143	0.2959336808282643	-0.6804638399820312	0.11141847336009174	-0.1277222514105873
-1.553926572042092	0.6403917531790387	-0.052552070843235335	-0.13877327530803502		0.11223687396379692	-0.6834120575848783	-1.3754401902497781	-1.2348414942019184	0.770576197520626	1.5689170685036151	-0.17293210326761035	-0.7656440136937501	0.1665121189032503	0.07318301900818872	-0.860916941629202	0.06453967283977043	0.3800348262161305	-0.6025222708334858	0.37500237080090415	-0.6945866702362253	0.15534853173418756	1.0094781359414715	-1.0914362448346475	-1.2873208764513473	-0.19397912051559557	0.9583703683260223	0.4298270745730973	0.03402194640988832	0.25632320433488937	-0.6536861612078927	0.09633789150019349	-0.17930380818293085
-1.6260038424312113	0.5779937844396718	-0.15142009149571223	-0.05619498697327148		0.11832456856336773	-0.6107626247009778	-1.3071141861741244	-1.1921979351752425	0.7750411719320691	1.7239410206562504	-0.022079527931434684	-0.8235081032236409	0.07112540994561402	0.05047775870820266	-0.9874672711864185	0.1314208910772967	0.3747625981890595	-0.5839333939827344	0.31181966139299333	-0.6301675250931511	0.19088014534992698	0.9523795357238433	-1.0425475677493363	-1.2848357181645202	-0.18537454712243068	0.9843451101967897	0.34396510219129905	-0.023783273690386426	0.22884569378492925	-0.6294806443674581	0.04897660839894323	-0.17276354436714692
-1.6282011102285154	0.586526407525967	-0.2506286663833143	-0.05641352612288314		0.020518739487508625	-0.5752969349695496	-1.222503888242446	-1.1538681721975506	0.7908584411888537	1.8284471001973988	0.1515566403749082	-0.8785467485306201	-0.013838635441182445	0.08819464274141045	-1.0973263596023553	0.15658204563295103	0.3450453451057024	-0.6025781903582049	0.2173798771521874	-0.6293914404581591	0.24163893469065717	0.9665276739139126	-1.0262287375816592	-1.2041584014678484	-0.16121309243451148	0.9875694514090199	0.2957595250254847	-0.08688611966741534	0.19935296296154809	-0.5995667976673251	0.03694364579345778	-0.1541117747694096
-1.6288577798144281	0.5971177022040448	-0.36443855377435164	-0.039197249782205915		-0.02295610910416441	-0.53003379474332	-1.0958877871845283	-1.0984947709336947	0.8360525320097476	1.7982376589891307	0.3801478518579032	-0.9121973365766085	-0.012607775248066522	0.12117328254900708	-1.199090068606256	0.19012516607904004	0.31559765634348536	-0.6497870772276422	0.15239715679321342	-0.5970425970575134	0.2828240567743443	0.9168744645906036	-1.0640946815934627	-1.1385794394992108	-0.08997613693958381	1.0137657322692228	0.22467795451059053	-0.17360580947554546	0.10698551376626667	-0.5151414177150603	-0.006512831704683945	-0.07085636878616042
-1.6790793015974592	0.6431620255961257	-0.42067016174272265	-0.05036170133865005		0.006477760281960382	-0.4944228918917175	-0.9548051677181733	-1.0420301420840827	0.8783366016643359	1.8034931493986828	0.5582062175172734	-0.9537810975272121	-0.03775457290399734	0.07268209277400736	-1.2115299376429798	0.18324444357815653	0.2997919829259411	-0.6801096177370027	0.15799320860584337	-0.5537900941703271	0.3279448739450645	0.8696267789759154	-1.1444337390800954	-1.0827790503451475	-0.04159579884992128	1.0147263922212917	0.14612044590058598	-0.2431010109623232	0.015040995118481759	-0.4593655025714199	-0.025225804923071145	-0.003869152767101247
-1.6167091055318046	0.6542125644079652	-0.4484371340767094	-0.03643391886832216		-0.03959749879262357	-0.5134799425551998	-0.8374323857731196	-0.9684512741780489	0.9158574446452669	1.7120282589412916	0.6166634257347074	-0.8476587935286389	-0.01788613705291866	0.007117078604672769	-1.1793421302770517	0.1353534239141243	0.29364673459470697	-0.6931926553247261	0.18506091808283456	-0.4801800014047558	0.3956961633931311	0.8098243339496645	-1.1896093589832808	-1.1103579508354549	0.03754351453016387	1.0324994656936444	0.0001658832648469888	-0.35216679268032963	-0.0835155147523716	-0.3689042670295267	-0.14526416286367477	0.08744621180579516
-1.549248034383838	0.7294521922693674	-0.39313451991332793	-0.06931937790312268		-0.0631641177579986	-0.5044987476120194	-0.78689306283385	-0.9298026690120953	0.9389098297137426	1.600108671685654	0.7416694176432446	-0.7480690695740582	-0.03332715604533711	-0.020204055763138547	-1.153349924440247	0.11818744392689613	0.325584641600992	-0.7838574311055306	0.28961539090880906	-0.4452758679250531	0.4041206457737495	0.7800486026519518	-1.2602832600482485	-1.023058262640784	0.0808603151093452	1.0153107835139923	-0.08410482804015411	-0.346487202599404	-0.1848010860576613	-0.30176154904978364	-0.16482577776035284	0.17966297213493665
-1.4941642595384093	0.7378526972724879	-0.40509637416894534	-0.07112715753528553		-0.07768287169066504	-0.5128236468875472	-0.7883432436063962	-0.9121891267086356	0.903050716830775	1.43582149127469	0.8144560580503291	-0.6445822636505096	0.018073708989430125	-0.052979590447221545	-1.1088866931064574	0.05480643476272349	0.4122591537059009	-0.7842725268037205	0.3498218837107533	-0.3829536140522066	0.4621078230223197	0.7406977263702974	-1.3658864134534774	-0.9790574122928211	0.10758365306189152	1.061809167948041	-0.25717726668024177	-0.3834354460579493	-0.284286756334752	-0.26791393760200954	-0.2246433049262419	0.3046575895124394
-1.4010777230769331	0.7441901137736846	-0.4130092889180103	-0.028108692263772838		-0.15702180897373527	-0.5585395571134432	-0.7978878104352826	-0.9087185128987603	0.7815160078525706	1.2748900417782063	0.8233630775784377	-0.5355139225033602	0.065483022212151	-0.05170597734725241	-1.1236497730044328	-0.011253927176122724	0.45768227704483344	-0.8727747489587449	0.3964512377001752	-0.3206704528418217	0.4540054932969869	0.690619829889638	-1.4467410491593973	-0.9079654778979901	0.1436857203701749	0.9729942058737405	-0.36383812189119996	-0.38394041779971166	-0.3139598530231721	-0.22038865677734246	-0.31044805121975744	0.3768030688456768
-1.3068954938849306	0.8096579510781744	-0.38383236641747376	-0.03628882076626644		-0.24735845267071915	-0.47376109580494674	-0.8083509835764844	-0.9235221264470646	0.6932474153083563	1.11255466057129	0.8271136197107831	-0.42994661445132615	0.06094915913382776	-0.013388996000382736	-1.1125619076048974	-0.008613947372133435	0.42330609795723884	-0.918416056174659	0.45212834163475807	-0.2409196702353758	0.4668423043385048	0.7192326046411055	-1.4868456645443364	-0.8062870119692327	0.1313210583626958	0.8542218735308043	-0.47908714998851465	-0.406616187387718	-0.3385575047992523	-0.20252663515869562	-0.3489688491178105	0.5537286927023647
-1.1783654424915924	0.8374495299182125	-0.3599903114467682	-0.028828161797478196		-0.3875072117920452	-0.4725771967792488	-0.8128541895145996	-0.9516092274097808	0.6211911582026045	0.9905338776943161	0.770098404079183	-0.3851378152215249	0.11879746420648125	-0.0057683794833732595	-1.0908693501951665	-0.01997238582499303	0.43044495573918684	-0.9318296128718009	0.5010273158038647	-0.17954851972295202	0.4803234006437543	0.8409731782674591	-1.6037666484149404	-0.7127703630780216	0.16873336782029383	0.7069902367320187	-0.5698606392854615	-0.41241477977095214	-0.3106609604951762	-0.21639783989165745	-0.4061301319398236	0.5849609642407908
-1.101215015764722	0.8299263365921001	-0.32873744662577276	-0.101656928069968		-0.5109745326054428	-0.4059972214150589	-0.9070523695106987	-0.8726182622178106	0.5168638973416287	0.8661575727115002	0.639298585063341	-0.2796355494498749	0.18338691479033814	-0.003292181218738027	-1.0277579024440242	-0.017320986989843447	0.3968252817547618	-0.8987642387525762	0.5636990709621257	-0.11979432928922895	0.416981312550165	0.9051084237862153	-1.6637442366196695	-0.5657343835363526	0.15080253816533953	0.6491888541372255	-0.5577078370581636	-0.4006511436680982	-0.2646066436952911	-0.232467733177994	-0.4613109366146649	0.5493991065504491
-1.0784216801488151	0.8045087066082054	-0.2548497824814586	-0.13263076421001796		-0.5914348508749612	-0.36879065589004645	-1.01670239205247	-0.8518322099763287	0.36899625636833355	0.7273047850568226	0.46823808279195395	-0.191303594855665	0.28206090104016207	-0.04006526480974291	-0.9540796054541906	0.05476139197838871	0.36026666469892266	-0.8325648870100537	0.6199081738447713	-0.045679699102136796	0.3766391178239216	0.9338576738796196	-1.7464199133483764	-0.49421092793704025	0.08070945055200032	0.615466824281362	-0.5988585656818394	-0.39632060005574965	-0.22104049370169115	-0.31296269106002345	-0.474319260656865	0.5442454727822814
-1.075597154446855	0.7769323669953944	-0.16895024989712443	-0.11291615425762139		-0.6719596810084556	-0.28256292772616287	-1.1345755671938007	-0.8175560111121299	0.18750294332581668	0.5932824268285393	0.3417564634826669	-0.10218004356620139	0.2586466798212924	-0.11564309897134761	-0.8986267430389875	0.12277358584841322	0.3533481813219773	-0.7553795068399054	0.624268010447635	0.014514760209998312	0.30632463991881753	1.0103772790418384	-1.7695473414848628	-0.43085481963804356	0.0006022242805279132	0.6411912778281872	-0.5948250577404872	-0.31371609704031006	-0.17666124137063827	-0.3310874811158625	-0.5308204404969525	0.44005742404602116
-1.0185557094026536	0.72864470834138	-0.13331850136721476	-0.04978398492001742		-0.826874998578161	-0.2629239490661305	-1.2434850941502718	-0.7830304094842093	0.036427819056364795	0.5343177951797499	0.24013521678835698	-0.04187138057952406	0.29753932196922317	-0.1527457326232144	-0.8685204880609115	0.17443789580050342	0.33303628190173773	-0.7134516980210639	0.5623045150739157	0.053924541936613425	0.26390804069673035	1.0312377877889471	-1.799232610579298	-0.3920266084001206	-0.0891063042477518	0.6503688921810389	-0.5786154986780037	-0.22079400390687334	-0.14023056968667513	-0.2961650119197662	-0.509349230751445	0.3570851958184541
-0.9654456018411691	0.6735444841339928	-0.04410290834839037	-0.023095077106284934		-0.9061765682797993	-0.24030595225878854	-1.312036232847499	-0.7362644502159784	-0.07325899136306904	0.4905195574926182	0.19908302425291388	-0.05538043532348639	0.2942758521044543	-0.18867369787794838	-0.8606629731037252	0.19421244380319191	0.32175012784912044	-0.6728279607704941	0.5090823808920603	0.012454386328024281	0.13447744797103783	1.0771875967900055	-1.7937006928701322	-0.34905117275739705	-0.1521300123869928	0.7030367616625741	-0.5220666330361807	-0.1575052161822889	-0.13056191874830414	-0.31296612438630433	-0.4493334068030732	0.1937410396195501
-0.9254767769368193	0.7100308564976999	-0.04566484822771778	0.013808305960477307		-0.9817893046206934	-0.23803886832102802	-1.287145710442791	-0.6721758506644437	-0.1880383592579974	0.48429520014452054	0.09265125825910267	-0.11810221890839703	0.28844296424156096	-0.28881764455988507	-0.8652066692104736	0.22619650728806245	0.2781156733952489	-0.6675382765116186	0.44619109001311763	0.04457304141896133	0.06753663205753734	1.115879911503555	-1.783352060056691	-0.3964411761059629	-0.20351239718266717	0.7789409801126802	-0.5137408884900873	-0.13752273324909922	-0.07541759271061761	-0.298637369437999	-0.4612109095847554	0.13513272318876324
-0.8963290117174859	0.82985082771311	0.01583838829618142	0.039198987159254		-1.0517795015511229	-0.21474295465099655	-1.193091454945004	-0.6154665096812205	-0.23531406741311894	0.4119204496873844	-0.013477894504096177	-0.16821539572604358	0.2148534901216884	-0.3971615055865946	-0.8447370367744134	0.2500136929215703	0.20829588240257393	-0.7149962605646293	0.36016155758261126	0.025065854356517415	0.018815503366859814	1.1868106375632224	-1.814212616358553	-0.4212584429847498	-0.24908888982938313	0.8209367114217516	-0.4789582260945428	-0.11697702060641257	-0.0730257751912126	-0.22696957274360977	-0.4058559483320548	0.07215621019232087
-0.8623328384466884	0.9364429726688062	0.03601356031088105	0.006187236282552339		-1.0118628225433313	-0.18609942646121308	-1.1391845745173275	-0.5225525929737079	-0.2272581684597633	0.38952232485550176	-0.058093175140906804	-0.23559636205732737	0.23394332813548102	-0.5407239761317145	-0.8005627660966426	0.2600524562520179	0.14297998100347425	-0.6628984793251429	0.35031346581007516	-0.0964912601534875	-0.08460792801764005	1.3191265921197626	-1.8338583379116298	-0.4683542363539992	-0.24645812205795292	0.9221846332454049	-0.4670071298358714	-0.12185080936468362	-0.07432040985353847	-0.09314803242097769	-0.39701680707136106	0.06019333598507902
-0.8681000387262909	0.9976866390912029	0.03265660952540524	-0.047578969500259985		-0.9768076118663037	-0.2708809369125996	-1.0862576359166076	-0.38103205944567536	-0.20878750757910053	0.3315851823472188	-0.14676046337869253	-0.3755611099213801	0.21949921739932815	-0.6837997187856599	-0.6782527342114597	0.26997076392827696	0.1646729130556015	-0.6241157236391478	0.3405480732694202	-0.24372607324212683	-0.1845451845432178	1.332798913501585	-1.8778204029070362	-0.561515246808674	-0.12310871081949651	1.004960196313259	-0.45407375382235937	-0.09465380535208175	-0.08451405735064013	0.032133680997341395	-0.37797548646176576	-0.03263704752020824
-0.8163919214480888	1.0998296134718568	0.12890335601617853	-0.0847160556576273		-0.9036330488347947	-0.3067217636177532	-1.0768310424822414	-0.24664090662625737	-0.2522359780417981	0.24972114801780956	-0.25388885043497045	-0.4453904832333886	0.17701790270719164	-0.864685431548145	-0.5493372134904452	0.32303135293051904	0.23262423918278743	-0.6438103164726858	0.3208166007977532	-0.3391383313420365	-0.339902450563373	1.3471025791468527	-1.8318511915768696	-0.632708597714594	-0.12106089423140791	1.0071986138608426	-0.45897940099806495	-0.053866153755613155	-0.09794471972260879	0.17177012026771893	-0.38078858049803993	-0.02804517443898864
-0.7194281291295045	1.156386572218223	0.18517328591284707	-0.037399207778818194		-0.8474696426865126	-0.3789625189561404	-0.9900062947374286	-0.16224666735933285	-0.22773900487177992	0.1941625063180828	-0.28804220207919745	-0.541999162544587	0.12922348104829426	-0.9488399975583048	-0.47124868268692294	0.3312518264961777	0.35776204307449766	-0.7034520215385128	0.31203939928981683	-0.4698452405927128	-0.46173589383212954	1.372553675143458	-1.8128452274758495	-0.7653067722388754	-0.07282626184852523	0.9769822459110455	-0.5185400533692165	-0.015248278554609654	-0.1105271872057465	0.3133951693150352	-0.2958919018296114	-0.0614729271564984
-0.6275736264751319	1.2129243842841304	0.27057638817772667	-0.02517209102412507		-0.7599560436566896	-0.39657446068635815	-0.9230665208395982	-0.06504210610515383	-0.23869777747224682	0.2252407165548604	-0.33412990680105203	-0.6457131437584861	0.0586379403457548	-1.027489762756542	-0.3999369201485364	0.3480259957031623	0.4879112207337215	-0.7567250188632351	0.30918173142162725	-0.4861553689426434	-0.5958219211947864	1.357650256749082	-1.7296320585456022	-0.8721200540617078	0.02002695137879585	0.9151381309583707	-0.5528442864018663	-0.020423666731204146	-0.01039586965179885	0.4832912241023175	-0.3173036131134386	-0.12447104855895046
-0.5339198032444401	1.2462934555127132	0.37454255738936554	-0.07408880901078971		-0.7199347747034969	-0.4140070573756887	-0.9077431024993896	0.021875873150500724	-0.20761233554130168	0.28840583905368605	-0.3703302772851079	-0.7464866372160461	0.06232503391532511	-1.0032779659017443	-0.2954574013963374	0.375131193049535	0.6310819941711406	-0.801760104389138	0.28777587290164514	-0.4800365174270441	-0.6566406138008919	1.3222998382291054	-1.6336666963404174	-0.954700868296625	0.07236077882306649	0.7761391667422719	-0.6197585180870397	-0.06012752246683484	0.05573292812422135	0.5975497052659955	-0.26316895648714506	-0.17583019036701772
-0.45104550466596594	1.3004106720795487	0.48412830065043566	-0.1166281234801255		-0.6199846651545046	-0.4252420992805567	-0.8395240314256205	0.06858157818306024	-0.2388203842182855	0.32502890929283235	-0.3904991537997888	-0.9130849746274462	0.053394394502936725	-0.9849435405368425	-0.32538687561821195	0.39500607349984657	0.6874086912831796	-0.8414925253354252	0.2678829352111585	-0.4194472170735074	-0.7343220032509257	1.3217192347979183	-1.55478399196295	-0.9619263220396753	0.16181469138862598	0.6734584757969495	-0.7153870819458441	-0.08086528874208565	0.15166530093404973	0.6803053442033324	-0.26687132470793895	-0.1710741420103516
-0.4305241855592398	1.3547686817309543	0.5702580033912099	-0.10777126694427615		-0.514517833721968	-0.42722419923603655	-0.7275812968559074	0.12598305104988305	-0.25468824011028773	0.31909046022665183	-0.396352312320187	-1.0438055316690853	0.09615758219730794	-0.9961163171610122	-0.3261953091923943	0.5218644578639979	0.7644363402167823	-0.7944916265666618	0.25792605429460463	-0.31920024939929525	-0.7919703889702937	1.2522561046873655	-1.4757802700715454	-0.9555807945505542	0.27447647886238147	0.4907029023236471	-0.7752048981310635	-0.0882230984141062	0.21875363055262734	0.7479622906098389	-0.2597261601251531	-0.13025381448240372
-0.4123805498067938	1.2631164115967892	0.6657769095820348	-0.13802630254801773		-0.3851243582162232	-0.4728795701158283	-0.7330675446795498	0.18351841802864047	-0.24155567714851714	0.319803830401022	-0.40551379523970044	-1.1480396904111156	0.09068452889555965	-0.9200789293603799	-0.3003939322345285	0.6100204182284857	0.7754743067489394	-0.6798791247330469	0.17164496879439226	-0.25220164780400744	-0.8105685203640208	1.2279947937230276	-1.4669950527084272	-0.9353917242289889	0.35261536244103564	0.3144925940064163	-0.8389416255437132	-0.11742136765050071	0.2709640351610183	0.8416765744757285	-0.2559558212871572	-0.11078830958215671
-0.3533984359503021	1.132665691415825	0.7628396351467941	-0.09710172479535407		-0.30878402939880767	-0.5508155422634146	-0.744275207346539	0.26830314094050733	-0.2681305531224555	0.33792529353471606	-0.3238069216272208	-1.2917045782695802	0.14640891868387487	-0.8867318389297024	-0.27805288476773954	0.6200434246193313	0.8407204649930564	-0.5922582578352942	0.10631211611686239	-0.13856077168956826	-0.8889697916965218	1.1429786264786672	-1.4281800479229092	-0.936980658530239	0.385238658401193	0.15576134554256443	-0.8902189397490714	-0.08976926487780028	0.4387960355790462	0.863818809525377	-0.2625378763786449	-0.11032847066543341
-0.35425144644255563	1.0172222112339222	0.8568630433113993	-0.05992873577769373		-0.2702536827518312	-0.6226181542481799	-0.6776198590677699	0.33838447293136464	-0.3107291317855824	0.3291113974517622	-0.27868581741968973	-1.450168560763617	0.14709785701140804	-0.7897468334106507	-0.25915737586198273	0.6986543813169384	0.8682817674681077	-0.5970897585479195	0.04797759059286487	0.06406839561147613	-0.8846186259324025	1.036570240999739	-1.419129900326578	-0.8611481072622033	0.4324481844986098	0.0390074983382343	-0.9433385272257088	-0.030201231496315976	0.40259417204046966	0.8179007786448704	-0.20603766340366575	-0.14330670603905316
-0.33275695936527044	0.897792808347789	0.9500774662812926	0.015342391324317767		-0.21423167435321125	-0.7494841196622304	-0.5486653153633195	0.39957683462545784	-0.33214816703910915	0.3837131767594196	-0.16271858139767412	-1.5316633237853126	0.20817004582829618	-0.7201964131774894	-0.3397194632023616	0.7765766021750641	0.8377657578739051	-0.5939447243506237	0.00506323240156374	0.24669674729009844	-0.8553867806616922	1.0178763269082012	-1.3908237947918771	-0.8496037073652918	0.392884303838641	-0.04522930132957443	-1.0067794877532694	-0.029177243681283983	0.4127852502232553	0.7128553282833254	-0.21559391643030948	-0.11846213162758912
-0.422454351927626	0.7897707476787905	0.91952756580328	0.03501782776248095		-0.18409670861006755	-0.864243509431146	-0.41087056476324585	0.42648317880518494	-0.30571724046699933	0.36898759974817047	-0.01984486486375684	-1.6614710767077452	0.24449874105785038	-0.6276989171149874	-0.420801741248198	0.8209188648682011	0.7447183810596651	-0.5843347992769926	-0.04269465962238755	0.43994099731538105	-0.7780117068664641	0.941487073194371	-1.4290467949821888	-0.7986483766965242	0.3846312125717988	-0.05035834232413179	-1.0883159098572772	-0.0031558230383274878	0.4555573964491571	0.5835790360508547	-0.20853483426538988	-0.06407935230210071
-0.5129626388893922	0.786318020354708	0.9324162932084246	0.0859500119064842		-0.12592678609701935	-0.9662949956177356	-0.21550953330997732	0.4470608675258136	-0.29087533966187773	0.35615594001937306	0.059471033884948975	-1.7153513265641518	0.31493389255743026	-0.573213228575342	-0.48992285285722315	0.7980633147943444	0.6458228021357036	-0.5341153490311753	-0.1357218759187008	0.6974673878959299	-0.6591031972112238	0.8998748277141336	-1.4656744354594893	-0.7063545681646894	0.3911599235419636	-0.06357179013410419	-1.1628740366770363	-0.011439637905894836	0.43635776699788975	0.511844612430605	-0.27535621142681493	0.024244631115211145
-0.5757325038354216	0.7496028608780719	0.862632108907618	0.1488070746479271		-0.1385936596536803	-1.029668843432351	-0.05476141653585509	0.46335590537810034	-0.2218443813096512	0.31007024600492183	0.1676471854672527	-1.8574473435691405	0.4480420237261472	-0.4993079555980458	-0.589495844280085	0.7676514477187973	0.5561281366010181	-0.5090689159900681	-0.18980064695567425	0.8706225418989767	-0.5546001434713848	0.8425503238678287	-1.5353794332394477	-0.549906279912252	0.4077265404643793	-0.07777911653079064	-1.2228612089392041	-0.005671058779252941	0.3525722130178347	0.41573753809978076	-0.2646698139452308	0.0806423508991859
-0.6315500642603025	0.7445771566586724	0.7426759527246513	0.20801557425347048		-0.041644918173596654	-1.2086450304275302	0.1614952268768194	0.4743985686868205	-0.1569605280272883	0.23043894727847758	0.17414491116989292	-1.8802964697761628	0.5699857715024464	-0.5626329276160403	-0.5970365997047995	0.7127967285211686	0.4095938381590772	-0.4339866128775819	-0.1734561211121672	0.9860188279238097	-0.4911582622279501	0.8020691518055202	-1.593150141699027	-0.4354295569884966	0.43381365940068484	-0.08930274234585653	-1.28240704187638	-0.009557281355534988	0.22835603600353277	0.3059051017507461	-0.3217769764927372	0.21874923144616787
-0.7519658632097486	0.6529852157834953	0.6508482173251301	0.2209255886841786		-0.013237110524148976	-1.3872619729513207	0.33249569379065197	0.46992467283516903	-0.09194660261035126	0.08432040786886068	0.23662358194551797	-1.8418915557411009	0.7091378439401055	-0.5951720345348578	-0.5527460474855364	0.6250263495151251	0.3271457290198175	-0.33302692790553595	-0.12199218417928863	1.0667020658150914	-0.4586717028673233	0.7690522283414755	-1.6601840321893806	-0.4038136592111471	0.4406122607242085	-0.0963605160631549	-1.2943259084569627	-0.07873456078981564	0.10496064785868087	0.1533484777962873	-0.3298292708414551	0.33242414586999475
-0.8310365140436453	0.6246947828338105	0.521451675211968	0.2371329426174813		0.01949080200627086	-1.5237878447963582	0.4399367819609158	0.4530765629373036	-0.10408385308977033	-0.02849651923589931	0.2797159862749144	-1.810240166973119	0.8419129490154449	-0.6058655210988129	-0.48141593522770476	0.4679443230327527	0.27406537838595946	-0.3510078438358464	-0.09714631698370868	1.1005335563832321	-0.38640771025026815	0.7394275433641592	-1.7550170629533468	-0.3582877798205982	0.47017344782267195	-0.04580838151155815	-1.3737766247693435	-0.1132924590257666	-0.007561187987987506	0.07634304850061821	-0.3486945011429706	0.3951145644967672
-0.8774316478309805	0.5701297375367979	0.40679989960326884	0.252754700829478		0.031319581108415005	-1.681715521227887	0.5968590841225071	0.4364074058570215	-0.14217231989494997	-0.05814722883599409	0.3294001136022031	-1.8010293103194013	1.0282860771403919	-0.6682154526979612	-0.3751259928564879	0.3000139522692374	0.2656477707713586	-0.3838712513598607	0.010140400983850823	1.1912724159647206	-0.35862079080477477	0.6413143313538237	-1.6955610493312085	-0.37812073903359594	0.4385397355630298	0.02682164475609084	-1.4302055058484866	-0.10560001454675302	-0.13247739609885217	-0.023024099442302808	-0.3742228823470399	0.45923554756281
-0.9066377342621713	0.5599245119426399	0.2702401945468532	0.1813736449236005		0.07946709599325956	-1.7435447748925856	0.6923537257292626	0.3936583453588754	-0.13353898857766305	-0.07050240810755934	0.31886691083515883	-1.7397607111947893	1.169698797606016	-0.6515522574227103	-0.2908380767593969	0.19837165386137906	0.2652655306586918	-0.4126810211703065	0.1484256656377009	1.2745857298980272	-0.3187675133511865	0.5437065534394385	-1.711366372750557	-0.4101940415358752	0.4431365142225438	0.03426337241237377	-1.5005183311799228	-0.12464408645823048	-0.28311779325894687	-0.09206194554280374	-0.42676499127974504	0.5223986220044387
-0.9166059269265503	0.5372333003937626	0.14049952178302838	0.09084960017434547		0.10443089914007468	-1.8297225525520369	0.7082575016599533	0.3164176563656876	-0.1467688922138064	-0.1175638316596255	0.2989647103530128	-1.6651615643521165	1.2342520870254414	-0.6345913949729063	-0.23412002646486574	0.07626997657970398	0.26788114514393613	-0.3899190961761729	0.19125383246376076	1.2717111058173145	-0.2634374439865368	0.4270857492288934	-1.6914344611307368	-0.5019369413615011	0.40968035751119836	0.0003453397406661507	-1.4805466049032172	-0.15632192923673022	-0.36941002381384413	-0.2010107252909575	-0.41259731137048217	0.6375841688658105
-0.9879316212558471	0.538784900072743	0.02411850157613038	0.004128954291821146		0.09301399818911996	-1.8193961219649761	0.6407050953287416	0.2244589088058849	-0.1725877840736582	-0.24438946427521016	0.20681412660602727	-1.6209884966901442	1.285089321105945	-0.6010252625030942	-0.11953625700326206	-0.03282950783823341	0.2618579540477419	-0.39246283192691866	0.1944508897455078	1.2564135649844421	-0.23071068343638818	0.2937184873980092	-1.6272453544162055	-0.5002931298373879	0.3624314688384658	0.01660246832063577	-1.4312088747978327	-0.1931167253695441	-0.46380213551266286	-0.24946190509398836	-0.44262519273492557	0.6414519230814453
-0.9282822926496749	0.42946668847795627	-0.08216350796267072	-0.07425472036518872		0.11073546320108285	-1.8069230947834398	0.5744982095105191	0.21843718042962132	-0.17263010610599425	-0.27815465214983665	0.10371257767210981	-1.5469987430732728	1.3542075902591377	-0.5538435710534073	-0.006777513005040525	-0.07932134643012159	0.22953100359189055	-0.30348376523937276	0.19308373791435623	1.2132942037737522	-0.22524474318992022	0.17882491278210094	-1.4844862155117933	-0.49985409314760504	0.3768290795047699	-0.012575841958900037	-1.4332472827596228	-0.25529350997369876	-0.5442557384538458	-0.22726290118404072	-0.43704577676205353	0.6449460497861903
-0.9242643700467701	0.2941398147717086	-0.15930202256483153	-0.16470547273297545		0.11547648123322199	-1.8532679415494218	0.43462537363684106	0.17705797999527928	-0.18587336025448387	-0.2781257412004058	0.08058684055344584	-1.5683896175725702	1.3949304953181847	-0.5219985983054828	0.10087684046943149	-0.04020643828833881	0.1982823999381944	-0.24293771715642162	0.2107288444993655	1.1082284757134562	-0.272449629436142	0.021711952382723766	-1.3507708026437377	-0.5070161143040226	0.35598113003931703	-0.06644251171333601	-1.397947287396186	-0.22956986036832996	-0.5746386296332325	-0.29835825020930723	-0.40379951567903716	0.6560135697947324
-0.96057854247964	0.19381352952863382	-0.19961794955537104	-0.22636361780636155		0.1316825214118531	-1.9556208308907634	0.3414832580715304	0.1392646229979801	-0.23310947097162535	-0.4166682113286647	0.09826896306474049	-1.5185916216540085	1.3799553836359078	-0.496874929170119	0.19112442141238428	-0.07179820889810848	0.19777842485381497	-0.16968184269019426	0.21377155683842003	0.9306631131256049	-0.28641816455988733	-0.09738494611923736	-1.1795691790981535	-0.5821730754373674	0.2598699149599935	-0.0830222717138829	-1.3288784654594985	-0.17685677156683097	-0.6891416209276731	-0.3526800440271679	-0.38307871411668964	0.6607563660759388
-0.9996651604179027	0.10527296921985785	-0.2530110598298448	-0.29428283518308207		0.08289136098506852	-2.0036928785064596	0.2066043883281618	0.09064940166145215	-0.2783512149478124	-0.5042408376705944	0.13775002934994576	-1.5482047668681143	1.3572320831481026	-0.44478693147554316	0.15386146822785135	-0.021914719542174076	0.22193465721046	-0.13025726647685457	0.16000836254141246	0.7860637326493419	-0.3036310395358949	-0.21311243950898753	-1.023374708503868	-0.662872276849099	0.2710078123579776	-0.07246337397567021	-1.2477003005810523	-0.13646496205470668	-0.6753025446340989	-0.36321015771267634	-0.325234860784765	0.6798303271222299
-0.9752864634464486	0.07827367971776455	-0.3970622348283189	-0.3474925094648258		0.09401796345845725	-1.9849286379586757	0.08651565077598958	0.04200424927844379	-0.27746227062913376	-0.5455912983122108	0.1645050230600325	-1.5114399960341747	1.282225544503341	-0.3637695382503392	0.09669535008491519	0.028005210513363327	0.2612526360988315	-0.11687395932366954	0.15034746749667072	0.6404860570073607	-0.36953006147367595	-0.3352398390778176	-0.8436036276492935	-0.7315084143983585	0.23415773524992103	-0.08329999404330199	-1.1550472303468726	-0.04140429174816808	-0.6776588199721213	-0.38439049484800003	-0.28512057008247804	0.6584580279583351
-0.9800152879060716	0.09441106039012134	-0.48851253122713156	-0.4553990392413333		0.04928233954371316	-1.9912626317236513	0.0068059672722732166	0.052818263222260964	-0.1740731057690257	-0.5880470775706568	0.11054346822891066	-1.540136120725433	1.1881035027990572	-0.2668429379050129	0.02008099031587799	0.07378528803721143	0.22959420301098743	-0.10776453875450101	0.144053632299581	0.534106115013798	-0.41614412736790446	-0.358332740314513	-0.6911686587965372	-0.8141985104069706	0.14470917086035523	-0.08275496866941921	-1.0320541256686462	0.07429316088847715	-0.6463271024264967	-0.3784727094229067	-0.2197162545972568	0.6926807894647371
-1.0126263861970997	0.14224213284087947	-0.6092915808874585	-0.5482714135193423		0.05719385691609526	-1.893051402409461	-0.10439551096157014	0.0013631820840959929	-0.11139699129364773	-0.7004540694208201	0.11840790859829146	-1.5252227199543786	1.063616083490508	-0.18617262534785461	-0.03239546454719305	0.1050108556112839	0.24663790470913433	-0.14282941246318936	0.11666078682703836	0.3565367349981844	-0.43907820897719024	-0.3618063488217072	-0.5857702430394376	-0.8429289061402118	0.20434454209862127	-0.050590382336826376	-0.9105150769077275	0.11721019322171082	-0.5952882087972758	-0.3600159178487519	-0.09714978611142266	0.6629321022412815
-1.0424232887425124	0.19098061423296192	-0.7445799894339407	-0.5884328139083785		0.09151998237747552	-1.87910757957577	-0.14381874658361865	-0.020548621384056647	-0.08689487772227736	-0.8129934914261969	0.08980930659571433	-1.527433968411019	0.9959524029290655	-0.1546779025409666	-0.06314844587640575	0.1582307249736569	0.2049757913331029	-0.12426274417433418	0.015881677757204938	0.1411723216891665	-0.4390324901628997	-0.31893616715038087	-0.43915474477243227	-0.8536102919884824	0.22443560700105664	0.030468328724561188	-0.8201498226001828	0.16120733867996556	-0.600297087057859	-0.3360025766312064	-0.002240454201452707	0.6087348751199497
-1.0936656110725766	0.19636967873493663	-0.7662524317874492	-0.5515755173289493		0.1559564237451021	-1.872028024175084	-0.15733414610229024	-0.06469175675836619	-0.002894180597727469	-0.9367580647281454	0.047013208969133066	-1.5304856614499396	0.9728538617726665	-0.184217247296731	-0.04844303506038344	0.17353203767070313	0.25184782849301723	-0.1647368990868963	0.02951809093861567	-0.0076250853794459	-0.43653716024588246	-0.22582780920739426	-0.3472681088860816	-0.8243134177323117	0.22985908531301322	0.12109972354760652	-0.7995524674919128	0.16538065860188783	-0.5146032819237712	-0.25474050261300324	-0.03455172046608125	0.5465053277986608
-1.092035773516105	0.2230444177817313	-0.7748924874485352	-0.594178758216199		0.25587006921265915	-1.9474665912188	-0.15128623613340456	-0.08417604602592058	0.04942466089126275	-1.0107124734485564	-0.0036111916215189055	-1.5102324596281622	0.9223893018561842	-0.16322479794806136	-0.12793434782503324	0.12060277697963699	0.3390646739699582	-0.11896843964082707	0.09099782475377571	-0.14480685205208527	-0.46820645019452345	-0.12188050962045571	-0.3983775118645349	-0.9186700048235824	0.3121902970898148	0.13090245741704287	-0.768182420207085	0.18249466484871305	-0.4657995846953943	-0.21039596630044302	0.023463400934188937	0.458154261537178
-1.1456542010126758	0.3720716096178661	-0.7401031039916923	-0.5702241914291571		0.3812812702714069	-2.016003931521754	-0.16621900905632722	-0.2268365082478402	0.1043560250887848	-1.0070418832875727	-0.02800043657901724	-1.4918066811782036	0.8945542322603579	-0.1936878499552543	-0.19352872436426002	0.03394047882673097	0.5092399415159662	-0.18483291615024416	0.16754438633427893	-0.24063713175158838	-0.47526320711554354	0.0458544899456665	-0.4161551045891776	-1.0227065558902066	0.32666460059987235	0.13683852793299683	-0.6598186151307056	0.22702273909431772	-0.32540807529021276	-0.187768714425198	0.04182102705318383	0.39973656666343016
-1.058594189776517	0.5113911350610767	-0.7715539432816956	-0.623937992415889		0.4844751117637268	-2.00116643262652	-0.17164026976259522	-0.2920398187005107	0.0726336638171265	-1.0841453846624476	-0.07545055151213227	-1.4026140413734722	0.8383367195934092	-0.1520996808511589	-0.2330570655165282	-0.03536610192716307	0.5969407190887093	-0.1940687315274979	0.2845067765845912	-0.28201556639402475	-0.43913048912091857	0.2274716757534697	-0.4208859081610365	-1.1621488701762488	0.364862942179655	0.18858923727251836	-0.5722135829972881	0.1945560730294751	-0.2155120786753039	-0.11998601536168649	0.07689526748396935	0.42179032342641165
-0.9801698068363816	0.5713847133690761	-0.7848112388259231	-0.6556856355448704		0.5950017395972053	-1.9382068986518508	-0.2062187604784839	-0.37358248667293326	0.0396795134369432	-1.0371165734616419	-0.2077324746326666	-1.3021898949198385	0.7727108436628765	-0.10696735903449783	-0.24499718027744052	-0.0923492415668087	0.6493513886258799	-0.25505597796675883	0.380335602818827	-0.2948774952907837	-0.39648315081592445	0.38762121251093296	-0.40952694264339967	-1.2884733444533225	0.40516658254310967	0.2731630148425362	-0.46152650520307914	0.1652564349292224	-0.0535313704494768	-0.027154764885636375	0.15163064102600207	0.3956943827279332
-0.8849968344008741	0.7193440922911691	-0.7067368875437106	-0.6927287647345138		0.6607295967226122	-1.8193877599215966	-0.20785675154780395	-0.4164164536090559	-0.026772216749785895	-1.0225664629047249	-0.377603505699477	-1.2026489243140859	0.6873094576663376	-0.018162084118787926	-0.204249831219302	-0.13897622741737975	0.6969933665841642	-0.2728265199168719	0.5125908721408291	-0.3176309700074806	-0.3335191059565189	0.5308666645722138	-0.45561012848624216	-1.3065183555329072	0.3947999990869745	0.30327344243419563	-0.34389284364068207	0.1561149275348804	0.06527886218753605	0.012047249205980612	0.20132442577500273	0.3374766263725745
-0.8044970986690346	0.7985269483042869	-0.6270318179375782	-0.7677218862516451		0.7146893663761646	-1.7375219692590917	-0.19644558810355225	-0.43134125433724113	-0.08546490162026975	-0.9940266540355711	-0.5848062783163003	-1.1698728051479208	0.6303674827085597	-0.00987950607929627	-0.15172257752408264	-0.1143553215942033	0.7183328652843394	-0.20660993682223672	0.5463104523826504	-0.3223545688610713	-0.24308452081812254	0.6616719129131511	-0.530249697165581	-1.3626804342708538	0.3920282213072881	0.352668933008294	-0.19827843261295255	0.11958198016061868	0.19420245124925056	0.17395181215633157	0.18906334343272874	0.24499750967093967
-0.6833173133649918	0.8020918386489562	-0.5592180359347021	-0.7735235803425302		0.7927572657546659	-1.6490019324299041	-0.266949908242179	-0.49676758087395745	-0.23185388707238844	-0.8955186461414371	-0.7400569760858993	-1.0560429152933528	0.5497168199572395	-0.028672878393824663	-0.08209813295688526	-0.08777218571544802	0.7142359137067297	-0.11581775318132695	0.6390746558979383	-0.308878354657191	-0.16874273378524846	0.7143367169970548	-0.5757014768550757	-1.3653894405783817	0.4393348702807554	0.34186791138133044	-0.05109874737041078	0.054950237046047526	0.2858961405868595	0.251375812649495	0.14865817136223014	0.10689757344297646
-0.5279271516676328	0.8101455701732128	-0.5131535653766328	-0.7530247567750303		0.7412878170734176	-1.584036062433694	-0.34964159323832283	-0.4567819953022133	-0.3318472900843315	-0.7874778679054197	-0.8842772564286936	-0.9430130454875009	0.5268916557879373	-0.03394879431020419	-0.07920293790992239	-0.005389802829903312	0.6307607513448377	0.04752989780127999	0.7179647973667803	-0.2461333231683466	-0.05354659746347159	0.786370404887124	-0.6668927635503097	-1.336207491799962	0.3867393031033407	0.3520343431226935	0.08021698251850598	0.0838655910266276	0.27973275164350364	0.31891836017105557	0.07154549406043173	-0.003936883025255277
-0.46065847595656917	0.8019195334948742	-0.3769510250186197	-0.7891632528181509		0.6554361670070111	-1.5515583479378094	-0.4344656620799479	-0.4875507189417723	-0.4041532290169033	-0.675690030547363	-0.9137597733589292	-0.8857250622838142	0.4152481758643963	0.006455859597575797	-0.07878846701864292	0.041822975538019135	0.5397813382989165	0.09361676801818777	0.8520919420684819	-0.22105283067829323	0.011238082001277419	0.8466078407646324	-0.701494123842672	-1.3782816931335735	0.4245578600094406	0.347861314271127	0.2630391848056063	0.08843405601792359	0.33726283590099887	0.30929246905078756	-0.01153702297122477	-0.09906473660826869
-0.3479330425618773	0.7953697669840644	-0.34787977367584844	-0.8079605930065306		0.5667754175994965	-1.4947405269295138	-0.5123529219501001	-0.48169470102541556	-0.5262894376091866	-0.48784306735031524	-0.8983254475097062	-0.8218378496063812	0.30927277704009826	0.06742291061902807	-0.04371204774063997	0.09574632528027335	0.36899233815046345	0.23099561629727533	0.9830003506921251	-0.22944521667252168	0.020473829766485027	0.82132111784724	-0.7291507687192429	-1.4219799388469392	0.4339164299505863	0.3998977403220062	0.4120068295757423	0.09108084033063854	0.3284231956378926	0.23282957329426254	0.006530060182346956	-0.1372922868922568
-0.27535089555645265	0.7804461047152589	-0.3968122910677485	-0.7785380874965484		0.4508908383657898	-1.3894203595649723	-0.5648564077652359	-0.513424732354341	-0.5827910763541095	-0.2732052776754386	-0.8972072901210376	-0.7869687587233842	0.24245409598425458	0.11161217450887304	0.009006721858497452	0.16995875057906398	0.19062814462728253	0.2212525174880255	1.0276927653434385	-0.1422166618569772	0.01187522056795875	0.7654847201332045	-0.6727303322507566	-1.3693739523630413	0.45268531878379414	0.44550865346928337	0.46249954283961153	0.051666100163101955	0.37457468604633437	0.2062075499759982	-0.011036488989818273	-0.16279275223495476
-0.2564962144756728	0.7553144773350756	-0.47877356228504897	-0.7712058760279403		0.3094895532691986	-1.2584035866951009	-0.5722455780439223	-0.47923396027133014	-0.64091021594861	-0.10670671975044983	-0.8968499202125745	-0.7629786510019038	0.16017709238516067	0.11703389509305609	0.05181340266071406	0.2920779912381346	-0.06445983931932922	0.2374099113792739	1.0268767089159387	-0.13134727411958164	0.05650348697699	0.6862346944084573	-0.6985771656576353	-1.3356334505245289	0.5346482551616516	0.5333003459297002	0.5017282426927927	0.008361704360471345	0.26804845221265905	0.28300418770931	0.04111621502001002	-0.19066070953880926
-0.3070616377219838	0.7748717560349986	-0.5300975095334061	-0.7677025596601836		0.22158067299032158	-1.1918585378767403	-0.5867050309814494	-0.5141293750986395	-0.6192650393635025	0.07465946898576202	-0.8747380325148979	-0.7550745107779661	0.13412140695979638	0.10239819241211404	0.12480467979700287	0.30535947772326477	-0.29906353086936177	0.20194940771961822	1.0063742101574789	-0.15909733705689683	0.06689751085877067	0.6032913193232525	-0.7413751729987105	-1.2527169540662466	0.6295623345264861	0.6107050823417114	0.559908822320871	-0.06083710971545371	0.15650488279210822	0.37903149102686107	0.074194725006518	-0.34911745401295985
-0.34979315206184636	0.8206668806653583	-0.614189291224686	-0.7560010518602203		0.19480662903261778	-1.1129692650643737	-0.5284682435953222	-0.5127495003133119	-0.6008989120863125	0.28257321206545405	-0.8002339143712522	-0.7405318888203767	0.15155531852310072	0.06718213642222902	0.21121524673153247	0.3590245947724582	-0.48830022660988687	0.18548911127443451	1.0230362812013885	-0.14199578573879795	0.030110494205807904	0.5366583028740116	-0.8344494158934568	-1.1518819524709047	0.7938826887435149	0.5663340547090991	0.5282245615827869	-0.12437542359809486	0.053766674699487746	0.42513653054416833	0.01608709878689172	-0.4490602090563156
-0.4069726885363393	0.7479813511148524	-0.7396103693016279	-0.667739333307712		0.21510788115797636	-1.115596009265736	-0.47803506437921983	-0.531858840820215	-0.6140228290019928	0.5102811517924618	-0.7034877738293687	-0.7198759542741316	0.14316697205745632	0.027995361685072752	0.28868664452860376	0.348184077443137	-0.6457951483855445	0.14728209104009543	0.9784612206106515	-0.10104457878618993	-0.05119500235857264	0.4834745231130433	-0.8988768071831782	-1.1653487567873235	0.9213180636559508	0.6075478698860335	0.4971022890160934	-0.19875025004312574	-0.02827538540709864	0.4380069127342815	-0.042729722990598774	-0.6309526992211862
-0.4654059875941609	0.6981915687622438	-0.785717001825096	-0.5740323476107094		0.2291307903635677	-1.0992014424542165	-0.43967575744696835	-0.6040646059438783	-0.6099097813615831	0.6852871317296155	-0.5861823526711201	-0.7370791741983773	0.13271551938532122	0.006155267636803716	0.3490437476079093	0.295431849546406	-0.7421981637045588	0.07602581084109163	0.9759250128081595	-0.09393112546859336	-0.12002561345943774	0.47344271063877497	-0.9408771891801418	-1.1101312667825654	1.0568214829458358	0.6251759095424442	0.3938093108064293	-0.22941474748891227	-0.07370022019936971	0.41229447159621213	-0.006403875675484718	-0.6723886637777963
-0.5193333812155436	0.6471401414247813	-0.8096577022839317	-0.5207348116708573		0.2348739077411369	-1.0784240284129567	-0.44128046567888496	-0.6805006558016531	-0.5723353546916428	0.8797890953720303	-0.4670260156564273	-0.7483282271368713	0.19403341118999656	-0.05995962445185436	0.39152721904612015	0.23602783748956507	-0.7968957391335996	0.00680548116871353	0.9191897924652179	-0.10154446011194285	-0.17790503896425253	0.44234246865073007	-0.8595551642109346	-1.13069114831288	1.1347523224783251	0.6564154437588436	0.26279629117376546	-0.29933107085674865	-0.012035070774957145	0.39547717830482265	-0.03282241332848724	-0.7452258898761308
-0.5316532171359195	0.698563499392405	-0.7937266546406716	-0.46994727963064503		0.3029451688826779	-1.0327079518701754	-0.4289238794647538	-0.7991404163069049	-0.5682346857915925	1.0430300595499848	-0.39014944181793376	-0.7868157675571875	0.1828576112772374	-0.04007779702066501	0.42675283554005894	0.14555212174125592	-0.8038396096992925	-0.13069824707431693	0.8467850021388376	-0.0816166998682215	-0.30285546453586026	0.448183496640021	-0.7658934957620502	-1.1527383302042222	1.2241069728974359	0.5928257960502085	0.12646703277509377	-0.429186520457333	0.07410282963331245	0.3351569657511358	0.008114534552270736	-0.7625630651621965
-0.5573547224058483	0.7844308223313133	-0.8211329812317991	-0.3675401314547258		0.36306769238018566	-0.9544523648689417	-0.4133516956884149	-0.8968456382251955	-0.5687689787448811	1.1722384946032793	-0.39483429103814005	-0.77155712274001	0.19293326572978475	-0.02672378455829178	0.4473549920186457	0.045788262466706295	-0.8354312626644085	-0.1940631455397239	0.7856406325940465	-0.06606070451594344	-0.3589170429478858	0.42703953910581366	-0.7886662662653495	-1.0245050077415052	1.2018979233378715	0.5628716267287185	-0.032446835738319524	-0.4967901065381647	0.15012912931499472	0.3145074911118223	0.07965868519949398	-0.7165901455139339
-0.6104426707762587	0.9125437612714477	-0.8393199284778043	-0.34557100027521154		0.38407072830821337	-0.8541391026456034	-0.41166378036299134	-0.9485920286086371	-0.6046669625073332	1.225399808364059	-0.4022142799587776	-0.73814080034924	0.23469020663125123	-0.08863663719146517	0.4201758736220785	-0.04677952755242071	-0.7945484894337798	-0.21953600720675795	0.6563596500148388	-0.047727430447974	-0.4697168780541824	0.4704150771093616	-0.7693571042307622	-0.9188821882438886	1.2073190377560383	0.4927246034417306	-0.09261259772476031	-0.5819200820517195	0.26122555240061396	0.38975773149325976	0.11725997262388788	-0.802118577571966
-0.6780413312038617	1.032873387479968	-0.8043518831958603	-0.3086476216195906		0.42417817348402653	-0.813123972854593	-0.4145248776693314	-0.9848181797231961	-0.7020018244120652	1.2457947325246397	-0.35838791591821473	-0.7624922330643624	0.27472900547137563	-0.08520241297642203	0.3945069796903217	-0.07477543768776215	-0.7157306677195908	-0.08442099881988518	0.5565863672511967	-0.09782259141935294	-0.581109207423283	0.558869956388156	-0.7398906478844999	-0.8924743516186225	1.201167565727785	0.4517239655196854	-0.10982024048391277	-0.6311071801785023	0.29933151336841124	0.4346960292925518	0.1717952981515854	-0.7891469368625985
-0.6819070304223109	1.1452956142998658	-0.7819215586518835	-0.19959065418637784		0.44391984484985414	-0.755301450024255	-0.45477485897246367	-0.9888683352115928	-0.8046035088473257	1.2189861793331809	-0.23018992001213978	-0.7642818411568886	0.28281316742553236	-0.045829692465243425	0.39588831006548764	-0.17101972090962048	-0.618388523355616	0.03343106348547601	0.5329528952399325	-0.10551955036674898	-0.6988384118309365	0.606881223485072	-0.7465410508868923	-0.8318109046283025	1.1362673430775423	0.44927279350154353	-0.14635615591447448	-0.6355165905146721	0.3612615162769798	0.32080786466200195	0.22076508222073202	-0.8348317019932157
-0.7265708922207426	1.215717149933996	-0.6911569803255699	-0.033764113790507		0.39403220861047494	-0.6827881197911665	-0.49059382956649766	-0.9482050968717044	-0.9567326878534533	1.1363196810869685	-0.15752448506308592	-0.8078945809179409	0.2558029192993522	-0.07772779128359404	0.35616226978447446	-0.17103197179073235	-0.48823316898262775	0.18197127393383164	0.4901069277235573	-0.11066051876050395	-0.8370807316691773	0.6313305282608807	-0.7372962940451754	-0.7851616634341376	1.028037171892255	0.43221692197306477	-0.23441826913526892	-0.6234373210651956	0.456620546597016	0.18997354482651624	0.21570511452797275	-0.8141959867475423
-0.7333764683203242	1.2975067089766419	-0.5677164178549408	0.07525599931944796		0.241496071692689	-0.669198792157818	-0.6222866949448009	-0.9016436551092832	-1.0434398153720186	1.0613119734511274	-0.05724121328741696	-0.8378980743525449	0.20335011484026574	-0.13775391231866818	0.2544842133128567	-0.19250429718697948	-0.36373084151616414	0.34420559021439645	0.4358740966284544	-0.10455804598886076	-0.9963888582078354	0.6923400607487902	-0.7352565492990026	-0.8005765571682583	0.8566927372517965	0.4892052433233392	-0.2694483435355305	-0.624946535332211	0.5259127055708207	0.09726852291408512	0.2867014152324896	-0.7784006841995508
-0.7074365849605997	1.4110904611575443	-0.468048019247813	0.09642486094633594		0.0835871050866661	-0.6639834642403514	-0.7397889756554981	-0.8478855469821334	-1.104783149108062	0.9486801064340928	0.03277836468606944	-0.9193996441245128	0.16620681105926244	-0.166355876673807	0.1729333227056289	-0.25612852982428336	-0.24457764663901793	0.5099752686887291	0.4109105812979112	-0.06017300961315617	-1.0465793197466169	0.6876578095053855	-0.741738618029756	-0.8115602924082292	0.6510322661636838	0.540835985260142	-0.32810186000901603	-0.6202406439563114	0.6179328477033303	0.0392161334142402	0.31155842947610557	-0.6431246553001906
-0.7431055655368279	1.6108342005486218	-0.4405819426744289	0.1508412578657656		-0.08645357827838443	-0.6189625645569816	-0.813388455129969	-0.7689785154125699	-1.164787617177375	0.8598774842563858	0.06561475316061649	-0.9671131673102631	0.12413085363938123	-0.21806473876778218	0.10309774613319986	-0.2734545085875112	-0.12788646301308246	0.6090677567715488	0.36510261383427656	0.04546041189330872	-1.1456571984810908	0.7568739425761517	-0.7253715989060782	-0.8850025601196096	0.5146061795513196	0.6339360920139396	-0.3800203074901153	-0.6438881772525599	0.6233229479756667	-0.04388520635320999	0.29124688982882196	-0.6034863434599979
-0.8019354560088638	1.8047352832423598	-0.45301793425931314	0.2163459893044965		-0.27070885033769965	-0.6139765691441416	-0.8152576192785054	-0.6399878464218997	-1.242759604369537	0.682134267646801	0.16205527736341224	-1.0561712603512714	0.025929239636217894	-0.21553022588007836	0.05363553646671452	-0.27207704068968364	-0.006692741509192768	0.7047353716051972	0.293871547910151	0.15885940795313944	-1.2659863271728402	0.8384010457724573	-0.814880077106382	-0.9367168508159927	0.37927815904133205	0.7811593670781789	-0.4658316699503996	-0.6361273836935426	0.6057450911321107	-0.12314058614317083	0.3178691943036653	-0.48358839328698744
-0.8698926520045671	1.9526959346178063	-0.4890919105443001	0.21016051370699723		-0.41771242466002184	-0.6059833796557246	-0.7891459020225821	-0.5412825097683396	-1.311385688000404	0.5152178514665403	0.2289335020541671	-1.0890078745104845	0.007959698568541871	-0.31914797646920545	0.04004481855465809	-0.27337538831366553	0.0831264340425196	0.8598131854486966	0.2760120427164312	0.2013684291767932	-1.3558566941106793	0.8207793962798533	-0.9180547905936459	-0.9229613289692631	0.23177589298195428	0.9412105764089846	-0.5009236750761447	-0.6135449308859977	0.5695775108109008	-0.13353019293355087	0.27967414292967396	-0.44365581014148175
-0.9196255094638881	2.0326449273099487	-0.4957057996416272	0.1536577369061711		-0.5176439437144922	-0.5937368945510793	-0.7618928687252088	-0.4194296223897303	-1.433563219607093	0.38334350675446316	0.3144027700671056	-1.1597705667307152	-0.05427316981641581	-0.43571022417470306	0.03934075125290087	-0.275431853734832	0.25825059207767154	1.0143520934887376	0.2500494923601003	0.298162479495487	-1.4542741298315662	0.8134330569335624	-0.9429818908946033	-1.0372452017041476	0.05261456430872173	1.055539717894294	-0.5587482773915801	-0.6059828386097924	0.46280801643880737	-0.1516884097634189	0.3006501606235042	-0.4312474925908408
-0.9568380222460519	2.0957625657258836	-0.44540788627319217	0.12902971273971284		-0.6422088991774381	-0.6072280305435469	-0.6899302391942035	-0.3264067427972087	-1.4763902100970978	0.24795383068249927	0.368817093552565	-1.1488129088806311	-0.14894320449709966	-0.4781406321041777	0.05206578692709376	-0.2348529842058912	0.423739166157956	1.081197242224476	0.24175600646159992	0.4026029309783482	-1.5342846609277843	0.8348462713745823	-1.0225329172184092	-1.1272351216732526	-0.07920877507971934	1.1817424002974062	-0.7045208314699918	-0.552652246559925	0.3509487211106278	-0.23501546523888397	0.2595862754396741	-0.36657282739564245
-0.9507459304922744	2.1656509434049656	-0.46718372677370185	0.04965844925898111		-0.7789381563232467	-0.6092333501841243	-0.6444082174580156	-0.2632424764021864	-1.5124111638848352	0.2114389013995292	0.4308914458239075	-1.1093830117003414	-0.2085876468200658	-0.5908713102569212	0.13228692530322114	-0.22696232024052918	0.534506979753185	1.0346754318511198	0.21873238040287282	0.5440838604119902	-1.5507988435270261	0.7639660917378541	-1.0297536288833284	-1.1909149914069774	-0.2502725374440151	1.335858610165897	-0.786190421214974	-0.48796551208509487	0.29469294181592787	-0.2526790791242312	0.2538831369902191	-0.4045456369103263
-0.9671491120723992	2.191593273271619	-0.4371136223090971	-0.1431666555456742		-0.8644725011186731	-0.6244542649380205	-0.6234042651081725	-0.22075765976110398	-1.4767571221370919	0.12539271316482653	0.4073231706404421	-1.0708470488148913	-0.23549417276143636	-0.6405312192508928	0.15532400085408407	-0.16742228181085222	0.6579957801049836	0.9800245891016394	0.13197694372452745	0.7092604028781805	-1.6147502050851905	0.7338454783082399	-0.9706349379531929	-1.2635323518889008	-0.3433414960909329	1.3907250239350004	-0.9261086770783992	-0.5207658818697672	0.2955376038975729	-0.29198601929296747	0.16171889586762284	-0.4191087997999324
-0.921205913875107	2.189945521029244	-0.486401953309085	-0.26653193116849855		-0.9242252770627177	-0.6458209489423166	-0.5744546255770764	-0.20020129002974216	-1.5091044145342947	0.08248583306115667	0.4160032352507712	-0.9930303889336001	-0.2444279627794385	-0.6159037043300912	0.209682647811385	-0.09492026290034558	0.7689372578263433	0.9659299111394489	0.07946506351915993	0.8852044758363341	-1.5639550307370345	0.7485080235563776	-0.9174988732030481	-1.2731569943296812	-0.40252934265837703	1.4531169048435442	-1.0153495881844459	-0.5150276801120156	0.2695581641764465	-0.3438595002076764	0.19026367866887905	-0.39876585704405065
-0.9366068744824563	2.195913551806987	-0.538334232945289	-0.3997400168239243		-0.8877437148673624	-0.6931064470499999	-0.4648964636665368	-0.21291989587003185	-1.5417432385276313	-0.0016947486132016464	0.38326647990504614	-0.9137992863456453	-0.23522270737774606	-0.517065887489031	0.309219339705421	-0.025252460757625616	0.8570832511368719	0.9114630272754425	-0.04428771572269093	0.9737771177659453	-1.4564255061590985	0.7527461467105303	-0.8727796201571506	-1.1803182327592352	-0.46965728384079225	1.454803344563802	-1.0943683231780441	-0.49367611413063106	0.23168098994308273	-0.38901669238685915	0.20055589733110896	-0.37271505441918873
-1.0115165615124089	2.1421098827164538	-0.6038937207586185	-0.491330666422764		-0.8765811786277551	-0.7095717262570833	-0.42524795078218175	-0.2104221911407805	-1.5929447238710652	-0.08165982375063843	0.3348239377247284	-0.8223977804468691	-0.23002748262102565	-0.4776912925792531	0.3368898347746762	0.122156738859898	0.8777175034015403	0.9050012702329256	-0.12010744488306616	0.9760290405434289	-1.4200394963910128	0.776645467522895	-0.8126146183430002	-1.0692248300632132	-0.5092444825480954	1.4124348490077057	-1.1183180104267931	-0.48810488386969225	0.0979352903606632	-0.411547697815123	0.2847624760275861	-0.3793184073732503
-1.0272532457009322	2.030055619466263	-0.6462675450663296	-0.5590821884520267		-0.8767289499806633	-0.777186469840176	-0.4641096573903363	-0.1959023154669642	-1.666268098992163	-0.19269428578319234	0.32875695788094567	-0.7324566817267366	-0.2171138405118238	-0.41670479127669074	0.38601868351400903	0.23612515448111152	0.8457885893324262	0.8761946153207469	-0.26422999424618737	0.9221274182723127	-1.3317691676723076	0.7326525827268683	-0.7994003780193559	-0.9110200830881032	-0.6066655728918586	1.309938623563597	-1.1575495798612798	-0.45718925297013124	-0.00038819340713355246	-0.4771853044748049	0.43004169366030354	-0.3505074694160997
-1.04432636799144	1.961115893187193	-0.693307900210887	-0.6231954053054738		-0.9065373790398041	-0.8574469329702952	-0.5154564219649965	-0.26080291437093556	-1.7368014894923156	-0.2657664603754624	0.331154839894211	-0.6531892386553811	-0.2169484531871408	-0.32249489174082807	0.38887424644828567	0.3608728708374497	0.846737860720423	0.8250811229979698	-0.33734027821989476	0.8509379802502608	-1.1894412425070697	0.694125224320489	-0.8143352475366552	-0.7302983749429373	-0.656806305895341	1.2124841482425066	-1.167295585797272	-0.40543636991220317	-0.06577221119557411	-0.5296918091718406	0.5249837382426736	-0.37099772432607886
-1.137948770938253	1.7739047714237237	-0.6579155330943259	-0.6192780538821598		-0.9353156216883667	-0.9962308891616551	-0.587553038690003	-0.30338183018006637	-1.7728996401201509	-0.37810880774284816	0.35594019485949546	-0.6496156947622224	-0.29178256697468075	-0.24105507970100698	0.4119610851667729	0.42691939381800326	0.8099864675328217	0.7645133937082379	-0.3965009965479632	0.8260872022194627	-1.0196196770936634	0.7307873225157436	-0.7775920625897423	-0.6693931751153626	-0.687816741724648	1.1533789927230322	-1.211618336539225	-0.3614846968784079	-0.13891653670125703	-0.6275940712346333	0.6238346613474284	-0.28780904746166003
-1.1609551619037517	1.600505382308756	-0.6616503441027837	-0.6074576132116591		-1.0342635042234505	-1.1097908569956165	-0.6608478375615076	-0.34115081399968217	-1.7518575979057371	-0.48525798830447353	0.36508045581245596	-0.6164339216412655	-0.2537599787269909	-0.17781196665404211	0.38243131592614715	0.47784524788086513	0.8338054871249663	0.6981695163668087	-0.5036569525008048	0.760809697581035	-0.8990261306344474	0.7556238906549965	-0.7178815851139735	-0.5281057382869709	-0.6800737594841106	1.0727284658403984	-1.2461337724141353	-0.3424821961881935	-0.08657511847366281	-0.6543976982503049	0.6556761882843897	-0.2248365737441132
-1.143762599493018	1.397079312613515	-0.6831700337748667	-0.6368897820173722		-1.0819743929136876	-1.1740578264821584	-0.7363651692209442	-0.4173137062949408	-1.6828508884432825	-0.5523059813611433	0.3129094543574415	-0.6745983779345781	-0.2121503551880116	-0.1021261055587106	0.3000894544841687	0.4897479808818777	0.8076122819899331	0.6353281006979408	-0.5925848269633296	0.721424380959385	-0.7220357006794945	0.788562661572805	-0.5799533454386688	-0.39659536172265253	-0.7340321488683074	0.946508740531144	-1.254455972731963	-0.3205739753250981	-0.1105748479863214	-0.6854374606796994	0.765625804325073	-0.11840796362447806
-1.189449987799184	1.2397037040265302	-0.7161890915403636	-0.5777496688123875		-1.0791222791161608	-1.1615752822788754	-0.7775773392855624	-0.46120019934779954	-1.5966991240743607	-0.6820107043733568	0.2960580116709145	-0.7697979654011331	-0.2155347516682437	-0.07859054100992764	0.2374960440766038	0.4291493188598472	0.8374118823050569	0.5496092152980221	-0.6549255646382737	0.7156279537744887	-0.544518261155669	0.9296537667656107	-0.47184850926334737	-0.267140891066432	-0.695665083032267	0.8391948030786068	-1.3371204335690456	-0.29348651709825413	-0.07168420772070097	-0.7064759323198241	0.7695152609445681	0.002518208717773962
-1.2358507887153463	1.0864975508274446	-0.7016473780149728	-0.5410923281215486		-1.1390981802770643	-1.226893753310906	-0.7571922765425309	-0.5199380945711718	-1.5408502073174173	-0.7712972198157446	0.22323621487395529	-0.8467578444994899	-0.1813375207864787	-0.0684145487338555	0.29847197208955195	0.38703700956707543	0.8424060686951387	0.5166851193305756	-0.700643664806813	0.6636075178060304	-0.34538121106219494	1.0185230295078482	-0.4619725207079428	-0.14579860688444582	-0.7090094239183204	0.7618237672753783	-1.367208029836713	-0.24097122450042488	-0.07725887040479325	-0.6736402682985408	0.7771524075868673	0.145248964082781
-1.283005604708801	0.9466904811393938	-0.6858901839048132	-0.6178099762614669		-1.1300421641030716	-1.2308458582884032	-0.8025633453960872	-0.5790730719947064	-1.4465846917749727	-0.7701603692568358	0.140971764121378	-0.953394474111723	-0.2037257065771843	-0.08177665642495927	0.30550013510001184	0.25949550624118645	0.8679526166578345	0.40908204750340554	-0.6836201579600474	0.6125005831042445	-0.23738154808527212	1.047629992748209	-0.4068214598383485	-0.0836078242120273	-0.7486656140959459	0.6274764829633261	-1.4029943720788196	-0.22310985175322492	-0.08764333231182221	-0.6407165955471295	0.7057009309603955	0.21488080826113204
-1.2919467558108544	0.8627166286704095	-0.6374446153573967	-0.6449318740569985		-1.1628380748289806	-1.231445042585745	-0.8398005642575258	-0.6269823685819216	-1.3794468724013793	-0.7857766836166464	0.053225339055849384	-1.010210286284341	-0.23897354938090273	-0.12865378979509892	0.3457435974783526	0.13531959219846057	0.999274743309158	0.341677163857259	-0.5627535350427514	0.6013692178723298	-0.14089615625872048	1.0785848165656442	-0.29142371578393667	-0.09215921753797561	-0.7009523005162497	0.5105744545485893	-1.4327340743614676	-0.1646378275993865	-0.04113852906839305	-0.5775784050959782	0.6030143572794943	0.23896067426235196
-1.2640601060951644	0.8067253128647005	-0.5491725602334162	-0.6286187442019617		-1.181199679410065	-1.2100484123023394	-0.8696073421218987	-0.6701783963576997	-1.2332674809111166	-0.7743876702606697	0.03223761496379	-1.0488457695310702	-0.2542284366116766	-0.18313703346700744	0.45549317206156115	-0.02577495705589925	1.1409986349749057	0.20647031804428675	-0.497256092606027	0.6062515257247436	-0.021084636873719177	1.151995233489129	-0.15734884819205183	-0.11125100809862512	-0.6802651279175278	0.436781621986938	-1.5032611078749212	-0.13834902369094199	0.03290660446004175	-0.5547075796836102	0.4496862293259422	0.27556568440782325
-1.1308476074420388	0.7233909206009054	-0.4859633337599062	-0.6407811168752563		-1.1686774738802312	-1.1393352775517818	-0.835119666005208	-0.6792885879314892	-1.0616387451919365	-0.7001217435591918	0.019846388983577382	-1.1158890170568116	-0.30226186179642406	-0.21561009002013387	0.522020774622939	-0.14184921973634024	1.2801961289670918	0.12999199137733952	-0.32555497141451023	0.6852586721512051	0.026416641843465573	1.2122008834429823	0.06666231086562335	-0.15881854706224113	-0.6087499923964493	0.4054855004366379	-1.5154698342934838	-0.08055315607513089	0.20549397745939513	-0.48757913890226545	0.21234646685362896	0.26883964848444797
-1.0453281944172708	0.6319692639244833	-0.360464711046509	-0.7108043310648211		-1.0772452382293458	-0.9961954821448245	-0.7943699666719287	-0.6552509185013972	-0.9155726968268996	-0.6736105029688029	-0.06226870717420228	-1.1811960043952874	-0.29257043962849194	-0.2260105573747567	0.6067098312758652	-0.29244903656189075	1.4444745147375087	0.032488091942734845	-0.20116041157951928	0.7966673005831012	0.14928339927629208	1.311935099796053	0.31535482835361056	-0.2333272574111997	-0.5835732399778366	0.3428055342849633	-1.522624045585945	-0.05938370866216984	0.2919856617436096	-0.45427893337086767	0.11606736868287086	0.30601756494889065
-0.9195700863786698	0.6112601604491193	-0.3214458585743423	-0.7250903988076424		-1.0343964562122623	-0.8571895483510816	-0.7406798050626547	-0.6402658032078932	-0.7985207629432665	-0.6184321052787217	-0.08385174746952131	-1.176154565898184	-0.2610676137475495	-0.16693250171782667	0.6040297160642446	-0.3523076357118312	1.6174166277866397	-0.044717530332258684	-0.09725737785237493	0.8849472883518394	0.2180588755639759	1.332435562484378	0.445724052448908	-0.18798439663126718	-0.5475622595941749	0.24822877339594088	-1.515758398726396	-0.04497234155462495	0.42214605448456977	-0.3711482460289323	-0.017474553694865037	0.2735928033748573
-0.8295424293301238	0.5873958217586628	-0.3003321318037809	-0.75952518148032		-0.947064048214615	-0.7386354817760548	-0.7427805226656927	-0.5893396471738026	-0.6641525788077733	-0.5335347521418264	-0.13515445016094446	-1.155160090064072	-0.28761500604902457	-0.0980629306970265	0.6905634860605929	-0.3303493492453161	1.6667012535358903	-0.10083100243956085	0.06421068981268764	0.9900652120697606	0.3306790936878232	1.3385591644188322	0.5390726017085778	-0.20058110627201337	-0.43785199139891046	0.24039808415515304	-1.3947351077208068	-0.001812134222138251	0.4723922504142032	-0.31038312991159384	-0.13601124926217914	0.2437961193331232
-0.8281981002892664	0.5759528733026936	-0.3413126084606293	-0.7222189133146134		-0.8600435441292648	-0.6827765700074915	-0.7543961378254178	-0.4904471076233318	-0.6200413053579773	-0.4316198539576435	-0.14096546505908492	-1.1503637891149838	-0.29916847153469833	-0.005110236482096087	0.7959251961583981	-0.3156206423533136	1.7250839101073236	-0.15707015927175563	0.1740941581474275	1.104914406842078	0.42831899112178995	1.286574112518803	0.5820600941300349	-0.21069534240307122	-0.2891579698900941	0.29092212703675785	-1.2972046715943624	0.04643149692358886	0.5762552829037632	-0.2495613582450559	-0.2827341536190543	0.14772783134711817
-0.7768144584175539	0.5469541404214034	-0.342327062701798	-0.6197038335586814		-0.8279684594505442	-0.6774708765825614	-0.7716325585657128	-0.39514986818218567	-0.6072161947053633	-0.38376442969403923	-0.11999535920340883	-1.0636205489420583	-0.3380349618860322	0.09822155513241929	0.8237038720268381	-0.2446396138158792	1.7408855552332827	-0.16589904964140836	0.3063580015758129	1.1005261395935166	0.47776491316976627	1.1686673878677472	0.5791171880456139	-0.23440268081737775	-0.2804741365286988	0.30304861512218445	-1.1407678041089873	0.1446989562576967	0.6068428627903877	-0.28100802082880827	-0.44729532041550923	0.09304083679869925
-0.7297263567254866	0.5249817452568463	-0.3687576557106492	-0.5137310779240618		-0.7861523681103392	-0.6873527698557588	-0.7965703616182961	-0.30601702165177597	-0.6152344942566009	-0.24003129370720325	-0.04083291929774953	-0.9466943818342838	-0.42410083423603695	0.16397246980044844	0.7168062714414408	-0.2493205185714779	1.761923084244452	-0.21285837540625413	0.44217167208417196	1.134013872259423	0.44320416782380906	0.9951029957100761	0.6685197159575901	-0.29714214118401727	-0.264792963623844	0.31317523936998437	-1.014569784387001	0.22405159314303189	0.6226979943845364	-0.302923101119493	-0.507187054478556	-0.03457502953073506
-0.6429172773455136	0.5492953348312277	-0.3929481648210241	-0.40674992021337575		-0.786351039903342	-0.7750904705380194	-0.7739614252644552	-0.2490864216854977	-0.5917887240811666	-0.1568115759404079	0.04259473547061425	-0.7906043480360433	-0.41763211876024303	0.21424719058983427	0.6269201958654049	-0.2037872263510098	1.7583478232824383	-0.23253074736978613	0.4762017765003761	1.1139977080027266	0.44176175787651584	0.9431735643162119	0.6648845024736179	-0.4174020064137592	-0.22100360677091718	0.36442867917460975	-0.9226018279851009	0.34042438046423096	0.7011591476004313	-0.315226873428274	-0.5586443407583314	-0.08654530613396742
-0.601953189841759	0.5275438974489673	-0.554965431484642	-0.30486384667649713		-0.8433439768974663	-0.7727853369929237	-0.7945334519692496	-0.15862980694215065	-0.5545362536443398	-0.015146023008384368	0.14707017650052676	-0.6934757653574889	-0.4635412215599274	0.23011773257944404	0.5406398047835409	-0.1658762319579727	1.6632228506071094	-0.2517152827129921	0.5268253958687206	1.0952786578585636	0.4071875109864811	0.8494350285656933	0.6412713362021358	-0.46881298346749756	-0.2517387185000549	0.40925542133998505	-0.8593797805507641	0.3906432063931882	0.7289426206636158	-0.3836596382633137	-0.5886128082617914	-0.13654921779024404
-0.5426436737578142	0.5668412989106686	-0.7032427454581948	-0.2728508345801297		-0.8474840790451731	-0.7607723238353743	-0.6743398069135839	-0.1287742479330683	-0.5165471437133565	0.07927034526088976	0.23459807537272895	-0.6206657539163515	-0.45687069917455847	0.2825821493549122	0.3873796933309054	-0.10717135197444641	1.6309544446556337	-0.2847779017094334	0.5682671857504942	1.077392245370976	0.3558486664447161	0.7575042078678763	0.5408472962942704	-0.5362444794759395	-0.21589936108403998	0.4213049429472376	-0.7534207965320431	0.45441260674677586	0.7295379307908165	-0.28954604608665957	-0.5598530430034241	-0.21091373111790138
-0.5710503722131888	0.6124688564044334	-0.8497152411994346	-0.1577051583062082		-0.8917421246458416	-0.7395733888891564	-0.5800586575585314	-0.11402470483154399	-0.47875311292189504	0.13805550893985405	0.2717234032669279	-0.5297318528536693	-0.4120517413172672	0.31632762373933626	0.3002688223508555	-0.09869045265676243	1.623680245228173	-0.27323611483727095	0.544292955041801	0.9393618743416792	0.4253225805143462	0.7030278005448892	0.3916511704086645	-0.6126986133723417	-0.2253359288238821	0.429853548167658	-0.7123232935117938	0.4480106698819755	0.6270797779587256	-0.19965363225873928	-0.5392246133164809	-0.24058032491670103
-0.5637244245627862	0.6472072820517203	-1.0817849273030102	-0.014620069417901222		-0.902752745217334	-0.7101671776643441	-0.505015729954051	-0.130245173429345	-0.46578976543361844	0.22154923047997724	0.31703620589874787	-0.37959119295453003	-0.38427871033197947	0.30935513260442843	0.19288294183223345	-0.08015579591324466	1.5565814398768587	-0.292319287225059	0.6300627830281492	0.7676788500862651	0.36798742660822115	0.6164233091643172	0.16688272517819025	-0.6485432242127296	-0.25054134746582307	0.4232106762023727	-0.7246023345174386	0.47678841022019736	0.5848752789092138	-0.08568159022070912	-0.5948707218252982	-0.30076279115631604
-0.5890000702088594	0.6844745964634682	-1.2154300126476993	0.08668873369860856		-0.8699086543719746	-0.6520785478181617	-0.42053029020954336	-0.1381670074386518	-0.4661062724780195	0.3001642002926231	0.2828247941573473	-0.2875227106134096	-0.3435249541179627	0.27465105002887247	0.11744390748522575	-0.07469044720004925	1.5190974705332823	-0.3005502307408253	0.7724620564759022	0.588352605645386	0.25969281453253046	0.575622722590895	0.005994628464526741	-0.7854308407026627	-0.26865198279769553	0.41680789876104934	-0.6691492561677981	0.48317483590108773	0.5006906997102848	-0.00831628487651801	-0.5940911868307126	-0.41187073805519975
-0.6388097638920686	0.6891772098064158	-1.2948447965259917	0.23482400960209446		-0.8335564596273966	-0.5892908469050778	-0.3318873486043309	-0.17343104395480627	-0.5040087403084702	0.3635932427457358	0.2832532376330412	-0.22719661005606948	-0.34452659890266774	0.19983791616511185	0.01021620882862842	-0.13682727540609335	1.5692210551434012	-0.3679561558423198	0.8335973648536037	0.42185070345916165	0.11944656284588855	0.5392678883243162	-0.13362982975454973	-0.9260813047013408	-0.3448912263523508	0.3321221960858096	-0.7703826543152438	0.39200496558258174	0.38105960326548666	0.06689962224210322	-0.6619647549476187	-0.5147350838480095
-0.5665634839394351	0.7323948154991572	-1.3319336562220132	0.3646753636527		-0.7760569341127443	-0.5185358557384872	-0.28718848846310707	-0.2630707952678683	-0.5502606367242714	0.42604204395251594	0.2764191637812577	-0.0942734453491082	-0.30503526203799824	0.09443767589415396	-0.02816213453895461	-0.2269226277638406	1.6175059484387275	-0.43665742416949743	0.9233020000534928	0.22721477525246941	-0.011534752882261167	0.5161625351707394	-0.1470602662314716	-1.093455605485256	-0.4370631782252083	0.22960131761759967	-0.895327488811362	0.30812119041813524	0.3521007652516567	0.08275343126378931	-0.6668767922786155	-0.5423501290532341
-0.5180815913669329	0.6957855540815969	-1.3447837728834362	0.4077446727263666		-0.7447319017420135	-0.3850359717770201	-0.25423657755799967	-0.3929090958091665	-0.5913099111345603	0.5363859344452166	0.24693814840525857	0.013911719950160694	-0.25181740911576805	0.04556649028731216	-0.04154773960493853	-0.3300028553817783	1.6293643436904595	-0.4952589709731095	0.9800052030474097	0.12979936277313459	-0.12552888091462683	0.4912262350508412	-0.1980790093209451	-1.2034286147580198	-0.5022525232696837	0.09540947701124018	-1.023997815013422	0.17480531116295409	0.33752097705150497	0.17586263386421672	-0.6024197628844894	-0.5964067375338314
-0.47881900549178524	0.6969293848559711	-1.4407351869266654	0.48332463132664144		-0.6455342309194829	-0.1838119446815031	-0.20187409686086583	-0.47862125131319855	-0.6518117084937252	0.5119107649751397	0.20383433226365955	0.023340023913630104	-0.20507959083950053	0.019717899757697575	-0.0658158859898385	-0.3753524316497735	1.6378515064731025	-0.5289374309198623	1.0866727841497272	0.011338716765121562	-0.14550495163091828	0.5798004136082389	-0.23386443331611467	-1.2326547772782708	-0.5867550945000327	0.01782709601855624	-1.113924492835902	0.06039864702715092	0.34438928949410047	0.2114287214303407	-0.6156271402811208	-0.6152488740635776
-0.49113611545145963	0.6439513882913586	-1.4956784984899116	0.5597059224420718		-0.6449820343083041	0.10607736932268352	-0.21627852851347518	-0.536132388397186	-0.7042616937910691	0.4799714586158094	0.1895428393444048	0.013446280038805455	-0.19754643086710547	0.018255597198800648	-0.05235518704265437	-0.43501715304385025	1.6579248415138905	-0.5184719976171291	1.2027017639119637	-0.0753401632828238	-0.22890139333556475	0.6021978057857533	-0.2125646967144415	-1.1471965815047478	-0.6661355999210942	-0.030194721288138316	-1.1871179881409968	-0.07646294738610791	0.345967597867952	0.20423527965944924	-0.5969643473619198	-0.6605117949615918
-0.4795153449794909	0.6075700606944798	-1.4409084761808697	0.621260818917223		-0.5327447470767435	0.2716376971954683	-0.20541843376279179	-0.5731914581695332	-0.7916359836477038	0.407686396126156	0.07126911591036482	-0.010879854254470259	-0.19288087955414315	0.08247738292311238	-0.06542045389380412	-0.4379947032300756	1.6358788968424907	-0.47344809353454786	1.2442480420998265	-0.1105197480916971	-0.27943416462327597	0.5764430618738063	-0.2455685713104395	-1.1519916029287836	-0.6537502725615745	-0.043656127410628354	-1.2702239852046426	-0.14556636403986603	0.3262475109799136	0.26418752461907846	-0.5592081439753469	-0.705866670217267
-0.49447197399243903	0.5269535539432163	-1.3897593759143734	0.7606676857850396		-0.4670395756578052	0.4297306741309367	-0.2641771911332143	-0.5980041373367962	-0.8960846705971622	0.33381670949250336	0.033210622109525884	0.03986078203866005	-0.2697298144816406	0.08829634923928312	-0.09736217916578724	-0.4654321395567183	1.6006074442728386	-0.38489379861214856	1.3165711348852098	-0.16588155083812756	-0.32359107979974017	0.5590513014009175	-0.23856133017911257	-1.1124042709547541	-0.7136443350726696	-0.018950922328939225	-1.3713889341483039	-0.15528755901959088	0.30813733503182295	0.18623084865233241	-0.5102134752154422	-0.7491557031560555
-0.5001182276998495	0.46399551111786846	-1.2770263075038992	0.7831578172705498		-0.33586325896067193	0.5233823260455235	-0.37224599361689337	-0.6323742770037188	-1.0287855846261662	0.23189360820156155	0.08226489748609742	0.07630411354479243	-0.33454794947296185	0.1210173724278892	-0.13742722013125624	-0.43051813038969494	1.4845572334522248	-0.3659436664643406	1.3973646728322464	-0.21415986615763338	-0.4308297247866256	0.44520773151691734	-0.20486900766103475	-1.060443434526716	-0.778438599660119	0.04581390610130619	-1.4506131100224215	-0.13089224309462685	0.2741217545727846	0.10252941330775105	-0.42229860624937576	-0.8048099062766548
-0.49334428709157063	0.4117475285270854	-1.1597357730353095	0.8200119546956053		-0.3109164455420768	0.6546057938440216	-0.4785228671535748	-0.6823327925453206	-1.151737718408377	0.07876771489991388	0.1492730566701822	0.1119643851549712	-0.4403225768395302	0.15043592260729727	-0.15602026946807807	-0.3864059970952173	1.4274984525309602	-0.23145132624097053	1.3725144680394399	-0.21988006522600428	-0.5224684231322179	0.35469172463810716	-0.12182820691955754	-1.0289771847145543	-0.8277731700069758	0.13609917115065778	-1.512223611372922	-0.11121042329099406	0.20214571127461262	0.03198362310972953	-0.42987604897116	-0.8035384130383546
-0.47870261414339765	0.3504423726676436	-1.0670104447592228	0.8803720218201239		-0.2934033158448325	0.8003226693825443	-0.6172637061802757	-0.7091578191469908	-1.2220896509243941	-0.04086328889708975	0.28533757510084673	0.1650440855487513	-0.48847295498266197	0.1382744260765379	-0.16226040457169014	-0.353167551146896	1.3074511559570197	-0.17676524442964042	1.289413640821544	-0.18993084997003337	-0.5262051533714793	0.24179065113260761	-0.02511689711945674	-0.9681788654867531	-0.8958696765582482	0.24801003323877602	-1.6101379951982326	-0.01125701998346158	0.12153618307082911	-0.026119248750675377	-0.4510009638918634	-0.7203833177433185
-0.43943651321366095	0.3248195034428759	-1.0339359128149355	0.8967309408303177		-0.34477649267304955	0.9594132704326203	-0.6985065417173687	-0.7627561864328782	-1.2578604869502148	-0.13820237408564673	0.2923694536974829	0.2052503776820199	-0.5246072153657777	0.16704870833183058	-0.2613233383948523	-0.28788392910075145	1.1714206725830016	-0.07303543971762654	1.1893017130201398	-0.15770271482201365	-0.5840600315255553	0.24004991009030055	0.0447004070939314	-0.8971045712121392	-0.9252640005657	0.3656612354880157	-1.6361549105807218	0.14472203057420346	0.06052821072126946	-0.16495117922240565	-0.3415734066670888	-0.6487041725798594
-0.4934697888875673	0.36435343152790384	-1.0326430783358718	0.860620988676126		-0.40239828530697447	1.122902121503944	-0.6607798844678491	-0.8209141176701946	-1.2322629229719138	-0.2737845730717277	0.38641890293288966	0.13968998070318345	-0.5863264288355189	0.22118428275642454	-0.4157832682227813	-0.26079936730489317	1.0193362217450452	0.02908770236200467	1.0999166999210215	-0.13081880931035061	-0.6181760578606336	0.23862829194512852	-0.011088012682398247	-0.8094090863651318	-0.8728070367173446	0.4713070538746381	-1.6758782479050063	0.33467796017174667	-0.007118634302396875	-0.16217007162325064	-0.2905576755970375	-0.5674213467090872
-0.578840385978757	0.3943760552274866	-1.0030464912885086	0.7545743459956855		-0.4112123402532849	1.2496984186228741	-0.7047932037430165	-0.8308013928127961	-1.1722349325713248	-0.4260496403531186	0.41923537078788986	0.07320296757437852	-0.580331029903068	0.2419747769749252	-0.532257381791444	-0.2413091229289889	0.9152518809956645	0.13521900842762266	1.0208688610614605	-0.14513027764940142	-0.639259114863471	0.2563840838678403	0.007573263775161228	-0.6902773002058814	-0.7681985326552961	0.5900597502342018	-1.658056894040914	0.4959359212340305	-0.13029199086837245	-0.24716372939621783	-0.31201458782473634	-0.50051055292082
-0.6127714948717499	0.44640352913715564	-1.020940490363995	0.6827900556255562		-0.39751105740561954	1.3699593861478285	-0.8026650006908959	-0.9015408760131687	-1.1481032003567626	-0.5055748589038646	0.4269874949003249	0.10070577440463704	-0.5622835467465164	0.23264996087407325	-0.5885197401060236	-0.24825081625021883	0.8057730222384374	0.21656185940948663	0.9426855090052191	-0.09505212378888536	-0.6899417262272197	0.2417109433118168	-0.07962159941319459	-0.697072149728192	-0.6506946136001281	0.6465272482647412	-1.6438545910391489	0.6423968682487798	-0.2605151177005661	-0.27020617579822376	-0.23070026524537876	-0.4334071352968629
-0.6725691013929411	0.5056208884445602	-0.9934664662005266	0.6291181041426444		-0.32223092789381963	1.4082603167754986	-0.7804360212088441	-0.9632188159594408	-1.0955203456746385	-0.6528997451926996	0.3493765609362027	0.16895634089853628	-0.5525823541611763	0.15954162422849086	-0.658687754736228	-0.23572202163190545	0.7159113258311003	0.21564873029633996	0.8783475467425672	-0.12558540711454286	-0.6994731948943823	0.2344335803919067	-0.18656019743843794	-0.7103957722328144	-0.5056313297210362	0.6736750804234825	-1.651889625961538	0.8355254643499329	-0.41305252526455793	-0.2476725642146989	-0.22251541731588378	-0.3900093543222545
-0.6381333310910671	0.5373009350320028	-0.9667490526131124	0.5869696328191111		-0.3174305931226922	1.4719864791912998	-0.7916304658346937	-1.070396471280119	-1.0060999762761658	-0.6981014784250761	0.3619175419256765	0.23724061971392457	-0.48247714009947107	0.0867887894620484	-0.7792412585740063	-0.21902698215160635	0.670264426418715	0.21272810132310543	0.8427909205564088	-0.16882277769048987	-0.729500839415673	0.2687243514777524	-0.17521709502735722	-0.7009796726923525	-0.4318414972898549	0.6889013292716095	-1.625676845332793	0.9301160136632645	-0.4566430837441674	-0.26490641176603086	-0.2275980942529038	-0.3406107095115726
-0.565814095821755	0.5709676555549901	-1.0144775101071954	0.4418735377561105		-0.31129857791996673	1.5817426874692697	-0.8998504674940027	-1.2036805750636632	-0.9174859959873733	-0.7623922272318537	0.2815041071331594	0.23396638375636591	-0.4169470213395557	0.0774957566417821	-0.8599896629874803	-0.1260203912827874	0.6239676203454487	0.21974211373308092	0.7805326156084316	-0.14051501131070754	-0.7929363958823344	0.2649546575777247	-0.1621493622129276	-0.7506346258816882	-0.34109644946853734	0.6505915811438526	-1.5933261245954065	0.9999533766784019	-0.46611914316354264	-0.2913309451708916	-0.2641237079854669	-0.2532548799039971
-0.5146109412428275	0.5621912902863533	-1.0287516998027477	0.3151342109291947		-0.38112628233991586	1.6810061482752765	-0.9430943826622403	-1.2864782279094034	-0.8385806535885238	-0.766908537692111	0.1407837495101532	0.22034692730450822	-0.40671542960916296	0.09264759806727277	-0.9549964607990052	-0.13519649218276242	0.6174256085676195	0.1997626449908957	0.7644807489202193	-0.051558014856265134	-0.775966448465552	0.32818628858178	-0.15400139473175872	-0.7523073176669287	-0.21789094694972683	0.5772333605397243	-1.527105432057073	1.0739766162881506	-0.42188636315949896	-0.31169940828617093	-0.21339241654483526	-0.21950467930675846
-0.44961621890775927	0.561874000300189	-0.9985422740839602	0.17768375261519		-0.4026583469786352	1.7056700183236306	-0.9355902439537832	-1.341009668609518	-0.7538654770039155	-0.7193065093970495	-0.043997214614426496	0.1481784520765709	-0.35114042808702395	0.07169508155831313	-0.9930029083158981	-0.10739822203374885	0.5828697596187296	0.10601888221737951	0.7420644691817286	-0.02666057285683846	-0.7347314699006153	0.36967615339570936	-0.16198637015586753	-0.7252048705844216	-0.11001834411504471	0.49729802502659154	-1.406342071850777	1.0764131933694263	-0.39539116570570493	-0.3299341101074603	-0.13448099547901862	-0.23432637687862484
-0.3263474868764072	0.527512819647068	-1.0359275788901365	-0.014103380428462042		-0.42603136160751626	1.6839434892591936	-0.927614344798597	-1.35946533738325	-0.675349479138594	-0.6980280506157933	-0.2589493885253351	0.08809947436940795	-0.32872988715648643	0.13889568507872835	-1.0772506283245726	-0.058771005709336174	0.5656572993584277	0.1069871516572886	0.7430628517299672	-0.06671031022386882	-0.7567841933654127	0.4387799178800945	-0.1590038880736458	-0.7400295009389863	0.01862111914067003	0.350682056165792	-1.3089809814380415	1.0320180315562464	-0.3218890781690769	-0.42343004348673113	-0.0038604197723859255	-0.27997520515832464
-0.27524885136965327	0.569123316754544	-1.058236305305819	-0.14908364018793444		-0.41072550204629776	1.647788046446766	-0.9303769153968433	-1.3204963063757822	-0.6172972737454486	-0.7412418169463468	-0.35049374477493667	0.09688538182207349	-0.3158449721984694	0.18608791662488272	-1.0778782933214348	0.011424047510360968	0.5279998449239021	0.05902302030538749	0.859999510471304	-0.11635500423097574	-0.6979851192569155	0.38534121889958967	-0.16936104662545623	-0.7266044997370376	0.12439638127756165	0.19971864300552228	-1.1951647231619598	0.9748882813822364	-0.2632835538769075	-0.3776479405998672	-0.004780210636927527	-0.35449666009578423
-0.23913683044356784	0.5057539421552001	-1.016858528620642	-0.18866851348704272		-0.4220235731062327	1.6004228455919065	-1.047655554458959	-1.2129790102207874	-0.587365343327168	-0.7540032500782565	-0.4453450239730321	0.1363038871494771	-0.3387988155970495	0.1995434182635533	-1.078549014276372	0.12291992148895092	0.4774958723200702	0.02134250308809576	0.9857541735419509	-0.20033974365550553	-0.665956329397435	0.39840892729932864	-0.1398417023548592	-0.7442833601541031	0.13270808855329677	0.1306369986517841	-1.105902608865762	0.9204093831754735	-0.22695933744946967	-0.4154831282359111	0.018060019674651463	-0.4771074084931131
-0.19927116163104097	0.49391587447796076	-0.9871250840720206	-0.15011723373264158		-0.39090171038718874	1.5248364413171662	-1.0609639347289868	-1.1894028625958415	-0.5791391481445568	-0.7959241267532841	-0.4642420840487661	0.1846052488518323	-0.41917257905499755	0.24951572702396194	-1.1867047934456385	0.2612549615275521	0.38688849438146644	-0.08019475408412909	1.0498262741779412	-0.3026706850245236	-0.6542631101650846	0.3906916549723899	-0.14338653429013334	-0.801151194010451	0.11393588385097186	0.00821256130573581	-1.0782718260335558	0.9025436410806933	-0.185311822921933	-0.3883130078035708	0.05797281568810532	-0.5893144211890846
-0.17394899531351654	0.42424104441164834	-0.902686707977151	-0.1772927256529583		-0.3868482362121013	1.443418782261203	-1.049266538883071	-1.1196959514812173	-0.5292678097659136	-0.8634584039801426	-0.4621693385796733	0.10367086100015652	-0.5062733722489976	0.30528671875338664	-1.292079864641201	0.40485400477959804	0.2944407153420853	-0.10418193235905837	1.1249852549471322	-0.42454611990825575	-0.6184508408446792	0.3947894145982275	0.002041738555232775	-0.8395386858461598	0.15872600209224025	-0.07083984080577928	-1.0705384443168837	0.8465985146645366	-0.14913373624626397	-0.3987732538658056	-0.012917250712498251	-0.661564736591762
-0.15414316915521672	0.3608150830631799	-0.9129255882831465	-0.20606979734114467		-0.35599204177503146	1.3411717813365827	-1.1150733079394208	-1.0742645594328675	-0.513582864975037	-0.8617997758086311	-0.3974034002862594	-0.012436983463724438	-0.564697353147375	0.4014718903197016	-1.3814108517189965	0.5433617482116475	0.15147073881256296	-0.1419555556844186	1.128245529032537	-0.47200595127822736	-0.6207630429144023	0.4265799457552375	0.08274919079825536	-0.8650971970048195	0.15266897885203887	-0.16506795024745466	-1.0207398609045655	0.8168591745528018	-0.15195751973517937	-0.4670850024477513	-0.03907829647526562	-0.6974840646774119
-0.20361992978018034	0.3724735926022239	-0.9437622378114113	-0.26909708275354477		-0.24260613106795686	1.2808551150612844	-1.112520799592096	-1.0173392383107653	-0.48412445997391673	-0.9514049119220853	-0.3517050986299307	-0.031970371444164966	-0.5682607146464831	0.44518018534015374	-1.4339846693013327	0.6215619771048752	0.023681253798279112	-0.2190962384846075	1.0978844621014583	-0.4813091190495653	-0.6151858627747064	0.4909058096112716	0.08252781596758005	-0.884819059383522	0.18062122068447864	-0.22389651086239198	-0.990419817151525	0.8168488753763625	-0.16683224380794776	-0.47668211254902515	-0.13269598965962573	-0.7440235018711493
-0.28736675099066955	0.38970620381587656	-0.9586687377740949	-0.21140148359427613		-0.1841172730556712	1.1518283237192717	-1.0382793417310374	-0.9639037610737535	-0.48219262267344193	-0.9777523904909572	-0.3046539967094602	-0.12875838971740938	-0.5098241490256816	0.4202010622184604	-1.3796479661269951	0.5829798713529131	-0.10764695109745961	-0.3694637391468282	1.0807098745377095	-0.5500555922125888	-0.6150273925357505	0.5625665426637765	0.07880283147371966	-0.846245523836197	0.2863017345354609	-0.23716427142656354	-0.9195331791912393	0.7828860406679926	-0.22936592852619916	-0.5127557885115468	-0.27906015080341257	-0.8472089066798836
-0.3635810254238794	0.42548774181211035	-1.002351236107907	-0.18028344134870097		-0.06349028125721931	0.9986153613816526	-0.9813974511086645	-0.9063490358192807	-0.5221171936153939	-1.0132677412039788	-0.2902580957189086	-0.16662217277808428	-0.4158037055024226	0.332652159557638	-1.3187285074658108	0.6028476640635198	-0.20332654432933275	-0.4195850085567033	1.0688488435773411	-0.602778212747398	-0.6681157244593846	0.6000087082515091	0.03169762546948103	-0.833999820446078	0.3895724458543799	-0.23637247153628974	-0.8531273991768129	0.7052920037644139	-0.31952338201189406	-0.5233220484374449	-0.5115264296909726	-0.8621067857461494
-0.490618398125533	0.42162187882427754	-1.00415327268369	-0.0961252784949409		0.11466282056125517	0.880824384394041	-0.966495964052901	-0.8305896960789043	-0.5279075923614103	-1.0474666933579586	-0.2255761443591655	-0.12972155055328594	-0.29870047385083337	0.3013087740636918	-1.2339703381506577	0.5449476934369796	-0.2525049887882695	-0.480548557152921	1.0906822127392979	-0.5685195459949132	-0.738373910848867	0.6335986531832997	-0.031273674370565184	-0.8801003744925817	0.4875297443232983	-0.28143028882656795	-0.7994561764060872	0.7057191595064155	-0.37461472664727336	-0.5707566237278408	-0.6614945805306537	-0.848231784038254
-0.6960442858633504	0.4342363825676837	-0.9444175166138864	-0.029953928316850887		0.30695285917743964	0.7703557854590726	-1.0055177135620519	-0.8053833357953687	-0.5577399025280394	-1.0678538145633294	-0.14018675903164843	-0.07255917079977021	-0.1882290015155454	0.22219433005924386	-1.1715142301981705	0.49240767235357763	-0.26308782998534047	-0.6114624293456898	1.0966965853692672	-0.564858639193349	-0.8047728397348235	0.6235614944527595	-0.06701581552516409	-0.9277980873336856	0.549739941412098	-0.26867563717737275	-0.7448592053576799	0.7009428280055987	-0.4777578907926495	-0.5264299905688278	-0.8011088146283027	-0.8294421697080132
-0.7254411895436703	0.34968896800717275	-0.8353001248365013	0.026708292863538475		0.5053506756268427	0.6815737071378934	-1.0085606207450502	-0.8277232610674421	-0.5868224951476014	-1.062759485190226	-0.05219467969290618	-0.056565671113917596	-0.06230354314473423	0.14596612485924582	-1.0551056290757557	0.4076882921033856	-0.28570341089396284	-0.7302907802971366	1.0258320096515463	-0.4878186932280559	-0.874085176305911	0.6465000832925002	-0.09511725972908718	-0.9514166579404671	0.5824497066817261	-0.20674045729836563	-0.7177742544048591	0.7160993769397273	-0.5077264800384542	-0.5600799874609892	-0.8808595954673587	-0.7958558666134605
-0.7759859457037137	0.34186996670150765	-0.7782135389695989	-6.70584866828694e-06		0.6751659553837366	0.596456421375543	-1.0095210683386715	-0.9041961270927448	-0.6526761132992344	-1.0624032502735337	-0.01072605611566661	-0.10123912945913119	0.039213306235432094	0.10060288075726023	-0.9732193267205373	0.30906680858681346	-0.27624014830136356	-0.8165792944332658	0.951796025452631	-0.3237668245135037	-0.939536632582095	0.6296668607930911	-0.15906619573960726	-0.960126490931391	0.5798547289040485	-0.2278410125692935	-0.5807603381564921	0.6485311617678774	-0.5554697998373398	-0.6115253337214995	-0.9329214141568881	-0.7775079341204834
-0.7451610690304739	0.24322406838681027	-0.7456161008580906	-0.03986699050941814		0.7447737557607337	0.5025582508782231	-1.0228499888740674	-0.9183353603954053	-0.7237856737679336	-1.0157738903567364	-0.021583494494341122	-0.1388761097099567	0.13562967027768227	0.02502443990625411	-0.7557766381490245	0.20923823516713208	-0.22051079312089739	-0.8937736689905067	0.9372957687556239	-0.18831516825744912	-0.9805848949160849	0.6114498327610564	-0.23468764165364794	-0.9144295987998288	0.6096668524201478	-0.1818547608881767	-0.4967300022158791	0.6205407986700138	-0.5837165202718415	-0.7376809476551266	-0.8839135597740524	-0.7385597834258786
-0.7164854186839575	0.19298057407851943	-0.6731700818695832	-0.007373497049385886		0.7074100043827058	0.4012364338250083	-1.0804148433199448	-0.8997729081451885	-0.7564955188541601	-0.9542485889066086	-0.014250003703249992	-0.1333485274360867	0.2717745073571253	-0.0002635786714524135	-0.5680536248277007	0.053991969189109756	-0.16391847046171243	-1.0105115350262204	0.8699040277670924	-0.06018130199610281	-1.0397964326762597	0.5960970372258168	-0.37674574027304464	-0.8851203405364314	0.5973744977521065	-0.18063460530895678	-0.3789843347496972	0.5933160180906512	-0.559787318437179	-0.8050442823434567	-0.8652727630360941	-0.7766522667049702
-0.6668751577204111	0.13607294215801335	-0.6318291025264973	-0.04877692827204962		0.7061116159618983	0.33172064204834545	-1.1115607323737606	-0.8789480186929796	-0.7377474034482044	-0.9163410321944692	-0.045431178890273274	-0.12474401042436889	0.3866438711284651	-0.027148965167945755	-0.45516640715810786	-0.031179200113433485	-0.11942419954831829	-1.0451953118199264	0.8652064651089295	0.09915843298562861	-1.0175439635394266	0.48716142780457644	-0.4133806854110957	-0.904715148673054	0.530502188685851	-0.18636727898087715	-0.2809698420207437	0.5607525813801155	-0.49830726669833847	-0.8449524512003087	-0.8754926481023132	-0.872907704088505
-0.6634717240483488	-0.034960275036306165	-0.5853477013925894	-0.003897832574028849		0.5810871521848342	0.22569639987104945	-1.2019924838486369	-0.8740187094130152	-0.8145811459380777	-0.8999268156455162	0.0469501436911688	-0.2471838872708056	0.4295163565175802	-0.09051798102547558	-0.31625931807861074	-0.07364098091445967	-0.09204024037237762	-1.0192349354369454	0.8768435400429666	0.20851425884171926	-1.022752081427487	0.38298301441921356	-0.49071185804005923	-0.902730587881398	0.39098164744338143	-0.14755821410254183	-0.15430430542815382	0.5231497326703217	-0.506604010846306	-0.927284181987418	-0.7750573038052164	-0.9373198508770997
-0.7050067568475248	-0.18088949205824895	-0.479134120604417	-0.014001031260062627		0.5358289713691654	0.15102178171865194	-1.3259993911324417	-0.8085975410611802	-0.881199575889512	-0.8907403364543269	0.2234496357828754	-0.2744583465370546	0.4472916131890849	-0.09912445876483593	-0.29069276010665035	-0.07104697276870989	-0.06644170059295063	-0.9526524228042981	0.8987619150827874	0.3056011693432226	-0.934654155498791	0.2991520635881232	-0.5871799117346682	-0.9738620565649473	0.1557849117569376	-0.09266729763265544	-0.11807546317811327	0.5192501939871293	-0.46531737792551453	-0.9587642713451989	-0.6607644209200509	-0.9610486699781035
-0.740793742827819	-0.3079861000500131	-0.3520050259423932	-0.017364601504938074		0.4871313035508539	0.09710415758997874	-1.481461242388802	-0.797520504935665	-0.8798627082586424	-0.8925030040286357	0.3874671079148241	-0.2972226663079716	0.4948993880154193	-0.1266830079000746	-0.2852856376649593	-0.0921612151191317	-0.06399760181165633	-0.9498316883344412	0.9175346131503886	0.3527722609691159	-0.8982650084008632	0.23357323167114794	-0.6090936105237164	-1.0047414367827399	-0.08384546182850101	-0.09965003182880662	-0.13980348928255504	0.5332228473880019	-0.48027003786589073	-0.9760450070290491	-0.5578832052067809	-1.017327051639756
-0.7731437227779336	-0.41119359393602944	-0.396075525624136	-0.03897225109106352		0.4296873629273743	0.029704979169373785	-1.5821715898980258	-0.8006916649978189	-0.922623945204846	-0.8873049353663969	0.5420156889334496	-0.37625385842194514	0.48067216461571094	-0.1809460323743092	-0.36862525420674297	-0.09234261512571487	-0.12352117350532602	-0.8667338052042771	0.8786768181592034	0.3565768680714251	-0.8809841345569829	0.16742439163087094	-0.6544374556737529	-1.040106635288411	-0.26302016094171804	-0.004164735598121383	-0.12236300523488783	0.5277634516186976	-0.4861805313421401	-0.9822210851029478	-0.4876112073274651	-1.024398914650221
-0.7664443874099163	-0.4488859077677917	-0.44905281003779435	-0.08728954741022138		0.3150813343971311	-0.021541410991225245	-1.5514615158265432	-0.7999830480379764	-0.9133839375442021	-0.9029998795056299	0.6847853677794482	-0.47117947419002537	0.4729362773321018	-0.18622881203048475	-0.40260633007538316	-0.12518405123159218	-0.12106660116590953	-0.8072864925129506	0.8366388843534216	0.3695299822773027	-0.803333717468643	0.13311503501412852	-0.736152624026075	-1.0658571552797254	-0.43322778729289935	0.0972979606656725	-0.11259886362794673	0.5445651535456271	-0.4473745928051618	-0.9974215536623625	-0.4098990011428537	-1.0292531325300684
-0.8791667361648667	-0.44038868882479865	-0.5536303794070516	-0.15417107549150605		0.25440247095530066	-0.1369231955027544	-1.5405407512179656	-0.7819432843144991	-0.8934273555574114	-0.8826001535264577	0.835916501447357	-0.5621264498855235	0.5305549244955563	-0.18451885342486146	-0.4387429827100089	-0.20391146503191396	-0.13145418659395255	-0.719204554397303	0.8581164235055487	0.3447396716848826	-0.7172563121451789	0.037936392792201824	-0.7632532424872586	-1.0747355431170988	-0.5821791951196015	0.1873666192094505	-0.06102744065598527	0.5583839434924284	-0.43588408390666	-0.885417838714656	-0.31532140427771854	-1.0509160398709958
-0.9802616501912909	-0.4148572865410749	-0.5859808858946308	-0.16543847831400865		0.16273650378323587	-0.2114354698958325	-1.5037698724554485	-0.7347854085721923	-0.843751915512993	-0.8650696141930722	0.9094018650928384	-0.5543160821004117	0.659885160932915	-0.23992127681535017	-0.34017417571027925	-0.15136321997739632	-0.2005734934869487	-0.6856604137870518	0.8309908181333642	0.24177392522386346	-0.66342354096492	-0.12168230931973718	-0.8146336810870153	-1.1612469088975534	-0.6215154146238602	0.23075345189556998	-0.10378032626756575	0.5479201882946672	-0.46128068538049866	-0.7714797900061467	-0.3292487336065566	-1.0826652349432453
