# Supplementary material for: Obesity dysregulates feeding-evoked response dynamics in hypothalamic satiety neurons
Source: Sci Rep. 2025 Oct 14;15:35837. doi: 10.1038/s41598-025-19800-2 (PMC12521569; doi:10.1038/s41598-025-19800-2)
Supplement: Supplementary file 5 — Supplementary Material 5. [file 41598_2025_19800_MOESM5_ESM.zip › Fig 3_2/Fig 3c/HFD to_NCD_1st_MPK148_matrix_3.csv]

-0.6106352514285629	-0.6831385809795625	0.018404926823498074	1.570963896132236	-0.3098003348968634	-0.07935279335206472	-1.1020155254721045	0.8865314284368087	-0.5347321779703539	0.633834023168918	1.2668540031646196	0.3106605569298567	-0.2599117607316529	-0.9707491658528445	0.3236950561095662	-0.6980708027547247	-0.6307967123963449	-0.1430494638746858	-0.18098616171653367	-1.1336643648723692	0.6169332899238643	-0.4718701350880939	-0.015903174483779824	-0.4266448884180666	0.6124742825183183	-0.4950043670420781	1.6003422451601357	-0.831175920385126	1.2623501839889948	-2.0272624891763997	0.354629169896305	0.5558690470536336	0.08649738129327526	0.034620086126288155	0.546972053223957	0.039442543584063336	0.9675864413664558	-0.6782657183179702	0.6081491208228691	1.3038621475871959	-0.16748997707718108	0.4548115292118218	-0.700329989369668	1.0370392849068208	-1.0058199600749707	-1.4645600802342318	-1.137378837512609	-1.230878300521891	0.4150629135375149	0.5590618267352662
-0.5595641205881468	-0.7227180107810733	-0.19166605752684956	1.674858386368681	-0.23946770167931195	-0.06651474363434648	-0.9701116611442955	1.1887529278389857	-0.17271052335842818	0.7644377157344993	1.0037854580391663	0.4497073041581503	-0.2136699900975764	-0.7128014032863135	0.21262142025121436	-0.8524481205818308	-0.6465574670658262	-0.03214833442769535	-0.07394407762104738	-1.059003686852652	0.6119271827609865	-0.3260841534141584	0.26441344966073144	-0.49055271468400147	0.49158149496028136	-0.5445982822138373	1.7605403981330774	-1.0197259713948603	1.2828984639656031	-1.8825223444348043	0.28600419927565807	0.6348060998375453	-0.2568512486151647	0.04060984413673253	0.49154694384931497	-0.18310970984890676	0.9137711268342057	-0.6472516272900604	0.4996757266125369	1.3405826636774312	-0.17435131555838013	0.2403956359678531	-0.2787501202290675	0.6300498824386402	-0.9199265200403268	-1.4943485385894362	-0.9761678130210971	-1.2618703236513134	0.640144423370922	0.5290010108752904
-0.5330359847164845	-0.8795293351949978	0.02363586353898713	1.6317955872179573	-0.29768757776247173	0.04586293132174082	-0.8229273479919031	1.0845740177910448	-0.14263923358449476	1.034998904356423	0.7446912634048526	0.49107026528891845	-0.20858345382829227	-0.6349563530936674	0.21113034960354835	-1.0417660608178432	-0.7134374729397465	-0.15751335234664635	0.09576959782711987	-1.0218124184113722	0.5394257318032859	-0.2948066145186313	0.3745353362662997	-0.5235879047231243	0.7994238327156434	-0.599772968404463	1.749222171217607	-1.1522943952498717	1.170008476198167	-1.7162036679308745	0.26346632231714945	0.6910743826457179	-0.2085567988009744	0.06783595083654918	0.8217412194775688	-0.2757248138912183	0.8604976567626648	-0.7163045602489069	0.40617710717207234	1.4959192798529777	-0.1293434781573736	0.13282584627310964	-0.1590328916661876	0.577648349269278	-1.004232193114608	-1.4571543791056893	-0.9618724095953913	-1.4096967861192644	0.629022325831122	1.0361788154752016
-0.5011257505177031	-1.022341599752451	0.1263683331074779	1.6173714612018684	-0.40724484904859154	0.06275701099237552	-0.8039836468514567	1.0268298952496486	0.011932292852683796	1.1268327496893	0.6472775521288028	0.6522644787761265	-0.23984673409928778	-0.6282746083780906	0.2823907641236871	-1.0741820916219587	-0.7245546496150385	-0.16249191195702256	0.17229069937150626	-1.0488506929585635	0.5129961400008763	-0.28509361083047874	0.40672250947743527	-0.5252289988799248	0.9052185836403932	-0.6181108079857007	1.5941255161705221	-1.1070327583512003	0.9313902208894713	-1.7026264762437544	0.37129492472330905	0.6397856496386233	-0.2902359671712802	0.12701406586263825	0.9253759899135592	-0.26531725529855066	0.7989178358752363	-0.8486961525820456	0.22257062248184858	1.4091211731895326	-0.03502101861527225	0.0766419268486007	-0.24339352141841264	0.5257960166273851	-0.9717662182314581	-1.3761827816086696	-0.9813463388861996	-1.3756492153856357	0.6882461373522984	1.2619850015499763
-0.47302592020249223	-1.0980812827470823	0.17031706896716284	1.636469763062637	-0.5052977401558888	0.02954553798500852	-0.8196554802315651	1.0069687420985711	0.0423842490438691	1.150230566429389	0.5517235694655088	0.7090228929106652	-0.3034478691058754	-0.6750534012240721	0.4106437048202361	-1.0432112736652637	-0.6380101589613848	-0.2574787549046869	0.1890561031669685	-1.057573404256154	0.47277984597505746	-0.3507645880839618	0.3350356207240336	-0.5320496911739732	1.0469266161830155	-0.6973592291513393	1.5615239938513266	-1.1179689400013897	0.8236554344737673	-1.581837858874636	0.33635795738041596	0.6242659643370102	-0.4716749727241911	0.11422532197803763	0.9941753300950179	-0.2260118294343374	0.8541592885928473	-0.9637669633040582	0.18200995927399521	1.3808888267626185	0.0010182826246815046	0.02640230336453652	-0.39003964098005095	0.3877366075287132	-0.9024444339154292	-1.269455792636301	-0.9751489533051801	-1.2876314523274828	0.9623371662826503	1.2292602281355767
-0.4912706577556616	-1.1106868778727186	0.15218805276314804	1.5548263210213624	-0.5494432683132796	0.017194479340379654	-0.7426010560444634	0.9667138912313042	0.013737438169944887	1.140691928019049	0.5404584124545723	0.7820621859873315	-0.3104373464066042	-0.5765726687664977	0.38942586790943917	-1.0462464815135941	-0.7534156208816927	-0.3225855190370686	0.18053877315921027	-1.0822300034195742	0.4947037642048832	-0.36319871804488985	0.36133961417418986	-0.5793030346618031	1.0766095389228212	-0.6721530801611783	1.3772105085540096	-1.0076479124279056	0.807192374892059	-1.3818504520674162	0.30091896697255	0.6468733228954368	-0.6210724490847582	0.1673339100406875	0.9080161418569136	-0.256571008906638	0.8455992511911298	-0.8703582573186721	0.07308097068846456	1.3692243001882067	0.03637539218445821	0.03143674998668681	-0.4652210164548099	0.28277348274847225	-0.9139732201222673	-1.3004998291517866	-1.0538292427924132	-1.1955608515361393	0.9929860612028899	1.2003778963130154
-0.495704874235301	-1.184517701374163	0.12819818678244596	1.4314850938921693	-0.6025981687506056	-0.037396470428099585	-0.7043041055250521	0.9082275845697705	-0.005586972233929356	1.0746988559909787	0.47945380917435393	0.8189272995222276	-0.23924853862352163	-0.5702314294531335	0.35535647917985663	-1.0100664873884457	-0.8232364689092071	-0.29090493197855893	0.15513507148043293	-1.0834187110737237	0.42298157187414226	-0.40945935280522516	0.49897547238254925	-0.6336662161343108	1.105020551815143	-0.693816748996708	1.2541744252281926	-0.9165388400300228	0.7089702926276846	-1.2338625488467656	0.27328728251037515	0.6148202878246011	-0.7336564796965058	0.19736673913791508	0.8958955059559166	-0.18939501434293343	0.8239181649919968	-0.8211905326357517	-0.0199560293986114	1.24035801756974	-0.03172762852294429	0.07242752392152377	-0.4831193704663751	0.27021781263086264	-0.9154106020485376	-1.3222999581546993	-1.0727951805894163	-1.1264752203411874	1.0279271576713758	1.1738188292067837
-0.4644534083114436	-1.2754960936787267	0.07645256716508425	1.3307567420007598	-0.6337520296619721	-0.09252420743387993	-0.5944054429489983	0.8614334197275412	0.004848519598820645	1.0113388288476541	0.4726967915773757	0.8208352307953279	-0.16314871290272465	-0.5992814048205245	0.3307636189000501	-1.0124623915096371	-0.8810462823110792	-0.2595772382415124	0.11093873759129211	-1.1369921796067377	0.3998140544385974	-0.3965746813878448	0.6666597606410357	-0.6259875819874683	1.120003448878025	-0.7337468014367377	1.1344070025360562	-0.8099791235937378	0.6676724662334951	-1.114292047049354	0.3009282658124087	0.5872580824749554	-0.7625217110192619	0.2727822651836448	0.7950902469438893	-0.12293761619636964	0.7854216310841003	-0.7331439108989112	-0.052747712079177125	1.1270493948689904	-0.04375993746969082	0.09603508900631536	-0.44721872871974616	0.21033973529410024	-0.9374613019073526	-1.3500787082866346	-1.0755923148029876	-1.065724330973256	1.0583502177593915	1.1015407901256538
-0.49793124135254946	-1.2851556526413417	0.034658213748451544	1.3139890141236235	-0.6043804059264788	-0.08272228162374577	-0.4925574639406588	0.8166105119614538	-0.053098708794649445	1.008756066295246	0.4654995344052428	0.8099442603560584	-0.07383909321464294	-0.6044428537090285	0.33414779088203633	-1.0907705978185638	-0.8783107552575751	-0.26548926295198366	0.08996531141426539	-1.1545540508288912	0.3667627815752662	-0.4271912682121716	0.8479792910561395	-0.602149655695642	1.123277048663908	-0.7683571344050247	1.120967356407666	-0.7231324648305278	0.6057333987070233	-0.9707272200440441	0.29739186102470677	0.5469677882062208	-0.8593153065468794	0.3322007394495588	0.7443469319745433	-0.12916812326553884	0.7864693455733998	-0.6649034160459361	-0.0829388001431156	1.0739233702025028	-0.07101621512448639	0.12387214592754175	-0.43769903876601646	0.13365236806530806	-0.973155596284407	-1.2817491785549338	-1.0659850795398833	-1.0209802693055496	1.0658300755082892	0.9974406956633435
-0.48459119971505926	-1.3006825693307635	0.0069304249920751045	1.2822267657714068	-0.6584263683782715	-0.10518093724972286	-0.41944009547140615	0.7832719180146651	-0.0429481628485897	0.9548669187674811	0.48326992592621265	0.7249567913277984	-0.0021350515941663817	-0.6181984116836288	0.37505124440193555	-1.1566073130186452	-0.9109472680362313	-0.2734519959240044	0.11132091267134596	-1.1773273159179969	0.3792595140185259	-0.4146366011805188	0.9377108194188688	-0.5380360223505062	1.136246202702329	-0.7477937129751815	1.100824093985524	-0.6499696780657988	0.5323375093157386	-0.8789530204959828	0.29130284446360954	0.5040773587064878	-0.9163777870523176	0.3404110240480805	0.6913925073752288	-0.11571421425571429	0.759372822241564	-0.6070998977297389	-0.0877170744340707	1.050627261903264	-0.10096256778029926	0.1006000421562508	-0.40720781916807347	0.08775943802372868	-1.0282554754666495	-1.226507442353054	-1.0754584224628971	-1.016406687173261	1.0049907600747074	0.907968778524378
-0.4707534247429126	-1.3602260044786347	-0.04362110213043126	1.1736779247211309	-0.6494448632468843	-0.13777258639006013	-0.31640304197766767	0.723091077736018	0.018677271487203575	0.9054537607061087	0.40626650702532485	0.6815950518000655	0.06368394667013184	-0.6355433223703062	0.42816896711616514	-1.2537499595382686	-0.9693519502282992	-0.31195409248172606	0.11808557989497129	-1.1932514780337111	0.37880683742579013	-0.4024592440192805	1.0610789907835336	-0.48278290164518084	1.21188364749862	-0.7119895055148577	1.018513883762675	-0.5520105199097459	0.3404046193587767	-0.71651121232811	0.24569569215212947	0.44626451050093624	-1.0129872301565772	0.400413048786182	0.6302101525244714	-0.09595002371727927	0.7426226632255509	-0.5358709310744385	-0.16279627226171475	0.9753507529776959	-0.12503873871811164	0.11305500803094633	-0.3527773577372267	-0.022019084984264175	-1.1073842445562518	-1.017331192267037	-1.0971910371125235	-1.0184205567211315	1.0145787482465132	0.8766497664463492
-0.44184933792684733	-1.4099675542571286	-0.032116450970439754	1.0778983860405267	-0.5960260004263404	-0.18809686725101885	-0.18913610904079806	0.5582604124539137	-0.009931068939341148	0.83986775866992	0.378520773070619	0.5858091878539233	0.15485435806903475	-0.642757574263965	0.5298144765210689	-1.2894069412509341	-1.0750726608037844	-0.3613070411096676	0.1309958637699457	-1.1899960320698872	0.4121364249582492	-0.4209167449921084	1.1462572064558905	-0.4562744236930384	1.3247370433696417	-0.6534892538484132	0.9639103235658373	-0.4398107884892582	0.17145353945901262	-0.5597509123136726	0.17956360023587786	0.3280462512512384	-0.9940618792026811	0.42554266749992503	0.5458495777230581	-0.12539031801399486	0.7179803257533081	-0.4153147019193055	-0.2743739686301262	0.9135932429010587	-0.16831590077878394	0.19329080165833507	-0.391882943994866	-0.017049510462717916	-1.1615174040205214	-0.8353377084918823	-1.1295796232242874	-1.0060856762422188	0.9982428280153659	0.8379622653890653
-0.3886031737822332	-1.367127382896359	-0.1289227291702381	0.9908107073134627	-0.5016981682518009	-0.2610136887802407	-0.11139940809512923	0.4576165272796483	-0.01997627913662498	0.6784904535015543	0.4147030324559256	0.4636059294896497	0.19102282317165833	-0.7156340151208823	0.6220885410493819	-1.3274632289211032	-1.1570974636601288	-0.3350629832786121	0.1361813648527385	-1.1903236443454275	0.4439775509607477	-0.41254216696309387	1.1873451433960471	-0.42608230237023637	1.3487195083715087	-0.5792373546113102	0.8960399609507229	-0.3443285732426479	0.01694596648971868	-0.44635460984395864	0.10572485841924761	0.2777192372515169	-1.0117746202613471	0.44945863520944007	0.3619174003502621	-0.16381021375524116	0.7532283060570989	-0.24664827486181914	-0.3283527174810822	0.7923765276865473	-0.2376524661790019	0.2279088238989561	-0.44903203299116734	0.009392544222554932	-1.2627461046424613	-0.6852032937210462	-1.1596551538122324	-0.9127705214419336	1.0048623966189298	0.7088635607761775
-0.36492878109590415	-1.2744322163954158	-0.22411108416309533	0.8654465583120123	-0.38877498009391315	-0.3166920137928316	-0.0277280471052198	0.35806993337413734	-0.07833008341386959	0.49417065124967596	0.42417095901299434	0.3026614765280058	0.24094281837013803	-0.7741609120049743	0.6915812806434971	-1.3912353396285098	-1.2550956092647771	-0.3274289645310063	0.18813198661390457	-1.164351425350334	0.4344745499299297	-0.35485182081979616	1.160456344007282	-0.3946637099911744	1.382221136311633	-0.5145724265190169	0.8963406628234353	-0.34260748183251766	-0.03677189362962337	-0.2950706542224176	-0.06401803452630309	0.30528096123270554	-0.9951894765857464	0.47847799885031395	0.18412310194768572	-0.1647621828824039	0.7263920556919323	-0.038352643772353076	-0.3563619892255754	0.7278036720841553	-0.40512408800163546	0.2567758935129195	-0.410262569535955	0.06719052777699566	-1.3485982355114319	-0.5612185733400653	-1.069725158269003	-0.8460627424106409	1.0411054373705748	0.583274050045177
-0.3145388952240954	-1.1955443255179128	-0.3458022222547548	0.8180653010129804	-0.2838351529456298	-0.37536683835661416	0.06067130052901265	0.23801344190885051	-0.07543434447749511	0.32517558175089833	0.43500089772193656	0.14241577784991488	0.32027475970376607	-0.7902196992468306	0.6843005593466833	-1.4609181869007561	-1.4085439136449405	-0.2850718010415331	0.2303681092357305	-1.130973845613359	0.44813374058688354	-0.2774502210615573	1.2229384926814604	-0.3584558411607917	1.3638165252568746	-0.4600486953506592	0.8236426496648385	-0.2824357892956067	-0.09827725884599617	-0.20623611553118146	-0.15368387971230332	0.2770927077323706	-0.8910244761916554	0.5534938306553081	0.02766077624638023	-0.18992862007528152	0.7167500761042255	0.23780589303719726	-0.42394769794201953	0.7101158673399095	-0.546652813450976	0.31221866023141387	-0.36920546806631666	0.19236719304918554	-1.4524704748816928	-0.4116791092114712	-0.9361300185121373	-0.7578586854210312	0.9865738279102463	0.49665588238151265
-0.22874242316761176	-1.1414315222120124	-0.41011061498816304	0.8475386079463467	-0.2293134893263719	-0.3859474797037977	0.10729618128401186	0.21749136397251237	-0.06232862253045353	0.23150110498599813	0.3817584560084012	-0.10055128125362622	0.41619366955703524	-0.9010313088602414	0.691223614443363	-1.550491589484229	-1.455267171961754	-0.2319811162746829	0.2762228558264862	-1.1061843666659203	0.42759454550118303	-0.21353309796511794	1.1811165699234774	-0.28968980258082927	1.3846083494736763	-0.4330752424991064	0.8858550961561835	-0.3247100858002579	-0.15370167572664117	-0.2685338771240541	-0.2908792850760258	0.19982868686715594	-0.757635305607284	0.5620642869159369	-0.11756794504498562	-0.20083104751539796	0.7523562084670152	0.37854944276955776	-0.44684678283386575	0.7341716054481632	-0.6996586374857493	0.3263202302940508	-0.33996866994020003	0.3090680435798828	-1.4618975805677021	-0.217491920254875	-0.7320563673834534	-0.7060941839162156	0.9714011502103231	0.3940457748802742
-0.15765366765719485	-1.0610496566029401	-0.4228074487510087	0.9334061976320351	-0.20313644962945684	-0.4024716964049254	0.15331351690297096	0.1732452132657667	-0.05184690009661539	0.1891960736925915	0.36855861797024825	-0.36015743913058273	0.42009463858993923	-0.9135574312387134	0.7043014894313867	-1.6089493919575208	-1.5406776361198038	-0.21397654642778594	0.345147069074186	-1.0804638715264117	0.4433819289041895	-0.05255418941989322	1.0628406528020455	-0.17845756817344435	1.47012675039627	-0.4178723463458317	0.8921328891779681	-0.33846465499669764	-0.150764715450389	-0.2798946666307977	-0.3945426479274998	0.233410538325042	-0.639527253805817	0.5605001249542365	-0.19752097189788376	-0.2945024198777299	0.7200055275309044	0.5966850107915437	-0.37854050116084076	0.817115873671271	-0.7525840175086025	0.32501058858893944	-0.3520684292583195	0.4150991583111704	-1.4766843734609945	-0.024695451810945512	-0.5051994097840773	-0.62500663407028	0.980340873623722	0.2838508228542186
-0.12163783537974067	-0.9551895958661871	-0.3924789093955244	0.9903901334447435	-0.2027851849527503	-0.4240048817879069	0.15028260123751958	0.09225784297916556	-0.04092554891785348	0.12365572483356586	0.30487638215337454	-0.48436245100231085	0.4055386290895743	-0.8925811235969766	0.7356722896547547	-1.6393642505638053	-1.6573445189660365	-0.21334714665573157	0.4357008549869589	-1.0405102449940877	0.42667368182332066	0.017324192521065773	0.9027596827095445	-0.16874131809256016	1.531825879418453	-0.3439517507478162	0.9976936145076557	-0.3694748806233076	-0.18871707424296374	-0.2575910738400745	-0.5449623438505583	0.20445273602573724	-0.5997968654975302	0.49750916299852943	-0.2533762932625029	-0.3752736205423509	0.751670383099935	0.779987622519877	-0.2828957818467323	0.9362304542086262	-0.8217009627087577	0.314371101016092	-0.4521902048823824	0.508568406376612	-1.4473977093365824	0.1848976612938596	-0.3148905882700848	-0.5226135559106503	0.929506483370516	0.23638875188259356
-0.047326529288488864	-0.930245093383396	-0.33736225733457836	1.0187996858657118	-0.26384336146665616	-0.548215500080179	0.11064448954698221	0.09794596935511872	0.017952431960358013	0.003404384978821082	0.2480237188637683	-0.5055872859133643	0.3864052966539925	-0.920430659836309	0.7342716915239966	-1.579204485478256	-1.7625385446619064	-0.21476388773416008	0.526819835246773	-1.0302722005639506	0.42330685179295724	0.14322574591410694	0.6373809246857313	-0.18648389367249135	1.5634424113851562	-0.24541430639298362	1.040886924121494	-0.4120618425888273	-0.17682965187391833	-0.282994204697022	-0.660856018813906	0.17192227357417444	-0.4908210480575782	0.3643900074134039	-0.33082795498884965	-0.48584988435850474	0.7092612545070367	0.9311506906075978	-0.17815501105407194	0.9782370832171697	-0.8581813607340351	0.2904892880526636	-0.5094998955163306	0.6238320921608977	-1.312650751684485	0.2415644882571169	-0.14364840774678092	-0.43322955839313887	0.9180498984086561	0.2198456193185665
-0.021350497203005615	-0.9149612839644945	-0.2637005376566343	1.0635410986998708	-0.24561581365704876	-0.602863452353276	0.07511916766276182	0.07731997823696937	0.026731837097653106	-0.028828595210057706	0.17910661184776747	-0.4855282579645226	0.35918645385053916	-0.8981215588430219	0.6716837853529745	-1.5602623253545238	-1.8256411712411218	-0.1597203645169596	0.5373412544932991	-0.9938271039244372	0.37646009035269934	0.20650724006842722	0.4686721892427138	-0.23424648707051082	1.5820386013113221	-0.21215135119255368	1.112712593963348	-0.4301141011110127	-0.11292753783828821	-0.22420481794659736	-0.7956688328308962	0.08958684961279031	-0.4403236574738346	0.3579689519386487	-0.3775088729261825	-0.5944437132559439	0.7000519769336361	1.062205790811048	-0.06870455791253902	0.9923036387977264	-0.9156082030510795	0.29827356852995124	-0.6009281949934665	0.713474703021081	-1.1319708108230508	0.21558509381131805	0.06894172561618434	-0.2492855362183764	0.9629469806177784	0.23872527416234854
0.03713130178576229	-0.9458824781433854	-0.10539779753529518	1.1584794896430353	-0.27687460774818085	-0.6451991691416787	0.08850275957016485	-0.022400183525666917	-5.5758714370690576e-05	-0.0670269806994475	0.100512938486774	-0.4446775116896394	0.42587356737516907	-0.8555266345775692	0.6023527699246288	-1.559166676625432	-1.8725762771077128	-0.1549100599975907	0.57916544580911	-1.0242546109350703	0.30538325897232604	0.2603042009992088	0.31814475758287875	-0.28255089540372447	1.531201191873361	-0.22223983168124972	1.253455438400408	-0.4150183047723722	-0.037269143891457364	-0.14301698976411123	-0.8579156512689516	0.0007037625908262402	-0.44828980666665286	0.257664272414191	-0.3965268911483727	-0.7134370018015337	0.6118890243996192	1.156161364218228	0.042513332288396044	1.0493316088213287	-0.9260452517097242	0.21736510012223714	-0.6961426894844868	0.7969120081619591	-0.9842073350661931	0.08638597249288145	0.27119485915167774	0.05451209397518264	0.9354848208296879	0.27749924584774543
0.06379783430072264	-0.9793928585644123	0.06106880971307218	1.2178449780901295	-0.38771009766362524	-0.702813067021322	0.035533087545588225	-0.02176885848779333	-0.013222503905905961	-0.11143127879024546	0.012566684880346624	-0.3494673316231498	0.46298594536603377	-0.8454223907746437	0.5021520048786138	-1.6134785195939572	-1.807234243825435	-0.13878648361787643	0.659457975107349	-1.0667203297995633	0.17174073955152352	0.2898398878698652	0.17881375546993541	-0.3536873871595106	1.4465650567899835	-0.30183291939910106	1.2385732614167722	-0.4189770055497413	-0.022978366566994524	-0.11909165291529189	-0.8726068831674441	0.019385742049663608	-0.5070919181944543	0.1956574013158817	-0.3711000711836675	-0.763067783268083	0.5311073729850033	1.1678135560577976	0.2651535116255128	1.0804776113081433	-0.9062613903339708	0.0975198717671849	-0.8161968621081682	0.8530485850934184	-0.8705885167251965	-0.03939473175294398	0.48020074394503853	0.2838764153259349	0.8990526930879342	0.28056823724464597
0.03975975222567533	-1.0231899031016232	0.31020514081302497	1.2756955509656531	-0.4863314177848232	-0.7731947200899195	0.056010602951774194	-0.04740366567954689	0.02101183785230875	-0.14541453417825634	-0.04329659564808426	-0.1705333772370617	0.5136574659816638	-0.8101805272806543	0.4323377426731986	-1.5966854373815178	-1.7322754566375411	-0.15905398361624806	0.6627211681684437	-1.088504018959605	0.06447859963011296	0.3018384809720501	0.03720580239644212	-0.4221362632731444	1.3075242334405748	-0.3600890905755877	1.2604013437741917	-0.39066544382243856	0.014770970744288089	-0.04670779115459489	-0.9066548710300422	-0.09004557232267789	-0.5626045889319355	0.12728914337330718	-0.3176160396763472	-0.7615489952038728	0.4420795832201992	1.1891662649904424	0.43804480463103845	1.0537391110752716	-0.8530961607172323	0.02754422605091803	-0.7854237405037401	0.929242805594785	-0.6150140198612691	-0.1628294501997956	0.6655496820095891	0.5558304735626004	0.838099862939273	0.1906394232043021
0.03096060710191667	-1.1142709902428032	0.5293745699638375	1.3902564742281736	-0.5765474434693638	-0.8029315931192021	0.07852191013351303	-0.06793541420172489	0.0717757378634976	-0.16344427212874008	-0.1552501284794558	-0.06652559711343156	0.5494749283017237	-0.741748806130954	0.31123927959474673	-1.593447918956456	-1.6201800751873532	-0.19397361673642394	0.7009398421609276	-1.1237491816505496	-0.028629775563396954	0.24603764803134842	-0.047205168162891234	-0.5093082079975289	1.2048989426350922	-0.4442528435698888	1.2492127710222722	-0.36410635001131375	0.009421342991643673	0.0066805338180636	-0.9367148514160902	-0.24432320413342773	-0.6446059550009601	-5.7025876879479574e-05	-0.26468149041891015	-0.8062846363080893	0.44705933950114307	1.1806948349466209	0.6779742520251664	1.1172924500272632	-0.7433401792301481	-0.0370035733841592	-0.8114674632577324	0.9625165547102521	-0.45763412441341556	-0.30775554450357506	0.7637049192600951	0.8031579743387145	0.7379341657479228	0.08625976154229627
-0.02747930554533775	-1.2243575447372705	0.7967635709699527	1.4390965705829468	-0.6789260481863046	-0.8703033200096849	0.1018749045314278	-0.0343705441570735	0.15288276760431757	-0.15868198571612557	-0.23841109832014964	0.14670007579279215	0.5749846342047029	-0.7124710113418676	0.2625165228134141	-1.5987933254909645	-1.4758267798180902	-0.1916856262434953	0.7229644321819548	-1.1548893487444416	-0.05686681844822333	0.20687538540105552	-0.18265805040596628	-0.5651551484257445	1.0802678595077582	-0.4314861547834753	1.2335799682717363	-0.36933737284856927	-0.04585912405105261	0.09361844441727199	-0.9401572923216899	-0.35290487982776925	-0.7672392625932455	-0.16257056457146954	-0.24400120508627499	-0.8480942748328868	0.3985867361183173	1.1440116955045274	0.8912790036476596	1.0733049302207711	-0.6719083274731623	-0.14986307839455754	-0.8367785322908936	1.017238535135554	-0.2731971975520081	-0.4546144566426323	0.8072656681099095	1.015862327762817	0.5531247852279044	-0.01968037280165027
-0.07163626990220143	-1.2657781031758746	1.0060723226005026	1.4551531462820666	-0.6782860890909742	-0.9366033119673192	0.13490668977921566	-0.1336813481964521	0.21243588472753405	-0.271139795087935	-0.2898382195996552	0.3537287918907987	0.5109593550249153	-0.680633633413922	0.28466790105607603	-1.4827105783377001	-1.3267177881699026	-0.1916086215166131	0.6986692990368252	-1.1057605200075051	-0.0932405507486738	0.18654780687039735	-0.26098579181343495	-0.650352260364563	0.9695933473140073	-0.4286323381950498	1.2180697041000463	-0.35352067521538894	-0.11409987128537355	0.2053702689698655	-0.920637105350899	-0.43892108871937385	-0.8102038949811623	-0.2923192547599294	-0.1398648411341102	-0.8680465959869024	0.30877355706677695	1.1360256747706692	1.1338954164704593	0.9382195635591681	-0.5957501190060368	-0.23637990723358718	-0.8781904858164398	1.0800490689030893	-0.16253088691335799	-0.5654201550002314	0.7855931162280293	1.2038148561448452	0.43914980607734944	-0.061056351026710476
-0.13857047144660967	-1.2888718845067173	1.1605567315743919	1.4046562437777919	-0.5557187747885294	-0.9821316649193171	0.19145529236399442	-0.19445213070413225	0.2436693305250906	-0.38955184504424667	-0.3226121815185608	0.5612304513862315	0.4999538050760993	-0.6621602417258138	0.30709691002231554	-1.411792654857114	-1.089905785671236	-0.18199219364950733	0.6790396843679051	-1.0995107437936658	-0.102982288895395	0.026946767082502886	-0.3327197278610662	-0.7555962949140012	0.812927969916613	-0.4547832788647753	1.287165452503622	-0.34181754179743434	-0.22289174603733822	0.24371446273324468	-0.9025619269249148	-0.6209601874307522	-0.890407151681939	-0.44871778910256915	-0.15704185619638628	-0.892478786500055	0.34401897073891363	1.0647774225688997	1.2782326585327979	0.877756331026128	-0.5387996794918348	-0.3059360952511817	-0.8823856332816412	1.0988959503921145	0.0047967277342200855	-0.7046979600306464	0.6810385918799386	1.3475500715040938	0.35599138757490273	-0.11997820917356775
-0.2169530682299295	-1.303350953278224	1.2872757798070642	1.4126734862530224	-0.41717016514094424	-0.9596116596503788	0.18178438276714587	-0.20693430252953782	0.2587974653378119	-0.47650475557737054	-0.34221524634249156	0.6824906988957913	0.4839335827249937	-0.6750994955057648	0.29514799760825455	-1.3769796521842643	-0.8465885635887627	-0.1464510782950454	0.6837516614767839	-1.0647633495884694	-0.11496749529951589	-0.05552485971944067	-0.4386897057596838	-0.8367678933512485	0.6171849461782388	-0.41961001972317735	1.2127461520381542	-0.3760931990866717	-0.29123222461756637	0.3013504788244036	-0.8649982503120167	-0.6918119707741751	-0.8755658784340555	-0.592683323652128	-0.0684467883990003	-0.9843625549880561	0.31749304646012455	0.9310443381495833	1.3849361607617907	0.6899880656489598	-0.4640034678794899	-0.36779824835563785	-0.8987457844802561	1.125279183600128	0.11781223161181646	-0.8667347786779009	0.6342623589428745	1.4826758338021162	0.36901541342006333	-0.2109076228683188
-0.2846998131413191	-1.2783243991187443	1.3849605904554094	1.270908655659864	-0.29197965217051075	-0.9276348086901937	0.19930754543774382	-0.3325805750743793	0.3231381626157225	-0.5822096541796705	-0.3491023558969639	0.725197418264161	0.4396955636512635	-0.6655007620667537	0.2661196434841522	-1.3032534080138463	-0.5970508975225803	-0.08950908965091084	0.634133308763274	-1.0192817598519721	-0.13879611156929697	-0.09685249008963318	-0.4953337674999048	-0.8643590771005527	0.4997630461941259	-0.4051801686275883	1.1795355288266207	-0.42910267801666685	-0.40013043685159877	0.3778423675450883	-0.8466747564976164	-0.7403706181395562	-0.8730064979475051	-0.6335884429955589	0.0020976427309859326	-0.9479218476729299	0.34291310540703	0.7972320814868665	1.4727929070679124	0.5761700128201828	-0.4716550250087037	-0.4230499339051416	-0.934042899090606	1.1042808765694057	0.12448531423524645	-0.895152090957842	0.6159718172048902	1.6519746600210188	0.3273426571024376	-0.2601758740133581
-0.32705509083102074	-1.2544663876784652	1.428305125528658	1.104867281791191	-0.11402003682858301	-0.9000450429895249	0.20243785671172382	-0.4133633577312942	0.35123720525544433	-0.7381335779614839	-0.4171930714780673	0.772478826193221	0.3893952996274054	-0.7024852905049167	0.2680741586913324	-1.177223117765867	-0.3471119397039225	-0.10085919140604474	0.6356368799222336	-1.023615799161664	-0.1540292342287854	-0.05194842907135429	-0.56320998551368	-0.9458252700824398	0.3919512840364207	-0.371911102782411	1.0334591773509945	-0.5458748868090059	-0.47551124521899035	0.39593255634895363	-0.7668218263633176	-0.7102422785134649	-0.802763218057696	-0.7051981913852855	0.05902212468687812	-0.9579001967800892	0.308262401678186	0.7276200556487004	1.5105541961062812	0.46090174957236674	-0.3903051606409874	-0.48839388819519114	-0.9039962489564701	1.1296953560601168	0.11355134460629801	-0.901696898818878	0.6011320383109021	1.774156180763693	0.3329238298235485	-0.33414814696971257
-0.3982231132652202	-1.1925268057403748	1.3935425155165162	0.9912656068070238	0.0012481994591847512	-0.873785387386719	0.18233224462785658	-0.3383247205996109	0.4681178302906132	-0.7803025872186391	-0.4175860294083457	0.7982581585817776	0.2783480749800834	-0.6581503845935328	0.25843356716052085	-0.9977335104730617	-0.09676700324009538	-0.014354219851576694	0.6999887013608076	-1.0057186116445869	-0.1833026077903825	0.0490639253808882	-0.6185696981458446	-0.9785986359515328	0.32005697944790423	-0.3662481840060121	0.8821927936552486	-0.6594189735429926	-0.5505336174243833	0.4544172721198332	-0.6919953607378785	-0.6539682984876962	-0.7619538808440979	-0.6996674664496	0.12557431790407966	-0.9663676303082742	0.3336268502725461	0.6938462141991304	1.5414136322204335	0.34965098300270364	-0.3750516193853767	-0.5388963709028699	-0.8586972339197594	1.1048726926569272	0.2223699552773187	-0.9304839504720045	0.6038902088992082	1.8140714745246176	0.44960738339524015	-0.38299433605278294
-0.4658992296829715	-1.1536430314586021	1.3861019526376928	0.9166022749128642	0.11831418222539354	-0.8196193617572585	0.21171730523603008	-0.3447401507532629	0.5537959735468483	-0.8638847885499372	-0.3997684274759368	0.8260878379491119	0.14785833187855085	-0.5903498141558906	0.2511405376046293	-0.8033675883967006	0.11052029368303087	0.041764220319084604	0.6484150693689796	-0.9746469996019016	-0.2176593058735799	0.16417227295315992	-0.6694917703053469	-0.9538810016450521	0.30757807340100934	-0.27584157325107067	0.7482308277621705	-0.725849340585023	-0.5751972005772247	0.5331458371509094	-0.6295069490894958	-0.6687479897845688	-0.7051683752073604	-0.5737138777785734	0.1975508880182243	-0.9341516367042957	0.3640812395754124	0.63417064325061	1.5537512159933828	0.23461505858337986	-0.3656792452272454	-0.5642390989976505	-0.82513799328042	1.1276349237424255	0.35068947821033725	-0.9327723121207245	0.5143944776225811	1.9176098401720392	0.5179162015348628	-0.3219915067580442
-0.4781023037214941	-1.1201651863111133	1.2857319899503779	0.797062436760047	0.20103622156125564	-0.7770549088038265	0.1640664536747231	-0.3148653390622061	0.5894688352481462	-0.9196810960017114	-0.4375102670071618	0.8102215737104308	0.05976279972051026	-0.5269291923253105	0.21334900459232514	-0.6470760775033217	0.262567779574759	0.049097443800362864	0.6373005958250291	-0.950301869500444	-0.23964973730750255	0.24654746736866104	-0.703936453198283	-0.9937648235033519	0.3007423286327289	-0.23924016913715648	0.6584728581868461	-0.8266003442278308	-0.6116176816346505	0.5581810335435675	-0.5586739975161658	-0.6053930183058445	-0.594256050611171	-0.49678443058357685	0.2469283604622944	-0.9055484551905151	0.32368684197238323	0.5611816167227964	1.5350724621196388	0.1526485784947095	-0.283334948273645	-0.5488549228630837	-0.9156907400795916	0.9984589982357971	0.43004733613016377	-0.9284592707608359	0.4607739947134374	1.921211635649745	0.6629429922769564	-0.2678653295893083
-0.4936367194673289	-1.0640052134911073	1.2502827964978305	0.6177787721035648	0.28778711229337034	-0.7922005902872756	0.1209659468449138	-0.3135716701262167	0.5977223547314986	-0.959765930240866	-0.37857392841058496	0.8957004648779329	-0.05976882624066051	-0.4796239195381574	0.21085625966180452	-0.436846212169653	0.3793738631340087	0.060032630991983346	0.500328249122326	-0.9176237167001144	-0.24340959555554403	0.32594703385965135	-0.6561069051495985	-0.9585134731372993	0.2923884868086153	-0.19161264004613437	0.5797392555626433	-0.8555215675824608	-0.6013386403195178	0.6395365705221351	-0.42237814841371557	-0.581121724258691	-0.5268692161154097	-0.30679840996509844	0.2733014872972294	-0.8580068280110614	0.273943189122014	0.514926981621318	1.4041714347652348	0.023401031216343144	-0.18433353249450568	-0.5131617812740525	-0.9975354105829594	0.873660963211407	0.67249295395869	-0.8966477697441892	0.35000836444995553	1.938091456360172	0.704587848592321	-0.2098388975519923
-0.51762321490389	-0.9727762747779259	1.154835924074518	0.4856973362211088	0.4242928426159719	-0.7880156482890491	0.11064915708517949	-0.3839368598026804	0.526799069011539	-1.0414940188323674	-0.3167293381203158	0.8484844697114955	-0.1448409817012581	-0.3975621060081444	0.16801810425444225	-0.2568680938269594	0.5092710004152128	0.05170631697566681	0.3997785757158597	-0.9056667416629679	-0.3344622177470937	0.3978063686664557	-0.574991246347219	-0.971397086877144	0.3060386318510212	-0.13601265944740332	0.5132585769025494	-0.8788334110417122	-0.5865511241760204	0.7260677872908478	-0.35093571035593596	-0.5221061972423893	-0.3776525813356447	-0.0926174846900762	0.31333188265047385	-0.7668952061514746	0.24942945059003546	0.438443549410439	1.3392860334445156	-0.05786126571651844	-0.08635259652531609	-0.4836607105472666	-0.9910591039193951	0.7350052964034607	0.9007381329941596	-0.9081130813445271	0.3115967722820977	1.980894503463698	0.7880158889653525	-0.06449791782067345
-0.5675600639031047	-0.9679178641942446	1.067803415030232	0.32243421385410564	0.48416861945853984	-0.7889026053127134	0.03049283494406202	-0.3597530966466758	0.46421479563673823	-1.0493956832356561	-0.24130219780857343	0.821459656901828	-0.13303704272053835	-0.312098375085322	0.12233533304431594	-0.17318036381390364	0.651321531665974	0.022719410554931974	0.36260669152978353	-0.9864792430425297	-0.4503131492141835	0.36381408406385074	-0.44435545871503274	-0.9507938229002079	0.275499956717903	-0.08853115536696439	0.4279926622653233	-0.8693061956612812	-0.5811934411992836	0.7998894724632729	-0.22694705762788153	-0.44312566971749484	-0.2610683210362063	0.0739288597336339	0.3808672333916242	-0.6349544280193067	0.18634682052605894	0.32466447556846073	1.255351185037462	-0.0946016635373537	0.02742735722440335	-0.4418302500076908	-0.9918951905699274	0.61764084357422	1.1141953388744592	-0.954924050449551	0.2828866531241587	1.9879029454627553	0.8896187410630603	-0.016859083192201474
-0.5809159091802392	-0.9492693810922832	0.9478235107352713	0.24081739399711358	0.45754368759775266	-0.782667964118591	-0.005317359804324295	-0.3259515709447628	0.4124855822917386	-1.0454847182557194	-0.1832682104130939	0.8666857990027678	-0.13598966674357815	-0.25796287731861456	0.050734783645091076	-0.13067987158125483	0.7769789995538808	-0.0532737396757895	0.26562769861083757	-1.0272961485976944	-0.5320770928268692	0.41291291001958985	-0.3924687369193602	-0.9265778679484467	0.20102953818801333	0.03315767904166943	0.31511656851005393	-0.8429469730374723	-0.5561029887068569	0.9054500472939007	-0.07636133325683472	-0.3805725147016922	-0.12951869379000977	0.2682842965263955	0.3669597988626556	-0.4995348204425879	0.06672841748324651	0.2727756413736152	1.2065078446936688	-0.20036299181591516	0.1274385193215139	-0.430947461755187	-0.9368635931030769	0.44864902024264175	1.2771812421832178	-0.9379721667020713	0.2796879912589013	1.9773107564443844	0.9006861327160761	0.08186007615501509
-0.5635632115106614	-0.9385981443349299	0.8466990421514418	0.20095633732846024	0.45527587215510434	-0.8525358906376812	0.025694223090600914	-0.3187743540763347	0.3939480878571147	-1.023835585813755	-0.13830414898251392	0.8910225994854806	-0.1430667366305863	-0.2224512405098847	-0.0003031157926027289	-0.0224629349374304	0.9926857367749704	-0.12037264823721998	0.15831552909611493	-1.0578615008855534	-0.5529508645524427	0.3619958202677994	-0.29699940091026045	-0.8489382621978938	0.19458413286265008	0.05772508977265308	0.2639412149193915	-0.8071789884530428	-0.607972984681411	0.9027471405304069	0.05165636652033182	-0.3124378028725957	-0.027315695977368836	0.44236482764594987	0.3350960557256472	-0.3421726569131682	0.004087953887807805	0.224752600607585	1.1036872818199501	-0.21068588687986006	0.21420006460908514	-0.4286601931367594	-0.8016163686816317	0.34267072479705696	1.387798335901619	-0.9141700483880643	0.30375283040077516	1.920420887566479	0.8280267898542124	0.20161742170985533
-0.5942866779911777	-0.9688102059070882	0.7201011505078666	0.23382312311367787	0.4715258829978528	-0.9016549364697333	0.043143164252136566	-0.24032318615828352	0.3757081898118627	-0.9256266150396106	-0.10847827906478238	0.8600220473588015	-0.1402650703664206	-0.15250603288208886	0.0584737100889929	-0.012020794999605521	1.0866757454854157	-0.16342065692949773	0.1260623681693405	-1.1226522732621804	-0.5542864902860857	0.2514325355157487	-0.17286778663840116	-0.7822447145155796	0.1275383484790103	0.13843089680063742	0.11242144114728872	-0.7229527866735543	-0.5996359342962941	0.8974531328674706	0.2257524671894131	-0.24889367612243335	0.054134900197450285	0.6260507763074047	0.2746480809793726	-0.16724284032036268	-0.03765478087850707	0.19019182991538686	1.043418094363719	-0.23913744094575548	0.3214128446420975	-0.4260646322184436	-0.6664579485250952	0.3430165710745728	1.4999058643176395	-0.9467333060240076	0.27442837484856386	1.808045748524393	0.8465396136230833	0.2565118758356769
-0.5986165189064026	-0.9955867201740045	0.6193676591822228	0.3212596657407352	0.3802094425007065	-0.9862100493382249	0.07519224141652885	-0.2289237550192207	0.41982900090565495	-0.8073534469535071	-0.006128864930426542	0.8501329784335381	-0.11652727394262467	-0.1188288687828178	0.08887783508650196	0.005726757896100642	1.1779661040040157	-0.19333129981286298	0.1143165483633621	-1.0680555267238308	-0.5650102723862102	0.08660089428270237	-0.18540506006848192	-0.7115583490959478	0.021272557601412	0.2531325484212568	0.07096686570665726	-0.615144059824485	-0.659215823923051	0.8916941991531786	0.35244921221832937	-0.21031460048855885	0.13784546957865068	0.6862277621604531	0.23034699639510076	0.014836956138172952	-0.0914867785165243	0.10177921579401047	0.9956874740721201	-0.255969059768287	0.3708326523057702	-0.37052203084413593	-0.6174265080852853	0.24584769217721827	1.5857532741391045	-0.8378289239877252	0.24343189731192857	1.7202749673390383	0.7955705296614852	0.35762357672527206
-0.6420346750678743	-0.9288392112345649	0.558006159107381	0.33988811437038946	0.364701166426246	-1.0848813449831718	0.10642220388554177	-0.289173694370655	0.38437781342858673	-0.7608631528312323	0.1319575500457431	0.7873338503766372	-0.0707549932466291	-0.11674829423123648	0.11172160059110596	0.02313652352432184	1.2634484650959938	-0.21318172349302644	-0.015739944007447916	-0.9258200336427198	-0.5322630272479981	-0.1475972212093145	-0.13659104088429436	-0.6488008399849183	-0.038091245038925726	0.4177077305577116	0.06087641924757799	-0.5271322020162363	-0.6364323258113671	0.8499132794719007	0.44204545636721704	-0.17278809880579543	0.26119679247390054	0.7045511885383625	0.2398263436251255	0.11305366706493178	-0.1072879468663295	0.07165812451430671	0.9596769713182713	-0.3569453409761799	0.3974821779450516	-0.2688810924463739	-0.553065629925743	0.18504189038972568	1.57155118297942	-0.6772998047490678	0.21919140071390153	1.5389326304413773	0.690414131645607	0.43566472483181595
-0.6618435137601336	-0.8577116965888718	0.4017498497356923	0.29220098516683407	0.35023753645176836	-1.1396164215597777	0.07964866915810473	-0.3471707521490765	0.3872477155052667	-0.7046186468988285	0.27270155856238887	0.7537294815498468	-0.044405024628442764	-0.1541940311594241	0.16562158356750928	0.04091857287907347	1.2654028993494655	-0.15749403296141623	-0.09503031462580777	-0.8378938061794614	-0.4705473524880922	-0.3836704771788134	-0.16637321885069492	-0.6339378511262252	-0.1976653112802731	0.5936365779291535	0.07966269177382776	-0.457367536146492	-0.6368540530198061	0.8127014927682771	0.5302694203277375	-0.11797103879369959	0.3542068520359202	0.6661069504801832	0.2529126411444263	0.22660322023283025	-0.10244824204998412	0.06858405351949287	0.875410601713892	-0.4171356042836054	0.46080671554926933	-0.18976598136704206	-0.462177421893392	0.06624951618906937	1.518977597953492	-0.5127565460435445	0.2721465356993936	1.3648510755516545	0.600647750002723	0.40546302985862076
-0.6870585460684667	-0.783750679896971	0.2932070420885803	0.2973693707091004	0.34414812369240994	-1.1783500086598742	0.06021472347274668	-0.42344339252675367	0.3698603534039192	-0.6646234902343954	0.37552803088429487	0.6658758571898988	-0.014740546221082609	-0.1594741953317022	0.15837151937356458	0.11058741561869176	1.3098730746103355	-0.00864490115885772	-0.10077779288337267	-0.7690100399345863	-0.4284423975054995	-0.5716754614166771	-0.1744659137830568	-0.5469097948707021	-0.31463254746009056	0.76350416038274	0.06446271293589903	-0.3216122008881979	-0.649931304441705	0.7767037314051685	0.6040576367161729	-0.06812799386961665	0.2900463079632495	0.6414083893787753	0.22020754940291215	0.335608892127706	-0.07992733258441129	0.008095173858641263	0.7475119438892851	-0.4628035926914048	0.37117752356684386	-0.11301069770100484	-0.40482130734856075	0.07851451446050446	1.408803338491147	-0.3561983481590617	0.3537200216012982	1.2284175896403198	0.5103091838596977	0.3984690977884569
-0.717759462228432	-0.662227945042873	0.16762268889352727	0.34387217239478335	0.342912757109561	-1.2239958910885376	0.030387624042041195	-0.42472419775893666	0.37468671900791434	-0.6896243101945171	0.4788541859692753	0.5562722909175604	0.09692074356448986	-0.1726355075388293	0.20129591434674393	0.13516361981336636	1.3252535816755402	0.16456084532793042	-0.0629715451464844	-0.7145365270740764	-0.42297447021887774	-0.7269955701128933	-0.2942450029614723	-0.5299034972225181	-0.4898150759613108	0.9558911176334298	0.05493159248579049	-0.18290448807973084	-0.7446483799014214	0.7262066129053812	0.6711355193488633	-0.02814958562105203	0.30158660553672334	0.5581218617727399	0.23609189641058523	0.3488736667253416	-0.058558733789396876	-0.020068265282970267	0.6970253001475485	-0.5043461220002479	0.26345572386959465	-0.07125534837631008	-0.305905983089121	0.08755788443124453	1.256367406609824	-0.15046329352323112	0.48226445185103783	1.0561085964097772	0.5027687979546366	0.3736442420952784
-0.7266490812758788	-0.5646333024814132	0.04402295186185086	0.29959381563830567	0.30106137274497646	-1.2371842976639118	-0.0005941172152191448	-0.38093742724918683	0.2835937932613285	-0.629514293596713	0.5704492309255302	0.5021261725480269	0.11491089788351272	-0.18012660319381804	0.1621939832130102	0.20968853424156836	1.2665202545677565	0.3556753505585051	-0.0357196212849142	-0.6830882298371579	-0.36793137098793716	-0.7913473672365925	-0.4247267011995457	-0.4565552567338358	-0.6289418590451685	1.0970796983905027	0.07206011508721491	-0.0642821280608904	-0.7414159655129196	0.6376079193672111	0.7303770026153333	0.028061350294842392	0.22542597175094303	0.4015849764487527	0.21049498331136926	0.3201520712093135	-0.08238723514071565	-0.02503006421230325	0.6273447958680984	-0.5272609724282915	0.1987443335116128	-0.010997516370106122	-0.26227332410665627	0.0643356453848179	1.0808140748403052	-0.055378885249793376	0.55458116273723	0.8634335422459507	0.5213633288729842	0.35153234483138474
-0.703569549256714	-0.45920886876243516	0.019778976769829416	0.3270787002990164	0.2530316704125542	-1.2675458621773945	-0.0026065148320774446	-0.34593899320885285	0.27439838452318865	-0.597827996236628	0.6079755334857595	0.4716857345561061	0.07428963045442742	-0.10581905222927843	0.12475934429602624	0.27482779625693277	1.1792287528958258	0.5644221590230943	0.006427077273415937	-0.643816845530252	-0.2805958095746845	-0.8267555144303131	-0.6069606232050024	-0.451892732326763	-0.7274677632148238	1.2111186845363284	0.05102381257552191	0.014200334126325048	-0.8020496404078574	0.6167952577736422	0.775770198491932	0.06254255534561111	0.1135876708007226	0.28087850955519106	0.19770421208413294	0.29606620781349485	-0.09251905637997	-0.02576188867127588	0.5799258439268492	-0.5172856724345758	0.019693031917834048	0.04219124326608055	-0.21804399810250913	-0.0036673842986909844	0.9542272117498161	0.10568303520768799	0.6745247672915997	0.7280324619954551	0.45109740763361456	0.3278372961607907
-0.7089443173544888	-0.3662133051273656	0.01691913229472024	0.2887181152508869	0.2122754635715678	-1.2288681573680234	-0.02057194587626667	-0.3623549951365808	0.23342534741345453	-0.5711144008868678	0.5852951452304674	0.5176183662278706	0.06178116058586055	-0.051975529192142635	0.12527056851808416	0.4193820362730561	1.0230029959050948	0.7179852949558694	0.11260984799321672	-0.5885245317230189	-0.2232882741984822	-0.8607739472141382	-0.7101414830121311	-0.46514149873583693	-0.7496030468052554	1.3108869873330726	0.03971054604361994	-0.0048020078427757126	-0.8674171723178514	0.5477365024098984	0.7152569954965664	0.10112380701071591	-0.01785993310244003	0.13015912491262438	0.31392372294053983	0.2598762168529712	-0.08164628066452403	-0.056892031320925816	0.4918911691481126	-0.4684758504308365	-0.06118070723734938	0.0944883675197424	-0.23036035062921822	-0.016008490359068685	0.855731997633803	0.23072171158685828	0.8173149940002619	0.546189167574571	0.41056960645077256	0.33858018506823284
-0.7055632759747431	-0.324784184774673	0.019232248830869776	0.1750949442689851	0.1303934695518999	-1.2057788222053953	-0.06321182024776897	-0.3286561966012348	0.16428450341484996	-0.5646593200437118	0.6357381836894735	0.518140993970466	0.05821819774600242	0.025716493298743214	0.13454159435105606	0.5421770735350748	0.7966572934817899	0.8494333245233653	0.14209780176396192	-0.5360877287819504	-0.23453625349514384	-0.8239086970092583	-0.7713910666204796	-0.5529435484584763	-0.8191260162083485	1.3920024985421944	0.005546297643947723	0.040371913868799375	-0.889669302670949	0.5490567433212636	0.6620746965429165	0.11095307084751191	-0.17106169335601934	0.022260971644523963	0.39000484188363993	0.23842409909781415	-0.12042091980664567	-0.11422243470639237	0.39618336901377954	-0.4572881463224895	-0.15590702405363327	0.15749210298790986	-0.24256313224785067	-0.04003574333712247	0.8316227882829448	0.3364689847659811	0.9192994824720142	0.37183327611730177	0.36653648649652454	0.3196532935344939
-0.664161188783351	-0.24753402158075635	0.06406806079798975	0.12777401170667807	0.1139129783914025	-1.1674664443848044	-0.11455091458355353	-0.3561462965632486	0.02060170535109812	-0.580460451891754	0.6212844468440984	0.5968960362621205	0.03730934145123284	0.09253407329105649	0.014932203531343757	0.7251276436305039	0.6300204480116338	0.9594460884404998	0.14714048133821037	-0.4685771863784865	-0.23329244604670235	-0.7685948520073695	-0.8318444383108726	-0.6358136756260495	-0.8217142367307575	1.456359227052205	-0.0003325779105223969	0.048793898933180875	-0.9323186242736305	0.5828044116702948	0.5531880870295878	0.10176154704816331	-0.26472557679925407	0.001858290281687236	0.4603233947848486	0.1540567803680138	-0.1942250547328425	-0.15643223658361624	0.3155107916547094	-0.4726064995862108	-0.2214731612403818	0.197054403025957	-0.27004796383737967	-0.08080490922515807	0.801408202271243	0.4930349937162851	1.0106697065099088	0.3008659706633795	0.3090148877183082	0.3520653587829746
-0.6491405802617072	-0.15327321395623889	0.08159028834300777	0.0774419401731747	0.07305202577027115	-1.1211838199812951	-0.12977313395618456	-0.3096715593496158	-0.13905118744733527	-0.6225172079313012	0.6105895204937878	0.6672885388205005	0.1027662376557903	0.18404091951981835	-0.05350825712211712	0.8879883100712238	0.45340070857859294	1.0555504607078174	0.17119874303638022	-0.44626722784317663	-0.2403382308308477	-0.7297800706268951	-0.7912198701915837	-0.6609437443485209	-0.8027644283170796	1.4497616706125869	-0.015771104672989616	0.15640232802612145	-1.008073318637588	0.5713321983028667	0.49076824783156214	0.18888515394814376	-0.4448609062127319	0.038142225191397	0.5395771004564155	0.15020818267749303	-0.21147217780324934	-0.18915225261675944	0.16621578137133386	-0.3807060896862713	-0.2389731483426824	0.23102807434083045	-0.24835788000846817	-0.12868042982903677	0.8531957328874336	0.5120670999333979	1.0423572892549864	0.18570686819472873	0.29294530700453864	0.27254497998764027
-0.6318938540316907	-0.17060563573032392	0.07224164164571877	0.01781553449507949	0.027007444078392933	-1.0566221075799789	-0.14673649811100556	-0.24886802457479756	-0.2926743402816711	-0.6678889471300169	0.5403256477305983	0.7847612723366624	0.1558792197881825	0.2008522346543084	-0.17703103847748683	0.9573223106141899	0.24676498347780976	1.0944403386940027	0.21957560991167474	-0.5112488607906505	-0.2633081211361089	-0.6371983987240413	-0.7977615653199575	-0.7322868075403723	-0.820524000333023	1.4113305648715484	-0.16525155529066113	0.2858656784946284	-1.1053158560211087	0.5736083793518899	0.4513437642703243	0.1885338000388548	-0.6205470809208582	0.08476487055123891	0.5265171326363344	0.25620135319106163	-0.29015269898987406	-0.26140042092962185	0.05976530698583785	-0.23329556430238124	-0.2833333521293628	0.17694853012878958	-0.275439331156623	-0.13987907874845246	0.9339289499719232	0.5363668579768182	1.0289850168786159	0.17021596659980012	0.23695668440094816	0.17579388395455392
-0.6258361907668584	-0.18991930028002724	0.09942379648319402	0.03746780436070682	-0.01344858392951032	-0.9965262363454073	-0.11676707702374638	-0.13998664314985665	-0.5028104462731321	-0.7125997086260362	0.48174859792061964	0.8016825107547991	0.21438910686651358	0.16711549779174276	-0.3023699738575493	1.0278324550565046	0.08215090715660588	1.0091776466076479	0.25154659246841893	-0.5544159915637796	-0.3069703487034838	-0.5259742143043967	-0.7527676623551394	-0.7573607131456266	-0.7808406939400954	1.3302432790214966	-0.2572583233079234	0.44341109666886214	-1.1721496028038292	0.5148137749944752	0.4302919181129113	0.24505202322421074	-0.7495484149111501	0.039011579584831306	0.47063549249768294	0.28639760314194235	-0.33840173806116314	-0.3520925640874726	0.0022186279585078546	-0.1436532913099129	-0.36247456919756804	0.1548381667224199	-0.18163189179452063	-0.17226594403945322	1.020770258319572	0.5389172645133645	1.0471476841708416	0.07464622093785142	0.2287940581093359	0.04462008881012489
-0.6085401738266327	-0.27364530683374155	0.08450101210972422	0.06747298855027148	-0.03452337549261487	-0.9721528172644647	-0.06322811837295543	-0.10202411981031731	-0.5987915048089125	-0.7841278490354815	0.41209648714542135	0.8411009396698524	0.23097146491717324	0.1940770456271905	-0.34130676539716465	1.0702293240451615	-0.06453542965796304	0.8904524775066038	0.22313407847014055	-0.5497984504672593	-0.2656127600946715	-0.4267404626485039	-0.7341748658467198	-0.7781076664023073	-0.7745226935793713	1.2135681801306557	-0.3664535777799164	0.5423115500063449	-1.209237431474163	0.46559394531994636	0.404721459169893	0.24468128348055318	-0.7825819076983231	0.027658862194335675	0.4068137218650521	0.30690165170992195	-0.3705516870131771	-0.35999618704208736	0.049422720862341715	-0.02327692598751239	-0.37856090451494995	0.04699852117037282	-0.08372808409946288	-0.1955025883456171	1.1363465763905665	0.6246785576813316	1.0589338115413511	-0.036411617527687845	0.1626636909025189	-0.12407331698621912
-0.6312598190882897	-0.3935812336099896	0.043338163987999063	0.096990646909794	-0.06236209115735534	-0.9123559767236866	0.01584686524643384	-0.08056490736689367	-0.662140971467297	-0.7757197478110613	0.29910565428100755	0.777889183622176	0.22225986045082707	0.17597345228788455	-0.3668482378675857	1.1226435528426602	-0.18266284200555422	0.7727573000042659	0.22972298814616687	-0.5460553630507209	-0.166804412988872	-0.3090567122664082	-0.6320311077084089	-0.7630780804885833	-0.7263768168300764	1.1382132610195246	-0.4620768759311448	0.6366619360015692	-1.1821268076267775	0.3835849030659865	0.3841908675328492	0.26435021985598367	-0.7999983334087468	-0.028818101645483023	0.3393000248433419	0.3682746753526229	-0.47111359861108876	-0.44075187531029253	0.03757569453398579	0.024691332413819145	-0.3500686997007717	-0.02537817104006364	-6.8080132108983e-05	-0.13390569771091085	1.1803648325603087	0.6712501667304056	0.9943784184737746	-0.12092440380711647	0.05038739987278949	-0.20498842457031152
-0.6426984207581417	-0.4738433116987967	0.0825524544550075	0.16638618489271753	0.002729391913584567	-0.8594258702428312	0.06783405873867346	-0.10285606388840604	-0.6790002764120964	-0.8500901086298966	0.15280941339152004	0.6948960270194702	0.30501113808031455	0.13473425781770593	-0.3348708357687909	1.1577189345532668	-0.2184491424826574	0.619071219833331	0.17893123371644168	-0.48899761882962683	-0.11645563130062284	-0.28475804981696184	-0.5441018960609005	-0.7664176811294999	-0.6705333511791597	1.0476302272212425	-0.5084142134871501	0.715043481486856	-1.114535475542207	0.3076640627959558	0.3331764762074877	0.23118124078650787	-0.8288896784687403	0.007503010320679996	0.33934438110011816	0.4142567206807296	-0.47521678708514736	-0.5030050554082599	0.05229156398587624	0.056510879384860005	-0.3796705833444314	-0.11114922278858068	0.01272897317128056	-0.032100125835763695	1.131887936507644	0.7784899030624892	0.9058800776684205	-0.2853426110289997	-0.06316009966329711	-0.3108863079642413
-0.6519807152888103	-0.5156415456811094	0.023117950518479202	0.15298389760951758	0.11652291058062052	-0.7954835121485315	0.11668328925496818	-0.17518204695273015	-0.7182493817317678	-0.8678818743044827	0.12602992033373522	0.6402450125658565	0.3863021492687251	0.02560442973124486	-0.29626103515926827	1.2491986011661516	-0.2604261720437878	0.4382154896401966	0.10146639895867544	-0.42091404441904867	0.01265895411870226	-0.1928069176129026	-0.44708611288900196	-0.7131721300439144	-0.6485507288674104	0.9295475461626312	-0.4905491355033809	0.794049713301007	-1.0395765009338382	0.1961324957955485	0.28449117932781454	0.2288974289052223	-0.8876649099688155	0.016134825078001482	0.2978354464035642	0.3986772383520464	-0.44032150474808357	-0.49383519535172005	0.08050982430228129	0.013862602198722623	-0.2969076108061536	-0.20629916690708816	0.029336072200509322	0.09067410224381459	1.1293055235219056	0.8833327998152687	0.7964946247494152	-0.4095305901713169	-0.0777001037825474	-0.3288468608257329
-0.6632327727861107	-0.5287917546487162	-0.05655910108629984	0.13027027480170006	0.16411480921325022	-0.7517470095065591	0.12813788709693383	-0.22091205782472137	-0.7434619344276902	-0.9445781702767618	0.1294127163732528	0.47332276926869615	0.4113750274655249	-0.03227670442065454	-0.2756367530664898	1.2179843514805493	-0.2925721629653256	0.37426847279945796	0.0540377602955901	-0.399170266061606	0.0955678975986736	-0.13059556848592802	-0.33201415452658567	-0.6567214001694409	-0.6976174881394243	0.8054742023815837	-0.5170866576745732	0.9442712577673784	-0.920351619273967	0.14856021869940225	0.2771927744716628	0.2486990836851734	-0.8745028576629089	0.05875663043585575	0.1487840897930558	0.3832227926630598	-0.4362508162473687	-0.4778440938994818	0.07400897753980021	-0.005906935330524617	-0.29412985710660694	-0.2805321190855238	0.028467580063289505	0.17493598846079567	1.0080364471618224	0.9822773713358977	0.7357657643948334	-0.4846341736376294	-0.06871285658378566	-0.4380527187510907
-0.6691634425180895	-0.4740020844678809	-0.10117532409455895	0.11918416852973564	0.20712964396531786	-0.6514443414976128	0.1740247611973857	-0.24216773180579057	-0.7171676517305388	-0.9518605196444868	0.062351305537974785	0.33374045256718043	0.4575604004903499	-0.05611945647981955	-0.28274620334861084	1.128963201165321	-0.30365788277914935	0.2730106374713269	0.01855701412268106	-0.3692137763632541	0.16043124487609023	-0.07274296322615297	-0.2936813159415553	-0.5429950510535517	-0.7167126858589163	0.7122105354265578	-0.5061161707518383	1.0183859776024615	-0.725315784542191	0.1355320403905616	0.2783017780097179	0.2601389054349185	-0.8400335424807098	0.12056973384373992	0.027741130992336716	0.4110942531231435	-0.367673947517573	-0.4060645305315317	0.10000969619631465	0.005518748469416482	-0.2736483071860902	-0.3898743893148218	-0.00978627000923905	0.2689559976235091	0.9258784179400464	1.1122635043087394	0.6425123344282049	-0.5056367134560803	-0.021592917892039647	-0.46294284928565704
-0.6191482664907303	-0.3745390974813052	-0.13319115881231844	0.08535380128085195	0.1867870729271451	-0.5643225485073864	0.23053487572127973	-0.2212225201229705	-0.6922737871483611	-0.952752200720615	0.061808842089373615	0.10805977710914497	0.45135173046052446	-0.09046260103368596	-0.28238921841743003	1.0350801096147462	-0.30282549063666414	0.14067326380189016	0.04886125396958403	-0.3793707585806977	0.21410559102544155	0.005852239582838948	-0.30659260635552754	-0.461288024053854	-0.7521377255467442	0.5571589095216499	-0.5008854975960222	1.0804609348707188	-0.6000322236184885	0.08935249167431003	0.30144446051712365	0.2347331385954484	-0.7826009694065975	0.01155494969615753	-0.03952007404653042	0.4103218368180279	-0.27869000437689173	-0.2819238062516982	0.14565694164870532	-0.05372332967570016	-0.2155629975217971	-0.4719991439148754	-0.01575305428972948	0.31655937886219243	0.8492357524670616	1.1380649280632071	0.5620420505415507	-0.6306596255638641	-0.05547196097315381	-0.5030418261043218
-0.6132114981992637	-0.2717233521421107	-0.08439884537966638	0.012389417887483267	0.2283248139727317	-0.4617791959029628	0.2551802425811242	-0.25012333960241734	-0.6603828586177158	-0.8965575998377121	-0.004451669662649554	-0.05527864809277572	0.30851000970939035	-0.05390406168914134	-0.29757334083376535	0.9923250952990426	-0.3453539799921912	0.009792049873637177	0.02207477307821174	-0.37803675999137293	0.2898625698690381	0.12299867116455265	-0.2721551076304466	-0.35688561486423753	-0.7586075245797134	0.4217294950454603	-0.4580797136720685	1.0831037656520133	-0.40334592035242417	0.03194204391387832	0.33428567715108104	0.17260280124521546	-0.6496355912965366	-0.07400461148759419	-0.11223625742944206	0.3018830720237369	-0.1737689897402211	-0.12883784512191981	0.19898360986514246	-0.18701588439897648	-0.15955973084324462	-0.5949584247835114	-0.007765483934638678	0.40633379784896795	0.7824754196858447	1.239782077154238	0.4420917078043393	-0.760676422025359	-0.07400998852557965	-0.4084400953439557
-0.5673802496703149	-0.17338976882857093	0.005852069534517246	-0.041612955067906535	0.20398912192777052	-0.3965597275539162	0.2796327865514449	-0.2731823953788108	-0.6120729576148901	-0.8128256388505584	-0.061900304021109534	-0.16142702021335537	0.1410204941042643	0.01860409427002906	-0.24359140574415283	0.9447456224676716	-0.35835279566592315	-0.11360838079921642	0.04702765614179738	-0.34155349858943834	0.3479704275038441	0.20262697281930936	-0.20403368736393496	-0.2877383036709821	-0.6836047575146883	0.26864395453876955	-0.3968286818815362	0.9890273316280214	-0.2516531356951403	0.02857668740586642	0.30965838031390486	0.14252642483195727	-0.528718253870812	-0.18084569348307572	-0.16306620062955676	0.1106575014118718	-0.14451355963826157	-0.022693366500359267	0.19155420478335342	-0.36125809984834145	0.003924306179856285	-0.6221599152188553	0.03841125098963647	0.44119668720106936	0.7980454343603689	1.2070034305475767	0.4330724061018203	-0.8632558279573054	-0.055580630309689814	-0.3596302126748182
-0.5135927486865067	-0.02486989186579691	0.06240814782565729	-0.14981981433604272	0.17664700818477763	-0.4144161185573232	0.2614875405110725	-0.28536704159532633	-0.5122260614605914	-0.6544066481987696	-0.1487791277947586	-0.26201308609526464	0.07469737995171363	0.2010933214740062	-0.22339496055362904	0.9396084303814914	-0.3434875655835163	-0.14950919256333872	0.0976746092646598	-0.311567831640741	0.43386159824915793	0.293160663011911	-0.15726945735363887	-0.22199347116797424	-0.6300771494189454	0.1594938721680464	-0.34400336787872476	0.9261254944133782	-0.0927872815996084	0.08420066380182917	0.3144392307733006	0.04056757646936671	-0.41742748513523764	-0.22617869837139476	-0.11565758880181783	-0.018497443792378932	-0.11368221769951774	0.05918054512014322	0.16593303840555368	-0.5367513616363997	0.15070844077092696	-0.648006220768422	-0.032902605881569784	0.47892382236417763	0.7114018198770306	1.237120585100764	0.2989035681637533	-0.8550689231478776	-0.050571407634920004	-0.2461628254943525
-0.4849511869194285	0.12043696828107064	0.11807329395659938	-0.26307364499323216	0.1257030366799942	-0.38858966693535923	0.26455510782893726	-0.28038395292933493	-0.4947203323607824	-0.4406068820751237	-0.1919225507001509	-0.3306640978117806	0.05761612362173093	0.33843198474795344	-0.2647661531506609	0.8965187489257916	-0.38019137217443066	-0.16388076906872895	0.11702114132874049	-0.2910389020908624	0.43999378630835617	0.35299533550632783	-0.0649834281224217	-0.16855719136841948	-0.5483409868423857	0.10872954544019338	-0.25704705715090215	0.8880802959172183	0.09162503378143949	0.14808476426251477	0.3710403858655333	0.0028843821845509245	-0.2894279683208138	-0.25409730497272687	-0.0492890479679657	-0.11487896327923774	-0.0914000295748395	0.07527676971778467	0.04752628288516403	-0.7390393011054129	0.31588184615410286	-0.6220510119648686	-0.051555448114886285	0.5672136592912398	0.6260038537781291	1.1829727099329443	0.1404694882320497	-0.9050630062479481	-0.09420492453158032	-0.14563266642511014
-0.42491581936254424	0.22604286701254842	0.1898366288190198	-0.37420022151888	0.0407368833568401	-0.3493862408751434	0.22642438142555205	-0.31296078104332564	-0.5308222668915634	-0.24812859854282268	-0.2490260899487556	-0.3484599701202577	0.05806426879600739	0.47770765017711375	-0.3772886209816192	0.8476046235401202	-0.37861948210265944	-0.18804100212796762	0.13219602131825206	-0.2647557041503469	0.4363632779073508	0.42548721938558465	-0.001277069229431904	-0.17111092933499927	-0.4847163397079452	0.03453681276333874	-0.21221466575921596	0.9018205513601443	0.23365898569297078	0.19855896256017008	0.36476392870477803	-0.05816126611369514	-0.12142581703037955	-0.246851812838435	0.03369712745940229	-0.21390922658021466	-0.041462606728741115	0.1549643093859284	0.11682360587086085	-0.893189640688646	0.4636066186422818	-0.570215044946287	-0.07684496938145	0.511814631658307	0.5359587245667761	1.1458314427462075	0.10949836020396689	-0.9846893077813815	-0.08329860263951416	-0.11473258434165108
-0.3733364489240101	0.31091030355751414	0.19472103345444625	-0.4138063849337629	-0.083753080331638	-0.35798616278715845	0.2598447966161549	-0.2894849777563814	-0.4877008496585707	-0.032297308648848534	-0.26621426947441246	-0.3634509866041336	0.04392948160783992	0.6154598575314101	-0.4176624358319927	0.773668105431282	-0.457127090700728	-0.19042017774688305	0.1674950353310385	-0.22937027010529656	0.4402203160922845	0.4675075220959185	0.011385076644709063	-0.1658226225388762	-0.480985396353972	-0.006461345737635782	-0.2566316164748809	0.9352834528703704	0.270613391722979	0.21892812755965937	0.425707299148954	-0.08087343435769581	0.0041462833685443675	-0.23805415134129845	0.07312645292511036	-0.2688594950705016	-0.09748468977022655	0.17876786165380087	0.12979978955481838	-1.0506517841697947	0.6127454824333693	-0.5151718270503475	-0.026380490110267718	0.42494155202636275	0.4908330640861888	1.1696540241817535	0.012092234622127263	-0.9899648721691477	-0.16234012963192668	-0.08501987540117764
-0.3605364335333217	0.3914262265436671	0.2335044615373635	-0.4016386306429866	-0.13753340519689894	-0.3889404887039182	0.36917950689536455	-0.26868300022232805	-0.4369500188760213	0.15206851609649788	-0.38681048090830494	-0.39056076856937205	-0.012682789562342362	0.7522640547310002	-0.5138237483353556	0.607133102716928	-0.4538253622733893	-0.17347349236152307	0.10823319922462409	-0.16963166498428398	0.4004601454352879	0.4917587317386424	0.011359511813412054	-0.15201349299145486	-0.45198256189048325	0.020043139378170195	-0.3374803950706221	0.9876234462667947	0.2931866655339425	0.26508960099455664	0.3996151700949589	-0.17949415216279677	0.12065055944915289	-0.2226883614979828	0.13167966166920547	-0.3506731310233323	-0.13390872208739532	0.1862029247758944	0.1074672579518974	-1.154527931376771	0.7606947560845578	-0.37553153048007115	0.00928242666764806	0.38199178994566496	0.42410813916126583	1.1389841314827576	0.018526153656007283	-1.0865734194143788	-0.28623137916575897	-0.14400463057498877
-0.32172154182060436	0.4358884485647706	0.2967905146025852	-0.3561526746145666	-0.14774997000005907	-0.4705276196561011	0.46453498617938893	-0.23209087188190697	-0.3259771878484916	0.4283133248342986	-0.5088821813060845	-0.4341744999555375	0.0017360252828492572	0.8303057915704093	-0.5414976198782834	0.5568427230770914	-0.40877785557044993	-0.22548700056301035	0.041466023836822595	-0.09120545833689526	0.3631983895735803	0.5525472863741118	-0.002787395436857229	-0.11370388121206201	-0.3784931876671195	0.12029757791256952	-0.42017182240174583	1.0567446567798873	0.33005583109736425	0.24711336100047357	0.34566953509164744	-0.244018582702964	0.27221019153332915	-0.18635773176927337	0.22524518671907345	-0.3858135610074271	-0.16923658880148043	0.17838303041600942	0.09177492728892984	-1.3122613865020423	0.7995199247574888	-0.2244502864521373	0.0772902737338941	0.3741871402640792	0.430836105142215	1.1291594945013865	-0.12611260057486623	-1.151803932126347	-0.372393103961962	-0.06361784523336309
-0.3193295432941774	0.46475153300599825	0.3046197734870066	-0.3582638364853537	-0.11314669661081503	-0.5681765762219848	0.5284129245256137	-0.2675965190263691	-0.24443465119639657	0.6046240768647941	-0.6079778130253307	-0.5114786304468053	-0.038262914212752956	0.8586806520729571	-0.587276259255424	0.5193577379585197	-0.3569098888810943	-0.20858296846594807	-0.013421695358465546	-0.019526603405706132	0.35452888602120164	0.6374255812459977	-0.004785254483771354	-0.055789018914929045	-0.3524074675058032	0.19616821604148163	-0.5186449122258345	1.1453941875675384	0.3328336048022647	0.24412348585257523	0.28366726055723773	-0.3036962105238419	0.4061779802203346	-0.24932694351160078	0.34906087042609457	-0.46625853584113	-0.3240591255239623	0.14104790416608687	0.048522735699671755	-1.396450459125168	0.8687593913806099	0.017620827420483966	0.1525856368293128	0.36690264050282384	0.39525195313132416	1.1163235045542783	-0.21434074024826102	-1.2512681967005355	-0.4580320436737907	-0.06122426819115059
-0.37456182889440115	0.43734548022258474	0.33022874710379657	-0.3474416636812265	-0.12074431989962289	-0.5688090410165093	0.6024634869148455	-0.31209763564111204	-0.13675747750160638	0.7503112155304796	-0.6505398759996931	-0.5090133547251392	0.007308346241012972	0.9390016249473729	-0.6043633929461202	0.46268098251703116	-0.37986019633666024	-0.15313777165513728	-0.1306867678995318	0.11284070250343572	0.3542488354641469	0.6498754498381494	0.0036394330522698305	0.004882138200052666	-0.3334748610693229	0.3354873565817025	-0.5417843831598825	1.2515927593358662	0.4072346805568223	0.24482879451164608	0.2417436228734259	-0.300513377706004	0.4736941136875732	-0.28721440881434673	0.4721585181074854	-0.46868002517364254	-0.43901577687857907	0.0990959759847811	-0.09983524155365957	-1.3204491455278686	0.9552690234620851	0.26366480807066467	0.10333762371237291	0.34628727329343884	0.347203869823622	1.1675525434521439	-0.3251099603367395	-1.3106119791024642	-0.44123167046383555	-0.03255536865124691
-0.3780003402288449	0.3758624544255984	0.3038321526335591	-0.2793363953488836	-0.12960197156129136	-0.5809927751271912	0.6144820151916495	-0.3069906539980352	-0.10768045442954706	0.841134201099754	-0.6462214680012381	-0.566324494803389	0.06887119860270091	0.9299243989348026	-0.6333899921214001	0.3706065351654952	-0.3325795727406548	-0.07469165257427475	-0.1945268876187235	0.14150653768143412	0.2995022547204539	0.6215052523361562	-0.027908989591245614	0.05023257191728707	-0.34187223442756737	0.49482394117310846	-0.5897978514275407	1.284230013209613	0.4403118174135424	0.27157154596306166	0.11083985411742374	-0.3630051633644872	0.5300135808575497	-0.34162679224929215	0.6244468763454634	-0.39043218940147495	-0.4975673823600384	0.07646534584135621	-0.1980846330436587	-1.2811754453362654	0.9873762753138513	0.49499333662080025	0.025331503444254378	0.3375894975081686	0.27295347714807544	1.2386576812451051	-0.2914852778177501	-1.397097935656091	-0.4707101446589914	-0.14573677890224906
-0.3815905263251251	0.3100768289678828	0.23259024588300187	-0.24443921486855635	-0.11713987701974729	-0.6003598476237818	0.6612896951065981	-0.27415281129829944	-0.10653538893568167	0.938105678160634	-0.635270465578903	-0.6388877371450074	0.10201240700414912	0.9529706542043883	-0.6514272689113723	0.3111140860596459	-0.32227645152133383	0.005941503944912202	-0.29761755602158646	0.2007949217476558	0.2760643688176253	0.6677306915108626	-0.07743582231027606	0.1507586479335373	-0.4486921059055334	0.6311391566517206	-0.6462405165933234	1.3636429072924785	0.4963347065445885	0.25281797569914655	0.05029736237394426	-0.3854061258768851	0.5691112162281216	-0.3645809535305568	0.846880142572042	-0.3320702098486761	-0.4794351991402547	0.06362795002932431	-0.2292417551266904	-1.1604453701555626	0.9943207752253469	0.6593469645385532	-0.10294152642419045	0.3417190052993951	0.08308911604767423	1.3808009547245	-0.36079351785817415	-1.4993650130155778	-0.4949941659542847	-0.2700236052741818
-0.37549404752285087	0.1996333219328809	0.21857165437026213	-0.28377111314238357	-0.1325888895554606	-0.6074886984516796	0.7409881470538175	-0.28634787620257857	-0.09303588107648302	1.0180939081667515	-0.6216880063098384	-0.7083098975003125	0.06393353810821764	0.8459359241319451	-0.6544957042740412	0.25099067097422495	-0.2579930935608168	0.04315233015756338	-0.4103625967081097	0.30272185508695604	0.25084258480230714	0.6470862637104648	-0.09822168111169757	0.22314079039877513	-0.5514764472955136	0.711902869313261	-0.6139797213107843	1.3480191135559958	0.4790900274011395	0.26670985430780036	-0.08663132732718307	-0.372460059209454	0.5797013849826832	-0.46330075660438014	0.9397594129635106	-0.2735311356806825	-0.5796075174413824	0.15525978425841575	-0.29722462751835843	-1.0284014343503833	0.9999141043041451	0.7735256202698063	-0.20028311432382226	0.3697313533398143	-0.017323787565243727	1.3974320936583648	-0.28234561822860826	-1.649624306152095	-0.5692594821815633	-0.3474875581028845
-0.36529187497822424	0.1039229346868856	0.24800511115761203	-0.36580748729507995	-0.20912686871625694	-0.6489259284259858	0.80442856108167	-0.25704545371493454	-0.07505061181813719	1.0551688145151732	-0.6125439932504013	-0.6875148272164526	0.06934296531558734	0.8188487811127771	-0.6403916202372836	0.20860492323206742	-0.1900385862908064	0.08178528849121244	-0.44896799765108686	0.35795526301238745	0.2088210226522586	0.5971501694822663	-0.07271578400606935	0.31279324542027176	-0.6345573832159734	0.8418306957338096	-0.6564031930790284	1.3411703142751992	0.466750404356851	0.26968854886929383	-0.27349811179648437	-0.3506695784160364	0.5274957384463778	-0.5360081221532197	1.0465190234216812	-0.253088708238911	-0.6360145706343807	0.2444237113909876	-0.25427075163882457	-0.8972852355787774	1.0430258456727335	0.8908336430347351	-0.32769985686699943	0.25869909255939266	-0.07522885153960666	1.4157242534006138	-0.1824437394274825	-1.7424277871569884	-0.537983579647498	-0.2990413532026065
-0.31812999251691026	0.03445544833990101	0.2206199395575005	-0.44940916091917493	-0.2050900970341699	-0.6857283686108417	0.8252021667471023	-0.25290352355316215	-0.06931120979488936	1.1186163141578407	-0.5835405761130241	-0.667527607526081	0.00809041838680854	0.7593910542673465	-0.597785059939473	0.1556400897583976	-0.13423175498126508	0.0811471616353926	-0.5191770714530597	0.33845015628489344	0.14425630022525365	0.5327901067254435	-0.08517050954644642	0.41877612785177565	-0.6668149721894518	0.9362855504370711	-0.7222102379670707	1.2741753123139155	0.4747118639360684	0.29102325067643936	-0.338020122578342	-0.2730773748755111	0.3932273973192295	-0.618803389300663	1.1386707747257259	-0.21017007614162897	-0.720587618248343	0.27092645069774374	-0.33158296780814017	-0.7652414153650563	1.1348908888050264	0.8792846731582344	-0.505687078043478	0.19991686963343192	-0.05386799999432081	1.4381273957940646	-0.1741744787981586	-1.7909984447451723	-0.5517255381978868	-0.22088335980615206
-0.28464191987484616	-0.0676626595549948	0.22310898482151456	-0.6259423659350902	-0.22035159680277946	-0.6575431450236492	0.7874952681155717	-0.2519487812812913	-0.08487062915271107	1.1065109779282956	-0.5603879667735732	-0.6487772711792095	-0.04557883675001402	0.68193293036783	-0.5764045693092699	0.09234454505834384	-0.07612534664025451	0.035755561763609126	-0.5204824438601083	0.2876113476942813	0.06401487420514115	0.5128977462446079	-0.023816485347464465	0.4824770746572392	-0.6256369493872497	0.9913517710668632	-0.7475076810094913	1.2111862654752126	0.41000230958069406	0.3187091777627002	-0.39076729816517747	-0.26785065568623734	0.3575547272164905	-0.6932337097224183	1.2087693926995584	-0.2054667796356064	-0.7538071040000095	0.404192621886751	-0.4257785360288551	-0.6709506088125899	1.210776908407181	0.9161591548062749	-0.648611015118964	0.13118001201016227	0.04259492119658055	1.4171096651948925	-0.1443381537010977	-1.8300025169630671	-0.4293772291252023	-0.14033398820663898
-0.21266090923756176	-0.1681490093230723	0.21384518600276564	-0.823528215856401	-0.3098105322648716	-0.684128424223988	0.6461221165377016	-0.24997315357967956	-0.1420969611284888	1.065422076820321	-0.4725235264637157	-0.5734549113699449	-0.06947912848901246	0.6443506374696698	-0.5055151738607357	0.07433848496625464	-0.05700394930226736	0.0034401758416128803	-0.4239662287982375	0.2094289893423046	0.04734371826471802	0.4609572447584842	0.031739615218077645	0.47560434677305496	-0.5366897881818293	0.9998872748405528	-0.8346638096711605	1.1346560286398077	0.4272408087903156	0.34381052595825595	-0.3518149255348882	-0.1853112789822098	0.35459441581290707	-0.7093992314716283	1.1479255001234094	-0.07493641065033765	-0.8708493574610973	0.49151962891336726	-0.455568266592592	-0.519464987527544	1.2619009470787634	0.8373061322198095	-0.6918872251542366	0.0288325502768635	0.06911528753489943	1.4242750318331254	-0.2106240980033709	-1.7305115181098873	-0.39951379351230126	-0.043172399585037706
-0.14217777655811084	-0.29636414846953396	0.23648302681251435	-0.9202570619784607	-0.42813920660005433	-0.7065175105822108	0.49815812556185934	-0.24192312072319636	-0.2605805773225415	0.9822868931044397	-0.25983100821858074	-0.5154190343765361	-0.09648613636990849	0.6075302418685675	-0.4589472616930025	-0.019698965366736515	-0.1264613555835929	-0.0066968523740539715	-0.40053561075850946	0.13627107296584928	0.0783249693773354	0.39213286265914993	0.11913321613397276	0.48826815429473347	-0.5444438577444408	0.8829197670494111	-0.8125934519175253	1.0540250436121914	0.38341996352498053	0.3902970749428886	-0.28830551165974205	-0.19420696806655555	0.28186484787444976	-0.7635529345492494	1.1297532879817735	0.001749084270386908	-0.9659912916024362	0.5285880281609513	-0.4426638733649512	-0.3544541023366007	1.3616105767019104	0.7041974284212653	-0.7373106836473913	-0.12956372434294816	0.11873556228040447	1.4227530433190867	-0.1660777388846984	-1.5995328403387172	-0.42671556890954665	-0.06769128425319133
-0.029810598293152014	-0.4022096222415422	0.26987570785074516	-0.9711504084567647	-0.4657133396039398	-0.7060515768736898	0.3703176975626949	-0.2312444219250589	-0.3245748596154856	0.9167307867497083	-0.10571862536532425	-0.44887810985742094	-0.07611920939829223	0.5670081964907601	-0.3909616979445955	-0.11799750070065226	-0.1415484631661419	-0.054157331553102664	-0.3404382426518938	0.049660505156233006	0.07562547349489243	0.28167592554346765	0.15069386587096903	0.46696143854730304	-0.49654743474027174	0.7904418514133698	-0.8563229960995971	0.9295626911181758	0.26544087128427785	0.31786047808298074	-0.2462033778096965	-0.20865732959732686	0.21774099056309124	-0.750807636579596	1.0183355057991195	0.06836493414843942	-0.9601040802414857	0.6043917294445175	-0.4197789949996237	-0.267980017792261	1.390098976215592	0.5245528027137403	-0.7819205260316442	-0.255856917288573	0.15936180483023707	1.3708354145348156	-0.18523358179865582	-1.5156080728336756	-0.39551844285245086	-0.07208218706780581
0.07666092314606018	-0.4980559695121931	0.25229799435566613	-1.0228444596095767	-0.504200285550112	-0.7454127936949024	0.22539860191179456	-0.21189412705034746	-0.4331517994358333	0.8360286399158975	-0.02643795626941014	-0.4207418651882481	-0.06367461444690276	0.4313645833436211	-0.3029686366787817	-0.16194895519056407	-0.10138694835902684	-0.14488718666355163	-0.2801289219060071	-0.027983328456362172	0.10810855196918437	0.16612693724486527	0.2015453670891283	0.4891956671272285	-0.5249875990493436	0.6919195381788621	-0.9220609411340901	0.8154849194021694	0.15141267466987837	0.2307213169284764	-0.24984831523915602	-0.2897138620358052	0.20050322021897501	-0.7063971896141817	0.8589284053561164	0.13864712175577382	-0.9916875521984233	0.6359128837293073	-0.30680967809974996	-0.23986752814706952	1.3558078982645105	0.32810391445105064	-0.6872564115278198	-0.3312894596813546	0.15492104591474287	1.2667058388124741	-0.15042709171454305	-1.3766270583007	-0.4952935751802231	-0.038457104075510375
0.14049038392937588	-0.5210441539026041	0.2256756000324239	-1.1749023895764557	-0.5183114628050082	-0.7460248024096272	0.12225289425015054	-0.2829617114474169	-0.46137329069465294	0.7383182461543282	0.08763305714122513	-0.39074263608186993	-0.06677796285939994	0.3404634717676566	-0.1948437145191544	-0.26696462043495095	-0.043887023932642724	-0.17403240825521932	-0.23553319379050394	-0.040856303740046986	0.1707667285012761	0.09128724502708231	0.21520354080333054	0.5054279374256117	-0.4992754777478877	0.5757008947511915	-1.0519867284435365	0.7278733727269707	-0.02615930636873668	0.15783442195109249	-0.20702804081809306	-0.31970478018513226	0.22493885193013724	-0.6822310126830801	0.6291085725350799	0.13968983709286595	-1.0907635979534824	0.6028980582314228	-0.20086175814888496	-0.23009484841826114	1.3204484446087854	0.1831156473318276	-0.5804281487680563	-0.3473233540752697	0.15639247839614984	1.2038167027836404	-0.20426701981251227	-1.246063269466799	-0.5150017147602275	0.03543463000486639
0.22609837462382337	-0.5271857258665051	0.19782438324619978	-1.3074663468847383	-0.4851215050205715	-0.669089579266399	-0.016626950242345794	-0.37450274715579646	-0.4572916700580472	0.5889730768298059	0.07576382184624543	-0.3954944825551539	-0.0363685047624551	0.21268844031805284	-0.11519547123623944	-0.2762644127058434	0.011946785131245894	-0.19570602915607724	-0.19033135232327872	-0.037066937069100934	0.20479253608013978	-0.05227758904520634	0.21859360753185805	0.4496798317627203	-0.4783695323043595	0.47362560047539637	-1.054225058765673	0.598852990272847	-0.13773492165826398	0.09993016495775724	-0.20880676862130648	-0.40135470268980455	0.25683894866056534	-0.6176700560016822	0.31192003938508595	0.21806691023795857	-1.1774785317672731	0.6017965264632031	-0.2078033167670506	-0.12809532851505345	1.3095204080897733	0.03870262561762419	-0.4231808040750228	-0.40128845814523284	0.19247686079814907	1.071593623216599	-0.23030730828271334	-1.133030286676925	-0.4426203168788671	0.1641018507856905
0.26010365533384017	-0.5219365907478271	0.16122234775963346	-1.3106368791039593	-0.4974002251443605	-0.6099394297938238	-0.201387096023306	-0.4759863311232097	-0.47378202062510405	0.40346900029126676	0.11427524180443545	-0.3734213444732919	-0.060275930395845126	0.17318052227211217	-0.1063871178579678	-0.26633770135341217	0.039879728209989605	-0.16547366735601127	-0.11046781105503481	-0.09156020775267967	0.19874593338605234	-0.1319919866577215	0.1768997190522551	0.48886053657038386	-0.41731545235129924	0.3628760034952295	-1.152411517101605	0.5245447029895786	-0.1626008443686656	0.026676826260937155	-0.18162568827610265	-0.4229142741069912	0.2814430021720958	-0.5061464092710621	0.05119909689582316	0.25978668418819595	-1.1751731618252559	0.5268762385450968	-0.20412808515485298	-0.018255471269063173	1.2959551479655242	-0.050459911685904656	-0.3130290683634765	-0.41486373483356453	0.22817069454522237	1.0153060071284974	-0.27774806545866343	-0.9952925740410918	-0.37197895304605233	0.23433443526747827
0.2667642867625665	-0.5257762762534716	0.14384394215201482	-1.2717169732926414	-0.4446540916017813	-0.538317952325023	-0.3821120326041747	-0.5216119726536799	-0.5263102665026096	0.21889624477899056	0.22740403648076835	-0.49465005581166627	-0.10300086185300483	0.047178061701221005	-0.022667429642384544	-0.24484923916683857	0.11960124201585054	-0.1913990042593855	-0.1145750359235369	-0.11940081839403678	0.20863415951646402	-0.17872370024852963	0.07511131707186092	0.5425794801024738	-0.38277438365494565	0.17625419707750095	-1.2192643476834837	0.4064574688074158	-0.2514116078985746	-0.06744041838380926	-0.13153870817253122	-0.4965170105854339	0.30865700018824893	-0.46800623810569597	-0.18230403797214892	0.2817131840049991	-1.2405280522828863	0.4668817906720889	-0.22891284895490843	0.06416591899847868	1.1863682768083914	-0.13869787237447684	-0.18445833233433725	-0.3573710227417136	0.19351737966845498	0.9180998584658046	-0.33821124391081325	-0.7596472763673167	-0.32176258301098687	0.2857068348591526
0.3001821685723206	-0.49186911453600024	0.2230296045903085	-1.2534333952353378	-0.42179050348322705	-0.5250051355915963	-0.46800009165341433	-0.5130963831977364	-0.5315178514527625	0.02374363771161997	0.3314680086496185	-0.5227628665272193	-0.11042040610361543	-0.0260679215727518	0.04158913855016054	-0.27250057099279834	0.15695671416696302	-0.18885364041231795	-0.1370457468446286	-0.0626335968792243	0.21619408840022616	-0.2521783285718684	0.05810485086422322	0.6052854464624203	-0.39141286554255694	-0.018967808352747872	-1.2491680405355952	0.269829563343174	-0.3098857155725335	-0.14183072954650056	-0.21823266491909665	-0.5242260210241901	0.3794626577301691	-0.396537435459616	-0.4174542976422182	0.2980096433323533	-1.132813366031646	0.4417212577310097	-0.28879127688010026	0.11026679741259778	1.0140049354148493	-0.15002360058979475	-0.010308783102900825	-0.29397791626165465	0.09433062651377497	0.7911783527339757	-0.42774740428449204	-0.5245382435134923	-0.29997331427076646	0.2965647409518599
0.33306143995771076	-0.39108523825332575	0.3114221081214261	-1.2433642620672631	-0.4222039424037252	-0.5201258956485431	-0.5596667160268041	-0.5417231419237479	-0.5514001695143779	-0.06695467046074029	0.4300428213697708	-0.48850843605854755	-0.1400701044478617	-0.0494824174612356	0.08061176997780817	-0.22078502420910423	0.20865135956448824	-0.13340899160187436	-0.07925571945971872	-0.020375656795937336	0.2445629704703741	-0.28440429475856205	0.04257651218412347	0.6784875499040567	-0.4216542423642343	-0.2240539463145495	-1.2352369230244598	0.14838684408223488	-0.2780795140726253	-0.20277377675325697	-0.27816082023573	-0.5822114605101577	0.4076500417232274	-0.33686150038677254	-0.6090524598067114	0.3165554967681775	-1.076497617551519	0.34658238634982125	-0.30821120370755445	0.17548584393684036	0.914028934756973	-0.20199819904842356	0.17360632664494996	-0.24539761832515214	-0.08252654055069115	0.6474984625319443	-0.4487124469679785	-0.3426521968067947	-0.3425794546135978	0.30637551381737077
0.3255253710767491	-0.27389427698944624	0.36053843301046734	-1.1884018591608752	-0.4989673527000513	-0.5229525539480919	-0.6039922603412481	-0.546225164560157	-0.537060209721139	-0.14295693586793567	0.4435616722754793	-0.5030908012826668	-0.17210810161715526	-0.10378094994955178	0.12047862989156059	-0.20266963608546645	0.22561622383603136	-0.13561629437844253	-0.03531742716005435	0.0773795362630777	0.17009217527233111	-0.2805402077933927	0.04514638308056004	0.7699985215338427	-0.4946294429694775	-0.38040590772219796	-1.2411064593740089	0.004472005769364395	-0.2775898075920834	-0.2740633945224621	-0.4049876451250204	-0.640289126095723	0.4071815255467072	-0.34549612795364276	-0.6328965917186943	0.21467962566126025	-0.9275955514585311	0.2492993231003638	-0.4274732326838887	0.1301111804102275	0.7582105541375688	-0.2786233893696022	0.271131785169501	-0.2343354472373605	-0.14741781062431442	0.5098853733650014	-0.4925756937571653	-0.22308499526209413	-0.33733167519681034	0.3843311373079945
0.29760275772546263	-0.10221069639743503	0.39666714537927467	-1.2277936488528962	-0.49512848916022484	-0.5172971917410152	-0.5720135023179165	-0.5840933540717834	-0.49689545413648617	-0.2358774865387014	0.34634143000967554	-0.46903661558398485	-0.2408138606039861	-0.15674462569195985	0.1807685704674137	-0.14048024351397614	0.2629549169112999	-0.09184508533182671	0.0645186336532716	0.15754327344021749	0.06315498974088338	-0.2804873674083914	-0.02489455078118399	0.8419500458754863	-0.4987070437776241	-0.4360105634491328	-1.2949520045429084	-0.2084920003236796	-0.2654451721151122	-0.32911183159889873	-0.5170275483782745	-0.650575089218783	0.463328344234961	-0.3334025732199996	-0.593332777208427	0.15561646594116682	-0.8279134598036997	0.18791715046077223	-0.4895206375088993	0.10678150692058637	0.7177895881714738	-0.32456454736756457	0.37406659885296656	-0.09138221127459185	-0.27065774609857585	0.2865666507206788	-0.6098491190970978	-0.11560484630202192	-0.29122285368782835	0.3758608765053645
0.2614108923221018	0.0949444200557427	0.4432515742500298	-1.281412432950689	-0.6077847537851722	-0.46492317449128795	-0.5636647303036423	-0.5954125011019837	-0.5344692854096454	-0.28007830365565106	0.28587718385786537	-0.36804810650620745	-0.2972751246851732	-0.16499714043243868	0.26394922960408673	-0.04458066402424971	0.2290735571008175	-0.11594105289349219	0.17667133391195566	0.2369698967819184	-0.06564758584755923	-0.24468682200523464	0.0042989456648764805	0.9327328478027154	-0.4472223786029126	-0.4702797381512479	-1.2569575532109822	-0.3263510012320928	-0.20178002657659339	-0.31550095839523346	-0.6323659942890295	-0.6469135754138532	0.46028065712545035	-0.2827101849265596	-0.5142208804563052	0.18239899262645778	-0.7449082712197004	0.1398355989256884	-0.5473293527691439	0.07916855731580051	0.6523165594011207	-0.3720904078628768	0.46654599498558014	-0.07930760251934607	-0.35082181376020294	0.10220456647394485	-0.6686584663349835	0.04857318105981999	-0.27363541906956607	0.374536587273216
0.2274853090224202	0.2963639246641777	0.4608986819770811	-1.2640484247885675	-0.68218296872453	-0.45692843082298895	-0.5052252391292129	-0.6535117386553205	-0.5473977685098308	-0.2725407188421521	0.2617664468868438	-0.31923341588435084	-0.3483550702412801	-0.14252390660209158	0.3611971025018002	0.023615210806470756	0.25838350925311043	-0.10063388141103893	0.2692738303544872	0.32872743263914034	-0.24285600501848825	-0.1748535412895994	0.03013733566442518	0.9187670211047638	-0.2918253034857735	-0.5825064816549412	-1.2524286545963288	-0.5058491672297517	-0.1380317715831526	-0.31701900251442083	-0.6895592413208044	-0.6263600026203899	0.4699820672250974	-0.23390063465351255	-0.38047563351298697	0.07643079832428483	-0.7048044377087279	0.11427706192911129	-0.6030214983761522	-0.01981968954210389	0.559249057504819	-0.3948004398304912	0.5485390052828107	-0.1206579005939313	-0.34078321439598824	-0.0367024935670268	-0.7558694308381735	0.15238239766626088	-0.25153600311934243	0.30018727732174877
0.20312364455575388	0.49378342985334883	0.4653594432890267	-1.176363361239085	-0.7295272693216529	-0.4696104564411476	-0.46160824241675025	-0.624498156495698	-0.5042099998083618	-0.26980200169482144	0.12145052655793784	-0.2358540601890473	-0.3771678071937869	-0.1302572485367603	0.4225944230511966	0.15373317698960492	0.3091303712100196	-0.17901061973116264	0.37538120692772503	0.4252047724092134	-0.34008860098992877	-0.16129851718585264	0.13063198708256218	0.8749549639602046	-0.2763785598721678	-0.6447184708530893	-1.1845589590672803	-0.6137376150503798	-0.03701425358624714	-0.3348251112520361	-0.776347339729898	-0.6544439970387292	0.4231609524704953	-0.08045227962944804	-0.2454141222974834	0.004450041642714825	-0.664867649141366	0.10859338582266842	-0.6231012655261634	-0.08578831198730537	0.4405757302085953	-0.4180214062282297	0.6259625682043735	-0.21529421478571895	-0.3920000647896634	-0.22465866201487739	-0.8339904124243439	0.3169636952702823	-0.2613298768960641	0.22976371343230495
0.15930268212753568	0.7238398258170953	0.5053369967189387	-1.0446975627926678	-0.7818551127686602	-0.5119524030356712	-0.3489865243371103	-0.6591462233864012	-0.5108732957638848	-0.23635188753773134	0.07982312264222059	-0.10150342569754081	-0.32480284045071933	-0.12288455452369962	0.464563043101759	0.13579225856913507	0.44466780889724705	-0.2040745534344206	0.45823890760567954	0.4594981042712273	-0.46118112144727286	-0.14668247359451486	0.2248312162461752	0.8761095421194345	-0.21169451166976577	-0.6784636432189874	-1.244477347892843	-0.6029406465022495	0.017811135915458708	-0.37663817511923037	-0.8460035568857972	-0.5974381730882916	0.4310050900734804	0.08183462075148777	-0.09860594680856968	-0.0631040549672863	-0.6185324617415681	0.03306317839985002	-0.5783576448183158	-0.28479299171278594	0.3330591044490389	-0.5336909755331336	0.6653560739604112	-0.2744770239761945	-0.4597455621591788	-0.3261250150883223	-0.858894968558993	0.4760925535943036	-0.39695587910336955	0.18882301587203315
0.15232148171305415	0.9939533112561492	0.5177651872333875	-0.9681834509828867	-0.7478638200650398	-0.4722772783717188	-0.18036719240141016	-0.6364358560919078	-0.47339044642856154	-0.2610768945051025	-0.06495147260824372	0.06660578751444371	-0.28588470967183927	-0.06534017872913822	0.561417869231732	0.09722576312095513	0.5617342024767319	-0.2618837882436219	0.5269814077297797	0.5794347987706733	-0.5042418865874982	-0.1582761208701014	0.29891910792819376	0.8452680848077833	-0.18564108909828908	-0.6518496708684121	-1.2765737218544693	-0.6297864703903917	0.015274699281581192	-0.4910275465906235	-0.9142564180655988	-0.6536341509402713	0.46586065730396936	0.19786901098272822	0.09176007283396646	-0.10374504950774548	-0.625761486743678	0.03470120925903054	-0.5489360031152005	-0.5063881722380759	0.20352598158494944	-0.6035772365014147	0.7155238964565989	-0.35905403725430224	-0.5378986677685885	-0.43024032509164767	-0.906302267171867	0.6384499427159269	-0.42150799831954516	0.09900337675245982
0.17714706718730583	1.2880550443620153	0.4844859948320047	-0.8869743753675081	-0.7384350167912177	-0.34917668135510516	-0.014006252649048945	-0.6612016790371659	-0.4485860557963	-0.1990107136026122	-0.2755885395455579	0.2530137153010452	-0.29933521219212	-0.02520503307714963	0.6246640265483767	0.005436503659947423	0.678976823221517	-0.28946056339554904	0.647790890357595	0.6722565001680806	-0.5754176212928078	-0.1254930580305207	0.38901352570810643	0.803361363981662	-0.19366362986886332	-0.5528181372383154	-1.2548697072424155	-0.5503330996667934	0.08226390336524007	-0.5463242113195694	-0.9442041889874242	-0.7046016889667897	0.5607506947617497	0.3182380715586578	0.20190102848229446	-0.13502860480103165	-0.6376824213559414	0.04412545807940786	-0.5866102171397966	-0.6772447717087667	0.14678062347833604	-0.7098856302340801	0.7618176606992153	-0.4966856221431737	-0.6079290341047816	-0.49065224707705574	-0.9460377960925832	0.7039957394354175	-0.537343063587197	-0.06103887536901872
0.1309089371189173	1.5118275661786202	0.4075480284927206	-0.8149087965655817	-0.7605481578270672	-0.20905997330393244	0.1271606855608582	-0.7854814795563904	-0.48782691744867623	-0.10963559946571548	-0.4836907101991482	0.35025718504617537	-0.3119120118672334	0.037073433557885935	0.674629192626383	-0.040421667947198106	0.7885282530551616	-0.2748908705237462	0.7990764745556251	0.8281269220872712	-0.5866667495148314	-0.07275454564199553	0.45361151187374327	0.7295238061845357	-0.22661920787393885	-0.4703731340215155	-1.149390469041374	-0.4743613835976503	0.16189895686940187	-0.6391132954709127	-0.9512913595271797	-0.8160056553724442	0.6425216754653313	0.41536011158925906	0.3142120976055893	-0.23234237589932852	-0.7358642098648558	0.0560819329854942	-0.5951861133540457	-0.8152176245244132	0.11008214356596342	-0.7317242359799957	0.7901138898593983	-0.6370094768501222	-0.6712322382183633	-0.5417746321854574	-0.9081378411184419	0.7763517835202552	-0.5080842022669783	-0.19163073239068842
0.11860017863186825	1.691162168333048	0.32004109249877805	-0.770295085251562	-0.7990189661908546	-0.04302727179058389	0.2774078219758966	-0.8753029756240419	-0.4486473806383776	-0.07899730814516866	-0.6502369898351875	0.44173766743310655	-0.3751444990865146	0.09766345912709809	0.7022188411595925	-0.03751583040149736	0.9155102368184419	-0.2357691599148075	0.8687530016462987	1.0190554047077856	-0.5851587849768471	-0.0644688187817814	0.4676257421521994	0.6959419583820126	-0.2849741321047053	-0.3719205597326133	-1.066348824604592	-0.36355729054133046	0.24330786448323635	-0.744455196665762	-1.0130911687070259	-0.8048146376152712	0.7427832419338519	0.4412965051351331	0.3894537252258726	-0.29585061668411394	-0.8314073940884166	0.025474230150649018	-0.6730594392897279	-0.9689640875570236	0.07437632660124972	-0.7139825145959128	0.8000475802152243	-0.6994077801015219	-0.682004370338809	-0.5655877304258226	-0.9135841516637253	0.8658310768980735	-0.4509706468831675	-0.3506446948251597
0.14339976271837648	1.817361373096433	0.28768152452805607	-0.7140749285773327	-0.7884364742818389	0.19166161246028607	0.4468767988978174	-0.9848916965408394	-0.45598022323034926	-0.07949213517679518	-0.7707410331226624	0.5303120222260885	-0.3894364786018995	0.11683620069590135	0.7175626530184256	0.014009882882940866	1.0410655304456156	-0.21640704370443947	0.9187796496900663	1.1700851232163123	-0.5695381872389316	-0.06407835097498525	0.5335497876238349	0.6573978373526707	-0.3516263272258306	-0.24926734918965837	-0.8510113900097108	-0.1987026631471056	0.29545659678352965	-0.8221613716073103	-1.006896271203135	-0.7429770378349068	0.8288656874718685	0.5475705552519775	0.42021524815756733	-0.3616968507458712	-0.965509620394994	-0.010359894122901715	-0.6893485934964693	-1.0535014025625378	0.07213744509050177	-0.6516910544543724	0.8059248245201799	-0.7763389496822581	-0.7821197299326654	-0.6144816114393106	-0.8687916165201923	0.9552458470371427	-0.36375535704361917	-0.540390579283627
0.17978114982627366	1.9308122048890481	0.26804339841262176	-0.669992941583559	-0.8132650853156342	0.3996484318915982	0.49670544726566257	-0.9906812755731321	-0.4221178518257179	-0.030716085621197785	-0.867161655914176	0.5993373821784199	-0.44980288580313454	0.13906872584791968	0.6978406435265179	0.05653361646128158	1.1513691128188206	-0.18424230450668286	0.92363362021877	1.3725547476210085	-0.5815703080953455	-0.07406302519896311	0.5802585854754697	0.5594117819493245	-0.3808921563494396	-0.1803184323544793	-0.677515543402219	0.0009106870191928018	0.32679653293120825	-0.8462217326712853	-1.0135302401846185	-0.6286177067152724	0.8354869920242305	0.6301776476210083	0.355184824153734	-0.39457044061336977	-1.036131025124764	-0.03765559645436937	-0.7281752119200602	-1.186105332740112	-0.03238908194881429	-0.6159521694948701	0.8335566328427984	-0.9502163168535844	-0.8450988577402034	-0.6287548141112217	-0.7744744830690805	0.9909140001300092	-0.3633697626006122	-0.6397260783591988
0.19188133757885797	1.995811402682282	0.22501308748626947	-0.5867114648648495	-0.8554435774851342	0.5508453243375853	0.550627756184912	-0.9752576034773339	-0.3813067726185847	0.07679264851419598	-0.9444785517856789	0.6078926396521485	-0.5049109867247352	0.1978162199571755	0.6092052818921591	0.1045908601017101	1.2980105492013796	-0.09183657887158252	0.9988783300817404	1.5227933261351088	-0.494898251078806	-0.11120370876238919	0.5872268280630014	0.44475965520511024	-0.47922036316017075	-0.14975841901383785	-0.49038394446777767	0.13217627176543295	0.31756552315276143	-0.9062641836430909	-1.012680357390793	-0.5771086271263144	0.8732041891002819	0.6632699158806324	0.35901432048993537	-0.5494407914243669	-1.040221166554571	-0.10928310851384013	-0.7241387865758128	-1.251848551844239	-0.08611306616028706	-0.5804685265368996	0.854160522627096	-1.0225029906075027	-0.8627841766983986	-0.6322696767989507	-0.7488426678897758	1.0123288344198351	-0.38371472559355924	-0.7265605376486832
0.19067241654430767	2.014378864708326	0.18905002349091862	-0.611950145208925	-0.8373061229268808	0.7264211162342582	0.5628685664038059	-0.9158552088660507	-0.36714073409877745	0.1830130085129911	-1.0310941935736913	0.5999166857758341	-0.5984840596030858	0.2727943209535163	0.4899028254445744	0.06698537421783887	1.3519641831396427	-0.022986088552990898	1.0910693520947916	1.6868034749157608	-0.46003889814961274	-0.11468545316096679	0.5622579425016605	0.42604409212245614	-0.6094676160088952	-0.06128413961946264	-0.29149110505113224	0.35986439057109765	0.302768630557939	-1.0112218919375864	-1.04006114980278	-0.5045797970464229	0.8474902153114499	0.6438747218453255	0.3108316373555302	-0.5373166455506945	-1.027365657190567	-0.18710209301296016	-0.815836845300004	-1.2556043494638314	-0.09278191195444556	-0.5430335034250258	0.8457707980150084	-1.1018518429474053	-0.8643214795951331	-0.65063129422231	-0.5993929208151538	1.1120712708589788	-0.3102603498941701	-0.7475312629597153
0.16881160630352848	2.006050024947187	0.14054360251978576	-0.6660190368071076	-0.8903967889032078	0.8876969423546266	0.6358558559396505	-0.8845975946317786	-0.3541719374548654	0.29766611923219377	-1.0460689853744225	0.598214129213238	-0.7528509377465303	0.3632608799064877	0.4314830680631519	0.0035414432566369114	1.372471213433736	0.07758294767760106	1.1272593039059307	1.8198646020536073	-0.48039881300690884	-0.09966437599745578	0.4653219055941181	0.3980441599825876	-0.5917625088630617	-0.041345969059575924	-0.1404751865159169	0.47084802170129736	0.28484735521095605	-1.0949448249159344	-1.029926453332894	-0.4201879834239802	0.773479879638289	0.5676385340831065	0.2486192843366616	-0.5553074006137888	-1.0480944161023376	-0.27246198557780754	-0.9428605902931647	-1.2897403561678682	0.004931265028466647	-0.5972711775641331	0.8569666028030497	-1.1670609725049552	-0.9051795727879824	-0.6861304251385425	-0.4869739612158557	1.110655933312509	-0.25363260623039285	-0.7232982785173327
0.18162311568515666	1.9631120257902512	0.06336080626557856	-0.7346870584651222	-0.9680614287237905	1.0187824771387421	0.6434831593054202	-0.7359781155678606	-0.23845980199258437	0.4039227763950765	-1.0809320314438646	0.5216980559053738	-0.9526669558350939	0.4566723365413473	0.4497843865319937	0.013519696437862378	1.3265771601723753	0.10898283493469026	1.2127315757389663	1.933394891345544	-0.47246452594260485	-0.03334961385069643	0.3665238184283816	0.36485596737459486	-0.6116106817593373	-0.036282533631173564	0.020106797516388986	0.5302039914361181	0.2527898008851984	-1.1444033601102173	-1.0929010956031386	-0.3633152220053004	0.6886807836501878	0.4635656709744679	0.19560569135563466	-0.6125217191040332	-1.0120027625846215	-0.3175274580946538	-1.0288130643257924	-1.3111684692764727	0.05298596451263714	-0.5364738340331234	0.9275917432764507	-1.278787446760862	-0.9331269937611533	-0.6903620817407667	-0.43893664250726816	1.2024446397443538	-0.1587879669911786	-0.7949451512291861
0.20110012099354937	1.8283903075979526	-0.008458838741385477	-0.8005053395602275	-1.0173732669269075	1.1673887372531937	0.5933756829179616	-0.6590876524797092	-0.10823117161790452	0.5920828432284883	-1.0510665027234696	0.4125478964715835	-1.1005540332723063	0.4563982504667269	0.4882501032998269	-0.003493792404253249	1.2945497476360002	0.13240495775947841	1.2860933831813972	1.9820717346081416	-0.5048364554624742	0.08287931490517872	0.3558021883337753	0.34705020572092515	-0.5302023999014914	-0.04101016488213484	0.19836143085965302	0.6412061546114309	0.19222302910147288	-1.1847769700634982	-1.1063122045306388	-0.3222872256829537	0.5360453258242639	0.3470597535609346	0.0518549183549933	-0.675807798147994	-0.8816872269860216	-0.375279549540055	-1.0164438547541426	-1.3102217752439582	0.16354810295801858	-0.48253188027414284	1.0820867545915829	-1.327185626201142	-0.8961195875586524	-0.6685791473281443	-0.34642005606951154	1.2807602847899866	-0.0895173021349676	-0.8027544818908566
0.19555301477944015	1.7263108868704227	-0.06967677443960478	-0.8038871782868229	-0.9765441934562558	1.2888190953541891	0.5473923132040267	-0.545851204830354	0.0622695026553041	0.6800956536801214	-1.0009210780770235	0.3431380233225984	-1.1824698294136784	0.569149911276887	0.5513928712402191	0.05557681134599477	1.2275562408440026	0.1547765567640205	1.3531364929599146	1.9820156775287359	-0.478660105958667	0.2004934216247455	0.33334536012866495	0.3347199886340471	-0.4266962474998307	-0.03776715841993834	0.35183669046201704	0.7554829917736603	0.13770812799930993	-1.2131295396141784	-1.1198649259578928	-0.18446987641609072	0.40547449803848173	0.3152790395216528	0.017154690923864402	-0.6833774157050392	-0.6573447982861361	-0.3807349907904169	-0.9028316685138028	-1.2646630207629888	0.27942586450982043	-0.3599542612689734	1.2466538154858815	-1.3967788645113837	-0.7681913568455434	-0.6377078975132002	-0.28215928423791553	1.3812861371261769	0.05387663511348397	-0.7940626752595449
0.24379419877448472	1.6515566564043536	-0.12481678358350756	-0.7306415966558956	-0.8443914522276346	1.4601575460744067	0.528408593662303	-0.34891510687799987	0.30258215597750693	0.8143152369671061	-0.959254741377914	0.36896722847998875	-1.2741102999443643	0.6634745748912267	0.654595852306708	0.19201650593678296	1.1671871881859515	0.17526162892105096	1.4247698222506902	1.9680657354734543	-0.41648495679763115	0.3259279140989565	0.36198166332213183	0.30988110565275717	-0.23549481655978477	0.012482031256299925	0.4650378090742418	0.8912314071378713	0.09396272054690431	-1.173252142719877	-1.0329280461110524	0.008919536550609087	0.33381319778595253	0.34021309165514124	-0.011968578457089088	-0.5516367169407466	-0.4740332918399681	-0.3435771562308433	-0.739479455007994	-1.2108699932539104	0.4129611456647046	-0.3221566243535908	1.3957066213071256	-1.4976842889191648	-0.6207253070815588	-0.5706358655774686	-0.19649964692338523	1.4491049115743164	0.13827578312822167	-0.7200126758958977
0.2851465934682201	1.6060960636704196	-0.12128152644679813	-0.5787367725701139	-0.609993315589431	1.6359663940882339	0.5534976062020922	-0.18810111030145354	0.513104206343941	0.9420903454176603	-0.9074050768828487	0.30242878321961525	-1.228641684088094	0.7850921010566712	0.8046207407736452	0.23636072578219278	1.110370800190086	0.14383932346713296	1.4872610139998135	1.9152397493663504	-0.2868764100675526	0.5137634616323432	0.42357719763187285	0.28661602205116304	0.04059701775631934	0.052227381491455574	0.5450910105651129	0.999632969844409	0.09859340889423898	-1.1006986155604792	-0.9153612740093854	0.22913995372280346	0.2523122666250547	0.37114832747507387	0.010813953092607674	-0.44530472876875243	-0.24653112568557578	-0.25734565170160184	-0.4927864842040526	-1.098767780012269	0.6181816491317973	-0.2750956145952631	1.5777089974884326	-1.564563948430862	-0.4466240514986735	-0.42450754534343	-0.014959640973544453	1.529642773059373	0.30682473754085643	-0.5866806434184424
0.33763323583951277	1.5740182183196738	-0.1854627135923083	-0.436957073203818	-0.3515246877770374	1.7673650928576408	0.5787570986616667	0.030647085245552142	0.7660978316824053	1.114594620573762	-0.9314187995288202	0.21691101727505507	-1.217097771763322	0.9138412671818255	0.9592775132644471	0.2457594559571174	1.1187190934569498	0.2553678955420115	1.6184048534877888	1.8554204128613088	-0.15899804918927812	0.6879688748501589	0.4424791635031936	0.331003366116679	0.35322103709145514	0.07468448590875464	0.5815087783234955	1.1100716356173042	0.1589170215919676	-0.9974649630068451	-0.769108933689858	0.3602274245569352	0.23154155283821315	0.43638152383416295	0.027373367367808606	-0.31063834896264597	0.019862996066214823	-0.07271451393967783	-0.17636519151074367	-0.9521730847982728	0.8109862782846792	-0.22662596927319073	1.80261014704381	-1.5155169200788858	-0.19692383602017552	-0.307047894681108	0.12877540676266905	1.6135590803495439	0.465260644495447	-0.42945440113565486
0.40217816527232364	1.4690800696101656	-0.24782097387082574	-0.2192281819460717	-0.06567662187466135	1.9704376180636984	0.6978284925678183	0.21278654823871257	1.0071818710919156	1.235600663033848	-0.9415307959314274	0.16574248865342087	-1.1410116575122253	1.051190448453537	1.1290563672789635	0.25437728927375236	1.1635407856698823	0.2862772513018415	1.727962418880659	1.7499044479872978	0.1030411879357442	0.8752271442485089	0.5328918159051684	0.42033085538682247	0.5538555709322359	0.14954347285176223	0.6501663024961897	1.253242348333576	0.28098136974443166	-1.0063450505877451	-0.5798971792136317	0.40704444397431355	0.26169616738031487	0.5148698126379128	0.12706755053057606	-0.19167072119238615	0.3139679703779811	0.08498306119670247	0.11157569789750825	-0.7733721734692612	1.0257639269598298	-0.1145583150369549	1.9565513792745843	-1.3452924866891591	-0.007950926715078887	-0.09832814760360438	0.3772900457714473	1.7137526154456038	0.6151153078976175	-0.15991711817221307
0.46790700447101113	1.4144138336907828	-0.28085976640263527	0.0188265685861567	0.25689285925807265	2.0736399353842048	0.8642920339918312	0.35098806939441285	1.2227996137048436	1.3699465714366503	-0.9491795723028134	0.057165633010891184	-1.0733269371601828	1.1571275058620294	1.2882770059013997	0.25518139658538186	1.18434965185348	0.30755016294739795	1.7622605211057778	1.6745554625499632	0.3049170442090722	1.080826607860606	0.6446773676769141	0.5188609845710279	0.825692548847759	0.2600003602491094	0.7194088098342284	1.404995625574184	0.42265880340446227	-0.9814667550909757	-0.3561444425157988	0.5129875699602482	0.31228537897278863	0.6211870361106387	0.1633171004951685	0.062475713604846515	0.5310914267164095	0.3094168150154662	0.3818283410660076	-0.6425266898898592	1.1868520935857565	0.030293923109687315	2.152392073127	-1.2025002295039506	0.15236392594101855	0.18087524303267832	0.6911127793414653	1.8307167780788252	0.8689787179621774	0.0373973368445457
0.5504886603550444	1.4204698023691893	-0.2675880275519196	0.28773895131297267	0.5733023380839593	2.121030535455392	0.9959396428208216	0.5226858541744643	1.483651364094054	1.4177976541003703	-0.9700200462212804	0.034323904885259784	-0.9170150577329444	1.2360758078535854	1.4586407520207192	0.38037061167457475	1.2626179477105839	0.3537175925594055	1.826898080744052	1.582681585278763	0.5576241350790241	1.2638718612419875	0.8411950763424748	0.6191403843731784	1.0764669845496582	0.3417518634837326	0.7684067945063005	1.5690170218863568	0.5129423090958268	-0.9180209802031566	-0.10348956086643954	0.6503738080951236	0.3788971483778466	0.7533193098335415	0.2243891109633064	0.2132184550614645	0.8017650859256241	0.4762022809968431	0.705113915704312	-0.4943257270049757	1.426541263404592	0.08923250430013287	2.3837118131324124	-1.00113210473851	0.3025678409824928	0.4538862592268945	0.905544655573574	1.8933708733554404	1.0842166849812223	0.2532338540957449
0.6625586450540244	1.4035497160354784	-0.20975709700766215	0.5481842899360739	0.8958252875374232	2.137033698611158	1.1134873839214419	0.7241280802006123	1.6414441035269924	1.434894158155521	-1.0390230050160452	-0.00785255062359203	-0.6402775387707867	1.3065944797091082	1.6099003905045848	0.5378154370196293	1.242357447972204	0.42038618739116734	1.9072826516276034	1.4430121555506967	0.8395168024641396	1.4626355058679148	1.071456161041662	0.7976150659594754	1.3037550445244712	0.43043748389143166	0.8222486450446826	1.7388547313649116	0.7381161893964059	-0.8493038814783016	0.13468531281105972	0.8004560700468029	0.5555621225463874	0.8479695880210201	0.3079353223706189	0.427093756913834	1.0851041098703278	0.6723446343814573	1.101070303013648	-0.3302236565260998	1.4607425871555217	0.23411356977871262	2.57859996133427	-0.8994555260821576	0.47355733612803846	0.6946592060194585	1.1849672928077406	2.0242220838892226	1.3209469146660031	0.3983600507071735
0.7685980297427444	1.4169760657589356	-0.2013734569497898	0.7971793477991088	1.1622753853911774	2.302975277587218	1.2490777617390814	0.8397735072755534	1.7924246583304455	1.4199744422842397	-1.1007142600363375	0.008644407287685733	-0.3612426591639498	1.3788300196514416	1.7002011549697964	0.7335101184193931	1.247926413871423	0.5550875243316715	1.9881336173074675	1.346687713762123	1.1498827126398088	1.5845418453091624	1.3028956193678147	1.0366644930207802	1.5709413701092667	0.588663318158233	0.9190318519213022	1.9293992285596704	0.9315779523620714	-0.7916646136999295	0.4527347273344856	1.0166398976672202	0.7282099796356903	0.9243266829844325	0.4234550750382392	0.6046443331769253	1.3444969951794794	0.8052942293778376	1.4351958523071724	-0.1351845729145972	1.5493413176431103	0.3993431582172495	2.74119200990197	-0.6592887549168504	0.6589738803469257	0.960235911692352	1.4769491361003984	2.100820869330387	1.5381170154550403	0.6599848365440026
0.8227471394302681	1.4682080228047942	-0.1538965431953005	1.0666692336745487	1.3773703895032559	2.43802631642262	1.3914767769994312	1.011586335534327	1.8819252493661147	1.3834377907771254	-1.0954298833981877	-0.017283184773580262	-0.09382606652554265	1.4697796608457876	1.7705838679892902	0.9040150354254252	1.227699659760442	0.6597372684243099	2.0595224795788867	1.2413665702132584	1.4426729370860927	1.6494658488736882	1.4512894092071076	1.2607808967402963	1.7660242291052608	0.7525158244087037	0.9886304805898233	2.0866154304030777	1.209774503501684	-0.6590915557708563	0.7404091437908267	1.281843847278245	0.9498275839049809	1.04699788644621	0.5939496118223644	0.8366080960356452	1.507343196759066	0.9597870203711123	1.6835622580074496	0.03781563544800731	1.6521411057269006	0.5254719341659969	2.8378427141941973	-0.5553714920081136	0.7881603882465502	1.1391998244769934	1.7281316889000724	2.1111818124756203	1.68585139591231	0.9957709699365047
0.9009660437021736	1.4994344333655663	-0.053268320638306756	1.2479903535692696	1.560531454559057	2.497321053186505	1.5161796246077484	1.1443564542615916	1.9577704870176873	1.3886906050007837	-1.1126485190692421	-0.05604803149934008	0.10955452711836608	1.4306716959303185	1.783329229226912	0.9943402445696344	1.1998473312360385	0.7981375188803271	2.1109839103082884	1.2038607082170638	1.697032565602116	1.7014429665880761	1.5838489128725473	1.465409725533739	1.9264796584581578	0.8604695783300557	1.034268404063052	2.1153377305010883	1.4176103663479007	-0.549138408056225	0.9876970883255373	1.466747529938401	1.1439766523277937	1.1002771873365154	0.6942561298323627	1.0187448357668416	1.5899089566149607	1.1037863312466016	1.8866882628618533	0.23023021502919966	1.7228122443725475	0.5889428125444178	2.8724941144077314	-0.37894463395102973	0.9207131210440831	1.3482607794896513	1.9989561027715517	2.0983346941869905	1.8440362028465558	1.2820712054596002
1.001302270801669	1.5495644403573623	0.03253223841928735	1.3587108851416623	1.6531534551722502	2.496579055382875	1.6150062525780933	1.2474073117587205	1.8977714679198006	1.3394401923247508	-1.074842662788821	-0.17200979565137361	0.3670511170622446	1.4351987654406984	1.7716568211717605	0.9681748348452531	1.1324788730285074	0.8472274095399344	2.1253431590780094	1.149802385331559	1.8634650318870953	1.754807192668796	1.6572314853675265	1.679622015085404	2.064803615737437	0.9977984721767179	0.9885577168943452	2.147540832115927	1.5848500307797655	-0.5163991074779383	1.2317199452467091	1.607492243433035	1.278876601232684	1.0519006789057965	0.7986601608512773	1.1665109687738549	1.7095401928160534	1.2233084490994766	2.0012970406731596	0.39638542096662444	1.7429109394246072	0.710108392759156	2.9398464261957673	-0.13702510280724295	0.97312264966918	1.5098057816272221	2.161629870582467	2.0987734973316283	2.012632282473094	1.5179440947889007
1.1179720186587798	1.5087835678889916	0.05382892347325959	1.4015270042656822	1.592194925754485	2.435101097011312	1.6190246968991786	1.3611639639407282	1.8179561806311906	1.2795848145848416	-1.0649865065019746	-0.17251477107173357	0.4605103512003047	1.4024297605321345	1.7136533100368108	0.9028622976309754	1.0968041205975259	0.9145750533328375	2.11471411685267	1.090170518403546	1.9571032148626621	1.7050651039059517	1.6713136550606595	1.8585184847622407	2.086301573595448	1.1631728199522917	0.9957273526717183	2.1761598077680406	1.727975167214192	-0.5376897391403357	1.4333460021088835	1.6566947069757822	1.420636162480281	1.066157262378559	0.9151333545358442	1.2577092813206732	1.7930881170523123	1.35424941495774	2.1007416589396057	0.6194949651695666	1.6126539998278495	0.8221726537781953	2.905980924621001	-0.021816757229112395	0.9501662020930801	1.5825196715695489	2.2476363849026737	2.0981846663766137	2.044147562337479	1.6554890263811122
1.2248603945758876	1.4615503418306814	0.12361154237834193	1.3933321861569932	1.557832468656002	2.390926192684584	1.6106518220237138	1.3656806201806169	1.7042363585957088	1.1520266273807653	-1.0115447724986264	-0.1792618555605021	0.5684429479132793	1.3568420288702954	1.6491549440508788	0.9077448749570465	1.0040242675807172	0.9401442522704923	2.0872824882206027	1.0298972114521734	2.0317937994825077	1.698005094976779	1.6878892713130704	1.97844470810985	2.106052251903761	1.275493260008775	1.0213381209077863	2.1515989234268043	1.7726944469973525	-0.48506458236139577	1.5936946979302873	1.725654249350341	1.484095004574327	0.9948667133609298	1.0040345460561002	1.3714387918256699	1.8517782137002095	1.4019286993165285	2.0758572893503215	0.7913319623674266	1.5624332862892394	0.9629087993512038	2.8462195496123543	0.023519116083160957	0.8526312490397716	1.6751112740702687	2.3807216881871005	2.0370455135762153	2.113957353707959	1.7604066238149076
1.3053771643148397	1.4669356272387735	0.18100234055823053	1.3453859154787722	1.463758184631701	2.2580509368823867	1.5548609980913604	1.3996863229684775	1.616808496955981	1.1088440816059282	-1.0158546043944465	-0.2486001277170485	0.6143993627716947	1.373768947223463	1.5083667182109428	0.907694314475281	0.9433224455413806	0.9189725783550555	2.06378666057374	0.9899505690805623	2.0089066318033293	1.669328963754522	1.7679977458030218	2.0555021477276467	2.168372557863444	1.3242480575640916	1.033052152222263	2.065985614659415	1.8141788510735395	-0.38335898055178164	1.7438288831054938	1.8596643928109065	1.5566901913213471	0.9223439793226591	1.031007738753941	1.5135672711625188	1.8397792107084094	1.4516786423488592	2.0166296292100916	0.9366796657286723	1.4757580253229476	1.0859545622156523	2.7438439900690748	-0.04615600412430044	0.848930419899881	1.702853537203655	2.400053302409266	2.003416723478698	2.205925373764521	1.8677823316632853
1.3728516982298213	1.4650940229397897	0.21196232327138728	1.2091565167133074	1.3852776563667155	2.2303961766372646	1.4716387154897907	1.4112602169500148	1.5245516498345784	0.9458064060847251	-1.0101236805285987	-0.18340752327162005	0.6678341290766417	1.3606987166085003	1.4732432160888786	0.9563064259363705	0.8463459488062082	0.8839171016374339	2.091224951988612	0.9407528544637532	1.999833376729892	1.5972840558320787	1.8245735679544226	2.131280259300624	2.1167154717044654	1.3620661589432004	0.9767377728383551	2.0607378703246755	1.8561384707509496	-0.24400573551184182	1.90829699615377	2.045885176588217	1.6346284257013177	0.8126311059956691	1.0511920206241099	1.5211783774428151	1.8676913299674098	1.5127303667360823	1.9606958338958258	1.0889103779861464	1.4254204925289842	1.1252420116607573	2.6777566443048313	-0.08542330164093859	0.7647235740867236	1.6092658601056704	2.3834297406361307	1.889599873580318	2.1496154322273333	2.014977393023303
1.4576359529069347	1.3779162965764429	0.18709085653988658	1.0828484130287308	1.2704533124984756	2.172153068339429	1.3937876981167612	1.3791777929755098	1.38762745256289	0.7698629059763894	-1.0489001882730105	-0.1229183503347819	0.6688268028919746	1.3870198355418928	1.4093972332519895	0.9072583307201963	0.7384712079649789	0.8970780065530158	2.0098304935971267	0.8556445152956618	1.9966473109565264	1.5191392949300968	1.8251629098578803	2.1238424965745564	2.188372990826106	1.3868278493793964	0.9180660139267314	2.0000399719789397	1.9592133739595137	-0.10058014821685753	2.0237044301054916	2.1555083074826316	1.7039513092893277	0.8210095716509759	1.071650196917275	1.5421291454662132	1.830812041360258	1.6091090393590064	1.8882510875145357	1.1987268857578304	1.2991847955568159	1.2161861381349754	2.5354396856061716	-0.1278178610026139	0.7429253174900131	1.5677044417343013	2.3388194849560273	1.7748173183551414	2.1305203424448993	2.051630251962314
1.5081678993409173	1.3179733847147281	0.18586942975062012	0.9462230800757443	1.162156472199748	2.1076771784910893	1.323112217295676	1.304821844464984	1.2588941430096114	0.6924666230298935	-0.9689131296524065	-0.08715573718880697	0.6089480049616512	1.3818471804147159	1.343706101583783	0.8206576167308199	0.7068630848490252	0.8455899915605084	1.9364780140506226	0.7747293927020479	1.9046307116628949	1.438185227840185	1.8293873606497244	2.08766297625727	2.2169383032806516	1.4447800402283073	0.8898862459371679	1.9801343752872527	1.9253984808644842	0.06264588146844906	2.142005413666996	2.2881526099383334	1.711637414816062	0.7201373151297521	1.081057437917073	1.4945384682436977	1.8118521194314137	1.629207736647254	1.7613689808436068	1.3044557328369855	1.3226102948085785	1.2611881056622063	2.3790912538293076	-0.08583006404052251	0.7349721228353523	1.5124199512504861	2.2702546407464106	1.6993941305315787	2.013656845581317	2.134008226781031
1.5718892362519106	1.2467422233423666	0.2271423299125516	0.7966865541751538	1.0490275645176985	1.8889312979249397	1.2623697933807683	1.2473187164199517	1.027140527523338	0.5996471135124833	-0.9244194833330497	-0.04617167621290412	0.48627585275271645	1.4197233077541016	1.2826181679747433	0.729287309041834	0.7229503753325106	0.736295944358346	1.8757267604395782	0.7072536700156107	1.8054961654979897	1.455355281870268	1.85883144247151	1.9595166081850777	2.2252785038866967	1.4806281861341932	0.8230390907182799	1.9220110567126778	1.8936549311075161	0.17255496835548884	2.2270092776973174	2.3425109483431017	1.7232930612304347	0.6343660300643789	1.0610927522935016	1.4898905902997568	1.7493385971599618	1.7056748156169745	1.6564114617909955	1.4177020703196304	1.3483313502593304	1.2977171097540563	2.2301400787318872	-0.19626541887498258	0.7409433037208399	1.3764000739537507	2.2041263466875227	1.5932026415006413	1.904420130848284	2.1473544134069416
1.6247658994393546	1.1804595312055883	0.21788213694467	0.6525758560031364	1.0205277029930235	1.7076191135698178	1.22429216213732	1.137371371862782	0.8930560725699295	0.502587284627722	-0.910270447700355	0.0307891761130888	0.40280226831608673	1.4343362134643474	1.2428197074638359	0.6033408400406108	0.6667001639741005	0.6961544726770322	1.846875959070162	0.6505454738485072	1.7096364395906865	1.4509425569255991	1.9212406488286056	1.7384095002653723	2.221867196338752	1.4502980494292754	0.7506637419582526	1.8562938653300118	1.7831811553992076	0.2566191887338597	2.314863054323559	2.3323418737716466	1.7071650445948978	0.6284645811909668	1.0014135938392361	1.5536463113187309	1.6994606987796856	1.6864738548778238	1.5869286320953984	1.4996515353458357	1.2832456756337038	1.3026167552344305	2.090520451912782	-0.17615721284339866	0.7472420072770505	1.3347281547260685	2.1145224559587263	1.536247346961067	1.841573617352913	2.078277370036206
1.6798875499957024	1.0776265986166291	0.16589197835093572	0.5510807609288412	0.952295628582035	1.5166648630190849	1.101013831883871	1.0391451605181654	0.7755322404206466	0.3931778025727806	-0.8957045499528935	0.13922154055619504	0.3248694999662459	1.4308213584395637	1.1727174683303483	0.51558865484319	0.6229452085383612	0.5605642987128492	1.794457943095263	0.5674138359558387	1.607678706153712	1.4224866670954899	2.0084892656327673	1.5135845377306634	2.2875506643708423	1.374518392011041	0.666299932939165	1.8970093845976603	1.723566956484649	0.29148519523808647	2.3942335876593575	2.3373033855700376	1.6680111922802052	0.6211226031476966	0.9848304719095513	1.596520757925751	1.6564771045506812	1.615816236634296	1.5085397725528005	1.5718990857331852	1.2097467013701273	1.3217978413173448	1.9735698374984227	-0.20278487930038008	0.6855808779069779	1.270431857528064	2.0042625495526396	1.4952028965220385	1.7048952575393344	2.0748336299709846
1.7297479374084983	0.9423895007623548	0.11121020662218979	0.47031868311615643	0.8803959668123644	1.285835213484945	1.066125208120178	0.9590227146566448	0.7459415584606994	0.24506596031602368	-0.9328275851092016	0.24318271061549512	0.22386978688914022	1.3778479147830909	1.1126020234422307	0.5327691580343392	0.6321174575408619	0.448547597090372	1.707276381925049	0.44910397303884453	1.5536816077213413	1.3271896206422737	2.069691771929473	1.2930209902178023	2.274522298084382	1.274611290283614	0.6471831962388077	1.8887946171834897	1.6884233776166955	0.3374651704870038	2.3745460215711023	2.3119389139990445	1.6046890510552803	0.7027938367114546	0.9446620575840221	1.5997050174352239	1.5551520478070526	1.5469262345885064	1.46802288700724	1.6057417213194534	1.139090714528887	1.2520575187169987	1.8949195198802062	-0.2581750236898098	0.7079307889047545	1.1519476592965092	1.9306255962965946	1.410901931462403	1.5512165354239653	1.993887807672064
1.754808712035683	0.8953639803976875	0.06118536185137972	0.4131257348353576	0.9544735091790455	1.1290821336260348	1.0874089144971235	0.8225219393616449	0.6693127501794267	0.13014741533922383	-0.9653359056521905	0.2725440760329974	0.2191068688610033	1.2802664355637499	1.0317865393538017	0.5399941067143144	0.6038686178945307	0.3705301370627454	1.6622188372968458	0.36194670167006376	1.5313311796739058	1.2704252535473175	2.136481519633487	1.0476864277684044	2.220404777519314	1.1354796689416393	0.5807153564197641	1.8567128506977784	1.5607193070936747	0.43029096423037794	2.3592117671040294	2.292478702263948	1.5381049737004733	0.7874565695480291	0.8506157369311538	1.6521527794886708	1.4353849940141632	1.4490221992989327	1.3559439596205936	1.565912372994236	1.1415392923861245	1.182821274045952	1.8172512904012923	-0.23811185810367058	0.7383101394744124	1.0852341412501483	1.8796585621585922	1.3658913322918957	1.4208039534289831	2.011813588193451
1.7472314312421382	0.831685132024303	0.0057523957218121894	0.3171606338660087	0.9401746211499014	0.9719153760442738	1.08820002396331	0.799148826748491	0.5929383294069924	0.09418853551811526	-0.9499965705003884	0.28885266978217217	0.27228739531263607	1.1937283846418807	0.9585549412461077	0.5317368592204855	0.5736719056445014	0.33546167202473975	1.5955624544688214	0.28485820073098683	1.4730678341400725	1.1885118640907302	2.2105705019482293	0.8359746803679077	2.1329956636511525	1.0349585929086718	0.4947702455389849	1.8670547745944552	1.486717796026244	0.3984836866519962	2.3205400220319445	2.2466097533853477	1.5375254186487692	0.8559343090157967	0.7592445792700543	1.6332718838682379	1.3464909899244282	1.3440408195790279	1.3152263041548242	1.5037368842092258	1.1621654090267053	1.0801389182534706	1.706891160377261	-0.22080453874901784	0.7568345738755223	1.019216953996743	1.8592290888354683	1.3391390048414482	1.3122448101794202	1.9947376717889074
1.7198374195028812	0.824555356620553	-0.02909506437653468	0.2320623969846151	0.9199111341657735	0.85177709832915	1.0996794133196433	0.7121412886964725	0.5191905320467423	-0.017034715731576985	-0.8331110072581891	0.29212583675716935	0.3549586063614522	1.0266875784593692	0.9194145956270316	0.4739280020752713	0.47499631656983654	0.38560103676362967	1.55651905170254	0.1912883670656474	1.457268387020763	1.1298890457265738	2.1794574518837164	0.738083496482492	2.05696994565527	0.9744690295743095	0.369674571860031	1.9544653599620379	1.4107749333322956	0.36299371025479804	2.221015526047808	2.2277367833098047	1.5441381969646049	0.9324233225666244	0.6753833947388894	1.5645312927507202	1.2294972885788324	1.2031269705766765	1.2823687750548625	1.4404213168842046	1.1666114804878391	0.9985065204696252	1.6717359409638088	-0.20320323205190385	0.7877175421878746	0.97932310463265	1.8428518192627599	1.3328987503526688	1.2008710490547492	1.829847925345764
1.7498566817320143	0.7650080369005476	-0.06367068526519572	0.17233326082880962	0.8943064341238879	0.7238875470671428	1.100763047351961	0.654094737589577	0.45520938533390626	-0.10201860217686098	-0.7303509656995539	0.22234224014557089	0.4009970799784936	0.8532955913076596	0.8471662412061252	0.37493830186638755	0.40100762243178256	0.4177990829966733	1.4523018019100542	0.17240439115733389	1.4276959098898545	1.1221250540526992	2.1493369776566045	0.6571131201240761	2.0405152263597603	0.9603650795318979	0.2591199170878285	1.9316704705080159	1.3683784562636276	0.2744156076299247	2.0571990590732327	2.119416885204882	1.5109318891269852	1.004615715018225	0.5410908942837117	1.5393539647679895	1.1079317745959871	1.0548311557345578	1.2432948499299825	1.4812933001512139	1.1381200737458013	0.9801200878181454	1.5624661911208275	-0.15964961348742104	0.8194778581661076	1.0194961879066644	1.8703528993028506	1.3559803597749287	1.103933780696405	1.6748722077207145
1.7825801169855644	0.7745712985531826	-0.06325100837766784	0.11141122424536294	0.8266959041436678	0.6621641157379884	1.1364238885296882	0.6265479643452617	0.4488213474400335	-0.1182168058713298	-0.5940274162651044	0.1965715157433638	0.41211646866759966	0.6794135524237594	0.7952711691722255	0.324752029450715	0.32727033321784427	0.4203042275310982	1.3883217256789244	0.1471484713608177	1.4192811805365602	1.1015583249585759	2.1149690392865805	0.5956098864059461	1.8785548496840363	0.9889347685834917	0.27580630530773936	1.9072603071474918	1.3562327552808235	0.15290589834059137	1.9325114868397926	2.0395925576941147	1.5789665718510115	1.058580229397712	0.4607854973939216	1.4843294418352653	0.9943651681690662	0.9048194911615399	1.191360442659425	1.4588616220132695	1.1047038679209429	0.930039605219665	1.546065843887336	-0.16412544773148663	0.7756468269378316	0.9571986114885049	1.9276925117757588	1.3702544343051177	1.0011633017814023	1.5996781727997278
1.8484861731481768	0.8248749221362299	-0.06946506684049536	0.07412000136121424	0.8086969951853545	0.6082752049022833	1.1528592852489075	0.6322303275994461	0.4556071925471836	-0.1748582889536708	-0.5286753088998493	0.19505539943808917	0.4603078225947673	0.5003252684779161	0.7271588984822144	0.35323166759688823	0.22097235681678865	0.4119983745674413	1.2731666612694172	0.1795186226737135	1.4322397469332224	1.1040799572803075	2.011278884014495	0.5409848377377771	1.7726087247033895	0.950277278003729	0.21531186200724997	1.9018523625250783	1.3478365693220122	0.06869018101642757	1.7751699215414019	1.9653920722044727	1.5966664767074366	1.1906267015269814	0.38830857559312504	1.480294663499158	0.8733503036194179	0.7893783528349276	1.1394986156896354	1.4234212813088798	1.0666509786222569	0.9492978644724535	1.4971225518463716	-0.1585333259016469	0.7167845705816432	0.9309080957428215	2.004707966673599	1.3330114742556085	0.9618313322080561	1.4931633360479108
1.9118545110864964	0.8315365669594591	-0.05022027282462814	0.07227160044929552	0.8194431499007585	0.5481561718064477	1.1232430973311718	0.6374588301891195	0.5098035746617132	-0.2113924783520817	-0.41738010311744544	0.1496676096672393	0.5167231527442471	0.30626373754957037	0.6567681010711496	0.31274960952152797	0.07452823861665454	0.4017592190106698	1.1602244973944935	0.23877178267676197	1.453746892487883	1.045463167037123	1.9284028039134014	0.5103086868588834	1.6116043366262969	0.9276213351462463	0.2008053057929414	1.8478677093705667	1.3255440562978689	0.027422636594261012	1.6111616595011298	1.8637565130278784	1.5402806735433985	1.349169948639578	0.3248301835689809	1.4950255458546569	0.7763678806947546	0.7734942805265453	1.0890684351524655	1.3526700623318975	0.9763936460339225	0.9920343840700138	1.4578470107307122	-0.1135679558698045	0.6375028737804433	0.9327716312951708	2.08396409971749	1.3098019463845012	0.961088113660443	1.3869769828545473
2.0136868224498583	0.8114628422695883	-0.004714582073155682	-0.0015911117347746306	0.7162832287870764	0.4712842695284163	1.1192574099461994	0.6435632415296775	0.45271718396490435	-0.15943251504721273	-0.36401474634137637	0.09943782757528402	0.5416737586474132	0.130871028322365	0.5827705749889726	0.3551306605965311	0.020574135989121854	0.321451722384848	1.051396601901323	0.2779588332430614	1.4914602717607448	1.0066410413520583	1.8266153524844644	0.5523232162281075	1.4436531582476597	0.9347125928836839	0.16139622148713445	1.80018584741578	1.3436736380350738	-0.0335987678888867	1.466488334918031	1.8723747208498764	1.5445833518776786	1.4417233754288978	0.30384115246874005	1.3890236212204816	0.660068784735363	0.831962192810779	1.003268699958657	1.3486225118749344	0.9710280566717486	1.0181351308618918	1.4586602846486245	-0.1694893062164127	0.5737070625872136	0.9735478504600431	2.121738585080093	1.2836689066626035	0.9706210051891283	1.307185840028544
2.089398644790424	0.8443140187273392	0.02186588135573094	-0.10036071821093082	0.6208547738924273	0.40902563183614415	1.1841236421182546	0.6679873096206186	0.42794164616817765	-0.12442168912190646	-0.29370321948830513	0.07096076416550826	0.5625396787639693	0.04277533605429033	0.6099317961868355	0.33992009057099815	-0.0015620582054665655	0.29509426584150494	1.0265843987375225	0.35309176918255697	1.527468731965394	0.9109076817842485	1.7692380653675825	0.6182829470937016	1.2874842810667408	1.0201247602992483	0.19357029558112548	1.6553837459711698	1.337916923124127	-0.10612178136455372	1.2810562731259814	1.9258612702534705	1.5349680682185336	1.5715719312587395	0.2712788529134479	1.298353128210856	0.5110107636863768	0.8767715397367969	0.9211990585455663	1.2176089583171101	0.9321540783693534	1.044414747244646	1.4680169269328214	-0.2085528653428404	0.577379565442069	0.9545228771024383	2.1295538315965548	1.244063482371685	0.9931907002951024	1.3647569461697173
2.0979330406846763	0.8709670194558223	0.015182252803596478	-0.22069828728362864	0.5768675854493203	0.36800681237769844	1.1418402452379093	0.7003974752231665	0.44686909421499177	-0.06198990581539261	-0.21514512107157602	0.05095165857067459	0.61716281716537	-0.01656133241827847	0.597438504461689	0.3471456776929013	0.001311007016062926	0.2555176971358152	1.0432128009652193	0.43644682670055523	1.5537834312315757	0.9134645000813798	1.6954782740311714	0.7005661234827019	1.1714677274529381	1.0931789731659258	0.17824517344983565	1.531107187893629	1.314590869442617	-0.14443755780415285	1.1555897801950712	1.9778896378435231	1.5809504053457624	1.643214626588232	0.2431119743497699	1.1860690848239048	0.5252233795384914	0.938840548505031	0.8028924531666615	1.1874921960340559	0.9503072123379658	1.0891817920355646	1.3809735768562867	-0.23710216943994938	0.5377942430515783	0.9895722636868717	2.2005094527838045	1.2347222771255582	1.053230919025284	1.4906009290673305
2.0930082745293044	0.8737107958134563	0.05203625631802487	-0.33581496280378426	0.4673524071822855	0.34813103436937	1.0743333724591397	0.9030040945236472	0.4681338350690705	-0.030931067388892564	-0.1394964541298542	0.06623698290117284	0.6070804994003108	-0.07476877511917797	0.7090542487346199	0.30653236831395936	0.036582686675345796	0.17136788170366055	1.0332947728477266	0.5213158664673823	1.5409949345116645	0.9166056161595112	1.6893877406417936	0.776348650072207	1.1595627555956751	1.2046933900819619	0.18567138079095538	1.4163241557395727	1.325175604381047	-0.19224155255354985	1.0107156110607824	2.017233590175576	1.6473897761221843	1.7008259812562023	0.20425646152405333	1.0866754840290624	0.5609266161322661	1.0029057805042965	0.800907702147906	1.1578456459269464	0.9892010846125594	1.1149878594343008	1.3766448608415935	-0.3361583174285753	0.526745363126336	0.980794905879463	2.245883795163062	1.210605024600234	1.0765879099933662	1.565161391497294
2.117726812347615	0.9078993995385846	0.09961663591573137	-0.4042793077591537	0.4314947981256214	0.29150821495956986	1.0361451052569761	0.9999741606299732	0.5044170297478276	0.06658472508856585	-0.08534258597433783	0.110432645899017	0.5132259222903458	-0.0015413889617382436	0.8336613377550037	0.2619893355924915	0.07613818625710429	0.030284359905644608	1.0278884956975778	0.5614465782325162	1.618064273350318	0.9755010337001557	1.6599666721710773	0.8465478235518162	1.187382816210137	1.32872298940617	0.2085524328459969	1.2312319094479733	1.3130288378924109	-0.253318021424744	0.9531905980464602	2.0539824790111076	1.62811142440139	1.72695567369091	0.15932148669978702	1.1241194716498304	0.608213382218527	1.0944966752400045	0.7351948853984482	1.0857373832452357	1.0655245402778253	1.1420104802787676	1.4570530135718636	-0.40686016051939716	0.5414114506375216	0.9812753799732079	2.1585301089767484	1.2162946883052133	1.065093812423425	1.640630524207515
2.16691205335129	0.872576033809187	0.1558619487332559	-0.43410616013194003	0.459943385699883	0.2501503173820138	1.0273679909666877	1.15363456941104	0.5519510206995859	0.19853893162657918	-0.10180225961327134	0.18225577992128303	0.4263394524198071	0.08216396688132584	0.9454393966267967	0.2680079688432654	0.22723385798049867	-0.13727974059607137	1.019355155657291	0.6141756131613045	1.594496463137773	1.0443155005495641	1.6895128132019503	0.848648550020277	1.2442235652352658	1.458695433232809	0.25420123495352775	1.0317493737177643	1.3152930377861267	-0.26148460124987577	0.9208128688383279	2.01360717734885	1.582847935420742	1.7920405979186884	0.1005641954737784	1.1224661460283003	0.6970546634163284	1.2438363907728818	0.7271077321212728	1.0762104971905102	1.1863306864539476	1.1223808689374768	1.539822968510309	-0.45642032823196554	0.49860417856090367	1.0157738642461625	2.150060910197927	1.2380509768672305	1.0800933459916733	1.7644391797672139
2.189714926013008	0.9118435086853239	0.24711690914164025	-0.4281468408232275	0.47177926284201793	0.21156972316238015	0.9996902546180181	1.2688872612225361	0.5613838772155966	0.27379276333598024	-0.10843104243597994	0.295085258497016	0.3186764637900876	0.19395034878571232	1.074802614960835	0.22340559191478793	0.3776273394404528	-0.24098114158622938	0.9662763819934137	0.5790697293384685	1.584431589732913	1.089942234119927	1.6763461746491626	0.8492368766412088	1.3261741858144205	1.4893592305397891	0.28281257683904093	0.9296430187653815	1.2248028239632889	-0.2703885407484405	0.9155949209567289	1.9703570023334194	1.5501899509992043	1.9266237227532539	0.09427837855454504	1.1212099712100847	0.7257312646083671	1.3975592260600407	0.7393330298995057	0.9529317459752645	1.2587345669455687	1.0790270640758197	1.6413398111722977	-0.5192174531035629	0.5311708494531481	1.0597555437010873	2.0990395058949245	1.3211032142119206	1.1633150670202568	1.8526707967956824
2.2072185092190773	0.8996966101793149	0.3700783369812397	-0.3734467485642939	0.5311610118557331	0.19263684025774885	1.007988135162521	1.3662911352125455	0.6594640951489283	0.37122292177878047	-0.1583969773312306	0.32580049752778456	0.2987213977915938	0.285124899965105	1.198657128878208	0.21769411101637598	0.4790082029781958	-0.3867932749268391	1.0017644953004525	0.5815316459897267	1.580510690446592	1.167397358678648	1.6690309307507334	0.8753891757019009	1.402062488598875	1.518490516941948	0.233581009415333	0.8313558765884077	1.095961858717165	-0.20285124889989245	0.8560055654936878	1.9707736257087174	1.388046917014852	1.9410573605945807	0.022396475180538066	1.1698721984323517	0.8045345563425386	1.5445664054988977	0.7865390440465954	0.8730053395105066	1.425410661205515	1.0846940370792282	1.680950699457475	-0.5671990924541693	0.5540233159579298	1.1702618958235955	2.013011499094963	1.382560471091465	1.1980294689925841	1.8714911980378512
2.2037093263423393	0.8180149191683433	0.4807035602978701	-0.3052480193722356	0.5558760261899643	0.1256935659586647	1.05258768692434	1.4200584247155432	0.73759586472373	0.4582427448507612	-0.15093758308661204	0.3400569294807811	0.24286409566045664	0.414563753440549	1.2953449986968553	0.18257774545293393	0.6229828911556231	-0.45496105108703117	1.1012772493373224	0.5866562739127369	1.6606649896267318	1.1868059778069284	1.7173129412930392	0.8409632383442845	1.4314502862605116	1.609873172252847	0.22962340330738334	0.7351295357451983	0.9783405633349608	-0.14550434413886437	0.8980104511414085	1.9233346536644498	1.3182815852555225	1.9545490343075822	-0.06437321247348252	1.2446245055488596	0.844617429028321	1.757148051924458	0.7707616876959946	0.8028280321173382	1.5355294647937041	1.0625580493778035	1.7741315300863303	-0.6303122807287759	0.6026917685131472	1.3257364837234753	1.9404401081324614	1.504874648003315	1.2466153300720104	1.8811191732227903
2.1386836151786546	0.7512096331641992	0.5612678351876705	-0.26464055029212824	0.58709411991227	0.11208851552886838	1.1613653226936727	1.4751058625807427	0.8112584507132509	0.5641234569538291	-0.11824720413624852	0.40390012297867683	0.26327094208366775	0.4989063439095096	1.3996174811831212	0.19305060371523156	0.738658496197038	-0.5109060527000113	1.1248142910549614	0.5406953501988996	1.7344808303476327	1.1847139741419195	1.7497867808120546	0.840523790187637	1.541789585580836	1.6605837641046706	0.24790053522253136	0.7196024309397389	0.8977211955428881	-0.10086305776888241	0.9504481156227665	1.9482561073010438	1.2330370220379891	1.9669417498708697	-0.12751346997861163	1.3571996960512207	0.8480923274615882	1.837609381851816	0.7839244454472165	0.7474603021900739	1.7070270714087183	1.0219965920128993	1.8602689865505144	-0.667475810104681	0.669498097279953	1.3831549503739053	1.8765609730359625	1.6511227727849527	1.3263436894730138	1.9378412334198258
2.068231621026469	0.7657356339092314	0.6434555524439011	-0.1456014074541323	0.6502546382870875	0.038080743369291986	1.2661495658141535	1.5766949106729806	0.9102129196165357	0.5951822006838408	-0.05974656785451402	0.5063439866885059	0.29056114280415957	0.6108780150849555	1.4907201082891717	0.18963695872722314	0.8397149330224897	-0.4842452121223733	1.167009694555592	0.5417476610452436	1.822783595428359	1.2337874153029376	1.8028399593211595	0.8056721630969694	1.6263698518519767	1.7194709805942445	0.25352489178576304	0.7947411055129698	0.8346730844318762	-0.031829831410763655	0.9754361243283546	1.8739647722207518	1.1339589263486636	2.0037579381225346	-0.22029091763285188	1.5019261577492902	0.8551407257609069	1.877642116206994	0.8136951770498706	0.6932232878948064	1.8359215052351274	0.9879598208714515	1.875337937082822	-0.6874259064062698	0.767663134316282	1.3594995818743665	1.9241418379447979	1.8224105391185728	1.3630767386677214	1.924555514870642
1.9946578818943839	0.7947081998630242	0.7146183438829066	-0.04511636938010758	0.7232958112524819	0.025869440971792813	1.385823255788797	1.6252487964726874	1.0318294160011565	0.6467035109141317	-0.05553129089346409	0.5659173016123623	0.3239630988402433	0.6525285600613098	1.4906005137954326	0.25120860724553484	0.8726881605045488	-0.37145659504800677	1.158460392391358	0.5301171955214194	1.9379164485440277	1.3366913432238663	1.8267898537203937	0.7885271138003149	1.6706777317763806	1.796836592810246	0.24687763571218202	0.8612915279776867	0.8302789383793208	0.02547155904643909	1.0636573869499204	1.6953540181692142	1.0469725852230005	2.0464145220170713	-0.29965085981695233	1.6123328364091574	0.9495974548044819	1.9388201552845428	0.8768779299031955	0.7919475238650107	1.9553776372048417	0.9819791504434152	1.8906589683105843	-0.7025607925487762	0.7565377498162056	1.4002634062341919	1.9926783353162523	1.969526117931639	1.3812398745931327	1.7778004373900906
1.9138455113896946	0.8278095110553482	0.829895997882209	0.08019501671781253	0.7702137034610547	0.13037369478934663	1.5298554656200125	1.6717131149985565	1.0659831809381823	0.6555114225127316	-0.044986042491053924	0.6188827969694477	0.30021567355633105	0.7198433029689449	1.5711828222303408	0.275295064696265	0.9204813426855891	-0.27029092341794664	1.1696157944582493	0.4688526983196245	2.0223806539893974	1.3935109900307954	1.847090631104504	0.796743151532781	1.699844862675139	1.8568731924784359	0.2539315063999912	0.9828105556596795	0.7825815697947804	0.06415452457789975	1.0847699093361354	1.6026192985146175	0.9397207540694186	2.12667444474273	-0.41709890788380644	1.7299751484039045	0.8950603713676653	1.9071670472607523	0.938154563954787	0.8977907926155831	2.0237655955528093	0.999836681629761	1.9030160552526598	-0.6659148561595989	0.7596514458830235	1.458841956477721	1.9751369865698294	2.087566419896438	1.3447541741579632	1.5971172858306324
1.844865781245495	0.8444124894598325	0.8654677902642011	0.21636332606679015	0.8127431632965433	0.1566881168967059	1.6795546636573202	1.6695326715874028	1.1655187278532788	0.6983059967737	-0.07295339382814756	0.6969914469221579	0.3171053677460889	0.8338176710565467	1.522852694371791	0.37366922450636975	0.8791082661170291	-0.14711689874083644	1.1571399240221258	0.40406275301466055	2.0816671175583368	1.4675877344777721	1.8895932887871023	0.8251501892663657	1.7045741526159084	1.9624370053431535	0.281174275038748	1.0397802425768519	0.8426878193027123	0.13573776318041983	1.1785165633815031	1.4914983194071056	0.8971272576181513	2.149498540838221	-0.460660685104531	1.8623585074913465	0.8207341407854433	1.8583774342178123	0.9834708218885343	0.9673961534797069	2.1546320772047225	1.0066981872003367	1.8562039629121796	-0.6395128360920126	0.6846666942679295	1.5255722776701677	2.112054538405111	2.239414868514019	1.379601511435178	1.3922653763863968
1.7632964718867974	0.8288965887475301	0.8803106424905145	0.397058360158719	0.8615004428863269	0.21428083343553855	1.753067854669235	1.7009799570288635	1.253931959066152	0.6379897596326319	-0.08735416756772352	0.7186213927114852	0.3526922496976906	0.8537294266133015	1.5172197809996817	0.5037018248251772	0.8353729956306053	-0.07937005981052954	1.155200768678194	0.4095744504761207	2.09355753762007	1.4583074378535832	1.9602152597343092	0.8973018267989691	1.6677859941519393	1.9796796929096168	0.332878576565233	1.169093402905836	0.9460088543585459	0.2807789452109775	1.1950975896732572	1.4372814172968704	0.9376930921793438	2.2396196505322914	-0.4388730119534153	1.8924191619224644	0.760938863240771	1.80081515315082	1.0997508678607277	1.0668637581096299	2.145929620994117	1.0921802349366885	1.8050521131944162	-0.6211124096153815	0.6314108942721588	1.512301651021563	2.2610079950783164	2.2880352721656445	1.3791068139161045	1.236740843849326
1.7108266184910341	0.8585734514121359	0.9131444902333067	0.5246134101371777	0.8918037732959597	0.24821047756267958	1.7776360158562503	1.6945608775975356	1.2528295997901793	0.5421998106602425	-0.0900859965786307	0.7977954297303633	0.43567547376051907	0.8661009369928008	1.4461973110157331	0.6799905932114645	0.748500502165535	-0.030594112867612034	1.1510362438775736	0.4480149034519078	2.148329586209294	1.4584715220780122	1.9858581363078205	0.9639295599325883	1.6723096627909364	2.010861440104682	0.3874677687544998	1.2799254599176972	0.9947791873162494	0.3563178752837122	1.2031964116510898	1.3643107278442792	0.9636456444326977	2.3218485399428537	-0.400410346980195	1.9133585205469692	0.699322715603496	1.7928821394745094	1.193845677546261	1.1262432744970736	2.1600890400438555	1.1468080289585278	1.7489925603080578	-0.598789827057052	0.607266749169757	1.4497180586303444	2.338574935389092	2.306371377862516	1.3647942299833478	1.0582282661332618
1.6199939560099577	0.7972653899151007	0.9630472585551038	0.6345498050965579	0.9275957429837799	0.2714598908479563	1.8510848560546376	1.6834888778979131	1.3017247006384658	0.5428106503600743	-0.1411332101242495	0.8674222380191825	0.5460527574212314	0.885034307104511	1.4226404840073705	0.901819300795837	0.607352666447672	-0.0023595682493110946	1.218694994787223	0.5507485073535356	2.2136362271889873	1.4312589870394312	2.12924131927115	0.9648998368205142	1.6148991923052864	2.0239547089047996	0.496902211553654	1.310264929783602	1.0896518266274873	0.42215978959552897	1.1994550572005227	1.3424077518569852	1.0207142752569	2.31214434699583	-0.39242850412454705	1.9573147856127453	0.6370807750441443	1.8103496566508952	1.2784201932216885	1.189186752922136	2.265286514428095	1.2667204209931984	1.6943218465836203	-0.6345120141612213	0.6321791267275598	1.4026531129539863	2.408523662943748	2.2844210683727932	1.2620525888858076	1.0034770433671965
1.5521765395562748	0.7904312383783724	0.980046269780584	0.6495876574247788	0.9491229808751107	0.30038473189494885	1.895816170124299	1.6358388908088632	1.301038485708876	0.44251778865739616	-0.14577880778229685	0.92379016890202	0.5728080754365938	0.9016998916915382	1.4121889099153417	1.0384533906564357	0.5319499367837868	0.08231640760006091	1.2515739242749917	0.7053068811653482	2.2258882715084964	1.4063989108548287	2.2614790362538195	0.9613719305909774	1.5727242572502464	2.0070321027298488	0.5655377732004913	1.3240241438404539	1.0844326594089544	0.47126678851891635	1.2261152986159654	1.3311713093044875	1.10242751907676	2.350997096580495	-0.2926036557324603	2.0122645251218114	0.5675277200468842	1.8118778388418817	1.325040228175824	1.3059510008059478	2.3020348449335932	1.3577701475896187	1.6344669393712299	-0.6094390593701038	0.5980941079443174	1.3248765298106915	2.474159372601782	2.336204351554622	1.2328795024885044	1.0001470804442318
1.5087440338430682	0.8159994128809706	1.0208174047561909	0.6755697764256829	0.9990799857614932	0.3339796401708274	1.915267332139079	1.6623234323073732	1.295177338794226	0.3620407353770315	-0.18001450059990873	0.9938006672735924	0.641403553143768	0.9240211428009601	1.4522120983447593	1.1921811453084414	0.39750595116211007	0.12402101474353411	1.2803000364233534	0.838315627097848	2.157350756666308	1.436926473700321	2.399140900025354	1.0029974251318048	1.6314456889135394	2.0030786125728532	0.6479672789376212	1.278169702682002	1.090307134024492	0.5011981500415863	1.1440517381388522	1.3307697128185512	1.1615179818857198	2.4071737003307847	-0.18097567296350953	1.9249409274167992	0.5716829897549627	1.8234029265243124	1.4359319339662553	1.4329946813658867	2.455155973043277	1.4133748678604559	1.6077394277696768	-0.6188992095181802	0.5683741696850493	1.2300891291298826	2.507293805848801	2.2653697925121676	1.1817052714514613	1.0451678007578453
1.4968245786945835	0.8767003712475017	1.0780091430428533	0.6962993951105771	1.0451069448173924	0.33447114397909716	1.8685641744729757	1.653489443374236	1.3160341287029524	0.3180321047837325	-0.21108431378561324	1.0495722868440525	0.645093541044667	1.0054405853586053	1.5359064433553047	1.2870189742462488	0.3779934794977211	0.17570896090886406	1.4184967170576808	1.0331904362116433	2.1392953945981725	1.5173148450710388	2.5129079013241222	1.001872109291417	1.6289481423700571	2.0532780441418668	0.7306869773762118	1.1744603969221692	1.136405178354696	0.46966423780081623	1.0918055570302345	1.339891837625044	1.2378534087255357	2.432154283747835	-0.15135045681868994	1.9375680203380754	0.5800641115416594	1.831679922169812	1.47247675581663	1.5007191380423333	2.453574864904003	1.4235675317882701	1.5970368342608847	-0.6096983060278351	0.529039582127599	1.1635100830250664	2.57520307133813	2.128861405498509	1.104533630745006	1.010956739915045
1.4845169681716741	0.8686901456782543	1.1561464595334496	0.6982348845508672	1.182300036156002	0.3450636740279315	1.7718837723868617	1.6491477152597256	1.3469903057882981	0.3239823586460641	-0.22551848441164252	1.1344174794773647	0.6656606534410842	1.0705929264019125	1.5922690228401781	1.4021831888183562	0.34541395100197353	0.19053165914486758	1.4958772295399263	1.163027821799428	2.104465052034377	1.5352658347147137	2.6587084867301547	1.0045875498051702	1.6506426942531767	2.0617223732161545	0.8668053759482783	1.034419751365094	1.1726643418291047	0.4594181620758418	1.023496383323018	1.3926185540886693	1.3256995671904357	2.3976493963665995	-0.042617429941462184	1.8584666578068387	0.6760933516350749	1.8427629084361055	1.5255673245841037	1.5374834632947598	2.4857626179455967	1.4537996956833639	1.6224080148444997	-0.5654302225935542	0.4761833243822551	1.1853787286839081	2.5397950822598157	2.0514910484611177	1.0565596940849065	1.082926279488753
1.4817977281179358	0.8117209134228632	1.249485013032043	0.7183706019544781	1.3258276938912614	0.33396198285467243	1.6967195736419072	1.6955648851180267	1.3533621729245107	0.32829590680806386	-0.18932403697782854	1.2067463822827869	0.7450030299925727	1.2237713533628423	1.6967628359837768	1.4443568090810097	0.36048793528497913	0.11513944113467214	1.5397373769155567	1.3481742464214168	2.031637545633239	1.5989199843241932	2.755171449186162	0.9711319920102829	1.6942715223663616	2.0102241871524855	0.9910198802486964	0.9254873474686267	1.1958369626707577	0.49937031050741787	1.0053818276869044	1.469235042202354	1.4058574235035615	2.3315952521040044	0.010581060894163235	1.8672975325506986	0.6624499612127686	1.8576545081776472	1.5130621657049734	1.4250012431383585	2.543916631211552	1.424339864056433	1.6361789208907163	-0.5677643548462452	0.4182092386933558	1.1861563273024047	2.4853517266532443	2.008583094693193	1.0362806126099038	1.138166182751171
1.5103841876063524	0.7921062024605493	1.3184472787884705	0.7368520621411248	1.458489610495391	0.20574444624773758	1.6181856418684795	1.7845735045834452	1.467100050602021	0.3339401963156701	-0.1807577356025868	1.2852099629168543	0.8258088984161123	1.3313894129905453	1.7569334182391276	1.5017772463948196	0.33559209867206025	0.1278493132807402	1.5683140523638754	1.5246084727456237	2.001480169749152	1.6479664261719187	2.8256703487341746	0.92566450901768	1.719573975822535	2.0141854368583667	1.1138380194705721	0.8343096855139318	1.1812885460360343	0.5520261207274184	1.0276130160928152	1.4603737658417377	1.5199510649675454	2.2901510109301824	0.13153263051066305	1.872677582738202	0.7409860131200575	1.9052198837531953	1.5896898855966184	1.2799058759276591	2.5386111864164893	1.3818915176833466	1.702735866755947	-0.5827207838293776	0.35727290814162904	1.159841922323975	2.4891007121757767	1.9294868538221386	1.0368245454270835	1.1784826017510275
1.5519046155509013	0.7983524358964916	1.422722966674021	0.7761464061422302	1.5899273479204115	0.13359799138554065	1.6179899878492285	1.8054236525828167	1.556990305716201	0.3108672074708402	-0.17341740851836718	1.2753306126858563	0.9963259458327031	1.3815213057984361	1.8281520936814353	1.5352343837654174	0.3344597453971479	0.11578956884268381	1.6628439966891257	1.7121937479091482	2.057397409693222	1.6885777104459527	2.8792704445343325	0.8481947273912149	1.7202620549104182	1.9477326602057505	1.2131049417128972	0.8079211907902216	1.0863675327600082	0.6084219302715639	1.017642477913178	1.527809971645825	1.5792201727322674	2.253121136371629	0.18284286675520278	1.8308797684995297	0.7798726215681732	2.0362775779190367	1.6529991202976035	1.217022967426044	2.4642991038706077	1.4002339085777005	1.7596209211849012	-0.513313841540683	0.4093033130467633	1.1406767473507946	2.346690379568716	1.8359642545532182	1.0420856887105	1.2232834381492728
1.536346831560067	0.8615431354585527	1.5280841702067067	0.7247990098145445	1.614541319208125	0.07111192020859354	1.671992716156133	1.8241070419623178	1.6060066487932492	0.2894758104619482	-0.11735057033690763	1.3254225479918138	1.1232507339164226	1.4193416417882219	1.8269448850973664	1.4998979616856158	0.3479317497572841	0.20747536789187207	1.748853098450978	1.8554976062165576	2.1114083909737205	1.7179408895170212	2.8699610437367693	0.7332606556380856	1.742870367798	1.9551546687144175	1.2387415723625916	0.7735321609897061	0.9889707101319655	0.5975851468981734	0.9902833169923484	1.5510897204132221	1.5577767399246594	2.2913764364860127	0.2086717554297243	1.8246274179056854	0.8044727486439724	2.1565528471129745	1.6226819017244711	1.123163860287892	2.502297747396263	1.3140279745060253	1.830482971886563	-0.49698431520381786	0.4235710267667797	1.1588084762201736	2.247528725005439	1.8569997328082344	1.1231152667043265	1.2513474012429449
1.5255975823555532	0.965082838200171	1.624130055406535	0.6794687935641774	1.6759060107837798	0.045217963523291896	1.7333357221582926	1.8289952494087445	1.727992034108937	0.2483036711404778	-0.00873618163640163	1.317617841475255	1.225618418675914	1.4931597963475354	1.8858698351997198	1.4307447122905992	0.30055401374465573	0.32018925764347905	1.8186723994588907	1.9826947952612053	2.19233582117889	1.7248991135797032	2.9212578032690866	0.645404804318698	1.7271839700496021	1.9169970870715818	1.2679784151947973	0.7199247842523232	0.9535128070434729	0.5918746623916381	1.0493595219518803	1.6395828424498713	1.5862198069080164	2.337070418599896	0.21632168019741668	1.8881559881648637	0.8255579324855228	2.216850066787452	1.5308859663299823	1.061154360835078	2.453108744508884	1.2916117210774285	1.8601071302125725	-0.481684008662001	0.4527184199897686	1.1778823272052272	2.179997030106386	1.8199688083039631	1.1641610935593918	1.340835245761387
1.5335544087924813	1.129318584135418	1.6445950987909774	0.6443759400293726	1.7289992508530019	0.032875787776345436	1.7625402791171063	1.8770088870181656	1.8054676278735133	0.18740937822393733	0.1706179219325657	1.2456765360643605	1.3402519431048536	1.5269904309370546	1.8481214492210811	1.3540081114522988	0.2868171999472987	0.43055377374417586	1.8657402008418091	2.1258195466050713	2.2422720429183025	1.7913365528142555	2.880660250822791	0.6704112525784108	1.7151265375198044	1.9839784829920017	1.2977242960094775	0.6928395604668304	0.9160230908832976	0.5409968449247489	1.0706764110196898	1.683730237469312	1.5676546295866658	2.3963694589977833	0.25450422339139417	1.913398764608522	0.8514378355764975	2.2053644524457483	1.4538515832825714	1.0689671874111035	2.410057957345811	1.1370822958398688	1.8997590814164667	-0.3776226691471295	0.3623357358817414	1.1385442562221442	2.114350864647391	1.7934215564619869	1.2414727031847508	1.2983011312837147
1.4932744995954033	1.267562261543673	1.7152867011872264	0.6317434303725562	1.7417426937480613	0.08036457703056923	1.8043357116597238	1.9939954236388793	1.860413681049303	0.2613055084974209	0.3104368003934942	1.2728561537898135	1.4449828252471584	1.5293470398326083	1.802450359502597	1.3233876127603017	0.26684100711974773	0.5604417370074131	1.8830729543945484	2.2025304433814	2.3055538944345484	1.7940557881698997	2.8533754216795457	0.7475631530149272	1.7043765555600587	2.0551141473968206	1.2775464819500837	0.7097648630493378	1.017459565773477	0.4693350627027314	1.0541691520608958	1.6691055181383057	1.6345423825451768	2.390311016102983	0.24804274040006877	1.9115286604080075	0.8649158707543669	2.2344517933223083	1.3584169198977396	1.0407305063045533	2.2854152817637106	1.0391200152725673	1.9753148518547463	-0.313307145868588	0.356411210748231	1.1498919341066602	2.052260252393139	1.6665555583438596	1.2855207109553315	1.2814430661467162
1.4324194856434291	1.4027450546650673	1.684638440601996	0.6149204756237692	1.7723073737894768	0.2401997372399765	1.809447813742701	2.0362476728860517	1.9168294192518556	0.273097020563685	0.48552240978886835	1.3771978404806766	1.536983595390864	1.5081521540812175	1.7179425793626044	1.2446625742379063	0.2746010016156393	0.6587494443863042	1.8541698025888114	2.2492250715574866	2.3191241391197073	1.7772762019466135	2.7706674390993027	0.7593399529138759	1.5734569712060742	2.0690968544879005	1.3039097232683123	0.7669262215533033	1.1275303458658783	0.42589103079365553	1.1035578360449942	1.6705417905177395	1.7106799049205965	2.410239444692877	0.3232125021442271	1.9772044795390133	0.8668712911643862	2.1498130561363418	1.2865716014121902	0.9962763437863069	2.0844745962947386	1.0065070941200531	1.9891816854416315	-0.2125055005532655	0.3679359958673076	1.0837724312455577	2.0684028473220453	1.6961663103920237	1.3447156065077794	1.2465192362515116
1.3856528615846493	1.5128108385901702	1.684882755395367	0.6228875890924245	1.8227743460799513	0.3899442852130819	1.8243012975976274	2.1039189657824098	1.9343077029715214	0.2463494291745106	0.5818271417542922	1.4227418235522071	1.634060340098505	1.4673651352158898	1.5729336289370979	1.2808509043943797	0.18178355971942337	0.7598528432473982	1.839142371886415	2.2899941907498795	2.2214584940304696	1.7309819000449918	2.6507298579726575	0.7667171375061992	1.483743695121171	2.0864704844418016	1.2959642150821653	0.8384599156884903	1.2434051706383	0.4219899378537201	1.1356985747087849	1.6811797958045624	1.8409657960840484	2.449991639191743	0.42046704748359226	1.9083726132303453	0.8463936343829609	2.142721388522376	1.284654627586062	0.9686569210599311	1.9829609766461154	0.9962653836899837	1.9805333785052923	-0.039776736767056134	0.354031802805247	1.0415071984253559	2.0255050194883033	1.7342519416835345	1.354814703964693	1.1987277868450343
1.3513846970868517	1.6120267747167827	1.7255125998880605	0.6324741243666949	1.78416493271408	0.540345194401204	1.8945488952448166	2.11727349743616	1.9404483303139977	0.13751115633891492	0.6030387022725063	1.4565628795929582	1.7153715766364406	1.3578791280689688	1.5210193905366638	1.2809229865476095	0.0872470593208369	0.8407745272974265	1.8644181143681824	2.3785248605640894	2.1863623667328684	1.6890228437457016	2.5372720360425958	0.8662850009238718	1.4049084880215568	2.0968488810757204	1.2618627754012992	0.8679509875812034	1.2933070707899454	0.42041068002396387	1.1258703763124664	1.6261272380530698	1.883734397905706	2.4597972241109125	0.4344156699652816	1.9221883580727468	0.8333666954129326	2.1381582703343804	1.24216953506089	0.9536826257678566	1.7873943239112389	0.9908982950146481	1.986830833345114	0.026362972569494318	0.3790690874774365	0.9532820284919238	2.0523752662037156	1.6883513279086078	1.39381492141032	1.1566419031720496
1.3338990508204502	1.7116834908650211	1.7453661204011446	0.612759830475983	1.7110854453659663	0.6668585535964905	1.968313597700328	2.119366358183099	1.9542084184857607	0.03322529408820944	0.6090564945026975	1.512694289191907	1.7859990284249918	1.2252727428594226	1.4103039204756747	1.3452281962654018	-0.0028656705394247304	0.8867001606436471	1.9198267679961671	2.440693999561579	2.203960073531697	1.5706769652579697	2.384995693761903	0.9060293903997583	1.2526518319403148	2.1144087402028653	1.1810314436718934	0.9034889093856396	1.292030594802806	0.40052693881757373	1.0869766019579366	1.6369429277034222	1.9423115167304825	2.429406888373546	0.46907396653101624	1.777274263623778	0.8191350223207712	2.1429774013322307	1.2716571287755396	0.993324195771239	1.6257290817301349	1.007203354262269	2.043977869195479	0.19616437149828253	0.4710082773429282	0.9411780336353109	2.0887010422553187	1.6205342455034415	1.464954065829685	1.2103076408652158
1.3035949499893822	1.7706497103047176	1.7658620710787236	0.6388906372082523	1.6164082295826059	0.8320472000644454	2.022388634590804	2.1200962137182127	1.9201208542184198	-0.035381308132979655	0.6546925230692942	1.616792413504058	1.793585431809183	1.1077642938708487	1.392305703105654	1.3318883640651904	-0.06722608101583447	0.9271000643161725	2.011743664088121	2.5194615478741205	2.1625278143487154	1.4803455286147313	2.2980602586483734	0.972812162485839	1.2123758346829123	2.083190135150595	1.138844920874202	0.9092191504447975	1.3788181758582754	0.36481707755440346	1.0363505281071377	1.6532378112261512	1.9430631580944677	2.3300558385053933	0.4723982494726191	1.7594994573652005	0.8032850024151136	2.1979829377298747	1.2057093866702195	1.0793199628666725	1.5640397361105414	1.039908462820042	2.0508832833596298	0.25607429817835775	0.5270003728678924	0.9413045541924863	2.148717339774373	1.6622780737051308	1.4980378416194728	1.2128296582386904
1.3238959783061441	1.806409971483608	1.8180431484374946	0.6043424055923354	1.550163948908629	0.9357094072517136	2.010594071630522	2.150818570149421	1.852420440280931	-0.031312862892471004	0.6919580032065167	1.7155968245525	1.7045654342143677	1.07575688516317	1.433112805009903	1.3492465703589516	-0.06851497650673244	0.9283013949906351	2.1142125044901046	2.5607802102383888	2.0522679366695713	1.3389807832061964	2.158843492808975	1.003412231335742	1.2175915945327531	2.094969130358286	1.0468469789187327	0.9178348925435046	1.4412892090104947	0.3388175555842836	0.8809714855584485	1.6233470111610635	1.9569924675821695	2.3517722545610917	0.5107231587705477	1.7353550948695986	0.90994993631905	2.1993972111376214	1.1640301489550304	1.0606075554479204	1.4828491970143574	1.0256949866563407	2.135231080949754	0.2771059773941378	0.536928122036666	0.9458590603865401	2.173360500884985	1.6445104944475837	1.490520080506161	1.2100772741120223
1.3489424033815933	1.787078279348128	1.8491999075836254	0.6934055070361138	1.5671246469991993	1.055306435691782	1.9939826092490829	2.1329288074324144	1.8477428628183685	0.038376366404495495	0.6564332087222934	1.82542203655628	1.6533417957083294	1.0745232764331312	1.4523082390193547	1.3416498322300683	-0.03143415626749786	0.8692580918227144	2.1930094294139657	2.609737338898013	1.9344003539603492	1.298111526942953	2.0619682911946926	1.0529660688111562	1.2072734173067308	2.056332396571791	0.9304380999879058	0.8588091439460481	1.4889450228675747	0.3028169990745732	0.8856376330099742	1.645985192049044	1.9779406707542553	2.2305924943024977	0.47384836038840206	1.7196277571034329	1.011583416633342	2.151408906911431	1.181153763149114	1.1040196609816588	1.3392956815806611	1.0475499078713741	2.1630945525721317	0.3067933330236061	0.5816327595006758	1.0195968079985753	2.167301828930055	1.644454093015111	1.4459386903394233	1.2192329079652742
1.3587223403664237	1.7084085587259328	1.8277598126894976	0.801023987710132	1.5637209041623394	1.1463145119151636	1.9956483082498966	2.113272885552374	1.7661254294329172	0.1463782798526146	0.5456467518686072	1.936926202579442	1.6043576498206549	1.0449122390273085	1.5227305564739608	1.2829885521356603	0.040283550884519945	0.8585818703888967	2.3241082475267043	2.6370922746792766	1.8160123080620185	1.1929330126105575	1.8972037039275012	1.07637808005578	1.2266048287655762	1.994040678008848	0.8275976490056994	0.8577730556949875	1.5367585315878407	0.338582763269771	0.855770174973188	1.6216274302980636	1.9903619086631914	2.1133997280453936	0.4814808267082304	1.7242890151606214	1.080492450276618	2.13976539920682	1.2039514490913585	1.1276169633716038	1.2831403185448924	1.0211728991484275	2.1673422833860223	0.32936007273009216	0.5715777544963787	1.1741651719445678	2.114533724988651	1.668193455942868	1.3934960642416274	1.172814710313961
1.3718665297554706	1.5621742371630598	1.834773560567855	0.8954619382317295	1.5956000546413647	1.1659575555246844	2.010880780903161	2.0878467258117213	1.7856042099271598	0.27275765675742375	0.39281924161971016	2.123899163350144	1.4838040365685257	1.0393924377248442	1.6220405850733712	1.2249020654285572	0.15062116009868515	0.8311613909909659	2.43049861152217	2.5979203227656766	1.692674404471671	1.0870167334872545	1.7025366689200632	1.0060129840945957	1.306250484703397	1.9059232408688291	0.719420920012038	0.8388627862344193	1.561314072449284	0.4054973616756282	0.8599115353841749	1.6238943111192743	2.002041551384268	2.0112151541384464	0.4935278112454963	1.7051578388171797	1.1526935954020594	2.162498660036134	1.2183682450097966	1.0357722338764825	1.191483468144911	1.0972839739233846	2.1617759766266804	0.2653551028427103	0.613825582443545	1.316095745892076	2.0576497530865314	1.6897627173548049	1.335235467084208	1.1554140943997424
1.4200013835721605	1.441150788743529	1.799007935304617	1.0190545791194818	1.6620344221753403	1.0960080836329398	2.011286321107318	2.0088279127512343	1.780978105118932	0.3492383193554701	0.2978501128551865	2.1684226835238936	1.444574258008258	1.0516584758862915	1.6685746154651941	1.1811696171150576	0.23149227494457306	0.7154972843290206	2.5367937929061433	2.523397490023183	1.6506267042696312	1.056382998496543	1.4939408532072682	0.9437674115510999	1.4134353526483807	1.8122237782495396	0.6301376078296475	0.7965528475355879	1.5329790758499608	0.4473144319196177	0.9076751561924512	1.634922431660306	1.904262587631393	1.9389270389432496	0.4662679416565738	1.7045884060905674	1.2007354859101123	2.1915713393861402	1.2606912059513438	0.9600070042708817	1.145516941765821	1.1467722950783135	2.1922560686806007	0.20125613863554648	0.5828436963833246	1.3877246226643218	2.0302656618416437	1.755910317358779	1.288668253227161	1.0526201537180988
1.4298523508380785	1.299512153844974	1.837023905863419	1.1069205319147235	1.6171150160896548	0.9558678324935617	2.0584808710736295	1.9182647831047717	1.791814405779009	0.46951337121096504	0.1298300984993222	2.1214962657784007	1.3869234739566523	1.0890312412715093	1.6681035406934117	1.1771818264493783	0.35240857592090674	0.6612843908887343	2.6459244642864705	2.4965286885862703	1.7137647486280314	1.0570051146201802	1.3546537465600377	0.9083333103032685	1.5368783458637654	1.7741854996708135	0.5233186555513394	0.7396921726484905	1.520640518311506	0.4499064645345925	0.9561745801725948	1.6612912959279154	1.7942951657604223	1.8968940701892254	0.4077126571270627	1.7166056147800617	1.2242952716213469	2.2032475535730667	1.2987301146401453	0.9289686174304987	1.1177081758605039	1.1749079712392616	2.235815840982343	0.19759192073382065	0.5203874245870672	1.5020937105407302	1.9279152203362386	1.755752393347856	1.2946140016080618	0.9806355290850816
1.4460156859121203	1.2082048894732742	1.8403206837980577	1.1559254592402666	1.548269386836232	0.8485249163769037	2.1019787307864934	1.8675916431573363	1.8607106541370015	0.5980629548936844	0.08014043208706195	2.10375568193155	1.3313141979809227	1.032464214796928	1.7161605614542297	1.075638976373097	0.45253663304149655	0.6644825423806576	2.666444883498085	2.3982762508535607	1.820649562311716	1.0050879885551187	1.2258309107018301	0.9038700366188113	1.6226346656779715	1.6469182285742683	0.3952202735475316	0.6973054515632586	1.4391314531494317	0.4565700940321847	1.0075689044319982	1.5788396716694009	1.625386047771506	1.8839453341335228	0.30672799094697123	1.6664229295724737	1.2947296330691873	2.177875217963746	1.3409376942506206	0.9111799013443258	1.0676358574749796	1.1537889477478587	2.273753415329825	0.06601703930568484	0.47678657865229807	1.6747338171769601	1.8341785000140576	1.7541697691526725	1.2842827948886446	0.9435240843430425
1.4569844832581758	1.1527371632627705	1.7847626167200779	1.170322679857347	1.4420022187858608	0.7532888474055357	2.1056737376655086	1.851991893413692	1.9586192831515519	0.7131767640300161	0.03796197954486742	2.080510151976259	1.2390147149826949	1.0530801811664086	1.6587227760575491	0.9991320086800861	0.4982216508886978	0.642972638368635	2.616428324811136	2.251952570109533	1.8638922406343006	0.9797485582966896	1.0842772891484687	0.8672562018850251	1.7017025759093485	1.5730007658941152	0.28557903406799723	0.655069451458739	1.3922491965266284	0.44074117882880204	1.0722509072082573	1.5671492794072661	1.4881360223914641	1.902679954019117	0.23962210928312305	1.5758426745359175	1.2838875392963283	2.147286762329839	1.40804245173875	0.9238978513965133	1.1215250426195413	1.1629856673951884	2.2765422718926507	0.1036339742318065	0.3618263218729696	1.7471287162875178	1.7467403541910869	1.7959508222997935	1.1833023707405268	0.8861629929089423
1.470824625906359	1.100392157385326	1.7644086924133433	1.1854990241867829	1.4065070618096436	0.7470606219818962	2.1031601535699274	1.7965114687522867	1.973273909757415	0.8348716950358538	0.02695797771577013	2.07504090719369	1.1191510593623435	1.0533455000289498	1.6556544315307402	0.9122101995904224	0.5013006581752092	0.7245615306575912	2.5581146978804075	2.103722948665726	1.8166525467201446	0.9978533659325699	1.0151721982108393	0.8997692049887853	1.8424434360605844	1.5244444188015385	0.19151558839573019	0.6741351815535006	1.4089232972968624	0.4027437695870953	1.1547224737649977	1.4778400022728073	1.3866976478926825	1.9030506343473939	0.1013309906063042	1.5682323980300863	1.376990391529961	2.103449925738351	1.4230508518234495	0.957186457129566	1.1750260639809713	1.13297804639501	2.2184473670019136	0.04432992077187884	0.22072046730896105	1.7646244513394536	1.7231334791313266	1.8409343487827143	1.1179190671236512	0.7516399310792105
1.472494196250699	1.0477126026425478	1.815488145538151	1.1918450165614642	1.4384632370683974	0.7379605489187868	2.1279687312326905	1.6601526503588666	1.99427002769669	0.9163184782382652	-0.03478805545849909	2.067598172453312	1.012769572405197	1.0411956495669865	1.546483943200538	0.8605148358096321	0.4803434987067677	0.8222132388959696	2.410959049121982	1.9705506263375838	1.7741190425774238	1.0033015764026323	0.9085334323185539	0.8780093339985122	1.938973409360008	1.4730626259711475	0.1342477890809356	0.6071013144336685	1.3511973878183703	0.4091999060353147	1.2133746412371893	1.3787006158956399	1.3179766916180289	1.8907625814650306	0.07543054196087548	1.4433554899185408	1.3391527868282507	2.0152709937940765	1.438038683931741	0.9132921040373845	1.253884370258491	1.142115710049828	2.2123175857468516	-0.006556179073166602	0.12829509216869067	1.7860719074909537	1.7155414058776095	1.8464886490497598	1.0211810844957403	0.6640808775848983
1.406626166400184	1.0281525927980246	1.8120846638533958	1.1672792544073394	1.4383444327808985	0.7353491443680361	2.097586041722289	1.5152878218634007	2.003783621885934	0.9439848149600149	-0.06633041643703479	2.099747216399156	0.9335443757610262	0.9383285333096449	1.395814229128139	0.8276486691210134	0.411349344899335	0.9389947859164703	2.2426496360550745	1.8311964028101086	1.6983845635221715	1.0350272611959674	0.8068836607638357	0.9417187412077389	1.989205188836944	1.3778461715448072	0.1035266592267233	0.47231590186383243	1.3207313795543736	0.3495235260967312	1.3322939197260844	1.3456569335532675	1.228888451004416	1.8410063790477416	0.012146377900513696	1.3000669962517903	1.312517780704081	1.921471058130334	1.4432633982295684	0.8703386654048698	1.2701048973581102	1.2137766536405197	2.1578282332467453	0.0012401875840707456	0.01697554198926541	1.7700706585177084	1.7668817121099365	1.8611022602034346	0.9181332467347355	0.6993713511250299
1.4227830441759448	1.0193932790229614	1.9203175890924107	1.1021905627689406	1.4459375118057085	0.7159002475522477	2.0545070361750013	1.3911658708500325	2.0033572634347068	0.883708435571007	-0.07026358953520426	2.1490090958786388	0.8150021981842125	0.8333816395200007	1.2501615612946662	0.9136828379809051	0.32987465201229177	1.0760889984850617	2.0736462465677756	1.7369433160539856	1.6033939996514284	1.0087176281196195	0.7026711124282942	1.006896706123633	2.001616590915013	1.3466906128272291	0.05777840998108328	0.4594894516121434	1.3347736809187358	0.32352950124826113	1.2842500869502103	1.2727444704292288	1.2024557644060887	1.8367740818878322	-0.04622470798632765	1.2179815573007642	1.2077037090530773	1.8890036714778418	1.461787385285501	0.8494968321659734	1.2754878361146438	1.2132451497079189	2.065383056213061	0.06173459567358539	-0.11525826044400515	1.732653899248989	1.8238705905483694	1.8227910231820332	0.7987198303368197	0.7215705244057965
1.4443647699850346	0.9909249146766381	1.9890016892106022	1.004230837124428	1.3797749090793876	0.7561726897463412	1.9904586179089911	1.267178386595815	2.006322369815398	0.8053185875962775	-0.053640924569994176	2.1927045436329062	0.7015754592679687	0.727910041371026	1.0986125560940656	1.0079297384562806	0.26473031186385343	1.1317902111036473	1.879836555238589	1.6032609662001067	1.553590086241859	1.0682895026182266	0.63205193310063	1.038942538873948	1.9619447190725263	1.3584860970763017	0.01999516836043374	0.3482814452861286	1.2690959014135172	0.23758619698136285	1.1658304211007606	1.209464610455501	1.1277081018686037	1.7158276321887995	-0.10117142529897605	1.0543099961830322	1.1474934178639284	1.807458516395105	1.4480504960080682	0.7918355365496784	1.1940492006791228	1.2163971381895742	2.0370473610254445	0.11054591796311755	-0.18829357351771656	1.5851984228043914	1.8738957893708719	1.8188034419062127	0.776195853721945	0.8693460025986937
1.4598838101861857	1.0367953694090972	2.060883958280567	0.9181363924428856	1.2485159721070533	0.8172084248655131	1.9150720607049263	1.1559697513188323	1.9678494761443777	0.7178279335828853	-0.06038709563353787	2.191453013820468	0.6809637220853579	0.6082631010965237	0.9248395584640386	1.0828858174327516	0.1962533097962961	1.199717347492332	1.7111899101791628	1.5799393832304793	1.501600064673601	1.1007501004712958	0.5645786758623275	1.0482903609593888	1.8637931459751713	1.3276806880021668	-0.03175675284828245	0.25180778932425324	1.2646761832209854	0.1870399770729463	1.1019928984404188	1.1826416932400838	1.0609359059618961	1.5791074262380949	-0.20404957923443715	0.9122680623228835	1.0913085675982583	1.667805220333614	1.3764308168693138	0.7117438689789035	1.2376898672504104	1.231283252098487	2.0482347251024158	0.1894724561050694	-0.3417132182652292	1.4359328137080563	1.907776766806542	1.7847099040051198	0.7658681638095344	1.0831181678351485
1.435303745542116	1.0454801628207924	2.1274030761032883	0.831302757325411	1.0748830109087097	0.903948526003119	1.8628182819162178	1.0905581823911292	1.887796831557172	0.6140116049316967	-0.11498356328696886	2.220902640849149	0.5969023502863618	0.5799740530031217	0.8623877607461669	1.098361031935143	0.14956248477692535	1.324767739659503	1.5920422207653908	1.5445839075590129	1.4129864195385988	1.0981947738489322	0.6019861776182974	1.0370320688153625	1.7779216782319724	1.2914659034114568	-0.041007902408028485	0.13368330146572524	1.2289636242385638	0.19771184679685794	1.0180225043551068	1.239917552686545	0.9850644146587101	1.4821897837014502	-0.2715815431678047	0.7567030865628653	1.0349427698008404	1.4955907038496734	1.3859559139875584	0.697862028546572	1.3133284844890016	1.192482464069635	1.9315510196597132	0.19763558067520598	-0.4236924614179559	1.4054111909411282	2.0010910727698787	1.7284155214512609	0.67639227042548	1.324759724468072
1.4724059465075299	1.0334189627326562	2.19592307321268	0.7432541310316347	1.0007139892406534	1.0237535741783115	1.7536737164308445	1.093991136360008	1.8620248153429562	0.5366213730908225	-0.13766884581966965	2.2326721779442598	0.5209992887296525	0.5484817844234152	0.8771263332674787	1.036771362878524	0.12550935147041953	1.4673688221489039	1.4658894718762348	1.4847388399355557	1.313924542902858	1.103842956483419	0.5818848159241009	0.9947115685333319	1.6969500156554034	1.2560920599311767	-0.09327229965817538	0.022824133635949796	1.2008182876773954	0.1872381529669817	0.9012658554937746	1.232023503280916	0.9023443045485559	1.3544097331270157	-0.4140750784933312	0.6525181709356243	1.000005244984439	1.386943153024056	1.3616863422400622	0.5727910317911384	1.3584207170550147	1.1751836626293861	1.9181405547888974	0.13828065263964104	-0.4802207499134042	1.2971810395265377	2.035893554796957	1.6242814438740627	0.5461346623926343	1.4928740173942905
1.4386202139390556	0.9769333200693344	2.1841709429412113	0.7406431744688565	0.9873944742558678	1.1285511960748433	1.6683739508354993	1.0529873688680074	1.7404987430411727	0.47469233164314917	-0.20844274712054087	2.2387136356442436	0.46826804583970005	0.6450166710588843	0.8584739160312079	0.9650273779219255	0.09840036412731246	1.5394700132803167	1.3638369602169171	1.4283518508334443	1.1521683110328045	1.1788053170144384	0.6229801571598186	0.9351543816930101	1.6258210937339297	1.2053358807296533	-0.14775227446418565	-0.08300683060835128	1.1576184192111465	0.17543816207476892	0.8840666381722819	1.265470261856344	0.8123679403232869	1.2138913620949894	-0.49106574105443085	0.6255664739812786	0.9334254295689822	1.2258121867112775	1.2744192041419329	0.5208044675714547	1.42589679123546	1.2074232297953464	1.8453143278086315	0.06989312256499057	-0.5227258383615245	1.1663104904407628	2.0264683472835543	1.5471782040208624	0.43931012558613547	1.7139012268504097
1.3778691624893997	0.9385466124666244	2.1271543459823263	0.682063606887551	1.03220240231845	1.2064861636271753	1.6103613481137107	0.9701038795171503	1.5870912324793862	0.4307185777666083	-0.2764899326734772	2.1897224912192756	0.4348358371583839	0.704986792743655	0.8304055443467739	0.8552780982698425	0.1268282430745607	1.6173234290422662	1.2419237400262386	1.4758037090657596	1.032836997412047	1.2847144887462032	0.6448973723113902	0.8405868838540533	1.554282935270391	1.1171198973187928	-0.23444277705196512	-0.19000981636556197	1.151937142113128	0.18515222822995572	0.9251695883024975	1.252197205488026	0.7325785444366907	1.05514751151062	-0.6249584889393082	0.6055938026085091	0.8809353525151107	1.0181047196767359	1.1463541453042458	0.4858158582808695	1.4211534668176378	1.1185775929533253	1.823024006765382	-0.06114948451586971	-0.5554898136316597	1.1106303367320742	1.9809075431204843	1.4589877961779103	0.32846025147870267	1.8976263828913429
1.3317303313190165	0.8737796962315493	2.078501851256724	0.7038365886245416	0.997532440122489	1.186160919054564	1.586483140892901	0.9150435232089784	1.580648102760173	0.39550568847388873	-0.3641072995502668	2.0613691836221637	0.3818253098922523	0.7209180569007121	0.8172412572047978	0.8148513375034604	0.15612600930584783	1.6654318119018616	1.1836967292719685	1.4611121594190013	1.0543211357363276	1.3350090236464838	0.5850318416537326	0.7142435879965552	1.471259071799058	1.026297287448681	-0.32927613240986237	-0.3069754589478585	1.034537471944049	0.23989536076028325	0.8840863787261721	1.3042445000761296	0.6522840913598968	0.9359347555116605	-0.743553353822352	0.610413132701282	0.8146763660566547	0.809161387456434	1.078722113278196	0.419972607485803	1.3893809426143764	1.0640473914614825	1.8111545419830637	-0.17011206960360142	-0.6222278394634128	1.0594203811566958	1.9171502878105255	1.392341607510878	0.13621094850714022	2.0233438609475085
1.2804822705057102	0.8008323388185149	1.9419144281160208	0.6826795989174936	0.9026489998967433	1.1635210411580004	1.5726351671932275	0.8777854929247073	1.5507114260412271	0.38636368946267685	-0.3989760993224295	1.8957259403242932	0.43090409371935434	0.7501377578400559	0.7726807448821416	0.7558843261048545	0.16015026911092023	1.6418544519601497	1.1787686495619574	1.4666930552096287	1.0754238308403337	1.414090512429691	0.5906850213147548	0.6054404443449617	1.3443445891913088	0.9064158459641263	-0.435413835872107	-0.3345263062913762	0.9253735225554323	0.18628125316232408	0.9060898234787744	1.3502068221451187	0.5457564281414975	0.8304566868879768	-0.903571172184999	0.6299601297735016	0.8041890021672529	0.6340918206282253	1.0522473812162343	0.3097359247680635	1.2959764298892722	0.9490351253627184	1.8002728685232026	-0.18704113084633067	-0.7221804527471217	0.9864293620826642	1.8023083008964087	1.329437202676949	0.0022437421065036878	2.2265802628112183
1.2101907043419182	0.7085452109455043	1.8144939609422366	0.6803821610568513	0.8419603047169602	1.159424525213816	1.5950265722051704	0.8578369902070276	1.5585886522722927	0.3925668681764591	-0.3959645713874772	1.710362474660085	0.4906328882389099	0.801533988899114	0.7395249291670087	0.6877109820957439	0.18566505677303086	1.6702686268285891	1.1857654281501409	1.4998356546973588	1.1409493421015395	1.432928697577751	0.6429706545366936	0.5054438109501491	1.2088905034663322	0.7715370490768294	-0.5762122331841498	-0.24761423767697965	0.8104653246741063	0.15411917830867877	0.9476800535971366	1.3310252043504365	0.41093441257803187	0.7252009174376328	-1.0489116362828432	0.7328655746644216	0.6886323258029563	0.44590093188718766	0.9409410070898044	0.29513741730256954	1.2347113232268134	0.7720734434234459	1.7719155012395973	-0.2460054602641307	-0.7132039710455523	0.9902040713343062	1.5882509863074126	1.2736324973598174	-0.027617642035641904	2.271376241309008
1.099028457936128	0.6279455714660359	1.6223352247407807	0.6945550756106141	0.7014992826527825	1.0828994464705652	1.640930203532926	0.8669809670323163	1.587559512994789	0.3715922398836248	-0.38352940407097025	1.4602498943540327	0.6147560100584643	0.8338144209890404	0.709280584447858	0.48612658843574874	0.18787033352349367	1.6579243847974543	1.1758711956855208	1.4670431822137833	1.1946107819893215	1.4209209789358113	0.7443445560469251	0.44296485857953555	1.1350384533878706	0.5908987277988185	-0.7057738941303255	-0.2854974348171412	0.6954245778672385	0.10239554948022414	0.9519279194912473	1.261535407786821	0.2418446820403104	0.6611702516729228	-1.1900977108513844	0.7254584891807095	0.6349686564243775	0.2498009841486118	0.7983703482009772	0.28923405756323595	1.1790948323798438	0.6686613957912926	1.732537645018136	-0.3258943537871839	-0.7158135300544501	0.9439576505195241	1.4894900212720936	1.1767702564713236	-0.1035892309641924	2.2893715665106065
0.9703507181963292	0.5474390031637959	1.4742575002547573	0.6808146299440795	0.6254681423831748	1.0090847983007305	1.6928066003807092	0.8880357300309569	1.5778557112625782	0.35720954779929776	-0.4189134052681185	1.2548981488684152	0.6989169907552151	0.8439957223871103	0.677275931590958	0.3040742752415172	0.20175319089720153	1.6911985044782392	1.1632210458877548	1.449360390051218	1.175952617081114	1.3926927011261134	0.7382092066577928	0.4872300196295347	1.115149356837388	0.4494814343383557	-0.8314788329074176	-0.2515884371212339	0.6424401693426438	0.005488189498020846	1.0058624686150854	1.1912397340588838	0.05606699328251843	0.6991617146124753	-1.3314271238654674	0.7205122035947898	0.5974839635753671	0.09623807228188289	0.7186969240705473	0.2763098923518305	1.1750220042226924	0.5254308952559477	1.655498590704887	-0.3532318154089317	-0.7332463520486228	0.9440351531307029	1.4470071725609581	1.048518926368803	-0.24527915799054534	2.202774505146029
0.8404493204323474	0.4435150448889365	1.2454413897942604	0.6512826975623458	0.5504447198808514	0.981733531894086	1.7053683000249198	0.8660436318149575	1.510785755909327	0.29833400409677036	-0.4149035055458944	1.1700946077819512	0.7214070481794954	0.8736296076789593	0.6385353455097013	0.13992210256392934	0.1787195504895326	1.7296688419237882	1.1478216415396463	1.3711726189746898	1.1969211177028067	1.3911454834098809	0.8072000443120098	0.6028343524963542	1.102574360445568	0.3593439926348054	-1.0050070075319422	-0.17739115252250243	0.5917167641942667	-0.08968411118286782	1.0143319974154568	1.050265407400612	-0.07819858905014959	0.726151167361531	-1.3580894513095416	0.7394270162464808	0.5460577553429076	-0.08378584993140666	0.663115506116503	0.337080366977474	1.0860610183808823	0.35364892433441514	1.550816093575384	-0.35407092178860294	-0.7230905526800752	0.9849585898385357	1.419363893627791	0.9819934367672618	-0.3514268266749748	2.0669477362413433
0.7208209819985614	0.35257744908573235	1.0242198635567212	0.6113817076172697	0.5669705942791744	0.9346111854148129	1.7018790168049425	0.8010603056224829	1.452720580519957	0.25054636808042424	-0.355369380832287	1.1053214939154938	0.7589305737540426	0.8409050587346799	0.5435367229352503	0.04577560223055169	0.15661241502964834	1.7439212995182554	1.0682118571136408	1.3434059852987772	1.1773058979678253	1.3656890093295455	0.8159188024514898	0.6829525279902428	1.0206508216964032	0.2201840489394002	-1.0897262194811341	-0.08530252916865945	0.5734593217571818	-0.14843650882660192	1.0522456013204828	0.8364534652924146	-0.12595271768734234	0.7470597183488394	-1.394534562110657	0.7414387940647147	0.5365919108525932	-0.1792111849852971	0.5414685738455709	0.29345195515032324	1.0132085982137589	0.26500413792387395	1.551770692371878	-0.353403502096229	-0.7829821154187413	0.907332849134016	1.3495228608230394	0.9858762241815464	-0.333270021002176	1.8168098395507108
0.6193570953759895	0.2655393136328317	0.8459971522420526	0.5805880536293774	0.548304856655841	0.8519436108187177	1.7155774303380036	0.6430292700969928	1.340144657801015	0.17933385106754357	-0.34859970489485426	1.0862807867848805	0.791105234331055	0.8178666851001963	0.37579976822557165	-0.0005215290948613046	0.04891427630513516	1.719953400354025	0.981435202772715	1.28598515661747	1.11640303045546	1.3107166350056176	0.8409465221451281	0.8434681544420582	0.9267527007565939	0.05382465553116152	-1.1287680472505923	-0.01518096739175685	0.5240230476542677	-0.20763706164208418	1.0064627892486704	0.6095576450291534	-0.1720722658004065	0.769361591275964	-1.3292446321543134	0.6922620963019617	0.5426456324422259	-0.21456779461702968	0.4748097582642103	0.3851854509864103	0.9472507117023777	0.1992291749833951	1.3242248627238344	-0.34174510931231283	-0.8998468073541023	0.9470451578690613	1.3051830618611397	0.9946784573389648	-0.388780357852729	1.6712798107879696
0.5666791734800716	0.19330299940180498	0.783021334811136	0.47186843409907453	0.477194431568744	0.7885972666443825	1.7261739739732889	0.48522851676530354	1.2528765322950182	0.09613135708755262	-0.37566703736775764	1.0667452196095712	0.7607331532871722	0.718800730904552	0.27083405370386215	-0.004693335200285415	-0.04052466586141227	1.6593637753715673	0.9185533815860272	1.258333825921115	1.1195629457301426	1.215928161902557	0.8644967847001503	1.0127282344997484	0.8451773139774058	-0.02816128307415508	-1.1208701074323655	0.05976831062835284	0.4908463925528074	-0.2971000890466303	0.8850781233741178	0.4532907283686204	-0.1709835309826004	0.6919533995346367	-1.255106000427579	0.5952119165463099	0.5470597041756179	-0.1398123924821882	0.4351126885629558	0.3245904788698711	0.7884526651318737	0.12373599795324326	1.213733402079382	-0.2691789735194994	-1.010855346726457	0.9408999070725969	1.2944966524006476	0.9200967224864629	-0.421636596229124	1.5295761328871367
0.5545487081733278	0.06519076177837796	0.7596576288631802	0.4551856706398615	0.37389707369514014	0.7055373072448632	1.7344555640443087	0.34969726331676027	1.1722989168998734	0.012392975678470008	-0.3684258715383233	1.1340065175484613	0.7518231184099385	0.5887283356592067	0.17898746273436178	0.01481639979797742	-0.14665953839671073	1.6017979381279261	0.8854252640213709	1.1989519184291377	1.1149434998235597	1.1162843751767406	0.8945742339665689	1.165857332952172	0.7631898320185435	-0.09306476879748571	-1.0979563168457895	0.08625813914349789	0.41220939836179654	-0.3796190592122286	0.7049042074652492	0.37256874495934084	-0.1532779419684915	0.6886005959653761	-1.2309718266671028	0.4899083508462484	0.49063444607816875	-0.00011185247089615658	0.38490611939358843	0.20250071294007696	0.7747882821345187	0.11635489974347268	1.0054646052482443	-0.23749808599943342	-0.9895054480113842	0.9031365960706985	1.2565577786118163	0.8758844291911734	-0.4156657612915686	1.4512339994955097
0.5349479379812223	-0.0069599333117579265	0.7136116491921509	0.35395447504763455	0.2644609992828657	0.6369154256338788	1.6742583238944242	0.28989459768363246	0.9594282256144148	-0.07249409307684987	-0.32079201944351904	1.1940711223844267	0.7358843666506343	0.5582114592743587	0.0724187314506875	-0.06947842670448105	-0.21785108560109495	1.4995202527663203	0.9318296426021883	1.1239144633183336	1.0204028359759267	1.09861417137166	0.9609897645705949	1.35075606893496	0.7708991262889046	-0.19765310937297706	-1.04549175272447	0.10588836196790923	0.3884913450845714	-0.5520775547406587	0.5265351080600256	0.30432097242060874	-0.16799460099024105	0.6554483647114724	-1.0831472810875906	0.3665447439152635	0.4530477296208327	0.06235188970460405	0.3368098224690084	0.14193568941412144	0.8290571876902899	0.09963531747587545	0.8531666197735716	-0.20166632288619887	-0.9170004265987753	0.8142753855469724	1.2225729286023728	0.7642225652247101	-0.3562539959736503	1.3759116137309
0.5506643562664848	-0.05538920327443018	0.7159826801085362	0.24073157143856871	0.13075835712024128	0.5651928021486886	1.6229440210730075	0.23806728243935665	0.7607701194092247	-0.10701122832839291	-0.2691746811150846	1.2080075316191397	0.6368637305869169	0.4902030439200332	0.05383446836043715	-0.1676008756355071	-0.2668298641580537	1.3928683501903092	0.9868556621319746	1.0320332342990146	0.9952023070798098	1.0461370530497516	0.9199890782484035	1.4751832373522304	0.8125961171961664	-0.23215374171889996	-1.0265917676811664	0.08955200872701559	0.3872925444726098	-0.6709169114072475	0.36108443491624775	0.29370002437384846	-0.13268151111897	0.6750469968328281	-1.0494363074344208	0.266328732903789	0.4305955844950435	0.12612783850683043	0.27545491910189945	0.09019325435154049	0.8444854257808364	0.1128059248687711	0.7044406063471145	-0.19150389231718512	-0.8313661130591085	0.725889200080056	1.1215401736043638	0.693246551389614	-0.27785573987369333	1.2728983004918308
0.5518421674728746	-0.06627551848478135	0.7459576032361331	0.15394050349447377	0.07139561679252579	0.4509736770878726	1.584774883125757	0.1686517260460178	0.5868564864496121	-0.12387846271494943	-0.24823855415770021	1.2741860876806752	0.5041914332102885	0.447347848580812	0.015443872849115095	-0.30953156211542804	-0.31549940153505107	1.291939315082321	1.0010559559405037	0.9448733898183924	0.983957583071675	1.0992582238889375	0.8677138510634705	1.5404028882381229	0.8621075199953789	-0.2075220334259671	-0.9737525988139115	0.03867922246233078	0.3604688613458723	-0.7782036756073081	0.2402797257354766	0.2653783527436106	-0.10205820529497667	0.6147162658624462	-1.023475224004484	0.1636423795881739	0.42371216713971227	0.14758807281961436	0.2591961845800387	0.010858791737883882	0.8719365628370939	0.1362224266586624	0.5760499768420122	-0.24081333648403516	-0.8302910715289172	0.6848712822167732	1.1302235885097727	0.6164752903679486	-0.24632281736082057	1.228135432420833
0.5104859988470334	-0.08576771479863964	0.7786221967546026	0.051244181479580486	0.07495904447221335	0.40721635573559595	1.5303035645905019	0.1212156778606976	0.3206500720217912	-0.09495532366590688	-0.2793045557422332	1.3479856867712379	0.355012499518417	0.4371104901600491	0.0344433739077889	-0.3850958394085007	-0.37630602249502987	1.2056497183473784	1.0374696820712601	0.8330381379520795	1.0311965876306133	1.1885618966173437	0.7550559932281693	1.486620080978595	0.845694927990964	-0.17146609650037253	-0.8906629241803966	0.04370875315078034	0.28739412725140606	-0.8815540348487032	0.20695028364473833	0.3350760251003739	-0.04306123959252478	0.48068054865384424	-0.9690317426276966	0.05138839478121876	0.3976007217904711	0.18165773876268554	0.2273558470481727	-0.11895678351913737	0.8701277149811973	0.17667381966871148	0.514222224512623	-0.28241576261716417	-0.83095732935819	0.5678730924849836	1.038068947048633	0.6646732472903528	-0.21122156661765445	1.219258002856315
0.5121557844346489	-0.124782058270271	0.7734078420471778	-0.0011134417772112894	0.058209877415534975	0.32861469664794907	1.4981596828387604	0.13383327438064302	0.17674821357953735	-0.0766552272404175	-0.27458806230240074	1.3678234260018964	0.2365536139532504	0.4720490701064611	0.031649172007520474	-0.44722017268797576	-0.4354078331064287	1.0634596361331567	1.0568138345700535	0.7651622044774296	1.114444856641954	1.2669788881644015	0.6979855841448871	1.355761044612329	0.7935413416155097	-0.17298289431870165	-0.7805752912313908	-0.021006001520543983	0.18177511576697247	-0.8967269477790609	0.20267385628607815	0.40543077400404853	0.0466495516244992	0.36006476761235995	-0.9418848394661282	0.01997147398704429	0.4211024053775927	0.1678216674302704	0.1999525140793446	-0.24367216315722992	0.8773847353164189	0.22918676855127557	0.418658546929751	-0.34209354853658	-0.8276187225881906	0.4583866223399977	0.8951068385897202	0.6895563184657911	-0.10333341842245855	1.1797403888827236
0.5101070989334762	-0.14300640951689186	0.8425399507382737	-0.023922989412864398	0.08500400638243735	0.19311083459153316	1.5344763437402262	0.14608608910413756	0.12282968427120615	-0.03527940524157738	-0.3235949121281682	1.3079671780705218	0.09425274105723669	0.4549218342409208	0.05063986198774088	-0.5169192899319505	-0.44820398754006535	0.9598149745316371	1.070231822494727	0.6664435574757069	1.1766626692314421	1.331281214333163	0.6219278996984527	1.1477936829959203	0.7428414476920514	-0.25107800112427064	-0.6964429097628039	-0.07534186299803598	0.060110715883734775	-0.9287135060604517	0.17192414094708536	0.466003155583736	0.09070115944808134	0.27988802991331185	-0.9371528134815941	0.005921680884606312	0.43654368919203107	0.2008384102047033	0.22948806416036854	-0.3624393798072698	0.8573132209821888	0.3163375985031291	0.31762540263750977	-0.45969329927923913	-0.8372898474171621	0.33396328956533555	0.7418468698516023	0.7152009217824753	-0.009462454094067685	1.1615651935247755
0.5014259071249768	-0.12481147003070758	0.8728708228585023	-0.01702132974496583	0.05114631900046759	0.0723356289372025	1.5751348404946368	0.14500763631906435	0.07897819981991164	0.033047425673637415	-0.4112291589530031	1.282134293693161	-0.026314343112493137	0.35339264768159917	0.08489578172400311	-0.5769371561501424	-0.5102132651653697	0.8278010278319922	1.0637718738353594	0.5633312925975398	1.2512709142003247	1.3671857294676173	0.4928214793202498	0.9530150640987776	0.7085224500016121	-0.20782423875673714	-0.6400692110333576	-0.04999609204026032	-0.059469085768886744	-1.082797546375661	0.11477991282755018	0.5048098794147229	0.07987531677111173	0.1766592277168832	-1.0315029417178159	-0.010524023752460528	0.37099897493484313	0.17349615978204122	0.22269839049513074	-0.45783015466418125	0.7484566436649527	0.3056072647967167	0.16720282909881695	-0.5354243906800663	-0.7818418526172555	0.25636984551321274	0.5361543122073775	0.6341234113915201	0.013640037273562472	1.225356969039086
0.45615071090052595	-0.013090446136626799	0.8498201636367504	0.01355821390976048	-0.05257437815092623	-0.04781129612074545	1.6538497809297534	0.23659994437878612	0.0665214153410802	0.12653369316740953	-0.44140034178637216	1.237486810582363	-0.11196879321623776	0.26909543417698006	0.18056926023934844	-0.6198623873219729	-0.5475767987719171	0.7411707100897037	1.1012545958757858	0.5549071082219947	1.3404658772711249	1.382685757075311	0.45153662814138257	0.7648372337364531	0.6783597107899786	-0.1764926352738266	-0.6870160599962023	-0.05205983195918321	-0.2147935181294823	-1.1989177192083802	0.17062334234333157	0.5789454395655931	0.04260358692449139	0.1061851566340953	-1.1690222943022983	-0.014239214453369547	0.29081258956704514	0.023395623801901456	0.1778646421314492	-0.6605953712589885	0.7010376375563686	0.25291498588672373	0.1623001219186653	-0.6207193741078405	-0.74095286016848	0.07873773465237964	0.36590947568512067	0.6528993354588137	0.052398650077765965	1.2184967570709424
0.3769320733592604	0.04470318745777217	0.7547711122293901	0.03658017259022102	-0.18621809338695067	-0.14696609724676074	1.7240411768260084	0.3512013058121916	0.07753947881177373	0.19960309468630894	-0.4883682799308294	1.1537821088035782	-0.20693982479847878	0.19404588483007362	0.26417474052771217	-0.7177438759122021	-0.548966818659585	0.6184961130197039	1.0748870136575905	0.5229646172868506	1.4250902620607517	1.343753221133776	0.3400570538808029	0.6048339545513831	0.6674862758067107	-0.1514436475401573	-0.7814489687202653	-0.10222953802641951	-0.36562961372194414	-1.2813229362244587	0.22821464205966616	0.5970898922797604	-0.02346964497698114	0.12834998686338223	-1.3454199059505785	0.004768166800420165	0.24989267413245037	-0.11736112130435798	0.16064488038599706	-0.6903050689790363	0.7018112701833741	0.20092769539444952	0.11364676602166375	-0.6909829491755519	-0.678873327963194	0.02811676618096782	0.31644865776340614	0.6647717016308777	0.0940460853849371	1.1859814230859302
0.33543725218978204	0.17943901695292125	0.6772796845765692	0.1203321482696222	-0.286614844581255	-0.12778126982474652	1.7601458090660178	0.46615993882859097	0.06435804581789878	0.26676942013350724	-0.5305031713167806	1.072654812578218	-0.3030718976929423	0.18635535723969138	0.37426684949704	-0.7813332068739187	-0.5698857330836418	0.5429750793388473	1.049076915994906	0.5042176595841001	1.511998710470579	1.2603546500821703	0.2226577453189953	0.43809722071859714	0.6198203592969821	-0.08031933147558333	-0.8856079922828854	-0.08259798809903425	-0.44303872964682955	-1.426247840156401	0.2719605510526696	0.5550543487611235	-0.04861819082395609	0.14372591590391331	-1.3966972683092467	0.030655812841740876	0.2516934015137027	-0.3042027661469723	0.14741043891419398	-0.7177494977987184	0.5851421449235319	0.12804021889624267	0.11778996889468904	-0.7407606843276794	-0.7373975573179572	-0.10170271513005731	0.2530544394803868	0.6427118605592937	0.07967311787585875	1.0682547310574069
0.2593796056524084	0.31111721251748475	0.5911604639678509	0.19815649636819604	-0.3288846180449842	-0.08236244988185652	1.8084906393887632	0.5560820637281463	0.06948691379863164	0.2844794627384156	-0.6341006761041932	1.0514938433723322	-0.39211656034815423	0.07344356640041098	0.4834387457830777	-0.8092749268028896	-0.5922913954867891	0.4707221205733534	0.8335473141840797	0.5372729570629212	1.6089520218352078	1.2384112367959732	0.0954331366634915	0.20828154403664959	0.531956070078848	0.019717063735143685	-1.0144902517282564	-0.16174866559268872	-0.5321265246931469	-1.4007408230174376	0.37073365921713114	0.43204388831378804	-0.08833556595073444	0.19232352424808824	-1.3992195660929352	0.08213543553813799	0.18744387375592314	-0.4271378618200414	0.09373997489074357	-0.7121876992555595	0.3492667999365906	0.07846271318313187	0.0940675432014681	-0.8049979990502327	-0.8050448568993488	-0.19529572433285466	0.1906761765241279	0.6326074649698062	0.05353065164007168	1.0135532685327466
0.19486753669307025	0.44732101389400664	0.4752160955023026	0.26574925933162596	-0.39169347473876837	-0.02486143236983367	1.8099125551649642	0.6781139456919967	0.0678220951350306	0.29074475287908236	-0.730987221762692	1.0996400564183808	-0.4187057041596908	-0.03098801014586609	0.5549093999020005	-0.7589152453214469	-0.5733965625416376	0.4103629937971701	0.7096238372386838	0.6092401383656417	1.6972808292241468	1.100890415297029	0.058994897219710185	0.045160349377723015	0.4186459943117432	0.05562799409094697	-1.065040391732378	-0.21093809756826323	-0.549226241768107	-1.369271385491605	0.4642383252410934	0.3001240081053392	-0.19982037683843196	0.16603182270519826	-1.3585485931931018	0.09340585758130497	0.12160453157322311	-0.5578449763297437	0.024791144084462972	-0.6893773435046089	0.22769577679448286	0.04846480138850158	0.09509308959641088	-0.8360241675152595	-0.8277325942540307	-0.23234239343201865	0.1967347090683776	0.6079251828939721	-0.06558958028030779	0.9539580798148177
0.21009068913745005	0.5569040009968622	0.41109155700978495	0.3349875281769745	-0.5289265843115857	0.05891244421468411	1.7951499735293859	0.8220815992709234	0.03317004072299627	0.2166405744201037	-0.8256922610174906	1.1366940658573503	-0.5110730540202548	-0.11143222876827737	0.6339592165369198	-0.5971697206835421	-0.6194194584831607	0.3040479869012681	0.5539846384640438	0.7261718058215586	1.7057604728604094	0.9914771240451739	-0.030492818585396108	-0.044278336704019906	0.31687306899910667	0.06186453751868247	-1.072451983730941	-0.30494173051477913	-0.5819629495113948	-1.3435858143877468	0.5066933994151765	0.20989212584766462	-0.2705648411956233	0.15792711537468698	-1.310500606681797	0.011969405983724247	0.11116454342647146	-0.5629635408122479	-0.03675314049977842	-0.6946885397690754	0.11493486863811171	0.008001036648497368	0.1064301051993728	-0.8976845613366387	-0.9024609457790772	-0.3314534412162792	0.21863532520434217	0.5272037911476488	-0.23104675725756363	0.9141168785350757
0.261444549195697	0.706620849404692	0.33867576918923725	0.4074594578040601	-0.6987252282141709	0.18029129018745765	1.7581718229930243	0.905781742226408	0.05966940977725713	0.11965603871344307	-0.9079090427966106	1.2205158204823914	-0.5035228893017228	-0.2653963396238877	0.6850387642165854	-0.4378286198360216	-0.628178398540318	0.23816757850631518	0.3725345996023494	0.8913835059353644	1.668637736967537	0.8860152792525211	-0.04861997495525463	-1.0608783945997847e-05	0.2747624282145222	0.04810263809056586	-1.0754898002822932	-0.3968462657273997	-0.5739663921700592	-1.3196012204309788	0.5468558679989725	0.09889021476426196	-0.3818585665260371	0.1909803531762157	-1.3335188819035881	-0.019988693716529893	0.08854089383456806	-0.5712594611051012	-0.11427733384162693	-0.7302562853773277	0.018434344923333852	-0.06715556126230272	0.09366757896680389	-0.9549383862045216	-0.9424346451426411	-0.3187444395548394	0.2430428241788376	0.35459521606838434	-0.2626323732621022	0.9200721531359438
0.24623732475374313	0.91004138432353	0.3234634938622615	0.38839157320490814	-0.8612855308139906	0.2630495317081548	1.7326982359124627	0.8892698281581717	-0.011691896167178206	0.030811982484718427	-1.0078798998219516	1.3197079875979199	-0.5722904058051618	-0.3842276635018607	0.7463808474793021	-0.30757889777423447	-0.6825232755331209	0.24871658556924459	0.2560887637983961	1.0234723643845096	1.6334462584392455	0.762807681715092	-0.013976156534940509	-0.020513432161640366	0.29100651105455777	0.0224812759628741	-1.1451993602321164	-0.46326113410254505	-0.5612071729289962	-1.3592445797003498	0.5392660406185662	0.007582705471849515	-0.47013894883154383	0.21584962347115705	-1.330846581310655	-0.09742189840767491	0.04396181720240223	-0.5815275822816292	-0.18756085553608468	-0.7857357344477445	-0.020437065668696373	-0.09829537572433143	0.12881492798750177	-1.052115392069244	-0.9841820420541803	-0.3212066792705822	0.2917967718677709	0.15855421465687897	-0.33786497553413974	0.9018090042118485
0.2662040802628436	1.0354860307693208	0.35358559457622607	0.3655238249429778	-0.9823998686803176	0.3917514682847393	1.6692580284805636	0.9854905150938201	-0.14029883633276644	-0.07816909265571381	-1.0347159316304446	1.3444936330830974	-0.57828420521269	-0.4706149892221128	0.7906681437011929	-0.15036607398807486	-0.7983917930778274	0.22505400089514754	0.1757057443914118	1.2275921970927388	1.6141505356987556	0.6422428053922883	-0.00879372597641483	0.010229375199331054	0.3849550844406062	0.005417087119078035	-1.147838691382667	-0.5741599254354256	-0.6384917844973732	-1.399782963545781	0.606933604765272	-0.011330206305037083	-0.5773978175136859	0.11714323030332711	-1.3986559357266655	-0.1511392672534893	0.06230093509945097	-0.5621932016508211	-0.3390203598183504	-0.8689915563247996	-0.026608245242286048	-0.2194233202557056	0.22284342272869478	-1.1342397658245587	-0.9773155735222877	-0.26186332278282254	0.39475318512667795	-0.06670182635256164	-0.47207723304706767	0.8182143810079255
0.2511704853968802	1.1167406566766072	0.38580482871834665	0.3401492015302242	-1.0971580286600626	0.5772338104713226	1.6165524166908078	1.0585806933961859	-0.19702733122991128	-0.12457637394213608	-1.0287515018166504	1.3964341037063188	-0.6114614625485644	-0.4866822780029564	0.8693990356304196	-0.09887911000972333	-0.8407674897315243	0.21501449183568297	0.14549030992103074	1.3953134623752974	1.540102679075321	0.6259589816652715	0.012671747099481694	0.024293574625994612	0.5277027081940683	-0.052505549548016416	-1.2575939512651315	-0.784089036611183	-0.6968774125670146	-1.3411952000368654	0.6650661073511718	-0.047117947766774713	-0.6159560825370551	0.03657956775573399	-1.3593783611000243	-0.17313119478685784	0.1241336583241491	-0.5578798673795148	-0.41461925394663	-0.9220043414993878	-0.008299892025473713	-0.2960865066018967	0.37093578969389257	-1.1927677359161646	-0.9828623322369937	-0.21041321201305854	0.5261884119911421	-0.24261135166872388	-0.6535218498490852	0.8320413719394756
0.2650692316143476	1.0955261362113435	0.4203605806328484	0.3032483051820142	-1.0624740079567474	0.7173496816828664	1.4780188423190457	1.090736276264892	-0.3070825013419018	-0.20560389791083972	-1.0448421761612394	1.390361903197947	-0.693240936798438	-0.48899219042447173	0.8581456806498275	-0.05635474828690464	-0.884840685181198	0.1849185073996541	0.04712564854398064	1.4872130707649132	1.4701914229005966	0.5764874125087982	-0.04357128198385339	-0.0004838369507662504	0.636436255602159	-0.06401286355036592	-1.2666865395984819	-0.8769540152052988	-0.7178123646101783	-1.3214864350077185	0.7258113241933459	-0.061400489914820146	-0.6551329421566563	-0.0512500833678326	-1.319080701819408	-0.15807879557053	0.1938818414930561	-0.46767505080817706	-0.5032442413892179	-0.9429310188676954	-0.06069956226671598	-0.37984099639596314	0.5267016070923674	-1.2401059403318588	-0.9066265030328324	-0.08990641546212479	0.6801110461590875	-0.40666676231636895	-0.7553637744871727	0.8170026672268669
0.3015382227355849	1.1126448906627153	0.4667445536309714	0.26391895584072544	-1.048766963286496	0.8343810528051904	1.3464143125721204	1.1389973349007163	-0.35839993345223325	-0.231060870856635	-0.9988068369957459	1.4413344393750127	-0.7138723870562422	-0.4557816368347902	0.8396043102528361	0.09336775122343953	-0.9874959335900574	0.22217141221190723	0.015322663296520564	1.5648921927684776	1.3695801246700485	0.6006367495394576	-0.053129987414124655	-0.1258871449872105	0.7171255449647029	-0.11460250343394134	-1.2720242236221067	-0.9912231077737388	-0.720399838973424	-1.2782564274739077	0.8057150602795012	-0.07646156258273056	-0.6774375352638332	-0.15084525893924317	-1.18021039531089	-0.19152945208971967	0.2416155223164175	-0.4140316830085216	-0.6738351658033894	-1.1195447086480808	-0.05477671035772279	-0.47657431174961734	0.6372072823505173	-1.2888139649046952	-0.8568997096529761	-0.048282812587700896	0.7286728975492446	-0.4462398009047627	-0.8839126128857714	0.745848692435997
0.2635223212382346	1.1337127487107108	0.49693369373552754	0.17598239761419016	-0.9963617980490405	0.8895358509464071	1.245143080599411	1.1777848686907602	-0.2658373226788849	-0.20043848854617652	-0.9624340883042845	1.3743713466774867	-0.6959472441444869	-0.4741475292191436	0.8208986450352274	0.22721926402036022	-1.0739236409384505	0.21324905883548176	0.016386900075615236	1.5870678220000987	1.3029213900265193	0.6142928565450987	-0.06841827683096749	-0.21578731323831626	0.8566277022728315	-0.22232844184974185	-1.2124955156875652	-1.1217973382252442	-0.7617617631541838	-1.177630404453283	0.9354499804498635	-0.03427947821554032	-0.6994049308117375	-0.3261676781821495	-1.0836888862780805	-0.23619147145452848	0.34676312775111884	-0.3265959776796412	-0.7191439949298826	-1.1964660840062102	-0.058549104835886136	-0.5564514753506189	0.7287488470451124	-1.3504912849062656	-0.7679980299501763	0.08981601261852584	0.7593591630889087	-0.4929800064034778	-0.9202960797412294	0.6679038074621709
0.2014796666369325	1.1387325672303692	0.5484694194547133	0.08180690217955759	-1.00392567101984	0.9022326793277662	1.1793007973246703	1.1455199625860883	-0.1889664220169481	-0.16330156546735827	-0.9152802256998361	1.2461846452677685	-0.6369761299233072	-0.4720506600511712	0.833893714052955	0.33399270405850656	-1.1903029735441097	0.2222729168253225	0.0059548858560640626	1.56409912294017	1.29705095588798	0.5530503940524261	-0.05310766446358852	-0.25499009312861515	0.8891614055485138	-0.3104164896983578	-1.165867533864146	-1.1399585718082061	-0.7998333520493972	-1.130008466919186	0.987562653075589	-0.04372003542561943	-0.7784714600813014	-0.4185562612490128	-1.1432764916703317	-0.27175135243068527	0.4240815375179051	-0.23231661009753077	-0.7369305447828794	-1.343362828482198	0.03789204925139353	-0.6000817423331493	0.8305254480277181	-1.4314174531654351	-0.6702467348949088	0.20680391232348336	0.7879755285648925	-0.5013775931237647	-0.881097701943413	0.5627905721498628
0.12821508859697286	1.1915928734928065	0.5965602109219432	0.037880807899789405	-0.9098827711281533	0.9302272894441004	1.1239234331080081	1.1123632907067122	-0.059526670389447325	-0.15799679128039554	-0.8288107860424654	1.1456593311420475	-0.5876792120966838	-0.43197174853727116	0.8191890233075544	0.4478653094192421	-1.3385683245073465	0.28293629055845687	-0.10581186794954082	1.5450415538794036	1.2262217179231762	0.5722868467114053	-0.05938630698344081	-0.24125014072968426	0.8809417692374589	-0.37795678943593497	-1.225054796361652	-1.1678851409625117	-0.8954765076412654	-1.0889424525669757	0.9898120372426197	-0.08082612833347501	-0.8020425480657035	-0.5031451850908106	-1.1840338500190137	-0.3003535848899218	0.5031069498333055	-0.09403884717938783	-0.7396667153860423	-1.4705726139657895	0.005966387727253814	-0.6604353441411746	0.9085808095791986	-1.5630503157640123	-0.6019585885224445	0.25106272091011367	0.8287421156359798	-0.5427699275982842	-0.7172494290040782	0.474040182488508
0.02396229484699027	1.2143081072331348	0.6013006979545394	-0.03746300401751769	-0.9240333518050704	0.991168089756567	1.0963892426882067	1.073612048983151	0.08633295850298572	-0.0899699020232301	-0.7899830031870587	0.9537138996212203	-0.452107707628584	-0.4162788374237826	0.8357466747682629	0.4554868952960886	-1.4134296711961283	0.3670732955924233	-0.21078456309291801	1.4159007464258677	1.1934910364589364	0.5379245214717621	-0.04910994520879659	-0.23968547940745158	0.8955670707959442	-0.47116293873485005	-1.3239385453941	-1.1467506469161362	-0.948235263340689	-1.0530841131163418	0.9961486511439153	-0.11073078525531863	-0.8258646863477852	-0.5353252526719972	-1.2217247598250847	-0.2595245323391483	0.5572180686639138	-0.03855455554921773	-0.7590701728893657	-1.4944291186388237	-0.007401783277073427	-0.7538215860480826	0.92593867563896	-1.5284918575676831	-0.4226284187481902	0.27640819123704585	0.8481147398330279	-0.5216564010410127	-0.5490150295328958	0.3277128316375344
-0.10745369810259624	1.1566697772470746	0.5899437395024678	-0.13094935305837552	-0.8799777518930785	1.0142005198244806	1.0833737741623515	1.087130214247873	0.21824299540838457	-0.03450891483765337	-0.731254033844682	0.7852366652417268	-0.3851055453902001	-0.323450055017218	0.830013814699009	0.45287165180240885	-1.5516049108392083	0.40769853772750936	-0.25478900730756987	1.2806251808578097	1.2302319461564135	0.4771561921912297	-0.07883454977430615	-0.2977713876588275	0.9022127512692355	-0.48267285218607625	-1.3611557809085446	-1.124990613403269	-1.0589969813451279	-0.9903258324865885	1.0194256733154312	-0.19608005261920883	-0.7910788905912758	-0.5477249457473469	-1.1939884428573486	-0.17709755821832512	0.6143349270496696	-0.02838523050547991	-0.737895788068059	-1.4251905063493475	-0.009826118247258837	-0.7673050700874043	0.9676502972202057	-1.4439393452355112	-0.3229358879715825	0.2892170529315986	0.8875811480545522	-0.46865468899376356	-0.5291991115407967	0.20635470561091912
-0.1727061321836901	1.09316732887979	0.5741638002248721	-0.191556596473417	-0.8757344587578888	1.05354286126297	1.0895315578358982	1.1387389377593824	0.3315201325100932	0.04880496115225017	-0.633435506323599	0.6418356950570268	-0.26164278312994765	-0.32302329547162884	0.8218746581875316	0.4638166162462647	-1.624771167794859	0.3780620373653551	-0.37084002563905266	1.1435128729191397	1.2732250108696663	0.41676170293111375	-0.17709132289968593	-0.26584260418388167	0.8540958621083365	-0.4561202471978028	-1.3817437092182945	-1.0744376589555173	-1.0379496184366532	-0.8728953880987158	0.9596399616797682	-0.2489499260135512	-0.7940213270887375	-0.5554430225931027	-1.1445675974232807	-0.19321125971976122	0.6248042710459869	-0.037223909233324456	-0.6903586337702242	-1.3188287960433278	-0.09423163891336839	-0.8105888785836998	0.9982062416100884	-1.3624688382240355	-0.29165245680454077	0.2679893122393712	0.8644572380587613	-0.31369200144134307	-0.5319848095396111	0.09765176822222188
-0.2968657720642808	1.0907906049502365	0.5420069693793723	-0.25475567945720395	-0.8882326698028333	1.1110215630515752	1.0822103022717282	1.0515904463571446	0.4545856192000568	0.10408867651113338	-0.587139435487508	0.5682714272061556	-0.14957389373476598	-0.27572294649247214	0.7719290145526324	0.5018983386190744	-1.7036936601342165	0.2958711453226903	-0.47624937101265097	0.9091599115825988	1.255589293790102	0.3563318697535649	-0.25012955963016975	-0.29572175217231583	0.7621428183802232	-0.4033092715554332	-1.3737753866887001	-1.051459060532552	-0.9563411415804218	-0.7881983465298009	0.9438464795906043	-0.3734399041631403	-0.7933619231552914	-0.4161094113044229	-1.0885303498547638	-0.2189693261061903	0.5971510607552858	-0.07688254909938878	-0.6027535703305836	-1.151250277818899	-0.19341523489954254	-0.7665890612209133	0.9195631100026473	-1.2656886612519131	-0.2701094908517139	0.16836630054062013	0.8409461962235921	-0.16294608802573812	-0.4135407423798984	0.027703370917098312
-0.29141588406317476	1.13519126443073	0.557331835559919	-0.3331822553500168	-0.8981776777058418	1.0855974453263932	1.0491085728162757	0.9905724435333332	0.565809349257704	0.0674307547867635	-0.6016816922324656	0.5276244759997788	-0.0509415426410554	-0.2339857832319213	0.7098950254580328	0.5771376695653875	-1.7964150207302023	0.2703554297974676	-0.6285105198689085	0.67257411406618	1.3123798127532806	0.23744758442032662	-0.3031488184609602	-0.30332216205374357	0.598383425829215	-0.3913689456269821	-1.3140993040479405	-0.9649710961116824	-0.9442776337175248	-0.721730226207731	0.9040260420773789	-0.482568386566653	-0.7993084265778435	-0.33853997362029487	-1.0238873329605995	-0.26111989821429915	0.5754752468453469	-0.019539457854402947	-0.6364128982825428	-1.0168536281761644	-0.26493383362832496	-0.7130233742101514	0.7674388320805113	-1.2125938749577174	-0.28625125624627623	0.1183190010650488	0.8179353250537513	-0.06111239927337123	-0.28596645809387455	-0.05730630755380491
-0.298850810128734	1.1974736400403143	0.5995372161146806	-0.3793841215638573	-0.9867550853546883	1.0926378701002495	1.0511308870388811	0.9545856664969291	0.6747322215068836	0.020329100133969026	-0.6230530677426473	0.451848610181617	0.010849131396951105	-0.26622202503065706	0.6709972025025083	0.6061218930816203	-1.880187134678076	0.19475006099520992	-0.6813658999436134	0.48300671571299586	1.3496288442666011	0.1346904969635146	-0.35907876591171173	-0.3600644678336485	0.4582518867921296	-0.299349037363889	-1.2349015121506048	-0.9121276567224506	-0.91770623040671	-0.6472070524099224	0.8745058099937669	-0.5845184895090536	-0.827613241520844	-0.3093728829662408	-0.9853648307414776	-0.2980079576878727	0.559003813332876	0.007570155870782214	-0.6305796835513774	-0.8319023959600205	-0.3694906758427177	-0.6356583224072008	0.5915137678692404	-1.14728849425636	-0.3234372950837816	0.024299318238336427	0.7513524243866148	0.003501984190264638	-0.12729668347327658	-0.06740485988552777
-0.27300866653571204	1.3612768507600959	0.6762175480890282	-0.4264548339153803	-0.9569421394424253	1.0327879367341735	1.0739458902716197	0.88070038357461	0.7416031415558836	-0.05516356558937561	-0.6244386755208196	0.39233549165999226	0.06245479374228151	-0.3243930085273822	0.5779116558157458	0.5941208942005977	-1.9474722599335053	0.11416835957540879	-0.7771738611933705	0.351997001990829	1.4086575847280263	0.022798796859956044	-0.35301308694148864	-0.30437324401159416	0.3642883782783576	-0.24976328911733225	-1.128251589218494	-0.7744540604691952	-0.8978163264839025	-0.6373156807886582	0.7290531491225893	-0.6291288503717495	-0.872403571221809	-0.32671797493420207	-0.9609833544616986	-0.31557326663839547	0.5090775874173763	0.07347247714746347	-0.565837948531882	-0.5970725715699257	-0.4209880734809105	-0.564095672010824	0.4866229106463498	-1.1421410147770643	-0.27995208058531335	-0.07265679914285386	0.7079161228033561	0.03645394581782398	-0.02173709525666241	-0.04665743180413141
-0.22501804723828336	1.4241498398878656	0.7200390857196943	-0.5110187295724551	-1.0064544202792676	0.9065053965047685	1.074250428009836	0.9417412126302823	0.6669281226366811	-0.12793071485590435	-0.6191279053596059	0.3988308520502716	0.10474047842003062	-0.33085754334973516	0.514585953536192	0.5315443174917583	-1.9993574743879763	0.019454057849182093	-0.8031020804769179	0.25246710612563944	1.3791842885790149	-0.06820819296182692	-0.386046130879865	-0.30280088207913963	0.280983866805873	-0.19408665872476916	-1.0722933516907935	-0.6525880522351282	-0.8689664135360451	-0.6349925412767321	0.5533238293120005	-0.6942121435453	-0.9588445142945934	-0.26666809972666494	-0.9987532533654269	-0.27265654302238324	0.46942986574027223	0.15703073877296525	-0.6362137293983807	-0.48233186773168235	-0.48651980103551323	-0.5117310237358949	0.37265962356861226	-1.0898891762651357	-0.3250684996154079	-0.1708077523441227	0.6895246012631961	0.08270323324829668	0.08354051537407932	0.07684915311325166
-0.13662093417314913	1.4778909134237304	0.7855490068326925	-0.5273097221006252	-1.0455865725101354	0.7813324591312075	1.0083168599306496	1.030250063518031	0.5917244534190169	-0.1427479123086071	-0.5758886751362009	0.45521881534373543	0.1307768307952785	-0.3317409949427617	0.3980648911325662	0.49951509668429006	-1.9842749599602674	-0.07715529319779472	-0.6955852302744423	0.1695509663496997	1.2785432140328286	-0.14050651010360155	-0.38667096337299206	-0.29610278863356115	0.2899375210127184	-0.1274875175813056	-0.993490782630255	-0.5575741147524919	-0.8764939458650437	-0.7290341306201362	0.4710305511261903	-0.717460232606865	-0.9551060875105613	-0.2786122920927383	-1.0105776918557667	-0.15293834275979953	0.5166291310756606	0.2657549806605665	-0.6850611790680263	-0.36979225641689883	-0.5901708660691978	-0.4661636000851158	0.2625068612840982	-1.0910938161106294	-0.38216221616802243	-0.23144454181814494	0.6479622115633714	0.11903619002571841	0.14428432995958773	0.26977138856869287
-0.05882670488483421	1.4847134905210417	0.8016361793218314	-0.49954046153312576	-1.0509367255905286	0.6440936425612633	0.9427554017697346	1.1033267860212872	0.4920319752277192	-0.13095720516249681	-0.616184496182729	0.4405196869499508	0.13405481257866156	-0.3461245362157638	0.3216040318630924	0.34287944499649037	-1.9793926238407462	-0.1716375487946327	-0.5523292131088555	0.05113737026675064	1.158619820875379	-0.21704715028424815	-0.37564113447855035	-0.3791172355041679	0.2992038199013324	-0.07917615593607416	-0.8689330882061688	-0.4659739221692266	-0.8375504578092523	-0.790893333711259	0.42044621296222273	-0.7270315581671207	-1.0259383960482127	-0.2915579863892756	-1.0101852919359116	-0.05220953112894944	0.5678428435956009	0.34037256444578556	-0.7602537302477501	-0.23414718436154303	-0.6037770707641343	-0.4963165398657809	0.16148364053054617	-1.0326238271894643	-0.48816834540572207	-0.2144308009775547	0.49786349615818126	0.19978149597940914	0.07764740187139188	0.35423442539883343
0.007594643680573487	1.5266858960334821	0.8110063433822476	-0.39985604316919093	-0.9672951410694204	0.5210762645965608	0.9020002181092904	1.1517237072649738	0.3703380538171946	-0.17333866599186748	-0.6094299758975732	0.47408669830603223	0.1090006124731755	-0.36046623397656596	0.19478036617841457	0.23172196839891038	-1.9691960075710064	-0.29113667945283217	-0.3382064102958844	0.015851644305560204	1.0504304981866133	-0.27327537436952215	-0.31906532233295526	-0.4047864393494757	0.2991782426174533	0.0021227716098215846	-0.7524560433422851	-0.37591112150645545	-0.7808408064835255	-0.7991778035028801	0.4111696072006742	-0.7955690858396645	-1.1651118737608024	-0.3179738004279617	-0.9906441757889886	0.005916968802860634	0.5827375418102974	0.45092137692274364	-0.8376517619491489	-0.20362149186936856	-0.6178136214030217	-0.5036395830320662	0.09934015998169232	-1.1409482592708549	-0.6457095826520911	-0.2880809664294003	0.3028387598838499	0.2735973332197915	-0.01843317229989349	0.5450895730745382
0.12227324773896883	1.5880795766714086	0.804229551417943	-0.2955970555798547	-0.9621265605417559	0.3710388227536007	0.8478928145195027	1.2171558033796017	0.2886296384939074	-0.1702506229676729	-0.6444731110471179	0.5080659310544571	0.06084008987150284	-0.4522518952610106	0.10490757486924755	0.09827699894620556	-1.9615334067052999	-0.4045305878415536	-0.14071924358908292	-0.03406350903078554	0.9910577847907284	-0.30083990078045386	-0.37128091492120496	-0.46732206821131983	0.2740869271321239	0.027783890756170083	-0.7124246806286264	-0.30230600921370493	-0.7477769884497094	-0.8411550076956603	0.3806073855645839	-0.8098320127351846	-1.3411083868215667	-0.3920367875467591	-0.967853690703594	0.04416511160203095	0.6308034944901241	0.6415697179640565	-0.886509981254599	-0.28344837408968215	-0.6664970629387732	-0.55869428181333	0.04531542300049683	-1.2483405510034413	-0.7804850436285052	-0.2952498410313259	0.0693295893616304	0.38240772124501937	-0.05057432658473628	0.6539471706730093
0.17245126247941317	1.6117477197390628	0.7727345045895453	-0.2020995762002487	-0.8913637567998822	0.24326986938022882	0.8083680780969841	1.2410992616006706	0.26155321272895277	-0.21519348176943537	-0.6960595935565467	0.5394368348518617	-0.019816175474172026	-0.4862956882290795	0.04088691467290319	-0.06549134656288438	-2.0466440034687756	-0.5027383029457043	0.060418461816281264	-0.07883868766992434	0.931550344577112	-0.3257926275172356	-0.3651929330120548	-0.530836023665641	0.19819060010174638	0.005427660474377705	-0.6096071758676518	-0.19759028543360602	-0.8430924732949832	-0.9081375281639295	0.4401324179912366	-0.8917033237625234	-1.4499189889090753	-0.509115983892697	-1.0090185912804763	0.13440528357410414	0.6217112232373407	0.9165679641181912	-0.9440504482620685	-0.40615009275177644	-0.7012784347744475	-0.5878239003567114	-0.029885381318210686	-1.3258331175648892	-0.8817266091048991	-0.2403227301952863	-0.13239501505281587	0.4608430726909317	-0.031240996572914424	0.7422407387162386
0.2826232391452116	1.6842639609946146	0.7000163919299603	-0.09126816606246697	-0.8420611655304766	0.07199790091935827	0.8257682779170011	1.3335661190553432	0.23192567353359114	-0.24367203027406345	-0.6707876132651561	0.5570755707496335	-0.03019756658309758	-0.5235648411078989	-0.005375698168189313	-0.2631882879144968	-2.011282335469764	-0.5043748046258151	0.19742764418963293	-0.08264275783710662	0.9084348950028286	-0.3200869013349513	-0.40353627769213896	-0.5330150191363957	0.09271763481224606	-0.02398655847900629	-0.6195099145706917	-0.06029702741362834	-0.8602629932325023	-0.9855112856373361	0.42201453763025737	-0.9956893981499009	-1.4776818308685704	-0.6548884215071636	-1.0028647615381168	0.20917698666873125	0.5671846309074178	1.2060175130933064	-1.019237235712026	-0.4865533139764998	-0.7050448841934772	-0.6705805640861252	-0.026036074879532543	-1.4180420254471888	-0.8953705544231957	-0.25380646563820797	-0.33101839404940897	0.51020188389649	-0.09602491904878904	0.8699701545980197
0.3132538496764524	1.7214995668142319	0.5989769919910508	-0.015147524472088178	-0.7725953085938061	-0.1043570407411488	0.8313281958574941	1.4264066260512167	0.14073103902843226	-0.2815549817598654	-0.624920347560836	0.5749639184174459	-0.07980276920498872	-0.5018018842925748	-0.09814736153950807	-0.47607005566548777	-2.0520322427857067	-0.4906151025560703	0.3461592314465348	-0.022239527117105633	0.8685241002308388	-0.28094430248791763	-0.455424480346924	-0.5148322561412358	0.05594384977878628	-0.06151076694408999	-0.6142969961670864	-0.010953442948221093	-0.9314690431982164	-1.0958986127907095	0.4174768076766736	-1.0318365231564648	-1.6121444327692913	-0.7070632040428311	-1.0192204210869964	0.2581127282990273	0.538936999419485	1.3719813696827035	-1.0547890950064718	-0.5962018326837814	-0.7026253376561347	-0.7497751505180908	0.0020047372230516365	-1.4813333347584412	-0.9045225091987259	-0.2450255764806819	-0.5371998417114802	0.5787706281922187	-0.10579425723528768	0.916244213229229
0.33350561598210904	1.7715368197367294	0.4818294909102211	0.014708037377514915	-0.7346511992379332	-0.21128310844258694	0.8638521376458492	1.49726866488321	0.09564541726346928	-0.23898720558913894	-0.5701430466575497	0.6820944736808464	-0.06546712494345314	-0.4750441847649086	-0.11746651399075761	-0.6464771057023354	-2.091306060116545	-0.4533639769657872	0.4556214238626892	0.007447566961120589	0.8512904112842905	-0.22947485434426645	-0.45668100931527966	-0.40785055322658587	0.0208518062664489	-0.16363748569023356	-0.6536597949627934	0.09208785604992586	-0.992196408020992	-1.1926102193392656	0.360133927246406	-1.0643163989041429	-1.6652569523091725	-0.7015954511535017	-1.0629498671433704	0.24073104843761034	0.4862100436523614	1.530654500239898	-1.0762481013425202	-0.7102133278157832	-0.6406671111227603	-0.8898632716824268	0.025911568499772424	-1.5189632464227092	-0.8979526994894875	-0.21685417245558342	-0.6905723729557269	0.6205138923795835	-0.19286289622261737	0.958117538189374
0.28762586596829637	1.7139849016613837	0.32488865858433597	0.08521805363033699	-0.8048783936503296	-0.22209931642580952	0.909183345149585	1.6024966814415844	0.025899367446333654	-0.21388159449471308	-0.6111640429773967	0.7464429401101506	-0.0922953111364765	-0.44817967579795354	-0.08143410825001776	-0.8833005487505703	-2.1585676571706482	-0.4153709780865863	0.5965333284082726	-0.0398871227855525	0.8357137886646152	-0.17356755969794888	-0.5446046177120937	-0.29188963076910285	0.010567722055290446	-0.19991033003854003	-0.7525212315057711	0.05150447832134224	-0.9967238488531723	-1.2638947499416555	0.383934489686636	-1.1824851038316695	-1.688332966816228	-0.672892081590121	-1.2049128317166675	0.24550411860395904	0.476604766897335	1.6001132567350713	-1.1027343608640163	-0.8457454670176887	-0.6781666704040148	-0.9595579510072051	0.048276281864096306	-1.4987082507944076	-1.015887416842066	-0.23901956845638272	-0.847276831057265	0.5883546077642821	-0.18100771987131964	0.9671918916976313
0.24001680125149552	1.7247348604621675	0.20060587037432648	0.11187988797462604	-0.7876705826417607	-0.16263726752560242	0.9393639149525752	1.5473331965463017	0.018413775731325743	-0.2760179265559712	-0.6684634195716097	0.8142406504702357	-0.16409217138466148	-0.3856502366474171	-0.07118010215425408	-1.1051176202159219	-2.183395533839502	-0.40221897817696634	0.6702328342380166	-0.10838005172106682	0.8619416578965436	-0.1027187117023464	-0.5654347021707865	-0.16279783311129936	-0.06966440595641546	-0.274404133212139	-0.8741126302413308	0.06687361047626243	-0.9562808275572762	-1.3004385338761804	0.3991177289164435	-1.2796987541888765	-1.677875574155245	-0.6404906742435037	-1.1409568997950694	0.22517924945951728	0.40895588523136367	1.6566883997752697	-1.0881567141907924	-0.9799702668413588	-0.6910399210185869	-1.0286051164073138	0.16573604225144192	-1.5137823947583569	-1.0513160221402553	-0.23362022767306026	-0.9967205486199987	0.5016363901117324	-0.2261336289897386	0.914626249852182
0.1427294234090863	1.716123794644017	-0.007455624800549532	0.10355182016930771	-0.7925801698226768	-0.06477503773137464	1.0268514857806301	1.493401707794292	0.056708023100099404	-0.3464736765800597	-0.7208723639366346	0.8423290652797771	-0.25328975741433074	-0.3588405448953865	-0.0330918992220414	-1.215554347363357	-2.243259433202974	-0.4043780640381346	0.7065777433406641	-0.14341033200418662	0.9157288859627382	-0.0791418268001236	-0.6819429537908201	-0.004249866583315142	-0.17391018319570622	-0.3426888016245525	-0.9740960029182663	-0.0004404649573964914	-0.8645416810730658	-1.2679666636075535	0.4387388907330232	-1.3354014830007184	-1.6903140935692265	-0.6573604777140766	-1.0365893916742839	0.09584636949342644	0.29691086360450747	1.6662635044258063	-1.1220595597253964	-1.0864332352636765	-0.7315908917797478	-1.0618955999742452	0.16576461519904886	-1.4187932717468479	-1.088653760036745	-0.21887282431580696	-1.140190750917857	0.42260364597335504	-0.2530414227665255	0.7461125352369073
0.10038633566358342	1.6702684025381966	-0.07436475071705104	0.009077317955119225	-0.884585576183747	-0.0037342443815607863	1.1596345306642422	1.4415248536055705	0.07870323330259062	-0.4446781208620477	-0.7427303266372935	0.8946643330649104	-0.3365639295809374	-0.34233758766455724	-0.04877684424606511	-1.2678425353672087	-2.2963942669875648	-0.47894627097714493	0.6968552203071772	-0.1920898402754776	0.9888162026857982	-0.010439411049429807	-0.7915019438350525	0.16512146162337743	-0.2461267615610975	-0.3816185553758244	-1.060544537995706	-0.0884505216973216	-0.8138273433793225	-1.2731320945268272	0.4497856007926641	-1.4114318077201922	-1.6621671024915723	-0.6504391237221372	-0.9753898842808832	-0.04918636195967692	0.14243161386601652	1.682334793150207	-1.143865030261868	-1.2656585984226492	-0.80795783659354	-1.0355404119400569	0.14150444891313996	-1.3936777013956767	-1.112270918211299	-0.26304779257018746	-1.2046808533172075	0.31752676205094466	-0.22686266308242012	0.6828249586541141
0.03857822448538588	1.5775928174518836	-0.13128059725918734	-0.14650400145861475	-0.974691103980555	-0.003937456937931326	1.2295875377857703	1.3777299146881448	0.10131702014983664	-0.5533314514553713	-0.7664913945770546	0.9676362564173904	-0.46069919325079944	-0.2970800876577292	-0.043839915235968266	-1.3238701395316104	-2.3298393708260736	-0.5473110070094671	0.5825040491978116	-0.15812917501583565	1.069573304706011	0.02972401981204556	-0.9027916979725342	0.20731699640273074	-0.3244210341824396	-0.43761029619889624	-1.0935283211562978	-0.2072003594362004	-0.7800821343657273	-1.3214692728075845	0.40198592749912365	-1.4400035451428723	-1.5845033941887257	-0.6711118129970364	-0.957625640449718	-0.17708133612753424	0.022307691329957725	1.649108390546028	-1.1314335190408686	-1.4757874763100216	-0.9000462358288142	-0.9997240535259724	0.14077216019602926	-1.2946262471208478	-1.0140688811454033	-0.2198024346943109	-1.2128491573794697	0.19395742766084725	-0.19107411102306188	0.5961442902659024
-0.07043919442260912	1.4939151698573763	-0.17591359851229238	-0.29957320341694016	-1.054546989880492	0.025626506427738182	1.3160762554392815	1.3373105151535278	0.13178460914912526	-0.6477629698288828	-0.7622913912464132	0.9665792988309414	-0.5593246191544756	-0.20474106474295284	-0.07800182894035336	-1.3628484609160934	-2.3320814865531125	-0.624138434422143	0.49672618407231883	-0.09234118395532932	1.0713268367211768	-0.003307626240266648	-0.9523916731247455	0.2509330884183701	-0.3455214909580474	-0.45420354832141624	-1.0990032914922523	-0.29837218213780553	-0.6851492939749623	-1.3180877976208378	0.3882520085666828	-1.388891473676685	-1.4535491460229493	-0.6671768559722181	-0.9269985191610907	-0.3022016689505705	-0.15793572780041903	1.5735011537183063	-1.0991753324480606	-1.6572729992269628	-0.9180588397031159	-0.98405830042101	0.11566576699993729	-1.1963690028328429	-0.909333858540816	-0.2465080945565737	-1.227505866816179	-0.05329167512413026	-0.15602127498970075	0.4715310896870313
-0.14532390860118247	1.4629154914660014	-0.20438892921238824	-0.4010567433303983	-1.197945744963814	0.00038760920692063603	1.332928386802634	1.3080149898006903	0.16338912050751256	-0.6402428375782365	-0.7756480675975246	0.9027285683864725	-0.6378370164236293	-0.07867245157182215	-0.09698732310936058	-1.3475742526467092	-2.2430627711855253	-0.6440022912281836	0.5369810996724567	-0.04381661377564075	1.034511495808981	0.04521242113111038	-1.009987186844588	0.2262113984571726	-0.32014594665182344	-0.47572485114316415	-1.1721581677795503	-0.4679109521919743	-0.6131576678691839	-1.3403893406373868	0.3662256024329753	-1.34852879001313	-1.3645438774546406	-0.6279457507960093	-0.8934104429297115	-0.37175058486317625	-0.23181196368755197	1.3888039263059087	-1.1224750179058431	-1.7791873088842363	-0.9275993873239029	-0.9862447734725583	0.14104071168443383	-1.1383187351628774	-0.8503089975059046	-0.3071197436241334	-1.2199126318067992	-0.25509532369423427	-0.16300858437936308	0.3758437971500748
-0.24461347939714445	1.3460865881803168	-0.25289933133723236	-0.4791745585284784	-1.2940156440073864	0.013047281908789829	1.3290814630328012	1.2891160193425044	0.16515004826787733	-0.5643614806477097	-0.8341149194800209	0.9040238323231025	-0.8359534221196563	0.005825495666348962	-0.08964932980259602	-1.3700865388454067	-2.1292211472553415	-0.719555733437233	0.576098773430484	0.057408712833696564	0.9567830855106365	0.029726555659150167	-1.0157880521846436	0.26738628409027104	-0.2583446388881211	-0.48435928916514015	-1.1661092365926293	-0.6482998886649501	-0.5592528754066167	-1.3438253211828595	0.3092574527813106	-1.2379675912116366	-1.348082723372462	-0.6264681535933243	-0.8805217055560446	-0.4390197784106161	-0.2682913924712952	1.242090541303032	-1.1080822802223942	-2.023768428583601	-0.8891213106345235	-1.028687914910712	0.1302440156535838	-1.0780070337843586	-0.8255903009220329	-0.26012645395279965	-1.212491336635454	-0.4569321363066342	-0.18284583766730844	0.27434720992094563
-0.3259010927057367	1.2402098000002981	-0.2747116383472855	-0.5580528052669715	-1.340683948208637	0.0240808357398807	1.2810557545922179	1.282269828452028	0.22302220120349753	-0.5124721609233496	-0.8985783520321908	0.8953682442066452	-0.97470826568843	0.003393435612288305	-0.054003430647650806	-1.3267425103633124	-1.987980229848572	-0.8394921078946759	0.6359610214501916	0.07256492972029957	0.8654164237200656	-0.02556421225662938	-1.008018244573582	0.2704760974705591	-0.22959558123224957	-0.44990539840181415	-1.2088579590008057	-0.7424746231021488	-0.4194356018286788	-1.3210948163345582	0.336353648744784	-1.144284686309184	-1.308420628240737	-0.6276780977942689	-0.908716334093174	-0.4879162094756323	-0.30494706329541743	1.1171896732617776	-1.0641565754627442	-2.2086546521643498	-0.8973170488672091	-1.0780947588149559	0.15108851018819058	-0.9841840165485461	-0.8042192991246091	-0.26149658271859155	-1.175800769305861	-0.5825695420212074	-0.16945876011205913	0.16373793012180526
-0.40853057564570217	1.1177569875897782	-0.28852287135859067	-0.5874171878165606	-1.2892572352823137	0.013494814443709934	1.2436164359784119	1.255236161895286	0.28780425638581275	-0.4928061623460299	-0.9688573441466934	0.8375118655460823	-1.1196728702416245	0.03466493870720618	-0.019806454301170583	-1.3208245655831505	-1.8021928345678717	-0.9796725588932498	0.6609632091065307	0.13014345339875366	0.7767878425553538	-0.04311876739443832	-1.0318245556737564	0.20329987553955414	-0.13201371956510852	-0.4560327378183138	-1.2290715288733227	-0.9529865220699936	-0.2801661047991452	-1.325994521983598	0.34436249535593594	-1.07419170352402	-1.2791482572261468	-0.6860991055180955	-0.9248445312612491	-0.49973385740629184	-0.3645350532509718	0.9900314940358299	-1.0085061635286767	-2.3870932883080975	-0.885927946409969	-1.0743311904786523	0.20664101587296443	-0.9053689631125748	-0.802504874328072	-0.3056928326193731	-1.1753860225343882	-0.7106146684866091	-0.1845496720490557	0.09992658238223723
-0.4661980519230736	0.9197697878580078	-0.3084465219915792	-0.6455468688049627	-1.2185785845774197	-0.054786873261993184	1.1478217949117941	1.1817023317827062	0.3885441829862929	-0.4997863446882227	-0.9791816104335783	0.8339786243291574	-1.2276177994847974	0.030688255288512777	-0.05735209463950421	-1.2431550157330482	-1.5908671234237357	-1.100842290020624	0.7286718861513861	0.20768371925972562	0.7138350145397288	-0.03990481371486334	-1.0559370444011944	0.07596214341299432	-0.08558172144185679	-0.4764350565611409	-1.1553131567560695	-1.0477358920952917	-0.16035489658985694	-1.3359644372243598	0.3523789264956876	-0.89981233798239	-1.185019990592839	-0.7407603462816648	-0.8808784128919378	-0.5051222053384448	-0.3851232035251876	0.8069763575976584	-0.9576317488565202	-2.495034902647867	-0.9184372415603544	-1.0862857248813498	0.18903937295242282	-0.8831953069311581	-0.792956319694973	-0.3300693449083848	-1.2063293846021392	-0.8675583322714813	-0.2637567902439607	-0.003064333378941331
-0.5210340029043824	0.7279101359919685	-0.3604105859992509	-0.6672901129956796	-1.1891349219921339	-0.13903471721546184	1.1507215604055614	1.1020017424204815	0.4451015715207909	-0.43683927810930756	-0.9483601250607373	0.7835029989404483	-1.2717616170009372	-0.016295854151880847	-0.07921919297361044	-1.1614663709678632	-1.357099070254227	-1.1541862025544216	0.765158531680807	0.2545078392892381	0.6541119593331259	-0.04763835767436483	-1.0740264388636906	-0.023361353973644278	0.03588881182262106	-0.40492024119892045	-1.0685412491425432	-1.1483103910424473	-0.13279499155320876	-1.3922345210743778	0.37979907533827423	-0.838086235426912	-1.1046484994815073	-0.8414735482349698	-0.933653181298306	-0.5764585384261269	-0.3692560085760327	0.7086340554450467	-0.8771979073191032	-2.556422057696401	-0.9853742122267436	-1.0759118891798995	0.057403210196536325	-0.9127761116561061	-0.7783870962759905	-0.41170609129887054	-1.1885216452823304	-0.9060103472683345	-0.28814186112727386	-0.13940284374479922
-0.5611214128649389	0.6195210602426513	-0.3162606215846053	-0.6598267280715653	-1.093534101877037	-0.23663294270344254	1.1453803663657438	1.0160056016762467	0.49272915825611213	-0.39546563412970637	-0.865766267022887	0.7850738572787236	-1.2920695944782057	-0.030153274142388088	-0.16705356399139068	-1.1661115508709976	-1.118277328168299	-1.1098096399206825	0.7476099991478148	0.2787393756925758	0.5541161978654159	-0.054788569054185624	-1.0432335745531778	-0.1790666043021319	0.09941344676194028	-0.39818382957189036	-1.0185834097247646	-1.1583523896668135	-0.106600702721633	-1.4711942447293846	0.26601161357742437	-0.7134531003466021	-1.0319752942348048	-0.828879629569966	-1.0090289592823694	-0.6288185725742601	-0.357500300876624	0.6713985147947283	-0.8194942200234975	-2.6403934716060684	-1.0020548452647706	-1.1214782918626724	0.07124052410740996	-0.940707069979012	-0.839097642730746	-0.4598857918308156	-1.2090823969953037	-0.9561489533989729	-0.31925106700917805	-0.16327955232454205
-0.6249108312241385	0.5469012039712247	-0.3653030758353844	-0.6385787329764798	-1.0253156899591116	-0.3232161271125518	1.085567471205573	0.9205289112267057	0.4887445515090221	-0.37066701200601226	-0.8238302540957653	0.7534496228231665	-1.35012735202635	-0.06538255358752434	-0.2078008958995293	-1.1758926871662565	-0.8467197028463442	-1.0529525557489792	0.7732912195545392	0.3324659509442231	0.5200581916532755	-0.07009367864255038	-1.0159207291564576	-0.2091527857632458	0.1649359985723559	-0.3618433402892399	-0.9480055705517678	-1.1362746192638524	-0.0702879336487989	-1.530867456835154	0.17176168969525896	-0.580187533518487	-0.9456838465912011	-0.7441270394608723	-1.14152459433068	-0.6331047933176263	-0.3457882259153671	0.5575952945463227	-0.7525532165021861	-2.6900954862703657	-1.0697706880752609	-1.2014650293535087	0.024147025303691106	-0.8905918315956335	-0.8447557001404034	-0.4901575540371428	-1.185660241085865	-1.0689668211253962	-0.26699342495998335	-0.2347820942570634
-0.6642344862936117	0.5528311222477625	-0.4272995073766963	-0.607039686150147	-0.9474393804996344	-0.31748307829332845	1.058474783989166	0.8482115404576959	0.5212874334837163	-0.3050215121660247	-0.8111434956912781	0.7179612156939423	-1.3116432172149846	-0.1384247655989118	-0.21838118440567564	-1.2170474776802596	-0.6096169255249311	-0.9439374905517868	0.8555765110435025	0.3033541311562872	0.4735572184495494	-0.12246567776613507	-0.9334170250872669	-0.2059971783692241	0.26753531088166327	-0.2322388930684806	-0.927830784036828	-1.1182250519169155	-0.007179195255926457	-1.6543888144991599	0.06922301892730082	-0.5149582156872399	-0.8412560840360708	-0.6575460577301916	-1.1882412376275342	-0.6457080302230336	-0.3568125505358012	0.43885316990620626	-0.6658758573892263	-2.645878286238891	-1.1282971350067947	-1.2428368550495492	-0.01998762786008141	-0.7751807800042398	-0.9545464925190809	-0.5682373421755907	-1.134158450816465	-1.196200556583245	-0.2694480390244099	-0.36051734200173896
-0.7038343702339795	0.5538363543834113	-0.4775928114239208	-0.5788674988235305	-0.844037672860177	-0.31679807856659203	1.08306077364176	0.7068982802280372	0.4811445939901671	-0.2115876686483514	-0.7803117986758885	0.800794241933087	-1.3325667776803738	-0.2711256418719866	-0.23678634643007052	-1.2473312497421714	-0.3532670484034731	-0.8530936193390268	0.8435666166001999	0.20524730398475372	0.42664919056434814	-0.08982028773303996	-0.8393918669099764	-0.19685197473993554	0.2566939528214708	-0.2137712055195144	-0.9273215407971008	-1.1206622386129548	0.09341957894887046	-1.7254762872661566	-0.07525175724271643	-0.5878673063643537	-0.7300735433284739	-0.552583670857315	-1.1473830288832132	-0.6820579705838687	-0.33612656881829694	0.3509866412585388	-0.7226163400522181	-2.5321147925778	-1.2300188317250993	-1.2779721677466065	-0.09174649270651136	-0.7610047319585844	-0.9913061027406147	-0.6349390500775204	-1.1065841801696457	-1.2246020619191933	-0.2795264459334286	-0.41656651906590403
-0.7755821289078152	0.5364802446470137	-0.5476561127039655	-0.5875298506347261	-0.694710781837778	-0.2450128594772158	1.0831360663890979	0.5886990338965666	0.44493157101595104	-0.2191744672269848	-0.762561208322167	0.9208401485113227	-1.3488068226389787	-0.4853327206792196	-0.24812331582011576	-1.213635932342401	-0.14283456526899269	-0.7931402441332093	0.7174131157684137	0.12113815928284828	0.3970360606243708	-0.13307990893847194	-0.7343303160302874	-0.14461565536251691	0.2641037722036848	-0.16518770000583832	-0.8554283207939438	-1.1059872855862456	0.18314767907007162	-1.7674334875264273	-0.21589904780861144	-0.5503941444033724	-0.6150652313625546	-0.4985750161914078	-1.11501520857099	-0.719499676324858	-0.33880051776041364	0.2625363582920119	-0.7474316516200366	-2.4275299541481923	-1.286097047787284	-1.2027635605244358	-0.2046688347947862	-0.6894754147353293	-0.9920477438959395	-0.7138326857926209	-1.027759058476501	-1.3482131333693215	-0.24761962822219394	-0.49115421130631687
-0.7840671551693241	0.5086207275248058	-0.5431243676421145	-0.6456566428329186	-0.6240875731337168	-0.20486060605016201	1.0810283591725605	0.4575740095454489	0.425223576357879	-0.33082590758926206	-0.7791269715270344	1.0277520331537695	-1.3204059542488422	-0.6474574233850157	-0.24637091040221656	-1.140702179959494	-0.08893323705319625	-0.6967665510362214	0.6162212452822102	0.012403113867083931	0.4694981130165258	-0.14382365257886157	-0.6275721808865888	-0.11493955706440617	0.2389203784963915	-0.1456386902214149	-0.7757973334683758	-1.0776200424098419	0.22012510002605995	-1.7936724603887275	-0.3311063468301051	-0.5375754048137443	-0.48431828838349633	-0.40501244491544297	-1.1125743799022696	-0.7994612038108844	-0.34275342139557524	0.2298310037854249	-0.7898937532675822	-2.239899704970634	-1.3859241906415576	-1.0703328295294103	-0.30425553777524045	-0.6276716885795677	-1.0433380183809513	-0.7554542891277408	-0.9803914919072809	-1.3670359834284331	-0.26257071191256626	-0.5530390435645993
-0.7954879633950251	0.4793913041483381	-0.5589813470272945	-0.6875620283612205	-0.6518956966944274	-0.15934852497982335	1.1422017116387466	0.32842156574908427	0.3624294513841409	-0.3977386358399405	-0.7514697211709471	1.0201754184413794	-1.2618909444271984	-0.7731063616263796	-0.2669217971198314	-1.1432003414414276	0.014513702521993108	-0.6161001853389556	0.5554302624491279	1.725622405988614e-05	0.5368335646984346	-0.1443800472671521	-0.5397948573561335	-0.14386284370725022	0.21357625914326336	-0.12647923888933613	-0.6965876366504821	-1.0878976207708533	0.3118591853575673	-1.8497421694960507	-0.4681837140713256	-0.5858897218406376	-0.36873739643116177	-0.35984062055574895	-1.052898520854296	-0.8659041494347912	-0.32162036452649206	0.24335389363251636	-0.7586552345119549	-2.090505838249909	-1.5146112413740607	-0.9084707939546839	-0.3991421836419555	-0.5841347921207629	-1.0632011176049843	-0.8239719061282887	-0.9449847807601948	-1.4002402963451626	-0.29919509177073833	-0.4731967649443261
-0.7945598343888208	0.43240304396535534	-0.5671901327536832	-0.7843964597654332	-0.6465838579967533	-0.07296380173764029	1.1766724832272346	0.2210681916260699	0.2433969275872343	-0.4937603071199785	-0.7288132915515887	1.0242496339155822	-1.2602516665670147	-0.8832896720855998	-0.3211764214622186	-1.114514733691125	0.0383364281836524	-0.5248478848267639	0.47685492264482054	-0.04403480447012133	0.5927393153888815	-0.12504562579671935	-0.3801977679843657	-0.09789420500142315	0.18076914974837477	-0.1442221166763743	-0.6389494095748096	-1.066580176100091	0.37193549415161076	-1.8537250670598522	-0.6509125667521598	-0.5601960352126218	-0.26893732943169246	-0.2950247448321234	-1.0137452748488625	-0.9272709497690043	-0.2620271343646401	0.26355962006461997	-0.8598286515012188	-1.9755637740936383	-1.6006143174052962	-0.8326471035562738	-0.4900299012005556	-0.6193556521773247	-0.9640759741202561	-0.8469620477796129	-0.9836119947789923	-1.453042505245469	-0.31593062678216316	-0.47377741188828004
-0.8015624156353874	0.491988408709169	-0.5458650571433006	-0.8380303335438486	-0.6446652380561375	-0.06428865724127222	1.2196074990469397	0.18564535571526092	0.19552786171966718	-0.570164928437664	-0.7391198611187496	0.9649121460831674	-1.2407397064812264	-0.8867063431908585	-0.29754120310637305	-1.0666617605754996	0.036251135886160614	-0.4437200601192364	0.36296207484631265	-0.07017863164567588	0.6046767456466873	-0.1262460730022875	-0.2669981308387829	-0.09182167832780921	0.17765574233031506	-0.15848717435251417	-0.6090963844751072	-1.028469570385886	0.3289984007337328	-1.8416972344510092	-0.8194275972457026	-0.5965471129618292	-0.2520966589239726	-0.20391348256705077	-1.0032293459334025	-0.9974671727417632	-0.22546707056970364	0.2961110285423738	-0.9461305783348901	-1.880163948425647	-1.5623029221306572	-0.7816568583884134	-0.5474434239870243	-0.6325347842228929	-0.8880619161226848	-0.8475782800682568	-0.9349867115296687	-1.378985168351525	-0.24743759829147946	-0.39504273457192796
-0.7740072584301484	0.5054037310043868	-0.5228943889397394	-0.8396753296392585	-0.6651048226954108	-0.08127733853246297	1.2307637570292809	0.23039726893825777	0.13745715704125722	-0.569532109682823	-0.8071725222182723	0.9087644725468774	-1.2521861918174344	-0.8811004638061544	-0.2666726343548876	-1.0135220763929955	-0.029291308927720826	-0.34238376110220714	0.2807347686042706	-0.06045025634355413	0.5106581917811839	-0.10417367372148574	-0.15515794737276062	-0.054982410796655015	0.17829266685044037	-0.25479588227880395	-0.6404792123922256	-1.0460946259290984	0.34178383141827096	-1.8079556222529476	-0.9773573271523881	-0.5695514782860072	-0.2641554016487824	-0.1088299008805422	-1.0271452344696475	-0.9313613229942661	-0.17027764561461872	0.26525020685745326	-1.0591890515953968	-1.793116645846235	-1.5030135644978315	-0.7001561154299065	-0.5334865827635868	-0.5703761724891313	-0.9389712138765886	-0.8289632707341792	-0.9548271747319607	-1.396532443613834	-0.2768159489911275	-0.2617724997018501
-0.7189623062278226	0.4508281879527628	-0.5223385727848212	-0.8323650760855672	-0.6201401719769029	-0.08278625336420946	1.1730678582518335	0.30219890553976936	0.09249890998926466	-0.6164964449574718	-0.9805111658939543	0.8596880416212196	-1.3309948544081949	-0.9129303143297886	-0.19594761547924558	-1.0125901571262395	-0.053383343443588326	-0.34400481913561437	0.18437398674696706	-0.034158319012462544	0.43964378534549403	-0.058990494030528993	-0.08177667563240676	-0.02726684679105037	0.19963976888510115	-0.2657318606967378	-0.6598446900922048	-1.0561585217525487	0.35690879325887037	-1.7720417152878791	-0.9577349048919738	-0.6003376744807482	-0.3024456992385082	-0.0754727270145521	-1.0862433915112721	-0.899818795090451	-0.17043142962800695	0.1997835584814198	-1.138621039490042	-1.7252344068310361	-1.4761004899919696	-0.5940665792016915	-0.5665443653208345	-0.5941548146928937	-0.7611120044789919	-0.8254570259439202	-0.9437777166269715	-1.364543468764027	-0.3065088311868481	-0.1593184995533647
-0.6715485604344604	0.4133880475187938	-0.528055980482451	-0.8051889436231479	-0.5003512939447785	-0.1001845211622923	1.1355621228649693	0.3325035109090668	0.01838643088371291	-0.6007412958303724	-1.1370473241514536	0.7955649893966433	-1.3490866762088596	-0.9022663469115224	-0.11234883887737532	-0.9863361893278908	-0.13340706809036879	-0.36205974986038647	0.06602173841743557	-0.0681251597405234	0.28560551417047125	-0.0340016950880455	-0.003283438213339318	-0.048468782902064925	0.21510259108147506	-0.31007341482361145	-0.7188564679029706	-1.0589907396076585	0.36069911715624103	-1.7451846423404684	-0.8914323065389311	-0.6826494683718367	-0.3595532655017866	-0.14865195771892478	-1.0411234642064755	-0.8796535123199917	-0.12496134681646069	0.16773184866297286	-1.2183927458865687	-1.599713643716565	-1.3750395738734946	-0.44402030945959864	-0.5420829793268477	-0.6746445035820376	-0.706204451592326	-0.8632712141125711	-0.9529091161333543	-1.2465744582098737	-0.3998305640421681	-0.02088760197355376
-0.6422722103725158	0.31464840750187917	-0.5679062988889482	-0.7381901669054185	-0.42011454129983283	-0.2355108802353576	1.1157639737649796	0.34228404674873436	0.006016607041596539	-0.5348367063975258	-1.316121726981327	0.7152455348394386	-1.4580265560421706	-0.8539260383200572	-0.1031938921903465	-0.9399339210332661	-0.21592300105835022	-0.3735450724852765	-0.03388088359610523	-0.12245509296027532	0.22117640323372695	0.021831428224095208	-0.019434147958582122	0.002614601112971482	0.18663758170096512	-0.4300195515469968	-0.7598109443144065	-1.0391358761668366	0.30852673062646974	-1.6103889770055642	-0.7940724142377471	-0.6978289208093795	-0.46186872843430454	-0.20810731619171996	-1.0193230195124607	-0.8704829486545188	-0.05636287560356103	0.13591701272317788	-1.2602873122764142	-1.5185638172713278	-1.293675540833718	-0.3764716648457342	-0.487711112399736	-0.8273781906431292	-0.6346352598215788	-0.8667987054695931	-1.1013036521573842	-1.0609100795418298	-0.4254091219969716	0.09801520948803077
-0.5914626718602242	0.25521128278728034	-0.5714122161738153	-0.6768412690863254	-0.28473646167274647	-0.28124999589681554	1.0723857407606403	0.3789815479820368	0.07267309120838313	-0.4833640891016825	-1.5061145267080875	0.5463634870927204	-1.5146651239613604	-0.7867807948459673	-0.03711707145908848	-0.9291421929497256	-0.36612019545227215	-0.46354203404009225	-0.14097169642954263	-0.08783571106919622	0.18674601116291698	0.04661156819027254	-0.05974814590229612	0.0467359147640312	0.16799903378663433	-0.4703849382352576	-0.8475317356735724	-0.992589256013944	0.19917823562769266	-1.6005021707904146	-0.7056968636028766	-0.7120757884338246	-0.6022674232123706	-0.24756787249113313	-1.1097930459490866	-0.7822687955049349	-0.008932164258592348	0.16909548341361655	-1.2184663295032567	-1.507317462057717	-1.2129164233439347	-0.2986759146865519	-0.46585081136637757	-0.9497152310940777	-0.6404749595340268	-0.8316689046641162	-1.1429398133417703	-0.8872612364420386	-0.5184302499119685	0.2255570209245783
-0.5276645648474494	0.20971128939314046	-0.6005045153159652	-0.6103778786552544	-0.19437702931283637	-0.4023295322292526	1.086688677007465	0.420223312240844	0.13919174527928793	-0.469196736832474	-1.6187359065161129	0.44618161972186743	-1.4959614189316353	-0.6960259805867304	-0.06004077252080238	-1.0173686890128477	-0.47117129904232635	-0.48058582402293465	-0.184033328322581	-0.03922209284041962	0.12363104105554126	0.04747514258598637	-0.16616138095410693	0.10684092301551902	0.09665997692505672	-0.5013894282354786	-0.9633662155292029	-0.9402056578054901	0.13861531032002164	-1.616587307765585	-0.5911753649302435	-0.7629767951944636	-0.75951371151072	-0.2928908765332184	-1.1694132083968043	-0.708657428277815	-0.044467072592927426	0.2141899406406526	-1.1510506614885059	-1.5034486159932172	-1.1564524897632233	-0.31500597764083316	-0.3634985322167364	-1.0924639123685833	-0.562032158647034	-0.8122042665237224	-1.2366412162918148	-0.6913444309848383	-0.5309970908461368	0.3562369721358293
-0.5106663025406754	0.2243656395725267	-0.6336433591709869	-0.5378320299845751	-0.09927113795910522	-0.4939878328437108	1.1140868025674107	0.46795002539302377	0.15184778522860704	-0.4325608434052864	-1.6925326798030411	0.27200347862304874	-1.5252341023411624	-0.6509463655418503	-0.06102720454628828	-1.132828852311216	-0.5639595228494875	-0.5253789825849499	-0.19403408916598286	-0.061205354392830105	0.04921208154009289	0.04693594603031008	-0.256527106131511	0.16057208484916158	0.030109388817929184	-0.5172827205513751	-1.09290847966516	-0.9157971343650715	0.09228722328061503	-1.6407641146369722	-0.4898528184653591	-0.7836955490618335	-0.9055943465259793	-0.3196781122608382	-1.2449334501206077	-0.6295659089461695	-0.06687240663503084	0.16823970138666267	-1.0618557692548691	-1.5404377666294344	-1.1457936001820384	-0.3158704672857843	-0.3467008328064653	-1.1371108541339425	-0.4651410738552018	-0.8180160269051566	-1.3710510023542621	-0.6092670359990066	-0.4471653561967003	0.42208624746845114
-0.5288077233213546	0.21371025821163533	-0.696038126849803	-0.48411531589868473	0.058078012576696605	-0.5433520726868126	1.1135822799466308	0.5382077803347189	0.19927923300181055	-0.3931236384517919	-1.758777037626291	0.19507336910544368	-1.5962286840671505	-0.6603086853508747	-0.09047210285848592	-1.1508946994006837	-0.6499168536470931	-0.5791789186058895	-0.3062814770865797	-0.06497340099423124	-0.047611592746158685	0.05732758422910107	-0.3815289252479151	0.2699026792310159	-0.03407334462044335	-0.538029106324269	-1.2022291175814983	-0.9066261702989253	-0.01811441768284322	-1.6208971443101898	-0.40628004069446877	-0.7690942303829637	-0.996830178510457	-0.3523790511174286	-1.337970239849562	-0.5838770436809112	-0.16706851975046974	0.103128087515221	-1.0578025437057086	-1.480679757575317	-1.0135034734940556	-0.368725750744598	-0.33107034686070996	-1.2531765527540766	-0.4184676179497986	-0.81077699302938	-1.3917019063066371	-0.5504624512915165	-0.40351498207178266	0.38072148076628437
-0.5512666372279905	0.294805061722592	-0.7635426722020499	-0.385527048979702	0.11873284853454238	-0.6766310571185049	1.1144058253600326	0.5921390318836801	0.32941539225031685	-0.2982260144916526	-1.809124477497825	0.21831304801010507	-1.6470121461107332	-0.6696099003484333	-0.12411634299472865	-1.1837445961175734	-0.6736747033400801	-0.5923612720423257	-0.39257374711762116	-0.07768960943896877	-0.10737284972105625	0.02528084715300501	-0.5870537593476529	0.29113428836008526	-0.15621881727010561	-0.5232266028934699	-1.2872786192361338	-0.9040531072168776	-0.08234268305375153	-1.6590722317041884	-0.26959758842871656	-0.8095096802229061	-1.144723841205246	-0.3054722683836001	-1.3283707155691595	-0.5516349121812851	-0.27900082347043303	0.04336184066400216	-0.9848154730476599	-1.4175391957161356	-0.9773904199786797	-0.3350462483388624	-0.3079929865420616	-1.3045262618749867	-0.5013824310867735	-0.7229562913096887	-1.3516817472486342	-0.46740533296686076	-0.33228271260285525	0.40922568469678905
-0.5556045067174107	0.28918329307627927	-0.8477621760380881	-0.355963195466155	0.21207209736233446	-0.6584791687441773	1.0851597043561436	0.598920375109862	0.3297724837897559	-0.2405849247451059	-1.8655124884541696	0.253230432266111	-1.6876630116122946	-0.7342354736380516	-0.15631102447148376	-1.2361861131587952	-0.7014261136909938	-0.6249411571024519	-0.5135664562725587	-0.09427386663889353	-0.13879605412302784	-0.004566499152539405	-0.701594174338112	0.3968483681574525	-0.31527993359083617	-0.46823806504745386	-1.3473201624122946	-0.910913907300289	-0.08065204494958393	-1.6532190456465	-0.15219022857255302	-0.8638634302645094	-1.2198409427605124	-0.3412645067402143	-1.3373581016556852	-0.5128137063922179	-0.37993478971547956	0.04782819277672958	-0.89329395523151	-1.385824598852528	-0.9560105878158176	-0.31626984594700314	-0.32088806615752136	-1.353720944139266	-0.5290837674586986	-0.7408994086645362	-1.3541760366557847	-0.45253133896003284	-0.3266854797964108	0.4441901675484399
-0.5895739135480909	0.35291390852633997	-0.905295071969951	-0.294498661074269	0.31846118831275233	-0.6610502190284155	1.0280276594965148	0.5543636070105666	0.3416030119440202	-0.3080359078370901	-1.915557904309083	0.3244089590157254	-1.6863813771278573	-0.8308125137376626	-0.2596239169289979	-1.3051921090122132	-0.7009952007766912	-0.7131395031673178	-0.6844314272754234	-0.10353394477553754	-0.04321550750437917	-0.06877827188835416	-0.8776972395607958	0.4432783658228788	-0.5071095626835662	-0.4255770352203864	-1.3454945017932896	-0.9298749858461786	-0.13076406285136627	-1.671596836401332	-0.014873688936296831	-0.9251043134153873	-1.2571302664285329	-0.37600514681023367	-1.3370412712501452	-0.5882336707876338	-0.5384156320916462	0.009766644276463987	-0.8240852229070426	-1.4201263637058472	-1.0131694398213253	-0.2984277694136131	-0.3533469460452892	-1.5051572694996929	-0.5348238530687706	-0.7150479379613892	-1.3496893362876359	-0.453434889908246	-0.21558978087914352	0.4616118156148423
-0.5882882654604147	0.3888293147596037	-0.9104416513988532	-0.2509324760688233	0.31471043795282133	-0.6767370289100842	0.9804942921671824	0.5043552742236781	0.283425240123295	-0.3679655276240764	-1.9400184010637744	0.39468305217663613	-1.6419083759210438	-0.8740428394846681	-0.3417497446373402	-1.2994924701818327	-0.7951241289865906	-0.7609705302308246	-0.8020051770255598	-0.12847291233128433	0.02048637197555854	-0.1232686246729888	-0.9834222753576025	0.5061075419463712	-0.6932446853540835	-0.4295336291969355	-1.3163775291956683	-0.9223497906170348	-0.18779355771784273	-1.6822185798295266	-0.026447367887170614	-0.9861490440410006	-1.2676615739604906	-0.4250950513374462	-1.2963646172533856	-0.6694989814018067	-0.6144947651519307	-0.029053886341195368	-0.7742134837428291	-1.4231513921345296	-1.0219181610835564	-0.3365465608238627	-0.4363859771649894	-1.564399140255089	-0.6419176290335031	-0.8060746027792642	-1.3348479077006068	-0.4878728149560164	-0.20028532842064412	0.4496893926816766
-0.609101680395746	0.4130738014886283	-0.91106377105643	-0.22641123526969018	0.28966362304431825	-0.6805525527035701	0.9266703841352065	0.4902949722674733	0.31504292124284916	-0.48171873761193973	-1.905808100770156	0.5694168447444813	-1.6473195107095169	-0.9391662487281117	-0.5038307045827948	-1.3188176954627282	-0.8468241174417876	-0.7816655416842606	-0.9441724002982864	-0.07750652334175687	0.06182183419676827	-0.1662006828740285	-1.0658930203057408	0.5699635687742182	-0.8536736346954348	-0.4032887979857002	-1.30534669664114	-0.9593178554629855	-0.2780185671390122	-1.71430257692144	-0.10196828541895867	-0.9862763711188034	-1.2768509622151953	-0.4146182515626677	-1.346671823059918	-0.7124974792913465	-0.6766935328279701	-0.010913935166482742	-0.6607889389271184	-1.477889726578638	-1.059938317858217	-0.34662842670118554	-0.4495343009252669	-1.6461883636382424	-0.671240645223711	-0.8288180176508841	-1.3187041510160393	-0.6027735875836558	-0.1981266888339797	0.4628324423648441
-0.6389265420727519	0.42770341724953564	-0.8571618271279327	-0.1550733257286244	0.27483093745108056	-0.6008469254802418	0.8360547799448478	0.5706602620488732	0.29340932654355606	-0.607292531488072	-1.8068209907814012	0.737330791538028	-1.5993981443280711	-1.0050917250403246	-0.5011155843825479	-1.2904311256738252	-0.9573515458100668	-0.8509350654652279	-1.0649584680036759	0.002309990771735826	0.01389824246071909	-0.20371498709393573	-1.138399584589385	0.6014200481555706	-0.9162241362100293	-0.3948826846896706	-1.339177699630953	-1.0112949051544096	-0.38836842451901943	-1.8093018766620161	-0.12258999529685663	-0.9522525111664141	-1.2545900933978902	-0.47298862871459696	-1.3990897748785296	-0.6840752145413899	-0.7379395668333003	0.0666913293878458	-0.6743929422127068	-1.53174956594984	-1.0805352875162746	-0.3431445035036579	-0.5415802551380965	-1.6809884700666582	-0.6803545212103204	-0.8673120725695596	-1.24656144789296	-0.660747717599417	-0.17739158299429642	0.5328357377803032
-0.6664959053342077	0.4472883200665036	-0.81225684169522	-0.1249502109269818	0.2462319733499163	-0.614849139997561	0.7375273029145359	0.6399585853968845	0.22924313362773932	-0.7129909528505505	-1.7069609424472538	0.8911290291047138	-1.6062151875591328	-1.0214049385478963	-0.544389879089801	-1.2484751935139253	-1.0051909407530712	-0.797867279285138	-1.064890888349516	0.05147930926143683	-0.03205651247702572	-0.2126696072435851	-1.1978860953607442	0.686632947372091	-0.9248555868521509	-0.4397378239583819	-1.282481233874312	-1.0772527003064112	-0.5002809634077897	-1.864844160239977	-0.16352497409299124	-0.8526276759664887	-1.2395020902285872	-0.5937812460773945	-1.4204553971539062	-0.7021753235067926	-0.7447042453916459	0.03167847616335598	-0.6908346217867949	-1.5000763508278259	-1.1216949906941882	-0.33290618629078667	-0.5274262092475233	-1.6656149247834624	-0.6513909065641181	-0.8737323477195137	-1.186115300778821	-0.7550962030440347	-0.06124610089477254	0.5557876810885422
-0.6521456361218536	0.45636981549766115	-0.7371600669613965	-0.04253616993661703	0.2442966911079784	-0.6326869345647874	0.6078677669418564	0.7148538971478599	0.15506189027303838	-0.7342872461759231	-1.6561604665507894	1.043638131462378	-1.667784870245238	-1.0279634330875913	-0.5405900333795824	-1.1977540715212884	-1.0395718670820402	-0.7980578784387248	-1.1201945936300697	0.06662556452933913	-0.11829293529370286	-0.20414694978294207	-1.2136293287108026	0.730577763036871	-0.8873231795788394	-0.4775449164775097	-1.2617972639521322	-1.1314683641716117	-0.604957748084688	-1.893902224792836	-0.1873448822760348	-0.7740095144224779	-1.1571796629453615	-0.5906310738193502	-1.4052979027972863	-0.673016011588291	-0.66842010262784	0.018405057829657533	-0.7197310702988482	-1.4393919918376175	-1.1358784502213775	-0.39969583127750913	-0.5543970186424702	-1.671827673220297	-0.6717588510031974	-0.8738040271109627	-1.119315511947074	-0.8606069267850259	-0.05909428391370415	0.5873206836816494
-0.7008033144210445	0.411369980584894	-0.6875799854977103	0.04341731877559095	0.34692740842335	-0.6640163505993228	0.4163638954014675	0.7111890188102261	0.10671278158429442	-0.778919311102041	-1.6256371643711212	1.2231129609353952	-1.7272153332700513	-0.9747931531218459	-0.5670435705566196	-1.1219699848506672	-1.0588988221598086	-0.8048843083339342	-1.1912208862977929	0.11217522226373085	-0.2051855859797988	-0.23318380306221922	-1.2578048569000049	0.7376869663934815	-0.8788447613367735	-0.4956424153480362	-1.2044727110074365	-1.1417886373311847	-0.6988857418901505	-1.8806181042268661	-0.14355856520039845	-0.7431034472400755	-1.0438799296589045	-0.6353570351583032	-1.426928679346541	-0.5950565328148956	-0.5976521860077052	-0.06469523409673338	-0.7229341457074124	-1.3656660267157315	-1.1569858390614844	-0.49929976834171813	-0.5410721015189802	-1.7816887863841142	-0.7135709026603297	-0.8341235788714947	-1.015446423439794	-0.7632611000145118	-0.11822071895640274	0.6799968449729246
-0.7093470375239253	0.3985101441770004	-0.6203969937361598	0.17337065088232523	0.41662810183497817	-0.7265720654297687	0.23916040979563835	0.673443536260441	0.13069125728606393	-0.8536642912298511	-1.6292230643016228	1.3949927300109894	-1.7282673929615684	-0.8697160795164696	-0.5803360361811383	-1.1388402979415677	-1.1005921072372353	-0.7814496597864742	-1.2113491531500586	0.12142381329393939	-0.29223870324149176	-0.2679336127591241	-1.2362273388218177	0.6722263274775722	-0.8300488203646559	-0.5342634651463465	-1.104239428390834	-1.114860864834347	-0.7695933482274968	-1.884011971230212	-0.1332392426028071	-0.6486626594519981	-0.9199298963087683	-0.6694772871871383	-1.4047654092122515	-0.5029856190684929	-0.4524324877401771	-0.1353637920946897	-0.6534005098012791	-1.3020243758906207	-1.251547972775816	-0.6012728516546496	-0.5148366491536811	-1.7796504421313517	-0.7146419903132353	-0.7904204317337503	-1.010501178111699	-0.6758712541040779	-0.16358307473263514	0.7183705512286622
-0.7360673378092353	0.310832972825122	-0.5439558253396605	0.2422016852725682	0.5337708123701972	-0.7824053545450579	0.11116365752532364	0.6630523822967496	0.07323900992029801	-0.9661432652668669	-1.6923064249725601	1.505179913790951	-1.7238058629983506	-0.812591582334379	-0.6175578466773186	-1.0992618411441941	-1.179499892107318	-0.8288702843933841	-1.159190985704534	0.12910657387171015	-0.349298740945904	-0.29229389015102675	-1.169533746902052	0.613320078353025	-0.7899682134954747	-0.5203458412715403	-1.0524971234843268	-1.033376457800848	-0.9154103785967385	-1.8549754293061844	-0.07877152189790847	-0.6005789076740997	-0.7529069609005574	-0.779559903239221	-1.4535310712180365	-0.4342313366723033	-0.32018818192358617	-0.2578122378670862	-0.4958402042966409	-1.2383194179363617	-1.3481401475578616	-0.7419706208420159	-0.5172618707585405	-1.8533568742761666	-0.7114610429246966	-0.7615933542148927	-0.9848263779728855	-0.6385657076410115	-0.2006634672327959	0.7167984195856281
-0.7599629288355562	0.3212951561801324	-0.4530570346902854	0.35125439081045445	0.6733945641883305	-0.8856368682703686	0.08125545005378647	0.5857454636402617	0.12042515832519282	-1.0074667295771484	-1.6391585472690362	1.6356279966834784	-1.7333844443376243	-0.7355981029635604	-0.7039890761602512	-1.0947350819213661	-1.2088410214698109	-0.793449266521929	-1.1590244161344225	0.12441597477825987	-0.37749068851026096	-0.3363204029749593	-1.1845384517988988	0.5635792700614305	-0.851219890504385	-0.6419813384810245	-1.0858644606069978	-0.9857062933108546	-0.9938395671852682	-1.848291115723742	-0.08255131847973668	-0.5921030538192668	-0.7010989867806346	-0.8523716589099211	-1.4233642498827261	-0.3997864651335023	-0.2095851795154587	-0.3773546562951916	-0.3711597356608758	-1.1427220464684225	-1.457957476503401	-0.8663358347120281	-0.5203159709635411	-1.9433015154154976	-0.7293900470117413	-0.6763591910577808	-1.0031205443885371	-0.5740293273584846	-0.20787045983353356	0.6643976919550992
-0.746220434886928	0.31587015300390453	-0.36650229352686703	0.39616258879699695	0.8309730565007923	-0.940591940686998	0.04608409590247784	0.5050092092737095	0.14399575244905577	-1.0358331574392534	-1.5388934709342357	1.703252258102046	-1.770385829556707	-0.6701613145949921	-0.7375302175949944	-1.1002009686262741	-1.2534279003587658	-0.726442877502963	-1.1206229915278725	0.0902538716201648	-0.4281804425228991	-0.33573935178021697	-1.0957483206937113	0.539043072399252	-0.8546562738208383	-0.7284997265845311	-1.1065936982711984	-0.9228632846752245	-1.0653876551782202	-1.8158619366608737	-0.12879435559109997	-0.54681212399026	-0.6095172644316363	-0.8557567334724657	-1.457021471618819	-0.2671305251343047	-0.054946477785339495	-0.5040276517731233	-0.2174667860939926	-1.0060202373135239	-1.4256332415595148	-1.0340044356412752	-0.4625210535067602	-1.8715077416322405	-0.6263854653573555	-0.5763669077143359	-0.9982249060272272	-0.5123771471283138	-0.16382714113896407	0.6039666222032709
-0.815510115348598	0.39406571799492357	-0.32585550889398174	0.40916299438342	0.9756690554000356	-0.9672776685373705	0.05007369330715451	0.43572940600990223	0.19984307973832344	-1.064354792846203	-1.4596960217972281	1.7033177105328074	-1.7804463282298784	-0.5907603942100957	-0.8024914831252772	-1.1534264305711222	-1.260765699560766	-0.7020144018225685	-1.0634886771535323	0.13003755330503858	-0.3865852274260352	-0.3809238476547927	-1.0477604808128924	0.5666040697564872	-0.8446335894509238	-0.7754226304401636	-1.1668809343768045	-0.8872967638016815	-1.1936542914705988	-1.7555126717637943	-0.12965390086656647	-0.5065790615860899	-0.47673199916421105	-0.7700610562916983	-1.4902537036040315	-0.14550757758729188	0.07818866310185593	-0.6512366302078707	-0.10068017231674382	-0.817493807570145	-1.4069097751669992	-1.1205577991197408	-0.37422402970908125	-1.7947345497332847	-0.5961591947530771	-0.4052488129785675	-0.9814956244888149	-0.48095562709061496	-0.1161179028196396	0.4954874039145113
-0.8690938526977716	0.465432997945905	-0.3124023000792742	0.4290863007422227	1.0645590173285782	-0.9201310723053178	0.06707194922293631	0.3792413245503289	0.20712394701332185	-1.1092485041703735	-1.3859164914679787	1.6966326372636675	-1.7622918951220548	-0.49332965790391115	-0.8276402994221573	-1.2123587395616735	-1.2295355274716706	-0.6534110394107875	-0.9594559864447303	0.15622363465290542	-0.3401093007952066	-0.4254964146669372	-1.0392584484056508	0.5083620958046187	-0.8293887258344299	-0.8135228108201208	-1.2433726044141156	-0.8844218795859305	-1.22546187812809	-1.7109754487017803	-0.08367621835855585	-0.5181061769450312	-0.35933800665852905	-0.7287970311715959	-1.4116528870716052	-0.045428956482860966	0.2048409415865348	-0.8170454129586989	-0.04463093162996385	-0.5814025336102295	-1.4480012373937665	-1.2425481613315834	-0.3801734763127803	-1.6872615885461724	-0.5594975462672916	-0.3049043300803983	-0.9080622108248206	-0.37924038134644117	-0.012331465250893492	0.3402203017497535
-0.9141373108364819	0.5530296238837599	-0.34388917119274887	0.3211960188952682	1.1532374779243009	-0.8932977166463212	0.09603976252294577	0.17933982355880648	0.16700030923261996	-1.120261705796684	-1.3550125827608757	1.776928885959056	-1.7628999837264403	-0.4683284914558902	-0.9159996108769082	-1.3227293879694988	-1.2040991983932599	-0.6369583425509757	-0.8809242402764861	0.09565879412988441	-0.26130872292316676	-0.44047195187724997	-1.0924593125937894	0.4126281916691316	-0.92747530253981	-0.9038004093754102	-1.2299223020134447	-0.8984315179741319	-1.1627025190976406	-1.6283243612734928	-0.14716422931737824	-0.5220441396305964	-0.19999878235165458	-0.6458326465755572	-1.3419073711221539	0.02702435675653126	0.2775555413747589	-0.9884133954555134	0.06777482058160521	-0.3550565442038226	-1.4555313371962026	-1.3585603755069338	-0.29796528491510804	-1.5850848411451375	-0.51766858145747	-0.18586052978740847	-0.800603889816144	-0.3444040365796829	0.01229004056754318	0.18861852383074162
-0.9378660883238863	0.6626717516154166	-0.41885900525833025	0.2519393722463237	1.176750133466894	-0.9165427504708766	0.164736054113702	0.019845132093921046	0.12575201406123493	-1.1844535198398916	-1.3608326254922052	1.8116107406346706	-1.6908134987498329	-0.4306545501963003	-0.979358531830593	-1.329481220288025	-1.2145566814860855	-0.6583647848054153	-0.8588685255415012	-0.02414373096639453	-0.2545631906336957	-0.49498168765930534	-1.1080053315309928	0.2575714559310691	-1.0402117450265056	-0.8950834291521683	-1.2067498462391613	-0.9018315842335559	-1.046709305972189	-1.5200678489115633	-0.15110448543304375	-0.5945814581823404	-0.07186296026882823	-0.5460651264562235	-1.3149165888742123	0.04703035394625189	0.258904214125354	-1.100336669656572	0.21527763111472858	-0.15352411049750825	-1.4363382805296967	-1.4803338320649262	-0.2623848361656148	-1.5695614931650614	-0.5265067246644977	-0.1302208930593673	-0.6973120776975046	-0.31044118079762856	0.018635685073282608	0.043538259946516424
-0.9446652646746122	0.7445635266295012	-0.422073878866155	0.18145900857535655	1.225936197530978	-0.8373461634951381	0.2483750101457888	-0.18529445084117285	0.05309011880212654	-1.2956917804830297	-1.3194645248949235	1.7862449486041068	-1.664491136026167	-0.3965543459747468	-1.065278537091468	-1.3894195901886555	-1.3177866460508905	-0.6964972035182221	-0.8886014793542284	-0.0875187404490583	-0.13872413139535	-0.5562806583019955	-1.1661130423991881	0.08137851649084285	-1.147127098611557	-0.9520129114580129	-1.19963950794743	-0.9384116610455087	-0.9393977384730896	-1.4156452714338936	-0.1969586544122882	-0.6769781367919661	-0.013424405800765229	-0.5090611341064739	-1.2932845013025893	0.01425110943542492	0.18090053509501253	-1.2116761218701866	0.2956316983627436	-0.03553242005051502	-1.4091161554789817	-1.4675560170886623	-0.26762559382409973	-1.4710873776917184	-0.5698351531752938	-0.06629421830242617	-0.6169250800742864	-0.2018137138981965	-0.015211530904412273	-0.09062287551530947
-0.8943878362397495	0.8331220994706653	-0.39990770542631937	0.09518180543086134	1.1774095962660898	-0.7199404089196135	0.39784794735598433	-0.3606386851065955	-0.023418150978079776	-1.3517719880076817	-1.3230379917454145	1.7711750222730243	-1.5810786450468266	-0.46624597749072716	-1.0806473288118976	-1.4018922740855124	-1.3441148720614309	-0.7506951514939564	-0.880567115118167	-0.11739879034634584	-0.03475404561197444	-0.5451310913792621	-1.2150434290933454	-0.06583640036908386	-1.225486969443318	-1.0473814530425034	-1.2279510510921339	-0.9361378217670563	-0.8491399860576925	-1.363068377519604	-0.2766917905537657	-0.7293726557625115	-0.012642886172034679	-0.4803939167774624	-1.2245344883377176	-0.08007721611521637	0.118514061090532	-1.1441035143759026	0.31522329894865697	0.10873519673688326	-1.3790469254163342	-1.4255596992955417	-0.2153741703940401	-1.3305530081202908	-0.5555435981653721	-0.14622504194926528	-0.49053210513572604	-0.26781060927460365	-0.06368778483210095	-0.11208009398909287
-0.8870408657515487	0.8937571786649	-0.3692801895218875	-0.006042253150259252	1.1273651712248223	-0.6058792605841581	0.5536227497877325	-0.46159786787203033	-0.13476773770752448	-1.3723476410546687	-1.2855855616459808	1.7481585758253992	-1.5478993955329976	-0.5202217171706449	-1.0297924999671548	-1.4344888535210516	-1.3782844757726052	-0.8252402641317905	-0.9084518129809382	-0.15238322145232377	0.053636612258965974	-0.5647545116740682	-1.209885436712495	-0.18708346318434702	-1.3323399345163178	-1.147556550189552	-1.3026979411039104	-0.9600333535525568	-0.7336904046629567	-1.3592668849702296	-0.3032016640143155	-0.7789105745361832	-0.019577958310624737	-0.49630885862475776	-1.2196459044321015	-0.1661426682876581	0.07298053969988819	-1.1738899845072195	0.28875325258552426	0.13800202890787455	-1.324220930807687	-1.3650133937801567	-0.1648948514402879	-1.2893245545343133	-0.46368605881649544	-0.27419894848204734	-0.4254565940580969	-0.3196248004414274	-0.09139447993412118	-0.13426432283398465
-0.8697597005973685	0.9830650775428265	-0.38227008329470935	-0.09003824663793598	1.062479853194123	-0.46176729418380846	0.6989787652725499	-0.5513472907055886	-0.20617086518360567	-1.335519608452074	-1.226384135263182	1.6816727900206832	-1.4908794678338355	-0.5148583530413048	-0.8525697380327033	-1.4856231092261998	-1.4153922925137576	-0.8365484652095205	-0.9371389002585893	-0.14338753055739933	0.1507336350376585	-0.5208103345941411	-1.2470318870209063	-0.2777161853520956	-1.370139478966708	-1.2640771370632167	-1.355676274387342	-1.0060608963354616	-0.5303407475732096	-1.3546837762595678	-0.3083595590530268	-0.7640578135559217	-0.01005001912577007	-0.45511438512683855	-1.1895206862065946	-0.24963602706218818	0.08479003972108755	-1.135787045389678	0.1961209786547316	0.14337851353906134	-1.2440846565754016	-1.2741233185533216	-0.11424516357741794	-1.2162783634607695	-0.4031242489634136	-0.39246541910042415	-0.37530348593716545	-0.36671774049882605	-0.0704527147919803	-0.17110689556974432
-0.8146633052520738	1.0278513402652598	-0.3844490474608846	-0.09581072919163522	0.9996291179889958	-0.32944743954459993	0.7819582823258684	-0.5834806403500551	-0.33180656648429446	-1.2832662669027823	-1.1579736989457343	1.6286553294003867	-1.4400428810447845	-0.5178115308679357	-0.6512126146897755	-1.569396987709817	-1.4296591001369725	-0.9483043328911267	-0.8971184194305568	-0.09727571221342479	0.14912360762999202	-0.4961899091227789	-1.2680921049902862	-0.4052077962058446	-1.3265293072252942	-1.2923771817910519	-1.373115546203915	-1.073196286832867	-0.4174375439817661	-1.3373031820062298	-0.27781375324596136	-0.7832440541264916	0.019773382046655553	-0.3923253894382289	-1.19979383562992	-0.2586889701972451	0.012765222190412545	-1.1189533460062895	0.06328195053412491	0.14845436559715353	-1.1720188579485278	-1.163465100640051	0.008085377570775288	-1.0921511213604078	-0.2738941894005474	-0.4308216110459867	-0.24760144471822348	-0.4115975785882888	-0.11242606432723876	-0.20767925398462364
-0.8064043490033695	1.0190134630007308	-0.37968326060119195	-0.15319161876488074	0.9326073622569082	-0.2357574782773409	0.8567187007581178	-0.569821758938162	-0.4407686464193924	-1.2082307579478913	-1.164264837431353	1.583124238474309	-1.4383675542501762	-0.5029740428361271	-0.43253296560763665	-1.657135384621069	-1.4649877724114166	-1.0474620635664107	-0.888819447534547	-0.06783194261855706	0.16608682039750583	-0.48003656306513376	-1.3005135341036933	-0.5682091796372033	-1.3232714633806233	-1.3171311126783627	-1.364770915293202	-1.1267698603616194	-0.2813534725335267	-1.3492784285903456	-0.21084957620368194	-0.721503383517968	0.009845105345845775	-0.42156116497664053	-1.155871942415147	-0.3380438288275423	-0.0670488411727862	-1.0550352931774472	-0.06053641355856494	0.15013182882057852	-1.1844768797247684	-1.0470981701490023	0.03644926929591051	-1.0869180506295097	-0.23988926318824294	-0.4683465793014058	-0.10100124031475399	-0.373880925468015	-0.27795540618429143	-0.23259759869367924
-0.7654435535764768	0.9133392108623386	-0.3760777923969051	-0.15550180128821114	0.9182558043269722	-0.16684708225722172	0.9401585694522826	-0.5803918917254522	-0.4883028384362068	-1.112860106087806	-1.1265288060542944	1.5340686333220745	-1.473026707387781	-0.49977374475384817	-0.19952354171011205	-1.7194926256350804	-1.4746102443261195	-1.1951651540172388	-0.8532379029760666	-0.12128714646777247	0.072250256309386	-0.4128221095667156	-1.330858038300557	-0.7625055349848646	-1.3318105649824794	-1.3640158589523512	-1.3656447980393276	-1.23905473491725	-0.10524690297624084	-1.3808873439315847	-0.13803410158262872	-0.7318352302726676	-0.015507403902836314	-0.5445398150636354	-1.0754867151883472	-0.34171475106074267	-0.17532968359014714	-0.9221400586102962	-0.1490276291026969	0.06550778554490709	-1.1870315202128563	-0.998169779879001	0.016483793833991383	-1.13261453561053	-0.17794587419040958	-0.5008501781681544	0.012635773626333047	-0.3005869819625886	-0.3456872335208636	-0.2239835184696596
-0.7455400078427681	0.8327405227066574	-0.322861460536744	-0.15250340697970238	0.988971878382429	-0.12991853963862127	0.9956334087002799	-0.5843156863141671	-0.48462586122478174	-0.961915134284566	-1.159395217452085	1.3805576922582916	-1.5235398024231737	-0.5264281063039773	-0.009089703082017958	-1.7145632360992125	-1.5838343415740026	-1.2880574434846035	-0.8276094137361089	-0.18878712073331583	0.0832472145631464	-0.3099216195173988	-1.3673831281301112	-0.9780366823804874	-1.3563447971946154	-1.4465681282330516	-1.3072933430678866	-1.2659025968563884	0.01963811614593495	-1.3392982737958667	-0.12488523032892093	-0.6954173918394237	-0.032782246198437344	-0.6405638999618811	-1.1028254646230622	-0.34418482368818104	-0.3179891667808149	-0.8162779722682936	-0.2343413537942848	-0.12891161226582537	-1.143086198276619	-0.9552551914497839	0.06903974443179836	-1.1946631511818178	-0.1553381939988092	-0.5121500892803917	0.11040820076852369	-0.2414658724160624	-0.5529129763613234	-0.24314026539865066
-0.714547846006018	0.743208587076732	-0.31028264112152687	-0.08500096119252447	0.9767544414702746	-0.10203675410059795	1.123418820962315	-0.5834380350331919	-0.5192651480057606	-0.8723360439111858	-1.2124583324057525	1.127984477402936	-1.5576895271979783	-0.51389550947222	0.13059466721575624	-1.6999243805232953	-1.547976237900825	-1.370883695692924	-0.7893744159257535	-0.22697197180638531	0.10764263401164942	-0.2570455922644213	-1.3778572046078505	-1.1368346415187067	-1.3666114186405838	-1.4869396061671878	-1.3566950687526724	-1.2600917816880446	0.011392091924074444	-1.3506937138033113	-0.012768858403752604	-0.6767014584931708	-0.14087764383018606	-0.769074975753127	-1.1296676643359924	-0.37552089333292155	-0.46979035027224186	-0.8101713336769156	-0.30985080337544374	-0.3817372926329674	-1.1396312398839152	-0.8922418468709715	0.0005390396836581713	-1.262544216332889	-0.24908781116187056	-0.5538398991229059	0.16953566226539724	-0.2173546097228681	-0.6062921985013915	-0.2680811098571853
-0.7339412651755556	0.6609468263862214	-0.303920669184399	-0.061275046820245385	0.9128996120286311	-0.0375669266904533	1.1863708268537256	-0.555851320444718	-0.506265286810698	-0.7340995870913933	-1.165384059663857	0.8906758602750038	-1.597821477775048	-0.5438376552542622	0.28803474130358453	-1.7816863431357652	-1.5420168594644525	-1.427898596853408	-0.8081577524776348	-0.19949159682284553	0.18298521462582942	-0.21696341380498926	-1.397649687107485	-1.1841991236357476	-1.4076674729047594	-1.5884587541755102	-1.3927406435378198	-1.2267178434736663	-2.0114843747320866e-05	-1.3953503734796011	-0.010818107258028575	-0.6205308313476733	-0.23980876344227192	-0.8720822419415966	-1.121491954047714	-0.4451072320738998	-0.5298942973564438	-0.8436582603298894	-0.3742320384451755	-0.6454382796368743	-1.1401990277299794	-0.7839127372453987	-0.052844807793670415	-1.2777116343536343	-0.2817182752085384	-0.6112766656505981	0.2463447893575963	-0.17233306867446094	-0.5553056828997254	-0.25855029268136287
-0.7569762418365844	0.5912908986522942	-0.36360000303585044	-0.04725617275617676	0.8440751992408841	-0.03216246760033305	1.2702858180342087	-0.5092445706111712	-0.4756078923985546	-0.5522808138004127	-1.1274792958723852	0.6593894816332959	-1.607731140117334	-0.5573293319529476	0.41570781311840854	-1.7659775824569102	-1.5011879311376868	-1.450785618670576	-0.7167085837385546	-0.21540610976915348	0.25182604576365836	-0.11259566858153706	-1.342993978899607	-1.1683742361530505	-1.46850830852242	-1.632136381900897	-1.4297542730958508	-1.1896907225453366	-0.041723959846104976	-1.4754976617539624	0.020249784250622675	-0.5605385565228186	-0.35113913389181556	-0.9402788094780036	-1.1381248948273732	-0.5466471067555729	-0.5533576953546963	-0.8267626103577544	-0.4247104528616342	-0.8146624156383343	-1.1442021113218073	-0.707092201712381	-0.09814473533968605	-1.334587729302451	-0.295294154824419	-0.6295928783305643	0.352918898131629	-0.21280628540540536	-0.5015234463992726	-0.25939403328684435
-0.7412034011139006	0.5152019609121102	-0.4417923418671094	-0.07326675483708504	0.7688784214823847	0.01842742615860261	1.3202873948664684	-0.4445483513398221	-0.4011011247182058	-0.37375009198723735	-1.0606880277325008	0.44286351866144813	-1.6562530058538125	-0.5485908125670663	0.5107564590011551	-1.7717551729872842	-1.4639778463979478	-1.4293512426311987	-0.7208434115643899	-0.23595041366228536	0.2838520530057033	-0.08166131725237999	-1.2804436906946557	-1.2338566421271862	-1.5094219324214657	-1.6097910149875432	-1.4428503014812986	-1.149182127069384	-0.06429363224735626	-1.5073064300771977	-0.008017234353879077	-0.4949639643634747	-0.40447589657546723	-0.9801392644374509	-1.201166497899329	-0.5776051830149587	-0.610556472067472	-0.8799827788324324	-0.46380305674038674	-1.0054584836391522	-1.0828655482871146	-0.6519138857264537	-0.15775166814849356	-1.4096338313957804	-0.3434265324353391	-0.6120116658966557	0.43413921147392304	-0.1677970398692767	-0.38046615717909027	-0.43426528222862365
-0.7518478985907511	0.43624201359984893	-0.469787100953318	-0.06083612063725423	0.7570469995010307	0.10509944574334946	1.3481583366897603	-0.43367195292361044	-0.35359749458990153	-0.2643302880150366	-1.026071882666549	0.2077012454107452	-1.7158086914929456	-0.52942657253725	0.5398786992537989	-1.7001065424219586	-1.39702692471297	-1.4155880710786106	-0.5717323131507717	-0.26858681037123755	0.3225916141146357	-0.015330822324102012	-1.3337446129309185	-1.2937867541193206	-1.5845710015502799	-1.6119821176039948	-1.4364203102078983	-1.1256158116147092	-0.10842656417098204	-1.4696093127520282	-0.009104239642064745	-0.4404851814256503	-0.47010857086062796	-0.9679399785913481	-1.2249126090389502	-0.5977455725514677	-0.7172484839353803	-0.8840512058363433	-0.48264382478844475	-1.1245445015274922	-1.0702422226380446	-0.5366111642394373	-0.23980655798295686	-1.4005689615748838	-0.5300061067073095	-0.5701043623052088	0.5966505774607922	-0.207118313743399	-0.3161009691909235	-0.5191546202780787
-0.769385203243397	0.32694814965146535	-0.519317436392811	-0.026551108788062903	0.6581137785237177	0.13865727272548337	1.3457297630030123	-0.4046811787494605	-0.309690918313267	-0.2227136433759918	-0.9636285079827518	-0.002638570320995037	-1.7630622039313537	-0.5504064047753585	0.4487448064446153	-1.6121318190226177	-1.351639337076142	-1.4203776476620227	-0.5193721682036603	-0.35680493899355	0.2753843773419642	-0.04237651792721278	-1.3724010392435868	-1.339048271457197	-1.6686085980999672	-1.6222776810535635	-1.3814951118987486	-1.1287771510075761	-0.21284676438839528	-1.4149747250813864	-0.11357831587253817	-0.46552296153936135	-0.5269138148910788	-1.0430892825704285	-1.2147624553640928	-0.6205830402646805	-0.8775736650423547	-0.852887228894643	-0.5300291976670162	-1.1910669804387237	-1.0633716311465187	-0.41104542211759626	-0.3593123729681894	-1.3707145649543837	-0.6646992444178395	-0.5985611976427497	0.7462855200055555	-0.19525427242276838	-0.31090277675294264	-0.5945484683151825
-0.8025540485827942	0.21305560236883375	-0.5718074395053678	-0.030023604548582782	0.6054542731074408	0.198047520785595	1.3256735579587346	-0.3912053086129988	-0.21639452061808187	-0.18220751298165797	-0.9929799243070683	-0.20990638613198	-1.8600309915669517	-0.5821190978927188	0.3212701201487989	-1.5213837862650128	-1.3662657137330683	-1.3777274730023423	-0.4883261702653977	-0.4307026250244518	0.30689815535999565	-0.06919893614129635	-1.391308008017314	-1.362121455852069	-1.7042316360559404	-1.6254435769987132	-1.2794060050838216	-1.112006740300845	-0.2952861226926828	-1.3864143829666735	-0.16693054982589212	-0.46653928398020394	-0.5104921167752364	-1.079488455452781	-1.1952712673190082	-0.6613494448433456	-1.0009667277072576	-0.8907480385401682	-0.5158604556000227	-1.2979360216493476	-1.061682262786444	-0.31766538609464684	-0.5382746103368575	-1.3863982914928639	-0.8959560976835229	-0.6919898470533414	0.8379847532470375	-0.18592479867459544	-0.28988244614225034	-0.5811136889256961
-0.7725140369018526	0.13853127515145472	-0.5986725002330135	-0.015921890177039214	0.539726395069795	0.2466016533775517	1.327895642816248	-0.35153656549624696	-0.1362097762890897	-0.15542895584070512	-1.064357419879136	-0.35939249855568034	-1.940292046752584	-0.6103586422330626	0.1815315571767396	-1.3635533214001785	-1.3169169987357578	-1.360038181288613	-0.44478060142074965	-0.43471164354981556	0.3223882926230254	-0.11974696800648324	-1.4134144329378908	-1.3757166265113532	-1.729681234121724	-1.5970705925113577	-1.2208820601289319	-1.0520181784951528	-0.38116514692491904	-1.3588706170365568	-0.256818226888799	-0.5267581092362837	-0.5823107203658523	-1.1182757908618686	-1.2006236909383343	-0.658461414817881	-1.0958714088348953	-0.8240239274219485	-0.5127976736434108	-1.3465473153257577	-1.0206201788674587	-0.215312142341788	-0.6730346916659291	-1.4137274700902631	-1.0517707180281701	-0.8466570888026125	0.8368264828516351	-0.2220344621808573	-0.26148275249668645	-0.5620359467988549
-0.7545491156075113	0.0813094038016181	-0.6564767916341394	-0.051316367395470776	0.47573830681900586	0.3153948825515095	1.3060964313306915	-0.28338165207593347	-0.1497747308240133	-0.14566771755112043	-1.1292398563029211	-0.5198645416563785	-2.024352469895411	-0.6285683188385367	0.047109380937809066	-1.160874525002596	-1.3489720639390281	-1.2652891847339616	-0.3993364821342331	-0.44082930884996074	0.3945099758766072	-0.21079838429012265	-1.3304263878809457	-1.401616653581185	-1.7064430179292	-1.603974942115023	-1.1891995771510808	-0.9308088397716426	-0.4919643281144225	-1.3238299045525914	-0.35759193629244157	-0.4601601973822729	-0.6509044389569791	-1.1255919303057849	-1.194014608678772	-0.6907373596269565	-1.1376357460843143	-0.7330372003613042	-0.5201286149016151	-1.4521796435383507	-1.0417900255272587	-0.04204936743176433	-0.7890331026207187	-1.4163774376626843	-1.204415107762117	-1.0257207446882428	0.7556054724559441	-0.31705250031064486	-0.24189554418698417	-0.4580623033433646
-0.7069628451536414	0.04875771992762595	-0.7357960986797335	-0.07065851713567972	0.4080977787561917	0.3451336524172823	1.311782028475964	-0.19541699972155407	-0.09902891661461069	-0.17291732343540714	-1.2035728220470001	-0.6064455129194147	-2.060790353350055	-0.578762327214237	-0.0038801393206619296	-0.9654476463077467	-1.2762641007247992	-1.2573201384893156	-0.3930347269751655	-0.4479807585911922	0.4066679040601904	-0.3287261814387442	-1.2665200129497536	-1.3465644777327228	-1.6572372385965721	-1.593825937145023	-1.149584914366678	-0.8815627973748853	-0.6304917429519675	-1.3459166871386041	-0.4092029494949746	-0.29481291002004034	-0.6583674464999161	-1.187951263884473	-1.1325335592318955	-0.7711413643464498	-1.0792266956027494	-0.6560770429754217	-0.5153809026098548	-1.4568241082790634	-0.9122166173694678	0.09021601679372038	-0.873453878142495	-1.3795294146864123	-1.259129805858167	-1.163131132019823	0.6633732257165577	-0.38414313226556185	-0.14674551714991782	-0.36781095028065325
-0.6561456655050507	0.01273255471235855	-0.7266205990539266	-0.11418247482541766	0.43163395754771033	0.35397648097869616	1.2361008118809196	-0.04293439531027717	0.02629553597940485	-0.12896295393008636	-1.2356597882309845	-0.6914365653029751	-2.0830135727670944	-0.5133612275978738	-0.005171080400803862	-0.829896333363164	-1.3069250028272608	-1.2144070837834973	-0.39886232995508414	-0.44042362100939936	0.3453265874808251	-0.4115873283952789	-1.1499011571633233	-1.330625374799218	-1.6177490216826445	-1.5970674886918037	-1.0340239941911757	-0.8138165603367806	-0.6593612292419659	-1.3929579795520488	-0.5701436333582677	-0.24800759092873204	-0.5740199599629185	-1.2115794092214442	-1.1178719590858777	-0.793252208932835	-1.0314060701320402	-0.4848944723990485	-0.5696800401208274	-1.4168283082558222	-0.8302332109510658	0.23151168286255613	-0.8580600742976745	-1.4286379054799323	-1.2584129147943932	-1.2364445329571923	0.5473110352126754	-0.4883153259308237	-0.1597361919419557	-0.30879385171696605
-0.6013934656824423	-0.04190113404193873	-0.725664165508915	-0.07416253469524847	0.5417684031633364	0.361252401722133	1.1995108551403617	0.09784141754971212	0.1022661577998926	-0.1548696783789264	-1.312372527166357	-0.7177498110199158	-2.1733749701849994	-0.4259996786443736	-0.08902011888152836	-0.6907967249385939	-1.257739626040342	-1.1692734710974322	-0.28896667592619335	-0.41161680687153945	0.2906267488506201	-0.47515303046560176	-1.0510593146131417	-1.4160108703595065	-1.5141503898467232	-1.5640572038019471	-1.035974861733289	-0.7859834287112097	-0.8149605621073054	-1.4348363566781606	-0.5816458307245267	-0.2062509625359305	-0.5186091043575665	-1.2443935582112353	-1.154013743011841	-0.7494456144361851	-0.9686329972343749	-0.3605895390217922	-0.715944556007859	-1.3959825449073888	-0.7563372825445481	0.33992897609728573	-0.8733565818378694	-1.4820332815273036	-1.3138906521935874	-1.1784317003251348	0.4084191841871716	-0.52362081781289	-0.23180834526044514	-0.2651440820477732
-0.5976116413227448	-0.11272765776890803	-0.7494149485090182	-0.02741077876860921	0.676133181221626	0.329953111914211	1.0995668873905424	0.20840385698229383	0.2455766839124784	-0.12096379002211663	-1.439177873209241	-0.7686576207923503	-2.203078343495293	-0.3911444314915707	-0.12109607788880412	-0.633879627003337	-1.1833547019939232	-1.1369855741548804	-0.27029365602103156	-0.3668401578827777	0.23108656426417934	-0.5377168535655874	-0.984659393064623	-1.4790920925892919	-1.406917877941573	-1.5910080569673728	-1.019513845974974	-0.7627974704484279	-0.9111786689083253	-1.4005581695041958	-0.6366351176427497	-0.12093746146290543	-0.37444803854149156	-1.3382122041798636	-1.2096761474350448	-0.6400968152417574	-0.8818036344259204	-0.2658089727934284	-0.7325582935890578	-1.3872761963690496	-0.6890122637576572	0.3815333422709563	-0.8898330779728472	-1.5900413500961064	-1.3068792947137386	-1.1133229236563182	0.23447206472001064	-0.48824234247720427	-0.33496344563518254	-0.18652842329258884
-0.6737125517585983	-0.16677014239150273	-0.7895549859942801	0.007874604137209086	0.7939604222607024	0.2188299215488482	1.0021600862817623	0.3504649636860074	0.4471418892297062	-0.11817271518622963	-1.5505685051495401	-0.8461618274640136	-2.2289406079769516	-0.2774753129324374	-0.16227142837091862	-0.5753724997423356	-1.181872190965828	-1.0525781273814023	-0.1990876395462885	-0.3339529397453208	0.16683463676705346	-0.5874214749680947	-0.9557193036312439	-1.4579842065977842	-1.3076631716359766	-1.6117045197426265	-1.036777622841944	-0.7632047014755609	-1.047702868850727	-1.410421869174107	-0.622960015171139	-0.07072149732266154	-0.23561592260625738	-1.4106071625285044	-1.1988001243759085	-0.5986016612391987	-0.780433661628311	-0.216873353502189	-0.7423511906699842	-1.3694369668161843	-0.6528799986795938	0.3906957193572166	-0.8849796691078886	-1.7641680843178587	-1.3483639653315729	-1.008094536773373	0.0003695855810077031	-0.5222683114621957	-0.4549420129192243	-0.11896704486406258
-0.6950346224290473	-0.16838192906093813	-0.8748192299271496	-0.0170673804594799	0.8493720289969048	0.1282505582669709	0.969474923133	0.4625282780409977	0.620469015420995	-0.10493195858850246	-1.6840237339501876	-0.915950362759024	-2.226546199806175	-0.2550834104917287	-0.20304083339312276	-0.565677450132934	-1.2029796778305424	-0.9493010530389832	-0.24469278782310222	-0.30032937970597867	0.1812326821757297	-0.6180979596027328	-0.9101878888318977	-1.4321752520781739	-1.2212928365237548	-1.5418787641839855	-1.038060233325696	-0.6841644199907984	-1.1972213599309227	-1.4225703216759524	-0.715405860222989	-0.05009646077291774	-0.08966986470889615	-1.513343374178103	-1.1896310524395848	-0.5645938630276603	-0.7417011580225414	-0.13938556386548168	-0.7657240754958041	-1.3904850152143005	-0.6253737703564893	0.3764770382585826	-0.942848956073011	-1.8914039814694288	-1.2979089503739272	-0.8526592614532733	-0.22384471479557386	-0.48913935085925064	-0.6084294207333774	-0.07612629970962047
-0.7013620572664927	-0.09116591046330114	-0.9339522405780037	-0.08459548550087087	0.9439271535741464	0.10532288192406605	0.9849840736776253	0.4724898937758854	0.79138376307051	-0.07778512680331354	-1.840302376802459	-0.9853591946193376	-2.1767246751180482	-0.27104254375627646	-0.22704702540264327	-0.592190192861378	-1.1514135076607923	-0.8241232685787268	-0.24201967936195362	-0.21576857116871465	0.2535049703955493	-0.6497364691677412	-0.8390749330425402	-1.4395635255492163	-1.1180491110668151	-1.5546174216000512	-1.0885470514678839	-0.5946534097863453	-1.3409926297571366	-1.488291019796824	-0.7347503562641522	0.01658443162891541	0.03871797585231505	-1.5490596121650568	-1.2673600390974573	-0.517278774649336	-0.6853938580382835	-0.07031759344350201	-0.7946892724956861	-1.440511726281203	-0.5675712558202527	0.2930823295822824	-0.9583239732459605	-2.033252069913954	-1.2692868917121594	-0.6365327998354943	-0.42787898240730327	-0.4916584644392116	-0.6706709261965366	-0.025141867389083934
-0.7346147039880206	0.010228620558684865	-0.990590443962337	-0.1867139645094692	0.8787118170334878	0.03721739545118004	1.0148431572225458	0.4831595606117764	0.9409625928361267	-0.13498843468297758	-1.9478821880421866	-1.0851049306265492	-2.059650068634814	-0.32510564117716634	-0.27426641236081684	-0.5929004080197003	-1.1035259755176825	-0.7323873933271801	-0.2451364339752677	-0.21445258068640718	0.3011209373658492	-0.6478317759807469	-0.7506119117082831	-1.4166115282242717	-0.989802102120505	-1.5851495005647052	-1.1956603426441226	-0.5134371723468312	-1.4330092574012157	-1.5240414106857143	-0.822078971818307	0.0835402358097246	0.11852161336475457	-1.5956182606564588	-1.4038916565048893	-0.47714818475448445	-0.599006811418547	0.04685710122684852	-0.8986197802924506	-1.4322730607777294	-0.5234547531930046	0.24985714667041736	-0.9421710757232006	-2.0498381659311145	-1.1689267458051202	-0.3951403466548417	-0.7312287210320105	-0.48781752688782093	-0.663511879398003	-0.04263388853556365
-0.7942484419414005	0.10284165610595823	-1.0796768162243855	-0.25113899907947	0.8012547877053111	0.09120602967590723	1.0343015577473855	0.45061767433152966	1.094307873763084	-0.1798508961659039	-1.9465826135475948	-1.190053242346152	-1.9561972160835033	-0.3477391290174116	-0.29408516204399937	-0.6515427408052594	-1.172141381526499	-0.628330397034004	-0.2265380372375167	-0.28145552164101373	0.30585859811783134	-0.676702702378529	-0.7066011791243425	-1.433028202468762	-0.9481514512334475	-1.52532376663747	-1.2796145320828283	-0.4379416208250556	-1.5624459469581984	-1.5605197695554571	-0.903210050868209	0.16067670017897845	0.2699477822593703	-1.5810183617855373	-1.47358370459211	-0.4585851964759584	-0.5199820407610598	0.049431033716557965	-1.0333555024492669	-1.463098643745845	-0.46614102892718173	0.18734007261850338	-0.9507144440894854	-2.057681229638665	-1.1192537723668303	-0.20236464535597057	-0.8992319500036867	-0.5050884351310141	-0.650503221999465	-0.06697414309037934
-0.8668499989434549	0.15192322825710436	-1.1615840130009987	-0.3132994770185653	0.6550077988327623	0.08829374408596236	1.0845059582436378	0.37297920055182804	1.2590602790440752	-0.16993229125153297	-1.996262297194883	-1.2303981821531467	-1.8175397330973635	-0.4004472538113431	-0.335602963719638	-0.7612427677517867	-1.1297553643350895	-0.5443867934282274	-0.3078968402227367	-0.3299125476348622	0.29633758768195945	-0.641348430967589	-0.7799651408223711	-1.4468369367181921	-0.9247349964783614	-1.5077726370028208	-1.311339605940262	-0.4316633810303651	-1.5966134159331484	-1.6159545797465964	-0.990024539280926	0.09072928321519401	0.44731119990588547	-1.5154530794617629	-1.580637311816249	-0.49419621230352195	-0.473512853800222	-0.027611792122903274	-1.126863436361661	-1.3354034897344722	-0.38053931378505235	0.16506825613430257	-0.9251316754108181	-2.033501520995063	-1.0892925885800089	0.022186308001392447	-0.9059618843803448	-0.4773073342719778	-0.6441076740022871	-0.13398184870642954
-0.9575071664068151	0.1999035605966725	-1.1838811965693408	-0.43241212673776347	0.44482974776742557	0.15705499668790676	1.0997688081537038	0.22041229782624489	1.3687909703687073	-0.14016470573488576	-2.0252377262893737	-1.2176911877429026	-1.7629445705663886	-0.5077229405236694	-0.4078532711115418	-0.8106117418217884	-1.1607170805844482	-0.4893066716150942	-0.3464022042410356	-0.39744056881947876	0.2765602354296049	-0.6025293500539619	-0.8018116149339185	-1.4880968062856954	-0.9526660925957818	-1.5099629636643832	-1.4215605052383364	-0.37480848852051496	-1.6022842723841257	-1.5811407493122616	-1.137472450662203	-0.01462171450441622	0.6299442273255588	-1.4192008844309125	-1.623034464166955	-0.4972054931226861	-0.49622978975852156	-0.08370261982858145	-1.2638364462896052	-1.2726989619692397	-0.45799687622705587	0.14182429793744586	-0.9868912176696728	-2.014401555898597	-1.0792991932456646	0.16248170313971882	-0.9850609480586806	-0.5164623367231712	-0.5940244151124611	-0.2188128075763537
-1.0751882347963135	0.26027064395221944	-1.2691463235677294	-0.5408845847763274	0.25337756909561093	0.25795107697539577	1.1057039196483605	0.02867532577827603	1.4251871248348071	-0.16466870056747024	-2.0103189378001374	-1.1891811997770465	-1.6603379193179044	-0.6515279779633513	-0.530041582842489	-0.8583571065800918	-1.149354740363814	-0.49171111218599045	-0.41935491681927317	-0.470188689566111	0.28906734117953875	-0.598850792331644	-0.8379046541116674	-1.5216549054062949	-0.9619532545237947	-1.4827462489552805	-1.4497587463804895	-0.3793771447837292	-1.6425379106733815	-1.4663556782536717	-1.1994654783055791	-0.010760606901848888	0.818102131086879	-1.3356444143269914	-1.633142992881637	-0.5300099005441645	-0.4561080967689426	-0.18290363631345732	-1.3277269638111409	-1.1922274261934525	-0.49146200734400736	0.1610637393485527	-1.076584266640049	-1.9120336987183872	-1.1147360839822273	0.2215860117802994	-1.0248905791880514	-0.4789658296741254	-0.5568046046598281	-0.31589679763014766
-1.1147456942869773	0.22169560991419118	-1.2880696817349695	-0.7015213720209078	-0.00633741469622584	0.42200483873251776	1.1026709915852917	-0.19542900584510586	1.50948586127442	-0.16585127031733574	-2.0587888918375854	-1.1760616567123061	-1.5368646269741757	-0.7754386171550434	-0.5681811988716601	-0.8572848330635472	-1.2237009506765795	-0.5040056249630517	-0.5642549280505544	-0.561641219773257	0.2946955435541983	-0.5343381400206597	-0.8723392311417426	-1.5261107865049404	-0.9444281008221793	-1.4787605566704112	-1.3786512716598798	-0.33917141316524646	-1.5938617364660812	-1.3642491592498722	-1.3550613552541115	-0.05357829427634177	0.9774850484519894	-1.2735589480967249	-1.6343108953075753	-0.59417127755472	-0.47268427024157533	-0.2261008920042013	-1.3264109121810645	-1.1069387320402526	-0.5119895794246286	0.12544106457092363	-1.151283190841111	-1.8023676567801723	-1.1189493828288852	0.2184726940032345	-1.0648708784092769	-0.5138760715977096	-0.5471727736273289	-0.3188988522723465
-1.155729090257852	0.20098116072561992	-1.2501515106823087	-0.8919969831247606	-0.3051945500797949	0.6173147465656209	1.1322732074952395	-0.4253374223795404	1.5382173138347488	-0.22186092895796644	-2.049367884275886	-1.0821108409158762	-1.4594014434280316	-0.8289502259409092	-0.6347426289178926	-0.783560339459709	-1.2633747474299388	-0.5461697161803987	-0.6913234288448765	-0.6783170463946413	0.28874736546614577	-0.5556124055552554	-0.8342992624635741	-1.5401060295339393	-0.884639243845001	-1.440449723937093	-1.3665247964252474	-0.3228325479080073	-1.5700263709967148	-1.2816911502034087	-1.4927536926978575	-0.15378046027138767	1.0933017392532751	-1.2093297503091347	-1.6413773058697543	-0.66953718214374	-0.4755911944779675	-0.2761131861370984	-1.3678490338676776	-1.080996888128759	-0.5664333668755415	0.18809454795604813	-1.1796953086830062	-1.6444108626261662	-1.1228947386243455	0.1899050537858602	-1.125960638160379	-0.6013947383799113	-0.4789786033961535	-0.33110483852548617
-1.1625391722678968	0.1527818653609211	-1.228918421063406	-1.0116521179926994	-0.5893291215442809	0.7830528805298589	1.142268595165626	-0.5782277605855087	1.501018991660157	-0.25328736968363413	-2.091528730850766	-1.0192323765792646	-1.3643906821254288	-0.9029184857979544	-0.70390087453985	-0.7719890943762417	-1.3189367823340628	-0.6754189832367853	-0.8533982856764315	-0.7859959874620326	0.29353407575671936	-0.5498406771517861	-0.7613229256439817	-1.5922726327201508	-0.7866231200188232	-1.5088385080365607	-1.3186649837356863	-0.3197843819609719	-1.5404441998206417	-1.1375963768605983	-1.6177561683249173	-0.13774080444965964	1.1694536281810808	-1.1420853951218946	-1.6262873291650741	-0.7064421171554963	-0.47921763112192456	-0.3458880677010062	-1.4414210163613153	-1.109402332762473	-0.6023676059663877	0.256303428556697	-1.2400525522676944	-1.4316784284543373	-1.0693325662506785	0.13019325587147917	-1.1102502163378816	-0.7376757148178393	-0.4173680131101648	-0.37851347259209733
-1.1426377072191891	0.08957955964864985	-1.1856710231971612	-1.0745791449102968	-0.8562137460795645	0.9194645741095526	1.1335312544221525	-0.6680979927565168	1.4504443943991823	-0.20758375717090768	-2.07367954708008	-0.8879814006190282	-1.3000480774570815	-0.861974277019072	-0.7210336078324422	-0.7251495963350258	-1.3159594806190147	-0.8408731933648166	-0.9403653052403417	-0.9307212786991418	0.28464359555966395	-0.5004258793820535	-0.642777892396313	-1.6196857783611307	-0.5860513056902372	-1.609996352049917	-1.3339551515834178	-0.340371085816568	-1.5280054847339457	-1.0537566999258678	-1.7283585436643125	-0.14125411412438943	1.232065145590139	-1.0556594231826097	-1.6546884437251244	-0.8139949006369547	-0.44475589564875345	-0.4715509606903188	-1.5367452082589497	-1.0610092757568084	-0.5856646500409515	0.3298536634332331	-1.202530739972217	-1.2476912219164205	-1.0310289374423334	0.01999727668326745	-1.1513395391319812	-0.8630310569686177	-0.3029097777860014	-0.3589338326444798
-1.1315828125627245	-0.04310466082138471	-1.1628408359997882	-1.1008633633955687	-1.0717802448072997	1.0312905609910774	1.0824906606317344	-0.6589031814932081	1.3788826265939247	-0.11253215672027557	-2.0708326440147635	-0.680475080117162	-1.2351209108573424	-0.83734568166137	-0.6688816519854679	-0.6822831636053304	-1.2813023856996915	-1.0776359512364155	-1.0053832145941386	-1.0636543843331856	0.2454619854175965	-0.4626040269233108	-0.541148732799509	-1.5580326188957252	-0.4448955579217455	-1.6658699537412125	-1.3055710500004847	-0.35273208977327325	-1.4977344640372667	-0.9548986537163675	-1.8354544771444412	-0.1343107047409089	1.2769406335509008	-1.0034628359217501	-1.6139790141691701	-0.8102756751577095	-0.495546007002468	-0.572376699879501	-1.5923403310815514	-0.996973458063459	-0.6004916737856338	0.4514258791896258	-1.1541427668750606	-1.0406972430045909	-0.9295192164676038	-0.1453558539067234	-1.2109573544588357	-0.9852927805482687	-0.3003907932583759	-0.4252487760876352
-1.1223828844590131	-0.18949729851792352	-1.1285182869708856	-1.0942131134403046	-1.1279797219767693	1.1416597960443444	1.0261945642118078	-0.5681299538077683	1.2398759985373422	0.1311204880473158	-2.125161573566933	-0.5202273087787633	-1.2386679362735593	-0.7118308197744408	-0.5754688691117896	-0.596016437124218	-1.219556476760794	-1.2983062602166744	-1.042277708095542	-1.1764602507448736	0.20782903092009458	-0.3958291182089964	-0.46980951574592683	-1.5677437763063826	-0.35709145054803276	-1.7188771780743255	-1.3231503072622388	-0.3730866264427296	-1.5387557225623005	-0.9022496534052028	-1.8323030535622533	-0.13191913515071482	1.3228414144669745	-0.9823601138566008	-1.5142982689856719	-0.8296120132376249	-0.5132457127882155	-0.596503482417438	-1.5738067378093408	-1.031099523902197	-0.6030359509021568	0.5625998861357956	-1.1777143650459263	-0.955211317859004	-0.8146476327630552	-0.24854143659942193	-1.1492994961888248	-1.0688436065560174	-0.37671699356019595	-0.49600575813967646
-1.1470649026681587	-0.3327970240267507	-1.1247983734754399	-1.0976737141823152	-1.1422626704306746	1.1996338418052919	1.013409871017224	-0.4829622903278306	1.11759275544771	0.331910945261067	-2.1580565991992318	-0.38193234221997546	-1.1784997033460478	-0.6265072136968122	-0.5231605847491515	-0.5710152571490026	-1.061349945179651	-1.514351579541899	-1.0287070472620337	-1.26842149435278	0.19275358869219944	-0.2868542915932228	-0.3966005439644442	-1.524510086326869	-0.23467285262777185	-1.891824719469159	-1.2745684816665666	-0.4208332131054596	-1.5232494161843078	-0.8087230232373193	-1.8257076306096836	-0.1893176082789188	1.4053912080575328	-0.9607671125454924	-1.4770411983314629	-0.8709768926491777	-0.5872484408387957	-0.708363260930412	-1.5272422054381438	-1.0809714580082275	-0.6370755782976583	0.735352677517269	-1.1088103311850603	-0.763676343433759	-0.6943038946970137	-0.2982236739867302	-1.1623924825039573	-1.0702588200193348	-0.4256015722268508	-0.6172198346338288
-1.1846040474838966	-0.42837954075064105	-1.117054624768698	-1.055043752097964	-1.0903919264798214	1.3194196240726	0.965752041103725	-0.3590433121387778	1.0086740050321796	0.5554704724090753	-2.14572425436194	-0.20146521422847413	-1.1421327793728515	-0.5001019927164287	-0.3993620348053414	-0.48551023307851954	-0.9833038174100354	-1.7284542553586633	-0.9618459266366888	-1.350851132196962	0.19287412053708006	-0.23116272821652167	-0.31939708780486525	-1.4999075607419818	-0.0871701610435123	-1.9747430648673903	-1.267691953243619	-0.4030775232329895	-1.5753139735238466	-0.7157981974498592	-1.7961186182804094	-0.10507181931417228	1.390361295730488	-1.0656021598232432	-1.3840351957777781	-0.802654196696601	-0.634605254580667	-0.800407084055714	-1.4928163014272067	-1.2381359604231883	-0.6179974093205984	0.8368761345278944	-1.0687163832866498	-0.643996965364808	-0.5219003561235429	-0.33785384141327324	-1.219971068116619	-1.127560193748561	-0.4773532512518563	-0.7648736735561025
-1.1766386113159273	-0.5539661009224586	-1.1032276584734093	-0.9726724355501156	-0.9810091159897762	1.3064843149936531	1.0233558133895109	-0.20926454878927253	0.873880946555197	0.73225016145121	-2.1194577846713285	-0.11022492242836783	-0.9535802793051633	-0.3333242914540132	-0.2706152831211638	-0.5513417309037008	-0.9044714071482602	-1.8539034067538562	-0.9487212915206333	-1.397085770682945	0.2982296571173088	-0.23383633587339317	-0.23292303035704504	-1.4404685012624612	0.013548207839638735	-2.045923346678298	-1.262289377140092	-0.37098191695911187	-1.6672233345647733	-0.694083635219591	-1.6820293338403338	-0.10631641282242672	1.344084340173885	-1.1388435012873273	-1.4084167157583027	-0.7562940750056927	-0.6650268979413222	-0.9108625138866099	-1.41893499876942	-1.3620218904435624	-0.5135547839524044	0.9467443434132102	-1.0479054679538238	-0.5584172379695692	-0.3892481272498219	-0.32646816058875444	-1.2378423554711602	-1.1454414782939744	-0.5520678161289789	-0.8207203528749514
-1.1706010374235243	-0.5690640058178517	-1.0360812697775876	-0.9012995801439583	-0.8981163944942072	1.30930771891687	1.0735750275807683	-0.04184417360469926	0.7359382341358824	0.9028802605224702	-2.1148130763868886	-0.034942012584190565	-0.7896111508510262	-0.1598830662223398	-0.16218188237978345	-0.6054688376109486	-0.8043968743422372	-1.8456311810854422	-0.9096783361126258	-1.4345877730113767	0.3954710615165268	-0.20795516443762577	-0.14730465933098605	-1.342037042563896	0.0984828448713467	-2.1260407859120636	-1.3507719397348883	-0.3152630151164049	-1.7810766816720864	-0.6665420774552896	-1.6001545553970087	-0.1612959008905313	1.1914757415545956	-1.1006616830968423	-1.4404288229265951	-0.717338539102921	-0.7732071070091708	-1.0223045516737237	-1.3376698246017371	-1.42655683204807	-0.46001478428498077	0.997378851297368	-1.0077144518781138	-0.5068917846798704	-0.22582113647258506	-0.3013255639874063	-1.2869660318996479	-1.175329657708184	-0.4930489015991936	-0.8837196514175382
-1.2437048287362955	-0.5811716384345246	-1.0089525477628432	-0.8148081859500994	-0.7944234183432297	1.284564230755921	1.1251536967050841	0.17649886088837566	0.5638713837155418	1.054372009850993	-2.1003752756645055	0.08641217899758169	-0.6422536370038024	-0.0068827287916404245	-0.12891588276604443	-0.6800706739940976	-0.7062898053513754	-1.8374799425110198	-0.8374211228765628	-1.4827065266949115	0.45146178481189203	-0.24691753387451093	-0.13226323313047783	-1.223015281555519	0.12100248984148192	-2.1853765043272007	-1.4592616860363223	-0.3232695221565965	-1.8254109196126151	-0.6922767126991562	-1.524334204831993	-0.16802358837985282	1.124423335413082	-1.0668152766117025	-1.3697356563089875	-0.635192682198662	-0.8720883988930319	-1.0976190090942273	-1.261098140971714	-1.4203617079122197	-0.4534806669476583	1.0442363781282793	-0.9434159665422885	-0.48729806009891175	-0.05307434941914877	-0.3068590259159053	-1.3379946390877562	-1.1853147304271336	-0.4780962119002872	-1.0408862821481548
-1.2710331912763666	-0.5542062863957533	-0.9778446515753858	-0.7561204586647777	-0.6393454097701267	1.2422045245648448	1.1967932996254913	0.4304251809084606	0.388528922148544	1.1897483107464508	-2.1421640373631403	0.10746247409327106	-0.5212358083418926	0.13593710426026845	-0.0511926330356962	-0.8278636990216885	-0.642616493343932	-1.762350960391356	-0.7826587591806106	-1.493385859805876	0.5466328257082923	-0.23057009460593672	-0.1481633574999966	-1.1662108575198256	0.0576547794944529	-2.2158317637578917	-1.507442213180568	-0.3089553231149794	-1.8819688215977	-0.708762934577309	-1.3821584759066898	-0.210338620569721	1.0165959052149744	-1.0693723167350542	-1.3289675585020773	-0.6177468773665897	-0.9666131650640883	-1.131471323545162	-1.1595118701539728	-1.3778845985555515	-0.3865427594139745	1.022898547179878	-0.9641960846860769	-0.4362275969380004	0.0068490803901820885	-0.3906815844831687	-1.2980674204827447	-1.1413097687976141	-0.44490904198447384	-1.1524731504942831
-1.2998664630546206	-0.4745858682740386	-0.9484659448501643	-0.6814596757031555	-0.46405825727407024	1.2937807175095248	1.2790823577002743	0.5716661854401432	0.16143567295603994	1.3190577864020878	-2.1094949852288543	0.10062943866247162	-0.4162376897567559	0.2944331552996361	-0.0077179544205072505	-0.9105532559717199	-0.5391610236240386	-1.6660534090985948	-0.6923818594846687	-1.5655022815954074	0.6618366249650813	-0.2623303072828619	-0.2208520574486438	-1.12243956227204	-0.07000778350006868	-2.164761322826518	-1.544535975169389	-0.3542690646042587	-1.8674708673191969	-0.7471045474886593	-1.2809617472126975	-0.3130269911452205	0.9443594223397282	-1.0560279034141147	-1.2755325810816822	-0.6087990147953447	-1.0810184183846074	-1.1558516377115364	-1.050694914955248	-1.25908529371706	-0.36867421334416955	0.9944055322167863	-0.953072824387767	-0.40358227727855367	0.0671526135368337	-0.49367744480616604	-1.310566749654396	-1.058933028849077	-0.40727346288470745	-1.2364587068454114
-1.3557213757046156	-0.43865246616579084	-0.9369875648893397	-0.660550612167608	-0.2478928661330512	1.299944506281797	1.298981465651503	0.6832984106233179	0.009117532867610112	1.392079697631946	-2.0674875102249146	0.05018593455001079	-0.3105307352820773	0.3886665159275687	-0.0719561665023933	-0.8580477917631333	-0.5393149411801158	-1.502559901582024	-0.6543199512533121	-1.5356192634298171	0.6812900377115427	-0.3573057662053126	-0.3418915378360726	-1.0340249546749705	-0.20726404464716103	-2.120715213523448	-1.5513462055002631	-0.4454100416410062	-1.7906905170410323	-0.7048734228614584	-1.1587809136304341	-0.43164478211743074	0.9069251838824186	-0.9906617200360749	-1.2235462833776523	-0.5530827711242268	-1.1779978469056713	-1.162381768858424	-0.9002726151916587	-1.1386616514887622	-0.391767564224056	0.9907994131622109	-1.0067471920150146	-0.4151813804142706	0.08804712000948496	-0.5900798067320762	-1.3047901519742955	-1.0009644261736979	-0.3473168269344079	-1.3077960801624355
-1.3464357807770477	-0.4004396121925097	-0.8668530296574929	-0.6007663680903371	-0.05972004220908424	1.2257909380625582	1.32768299207142	0.7593739900065151	-0.1701226150227732	1.4351834559282532	-1.9952195520173077	-0.11838194152905301	-0.2728404359530038	0.4648152522750584	-0.16311939929447092	-0.8740313913948018	-0.6212695156363295	-1.3120333402515914	-0.663907695708927	-1.5955731369254316	0.7353156677904094	-0.4292896032078615	-0.4528443064732737	-0.994641487666431	-0.3823290179456112	-2.0790685507243944	-1.5785733745879436	-0.5608071556232265	-1.723621208228899	-0.6994399839688923	-0.9776467860110205	-0.5406293046266699	0.8653416144217358	-0.9205425208557994	-1.188926334216175	-0.6205062716056158	-1.1774845205744715	-1.1480671565773304	-0.7442382571427675	-1.095857903793012	-0.35172921023489667	0.989827591753244	-1.0850517826703707	-0.5134733893957732	0.019469219346344324	-0.6876388495263035	-1.3041813920072036	-0.8539477754731877	-0.24493989161851895	-1.3399604947592596
-1.2832316734583338	-0.3528923700072824	-0.780309223788742	-0.570895512645508	0.02785277618538077	1.2038052084051059	1.4140301532385744	0.7814541909087975	-0.3202271293772764	1.2928597471453123	-1.956780461728964	-0.21241942229403202	-0.19568822189908794	0.5049979534107527	-0.26183608805406566	-0.8946272602779317	-0.7194394827271469	-1.1210781287640326	-0.6048732508613679	-1.5747371799947447	0.8225250580501289	-0.6039226883560872	-0.5419145100609679	-0.9489365178545921	-0.5113880805793127	-1.9933725778083549	-1.5420407859233525	-0.6741620353902305	-1.6539248628219645	-0.644947847217925	-0.8927495209717089	-0.574092237182252	0.8684218865377453	-0.912189130634464	-1.1357316191249696	-0.686862816963354	-1.245176222211904	-1.1091923444771226	-0.6302608212123941	-0.9503612030437425	-0.3458333771160519	0.9574797219027126	-1.1086253199235105	-0.5692378784682306	-0.09020767776125219	-0.8330826491118188	-1.2678446954523737	-0.7651828739193551	-0.1269973211380943	-1.2886470036025863
-1.2300765572194767	-0.3286470112314528	-0.6536498119140653	-0.5924266856490891	0.05962371575920835	1.1535567080215856	1.449824891548991	0.8536208465098077	-0.4805026201215849	1.1731072305140122	-1.9459337338243858	-0.2903305546613681	-0.2068139665845266	0.5379065783856327	-0.3720449665218747	-0.8557838354944923	-0.9116302045444833	-0.9112837766759974	-0.6255939342875625	-1.5063026055599233	0.890131560373755	-0.7644927902694325	-0.6315246969169793	-0.8881384320947013	-0.6075241937979229	-1.9231118025403393	-1.5593029207323137	-0.7798660717142966	-1.601911023560045	-0.6116035185234667	-0.8123504216600776	-0.5036031754178566	0.7973237967809447	-0.8842991427349471	-1.0523851201250114	-0.7451624597094688	-1.253532747111897	-0.9924830968844244	-0.514011515132291	-0.7968530895953873	-0.31628307900495356	0.9016082487165494	-1.1995881255915302	-0.7134166419031108	-0.10666016243820224	-0.9545132679011639	-1.2097046333280783	-0.7520870365938079	0.0017222699634151738	-1.178196628284145
-1.1347453102695508	-0.2825793946439967	-0.5229902604194987	-0.6546993166198424	0.09661204462214826	1.0373934185402025	1.5447968904856242	0.941363257853744	-0.6163531299942857	0.9871790084029518	-1.9792489431096136	-0.4793578688929746	-0.24605721606239578	0.6019535422452824	-0.49302269965833306	-0.8369908442381437	-1.0367744576823783	-0.6872235071792887	-0.632133645975361	-1.4549023991035948	0.940481309074185	-0.8283129281823092	-0.6806884860182572	-0.7800681093142388	-0.6794224001760192	-1.908910858136864	-1.5475086748841478	-0.9516071312379605	-1.5165861689112075	-0.5832878169564589	-0.7134160643396235	-0.5716686752298967	0.7929630171938606	-0.800336243455796	-1.0732091809106428	-0.8030241889816756	-1.2358238442293816	-0.8838842448831674	-0.45619692940654294	-0.6474189970476384	-0.30166451401662886	0.8240044705709904	-1.2453390608614487	-0.8454795015048313	-0.2104307647372324	-1.0250793486067151	-1.1222815903287207	-0.6451268411594154	0.06498469277819839	-1.1100508955665804
-1.0322248589779721	-0.2629913920970211	-0.42895246620807176	-0.7220304741404876	0.07474898661148523	1.0456688326408545	1.5850310697592538	1.0334723036323266	-0.7652944829998845	0.8421649723783654	-2.0183786592292314	-0.658222899886064	-0.37148803195135127	0.5883193762108718	-0.5890285738374621	-0.7942705323304952	-1.1017100436302174	-0.5019030382955557	-0.6065842534855532	-1.437708498190925	0.9235134048614426	-0.7954939598536169	-0.762664734086756	-0.7190274173694362	-0.6593439715429867	-1.9086247247717232	-1.4732333623802552	-1.1658918891701644	-1.419589550273791	-0.5598740776535136	-0.6850200048512661	-0.5976032509240258	0.7581180895405726	-0.7378897345857882	-1.0819452877100166	-0.7926634175679566	-1.2566520601178213	-0.7491918455032216	-0.39954803667897365	-0.5222780674607428	-0.36189301749864716	0.7425148081181969	-1.1351632577169883	-0.9512437587994924	-0.36389939035261953	-1.1317064775459706	-1.0956576358137353	-0.5178453562488352	0.10356816859342008	-1.0474926432495866
-0.9485902186380892	-0.3123013912801694	-0.3615911246473605	-0.7411157169702214	0.12446006662274345	0.9841983128437647	1.679311569085884	1.1463456481529626	-0.9212495883535979	0.6852045008321357	-2.067728004108341	-0.7612385996659796	-0.5964102165816871	0.5835446993775069	-0.6354770368488335	-0.7584436426852169	-1.1748600651895755	-0.4659551394219846	-0.6185258639233712	-1.4184349715291709	0.893780844130057	-0.7726397475034771	-0.8127588959386569	-0.7235162570798294	-0.6002381784999897	-1.8408838630041675	-1.381071727767114	-1.3698854374979448	-1.3074322753503915	-0.5908449728315321	-0.5952304071719013	-0.561063820866934	0.7617898888352757	-0.7396833367683285	-1.05569894766323	-0.7301102990533	-1.2003487170240328	-0.6705289999260483	-0.42695051576191034	-0.41039328174964673	-0.3714646783666514	0.615111513765646	-1.0842563026839034	-1.0587071164801134	-0.462344112865556	-1.141001996670394	-0.9854184086584393	-0.38508021950552485	0.05599948532750019	-0.9232656457569517
-0.8414984378251417	-0.34670754610737414	-0.32228381058688793	-0.8051424341007776	0.2481252315452566	0.9190218022622968	1.7664277263005452	1.182419943991221	-1.0489108190283345	0.5488353072535148	-2.071049542271891	-0.915470241411691	-0.7699582299450733	0.5492069479874354	-0.6774732710009432	-0.7724533240379412	-1.1900350988790673	-0.4343524208602612	-0.6394368173899384	-1.3799743012460577	0.9095947581345539	-0.7174608990680507	-0.7980307514868278	-0.7613018166649395	-0.5515185681672119	-1.8385608480566689	-1.2904925239305458	-1.4847139703254235	-1.2342491260374868	-0.5916492110459796	-0.4833356489385707	-0.4912970707027352	0.7262231980827487	-0.7393254340090153	-1.1023228361275654	-0.7221204940793547	-1.121352072371776	-0.6475725455501685	-0.4810529393106579	-0.3968712775228355	-0.3013012477710292	0.5625950215235309	-1.1139421694516494	-1.1290212804191448	-0.6345135158090187	-1.187991287263117	-0.9207934264266845	-0.26268757692081784	-0.03226808005949185	-0.8349336747322236
-0.782930455428654	-0.35774859413179183	-0.33237894200223495	-0.8541290940764682	0.3660657128710348	0.8808935663527727	1.8375562567432913	1.236662351201189	-1.067732518919601	0.43317443650243587	-2.0239553947524582	-1.049439665079186	-0.921105093940346	0.49264780314795614	-0.6980177083724732	-0.6660365876837776	-1.187414750911608	-0.5034695898638966	-0.6277636219165277	-1.382881917627013	0.8815671068970025	-0.6484723888715005	-0.8729846355695645	-0.7827600290841309	-0.4715128241936036	-1.8921890302893167	-1.1826004867440187	-1.609406546747651	-1.205218801642097	-0.6325309506999183	-0.42263323792904506	-0.39354887603691446	0.7279133500971949	-0.6707376897026504	-1.1183967351192432	-0.692167714477561	-1.0823244061255666	-0.5704608105358956	-0.5426018882465801	-0.3217944181617314	-0.261662612261644	0.5481253024092734	-1.115351996327581	-1.2945740640674501	-0.7165060723157118	-1.0914461629081362	-0.8926480366962345	-0.13088622785560095	-0.08568169657209489	-0.8027641465559732
-0.767989702162415	-0.4491617012025704	-0.3127616415152713	-0.9837652879968614	0.46847397905842225	0.7488249309699364	1.9673646259708963	1.2778616926070174	-1.0581055240387782	0.272764266572329	-2.0444200629459184	-1.1316264973200851	-1.0175283094131025	0.3987943196204097	-0.7690020272950739	-0.6026926449665558	-1.188207304466194	-0.5501893878327472	-0.6317317849896407	-1.33507349961094	0.8847384281282192	-0.5430495908595274	-0.8685389264159016	-0.7588802314372443	-0.3558115632627241	-1.9244862126366264	-1.1057713019460285	-1.6635457126056603	-1.2314558598777836	-0.7285556965569725	-0.35078534136206707	-0.32752829497802355	0.6392211266232778	-0.6395718994404193	-1.161642992956796	-0.6354164412553337	-0.9997177940491463	-0.5250621830233168	-0.5880895424258736	-0.3057269744611711	-0.20000040109482775	0.5703148408835684	-1.0993835397480565	-1.3649473591968238	-0.9000632909874857	-0.9894520016175228	-0.7996506576775977	0.010910391307556343	-0.19990078901973968	-0.648396305685327
-0.7201282073062727	-0.4864499469384387	-0.29177463282077587	-1.1149444017609729	0.45804286361239566	0.6088292485254314	2.1139976339966937	1.2921122131620613	-1.081877445608529	0.14333831423569193	-2.067356826756183	-1.2347413476155693	-1.0489763562839638	0.3026617506059436	-0.7724946661255835	-0.6737420668895332	-1.1626649297536846	-0.6135997023660934	-0.642878525438887	-1.3450672822098324	0.9771211229141616	-0.42775971524260303	-0.8505899133949247	-0.6716722170545821	-0.292997866481861	-1.9507551954437674	-1.0136002357622043	-1.6667159625470718	-1.3328259537546088	-0.874703383955447	-0.2623105684694812	-0.21860663304413178	0.52626993839037	-0.6922919963484315	-1.1979344956371563	-0.5237801405601306	-0.9887384924256779	-0.42045157075380735	-0.6907924291501871	-0.329456513477879	-0.051863372297883445	0.5315332710760088	-1.106688176733062	-1.406489547335487	-1.062294747299561	-0.8830839942630171	-0.6883648048460549	0.15871011949651775	-0.2970622421021303	-0.6259029481801168
-0.7405512068127799	-0.48870426800008115	-0.32469936272315075	-1.3129159136716786	0.45744677300022385	0.5312769026475287	2.252127925416377	1.3375936169924039	-1.0417931160462728	-0.009884392208284543	-2.0498460587180625	-1.3130236448504973	-1.0925054446025355	0.2104956454518477	-0.8147578668712647	-0.6821165714517659	-1.0938574642560468	-0.6772672923963701	-0.6392425496798833	-1.2943042885216942	1.0395956628758498	-0.3589213815969138	-0.8699999740346247	-0.5834803111051224	-0.16094656254353573	-1.9362508526788802	-0.9590100172866824	-1.634044583168259	-1.3952046927916315	-1.0355798168550165	-0.23439950322092645	-0.1093205403659339	0.37811715722536465	-0.7296695472501823	-1.2734812855639066	-0.38480291645340886	-1.0211603973902423	-0.38510488584774444	-0.829945463126671	-0.2888554765859875	-0.05140465431102487	0.4444029605791805	-1.1076714055089951	-1.3245469079361365	-1.1930935283303128	-0.7868737635085431	-0.5991043290910604	0.25859276989678925	-0.3857495266827931	-0.5165688672506233
-0.8305559719065189	-0.47032183845074116	-0.3723966013244329	-1.5171069059387783	0.48527687535412145	0.4055843343559734	2.372325527424581	1.340328777979826	-0.9733736934685627	-0.08826976103910143	-2.003042318906919	-1.362498938922402	-1.12711858791594	0.05077971212559755	-0.8610532714579439	-0.6804451922673769	-1.051443831892883	-0.7898860293569965	-0.6979916370581881	-1.2928775899024045	0.9908142451668148	-0.18441121922409134	-0.8364838398340952	-0.5171254875977586	-0.07732589578169048	-1.8966457271915158	-0.9101509712478121	-1.5393905152513758	-1.4764413187674355	-1.1953322281346348	-0.1296357499467535	-0.031074495074528564	0.2733139904100501	-0.6983719168975466	-1.404427711700692	-0.18752704532992973	-0.9819531738710989	-0.458661539015207	-0.9327955917993777	-0.30699351005509906	-0.04130580317975556	0.38349671379418426	-1.1891219860563476	-1.2431791824528833	-1.252277051969279	-0.7544426391716809	-0.47116545236278506	0.37669963683219326	-0.44738180394532934	-0.4849499437391911
-0.8496713685111956	-0.4470570899653949	-0.4441845295615353	-1.6030266637770705	0.5034414964927824	0.3176896734780551	2.4845229689600465	1.2641574962895874	-0.9118980525994822	-0.15347779151061822	-1.9455022968727576	-1.3884558854071605	-1.133338736685412	-0.06145512596033352	-0.8548464571201345	-0.6778032783770019	-0.9421034997061843	-0.9565146772194074	-0.7333931912983359	-1.3312315679409452	1.0028828080208436	-0.06349430765614991	-0.8054280229731097	-0.4322249477202839	-0.024459525671218254	-1.7917274505974272	-0.884773611294716	-1.480746773245223	-1.529615493880769	-1.3876762351289702	0.03335682942654129	-0.08001534162056911	0.17334662594909517	-0.6988552077290805	-1.5144536251362504	-0.052363402431304454	-0.9101382854212883	-0.46942118223046325	-1.034542179693224	-0.29245268272663055	0.013206456547561769	0.3324347005811875	-1.2135087972273986	-1.146210176534377	-1.4533527206343648	-0.7355943502520537	-0.32902499094907534	0.45342103898755315	-0.543187598262419	-0.4957514854026628
-0.8801207585535782	-0.4136834623388473	-0.5721360134669348	-1.6892742143397108	0.4821325614797307	0.2525935924830711	2.5438121816377164	1.1801673634836143	-0.8427940035061239	-0.1719678112136806	-1.903461243477547	-1.2995981612571215	-1.150931565341136	-0.21766293464683156	-0.8526249753193816	-0.6842004459067372	-0.8198055965014616	-1.1242963765681124	-0.8026731876295333	-1.397769942742245	0.9476183108725926	-0.07125628118180975	-0.7992721516783059	-0.3963601462090157	-0.09175229634436288	-1.6762697279323084	-0.8272490967360975	-1.3421008181216199	-1.5931870880072083	-1.549946197683792	0.15522991816341292	-0.025936319823413274	0.08380067530488755	-0.713613179955287	-1.5175782065956858	0.03941629159442307	-0.9302362946035974	-0.46241423568379264	-1.1435403935195403	-0.2286391474050195	-0.01882856399235534	0.29030465599824573	-1.2530968727799554	-1.0692900509861054	-1.6372785941032582	-0.7444999007459978	-0.25019522223328017	0.491557769976884	-0.6077953052618318	-0.4605145766070315
-0.9700946792858636	-0.369282913846129	-0.7203953550945358	-1.756485062244576	0.5194773032051688	0.1569406100089566	2.5671148278367006	1.1082782354498322	-0.7151297568555466	-0.18302151452817267	-1.8779026425758887	-1.2137045396874298	-1.1626816206514508	-0.38512890633637165	-0.8214684568905823	-0.6457480771020201	-0.7361140971079271	-1.3455562396443965	-0.8570353084441606	-1.3746566899349315	0.9056465354882428	-0.09453951674420766	-0.8370577727981402	-0.35548480199256305	-0.18577970794660423	-1.5328879494805867	-0.8220557803999619	-1.2201355046678086	-1.6149389633720244	-1.6277716583016997	0.29250230129754523	0.030423692011681595	0.013787988991426022	-0.7255277833092746	-1.4540683598673827	0.06309404079180864	-0.9175604494555134	-0.48360512647565307	-1.261491782367635	-0.15460466868450257	-0.03842759648686907	0.3005396800888248	-1.3626567321436684	-0.9904818760616589	-1.7558382601194318	-0.7540859961962799	-0.1194360674589872	0.5909870318220802	-0.6614042452356379	-0.5102492501155704
-0.9977388037118582	-0.37499042689096485	-0.8180047813831435	-1.826932740103969	0.43194141314340123	0.06660888616948764	2.530923807881503	0.9686902624732413	-0.49996229943550896	-0.19885605529740039	-1.8686967182231424	-1.1666808358289402	-1.1027987434995996	-0.5616035869477113	-0.8322074356447626	-0.5638736735284304	-0.7430462926161727	-1.4566539375346859	-0.919843458289554	-1.3528480048312859	0.8764040871676462	-0.1592568794806427	-0.9101658860671125	-0.3202392116829572	-0.3636837597556272	-1.4876656865552456	-0.7989502795409538	-1.0968821429838589	-1.6871344420536445	-1.7281555098207835	0.3743733394253967	0.010772650252591748	-0.03360039637153547	-0.8038042937195901	-1.4694494927895676	0.03551787631945945	-0.9218317523030393	-0.372569585151342	-1.2827862021981213	-0.16981273613913675	-0.007293529996028354	0.3692000787854368	-1.538943150039645	-0.9121194598953855	-1.941902177977568	-0.8042015840317311	-0.0338020120041431	0.5781073135054811	-0.7033791304432888	-0.4314391475026687
-0.980392706836078	-0.34786363520542457	-0.8819262883952665	-1.8254322684834456	0.31929415784358867	-0.051421578486672656	2.4682742661170765	0.8614620768208866	-0.2587490757275249	-0.22332846885103125	-1.8697939148460212	-1.114442754986454	-1.0758065346549415	-0.667983397422012	-0.8054108568411079	-0.4113160799570556	-0.7247644677402784	-1.5976697332483956	-0.8991650359428622	-1.3167931022231734	0.8668889171023656	-0.21827003403323353	-0.9147489449034371	-0.29069546120585554	-0.4711683332858299	-1.3952406328459848	-0.801470612800237	-1.0790624677893883	-1.752648080385392	-1.7702815555700853	0.44769547094670575	-0.07888006586469756	-0.08032834715707463	-0.8475353054479988	-1.4162003527898015	0.05314097906147071	-0.9115128236160622	-0.2011250243735178	-1.2772648692887791	-0.23874570149811492	-0.02068070899681556	0.42727043679106613	-1.6019074327081764	-0.8328603523236433	-1.9730096320988266	-0.9131951852779263	0.03128476810341135	0.5434342396054437	-0.6696659517033444	-0.34005342354773394
-0.9380237898974523	-0.37284985323630604	-0.9162101297189542	-1.7597113566112796	0.2638249310279492	-0.12195534110501431	2.4136533568084007	0.7989471220481679	-0.09408755185184069	-0.2745953485557029	-1.9048306973269475	-1.065777087648999	-1.0756405198253511	-0.7187859376751699	-0.8031828348584087	-0.3675838375925663	-0.7622720764282441	-1.6824025997202743	-0.8529774833510247	-1.2531081246604547	0.874231004950252	-0.31004571896095906	-0.8717639073708273	-0.2552893901792291	-0.521831917496488	-1.3230254212025174	-0.8090281847819962	-1.0237118465015027	-1.8125972530235206	-1.808095975880957	0.4690626464781122	-0.058602368406474106	-0.13139332066553425	-0.9050940017046291	-1.3646312879543077	0.09842543922015326	-0.8267093887280774	-0.1117576065304513	-1.3137519471057502	-0.34755864424046	-0.04926158078243351	0.4365410264764856	-1.5927412767413578	-0.6934383256976983	-2.0477893722259752	-1.0770610561944338	0.06914754689635676	0.44389552514039143	-0.6850016216853814	-0.17296708792585908
-0.8590047546208162	-0.32578818256770664	-0.9486181191155911	-1.5782964869778229	0.1864101762254075	-0.19042561527003152	2.3007657317556705	0.769125306992154	0.08168864725393868	-0.22496472947786722	-1.8691286996892231	-0.9976779985963626	-1.1084298716536853	-0.7733385067753299	-0.7009422233979985	-0.2592472445743801	-0.7848428393134359	-1.8245701747765692	-0.7651014698473626	-1.162543777522902	0.8442430955571003	-0.29955161148019516	-0.8547525383188315	-0.25383982731110943	-0.5200412067157338	-1.285541950369081	-0.857639618736125	-0.931926750556617	-1.8582957326665988	-1.8571591841742563	0.44947599617930045	-0.06660465729914257	-0.0743671648657797	-0.9167292320170832	-1.3166561942866486	0.07145912786304401	-0.7695545655824112	-0.04525596716056748	-1.3569324229537059	-0.47310190145245556	-0.16464919881106063	0.4242966172359707	-1.6281523409511458	-0.5907415484201645	-2.001331904243968	-1.1787901323620198	0.04471965910998603	0.3519690864104489	-0.6569501622697134	-0.08320745666086324
-0.8080134072880444	-0.30531601176476303	-0.979442404094117	-1.314852414188542	0.23638752634602408	-0.20785190789743974	2.2058200470220966	0.795517065605763	0.2201922105404332	-0.1646449601577737	-1.8915155039019176	-0.9519101880456977	-1.2258773000113714	-0.8499848399708615	-0.5758939446038882	-0.11938197951820433	-0.7347039891981708	-1.9834735564926178	-0.6931348491241854	-1.094936366648289	0.763198762196318	-0.34661903963927376	-0.7996491704036411	-0.32906380297253784	-0.5019989605765433	-1.2221862036652582	-0.916795466611366	-0.9111678361314247	-1.8840360094630166	-1.8855674703138565	0.4685902550235054	-0.1014205834427302	-0.05243526927703292	-0.8883198555634759	-1.2267944603782877	0.09865737155530403	-0.7069680012517481	-0.0022393301988926973	-1.4279629208274138	-0.5601735938292861	-0.2953195166440855	0.39203963355696503	-1.599877099504973	-0.5330625883242983	-1.9418998174538156	-1.2938444424796898	-0.038562073479651786	0.31316754045627626	-0.7115337735829949	-0.011523510498162859
-0.7410045163268563	-0.29228485779810487	-1.0314619540518488	-1.0373373841470053	0.3262034587916959	-0.1783549474913307	2.1532153611812617	0.7316107324872911	0.31330945927073073	-0.13961962327674918	-1.9150976080914457	-0.9286091226946104	-1.3176525745836847	-0.8454452484020164	-0.4378668564110537	0.0018657628374848857	-0.6825654013246535	-2.12592207069805	-0.5718157587944408	-1.025385704952194	0.6562722233732278	-0.33632701021672495	-0.7571359065679418	-0.4384170884858455	-0.48557734129546554	-1.225339587337831	-0.96574347114282	-0.9065244924086487	-1.9592609343271359	-1.9138245390223236	0.47634709590553753	-0.1486096044036352	0.07778284923711723	-0.8896507178679769	-1.0840885405217038	0.07306494889645263	-0.5923488619598947	0.012901628275068555	-1.4537630830351922	-0.7195790678203593	-0.38781746568260295	0.4011412230089003	-1.5159136964594997	-0.49133823367188006	-1.882538782428627	-1.2979824481445377	-0.09203698956605463	0.1980630458545453	-0.8007809807300333	0.04045423462609945
-0.6590063706145649	-0.3654602871615372	-1.1181853901647625	-0.7167241531139427	0.3976877015694099	-0.15861092523334588	2.055956796494654	0.7343049941951646	0.43791329470407725	-0.07310266006095348	-1.962483978367343	-0.9276749380010145	-1.4167457828443364	-0.8198444577823452	-0.26138892128072594	0.06413197438941723	-0.6206208684350273	-2.2601937255326856	-0.46966282947999966	-0.9741008800472303	0.6241083833852212	-0.3483678177148314	-0.7318102340185966	-0.5852369229714803	-0.4366518087516937	-1.268409836374231	-1.0253426849430798	-0.9436919667996652	-1.9478762176097877	-1.9637486524688352	0.4566934939597408	-0.22223402089802785	0.12808639546909678	-0.8254803928384066	-1.0086107977729883	-0.011729745171550727	-0.48321813294114213	0.08227472762086657	-1.4548924538622674	-0.8471723857581489	-0.43598817478372354	0.3872475600683736	-1.3407798918791616	-0.5196014733193813	-1.851854806268649	-1.217203749673229	-0.20650693584684826	0.14093877262328247	-0.8869122148094798	0.10138751924062799
-0.6152769009282071	-0.3685477752181209	-1.158534861355426	-0.50855393729783	0.4719877643665781	-0.12080038433078885	2.029436762653325	0.806664295164668	0.5780809729264762	0.005392045335622519	-2.03090612174553	-0.9752121459299323	-1.4616969067603698	-0.8406762392613093	-0.17837021339947381	0.14508960314634708	-0.5923512189851343	-2.367825089803442	-0.3505604469892982	-0.9367979262991126	0.5850427553435995	-0.3460048381664623	-0.7534644966196951	-0.6964014946837178	-0.3843927035423547	-1.3677043799137907	-1.1127663356428381	-0.867138515141507	-1.9912412394800487	-2.0241107750402803	0.3363386616123759	-0.3059006437223886	0.19842526498500138	-0.8133531607067036	-0.937608120624728	-0.044843782934647566	-0.44369179155277017	0.030184015483448224	-1.4604592561953258	-0.9644841903735857	-0.5861519251309275	0.36855506723333187	-1.2302798057405053	-0.5514260533053227	-1.7911260837809952	-1.1024334676825263	-0.3482987543862747	0.07726696989913004	-0.9580151361166663	0.1793049187250344
-0.55029136850938	-0.33696223992749996	-1.1447207730989446	-0.3497619824596155	0.5663462084458637	-0.11176961088710935	2.064418048527817	0.8054977123237299	0.7192296475570525	0.023442862724472845	-2.0719062450113435	-1.0087315257670828	-1.4791028501507841	-0.9073761260732758	-0.17706126865181032	0.16759939736203372	-0.5709283698586003	-2.4273525192695273	-0.2935487278185603	-0.8964535543542782	0.6843729060514316	-0.30125949134344865	-0.7766716601276971	-0.7760564117341533	-0.27188214357838597	-1.4354956787491002	-1.1821684304935285	-0.8399710394094951	-2.024057966711345	-2.0438270869652504	0.28370857867940835	-0.41446361036592877	0.21262802826367083	-0.771401218311495	-0.8909415802326949	-0.11063701618967019	-0.36933990107056813	0.017597205460825594	-1.420262364387557	-1.1200342269091654	-0.681210783572028	0.3384314422467792	-1.1299638937618444	-0.5430180633284253	-1.6467562149975798	-1.0699756828216025	-0.4770779754553841	0.012839997115314094	-1.0118428566544169	0.32280550843657074
-0.47399414185624267	-0.2762052010236854	-1.0780132679656724	-0.19048488079505968	0.6726745607042977	-0.08818897647700895	2.0828739536679777	0.7549104946191655	0.7776367340741339	0.04460986693393439	-2.0224652401993053	-1.0759884602105885	-1.464698454879363	-0.9148034601858646	-0.26345325704307154	0.15133957891918823	-0.5353885999372114	-2.4111091122901027	-0.2525774678843321	-0.8793038558271722	0.7257434775168379	-0.31839969432906495	-0.7171299173137721	-0.7616974021457649	-0.14733972836849885	-1.5438498835895436	-1.2090087922917025	-0.8150731657057226	-2.057313043042065	-2.139362551726894	0.22603301796725422	-0.5464306704186123	0.2500908957203015	-0.6573128998037057	-0.9029255930880812	-0.12367966016302187	-0.2957388508741524	0.010888902931996052	-1.3896258992267883	-1.2449183122786938	-0.8044554218241329	0.3054785487577157	-1.0607102547735738	-0.5684373445723833	-1.556781311367876	-0.9318054120881726	-0.5905885439101758	-0.13226435173692255	-1.0213994514623332	0.5267725129609373
-0.4639064069867015	-0.21774968390400767	-1.0346295836544503	-0.06323203225826957	0.8038105352390701	-0.023096521787080986	2.1433323464059364	0.7814315471408195	0.8867174423922659	0.08903850486320228	-1.9929280536940932	-1.1344909336990479	-1.4710277939738967	-0.9126957869787633	-0.3069899765508802	0.10629060876211827	-0.4299669974796836	-2.4421458603430186	-0.22869615066092508	-0.8995613220777662	0.865687469574592	-0.25994762885300393	-0.6582723714329272	-0.7430690099708193	0.040511981111060025	-1.5676119501406072	-1.2359547589455153	-0.7418175554606996	-2.0628515423585503	-2.1861663498507786	0.1127632678168375	-0.6141833585719412	0.30898813881020976	-0.5341492693305382	-0.8850980924276731	-0.2101782546061984	-0.2504473628486702	-0.04632857286470104	-1.3844769673018198	-1.255932629201599	-0.9705371258333301	0.2591839956967708	-0.9234654334202361	-0.5686656319260626	-1.4228198179945764	-0.8339426965703002	-0.7085392728012818	-0.2139551713045865	-1.0307936870133978	0.5202005406811544
-0.44904479149827903	-0.1501231200739594	-0.9777319061853508	0.044738540963621884	0.9699965466862288	0.12348542326686114	2.177214549461843	0.7589158688103181	0.9119885050194814	0.11391508303025617	-1.953929021043205	-1.150749515840899	-1.4433662133363305	-0.9368888644345654	-0.37184496412455237	0.043552938738261805	-0.3579095281024802	-2.416446778201519	-0.31538123932959516	-0.925805776305696	0.9991836924992651	-0.22286406765861674	-0.5918677571619518	-0.7207591100611148	0.1647156527793151	-1.5424984611568304	-1.2545352816033646	-0.663095418476231	-2.0235772104797958	-2.2423762821459348	0.027110953604591943	-0.644907038318572	0.3575721128269859	-0.38184369995382517	-0.8975795716279842	-0.3004352087668257	-0.1879620628311359	-0.10796461547565159	-1.3772288636486514	-1.1059852296709225	-1.1286787060200685	0.22891930095834462	-0.817120823404754	-0.6259647493314342	-1.4014972069340872	-0.6810199979062878	-0.7191292565417957	-0.2948184690550108	-1.0557969070644428	0.5297017757999904
-0.44401639288027894	-0.12197381387062825	-0.9127003858168414	0.07591130618428696	0.9978539740262509	0.1918498744117884	2.227520664032319	0.673468761892373	0.9209364026736961	0.1624801772181584	-1.926775900318224	-1.0286943188086373	-1.3786972709458165	-1.026847633548482	-0.4606326574967204	0.022747454953541156	-0.2067643627922348	-2.3827047231425	-0.42092276479577206	-0.9638071543958091	1.1115516806665664	-0.1853431825206177	-0.5517963099326983	-0.6564171233908824	0.2667279313175226	-1.4802280813533215	-1.2655395333438888	-0.6017182614314444	-1.8943839890055016	-2.2679959436929327	-0.055399366776365144	-0.7457150976694346	0.4575156059077795	-0.2857569264706493	-0.9154722956511889	-0.40512768291325996	-0.21252130560351593	-0.197532318793945	-1.4103302839063352	-0.9833975130832562	-1.2896226413475547	0.19287782910840007	-0.7636363717765706	-0.730352704102072	-1.3842854479893791	-0.5290290401240627	-0.7356751781840133	-0.3795439112954351	-1.0850122654819774	0.4605596621310439
-0.45624149348071413	-0.08416368776023515	-0.8440345357193593	0.029210443943983765	1.0793378746792222	0.2509363868797512	2.208131174735379	0.5889065227020068	0.9624761416437397	0.13718485117843418	-1.9060162867960344	-0.8772512778755177	-1.314584620532856	-1.1177448485857442	-0.5741251069788553	-0.03239456847118112	-0.11720271777495446	-2.285195085778464	-0.5523276901870707	-0.9743290682001812	1.2168167968207841	-0.2036596324823392	-0.5098050889572866	-0.5770967105809938	0.3462021693018167	-1.4141934958884348	-1.2205070263953424	-0.6470664128049999	-1.7467141505444101	-2.1970222333926115	-0.07060935965157704	-0.799777073697435	0.49480597063032083	-0.26917627546085837	-0.8970675955430056	-0.5066125228035419	-0.18693939914210161	-0.21896814730406264	-1.4285106886267278	-0.8297001764198548	-1.4159653262516045	0.2064268753088993	-0.7332965780282648	-0.8635131604650587	-1.346167002269454	-0.44752442703265904	-0.7685915498932002	-0.4104932949419056	-1.0637763780470968	0.32404094922617255
-0.4551588198023266	-0.07643838366539787	-0.7790890406500823	-0.09208495450128695	1.1258168345472712	0.3097038030992799	2.19649018143354	0.45107768402892434	0.9816706161488113	0.038820294073489414	-1.9061378950238808	-0.6744486070570106	-1.253332737663396	-1.1716745382628169	-0.6466757086414954	-0.1614739749905798	-0.1157915881225926	-2.2064609551411314	-0.6919314553670886	-0.99199972997835	1.3168533451388544	-0.21888208573946763	-0.4854555727196458	-0.5212902650950635	0.3604395587517771	-1.371112965449763	-1.136385728818309	-0.6746833309180497	-1.6137886752406079	-2.1259642028364834	-0.1346993536064168	-0.792312036247647	0.5642849082909914	-0.22668933232832122	-0.9052481566140453	-0.6910825883303435	-0.1559227250091973	-0.21900356052974373	-1.4102802248459545	-0.7190382327319546	-1.5568093289369005	0.29646384168120454	-0.7249277270665245	-0.9909119330867201	-1.2890758468851113	-0.288357660573609	-0.7725380338783376	-0.47741600855206556	-1.0667237202186717	0.29211393255425466
-0.43462296107142534	-0.09308734271962045	-0.6153148265779336	-0.205702517831606	1.0784051125169918	0.31175095458341884	2.1480794699568726	0.36661989628882635	0.9988973775366862	-0.013518351019715486	-1.8992007808921372	-0.43599945157195447	-1.1918038471925618	-1.2877958194734063	-0.695964699841914	-0.23651520358491615	-0.17335844137664988	-2.0714091114724438	-0.8502565932189057	-0.965681482578678	1.4347672486889307	-0.25928715913872685	-0.41181965324681336	-0.45086212680486487	0.345891751348292	-1.2885467095821972	-1.0615878313533735	-0.673554677234496	-1.4143785128647584	-1.9857958837304377	-0.18811183583414362	-0.8779760882664087	0.5854467025369907	-0.1987911567544945	-0.9660838979086218	-0.8622424076188272	-0.13449594922998045	-0.22214126254980826	-1.4198961540758945	-0.5625542172241252	-1.7131233239218353	0.3833254374026168	-0.750156328071262	-1.1127325689848697	-1.2855430870364315	-0.27919578317265686	-0.754557541491532	-0.5226783837171316	-1.047272952298174	0.2869919157210409
-0.4292453230633039	-0.05582280080146107	-0.43707717673824825	-0.3750668330923704	1.056221876951517	0.3658266201294743	2.1133431915793075	0.2439915763816815	0.9305674289088918	-0.09392154103895806	-1.8933136721306756	-0.1807548056721045	-1.0877859750269434	-1.3614905246020175	-0.7578643699498114	-0.3260275845066997	-0.1843813568283721	-1.9246232989084924	-0.9742451750705621	-0.9067851989440407	1.573549677205426	-0.27970090382360263	-0.3131967076885154	-0.3391476185805192	0.31207964527279775	-1.2579166663128665	-0.9324853308776804	-0.672995682502886	-1.3028043264185523	-1.851975072358528	-0.26105962411509137	-0.8638519593566023	0.6144988905204414	-0.2600848279988385	-0.9194704976232284	-1.0323576445776723	-0.11076274477318951	-0.21339086876802446	-1.4213636637159526	-0.3923949347767003	-1.88114445889514	0.4285983518215897	-0.8133047094920383	-1.190353390375508	-1.245720579219244	-0.23371602782286288	-0.7450601889514962	-0.6594115868406261	-1.0517223696334688	0.28075782320190634
-0.40759916776692495	-0.06357529690122939	-0.28882519398996537	-0.525607723377231	1.027701719694394	0.3933230995975056	1.9830418231940812	0.1390969122157757	0.9002973863271138	-0.24748562832440335	-1.8665344513301172	0.05498303245383244	-1.0252989418253302	-1.3555491886581337	-0.6389127215949036	-0.442494941434697	-0.16209311983478494	-1.784387780989933	-1.0924756848399948	-0.8644878351114672	1.6842371466068973	-0.30279105524917943	-0.14134500887262114	-0.26829423205892133	0.3813268815253671	-1.258606781191841	-0.7798763595031538	-0.7808962733157341	-1.168659752616683	-1.7266066725032019	-0.32608895674217686	-0.8485107671175264	0.6440776230593998	-0.29423320812317216	-0.9856474106876606	-1.200646589427756	-0.055062367621186145	-0.1755245441328958	-1.4432041435739698	-0.2918381603962414	-1.9174440183998787	0.44418589076968995	-0.9025558758315597	-1.2518696115556884	-1.160048674338811	-0.2215287242074318	-0.8008106358538217	-0.7542461962317271	-1.0259814524218125	0.3180217548824634
-0.4291506160218549	-0.1047694561337615	-0.1498435594630248	-0.5847015805802251	1.01777833219164	0.4362761529795981	1.8241651508645575	0.036683583528569215	0.8933411385850125	-0.2868166879838056	-1.8364309697937433	0.22636278462654968	-0.9062120174165423	-1.3387232260804314	-0.48184493828072544	-0.533010025267964	-0.09784688206440453	-1.7087512758031913	-1.1019217975697084	-0.7808197033998339	1.6861420648575471	-0.24674437675767263	0.05828320433500615	-0.20151494064866018	0.469346841114404	-1.2300395169992728	-0.6766768109603257	-0.8680158344802447	-1.0659797578347585	-1.6094336611173126	-0.44466246384502695	-0.823508776236495	0.7204659354688696	-0.3476668646631166	-1.0369925747531132	-1.3353471963933259	-0.026675949804174	-0.1905266669728526	-1.4531604530673574	-0.20329753178434357	-2.0020928701050087	0.45388737299545195	-0.9775359669621674	-1.3045748556178338	-1.129021241972779	-0.18213148557006908	-0.8493383316275042	-0.844789784640305	-0.987917842741148	0.2913137340775942
-0.4405616809019282	-0.16071698257585812	-0.06846113908836399	-0.6695207943131596	1.0140184735030002	0.4806164726061569	1.7167662446655338	0.014771605203937426	0.8507148742121562	-0.3461681857077766	-1.8914795659480155	0.42237704667159387	-0.8764678518909784	-1.2910304779424235	-0.29914322975746005	-0.6164428521922993	-0.07132750582222426	-1.6333394863513206	-1.0906449424905518	-0.7218290008046246	1.7304838147560608	-0.19863461891838502	0.19221950674264784	-0.24281972017497733	0.512240648301056	-1.1756829071150288	-0.5729252230409376	-0.9188764872320163	-0.986276927504603	-1.5002324078384415	-0.49906415416341954	-0.7314651787834865	0.7296000437285223	-0.43798814173445627	-1.077793917902233	-1.419404583988266	-0.07280035257922313	-0.17079901908743517	-1.446970954448017	-0.12623778189308463	-2.0345216871980925	0.4292820740763109	-1.033187514125612	-1.35996151873616	-1.0659102789136383	-0.1858590828693223	-0.8640275702227604	-0.9830063003166867	-1.0031670813296274	0.26055606518118124
-0.42024953168257195	-0.18352913242705704	-0.02916372272057465	-0.7158879163198608	1.0483585557940036	0.522690890869777	1.5309328788186316	0.0006640633482225711	0.7482703180669887	-0.4077416607799852	-1.9200121232873664	0.5948368631222254	-0.8289170306091778	-1.2668887639513318	-0.1291543450666386	-0.6372186072375389	-0.00030606470128223816	-1.5092063720710274	-1.0296200388714674	-0.6694716886400898	1.6697088226365167	-0.2313576637849669	0.2609132590444353	-0.30276003804252477	0.49449051480437933	-1.1811348631561123	-0.5140450561795125	-1.0442374116709794	-0.8889307164035956	-1.3921619777029182	-0.5146920130054389	-0.7633692149540746	0.7086434080148191	-0.5015626635504973	-1.128073701490906	-1.4306131774616089	-0.08157220125835168	-0.22466595261086875	-1.4053762514360741	-0.11717726113061673	-2.0248485902044013	0.40828702813122053	-1.1271485972419115	-1.4304220857307726	-1.0997359941626186	-0.11454904491708491	-0.8293202359844332	-1.0431858391449949	-1.0187772146532303	0.23533141706443822
-0.4367967890132773	-0.21878598476829975	-0.01820347409367825	-0.808459810323496	1.011980989872741	0.5724702031684444	1.4582438985356052	0.012312110652128134	0.7267159429997572	-0.43276634425523836	-1.9418280948484554	0.7344743681233157	-0.8046928107346825	-1.243023349977306	0.07007013394696059	-0.6978287828062703	0.08903829597069667	-1.468041491912297	-0.9553804573858555	-0.6405599742462613	1.5862989476985938	-0.23647638962255274	0.2870844521178523	-0.3757500153412574	0.5263501613619285	-1.2590261848090836	-0.4516245198871047	-1.1109937910380823	-0.9109423620903352	-1.2830479329980093	-0.49423443648235443	-0.6766583278794304	0.6818424587903208	-0.5844547436777967	-1.2248187398374177	-1.4614883592519414	-0.15506236227292966	-0.2979217061410197	-1.384217706198053	-0.2180551624494897	-2.0353091183767447	0.3576817079206494	-1.1950856906179346	-1.4572426506200127	-1.0952132306519469	-0.02208559066869199	-0.8190405571813445	-1.0822198041221016	-1.0729343896714565	0.14351748196827327
-0.48468356777957694	-0.22660923557477664	-0.013981832206304529	-0.8713101143717086	1.053013416682163	0.6608943975666237	1.4362754030912808	-0.004629022333113903	0.7060202564671433	-0.5048479856406582	-1.9893896172734145	0.7203225509721525	-0.7635518694561718	-1.208625769006616	0.3033307189983572	-0.7418626374947741	0.1262447249341348	-1.4131798051804783	-0.8550449448552468	-0.6078357728526218	1.5418686635265382	-0.21424025709962052	0.3339856515902263	-0.4663898939427722	0.4595888966780972	-1.3073363602132786	-0.4281896837688694	-1.1197382431667333	-1.0074167763193245	-1.225027211562952	-0.44247627303521286	-0.5580235599635122	0.6184703781800344	-0.6512817564248486	-1.3224893599755616	-1.4403290066724002	-0.15232194826522144	-0.40213303090755276	-1.319602527741232	-0.29429752469156367	-2.0434563939678556	0.3453410374123414	-1.247780821697457	-1.3827886815299206	-1.0147826327125857	0.08914537812734527	-0.7814475729058769	-1.1291873073936824	-1.0679777080933806	0.10412374445630523
-0.512893710273749	-0.2459196814789985	-0.03839778430799666	-0.9168501077699277	1.0746531226323273	0.784654145263682	1.514920208026184	0.0023830647204942505	0.6858235731904867	-0.5216371995902416	-2.0024212094208194	0.6218150559505288	-0.7523385638063257	-1.142452889054122	0.583402202143927	-0.8425544032904219	0.1743303692192917	-1.3607622356694977	-0.7297280896602162	-0.6416811994605023	1.5368220088727504	-0.2743328138376723	0.2925769685709993	-0.4836019077459127	0.3685843789999064	-1.377337200293076	-0.35710068220084934	-1.0924009172125573	-1.1303285212602459	-1.1706658028868149	-0.4212892040836474	-0.4563088400514294	0.5769342808054985	-0.706185182271134	-1.404784200532855	-1.3787623344139273	-0.16387282806418235	-0.5024783231496059	-1.2970079599053967	-0.37504936975048203	-1.9899219461066255	0.26300017791765734	-1.2878217299925256	-1.2645876072283126	-1.0003232444638281	0.2504629472855219	-0.6850251058433825	-1.2222333145582092	-1.0733525614700437	0.12014906318358982
-0.5793115431989815	-0.2444780691942426	-0.04882441851887785	-0.9692696445980596	1.0809853911560496	0.8881837598609783	1.6125230227842084	-0.04072129086392414	0.6576021824641953	-0.5285140585937029	-1.9463515579146857	0.4834594268888674	-0.6503525234236576	-1.0419762107328854	0.7680095561815037	-0.875476897033064	0.3190560850820338	-1.2870835418585143	-0.6117101226622459	-0.6577029560324925	1.6310642393575328	-0.320415648904602	0.3043760237278171	-0.5087290605039796	0.37995934941396714	-1.3797254633472624	-0.3107886015495792	-1.0677302909346105	-1.2188567126434189	-1.1317923015286948	-0.39298758756101004	-0.3934206198155707	0.5875073346237378	-0.6740031522646808	-1.5425243620596256	-1.353422059470631	-0.1345800748602245	-0.6147799775167705	-1.217899914970791	-0.48474184788884633	-1.9453351592296126	0.15712089103227214	-1.3256498032234296	-1.1056013411872132	-0.958338473283692	0.35222027425404545	-0.5560205041757701	-1.2691517485835382	-0.9599564956437054	0.09450676346713485
-0.6701818015056034	-0.20032554666836946	-0.15221336144656247	-1.0387090242206318	1.1144181057012756	1.0726361384296648	1.6822728007015393	-0.0333287666126373	0.6683482953934086	-0.5137610085423898	-1.9253518135187047	0.3281287099092154	-0.5435572705918016	-0.8801388777563769	0.9560328835834533	-1.0041539409731342	0.41144139547184755	-1.2461476475673838	-0.5380968427602524	-0.6913111968666923	1.6712628399327734	-0.3426868884319154	0.2693192857544999	-0.5413627065012113	0.35437579659280893	-1.3813273252202447	-0.24305699283613919	-1.0368284422245082	-1.3682680138368806	-1.1204668333578376	-0.4054140584399667	-0.2852942359270918	0.5894387322843874	-0.6142810674909661	-1.6794913481450167	-1.289276344453103	-0.10606321119758613	-0.7286943772488573	-1.1303068806486454	-0.5510255726457249	-1.851919080241602	0.06688213333640376	-1.4288637306905039	-0.9548905127246654	-0.8569219929972031	0.5607849693363434	-0.4353819373841582	-1.355058124017076	-0.8711715493324415	0.04026856055709862
-0.7237844802630681	-0.17341822538064677	-0.27352765132832696	-1.1091424195613708	1.1997972029270638	1.2137357425187603	1.7228046311816168	-0.038130303714269224	0.6755858331488405	-0.5393319960604821	-1.9167375948715957	0.10865649501995525	-0.49696867126230637	-0.7212216463063799	1.0818558650961563	-1.05012985259911	0.49755414363119244	-1.206703808820691	-0.49526162174517097	-0.8106061756522249	1.6688307564284	-0.41921059371667224	0.11087496515518236	-0.5455079449835163	0.2973032872848139	-1.3257547940256946	-0.20875111693327836	-1.0051016757845619	-1.4141734775774428	-1.1037987219731804	-0.4013522940202209	-0.17676685203988932	0.5965815114567394	-0.5154879569310444	-1.775525921620071	-1.1799900687646132	-0.10114918100620296	-0.8651839414415982	-1.0627841887109848	-0.5455573916235598	-1.6948653070811897	-0.012031186419364548	-1.4334285584878173	-0.7716939028542568	-0.834835067950744	0.6308230430401174	-0.292261539716245	-1.3737836252037399	-0.7612528202164189	-0.03856059013916933
-0.8426850811806247	-0.18513829661391723	-0.40734791507893575	-1.0828351417330748	1.2893520728513117	1.3388957460709567	1.798442164210142	-0.07033029829228626	0.6555014447059542	-0.48796189718321753	-1.9222989024853212	0.005793339071852854	-0.4277495944223829	-0.5855369955220917	1.070522638143557	-1.004132891954646	0.6143241381166973	-1.142836278721483	-0.5123963954660062	-0.8667599305452702	1.6762438143533511	-0.5284179461050329	-0.06549545517209238	-0.5910056451706298	0.17952013574925635	-1.1980854037070476	-0.14020474982486367	-0.990669800626305	-1.480264513519733	-1.0110438504162376	-0.3643177681492489	-0.08885771392494679	0.6328920356643459	-0.4344587635005858	-1.7624550286135918	-1.0762298835694684	-0.13495822204925245	-0.991634070437786	-0.9914356183427415	-0.43069341874378325	-1.6185549212930084	-0.0427034275630587	-1.4315236953140262	-0.5091839736179627	-0.8544365031167624	0.7087901724568526	-0.033159589004976134	-1.4012477387319926	-0.6986446290092655	-0.1506700663027524
-0.8770642394610906	-0.2300005938900803	-0.5569270717122896	-1.075063599361595	1.3719875256423717	1.4585801777610774	1.8543103238942578	-0.09410141937512613	0.5926145282088771	-0.51580625383392	-1.9091570461611755	-0.1560654645134591	-0.4348672003874963	-0.43178427189107654	1.0678579318458055	-0.9695138932484886	0.6194309763962698	-1.0789586515375928	-0.6094160313600601	-0.9500113100354236	1.7246731247363614	-0.70595049601905	-0.2776806532452799	-0.6775782051978028	-0.013883828326856695	-1.1258819962773212	-0.05297739689709792	-0.9776181030825596	-1.5108318194232098	-0.9899552705844951	-0.2609867738867052	-0.0005756565938448133	0.6889296060911917	-0.2937032660820882	-1.8027343335810595	-0.9967229687684582	-0.09649040233300929	-1.1383563651375697	-0.8682611909478821	-0.2868051731181327	-1.4895044585799933	0.022193552939603945	-1.4252821316691247	-0.3069432502439639	-0.8873072684814813	0.7766949949731765	0.17858827150275697	-1.3966670399922898	-0.6097480709662692	-0.2211477957822785
-0.9301464599771349	-0.2703269634119124	-0.6603559586369148	-1.1035728150447872	1.4190614474818601	1.5060110391165966	1.8742365800840592	-0.1163142988904976	0.5948573787486915	-0.538288336589771	-1.886376376494115	-0.2516737143633981	-0.41288689386911387	-0.30093814804025143	1.0166054326880312	-0.9032411599684881	0.6653494014996404	-1.0402277470344685	-0.6920892681369432	-0.9751634782866139	1.7202932470016932	-0.8472890493735787	-0.4959480798898512	-0.6694518333707574	-0.16598481403719503	-1.0414096945210374	0.018734868313579116	-0.9932841745280975	-1.488179815386295	-0.9250513515691561	-0.24833001729058668	0.03531004642144643	0.7663248264331353	-0.21035950107242218	-1.802852325594158	-0.9147044303836738	-0.03912810979514929	-1.2447127140959553	-0.7723195328150495	-0.17711652105699366	-1.341329353645563	0.04976777377025777	-1.4494487999703898	-0.14242389992917892	-0.8775690457648325	0.8001246026226803	0.3551626897828547	-1.3674172571119516	-0.5647065652160337	-0.24482839859099056
-0.9333058725303373	-0.34074977703418263	-0.6800008254858052	-1.1602366898951786	1.4474763639409733	1.5867010872856144	1.9609866033596834	-0.16171691481582587	0.5385079920146149	-0.5850636671427876	-1.8715955316663162	-0.3516197744768804	-0.40742282406640484	-0.13157110825252394	0.9320711103096444	-0.9131895989413932	0.6221699964867455	-1.0673554554571583	-0.7489661135471958	-1.0127722647564703	1.8354890037809461	-0.9671313408898726	-0.5479342693911651	-0.6544891370109142	-0.22039762685222283	-1.0130182811050799	0.10181369510137954	-0.99769714265375	-1.4397540243945355	-0.8950351107613596	-0.22775339899368188	0.20302091435857164	0.8036443406822581	-0.16586222769128983	-1.7641921332508628	-0.8930323809065666	-0.014701957568432334	-1.3254638911252203	-0.7021119674691505	-0.05786139286711918	-1.2389441582556446	0.10215724558102195	-1.357303040052347	0.09394492450651097	-0.7343582885650712	0.8163709997919677	0.478925682252897	-1.4127957064250467	-0.47127224764570996	-0.20063671734200472
-0.9590347622862925	-0.40559168929452005	-0.6906827024258455	-1.1969047242631858	1.4626904310977986	1.562647805853532	1.9556853052939136	-0.15286404999391215	0.5201521598580785	-0.6693985606729737	-1.8338092234547603	-0.44770324864228755	-0.4443427197205617	0.04362922708779996	0.816199796815112	-0.9119541108350351	0.543072870525603	-1.0038275343515641	-0.7957688313571086	-1.0225521574335332	1.9182550975408748	-1.1184791196801414	-0.6682155499131209	-0.6035118160673305	-0.33567169699078525	-0.9358680933650027	0.1798814842547946	-1.0186207505581184	-1.348124038982847	-0.8972454195221445	-0.24176815327963147	0.24190809513764155	0.9398664288285075	-0.16424017418420217	-1.7100811052961635	-0.8774719315296743	0.1514964253683698	-1.4113591211370022	-0.6012513929233376	0.15556366788867665	-1.0504707475732387	0.1474660440225636	-1.2735158653663645	0.30997292197463483	-0.6335658127326779	0.8610472560580018	0.49608877497320253	-1.3694248096993844	-0.33579477192102586	-0.11931981025442358
-0.9245483411066084	-0.45269314908053887	-0.6584279837676523	-1.2178672644033743	1.4559822658084287	1.507716629857395	1.9141602073817274	-0.07665482037744506	0.47079557449328335	-0.666666093493892	-1.7496188490405928	-0.4975407029140376	-0.5008765559986836	0.23827027959040067	0.7445877112616228	-0.9328882097760196	0.4697201877261496	-0.9912095590202711	-0.8087311801205702	-1.029325506769018	1.9724234815960038	-1.2809166229112923	-0.7677920286584424	-0.5694993296062544	-0.32280231107667123	-0.8768565301045437	0.3093191698213674	-1.0797379091715225	-1.2488361566035733	-0.873638636214325	-0.31266663310211407	0.22201398483993384	1.0011801676719927	-0.1429753666943326	-1.6036955622950715	-0.8586605295206858	0.23473476035542218	-1.471955097610293	-0.4760454962778905	0.3119047545599732	-0.7688553783336973	0.17334134706540164	-1.171727049306078	0.4856375977390429	-0.6108927460331222	0.8838708863660567	0.587567890369332	-1.3071903410803656	-0.28047850420384524	-0.0809884188684479
-0.9182755780612721	-0.5565819876522362	-0.6463288823363222	-1.2098744916805062	1.473281259107655	1.4562616856766168	1.8093445922831894	-0.06912074064512298	0.37134284627474884	-0.6557514709122342	-1.70296612123776	-0.5507966186400403	-0.5289404617175599	0.4056347641582888	0.5772053797507568	-0.9075461841905321	0.4679597908302179	-1.0030073130231767	-0.90494119272127	-1.0519371865609313	1.9785597004683482	-1.3694608576918739	-0.7909944894381813	-0.5849524213599718	-0.319697389298675	-0.7593205480626379	0.3489971411259824	-1.1536944667699283	-1.1044229301684352	-0.9010989949698578	-0.2842766516264033	0.14180377598706828	0.9815888749622597	-0.10203492369608905	-1.528014895134201	-0.8326564350053822	0.2558706512136254	-1.4979715253592985	-0.3691072821645082	0.45207176441166164	-0.5754715107344739	0.23204859892653823	-1.003562352039367	0.6009161689583902	-0.5668419382408265	0.8705109235754179	0.6572548511381378	-1.3190673547304648	-0.2202096930181674	-0.024708363693146378
-0.8608725640223718	-0.6318326109430181	-0.6607677541646941	-1.1876674522216724	1.4778007722112798	1.397276486592969	1.6744732525509254	0.02209849263463152	0.3205250608285539	-0.5925717445304333	-1.6869501361256465	-0.5227585327829398	-0.6107855829743353	0.5483003297006699	0.4795182246323842	-0.9154102441333942	0.41027070341469674	-0.9957940002065986	-0.9628875099542495	-1.0641847394424713	1.9277925184606708	-1.4002613092742515	-0.865866926269744	-0.5993025598453839	-0.42490337789601507	-0.7305888784280663	0.36278643613953954	-1.1799670011315593	-0.9978531038994589	-0.9371512616916926	-0.3034943613627614	0.09015899555753235	0.9741563703167817	-0.13964284151950115	-1.4169445338790005	-0.7835493449480622	0.29891915983492945	-1.5675676490802013	-0.3095228471517153	0.6267290341055367	-0.4119476857669767	0.25079410702672067	-0.8137306460227899	0.6316197796491431	-0.5811233666038477	0.9171093100806782	0.6569199460245619	-1.290698720149361	-0.18505193890907795	0.021730224356132012
-0.8351639071343625	-0.7476988459048547	-0.6149878715698179	-1.138567441216031	1.54421355696636	1.2241239535232702	1.5588535107944859	0.06469368275136544	0.29651326864700567	-0.5693376769584639	-1.6886032820050794	-0.47426671106840057	-0.6929178624534927	0.681614290915457	0.3536627783831911	-0.7738286618190161	0.3830876631670209	-1.0429841266072344	-1.0050181892790655	-1.0931397832017757	1.9339254820444887	-1.426188371645515	-0.9309149635300444	-0.597321757546774	-0.4868772169773662	-0.7208273659305194	0.38126554118967027	-1.2234278414473878	-0.8659662836810185	-0.9307535531245963	-0.2724516130859083	0.06228434520855417	0.9238067053695328	-0.21117120377244575	-1.2697253528777954	-0.7108174349320421	0.4071903955638872	-1.6396287137580188	-0.08101362189671582	0.6966722687983578	-0.1997154361358508	0.21564438066369399	-0.5515119721925498	0.6551754164277968	-0.6274747290431605	0.9021396596836887	0.6741128842478334	-1.1492209157233986	-0.19803144197752184	0.046177864078917705
-0.8036174221140975	-0.8598249593231262	-0.5499124922805709	-1.1143754375363506	1.5074932307753042	1.0665755040888891	1.4702595038622586	0.132883720469306	0.295549664366172	-0.5182950385388402	-1.6186283013849505	-0.4328606435617566	-0.792104323615567	0.7585098254725332	0.2816568648735627	-0.6741256572166715	0.31963360399981106	-1.0004592091742754	-1.0115803640631758	-0.9987963618406444	1.9922830394580284	-1.4667241947254273	-0.9352455759109493	-0.5901497788156359	-0.48089778763698676	-0.7101235532152292	0.3663399522974489	-1.2119214794833721	-0.7428626411396932	-0.9341234750387238	-0.2944830998148009	-0.057936482202287684	0.9070973191242626	-0.31205822209262535	-1.2087251208842926	-0.6692410667537207	0.5037116268628631	-1.6642330109377728	0.11483080697757933	0.7104167865798197	-0.05987439037220099	0.2057196707900359	-0.33831146179173394	0.5741391079535558	-0.7401314097050686	0.9350160615452463	0.5928352963513833	-1.0408169564205694	-0.21309155840782026	0.1253324941057258
-0.7283891796669941	-0.8546658511455556	-0.5026519222191626	-1.1426327337204012	1.55948594712799	0.8710270969617608	1.4240674033704133	0.16184977078720383	0.28581433563318137	-0.4437595270438538	-1.6015169346981355	-0.44590729641951166	-0.7821740849209737	0.7624656092745503	0.23646747772252116	-0.6514868153518042	0.2608580948577799	-0.921207431696853	-0.9582715340273211	-0.9967391589233212	2.0296914747909867	-1.424697574333725	-0.9409708974246703	-0.5499929857262004	-0.49878888707391356	-0.6619465801670847	0.27867674586005114	-1.1545571500587144	-0.620727649950545	-0.9923942782402021	-0.2503317925732372	-0.1286312288164205	0.8363614122352322	-0.37610829406275653	-1.1171781988244234	-0.6022352851101977	0.5707354695548068	-1.7103451021668392	0.31317697208355977	0.5990360952125325	0.03215570333176256	0.13592406577500526	-0.18188470249741823	0.44254850078354124	-0.8131708536953468	1.0034482479366702	0.5042868606418682	-0.9481033792990372	-0.188680463152651	0.10154846915309954
-0.7315734169446978	-0.8528352425640178	-0.3979645123946277	-1.1883813317575052	1.6105024882517227	0.7192156480892915	1.377620791967801	0.22766617233384587	0.3326255982411826	-0.4001759416397183	-1.4778645542193827	-0.42516323936350675	-0.7792462473863194	0.8168512825374796	0.13920179191259252	-0.6424121871327018	0.17955034908850326	-0.8032653871461127	-0.9330414791990697	-1.0290255554457741	2.0884632485207613	-1.3945385429013883	-0.9266175704211193	-0.508422432472435	-0.4714726708670073	-0.6610576365473634	0.18858759371024053	-1.1401533431283764	-0.5155817230556691	-1.0498997609850795	-0.25733630421896897	-0.22546370090377188	0.7484669071983882	-0.41541730752207984	-1.0495963067892176	-0.5236066865804005	0.6534260318749763	-1.6845667550529022	0.4339680972198662	0.5333744836770208	0.14998687945952444	-0.020472187550460763	0.027018208455999095	0.3166125582793895	-0.7963856413927987	1.017750671946139	0.38422394378097036	-0.8754273247666362	-0.23062190352565998	0.04040041420263043
-0.7153598584395847	-0.8973110486960392	-0.31335498795471484	-1.163566878752119	1.672111421641762	0.6615120224050741	1.330445141705344	0.2659902478590926	0.3277361987421349	-0.34911455331534863	-1.2976553179276373	-0.49778435752117484	-0.7552405409738114	0.8215049364210618	0.09038741808250877	-0.6927506455687426	0.025031652154844607	-0.7048152352562659	-0.9615667560371831	-1.098489834101475	2.128572981634105	-1.376025104124778	-0.9294842334999046	-0.4681500583573113	-0.4108213077561997	-0.6462352589719819	0.16751516592237078	-1.0904706459356732	-0.4336026632709509	-1.132691537458968	-0.26337182272460463	-0.3472767132743626	0.6540108614260569	-0.36346874901028725	-0.9746231984002215	-0.5385667941318573	0.6830538909245204	-1.7310263695737245	0.5732179938771514	0.4397652852688198	0.18946640945637244	-0.1278030276909617	0.24296410575763297	0.3015452568138154	-0.858706891230387	1.0404419350908651	0.3420838246077962	-0.8333322284435057	-0.2037583863490992	-0.04227568229668927
-0.7254874850629486	-0.9250379354268482	-0.2984143288633808	-1.1945466048152635	1.7418179562641924	0.6009028895319007	1.2750472020620975	0.2734478204849466	0.34068901071409596	-0.30703304361367617	-1.1710329831924207	-0.5321554619061959	-0.7050323060849168	0.7843703912428642	0.10963462853236075	-0.6508562921626024	-0.06013874935940936	-0.5882753955404543	-1.014405479154877	-1.0857884026704556	2.047213105496954	-1.305910247860377	-1.0261796007842907	-0.4629474131492943	-0.39528927643874195	-0.5416966086076644	0.09366104129752602	-1.0658290926921818	-0.2899577091611605	-1.1958578442724295	-0.2320053085844113	-0.5319909080067496	0.5714694379138452	-0.2480125110675328	-0.9584214747276885	-0.42909817550468227	0.8012918204368555	-1.7941498804442264	0.6110247523392363	0.3405664307763333	0.21073126139968404	-0.2557656223305543	0.41517023829715055	0.24436946043617364	-0.9809196093856913	0.9375040146348544	0.326156967705396	-0.7781614752273666	-0.2815161615568259	-0.11703838679299627
-0.699486814797137	-0.9419891776146061	-0.2569135462855967	-1.2147443887261677	1.8657521138943192	0.551901280194333	1.31442660970919	0.24253834734092306	0.24186060960091793	-0.247035943108901	-1.0744539066950727	-0.5285032604996813	-0.6480359050587483	0.7116517690591555	0.17958705208136977	-0.6017367326402262	-0.13328961455945226	-0.506910329375384	-1.0170088187618016	-1.101510391712905	1.929867326389766	-1.272973191537441	-1.0198651374832095	-0.4707164971970174	-0.2938373309933263	-0.43361724698873516	0.04039298740430922	-1.012723474630968	-0.10077618967457425	-1.2540556848304585	-0.18924259346258823	-0.6811571032527228	0.4868725147136737	-0.0831893940758052	-0.9306666941949402	-0.39027199106882493	0.8186393629708029	-1.8614957981817661	0.625855255972043	0.18691822048214052	0.14472248333151638	-0.4261773941309254	0.4845929424468693	0.17978323831841023	-1.063287017064355	0.7688604141013299	0.3020648156878993	-0.814252075049453	-0.34179583967615745	-0.16870126326403118
-0.731577004332632	-0.9707603800333405	-0.28098874548045083	-1.261315391350117	1.958546855941536	0.5338227547607409	1.2469302580206234	0.22574923870204802	0.16330891565668054	-0.22524296670072555	-1.0098639970483223	-0.5155778929795332	-0.5907556566202266	0.6324463840709516	0.16132195895363696	-0.488010762974061	-0.19038816286929255	-0.4123470835944506	-1.0558931047564508	-1.116826288568646	1.8273077379761424	-1.2436345812272485	-0.984321797210249	-0.48541379972618176	-0.30444327773875723	-0.3438862116580456	-0.04437928354426518	-0.9681359712860471	0.06706431349614508	-1.2421962504871906	-0.08899291264662514	-0.7718578015166868	0.4643557546951674	0.11253672044965946	-0.8855818476636665	-0.3765103475215417	0.8104061326389838	-1.8028484400905893	0.5650547380199067	0.12909503903037237	-0.013813645215476789	-0.5569321661059353	0.5494353289538274	0.09983812826923347	-1.1362255486641946	0.6415250738927003	0.18399985136251024	-0.796795606093424	-0.39348786544843106	-0.163000759974172
-0.7238426676953513	-0.9633435426766583	-0.21423900037989063	-1.326329144371908	2.038407097998681	0.5526753568503779	1.2255599726359414	0.2263390896991388	0.11506880433478864	-0.23920425941070061	-0.9289669367985564	-0.5129932359909727	-0.548563414575133	0.5772696691726252	0.1999341939642159	-0.4112511988212318	-0.2699742254762916	-0.36618623710373294	-0.9910838356870446	-1.1179226180068507	1.6789157934733692	-1.2769998359540424	-0.9643858714928222	-0.4923342662600003	-0.33508887594879766	-0.3674070338342693	-0.039221271455301944	-0.9548663634338356	0.19322883464202292	-1.2267670878335766	-0.13265340737987177	-0.7999443195347663	0.5111347067416782	0.2774679888783438	-0.8935963240510846	-0.3728569542739145	0.8530767047489419	-1.7242416804915401	0.5190870718867792	0.0010423606426166131	-0.16019175771348962	-0.7196845758674153	0.5123168001456107	0.008364608896499365	-1.2199479087796754	0.530646760686666	0.09403409697999221	-0.6601225945786648	-0.5052550400503555	-0.20680495974206434
-0.6887603813798822	-0.9625838313552137	-0.1545070505413129	-1.4507389475419197	2.111456884274919	0.5948168338628672	1.1879253749362808	0.239615462948272	0.030075388126728986	-0.29575276948051565	-0.8528790372732888	-0.5869977706090641	-0.5357283812042316	0.4666938975641651	0.19326977581271487	-0.2953138516684825	-0.37744317514806053	-0.3430210695159204	-0.9594524646881044	-1.0587577708780789	1.5287508465002897	-1.296306494724683	-0.9697141626715824	-0.49573742260394704	-0.3509540839872785	-0.3680161875200633	-0.04491233662510785	-0.9496856377993252	0.39650916992231944	-1.1935927972240337	-0.12317111543654549	-0.862029117380596	0.496959843724165	0.41222260787655046	-0.8316708052459821	-0.38086095876339227	0.8777531570336123	-1.6430585523337524	0.4829259009673974	-0.10860222795512908	-0.21941641251499105	-0.7687767564312222	0.4679372522971594	-0.06286447870507335	-1.3242426937043366	0.3295790517436652	-0.009896012743455262	-0.6482414523437078	-0.6015817438214158	-0.15972359475879214
-0.6216523350162075	-0.9462642760901737	-0.11157586371937853	-1.5024169829019527	2.113351812660535	0.6849279109870469	1.1579156293796644	0.27038170194352834	-0.040653869814199876	-0.36422533829171394	-0.7665617894055426	-0.6347420462280271	-0.5045212930003184	0.36559501285834434	0.21671360301079984	-0.2743991943139702	-0.4523616550587849	-0.29177743955716695	-0.8793734299874428	-1.0838275995503392	1.366729391912421	-1.3258714886172422	-0.8812858614800243	-0.49172694480052137	-0.3358594944363034	-0.3630457114873055	-0.06615307535879562	-0.9115813927000918	0.5104225050079937	-1.2083668893201573	-0.18464008332294718	-0.8719407847785465	0.5462424277876397	0.6107105852114646	-0.8280168657300104	-0.4320616735177395	0.797021148552943	-1.4974924148667046	0.3110167902084218	-0.16531729190473515	-0.2727148507816204	-0.8342877691136465	0.39430208581817966	-0.17720022567464605	-1.3262919824004678	0.16843419133128143	-0.08478243421439982	-0.651463553378008	-0.6403290793978147	-0.20278645334923234
-0.5762040760230599	-0.9082836251908389	-0.08906909926804915	-1.4757702722240538	2.149556330236697	0.7737960023168722	1.1365385492836366	0.2802102832607538	-0.1451197329672389	-0.4418720082237666	-0.7068232902672276	-0.6228555446474423	-0.4394592274933352	0.3845361760474592	0.28811095259041886	-0.2558946037526933	-0.513866154340926	-0.3393148700864387	-0.8158661924154227	-1.138705918041637	1.2197647956847117	-1.267082831117166	-0.8365514090339948	-0.47411831876852606	-0.34280591562253615	-0.3416492404082477	-0.07376391159718973	-0.9217805582339043	0.6177137213456964	-1.1996723994735867	-0.18891006902718027	-0.8787751517114323	0.6290384755377001	0.8344662487800422	-0.8321943292529854	-0.5101246770278247	0.790840004395888	-1.4372814726369583	0.14202263241111374	-0.22535884680277948	-0.3545886784252491	-0.905364358663185	0.2983640398866433	-0.28408089059891284	-1.2627217794451888	-0.02093913598226399	-0.10350029292012444	-0.7106310925837456	-0.6520937366535436	-0.2362970177302559
-0.5571500954998082	-0.9407699055544277	-0.0047108879157383874	-1.4695261521864624	2.1357087004929047	0.8412145922265319	1.0742891991836934	0.2920990825361104	-0.26675377720408966	-0.49164334628368883	-0.6097840990570595	-0.6143368116134864	-0.4977950266780768	0.3842647467037722	0.31409575856087196	-0.21560109199528127	-0.6269638840364764	-0.4100792694786666	-0.7819476784449357	-1.1471286320675584	1.0413948704187919	-1.20504477949995	-0.8240204392609458	-0.4702225492549609	-0.3270798981598938	-0.40190383490293025	-0.05420802700832146	-0.9843442875277898	0.6852337604350252	-1.1816133392857058	-0.22923368286931706	-0.8264265163725278	0.7091003570345582	1.0505652485113672	-0.8598733763936236	-0.578493705512092	0.8270505785136664	-1.3065469861849865	-0.07735783753569356	-0.2754517686562288	-0.4315048703656674	-0.9742810003103541	0.27952007257943345	-0.4845759365804696	-1.2434012466057731	-0.19022583980631605	-0.1699678196324291	-0.7504767418558527	-0.6956754040922217	-0.20102955529754687
-0.5016689169247452	-0.9885265182499268	0.015860351456147673	-1.4325407077459782	2.1587131706957186	0.8916740505820918	1.0066340899827513	0.2891186809656955	-0.45578418480076033	-0.4862542638129089	-0.6561262721168408	-0.5769182519692444	-0.509128337333312	0.38186713559414714	0.3706830477970824	-0.16115065564099565	-0.6190092897559227	-0.4812150725611201	-0.6968778386932889	-1.1072827086451738	0.8204675050651028	-1.096061318719639	-0.8006401753296878	-0.49478964176534823	-0.2419647155949222	-0.37092408816421807	-0.11145006653811643	-1.014135227816971	0.7653803632892906	-1.1372267280397272	-0.25277757447195204	-0.6799690613204656	0.723543156254078	1.1302354624441888	-0.8301494402645128	-0.6590687474931844	0.8396365915537902	-1.2935219115549443	-0.32147495481257754	-0.32388366439143434	-0.5282484359628918	-1.027750095740145	0.21288031649479017	-0.5752449462056686	-1.2863061263395756	-0.2646946353586487	-0.1923298618823809	-0.7995982045532786	-0.663776909490905	-0.1954126718152713
-0.4724116158927285	-0.9751183943047028	0.017894860821302733	-1.3961940342958818	2.1030731627167993	0.8993727613021093	0.9802445941769502	0.2859267490148162	-0.5465758145609448	-0.49260414632685895	-0.8078099390047168	-0.540862035086128	-0.5342200558416291	0.41211026242362514	0.39878699080443003	-0.06212985713171816	-0.5223141940581078	-0.5518879220868576	-0.5516395484607639	-1.1151886866751994	0.6438549856076948	-0.9894573775285014	-0.744974681300131	-0.5443706880635453	-0.2441632586747037	-0.4153385820506127	-0.2512967475544546	-1.0306548539786886	0.8039660587486065	-1.1151444176882772	-0.2399600328306531	-0.5105535591133481	0.7877655212673538	1.2018081646058116	-0.8536095300242363	-0.7007538161264233	0.9447783899843692	-1.2379170570640967	-0.5119212878588018	-0.3263111081059171	-0.5757048126669267	-1.0178083697330527	0.10867289452210356	-0.7611865983627624	-1.294786307922084	-0.27093261332871743	-0.3407842283230236	-0.7362014152138627	-0.6688324719593448	-0.23577006337028733
-0.46002034748320514	-0.9712981950813095	0.029857822985243164	-1.3033051550418593	2.0960723230651745	0.8258618859172939	0.941908572609837	0.334460773620774	-0.5624599539841904	-0.5118519652104404	-0.8856793536917206	-0.5068695630960266	-0.5546837457424927	0.46880171246358354	0.35450241965834905	-0.03456214060350478	-0.4939199670004036	-0.6504075348024313	-0.37770322495026787	-1.1304733753601766	0.451275630180072	-0.8792255955571422	-0.7263168570662355	-0.52603590475513	-0.2009286216424782	-0.501219203131811	-0.2922103675100801	-0.9701187674028112	0.7982006066898343	-1.10129493213641	-0.22899105899428013	-0.341492106478878	0.8918812381404324	1.2070203661158823	-0.8124948853047842	-0.8582329778554086	0.9600409720697591	-1.0959484803975301	-0.6336589455056927	-0.376970624603955	-0.6148908371762675	-0.9864742910841322	0.04770150936254586	-0.956759607179905	-1.2551149916512736	-0.22042888100390629	-0.45359999718636734	-0.6407897063657024	-0.637346018189732	-0.31013684897944627
-0.45862298813527325	-0.9368994209411573	0.017209947846502642	-1.183230805735887	2.0553036417740005	0.7397880950880619	0.8909416570576424	0.3248704718893756	-0.5363468309024874	-0.5499362982489375	-0.9659590253041463	-0.5106058609590354	-0.5736892182996047	0.4895280217244946	0.2545519982434617	0.023326521782784992	-0.43117981532836963	-0.7017661113965877	-0.3062643918078154	-1.1363449408920487	0.3523514331002432	-0.7319008636149182	-0.707474025501356	-0.46410473272576197	-0.21811515216614974	-0.565624816799797	-0.31544774615285365	-0.8988691491386926	0.7071632556220918	-1.0557799761104025	-0.25914537844839464	-0.17219205895987502	0.8780222727066974	1.2035774000079509	-0.7926717573213706	-0.9427165687321188	0.9427878601921552	-0.9969609582954982	-0.7560616735262254	-0.38241925911074814	-0.6742159345614723	-0.9698925695258319	0.007788078617359376	-1.0595038497882716	-1.254614560615647	-0.17514165439476712	-0.4694199725678262	-0.5636923322614796	-0.619349496857651	-0.3430382582112091
-0.4311127450269642	-0.8758476619279193	-0.01434489723523561	-1.087667756392151	2.0271490057080834	0.6046357986576517	0.9145131840636846	0.2517715809365591	-0.512810155448246	-0.6164083090415856	-1.062574824763732	-0.5294673672678518	-0.5035745246570075	0.5027455237908625	0.22258640480651257	-0.015368928637523049	-0.4168375393589943	-0.780740348038836	-0.2366711495021973	-1.121960069418063	0.2585736556931596	-0.5836748091308042	-0.7599907928144631	-0.3612323834497829	-0.13478436128826815	-0.6488740778596713	-0.3693880175430892	-0.8932955725857138	0.6607477971044347	-1.0989836254117626	-0.2741113780775162	-0.09316737991043417	0.8182264954599253	1.0978992730306232	-0.8632253000568122	-1.0296638014841644	0.9785624277573703	-0.9787688346424425	-0.880833081009422	-0.4717219105316902	-0.7337349750430896	-0.9310966861472064	-0.06395709858949802	-1.2039618351743837	-1.1801180833388534	-0.13934639287682937	-0.5348572543587242	-0.540761382345641	-0.48587497987928624	-0.42321165388334026
-0.4045018600736315	-0.8075190132148652	-0.10495993700414954	-0.9903471330992557	1.936188483055571	0.4935915036727879	0.9318554298930163	0.23381959803518418	-0.4514794824845344	-0.7044724449900495	-1.1206766042086147	-0.5137031195678439	-0.4290680177930589	0.47244013735753915	0.16482542541870232	-0.0748537988198331	-0.4621373696170165	-0.7758220091614204	-0.24938316799743365	-1.0949931221437652	0.19350005507444695	-0.39707842215048117	-0.843409147513176	-0.37703327583102997	-0.08819378400496586	-0.6090902111637366	-0.48263863394139256	-0.8057900045623617	0.6105390312730765	-1.123526922588362	-0.22884906207321323	0.04165031546700844	0.7571191456751807	1.1295826289719189	-0.9546457958596843	-1.1302343336358147	1.0339284155817912	-1.020199601945183	-0.9580208433100698	-0.4819293297301302	-0.7572184212720132	-0.8462007941602525	-0.1040997174529545	-1.364921285676703	-1.141626013919309	-0.14370690867868863	-0.5755176569622691	-0.47339821866901566	-0.31489204333666987	-0.4735042189073826
-0.4409374526132071	-0.7229846985495523	-0.23158645468827296	-0.8358514890177433	1.8591072712901848	0.4404168540561496	0.9553088758343312	0.16153342859029923	-0.3528530512200982	-0.7996486660197042	-1.1579644003631717	-0.5546015667809043	-0.29934118398270654	0.4934329787214512	0.18618940208949436	-0.14647833335107957	-0.49347459033524743	-0.7356908569675349	-0.25632664432318303	-1.1094049653436617	0.11950688729825724	-0.2273168835563045	-0.922026156737774	-0.3359542679289306	0.07782031131697707	-0.5223730816144088	-0.547006178939595	-0.7620192857019121	0.5281115000835284	-1.2010366359924582	-0.2343322398809839	0.14561000676619368	0.686850838834693	1.1208847240925395	-1.0990165950387805	-1.229860375002668	1.061465164961102	-1.0089718049089103	-1.0571643600640714	-0.523333727247905	-0.9028947403585583	-0.8543744438085034	-0.14833816855015053	-1.3862307463177412	-1.0863944791475482	-0.142216959566375	-0.573391760275662	-0.38746648515143833	-0.1681038480821136	-0.5805463935376243
-0.5041840346050558	-0.6433924316842543	-0.3695120164442319	-0.7316351195804376	1.783063814976106	0.38205179032983827	0.9147892880773979	0.08929022939004513	-0.2981299791914006	-0.9178168156999303	-1.1652955614540994	-0.5851484145579869	-0.17085803841002695	0.5097942790589154	0.11584138836865512	-0.21937274947322472	-0.49196147389785977	-0.7031253925014791	-0.27949409196039776	-1.0181592398110957	0.03202426343863313	-0.03116281864149033	-1.0706161604094402	-0.3110151743399564	0.21089280085205778	-0.49528963715740765	-0.5809328420712367	-0.8269494007481312	0.5122293897984701	-1.2629876410151244	-0.24042687615063957	0.22905994414013123	0.6333600000819708	1.00464744089338	-1.1836044246424564	-1.2379749469396075	1.0395394894594516	-1.0088145487585047	-1.148595152504264	-0.5066909733069028	-1.0610189133196228	-0.7816233916577431	-0.17012090629259985	-1.3782618286576223	-1.0417730265405936	-0.1398212542286656	-0.6164356207961653	-0.32264251396473337	-0.03526724824367039	-0.6296618125775351
-0.5434286236444708	-0.6160369100493623	-0.4251721511783579	-0.6731236934623067	1.657316010893727	0.35936534695707667	0.8533981375664732	0.002248771302031033	-0.29762832187670446	-1.0348976602978417	-1.1850281027397223	-0.6575854229615503	-0.04739347370305369	0.39221763178728325	0.007556050079646358	-0.19181828576375554	-0.5352506834327941	-0.6690418157852283	-0.35805721983565075	-0.9718528758325293	-0.09193099604637649	0.16626103880646728	-1.192573313179445	-0.3236510543152308	0.31015630373724734	-0.5011668164773992	-0.5763840335032369	-0.8689495556954101	0.4242188318037036	-1.3353829628768863	-0.25461763305917373	0.3519788667423425	0.5608301480427762	0.9126265945168924	-1.1566015154376128	-1.220741672241259	0.9800828254902951	-0.9567747008401373	-1.2277486668625852	-0.5517784151812585	-1.2589750403082864	-0.6942717713313518	-0.23608894146523887	-1.3061638157887232	-1.045510089720092	-0.08388770860925707	-0.67050663371294	-0.2333174221032956	0.1305368382995093	-0.7299522726111289
-0.6167461515303314	-0.6326562195122025	-0.530614810146219	-0.6349408369835889	1.5516086882474807	0.33306354253166565	0.7813849862078246	-0.05049752329289525	-0.245129230432317	-1.2212415999939374	-1.2079619624729054	-0.711384544277698	0.028625001363186887	0.32488827685951516	-0.055190301082586976	-0.20380194373820198	-0.6038909674680305	-0.6654032178945146	-0.4388321346089327	-0.8391370051657084	-0.16213011547061937	0.32227249488464915	-1.3048730632605057	-0.36010008572279373	0.3678815252692206	-0.48547109197555505	-0.5493730003008579	-0.8591444449520509	0.4097174039761873	-1.3700753721428587	-0.2890193924270251	0.43693940797897285	0.5047552245797253	0.7937824473973168	-1.2147763849767477	-1.3217062124254373	0.8677919419393909	-0.8964576542705162	-1.2921326236935973	-0.5241280370627086	-1.3398196671797344	-0.5797506909384362	-0.28621296351479486	-1.1716920366275099	-0.9739776040937038	-0.0848385070884646	-0.7225204097027557	-0.06957079801815089	0.21954615689786067	-0.8271614175214026
-0.6134452523970244	-0.5813757449531722	-0.6049678965361256	-0.6851965340018209	1.3833158807686654	0.2938907262054048	0.7486786278446182	-0.12758212795338725	-0.14681042870354666	-1.4232413313673444	-1.2289006758739407	-0.7618967635254241	0.14942033220719927	0.24945009205591145	-0.16447038287830332	-0.20398337451788168	-0.7113093080724868	-0.6745658374058326	-0.4575191463579838	-0.6411575528213749	-0.17662313870924334	0.4561547451970588	-1.3969300696253693	-0.3386972355573557	0.3800101729815829	-0.5065770746426602	-0.45903405007658193	-0.8115291846079868	0.37817246450636766	-1.3726730882225893	-0.3109229915360002	0.42400561518300595	0.4753273200197345	0.6898044348432661	-1.291364017411629	-1.2948919468668598	0.7505741415673316	-0.7213269601546699	-1.2675811094983445	-0.5381959797407481	-1.4904493065967994	-0.48349482826999834	-0.31496520779369075	-1.0911513291101307	-0.911065869239313	-0.14723863297856696	-0.7256587880666927	0.06485324021761947	0.25481199420898426	-0.893205596933891
-0.6317202675043544	-0.5603542718675237	-0.6276277256772773	-0.7128017282783106	1.2655722185458447	0.27301895096986345	0.7071938544017894	-0.16292519977740305	-0.14550652181544804	-1.5621478131923556	-1.137044626989861	-0.771250798497352	0.2223647533634438	0.15258444241924526	-0.1748396233465091	-0.22845838772636187	-0.8514440250655764	-0.7042394345460713	-0.5110578424005923	-0.48564335985727736	-0.21157057591621045	0.6570191943691253	-1.4049468204992033	-0.3369464658872864	0.4632169892599565	-0.4764555728083925	-0.34614975629413586	-0.8126461313474417	0.3309355009919788	-1.3788804007203566	-0.2875651369911848	0.40938840929668086	0.3830884320045091	0.5452674529582201	-1.3231094189295758	-1.2824901377128328	0.5920719105940323	-0.6463948302343471	-1.3130996316526111	-0.555283726113615	-1.5979636191037752	-0.4168258176598411	-0.3194109531267259	-0.9682320400650022	-0.7553103682120595	-0.26285744461362837	-0.6896095098627396	0.15938672236074689	0.29080639670518904	-0.885336309553438
-0.5965832376490166	-0.5734325956386546	-0.6777693632217496	-0.7569233256837203	1.1419712079385804	0.30385169338687046	0.6119329960642671	-0.18063704196133798	-0.21360424030357367	-1.6660667928372068	-1.0330717469161175	-0.8363583842020355	0.2988881981084897	0.039328445520243026	-0.11681331241061228	-0.21788578938863973	-0.9564352957834963	-0.708856426598348	-0.6234005461883372	-0.3622592836299986	-0.22095030683003491	0.8840936853904131	-1.3401223129184152	-0.3289089282997574	0.5317768485461614	-0.46102164578649807	-0.30076070723774206	-0.9041300697101118	0.2353997974012775	-1.4268057048322518	-0.2482680319513703	0.4596083882546928	0.24859272457002826	0.4493927631346312	-1.3562295912779048	-1.2355927370558317	0.5124829087441691	-0.5324279647933867	-1.3500979736470413	-0.6008248528973987	-1.7287366453514068	-0.3121726933308309	-0.411778429993105	-0.8809355490344888	-0.6446190360216276	-0.34847905066736173	-0.7279319953712914	0.20965100216322127	0.28895068315147227	-0.7990296995003222
-0.5888282376572378	-0.5640737576125953	-0.7104008197066477	-0.7782752747441343	0.9591577444272883	0.3396290701147613	0.5157557698993872	-0.09051931577837255	-0.2884344211264838	-1.7081082459241936	-0.990455593691039	-0.9382386628148683	0.415285729710723	0.050908515754706764	0.023692531990249045	-0.26733136619262376	-1.034942623168003	-0.7694194522123469	-0.60987776220841	-0.19928003372929468	-0.2516910495668162	1.162579800221716	-1.3717577660521898	-0.3799638713943757	0.6678100842206185	-0.5364253530612446	-0.3015351325828969	-1.0401957574783753	0.1593059525308869	-1.4761635215773332	-0.21257648713088456	0.5015410950839148	0.11789908358243284	0.30024746160372684	-1.4006552557626732	-1.1635767149595	0.4144657054901958	-0.3935671806327123	-1.3959167434278617	-0.6228130528515654	-1.7111049185146054	-0.230358633308327	-0.38936685927597875	-0.8454955513650575	-0.4886764634869505	-0.3733014017552621	-0.8080115808286848	0.2712234307678749	0.2683012818985647	-0.785231983810993
-0.589515581185333	-0.5749172632525006	-0.7514134804603649	-0.7842943240386471	0.8288794774461197	0.42154748727929536	0.40489638148658386	0.004116398630833129	-0.32200926950104874	-1.6916452613779	-0.9146566316850375	-1.0210499707474412	0.4537700542533224	0.06669879605690174	0.08786615977542489	-0.26523429040616103	-1.0422480828104137	-0.8244787215439864	-0.6351531239597314	-0.032065607151725684	-0.3189889696868905	1.4207140309982083	-1.3398970822520855	-0.5186828692764605	0.6878696959969617	-0.5251082740992515	-0.2476153869177613	-1.0531303666225131	0.04569596695567972	-1.5183258855981414	-0.1581490163763941	0.5357068386962449	0.05287377716155252	0.2075299433549695	-1.3762887142127007	-1.029678706307992	0.2965799927011543	-0.2753125855848614	-1.4036401413153132	-0.6133103508414653	-1.7427461656338814	-0.23258424346677636	-0.34693837038487424	-0.8013950491190481	-0.3699718613123454	-0.3071430774292955	-0.7678692050749987	0.35228803651108065	0.14771278305249907	-0.7121988197164373
-0.6337754820515663	-0.5799419731619666	-0.7821075057688992	-0.8053207608196908	0.82053544939049	0.42897068249906933	0.2885848799622752	0.1066624697934884	-0.37724626381285714	-1.6846140470979907	-0.9093496213961216	-1.1128877242359803	0.46419972247469427	0.06247486308832208	0.15756812160668718	-0.21353254220608556	-1.032102009991489	-0.9690360052132622	-0.6259646705593271	0.06817968732289718	-0.32802431022337275	1.649399021844102	-1.3039159079721394	-0.5386160939172802	0.7678246866151074	-0.5910235855983371	-0.11228001396966478	-1.1133815052310814	-0.057629916151690844	-1.5631128922776067	-0.17582675511396553	0.5136332558956037	-0.010190651016759611	0.029449771493313136	-1.3076050171292644	-0.8842355269157711	0.10585205436479331	-0.17952917094009443	-1.4246936585886967	-0.5493804149226932	-1.7633213907176757	-0.18180489825861235	-0.3098710105359249	-0.7285361264220823	-0.26186943354797315	-0.22168618196413692	-0.8213736297552259	0.40762524163473257	0.031756387943084795	-0.5595257200611445
-0.6615463130193786	-0.6210245738249974	-0.7381361413553104	-0.8297757293728439	0.7738984303182802	0.38442415628991483	0.19704161632796907	0.22610498762392978	-0.37457792945480756	-1.6244594284540468	-0.9227855155249094	-1.1635015930920858	0.4017280226067033	0.0356247713145652	0.16824247064622694	-0.15542104299181053	-0.9442180850830149	-1.1627605401134218	-0.629719814947919	0.17563736834097074	-0.34836325719280714	1.8790895594253503	-1.2495624751276482	-0.6696838168205541	0.7682546858934969	-0.7300770294852927	-0.0050701492568310915	-1.1503424795554236	-0.14744336329006208	-1.587204987572662	-0.08692113943783072	0.5029087599631369	-0.0790296420529771	-0.14778108451736177	-1.2217224546107548	-0.7293097886592342	-0.07484191556419731	-0.1154094657306273	-1.354649612390996	-0.514968029045061	-1.6654482523187706	-0.18056402175156056	-0.30841373317614273	-0.7469629745459478	-0.1784451013589223	-0.06891448008930423	-0.8089338986490555	0.5090009507554198	-0.1373104749148732	-0.5433701328979529
-0.665351814139439	-0.6685726484185388	-0.7226751359073733	-0.8748602370230186	0.7341323582100301	0.37044489907306133	0.22142330553809136	0.3254965319318807	-0.4029880197361465	-1.4694878672582679	-0.985738101974708	-1.2240690907710694	0.2939759551627058	0.01076204711548028	0.2383598521176343	-0.16504246583041254	-0.9154593115115575	-1.2780856160288938	-0.6840318697089021	0.21567493345744002	-0.2316090789034096	2.040380254320662	-1.2212190318352385	-0.781877292733205	0.7620710013792144	-0.8190571344726202	0.07763456540243659	-1.078338043036451	-0.2619902374885842	-1.6297964997683283	0.016144708016664483	0.43672058893967797	-0.16647613968735864	-0.2190690169679673	-1.153998972159832	-0.6556861822587552	-0.19039176896600854	-0.052992527659131004	-1.3214549050996784	-0.5212819927578136	-1.6010806112943592	-0.17919910263650918	-0.29654461058481396	-0.6355178110039352	-0.10297656040065988	0.045191159713798834	-0.8003812858136747	0.6083638055540226	-0.29580886380730015	-0.44879512059009424
-0.653034589416867	-0.6656398440242934	-0.7360138405598865	-0.916902840086267	0.7630016020652564	0.33118875211627213	0.24858202694245896	0.4407278572225869	-0.32278055505582803	-1.3198783053375227	-1.0231162966037104	-1.2942302289037422	0.3134394389182539	0.028352271480771296	0.2429443379895678	-0.26217471192507047	-0.8440030017388785	-1.3712836647918842	-0.6838662519649051	0.257135365094493	-0.17322059624886899	2.166732302268058	-1.2056299879373409	-0.8289674483117118	0.7512635457580459	-0.8656189865186243	0.10179200967281118	-1.022922014530521	-0.3272300514764798	-1.6403195745214958	0.10509107235193613	0.29267340105770356	-0.35281094877193286	-0.2848804746391687	-1.178063661734818	-0.574024965502965	-0.3048094276728655	-0.0074115333123957045	-1.286204467524886	-0.4819040753086143	-1.456341669575409	-0.22938008051716197	-0.2494239988483756	-0.5797380523561568	-0.0013234376079374805	0.13756204113898943	-0.761190620298619	0.6713786218321605	-0.5247028034453989	-0.2664026911873648
-0.622796496523779	-0.5925798023086088	-0.7358174320708788	-0.9229215665159911	0.7208570483205524	0.3039277993019421	0.2951509737560927	0.5807311179986578	-0.2802442371357684	-1.1501595652727246	-0.9642416696451447	-1.3786601952831172	0.36561552821805615	0.04385270243814059	0.2568590292574931	-0.29545277663214414	-0.7121709276778118	-1.4658984190488635	-0.6815542663317581	0.26777996119559555	-0.16209325411524556	2.256583770618448	-1.1760818457455051	-0.8669404818195376	0.6894253966752502	-0.8279281417412319	0.12493630415225747	-0.9735377638382416	-0.43100249873324065	-1.6842909574226905	0.21096277979787784	0.2031670537253481	-0.5019931454681515	-0.19619226246113794	-1.139319236204395	-0.4374096529221682	-0.4057284218999184	0.0006287350697176091	-1.1953047387412585	-0.5137384249216337	-1.321893925939857	-0.29568644729533833	-0.21392567593631512	-0.5696872625501047	0.013619031826863182	0.2341682040622195	-0.6793633012402837	0.7119718608114066	-0.6287542206994798	-0.1062002561903321
[truncated: 199 more rows]
[truncated: 4 more columns]
