# Supplementary material for: Obesity dysregulates feeding-evoked response dynamics in hypothalamic satiety neurons
Source: Sci Rep. 2025 Oct 14;15:35837. doi: 10.1038/s41598-025-19800-2 (PMC12521569; doi:10.1038/s41598-025-19800-2)
Supplement: Supplementary file 5 — Supplementary Material 5. [file 41598_2025_19800_MOESM5_ESM.zip › Fig 3_2/Fig 3c/HFD to_NCD_1st_MPK148_matrix_4.csv]

-0.08045995317865885	-0.08397322402382328	-0.3913799171168525	0.15604127351346161	-0.03655158297676827	0.28565365135671517	-0.3695759518396069	0.9583023858121719	0.20942932359812255	-0.9339958339853724	0.329408078593537	0.18345136360361658	0.03718552461180659	0.09063341305622932	0.3830701336473197	-0.7905318942216086	0.7654186626013875	1.6101513957588403	-0.4325028887516994	0.5809166951701817	0.7890761539897253	-0.29301929741628613	0.443333624420465	0.018374238718116817	-0.21495163270981252	-0.3755994814902083	0.1520963726894368	0.577677910482801	-0.7022650170529223	0.6917950540123132	0.6989558585584337	0.9862592558726748	-0.39360210633051923	-0.9900850397913107	-0.6997758400568133	0.2839614439376876	-1.0785568290892953	0.19674552174098117	0.9774149270388441	-0.2788741577819692	-0.4345178856739819	0.608125478592903
0.0026646571948565484	-0.11949799225568614	-0.3589973350022684	0.04650148609948914	-0.06633091355466873	0.3150235121630875	-0.42807746157699783	0.8688354864879	0.1852816614587095	-0.9066440644383358	0.4864687154195635	0.3477604480177421	-0.021976032094093274	0.1781855146599846	0.18464294566895054	-0.7452382786866745	0.7699350104012518	1.5102317476998555	-0.1795158502868197	0.6064610604222769	0.6622932862798896	-0.19676999784075372	0.40321448622893424	0.1811989529564182	0.0030668907279736562	-0.18930965165932184	0.27093749915290755	0.5247029584049483	-0.7221334576371359	0.3456791103484324	0.7709552230789675	0.8968634294749598	-0.5417083425940139	-0.9520474776436177	-0.684511648116255	0.4152667802424119	-1.0465002925347715	0.015887443678963928	0.8929195725291754	-0.18296407540493573	-0.36812852879603364	0.3842102841056147
0.01493113185343018	-0.16219308846375594	-0.3662373370710559	-0.00412937616010763	-0.10837944392493537	0.3204251952254404	-0.2511717008263528	1.0345342638291462	0.1741062054861635	-0.7433918225004815	0.5370286488832902	0.34883426898403513	-0.039527711060001317	0.188376448872433	0.24811884608194398	-0.7664648379555768	0.7551468894740657	1.3766116939202	-0.22120130666444468	0.6360786199940517	0.6765217455575229	-0.20764497756198097	0.3909171085406349	0.21389749484905643	-0.1591847557137739	0.045542339621746954	0.13530431430605477	0.4199246087713043	-0.6295240180898459	0.2921353411767527	0.6079690561804454	0.887533189000843	-0.6517193531931638	-0.9613446532656923	-0.664326657700795	0.48141647040216	-0.9984776885026466	-0.0757466802566973	0.8608880205652077	-0.1476999374051353	-0.15448178710801128	0.4142619072062564
-0.05072141711064711	-0.23191745450010376	-0.38851777814075816	-0.044633325226264654	-0.2417618322957948	0.31443438585506944	-0.22972832888538192	1.0131638828520344	0.21691173386916257	-0.7410921283730586	0.5578694255564052	0.3259899319416441	-0.053751836011978936	0.13349900038112705	0.20377870970767656	-0.843318263098964	0.7500873229030453	1.3586775298392788	-0.2856400267877725	0.6255747698720725	0.5915959657875469	-0.1533216388035286	0.31751057675137734	0.18651759416530592	-0.29774952977543334	0.21961734545426756	0.11472116812117615	0.34747703444204175	-0.6183319520738372	0.3213090520933231	0.5407966627952666	0.8249547568365121	-0.6804549652789174	-0.9772554245474578	-0.615309536080201	0.5135534754290878	-0.9492206959151501	-0.20287104883324747	0.9679742780870463	-0.04227500702779985	-0.13136412343658724	0.5352460302387445
-0.10320510092989572	-0.23315967845431898	-0.40714613476934003	-0.033514540709617596	-0.2768885512155843	0.2666233648276941	-0.23107426823285251	0.9378409935727176	0.27898735968956345	-0.7197501178549295	0.538945820976003	0.3602483169056688	0.07258753268581963	0.01938374241526537	0.16879224287125522	-0.8158018438261108	0.7085108845585802	1.2285302617710812	-0.3391757915918395	0.5064011256862586	0.6178628100033644	-0.06004792010636585	0.29982363515947724	0.22615177650539658	-0.34772640696270735	0.31499036008558556	0.027812238653088794	0.3990380294060385	-0.6068167926707252	0.3041260168213539	0.42636529127524614	0.7355528627406779	-0.7554471184802196	-0.9564844360141007	-0.6251426656475807	0.4996113674374639	-0.8342154004553285	-0.2529666640145123	1.0506491608361288	-0.004692161105310494	-0.15981172332194934	0.5315641976785963
-0.14429503319636858	-0.21283240671735157	-0.42358842321364704	-0.06143993343683155	-0.30206571775992386	0.20748898210808575	-0.21756954973249923	0.8592394161997204	0.30082533269921335	-0.698165485417135	0.5290033970610343	0.3703304634955442	0.12682660526089046	0.058882513589108926	0.18397839188731688	-0.7884753614361419	0.6422771027090308	1.1293529473442	-0.4436819292042246	0.4275918270800662	0.5651795446096468	0.01230466216353022	0.3152339616719681	0.19822087343265762	-0.4333419819746278	0.4480219115283113	0.0019000826464030396	0.3865505144536859	-0.586881028837772	0.3591339263512294	0.3467461311841968	0.6377984557053379	-0.818302173892942	-0.9133696408107785	-0.6320180413671972	0.48828596404234953	-0.7729179565034485	-0.2983070065589571	1.083337148959491	-0.005834326818955213	-0.1927613919831227	0.5459913181048971
-0.19331132893559927	-0.19572814120745033	-0.4957070227376232	-0.07039435423529286	-0.2889304605288888	0.19966174776338902	-0.13798929668044266	0.7691894239674394	0.3190800786098012	-0.7111682192714083	0.5222949792135559	0.34079062098152296	0.1931176039577591	0.11926543945643786	0.1749277661700848	-0.784937952195076	0.6003943154865377	1.0272463689932463	-0.5323773184797018	0.3965779771745809	0.5745941996511057	0.08502912060302845	0.2872989860094724	0.1348301317469308	-0.47189357842902074	0.5255989192845877	-0.0596305698116225	0.42556887384883796	-0.5815921589714167	0.3596659572232433	0.27758365479080205	0.5510175625328709	-0.8117417366882692	-0.8647238197924249	-0.6949421445732434	0.4938468923070551	-0.6942643455204394	-0.33528331259299154	1.0634272696663225	-0.035080993823417714	-0.20767806333535774	0.5223466104038395
-0.2201846438868904	-0.17707944881635246	-0.4842373110860806	-0.0652780586031998	-0.3138610632260914	0.22264455485601342	-0.053971822602611366	0.7385639112356256	0.3596742694816919	-0.7108634197339488	0.5502163067354253	0.29000521466569407	0.2378800780852416	0.10626853845582343	0.23964522438121402	-0.759794386256426	0.5719553377242003	0.9196008001776546	-0.579307688813094	0.37949188832321334	0.5785420084262531	0.15914776900017535	0.28405663341142473	0.059857960645867986	-0.5163491794430761	0.5424701389912492	-0.10458093261116072	0.43789042196350825	-0.546621720774405	0.37012210201730267	0.20561225655983137	0.49068612631420383	-0.8653477671633606	-0.8266467297661426	-0.7601431581455417	0.47278110794312544	-0.6329702772395313	-0.3899607368838788	0.9962770661152478	-0.00046463933294736345	-0.16304039869324652	0.48897810771587324
-0.2509647272844202	-0.17091068337095724	-0.45844830606203857	-0.05445768911748278	-0.3326831839700418	0.2444647503606428	0.03286883648306375	0.7256440005853197	0.3796434788917011	-0.7108151778872442	0.5384853498086655	0.2762702765494058	0.29446884854385946	0.09838264938584668	0.23233663927792816	-0.7376439156260516	0.5208874108830654	0.8359770449519773	-0.6091693658612098	0.3686674214589538	0.6113630422960578	0.20940443999859354	0.27646932780677413	0.022774586520561288	-0.5596292538159875	0.537145539616951	-0.10613935101857525	0.45538828598094777	-0.5475739824346554	0.3715543438883916	0.1561702616213374	0.44949700433132883	-0.8628718012513544	-0.8039252401360214	-0.7819988660638824	0.46016516260050605	-0.6017258764218436	-0.4084405396599559	0.9331418576405517	0.04752690639276248	-0.14668640922834267	0.4555637117353634
-0.3033887502750817	-0.16231224397632232	-0.44663602450007833	-0.08619848786668263	-0.34671330924967336	0.28115904001899106	0.11300871084472626	0.68481266510754	0.4093950697350059	-0.6803406236404343	0.5404927815574844	0.2693508103042933	0.2999408452013282	0.12433494489601653	0.2569416469116765	-0.6992680246037882	0.48956049813865593	0.7505140489860385	-0.6312092234826004	0.38341231557366207	0.6242298022658159	0.23724426271891796	0.2580207182482481	-0.02294068342154613	-0.5836874587780867	0.5270711687426155	-0.09902401894318029	0.39146724189265686	-0.51031558985469	0.4010542393375179	0.07430614460149922	0.42901458749607135	-0.8569767899862472	-0.7819867461289789	-0.8105729271844503	0.44678073621665526	-0.5426504262562737	-0.42575677086893976	0.8568893726169448	0.06543083808050644	-0.11714192574699696	0.4393827117808281
-0.33513241977484026	-0.19534891584626474	-0.4171804820314037	-0.13847127557086095	-0.4156776566014818	0.292437955815896	0.1699680195333007	0.6050554131482582	0.43945547673063706	-0.5787185237250534	0.5538320743697078	0.2523402996870744	0.34597600287655605	0.15948924366918513	0.25027733585397505	-0.6436259400980476	0.39239051202467495	0.5682422195464905	-0.6554069698066056	0.32925888514207086	0.6451352825889696	0.35693055503684545	0.24645867607188604	-0.10812877963252851	-0.5953782882312495	0.6169924384489734	-0.16605019429425813	0.3268384529131069	-0.448733606990927	0.4247857000456275	-0.02853453619495695	0.36183704719102644	-0.9026316191438237	-0.727894261122642	-0.8166649659225851	0.4789858910896914	-0.44705014928996345	-0.5148248546758605	0.7392983593354882	0.0799496077312947	-0.030722268878296786	0.362266934461302
-0.4098709279817502	-0.23736659103743488	-0.3849138492217944	-0.18258527819156928	-0.42582011048744406	0.28011862072785165	0.2405966832124498	0.4992615434571892	0.4565118306509194	-0.4848619550349828	0.49142682736538135	0.2336689289440621	0.37375347135870607	0.2002600023649394	0.3048547893880419	-0.6014409369082842	0.29111298390671064	0.40419762442346674	-0.6923158355330887	0.2654765837709133	0.6524095758424876	0.4051793264007292	0.23597888670373854	-0.22093069194540788	-0.643760055646599	0.6891904413816528	-0.22701238690167092	0.30833509299930084	-0.3895007764763048	0.5367275687206738	-0.1609200916428611	0.26103394832753335	-0.8880452998753343	-0.6749422800360898	-0.8631791084768923	0.46335751780122003	-0.3379913257872095	-0.5538751710260511	0.6743687655160318	0.1093172225494387	-0.016206817214242525	0.3455038186938745
-0.4922909527006231	-0.24641952101312797	-0.3874015905498779	-0.20291535304647285	-0.4135448822995619	0.2476971597498884	0.24836177156682254	0.3280427166283336	0.4749790899207918	-0.45314560500844764	0.42575640909629475	0.18747415203377857	0.4096914200900068	0.2769387589437637	0.31254641393183097	-0.5892752803064879	0.21593599538998398	0.23930246393849766	-0.7378241882767111	0.19979833076806597	0.665489522693351	0.4737720527312807	0.19462561373521434	-0.26933230283050447	-0.6225749154651853	0.6895907143601544	-0.22184114012674935	0.2750446864062314	-0.3491345014643087	0.657882432775988	-0.23150116223625913	0.16208976283771467	-0.8212079634815106	-0.590141087651628	-0.8826749441891554	0.4326684461540918	-0.24403317258478868	-0.5152209132427573	0.5638784931131472	0.11087161173015966	-0.03713181533171558	0.3396040005128452
-0.4919438303749325	-0.250391346612659	-0.3969994638494058	-0.23925185714719155	-0.35482110675904516	0.2497777019164143	0.2515632870822998	0.1828217494730727	0.43820240147100076	-0.35736722057505704	0.31011675362988494	0.1694082425968992	0.4248155390168555	0.39157979087439987	0.3378578632737066	-0.5348031247651017	0.16216003069229093	0.04428438074136062	-0.7867395945787388	0.15908278730330333	0.6630903697245886	0.5574474172231325	0.19401740209209895	-0.3091687630234897	-0.5489047792970398	0.6776964465487567	-0.28790801157930196	0.2779981322207721	-0.31332482739965595	0.736918109948783	-0.31707601057505974	0.06581966446428736	-0.8157908115010072	-0.5281987975349706	-0.9196407943684808	0.4046173674557202	-0.2255328614188376	-0.4571326655688579	0.4235235525387505	0.08619540033458849	-0.025672394398972537	0.2549987740106888
-0.5056190368083467	-0.3006616746758024	-0.3700186365600754	-0.2877820722701606	-0.30241610159909366	0.2391641703201089	0.24806309142858676	0.09451825980791448	0.4031271426474931	-0.28787112405435067	0.16857743843553147	0.0840045238456107	0.40128369574195377	0.4924504297479385	0.3696494183534148	-0.4759348642086311	0.13684334230959924	-0.004273485861126291	-0.7906352178047553	0.15671236646720638	0.6003530571078388	0.6503878927640989	0.17895132428130198	-0.404063043540378	-0.4968546969009136	0.6815593952986236	-0.27113693298972474	0.23779469391291644	-0.3084249295780476	0.8500878049844166	-0.3491494727317831	0.06581248833627436	-0.7340175368127912	-0.473520463533617	-0.8983033029787638	0.4037784084090935	-0.16697022145149426	-0.4366315710944179	0.24555862990067817	0.0441192948362341	0.0037702676786408942	0.17241444825407998
-0.5266575678716701	-0.3360483079911395	-0.3605741035387912	-0.3107438948765034	-0.2645971295396582	0.22518451179727833	0.2346556884244785	0.035684825132946005	0.36388384850472033	-0.20128946303450782	-0.019142706170654833	-0.0032360068747101234	0.3759226096891407	0.546962775371411	0.40186676571769453	-0.40218411652712155	0.14490003988577657	-0.05747440531275039	-0.7680165664103079	0.17973420336841178	0.582752730793515	0.727408119216516	0.15817997168276499	-0.3955684889956751	-0.4595277070496534	0.6538168535659242	-0.23383228981028145	0.24960765394730267	-0.30101709685611644	0.8819396915160824	-0.35410241226703343	0.11030171094152037	-0.6532220211041931	-0.4019885822696957	-0.8282143020384598	0.39937554326180613	-0.1278503168813734	-0.3790137627168938	0.10746498708932306	0.03129091775644714	0.005401081466359425	0.10736082392628873
-0.5316369365168876	-0.3847599273745947	-0.31781217440326165	-0.31683267225123857	-0.24579762013820167	0.23402856979821512	0.18426771480190568	0.00012712151966985387	0.3200712328125291	-0.07648796802125453	-0.2044029117200436	-0.04429554654383516	0.3620813429900897	0.5592973433545947	0.43953205083897984	-0.30516238395316203	0.1280800113897858	-0.10216237624002784	-0.7296955219228339	0.1652661636675155	0.5073097733460997	0.7738871095630495	0.19318101136664856	-0.3725055294070615	-0.44645770168868404	0.6080442556404797	-0.17625053714908284	0.209657005575168	-0.22605898929953203	0.9791506107875219	-0.34454713592592834	0.13978480029850254	-0.6230449991646771	-0.3170048436849472	-0.7357459052415101	0.3959802815893174	-0.13118239578583993	-0.2959620101742732	-0.026366427562816375	0.013431185408712697	-0.006312456806816774	0.03555920815950263
-0.5081206494746345	-0.4119925798702345	-0.309259138022409	-0.34377193040964715	-0.22578106600683653	0.20076208679313567	0.06840709058711551	-0.08866708409200434	0.23889464738489194	0.028302270594814848	-0.43359565385757265	-0.05626937887747217	0.36091016942461784	0.615318259713654	0.4024470674676029	-0.2079087915410515	0.11308268389453495	-0.0970354965294926	-0.6889170900192731	0.1322063538152049	0.4275897064443576	0.7951840306298987	0.22577594740460755	-0.3095202245251188	-0.40568643481379774	0.6078625402947893	-0.12506014863914633	0.1981987345173129	-0.17488102601547428	1.008425428928298	-0.31436270955127804	0.145836149077679	-0.5093573254990914	-0.23387226239876494	-0.6096597757939888	0.40879154688582514	-0.07688389530051284	-0.21265582125099428	-0.047951331577739405	-0.0750720694268479	-0.02111086636696424	0.0040864400390055195
-0.4943989766066069	-0.4420642429408696	-0.3119402921528162	-0.3426653141710075	-0.18947983470269353	0.16334212745931748	-0.07773663416006045	-0.2387995044411763	0.15635959962168117	0.11697892299859403	-0.6516520574773528	-0.09998758344656834	0.3539803558807817	0.6786341122176991	0.4212973597195635	-0.13286953504335627	0.08277377011080177	-0.07491292684124486	-0.6499330069278122	0.10419997878865568	0.27062815223451986	0.8460189370238227	0.25950650814251813	-0.2872704510604105	-0.3847557590839295	0.6289465125746931	-0.08218931226754016	0.17759444728625046	-0.064156792328699	1.0575943531380274	-0.2831536897358043	0.14552003633876737	-0.4168667064238483	-0.17043841797715747	-0.4851817584297319	0.4120151457943392	-0.03607891726714263	-0.14042314611198337	-0.08475295345627085	-0.10858853516884699	-0.005164716985572531	-0.06483893628719258
-0.4219898456727883	-0.45251778442707175	-0.294885993949049	-0.3151167316190444	-0.1553861280898346	0.06770338731717651	-0.23161726638040916	-0.3826073482147855	0.05416253399091496	0.18878254892585133	-0.8945138878780027	-0.17060004050126612	0.383814251830088	0.7369693263261562	0.41820744537443355	-0.08702189888921712	-0.01825899530134788	-0.052180359260424636	-0.6360801922614855	0.06708756341070807	0.13143685195139782	0.8824420056347613	0.2782830625454974	-0.2566388011412354	-0.3830204528935314	0.6432638846303524	-0.09346675835308352	0.2439872441929519	0.0035767625973550264	1.0318024077321892	-0.20384380627630222	0.11753390152286732	-0.2889764937640088	-0.1314763966070306	-0.35914921293795876	0.4420652170400047	0.020132974202454756	-0.04317644377496649	-0.0867902484012639	-0.1391488639293853	-0.013528008132948022	-0.0996808269228605
-0.3811509090717521	-0.3930118282183995	-0.3185544086267397	-0.2676935675978962	-0.07332234311183879	0.009040634994816905	-0.30553662922844305	-0.4895841688015981	-0.05161255040740068	0.2073737270273155	-1.103530286997002	-0.2129775347922688	0.3960894047833703	0.7319288995620001	0.4492480518364658	-0.06009370460266382	-0.05893559399609757	0.005936709620841063	-0.5804166711513737	0.08796620489372811	-0.06275047649993623	0.8429272819615334	0.29708772741102735	-0.18136033505616533	-0.41091503884800906	0.6300242243556706	-0.0797045275754395	0.2715299425255173	0.06223414452802044	0.9528185862727512	-0.18276336823642722	0.03858636462505336	-0.17218249508598638	-0.05918287417923203	-0.275563303660905	0.4470433558385081	0.055930574549159714	0.05686205633163399	-0.05125561618735153	-0.11458376123290262	-0.12359414340476649	-0.05561327105964144
-0.31700759358261177	-0.35338813418082193	-0.34675861889724174	-0.20536322737773585	-0.02257066186723905	-0.027849095840998976	-0.3679234268261741	-0.5622546691655476	-0.10033778897165649	0.22135434259623477	-1.1918848169986151	-0.28196824684915517	0.4097921647298577	0.7418222499301188	0.4943910603271413	-0.040591498430479475	-0.09271120427383368	0.03761207029116972	-0.5644540852073452	0.10209600012103133	-0.19705647705720336	0.887545693108412	0.2755997479529962	-0.14337268776453763	-0.442579798390408	0.5777122702316907	-0.08855168914857717	0.2786062536491446	0.09525306738608307	0.8612964154629592	-0.11870893484670834	-0.01622434692252813	-0.1056574138527024	0.0020792821625090717	-0.1440509736446262	0.47407257735769787	0.11017518403513216	0.12405162221350721	-0.03938502581196103	-0.1626640403867779	-0.1399410771701511	-0.08320409293326181
-0.23462734911952823	-0.3033351794872923	-0.30398931153019454	-0.11904008502393486	-0.00669154221592237	-0.03522611719101432	-0.45208548902019485	-0.6130073063312427	-0.14638826680510217	0.242587239508154	-1.289851812710606	-0.3247684948697727	0.3955604885732723	0.7463456767247539	0.5698906845563931	-0.021153150424403383	-0.13576151635855296	0.12225937259547326	-0.48450407275147755	0.10101887641526897	-0.32687269083950027	0.9550962037955262	0.28971949084072307	-0.12708718665158464	-0.4591799625274013	0.5436467733115823	-0.11732570763408116	0.3190960433206469	0.13339592265094305	0.7346130277195536	-0.07493078860578464	-0.0602590177174227	-0.10109507238399087	0.06303889349318499	-0.04121744927705305	0.49574666912307397	0.17337430747625662	0.15486271604763974	0.03716040291020509	-0.1990963676225762	-0.18106760272550282	-0.11904235645060841
-0.20774337068046683	-0.24720800393251374	-0.2534528843097892	-0.0556371805634198	-0.013439795044680986	-0.07520795835125527	-0.45674946206125194	-0.6285801834299383	-0.15537152432042872	0.2301750957973908	-1.322935287659547	-0.40740927956038436	0.4012996172132822	0.7082987318219066	0.6023671595401903	-0.023311533465121388	-0.14008311349484007	0.19690782616953886	-0.3752961861229565	0.08404862977059245	-0.4186927855171678	0.9263380255214066	0.301617377070348	-0.11767837731019015	-0.5133974908706525	0.4390692923360103	-0.11683792999789935	0.27135631258356774	0.22282490456359447	0.598251044864156	0.034814099182850756	-0.11299715647406247	-0.05686405950351683	0.13992361163880845	0.036891842415331944	0.5469129932366064	0.3242484916287166	0.18374147334404545	0.04559093280458962	-0.21650147171532685	-0.19074214575852624	-0.11739768829252654
-0.13702416606963194	-0.16435177415070507	-0.27728314327256615	0.02360307244146892	-0.03887034571449079	-0.05828353777454731	-0.4743881825247221	-0.6969060027951003	-0.18606046554586123	0.21436483642504958	-1.2995327346178498	-0.46482499828514595	0.34375432277729573	0.7604874095062589	0.6464380073570593	-0.08739515150479084	-0.17837958792024006	0.1862181191220268	-0.287928477669904	0.08124119172687408	-0.4705522530283842	0.8169741775629318	0.33230688908946193	-0.11070060808413733	-0.5037310546469321	0.3449870407441341	-0.1565695169582504	0.2387230393516034	0.3532968159006444	0.41541556592849005	0.10148322270858016	-0.23698143256701815	-0.09090643736724914	0.20411332678967614	0.08600698578630687	0.5662886019491224	0.39908193202321923	0.2486356604064583	0.0730928271163059	-0.1855467693663842	-0.2190645541326099	-0.03767835884004258
-0.02390706307712036	-0.1025902620920804	-0.2772684106102784	0.05421789002775157	-0.03903371266043158	0.031486862105615535	-0.48644299623744613	-0.741333691262073	-0.19746370852413525	0.20875798181455446	-1.2039445369421224	-0.49127455510069024	0.3105905282868241	0.7642046820143823	0.64467876880455	-0.1974542192274152	-0.20623099794090677	0.1409066906889171	-0.21557220678787892	0.02129591070804012	-0.5145953362825587	0.7259185340152916	0.40277592502602444	-0.16025324616627873	-0.4499455268332257	0.21093258499868545	-0.232263060852847	0.18354285148023455	0.43450206905749394	0.2763284857092338	0.13670573145721648	-0.4064540183712719	-0.1666899748513484	0.22749591473412756	0.07926829582855942	0.5706376089211728	0.4916415922722049	0.2751149491995731	0.08909974478645166	-0.13021812564850235	-0.20089827266264818	0.01804860059616417
0.09642466335495246	-0.05398303315330487	-0.2800103359809249	0.05990892974373013	-0.015970656116746983	0.04699865413081907	-0.5129798066882146	-0.7895836570631347	-0.20914677916550253	0.15605802301779356	-1.1232998487455725	-0.5326772841280712	0.24045174281624854	0.863670388624025	0.6620498007473063	-0.3165654784455157	-0.209913213115308	0.13276228897957015	-0.1957873916390124	-0.03299290664196687	-0.48683833269386695	0.617157844093836	0.41744227395870154	-0.18773639045906454	-0.3765961486753393	0.14010233949491266	-0.22368252049074583	0.1430543869982289	0.4550165470010625	0.11850059361061693	0.13183411623338825	-0.5592333155498319	-0.20233781395741937	0.2108374943434213	0.11621655189768143	0.5642717678643218	0.586059008240887	0.2831643081179081	0.12026666800211291	-0.04985331685862607	-0.23237026198525598	0.15778947298223145
0.19273014724090864	-0.024552745868280122	-0.29228676119587294	0.0819133015532719	0.027254174575946623	0.056933462817663115	-0.5159837212129423	-0.8544606580793459	-0.23070687050114339	0.07960648934295486	-1.024039359741717	-0.5847301144314032	0.17076155370644816	0.9493736414995688	0.7554018862646735	-0.4820571808372369	-0.22555073066648434	0.10873112558197084	-0.21063018534583605	-0.07454929289035891	-0.46508540630824147	0.4992169970367817	0.4217274195744955	-0.2723448939683436	-0.28155965208231964	0.06376322355242411	-0.26713548703520323	0.0574856854651339	0.46339253274410225	0.03290812471389063	0.1294941433366865	-0.7191662185925218	-0.3006798278564236	0.1493976254771445	0.11059952082073306	0.5123107509173748	0.6535729454664903	0.3342498986475805	0.125692469761091	0.05525347378712895	-0.27165804189192666	0.23011784265608912
0.32469515119214964	0.02435930019063056	-0.30383915975866804	0.06456896782072499	0.05074039189901162	0.04195844019806725	-0.5096960364818679	-0.8007865678715106	-0.23717615811323167	0.04174658423866938	-0.9458073788154799	-0.6128557270417155	0.052160294108831426	1.063914025867429	0.791818594391166	-0.651363354954424	-0.13771988736974333	0.0842649392641848	-0.2137312573984002	-0.1422685816761788	-0.40278830437104096	0.37026646017015935	0.40691529510122376	-0.33388051455941925	-0.1523378698634732	-0.003635896756485516	-0.29986902272514004	0.004370383772449624	0.400678897995611	-0.05090211763565877	0.09794372653874384	-0.8397539119430094	-0.4112052374654257	0.13685943591661537	0.11276561709568893	0.45851731938959733	0.700615212039412	0.3263817928622701	0.0881108756053757	0.06351357309855152	-0.3637884310732046	0.38059119626090593
0.42154452311865753	0.05374131620227072	-0.2955142932040927	0.04979393843497073	0.07931232832497785	0.06625247765929396	-0.5296070846333734	-0.7339311120630589	-0.247028126412274	-0.005508382424598635	-0.8210460098505747	-0.6161678340930042	-0.013531166780799742	1.076402312657618	0.8352145915879541	-0.7959934860364768	0.015395436785718697	0.030222803230848732	-0.21302054194762182	-0.22404425906256958	-0.3555596740365564	0.25701116804366936	0.3915861660396829	-0.3790191941680783	-0.046537312774427485	-0.0438519988476678	-0.30194354503097826	-0.058326439550613784	0.3152423135383951	-0.09571269675913573	0.003787202479517704	-0.9283229069732728	-0.5179637289223599	0.11666266183315546	0.11656001079134688	0.38074384449300036	0.7799155117785753	0.28115085073860147	0.051180320293735516	0.08167627768895838	-0.46551163449360705	0.43076744397441297
0.46678967306356955	0.03375990544620006	-0.2533277867910917	0.002438531993959847	0.08468762908138561	0.049658471721855245	-0.5263582847614543	-0.6724047461316938	-0.24925247544337387	-0.04367120676886144	-0.6655893605077288	-0.6260953557623481	-0.09972761929614551	1.143221105758533	0.8951012315587192	-0.9168011722954785	0.14844463664521082	-0.0331801403818074	-0.3011682341732162	-0.3558773377165651	-0.24285637165660776	0.16569852415869998	0.34334889720540784	-0.4146377123829543	0.049363784625547094	-0.09792015191286715	-0.30897616516301296	-0.13791192456323165	0.2387586348197006	-0.12377307329085037	-0.033033205144436015	-0.9513239739005854	-0.6154909970486317	0.07531065946453686	0.1319931290934254	0.25774633511056083	0.8322482253647487	0.21731056174595892	0.025624086993486967	0.11276213587229895	-0.47740190128285986	0.5007991025016325
0.5474188266417616	0.043887156057455856	-0.22678401182244268	-0.027177124782903295	0.04717629384865949	0.03480232169952169	-0.5291077342995062	-0.6266192852174779	-0.2603320111087262	-0.09770320226780649	-0.6126743146525652	-0.6244531732520927	-0.13010026933542196	1.1935565129390358	0.9170945578955967	-1.0603317182433107	0.30799828844346855	-0.07833880014950911	-0.36228910207294307	-0.48139625214322634	-0.16196129772560244	0.02298055849695463	0.32494632591569206	-0.38215241962324054	0.1247914176551183	-0.0901914587924288	-0.3171998948428147	-0.2503778457078347	0.17387796169547584	-0.13925594144592784	-0.0903156351497568	-0.9299876540071044	-0.7000123306573991	0.02864863946199685	0.12890062587698706	0.15569989996580041	0.83698685029128	0.1558771200256925	0.002910147817689339	0.190780036724952	-0.5438257600107262	0.6662041427267729
0.5724596771170084	0.019636362259577055	-0.21971664979305244	-0.08206997789711878	0.05363963424348296	-0.005828448634848132	-0.5072797351829511	-0.5884391342906563	-0.28507360480598243	-0.1486408980650859	-0.5298980180668625	-0.6713379622144318	-0.1326287962876908	1.208846913728933	0.914342097304812	-1.1995416367538767	0.48913032274483664	-0.163297687363534	-0.4289469984626657	-0.6001085647360715	-0.08684090348614917	-0.176163361428152	0.28143612575949156	-0.37848711050449896	0.1985488385572743	-0.03741417360244663	-0.31703544861973815	-0.3150538495828455	0.10119299005555574	-0.14737594186501946	-0.18532283421121704	-0.9390509794668056	-0.6805135171247891	-0.06538611012739645	0.10754396835893658	0.09835640112226843	0.8226229394962198	0.055716317106623905	0.015245805038495602	0.32278441992348245	-0.6058515408172028	0.7575274025412074
0.594508867465805	0.06517624700163542	-0.19420824697942238	-0.06932856038297126	0.06688834969209098	-0.07666815767881896	-0.5282345920133534	-0.5622024478823147	-0.3017220601820975	-0.15551484511586883	-0.47957215098805134	-0.6951610999829714	-0.09003196392622853	1.2498380656463675	0.9138419516066932	-1.3098713528268389	0.5894059040417531	-0.26654668891939104	-0.549552011714184	-0.7335375868799628	0.01962775193601804	-0.30714232323482415	0.2338604024729556	-0.3169696680481592	0.32615430027834275	0.059886007152614676	-0.29809390191570967	-0.3817017454675732	-0.015636110558162684	-0.1406849295788571	-0.3539611783581738	-0.9534682124173551	-0.6499254072631518	-0.16810068938822875	0.09839775866102957	0.02270193626557927	0.8118526681033392	-0.010102075039415464	0.08300546417669738	0.42350043489385036	-0.6750725809484823	0.8245413278161244
0.5895724895888236	0.10928351063820038	-0.11917050587958947	-0.05871001225108695	0.08748273796787412	-0.11596863782940278	-0.511104150479775	-0.4961991541066345	-0.27827311693730766	-0.20028408600611575	-0.4355693645909005	-0.7107785765055173	-0.018474866751731954	1.2827430319940054	0.902355382689974	-1.3883589326222714	0.7328264342142645	-0.3739573823463322	-0.6973219422099866	-0.8464831654317193	0.11025339750201682	-0.4152958913407441	0.15042437103915116	-0.24617435151076417	0.3773261804427049	0.11386737616370808	-0.2950763373643601	-0.4158582236323206	-0.1716300932906576	-0.07092446591611237	-0.4971985859361304	-0.9503407201422258	-0.5814158243865004	-0.24617794840866308	0.07029520176433383	-0.0627033722329918	0.7547663787459196	-0.08918206541584309	0.22006497699359925	0.5247200067206373	-0.7134171144597368	0.8791246339970922
0.5710565040195961	0.12927691661583823	-0.041117122886982146	-0.0037607669639536543	0.10892147892672643	-0.2507662701977019	-0.4599507357605863	-0.5195384323538397	-0.271729734968415	-0.25340130036334696	-0.40964253163896175	-0.7399565317704345	0.09180095226932136	1.3231610422961801	0.9017454950701808	-1.402884522668677	0.8576545162969615	-0.4329656625666862	-0.7955823184831482	-0.9388026227224797	0.19369875704814232	-0.5010778658429875	0.01639131140124525	-0.19065487681824736	0.41871060383189607	0.20904033917283202	-0.278288565396468	-0.45827267033945035	-0.3049938642182698	0.0009081319819827405	-0.6754191631629524	-0.939939634467071	-0.47947811491730497	-0.2877962713229859	0.0678012314377094	-0.1239387669558409	0.675811545457228	-0.13757082418855932	0.2899729318476417	0.597039662263444	-0.7390451953972436	0.9506261499453339
0.5490618422181414	0.20983767348821286	0.06721467372803816	0.04827355356435635	0.07762189333241445	-0.34788161529125394	-0.4169824254337196	-0.55227820949597	-0.21048900299398593	-0.2840703539690096	-0.3513411589028853	-0.778733021525225	0.16764707824438388	1.2417578420212518	0.8739019336877438	-1.4478150647228603	1.0063914073686755	-0.5534641345945551	-0.8277109996998055	-0.9934154239095117	0.22476822448742947	-0.5719763590091808	-0.06099840645405209	-0.12660803912142757	0.43365792711001017	0.2561595276847198	-0.33735074523230607	-0.5214290834348495	-0.43377910919237656	0.06860405324288474	-0.8232300209036583	-0.922116846225179	-0.40143151216046613	-0.31845067478962896	0.014715230651099264	-0.17152514955128143	0.6229948435790272	-0.14980270207786464	0.36425031452043255	0.619766510608436	-0.710065468032903	0.9589341678169646
0.4973859713449258	0.2820322286811	0.16367156372713337	0.09346600950477606	0.056044439249969956	-0.38561128956429397	-0.3709153342493731	-0.5380077634517271	-0.12227951938628112	-0.2787008855810823	-0.3045763094476324	-0.764342268839844	0.2830275968351709	1.2123296830796355	0.8141432930899573	-1.47583242643534	1.114675110811159	-0.6597951820967619	-0.8235422495079142	-1.0540147511987332	0.2775587199545947	-0.6342611466441104	-0.13807451221312583	-0.041624029795106585	0.4542774729248193	0.31502861016741773	-0.3469783736375164	-0.5523109069180014	-0.5617281636647975	0.13902823513160753	-0.9373250988513634	-0.8468072526789909	-0.31008337333414404	-0.3007870840325596	-0.003623701742089988	-0.14808813814961752	0.519949013098561	-0.19653708836062406	0.3771045409800982	0.6297854345764758	-0.6936586420469297	0.985303683368097
0.419796298762736	0.3158009143454323	0.26489637006929084	0.13772159325861338	0.04153993098043747	-0.42784974384802343	-0.32171151567444606	-0.6014925467744938	-0.047116791800341076	-0.33269327142071353	-0.21003780335071193	-0.7540327738476592	0.4290998343082775	1.0836897963717547	0.7786941985938531	-1.4580145224700263	1.1807053726803303	-0.7734117846881359	-0.8513548449146564	-1.0844123854165653	0.351926591239787	-0.675653807179663	-0.14914917025145374	0.0592323891185903	0.4738099757332379	0.3207601318264025	-0.36616258079836306	-0.6183766229626775	-0.6398140243893555	0.18288372669482578	-1.065770862943246	-0.8254871770166977	-0.23684462466762604	-0.3081819990373781	-0.0247532297081376	-0.12695809531090047	0.48214432980737804	-0.22851651391058264	0.47668489915335055	0.6625260648559312	-0.6083678365718532	0.9602000224160012
0.3342364717002144	0.37538939261533005	0.3305781803947056	0.24997304743212592	0.03339143536989296	-0.4532588973700099	-0.22922893204841027	-0.6376106296978663	0.02981941761889318	-0.35292138911752813	-0.11365665971021391	-0.7612128220560173	0.5002669842320383	1.0330143596129893	0.7293789424525914	-1.4720629655716635	1.2036013704728765	-0.8477849419082613	-0.8385654599557633	-1.1134274152675556	0.4470389738423407	-0.7331050895463632	-0.11022330220165766	0.1886834530562031	0.5522812006633011	0.38060348812407085	-0.3600424840447114	-0.6837945020513514	-0.6992687944330231	0.23792341793767532	-1.0980597106811094	-0.7846224246066207	-0.15277688838437373	-0.32175334931919697	-0.03580181037977355	-0.11165774434378865	0.29689648867685337	-0.21589357266436346	0.5570407427185796	0.7323967872666728	-0.4740370309271701	0.991657147963094
0.2895804651219773	0.4022619353059428	0.3898896414952304	0.3410385570449225	0.055676694260561245	-0.44170662696618523	-0.22201295234949553	-0.7193814496089515	0.1310804263134186	-0.404341157928297	-0.0861164427403571	-0.7927873595092538	0.6179854836523951	1.016940956755088	0.6331959469509562	-1.4688669646471637	1.2084580156516955	-0.9223299855818825	-0.7634926473122223	-1.1348058920622786	0.5070498870278101	-0.7639713094001853	-0.005767577427521741	0.24973994368053712	0.6406658294203108	0.43615871171603493	-0.28790903949668645	-0.6920437213312647	-0.7857041847265194	0.35426324885314137	-1.1438580333164459	-0.7365323337185761	-0.06722068245893267	-0.32574500999496736	-0.03324098243437835	-0.05381260785267779	0.15443679849903233	-0.16280188071529228	0.6494478170299482	0.7516524571437284	-0.3568896312972195	0.952502159189186
0.22275102566303642	0.46093900011140043	0.4487995998638966	0.4072371158235149	0.0825933516158729	-0.46992136546574237	-0.19863354456947427	-0.7558905480972425	0.19420869684415676	-0.4031539279088122	-0.03111682099228639	-0.8506813254870004	0.7047623254076283	0.9797801555632134	0.5305822629508933	-1.4439033433812067	1.161418861598608	-0.9819861632943768	-0.7116873632274746	-1.129355744152996	0.603158390440638	-0.7793248672140708	0.10811702327357806	0.2725362028092912	0.7129989348199468	0.4888160248404231	-0.21322326580526538	-0.6777391038645183	-0.8303512928305732	0.44097485872385694	-1.1833759724784136	-0.6881565641365223	0.05540784392648633	-0.30645648920555674	-0.08612252716757092	-0.05081998078630736	0.026477864650996052	-0.0443799358386889	0.7381238465927891	0.7580066062122792	-0.22288049398334014	0.8693873789543834
0.21369429904376833	0.4711633814894789	0.49097447564528063	0.4718463602319331	0.09533358090661634	-0.48335502617253895	-0.17755657058720548	-0.8102494689576145	0.2555030257611103	-0.38403567775716374	-0.03385883545241198	-0.846328513809026	0.7452484438394615	0.9560208123550492	0.46892401684375995	-1.3282920524323767	1.1042075993497655	-0.9981060948019651	-0.7253728840868436	-1.1292914821594624	0.682740837896337	-0.8159999583939677	0.27352843421798984	0.268182767864598	0.7933198464262047	0.5087408129645774	-0.16087702531382947	-0.730672794360332	-0.9125996890583853	0.5287830522241742	-1.185360987460514	-0.6313038571743513	0.1143501955689569	-0.25053546025968715	-0.10607104163713696	-0.08076398722372975	-0.06988100911498832	0.06631403143768397	0.7682132773666954	0.7040850222196913	-0.10248057398452959	0.819659669923879
0.18811253455177623	0.42640014080753075	0.5350317842277833	0.5093821285406515	0.10233091194571567	-0.48274490374872264	-0.13998829373672245	-0.8695659958251609	0.3131195871418305	-0.37151979532512885	0.02403836671582402	-0.8387855578276288	0.733222115257336	0.9116864999581757	0.40286745628234694	-1.2302334070917866	1.0804702858736266	-0.9766792124525423	-0.6437147659862897	-1.0935527225989092	0.7318897550856067	-0.8638326251944722	0.39735169788312974	0.2391923312790795	0.7895275121546504	0.5501684172560927	-0.14563983588202797	-0.7150583475483271	-0.9664847279810701	0.6254131853244635	-1.1604022673153882	-0.5272279279437503	0.16102897932174903	-0.13814491131652326	-0.16317954531979412	-0.138072746730666	-0.19522892517688123	0.12409156108419464	0.7749332414812131	0.606339834137279	0.005685502753610361	0.8179545787462541
0.15309886496252592	0.39421542080059	0.5364960855085918	0.5504151550022413	0.11471346786943408	-0.5102532736296398	-0.11562717752327234	-0.9392466297355375	0.3053352233877274	-0.2920038344975426	0.02432654040044636	-0.7810492067027897	0.7047115703512452	0.8629030863436805	0.3625545847232047	-1.1360046347197121	1.0362998656616054	-0.9749612109767642	-0.5402184334298985	-1.0177900604471328	0.7650742447080019	-0.9159609217365524	0.5007440684370486	0.27878097168354815	0.8075285159491401	0.6392325995767305	-0.1144892107299057	-0.7318445831330673	-1.0197137707193813	0.632006954513324	-1.1041528727923555	-0.3744850751756308	0.21821170641339033	-0.041431303029432875	-0.17484934695483298	-0.1741895427687139	-0.2320898930274772	0.1887306617043763	0.7196716297831685	0.49407916096297066	0.08827828492831169	0.7636454801712429
0.08364887338398652	0.3809859795389007	0.5550289337069365	0.5690112313470717	0.10973833509453972	-0.5600354100082583	-0.18400543507774852	-0.994315609290263	0.3249084320325166	-0.2636857269414656	0.03381375219603522	-0.742238767968996	0.6236301394151559	0.7417320258339578	0.32470469606177976	-1.064691693515016	0.9240367480145512	-0.9490300844615233	-0.49063101961211136	-0.9699027537234383	0.8000524198722129	-0.991071206119644	0.5777785118315232	0.2739167574979177	0.8349487741684591	0.7400370908829115	-0.12585276545469812	-0.7900474579701562	-1.0373249101136062	0.6244248616769937	-0.999597776435815	-0.21869812037095593	0.2814900812543695	0.0061519256422784855	-0.21764882107734848	-0.15658585988583623	-0.23110178943504578	0.24042435632427844	0.690166871675915	0.39227629678113324	0.16399179345137754	0.6433573434272688
0.0005605246019489085	0.33775881223337184	0.5354663065290775	0.5933026149635106	0.10178839922538782	-0.5961088118617957	-0.21903547948986643	-1.040657346618211	0.28366771041799055	-0.20771975110453783	0.03457712348943734	-0.6650666169030859	0.5858814270433462	0.6930158828286056	0.30572068239079664	-0.9651988328189945	0.7650262880509817	-0.8937708716324535	-0.4124154058738637	-0.9600587254296556	0.8471287729553921	-1.0331554722616805	0.630321144921717	0.27395545848331704	0.888300630726425	0.8793563493953502	-0.16382804249374447	-0.7748359691581505	-1.0259511913613575	0.6209264662604046	-0.8935297176358092	-0.06328193536542427	0.3510351235941519	0.06355575956528552	-0.26955208122967844	-0.16952296781898668	-0.21349659213796443	0.24964106616378662	0.7122176636288479	0.37501627958291117	0.2770332400800567	0.5420995822367526
-0.055710635866040616	0.30837841196542004	0.5048456937023246	0.6430533215141896	0.0822015676490067	-0.689536982127332	-0.19480830151739376	-1.020741887677007	0.2213251285515005	-0.16317661044657705	0.00690089093192241	-0.6748528737294766	0.500050172705637	0.58536661221939	0.19798578140361425	-0.8162689892407547	0.6649070280566404	-0.8412812567808425	-0.36642169338895025	-0.9247457349996304	0.8691718152383148	-1.0372353987072194	0.6782116389113801	0.3061730847953364	0.9071359266410894	0.9887543790551392	-0.18511829818659378	-0.7891005297605793	-0.9944662004010871	0.5932234731095083	-0.7971292205205979	0.09339787882876478	0.46785549048573244	0.10146126681558496	-0.34000514491187384	-0.1665035808870589	-0.18504528302291048	0.2700655332047155	0.7146971771493307	0.3444949124864778	0.3572392846851477	0.4473257284161957
-0.13597634223605423	0.30915762409003583	0.458893591797516	0.6969078097975838	0.07839321667730122	-0.7945165730715352	-0.20085330514841906	-0.9867117019209267	0.13850168216937345	-0.08229754474130967	0.005895471679559129	-0.6684631233113171	0.41703332040751845	0.5026102492335383	0.11564122477923648	-0.6985819500331979	0.5214453748763292	-0.819284960868907	-0.2924055129618161	-0.8557390315960591	0.8512030900537167	-1.037186911556059	0.6461204974436477	0.30596574867886345	0.8854818157581301	1.1344553407271871	-0.2430371255163209	-0.7716829216953967	-0.9741665680290135	0.5236655892339855	-0.6636212966919698	0.2522248172796173	0.5964205799571598	0.17838927258842202	-0.44032061896649227	-0.15768309247618728	-0.1764032417222816	0.26340435226441683	0.6844199679730568	0.3542465866213197	0.4165314080824759	0.391260321109309
-0.20180636636940802	0.2830163803947621	0.38684904848619606	0.6919823577685886	0.07599407819109553	-0.8717493770645911	-0.17579618627368016	-0.9856525821623603	0.06891706017244763	-0.030654338684726945	-0.0663235739984147	-0.6428348422562211	0.3299720113774485	0.4345091014513528	0.07049445121070856	-0.5657345651297644	0.4274728373011342	-0.7893700970640096	-0.2669689238980249	-0.8220887422608623	0.8167555989183105	-0.9642494599388595	0.589585475909639	0.24324108487853602	0.8684928864868315	1.2033054880245144	-0.32013319072703084	-0.7922627129994069	-0.9584229519374523	0.4576934395838107	-0.5479526449199641	0.3679475736088642	0.6710022713479707	0.2949822435846986	-0.5313699310523402	-0.14402630264250643	-0.11165365905232108	0.21593377695233365	0.6365418726847428	0.2978388180683996	0.4235394067475428	0.34112276793453233
-0.2569267086179088	0.279214714198388	0.2984201503928821	0.7141716569887298	0.038772123093676676	-0.9369447373501943	-0.10501102104735287	-0.9287610578771526	-0.03152405195088713	0.05578937238969052	-0.09089247315992574	-0.6087760116237628	0.21368187711559844	0.30389344614959246	0.006946555101014796	-0.4427947830922799	0.3332675686424954	-0.8088055731217312	-0.2083205489500012	-0.7412255851826501	0.7978550642822955	-0.9272752417522792	0.4758567173336948	0.24081891428787228	0.7961386613945	1.2991583360042314	-0.4067191948093787	-0.7838947436895223	-0.893525810697487	0.3307348369679416	-0.45714279172161226	0.47493618904571344	0.7044379134151482	0.4089413390440388	-0.695616051047593	-0.13839852197830954	-0.0352114624609953	0.19228704592990126	0.6212121834280588	0.2640228118814678	0.46196592220868504	0.28618696467640914
-0.32450085797075656	0.2677964769351833	0.24691652428996033	0.738311133314117	0.015542734285174808	-0.9755710692744305	-0.07212002642637483	-0.8786354005252901	-0.12106954183807747	0.09141249566711775	-0.0956017214206322	-0.561750052436583	0.09330086557865089	0.19498232994880563	-0.04248841458714738	-0.28668370127417414	0.23931020527760288	-0.7626779886738589	-0.1823012638497859	-0.6906056731056268	0.7282956774365928	-0.8678017870756884	0.34831128654279186	0.2216559988621901	0.7536690156620821	1.3276696734302365	-0.5039407516877199	-0.784860194434104	-0.8472018781221454	0.20334910645480683	-0.39477086338805434	0.5206148429248099	0.6942871119809357	0.5351280978673013	-0.7517695797427273	-0.09860505936999439	0.005633316533228428	0.10918442892032738	0.5583939252098	0.24308320529054495	0.5203301274318471	0.3111661261593276
-0.40749203142069135	0.2904626952627306	0.20000729121854488	0.7562196098927105	-0.006982455604598012	-0.9797729601760714	-0.06265564953689316	-0.7964585847067542	-0.17665344296938904	0.12215377598747726	-0.04042853780400265	-0.4974632893374336	0.01605679240234842	0.06767321884957349	-0.14731333990330292	-0.19078034635521496	0.09648079589515948	-0.7818166340238764	-0.08427876199875184	-0.6107283270946542	0.6306834623758035	-0.7362426875670911	0.22797301082467483	0.22168611133755575	0.732459360786662	1.3041095799563098	-0.5603757802737883	-0.7531555377023142	-0.7183256882224779	0.09577587983559895	-0.26696930549455866	0.5780665415788808	0.6420015065916646	0.6338068389042266	-0.7873537300924531	-0.08378804077942117	-0.011007993009298412	0.06043613591745543	0.4785817544210128	0.2282969139809945	0.5822085009538353	0.3292745763080841
-0.45700383058022476	0.2818060990231182	0.1332694734906095	0.77575749670093	0.0016020293481909254	-0.9594356777891999	-0.07734597553184769	-0.7462145158575608	-0.2092573816946302	0.11446251853449012	-0.03513220043020722	-0.3910898217944669	-0.059280083987839835	0.011498881780742074	-0.21849306114601874	-0.10740872577734455	-0.031634720487058995	-0.7805187574230728	-0.02318097724563938	-0.5446918647270187	0.5772374637577526	-0.6321373633328442	0.15544222440843766	0.18973228752188864	0.6891040159741605	1.3048624006741705	-0.5148848852823602	-0.7233381716780838	-0.6437151845858131	-0.011828684912442388	-0.12371198997285422	0.62439459204371	0.5877395342062848	0.6782837751751122	-0.8079569536758908	-0.024144016828349452	-0.01612092139436479	0.057983510624820836	0.4030436990226275	0.2633173339356174	0.5795938375410075	0.3000135476215455
-0.4885994796902657	0.2685732244922387	0.08674844464243311	0.7672209113299924	0.0004244856155937171	-0.9271149981670735	-0.06650470682868051	-0.6913678560359399	-0.23152372282673245	0.09284820768613385	0.01482926444782073	-0.32287107999925985	-0.12539267373148708	-0.06537222700661441	-0.29975077035372066	-0.003639426752775754	-0.15184948348512411	-0.7394907944002554	-0.007050058989079832	-0.5207856544490601	0.5670816442223152	-0.5190589755633724	0.0877889831159249	0.08515356620711609	0.6354865567900033	1.271043377656463	-0.5194690267642943	-0.7036497710965816	-0.5335357921743933	-0.09493473998213875	-0.007373547869465535	0.5890734510784645	0.5118317458567655	0.6902458111948915	-0.8382629646611827	-0.014287401262560822	-0.07446168856087139	0.08791878904646681	0.3126360946574073	0.2569477814184668	0.5927013787312017	0.26664537997163756
-0.5107540794756323	0.27591793067516673	0.01663390389156423	0.7861592765926482	0.05370156636027468	-0.8617971588925535	-0.0846104114654332	-0.5830933752043984	-0.2510346800651903	0.10716221285723881	0.0743742979516688	-0.21272583168763184	-0.19191683761945164	-0.047670815788031916	-0.4053486412168336	0.074796754597045	-0.1933594785418778	-0.6760877963326746	0.038933107943782255	-0.4818186967628552	0.5182542457056002	-0.43500419450464695	0.0888863358009837	0.020765471352899866	0.5767411462571784	1.1724256608015509	-0.45565221506922854	-0.6447576471317336	-0.4328241923462094	-0.13587089886645065	0.11834021473514596	0.5968806196958543	0.42987805707579285	0.7078333652347786	-0.857879668787324	-0.05445844059485946	-0.14094960141517565	0.07764940142821389	0.24125898619412492	0.24772060603450047	0.5853978818691727	0.27404747681940145
-0.5391111456536988	0.2678839169627928	-0.03208820826515028	0.7768575531390333	0.12162040298912616	-0.8200440360008544	-0.11236178999405295	-0.46357295086077804	-0.2959688839002298	0.12276296584496489	0.09952034164337564	-0.10081333464376978	-0.22617455502536288	-0.02496191754965178	-0.4978124490114714	0.14654883975957084	-0.22884854448500414	-0.6249997279275131	0.0730881401176959	-0.39402822156227935	0.43996939523307355	-0.3894834245693505	0.04397369897004418	-0.058580685205899	0.503528317836548	1.048755987453314	-0.3769040810391147	-0.6209651949162667	-0.36355518538860093	-0.2408110463796606	0.25286806720906996	0.607647697455097	0.36586072105643036	0.7195525933563992	-0.805583622727393	-0.05800364277635602	-0.18836499350129154	0.07826937769559554	0.11425457328709694	0.18041988106617673	0.5479958235355116	0.2703867163011781
-0.5657785363300671	0.21053045151596664	-0.0869437728799733	0.7423612573525629	0.21393258039962562	-0.7620158109992637	-0.15430014026647976	-0.3733118071337736	-0.29257724508407235	0.1319618631250197	0.15457945152758717	0.08125727273718993	-0.28749423382852346	0.01796627019438875	-0.5565525843763177	0.18171112352778682	-0.27332460382049895	-0.6377084797092228	0.11927189912259202	-0.3156143288145886	0.4184588182167979	-0.3635632628574597	-0.013123484331095966	-0.1548449735805848	0.4205127176506072	0.9202423021756759	-0.3184377849107226	-0.5353126761514658	-0.31254456349602094	-0.3070161431510875	0.34550737684306654	0.627204796262024	0.21637003081422373	0.7308057839420083	-0.7199454885469757	-0.12125225283531327	-0.21459432506453754	0.07620765609562874	0.02678492580751461	0.1655591775086126	0.49915241982032493	0.25408344952918693
-0.5994574568684319	0.17631256751368649	-0.15317968045875657	0.6995346045310893	0.24908839082978768	-0.6873010588233655	-0.1919539177245111	-0.27756642679748234	-0.27059513476331654	0.1454054159155994	0.14300636845254294	0.25635149739837704	-0.355961457730946	0.09612143281725079	-0.5809030902773529	0.250656312263218	-0.32413252889846567	-0.5732561249840018	0.14548739568951308	-0.287606991195071	0.44435922683144585	-0.3817510144918282	-0.026524957416753713	-0.23120121863959553	0.369297891255155	0.8238562893904728	-0.28357843383749054	-0.48130298198127813	-0.25493042208079164	-0.3445094382630465	0.4381527754800758	0.6135405120933126	0.07137496085257936	0.6866426993617064	-0.6231495652830705	-0.17258308031792496	-0.22075431094107972	0.14032665043432752	-0.07338648765882298	0.08846611783157177	0.46803666476856326	0.2252638836565378
-0.6476981295875822	0.12086791336486735	-0.17982501321412878	0.6457152738303404	0.25598863125761506	-0.6223138812012415	-0.2970010262887743	-0.16177105068579062	-0.2212576308428888	0.10497412564013822	0.1899124648642102	0.40531951318394377	-0.3590383117519295	0.12033393350398476	-0.61556059872522	0.3339582605510977	-0.39731828391305424	-0.5137702853557519	0.21602929348378716	-0.20338982152508733	0.46556995737878876	-0.4895752479115302	-0.04385881830352271	-0.2541191922357074	0.2651015526087426	0.7312833035568703	-0.2506481033644066	-0.3783828425079146	-0.16058770523153196	-0.42935406792802927	0.5038884238829442	0.5872308774902795	-0.0925602794775377	0.6538991362713229	-0.5677739252946602	-0.2217163803513814	-0.22533825125680879	0.19470566958088237	-0.13251701102592978	0.06480523154606936	0.45081201675923666	0.23243976247033285
-0.6687633910335553	0.07970663444871215	-0.23064555788302696	0.5881854472359438	0.28506324840223546	-0.6360191575425439	-0.3658790062019526	-0.07410560911302226	-0.16898937626220212	0.06705665836230258	0.18164230858957728	0.539499597830503	-0.3380638331143086	0.17159572752205093	-0.7062600062741168	0.39881733073656217	-0.4267695405559467	-0.41241894850876876	0.22353731114300288	-0.11746592104487286	0.46013548553802275	-0.5497707555444687	-0.07162355065553408	-0.3220410462287945	0.21678233032794786	0.6491866067767005	-0.24994254087209825	-0.26494430254827317	-0.12197465115674141	-0.48196425246251806	0.5455886307635875	0.5785598119920399	-0.18426647088794618	0.5882286863804123	-0.4520057212309808	-0.2667410826391122	-0.2145260721931387	0.15748622314005883	-0.22537623365922932	0.018815517496955793	0.37865155787670146	0.2336024960588356
-0.6966060585878546	0.02869182083691152	-0.2827229406561984	0.5624122120491145	0.3006580130103828	-0.6348700524755022	-0.4447673094489796	0.033332148026012864	-0.13065139217508598	0.0175180539911726	0.133747204476672	0.6853357256849233	-0.32062872586951846	0.17545161524398958	-0.7683488991605602	0.46511150871896473	-0.4500676100273756	-0.3935034142289412	0.26514409285595886	-0.00016853098649144416	0.48405124828686635	-0.5687501567114689	-0.04552317611243705	-0.3525100589231888	0.1712737835801297	0.5939246737495516	-0.27324511958988607	-0.12110254233529187	-0.05192104080083543	-0.4793032602790106	0.600805051726396	0.60151052180267	-0.23566110821914377	0.4800955191330482	-0.37067824815744227	-0.2912853595467918	-0.14274412185757185	0.09591946177434699	-0.22301535159677227	-0.05360404526650886	0.3138105115702456	0.1633433820455225
-0.7423329287262697	-0.06184717338214196	-0.3323705607205643	0.528503055263377	0.3136990189337902	-0.6835180033799527	-0.4989394917844063	0.1376928378513534	-0.12673076823781176	-0.04491810942396483	0.08871971749660003	0.772870253806466	-0.311524987505877	0.15308540958582917	-0.8405987804942894	0.5225221825557657	-0.4663510542042766	-0.3591638309961148	0.2694056099184573	0.09763452431920061	0.5535918601804425	-0.6293307039459209	-0.04609958589543551	-0.37137193741228935	0.06862897124244348	0.5662128838445842	-0.2966792717328127	0.004815256913856036	-0.038549544720425585	-0.5339874770072269	0.6172408292293073	0.614015273638347	-0.23786717758411785	0.38420663335189464	-0.33807891257685413	-0.23647384579350494	-0.037634246846907346	0.0004845540311321228	-0.19912153520665937	-0.06858687778454904	0.24765583136187824	0.08052860734719786
-0.7862041155039792	-0.10382277967085604	-0.41004504375721995	0.5013134191002635	0.31662806453376635	-0.7215954721358815	-0.5299941764734853	0.2433227634370922	-0.10900210672078843	-0.11890284807994618	0.027571692960763637	0.7858894223234284	-0.28202004395209623	0.09406474076091177	-0.8809016112137297	0.5819328089755114	-0.4965751899444192	-0.2938272721503112	0.27422427578026864	0.17500765798437679	0.5657494517689792	-0.6750256035932736	-0.08982275129579312	-0.39141662409824474	0.04231192780231939	0.49192475506207806	-0.3932516987832215	0.14511577949551321	0.055104337157452644	-0.4948532987081412	0.549976025763098	0.6183864099200579	-0.26103030809450767	0.3011865287027949	-0.25673009753531806	-0.20163753193956677	0.07533331643677325	-0.09423516509294903	-0.18622457908838613	-0.12277020714267575	0.2502342838548214	0.051398512880892824
-0.8465297877101247	-0.14121114816077657	-0.45537546039652116	0.4555818217036897	0.33332954994623765	-0.8093992523037148	-0.6173313776222303	0.37767506271318996	-0.10107651578229734	-0.21358016006974673	-0.030398050854223035	0.7944338826472269	-0.28763156332393247	0.0358170678735091	-0.9517970505897784	0.6572604124407737	-0.548097874200534	-0.2734069900962223	0.32103949337875193	0.2482490039393735	0.5304143819196265	-0.687005515766705	-0.1007604752937411	-0.39697193232699596	0.05337813270520542	0.36233924877565593	-0.3962825748646925	0.25258854724731916	0.13639729033895132	-0.3895553107770108	0.47028284472412685	0.6536351876130766	-0.25306561304577585	0.26641263444547836	-0.18275459929405075	-0.08952978762041147	0.19644871631850003	-0.23741932384237097	-0.16799150641823551	-0.1435698462205164	0.2740180860296348	0.03332771663255392
-0.8807914735882049	-0.18094414390817645	-0.4988438988345364	0.39705542873783795	0.27491032500263474	-0.8122983268096119	-0.5735485189206168	0.532118672976892	-0.11158713432686355	-0.28589192729302376	-0.07280968405954198	0.7765733891340267	-0.2716890825978219	-0.05327296704338378	-0.9665351828375467	0.7460582541072133	-0.5632176728369189	-0.29701201802819255	0.33847931573748125	0.3408385576867282	0.5328083693939462	-0.7045971335483094	-0.1232772407004735	-0.40589326907942735	0.08136076164635209	0.2747246766627994	-0.4820296955700411	0.37714581861366225	0.22315063219958847	-0.3718984949182461	0.40064391731059024	0.6801088507293845	-0.2675514768933872	0.20631462581730853	-0.14111219297992283	-0.0008614140489642374	0.2906248007354227	-0.35852589756569747	-0.17503724723046998	-0.22390103924903815	0.30500544720026923	-0.010980258500941484
-0.9114981619002169	-0.22303073019531747	-0.5747938273573785	0.3732967156660013	0.21051891439934245	-0.8183493579803569	-0.5575780508204518	0.6735787154111051	-0.07409508611870917	-0.3576803361547326	-0.1275133936830366	0.7041322194207831	-0.3072292229090098	-0.1573514898715676	-1.016519696500363	0.8657969544888413	-0.570893309179247	-0.2977213088234739	0.3428672850150132	0.3980061162632923	0.5212342118253417	-0.6746864608597485	-0.09866035783139658	-0.39802430230816194	0.14415297090227605	0.16269736573190563	-0.510670454845896	0.4612655318493532	0.25930543509457593	-0.29803879021112206	0.3402081164891825	0.675558860684583	-0.3120083810284603	0.1436010365528623	-0.1287110520730404	0.052486979729289694	0.28908065031000096	-0.44948958372916714	-0.16361114164613047	-0.26213964735441825	0.33935732623091247	-0.043003728173470916
-0.9606913105330609	-0.24091693835511716	-0.6481547899758686	0.3432198827998106	0.0850664601443707	-0.7884139359182863	-0.6012660431893138	0.7461900577344862	-0.05708450975698389	-0.41908652161883664	-0.13251079569934124	0.6432129149691229	-0.33714889201709497	-0.22319307055652043	-0.9884555969390021	0.9876779562919374	-0.5905672564589085	-0.27812832446706304	0.3645566627402248	0.4096242568750891	0.4333477078789449	-0.673664359087762	-0.06642620438543537	-0.3858467083770697	0.19805938004024992	0.023185309234560282	-0.4745489240169736	0.5156823302563739	0.33467649283389084	-0.21061659126876248	0.2606683473650959	0.642767395620471	-0.3100616382398909	0.10454301613411214	-0.08184929570827396	0.15942873249069262	0.2917924164020015	-0.5618869404190316	-0.15178575515503182	-0.31725952903951804	0.40378670030952996	-0.03493004837881061
-0.9287231058190386	-0.3035211984943852	-0.6902333044669196	0.3250150359071381	0.023151519564657323	-0.7318969372279953	-0.6451677638254933	0.8371541325661174	-0.04393045356728183	-0.5017143723512414	-0.1658420880596415	0.5924834135964965	-0.3584671301099192	-0.33165399037792787	-0.9676307531744553	1.0664693196422061	-0.6154563822851756	-0.28726616892919427	0.3851754073057048	0.45955092375695905	0.35427096423528837	-0.6538240805354277	-0.030846526024783095	-0.4079616826300942	0.23365398747195668	-0.12333177399554943	-0.39206688008984447	0.5391806606788768	0.35168074805754423	-0.1357682029565453	0.194433679364487	0.6377595858082203	-0.2938644026047192	0.08093472550840225	-0.03251374498467867	0.2440112882092642	0.29663072495302567	-0.6616890690139556	-0.0941159007736895	-0.36202263023325476	0.4307918216446531	-0.044297560975823616
-0.8937844891245602	-0.3462793608270239	-0.7399070498177232	0.30629591834183817	0.0009541611978134843	-0.6969124285216493	-0.6615275559147751	0.9129789014867038	-0.08497493141916643	-0.48821830256896187	-0.18646397429948866	0.5695858302109221	-0.42676614983358246	-0.3801109179651586	-0.9951122849229342	1.0907534483145935	-0.6348947252581408	-0.2923198941004819	0.401887142847697	0.5027459462759708	0.2948004361059168	-0.5869384522131217	0.013543408151152746	-0.4362356196924013	0.30840698983099984	-0.26969709495892924	-0.2955403701089748	0.5422064497927356	0.3477666277463318	-0.05170259794284247	0.1568911572646174	0.657064707923136	-0.2744346631162382	0.03301192174763878	0.04205186387708086	0.28928407980148074	0.2908453483477517	-0.7425027850106225	-0.06924818098351951	-0.3811047281619392	0.44954309640028817	-0.09082895944840114
-0.8786459196516736	-0.35986627607224164	-0.7965597294898614	0.2949192636438055	-0.04368031931775068	-0.6031106756027614	-0.7208276634621416	0.9876587714898994	-0.11474757749321465	-0.5131135305008353	-0.1947196780460379	0.6029847373513094	-0.5063025951725975	-0.4402648729811923	-0.9382577130621484	1.1105223531207404	-0.6915428357495137	-0.31782096747792904	0.4520102367223001	0.5318595706030325	0.20962896178476695	-0.5325819590591665	0.09032395518876868	-0.4492798803466921	0.3292009980159964	-0.42862244083538864	-0.1730889922097718	0.4525006004195795	0.37181670295028124	0.012010773990441434	0.11105727072354984	0.6215305764207295	-0.26599160383695	-0.0396382247805803	0.14030060257224058	0.37698398249977494	0.2892277122552799	-0.753536576611392	-0.05181003542366991	-0.40365549017209795	0.5119713631835415	-0.09288984757551949
-0.8353346018135271	-0.36504047557891894	-0.8714874952721745	0.23872136401003488	-0.05323931370017786	-0.5053975192196452	-0.7830274255744172	1.0400797798990604	-0.11608575498028686	-0.4906343830937641	-0.20873350852792766	0.5837363853542261	-0.5846719957499504	-0.5399358692193237	-0.9066427212656695	1.106237750277805	-0.7348850403802083	-0.31477806742968745	0.48182204976794685	0.5832967954133481	0.11031699407843232	-0.5205800064335625	0.10341440879856674	-0.4701297618026354	0.35088027688974377	-0.5741386918538501	-0.04223140873677737	0.32387539887235833	0.3580106922255253	0.03428197388363	0.07517838809084595	0.6102933523891958	-0.27938008028343886	-0.09832598040581092	0.21363441550547319	0.4409933661316936	0.2631919828046838	-0.691847672097458	-0.11325086154942507	-0.39700244624432734	0.5203874645928391	-0.13744425246104722
-0.7369632749953885	-0.28478894375415714	-0.9435844795623437	0.19290366326127764	-0.1013269929417328	-0.40497373958552146	-0.7878476583465104	1.086911202678624	-0.0815545962230185	-0.42373285331319793	-0.24818938849251304	0.5769087233847231	-0.6839875396786057	-0.5652009015564807	-0.8355087289841296	1.1278003741541023	-0.756845948563144	-0.2522795995536149	0.5606986250990346	0.622372722188727	-0.040650680491169836	-0.4588388888163932	0.09717388611223257	-0.5049058508072937	0.347996100113883	-0.6917426670255057	0.07156603549911318	0.2569724441668613	0.3700989712897186	0.15878717078651777	0.022799855345662735	0.6199109883496006	-0.2712187445489932	-0.21027035110093156	0.28268136622882356	0.45099666793608223	0.2556428255998579	-0.6251052801503938	-0.1826797362444439	-0.42888562543579434	0.5297401363430008	-0.1362835907209616
-0.6423799443843669	-0.2417838257953639	-0.969988552080682	0.1520482673535122	-0.1243618866738138	-0.3449636788629745	-0.8255699534784023	1.1065502409044623	-0.1338018978913306	-0.34160743747723166	-0.283872504955318	0.571824649942077	-0.7895505301109312	-0.5894937394477807	-0.778140452973125	1.1424089347525714	-0.7885657047520314	-0.2075206317350172	0.6017487678245053	0.6736201022747335	-0.15320909170504	-0.3714426424679172	0.08604305463269132	-0.5268549386037251	0.36059198336753434	-0.8203607887051175	0.19901350305102078	0.17089429863022415	0.3753972221121759	0.17861375665897772	0.02722817050948618	0.6183600608215286	-0.2328950335102547	-0.3050300302742287	0.3330522626682063	0.4390551633556038	0.2821791025356428	-0.6089237649975618	-0.1708138534665927	-0.4133114024261243	0.5276032648022853	-0.19562743415856704
-0.5360282080785039	-0.1999428399945104	-0.9822386378024713	0.14456329864235645	-0.13880516771149315	-0.2764472764867943	-0.8549367568438541	1.0830116382270187	-0.09939641865013629	-0.23795938455506693	-0.33084322122676324	0.5410348561957969	-0.8611660937050323	-0.6289279791948446	-0.6874471135426518	1.14418321450275	-0.7748026511142511	-0.15027954119847342	0.6556091128251419	0.7179439433070669	-0.2940956272086766	-0.34304573679496225	0.06514719927603088	-0.5049496715282256	0.3442383584424331	-0.9086469897215702	0.27671264739086643	0.08975690126539573	0.36635856523844146	0.2108935564499969	0.042686188293050056	0.6189981342225804	-0.22156005375337512	-0.4477973273560492	0.3750775438882123	0.40612463160882484	0.3309642751575043	-0.5945132684710089	-0.13266386617339493	-0.41529516273655326	0.4819244711696298	-0.19741796845920778
-0.4006782347270838	-0.17485093619714612	-1.00845934143365	0.1479272970270475	-0.1262606254558855	-0.23346484830596337	-0.9439122623567429	1.0103507748987106	-0.04249808666577802	-0.17665716425666148	-0.39888351929394783	0.500389658706026	-0.9159832718895657	-0.653904751506712	-0.6196835817875057	1.0833593495210343	-0.8367488057065922	-0.14077128612451303	0.7681658966999432	0.7338895632143451	-0.4081079059082654	-0.2822471817420805	0.014470018266547341	-0.4869129222853682	0.33531496698505087	-1.0474824870385226	0.39833233733475615	0.05470413319273053	0.33952342958505816	0.27685031518482683	0.031081922188870143	0.5452845268351492	-0.17032501350423115	-0.4856036412099911	0.4472634088003583	0.42989650743537877	0.3952643470894592	-0.5719049252773019	-0.06653657195637855	-0.3468113170030144	0.4585841299240057	-0.1535227955698286
-0.3042046289170043	-0.1250596054019547	-1.0110395803974968	0.13412790898609595	-0.09950507975772271	-0.1731106488948096	-1.0118731080471104	1.0205684180830357	-0.012809950671641934	-0.1564397528523938	-0.45166799616366615	0.48988200499944295	-0.9553000801983552	-0.7106585796618874	-0.5127897504580098	1.0340303078809878	-0.8628991598159678	-0.12909024670937969	0.8226895163285602	0.7651631392075587	-0.4654376510953429	-0.262676993214271	-0.04391864135647743	-0.506484714016979	0.2695655723604133	-1.1533584339870078	0.4317394467280148	0.07828146599176897	0.3961847589547129	0.35057050904343845	0.014391830766915368	0.4877525052355696	-0.12146812990853739	-0.5681916564643966	0.45708040175778847	0.470522981911152	0.4693007602175336	-0.6387094722344325	9.596790366920294e-05	-0.2826878930902686	0.3837116130721753	-0.1302457318089159
-0.20396561514809539	-0.05556521106848526	-0.9522965604670961	0.11190227289332555	0.0015079332116183398	-0.13284029640217296	-1.0457831716955035	1.001739558764403	0.035449844755764084	-0.12304947126878105	-0.495670981851055	0.446457684289833	-0.9558612138664951	-0.7967967067189805	-0.41893776575983493	0.9718430396848671	-0.879556940986425	-0.0782119838788575	0.8171844926921542	0.8182775040072279	-0.44321257755068855	-0.22792461115775936	-0.13605238229080435	-0.5230004715032457	0.21542469393634237	-1.2312757776598953	0.40249036594436866	0.037923904129774144	0.4174093342534168	0.33853701662135116	0.021483723536699837	0.3964876367082636	-0.07580572869675894	-0.648585004943945	0.4002926522380615	0.4198284456498887	0.5676019978926191	-0.6291856140038966	0.07948987412491657	-0.21907912557778494	0.2817517034616097	-0.1316801156023139
-0.16161898463705718	0.0009783721623776499	-0.9085218302181248	0.06597806751789742	0.07000225436842715	-0.13100172829490614	-1.028219879267191	0.9666111326100264	0.07352406507927392	-0.06255167215574874	-0.5300839219798797	0.363884551550133	-0.9473398926065582	-0.8023837444445695	-0.3430569025092439	0.9571327760987257	-0.8610754621659117	-0.05097288091561002	0.8617152340525657	0.8490555228797101	-0.4531481487898631	-0.2085854003004096	-0.20352062635004184	-0.5151610411273275	0.19106679115788322	-1.3230414281719312	0.35669376832296884	0.08120941194782248	0.4867104783978357	0.33873259359663	-0.009717225769697111	0.34391829462452395	-0.048200984704342975	-0.6828658361719564	0.30811783763503076	0.38743706515280574	0.6156569576669682	-0.6630009046732063	0.1580585494451828	-0.13539955127964481	0.21079240031390772	-0.1152649006612857
-0.07230503657352766	0.09339601464866783	-0.8834433799623984	0.052649906065161754	0.11223017881297337	-0.1252707668536688	-1.0568816025653958	0.9490338475141961	0.11388790731091136	-0.06913964706753054	-0.5329784831529343	0.32849463330169176	-0.91985292931809	-0.820366837676144	-0.2723323347109732	0.9409954897055446	-0.8047103641649012	-0.020232048935137963	0.9172268501201298	0.8760633859595769	-0.4788976620659244	-0.20915037701041136	-0.2695719226579262	-0.49676064137268944	0.13816870811893997	-1.3898182233436507	0.3031101825598388	0.12789650049505483	0.49671782102160666	0.3730330536828804	-0.05198948932320145	0.2604546703479391	-0.04111946040875204	-0.7174696150191424	0.1876402420379792	0.378191292413782	0.6923358759662654	-0.7030930530380014	0.23318753651308452	-0.0880584111372368	0.20761267564387453	-0.15856788317514714
-0.03123634767550103	0.1451004827652868	-0.7814849949350274	0.06404558418474715	0.13761444032346387	-0.11851473057674473	-1.0798615765814268	0.9678079379372054	0.1700002773321641	-0.04169530703840157	-0.5132192386600047	0.2540106869106814	-0.8695993947138515	-0.7978861328703999	-0.2020232272775157	0.9547408561367081	-0.7305794084885	0.053713738850234914	0.8974636170052765	0.8939055814013953	-0.458393984779138	-0.2674669614454405	-0.37507425883286033	-0.44910029442624033	0.0931347290054259	-1.473845995124368	0.1855185924682364	0.24199707059177564	0.5200112399017789	0.3772298323353429	-0.030713067949073518	0.20034600790823537	-0.05945668474415412	-0.7110511306186665	0.06115826593232397	0.3210340191942963	0.7426809200532946	-0.7652356663162425	0.2597443423008531	0.0120240350748956	0.14416462817583228	-0.21934893886815288
0.006033624197057975	0.17458863154429177	-0.6627285505442615	0.09818110568289337	0.16629133771832033	-0.07699568720476428	-1.083828291377379	0.9515832441892578	0.18498153376384338	-0.004275745768447026	-0.47616850290118834	0.2050626742963205	-0.7920042818685499	-0.6544839743055452	-0.07994131271921028	0.9360844105962352	-0.6733070094361402	0.1084908714852757	0.8769735243984543	0.8592076700523356	-0.4202467130142443	-0.3075443573062787	-0.4472906069331958	-0.3850321171799486	0.012037925727405252	-1.5257270242857117	0.1530963307204925	0.3788384470156759	0.5584112316389094	0.38955843546942953	0.017708128855136653	0.1508640730703125	-0.06042445710983753	-0.6780640102230324	-0.06291175546811426	0.22436347604854703	0.793458258754112	-0.8493047081979332	0.33325709070612375	0.11708076451270251	0.0915971075982976	-0.2377968751688499
4.144923616737073e-05	0.19822472794195864	-0.5629957257514754	0.1699905050879973	0.22652077149736843	-0.05081535870012445	-1.1608430124544176	0.9114751422619278	0.16277843095061234	-0.04324443148464442	-0.4262715582378186	0.18863581551015135	-0.7172409620960156	-0.5272829035804925	-0.0055228565270480645	0.881329589670346	-0.6114368156835346	0.16619414767450671	0.841559729059659	0.8076352365815611	-0.34227815853723403	-0.3751090951928423	-0.5054420370445569	-0.30063015943345844	-0.010981671818330563	-1.6077830847220924	0.138339651548969	0.5113402896478562	0.5897546357816075	0.32597696073553645	0.0499675636123459	0.10817135828023201	-0.08572278307030226	-0.5498068269533574	-0.17244881280517738	0.135880351820024	0.8491653326866594	-0.9169317541139618	0.40631134100673255	0.23374954224207106	0.07310687191645446	-0.2693768679268382
-0.00041997593222420083	0.22619992262633715	-0.4280267679708275	0.23248329250343974	0.2707612110422243	0.03732356887849096	-1.2151539879549087	0.9671870361349608	0.18921204823848747	-0.027018873031687696	-0.35970074667196766	0.16661198876767264	-0.628594265479385	-0.4461808113216402	0.06818265263906087	0.8122190960267159	-0.5341837437904962	0.1914625680406675	0.8498422830576343	0.7555634134439773	-0.2502300959129369	-0.4982125333159247	-0.548331537294719	-0.2273622916488883	-0.08436963732549747	-1.6596736988687024	0.07667468210535863	0.6379340961691151	0.5643185104103176	0.262600530953193	0.1245521124051395	0.024850301020895034	-0.14909830396122642	-0.4910372267059734	-0.2864785313879173	0.07300805094672798	0.8739055827691796	-0.9328761678614205	0.3965050868924399	0.32801674489139276	0.040072908007984256	-0.23851881888171392
-0.002152147725911057	0.2642104641232069	-0.36693128222374327	0.26011221418555625	0.2684193980525076	0.11994106143075882	-1.2210217496542428	1.0121254874909065	0.16435889546610466	-0.027628189698054133	-0.26749274062205075	0.19403590398895246	-0.5242416722487191	-0.3791481533284715	0.12481621224916972	0.7312067903696379	-0.49765573827694737	0.19386742077328237	0.7927906576339208	0.6836185019593605	-0.11489524704001516	-0.547323408071056	-0.5609692795025545	-0.19331174732627082	-0.1503828139131637	-1.6866184902651018	0.05258451308802679	0.7502797061703623	0.6003188833063449	0.13483531784273692	0.1922872449125223	-0.02601088275447864	-0.18713612805298335	-0.38266162626399675	-0.3876271750517307	0.020179608222768187	0.8524737733995214	-0.9204098116222144	0.3519981131509139	0.44043983383990326	0.052071893010390335	-0.29595309690937477
-0.04046130084720155	0.2955168010830861	-0.29714892056279874	0.31494588168370524	0.24847318663583162	0.09685699307107962	-1.247124872154401	1.0404799363354074	0.11790167301699912	-0.062331667807457844	-0.21208258098302477	0.216204284499998	-0.4458144958216025	-0.3370759021090225	0.09565605879771366	0.695418737219412	-0.39890951984434553	0.26989084679094477	0.7042431407624644	0.6851755852146085	-0.02054377417236624	-0.5918443840111347	-0.5636104284012277	-0.1289447636971287	-0.2825988373509901	-1.5948783997137785	-0.037727442754949984	0.8278570020321745	0.6641845748119664	0.030354345363064923	0.26479960277669407	0.011677644686905247	-0.15683894392245729	-0.3544035081830159	-0.46294096043647476	-0.06937490318053272	0.8529058754645534	-0.9161251075337775	0.27615888098893804	0.4764771985319092	0.02592367799238553	-0.36202719968626634
-0.06019563289214267	0.3113556162789458	-0.2092094451601343	0.35112355016471747	0.24018116719062227	0.0674743468652498	-1.2554582284431999	0.9966626252644295	0.11520620230613168	-0.06434184216651158	-0.14569481750107788	0.2374219705954102	-0.3665446597674964	-0.2560994777074547	0.02916243252547196	0.6221313522376006	-0.2774795809446144	0.3228258556571136	0.6590582173624169	0.6568926429676225	0.011632586294740435	-0.6576477164365347	-0.6004127219472929	-0.013883230201290153	-0.39073958919201857	-1.5164557475988372	-0.08567844214209105	0.825106902530106	0.6965500740197113	0.005745460678855818	0.2932944959408589	0.010099852067078384	-0.12663410191632982	-0.26941800849159897	-0.5016704692082596	-0.1910271785334359	0.8988707751062629	-0.7983872555239321	0.2039983078679714	0.5464744330903384	0.07238685889903415	-0.3931123506597337
-0.08710266539045008	0.3046266841622992	-0.1658454205984629	0.43924311969211416	0.21285541073867384	0.030346653463358398	-1.2751857753451759	0.9942449697290646	0.0838594307317476	-0.06778540975364061	-0.13644805934254395	0.22156439114890034	-0.3018477656007553	-0.15965945802302955	-0.04894989594214215	0.5627531099577178	-0.15384819634654154	0.320765404631741	0.6759801936373173	0.6323908193776138	0.01357573665721663	-0.7431766543799659	-0.5840824995413747	0.15625910534724508	-0.5195293066226206	-1.3900546529802429	-0.1423791873718972	0.9029872049780968	0.7289309694540058	0.03935819445644069	0.34173240138214905	0.026641476906059593	-0.08107164370670508	-0.19416994859932377	-0.5479442283279001	-0.25470527743791116	0.9213525415251592	-0.7486957505494007	0.1303232130349557	0.58553405633213	0.12926167373775105	-0.425049410818064
-0.0941715974950816	0.3198259924742335	-0.11559266654594202	0.54089201985415	0.19590412851053554	0.02764325287618561	-1.3047422183699229	0.981658237852358	0.07580463016694462	-0.09442877055269919	-0.062054408406497875	0.23570743361401894	-0.18970945414279716	-0.12934346615278175	-0.17621938805138077	0.466910900536125	-0.02874302779644139	0.3807265946473885	0.5998681484662088	0.5517269546954372	0.04603077650255975	-0.8266462987667909	-0.6082694632754226	0.2757734914995337	-0.6791462035719679	-1.2636389312747567	-0.20714242316066683	0.8737224028165397	0.7691621864280417	0.08866344443510817	0.4137644813934454	0.03386705426978083	-0.058612437744376654	-0.1648535833946137	-0.5502119946151817	-0.34746410619756446	0.9735876215647912	-0.6674897052864407	0.045282434084638536	0.6063883889785642	0.1365762795545539	-0.4406982775498289
-0.14501006209380415	0.3373804519705018	-0.03494153517340244	0.6174245493503868	0.2034668921782677	0.02884897335194688	-1.308406662987988	0.9219811885273199	0.1121550938658755	-0.1429311742799206	-0.05395377837309828	0.1573887097146038	-0.06484785009686796	-0.08515233979397861	-0.2702218270051287	0.42849403280185727	0.05252160248630393	0.37368968279555126	0.5225266731921951	0.4572134628171277	0.1147046527381809	-0.8797371482222094	-0.622815763438806	0.40833644134283753	-0.8075336936706374	-1.1401192230085124	-0.24358970100854704	0.8565599941225266	0.875600373743515	0.1063136937941996	0.4847443300824475	0.06203842109837073	0.0015688996735542082	-0.10684169929145751	-0.5089914617494278	-0.37104671365724134	1.0167375716331777	-0.6000966587275753	-0.014227455956839635	0.6337970135907554	0.09932784738371603	-0.4130012704985052
-0.1870363866576713	0.34016770662674056	-0.028843355422096272	0.6869972778897817	0.24527725376177437	-0.0029602211282571287	-1.3164293785401284	0.8030688515910273	0.14363159129774616	-0.18624791003238364	-0.04273692659906409	0.11226994891083894	-0.014226203402568676	-0.0794615642309541	-0.34875977709148304	0.3348558004623715	0.19227607936520877	0.3248172023566336	0.49654543515981436	0.38129928140181846	0.15695096354343718	-0.8726742479904598	-0.6455490838717376	0.5299246277452359	-0.9048229888998828	-0.972172588842177	-0.20511582236326645	0.8134338102234588	0.991098480316477	0.13096468261251876	0.5420307024592101	0.10849997716607276	0.06928983810627956	-0.015774030367762037	-0.4381244679952393	-0.37429650944253295	1.0503418604075354	-0.5275299431766666	-0.060113438288651434	0.5621050485783737	0.09457567152893483	-0.38886563888176473
-0.23562033338736804	0.3545857916971462	-0.06472536134310389	0.7467229350636331	0.23501328868878862	-0.0872014100088327	-1.2874802660574107	0.7229033423604863	0.20355664739100215	-0.28821819089997497	-0.011670039678226352	0.05507119898137256	0.025050166378646897	-0.1478018456142635	-0.48794923451290995	0.3319213467520422	0.33087462261438255	0.28962884152728774	0.490273144723664	0.28990517899214796	0.21072799506485812	-0.8801214780308257	-0.6496927578866768	0.5749439639475891	-0.9667856504696395	-0.8142911077674707	-0.26697426641687494	0.6921350814430857	1.0780515248776872	0.1395789812029297	0.5823660128730359	0.12568514111212833	0.09302452387864595	0.03479652232874834	-0.3650215231021607	-0.3472403425643726	1.0165971243040453	-0.46827607807912414	-0.10024099972548325	0.5057158094680326	0.16387253027653997	-0.3343841573329148
-0.297388968979566	0.36731055504582705	-0.07509796481911465	0.7459905222780089	0.21259411452273896	-0.13157697246518246	-1.2211147558628217	0.6219334482962425	0.2895587872298242	-0.37305887469655125	0.02717481641564723	0.03932046230824683	0.053141104242036254	-0.1666154675495169	-0.5556055312378052	0.31081628028761493	0.4883980099683824	0.18365858358205656	0.4164724353211458	0.2777220497853297	0.21899814227653844	-0.8758659469788979	-0.6670746154888971	0.6465465477379656	-1.0576159439247117	-0.6289698107447526	-0.30153096777476524	0.521197884391834	1.165949459248912	0.11905003074512663	0.6161382036668284	0.13704592545487734	0.09482290009555205	0.11174686043296042	-0.2870633741860643	-0.29591345274895375	0.9662954942986748	-0.39154087120171954	-0.1217899179889731	0.4482847309291156	0.20877526728311416	-0.28832743842487707
-0.36196176217172127	0.3545367013831828	-0.13382395134836683	0.7621209980890054	0.1929346935181184	-0.23077477654712647	-1.1597260078893663	0.43637089578579397	0.37104754827694225	-0.5000573335484755	0.0916982197180394	0.07098857707540138	0.04108401972534127	-0.1928914171632275	-0.6005580292543146	0.3200246861583866	0.5831326700112756	0.06408841388859712	0.3436190507029254	0.25250234575049724	0.2114317412653203	-0.8170642144895789	-0.6535206241503432	0.7294241064253146	-1.1223422008199955	-0.49578114874664275	-0.30703875470117614	0.3726933345038799	1.273839783572524	0.10373645175102704	0.6001456952628887	0.185526928988737	0.1694296786531064	0.22669844254361293	-0.1935549468510826	-0.2585206654199577	0.8799611845662645	-0.27562713758455204	-0.16753977411655002	0.38669929699868316	0.2652188965876661	-0.2703842010987819
-0.41629237568883176	0.3241863709243466	-0.17350899926952806	0.7808370671896965	0.19447472132881524	-0.33343096201828726	-1.1093873275573412	0.2991452332295655	0.4738997773153133	-0.645234388754383	0.13706584531237645	0.016906027393919422	-0.004633165249448101	-0.21080291737576662	-0.625777508676346	0.29815394906053194	0.6967118136961542	-0.024080067087818825	0.3207497418268334	0.22838805495921885	0.24966141315005425	-0.7985645227040201	-0.691392254886695	0.7699670549948452	-1.2464244651241951	-0.3449412461469578	-0.3561418336130178	0.2110410977366528	1.3518746808383142	0.09905667541505196	0.5854549641013184	0.16247400378667298	0.1884130416499387	0.34418383560909727	-0.10212835041390048	-0.22895618826876385	0.793546094966809	-0.1947912966852185	-0.16923114822551205	0.3314957383442813	0.2693461082829662	-0.1464312143519385
-0.4955348458775138	0.29871936887936346	-0.2095043602141052	0.7721291899485985	0.2737771409997817	-0.31335936695087185	-1.0114552032500956	0.1686844452782604	0.5879961742138782	-0.7276410848008051	0.18041306647054867	-0.028167222097414325	-0.06940240482806773	-0.21185539934331685	-0.596860658329334	0.2412551743709778	0.7470794173106906	-0.16008298614026145	0.2650708319523119	0.19449257180403454	0.3125237650418792	-0.7626349537365256	-0.7175801897219284	0.8018487283008581	-1.2822288772110275	-0.2915311123047096	-0.3378899804127245	0.06350633557708596	1.4005520922973456	0.05378316897250875	0.6001062715484682	0.12658737246749546	0.15444149499954446	0.46565641164297134	-0.029829706214281847	-0.2173455209535478	0.6938605449879711	-0.09147644063147375	-0.10046485146249404	0.315007388616628	0.26405994419928186	-0.051853556798236625
-0.5493934853996214	0.29027344476826417	-0.24347750657143025	0.7839089701865014	0.31731073187595904	-0.2960222961246381	-0.9335887313148781	0.05120478250186622	0.651787543688201	-0.8291444553737948	0.25133009919896915	-0.05570893686958319	-0.10749473050273235	-0.2597339884868419	-0.5167189235067371	0.1903339905728368	0.7334657263879223	-0.279305260791739	0.1783559460406893	0.16370109445579134	0.4264375943732122	-0.6621692078088579	-0.6813092779361793	0.7863337069895728	-1.3252271578478336	-0.25360242701010083	-0.2722495507660563	-0.07769508495778366	1.4255980500034193	-0.07744919959596433	0.610373558748625	0.17441392459309518	0.16623748080267176	0.5574944523231778	0.11521486819132169	-0.18690613320340468	0.5934032935675398	-0.03162864734783224	-0.023815737357099454	0.22323956539353507	0.19648470639931348	0.010073379563836726
-0.5923739412976632	0.32588994554495243	-0.26763290039642895	0.7501075710230427	0.35224343164528993	-0.2965366367383094	-0.8514865706284953	-0.03243018360048886	0.7099078859621076	-0.9250084358009001	0.32858536863167376	-0.057020571001501305	-0.1509643664127997	-0.2912190183431379	-0.44393452627288515	0.15360379310805525	0.7424975241053817	-0.33794910400266964	0.09790848941503508	0.14290846243706948	0.5152090942863332	-0.5308511613426256	-0.6745233457989093	0.6963289319762074	-1.3435919729815053	-0.273419583737193	-0.1633160060073017	-0.24073304828687309	1.4561906444906505	-0.21310326579237532	0.5902101142421	0.199436003210474	0.12442005619540224	0.6512240152415015	0.22965997434630808	-0.12600400831294686	0.4937107212222448	0.0547721311830609	0.046359904630587555	0.18823883014013854	0.130664170732495	0.0663193971334152
-0.6246024698401472	0.34673631527299803	-0.3118291974068365	0.7265340801843015	0.3346325417597162	-0.2719836405952073	-0.7832354525611481	-0.11674270009974311	0.7424375405396724	-0.9567493324034103	0.3907125061084139	-0.0875866686046399	-0.2601930586730915	-0.31500916493214987	-0.3248136259504037	0.16401001453128897	0.7624098591267667	-0.3978013225234784	0.06428467172397061	0.121550752694349	0.5655639447584958	-0.37599193928563146	-0.6961563410553031	0.7115331414321789	-1.3158265384459702	-0.2963353365608928	-0.049939473381770835	-0.3302302228810633	1.4629920737355913	-0.3320821314763326	0.5738175893012659	0.15350448398436617	0.10348209332288298	0.7111089674331084	0.34723298015246146	-0.02437460792085605	0.4290122998898398	0.1575371605963813	0.13573966528625592	0.1870496046258093	0.16574144314644207	0.1055768822991648
-0.6293384056788618	0.34740416096095095	-0.3783157109825755	0.7109851417466142	0.3058667190995503	-0.2787719565475739	-0.7091359831901979	-0.10003223105582978	0.734622407889245	-0.9645810488060826	0.4665112727988121	-0.07053090214389464	-0.36797210233931066	-0.36059071615612653	-0.2437398660638237	0.1217739389463262	0.7450798335034754	-0.38590496628443	0.035621823481189085	0.06425549011731971	0.6043906038912927	-0.25535178671283326	-0.7485630182732406	0.6770244615711833	-1.2622236445671207	-0.2643993637738008	0.04244213449447938	-0.38850302154270694	1.4669190859504275	-0.44070501634044457	0.5555215800966349	0.09927775254798103	0.08748640905287434	0.7483510339514908	0.4712604945990783	0.02899737931784905	0.36887252702752343	0.3159823473110229	0.2552972610184833	0.21437690809024704	0.18949473842237913	0.14140218203233013
-0.6237572021099524	0.3439414212019069	-0.41745443656099973	0.6876425706278452	0.2578024459825527	-0.24850731538976967	-0.6640051855076294	-0.06670469015579328	0.7189997630715206	-1.0147904812079522	0.4954759167471149	-0.06270123435599018	-0.42730676736597994	-0.38332033215227035	-0.19045837299613894	0.10057827641477383	0.6585652856092393	-0.3585959247047984	0.008780693392852918	0.03745271281709364	0.6462198629680997	-0.11734323239747017	-0.7400677705805311	0.6429231958618016	-1.2097280351851252	-0.27745697921892337	0.0635024964644194	-0.4601543109208846	1.4257441192666973	-0.46009211577057413	0.5234872320440094	0.01677148968078489	0.03680708691097954	0.7656428532172709	0.5421958867580202	0.07774618730270635	0.3516537977399029	0.4539590566757732	0.39579715180552816	0.30428038170775284	0.1939643729668705	0.15365016733473053
-0.6179632304282028	0.3636762039480538	-0.41429203132968917	0.6852744089289314	0.27382228536421904	-0.17806298543748222	-0.6094616014794789	-0.0616807412686073	0.6970372088023142	-1.0125693331043912	0.5491905349674733	-0.025958182471196196	-0.4304719978844285	-0.37512186329099606	-0.12426695798421683	0.04885890530252462	0.5962764991440499	-0.34135313266684625	0.01548774002597908	0.07568182516727945	0.6948902161581026	0.00024025698106099335	-0.779476130028393	0.6617980712781522	-1.1387854666314372	-0.29526095955603915	0.13602178008166535	-0.4406327356340552	1.3965517043952227	-0.4704545212886032	0.48705383732339713	-0.09576320250186358	0.07706430325456085	0.8231742736978755	0.6341959679020889	0.13667487380424106	0.4115058801054497	0.6153387125684272	0.5056505826026892	0.33468219086049894	0.19091058538988903	0.1522485347742794
-0.5729601588548549	0.3827219501927278	-0.4057790595393341	0.6987077748411308	0.31007476641442877	-0.14802997441722923	-0.5428581814033411	-0.011508606688421009	0.6642519742435853	-0.9444036727766548	0.6025042609444113	0.007154996891059718	-0.3696589653274568	-0.41376787433188705	-0.030518813962550052	0.030303782799379998	0.5355913304066057	-0.25604005213379466	0.07930727795039447	0.05995608645008117	0.7968522064092506	0.09484317810437498	-0.7679249711594908	0.6402730872686316	-1.0204096961705365	-0.2969305441772671	0.1650357453220923	-0.41087409959886323	1.3442746941467112	-0.36559090294764907	0.5005087795227043	-0.14444194610642838	0.11856637683815993	0.7957241476094791	0.7859544339396981	0.1808372269767937	0.5439352184605682	0.7251565793175877	0.6352834223831042	0.3690893043874322	0.17694449290273545	0.16220099688408196
-0.5314770415309088	0.45452403603190134	-0.3509720246472975	0.7186539908062756	0.38709201257276327	-0.05885149703368033	-0.46251610741061544	0.0931840169942262	0.6520298747481049	-0.8831735523840658	0.6843487760208133	0.01895311865764616	-0.2682345617770773	-0.36354544600307365	0.08463426698200056	0.03242496605051513	0.5033115650481804	-0.12439003365684664	0.174083515228706	0.05501926797985248	0.8898931494967552	0.24596048262433645	-0.7430818465507675	0.6484290191682176	-0.9331378138998703	-0.25496040975090895	0.27731968400192974	-0.3957147349070436	1.3007005471220012	-0.21790858007639818	0.5117191500860689	-0.16571262019505018	0.0883855971613274	0.8147661134652665	0.9171486124720702	0.23355697706915604	0.6706560637967162	0.803545109462761	0.8279017824171884	0.42994640437254655	0.1771653901957226	0.17652796539926635
-0.4852469062955841	0.5231514237919478	-0.28906191867204334	0.7487251483394192	0.44785035016220204	0.03376055174060417	-0.3684436942563495	0.1871296570705118	0.6269790737606215	-0.7558962045748437	0.7530042631246908	0.13787692196685064	-0.0793915706493065	-0.2662052720376781	0.18179166956222664	0.04009519154822385	0.4750183969524575	0.04520376479767067	0.2938604052538639	0.10905950460868633	0.986935635299621	0.39487337320352417	-0.6446837935014934	0.714155094992609	-0.7739781176002059	-0.18167020872982925	0.39774203521870477	-0.3086520940464732	1.268837179277607	-0.08467277463957419	0.5575011252963689	-0.16698923521322756	0.11790518587668461	0.820382919627918	1.0767835139867397	0.3075298790497362	0.8568669092227884	0.9563018240377616	1.0360792559267078	0.48173087313261986	0.196920423105224	0.12447931473096104
-0.40657057557858806	0.5971765867992134	-0.1875245371217665	0.7877426208072801	0.4492127846995563	0.08893360140923595	-0.2760262428781828	0.33318288244037725	0.5958655931272795	-0.6691812130759034	0.8458259834635374	0.23480012160327127	0.13058367970944085	-0.11956687053464958	0.2960040025225628	0.08172946996712405	0.5088290515750502	0.2696595633723671	0.4426184926849306	0.0896099571677175	1.0810621899590571	0.5237161413849349	-0.5478050729659931	0.8005150222659445	-0.6751832581683045	-0.05182021675619044	0.4994796546106442	-0.28282183168316494	1.2672829399518832	0.08429024291604295	0.5578599636603474	-0.19334973337073896	0.13909177858472402	0.8612583927612227	1.2396131415391987	0.44543276046430086	1.0836527615071752	1.0935269709872137	1.2137578252594905	0.5745260044427057	0.27855595519248333	0.15766719149867772
-0.3079427015839066	0.6744966979342208	-0.10438777475402952	0.8334731278028531	0.5105917983452247	0.14114647540486347	-0.21170668325994374	0.49060548171148266	0.5693323584060048	-0.5391214972932198	0.9492123782714904	0.32599608684990333	0.30333182628911437	0.12984005556512426	0.41329532721486884	0.13771662891053285	0.5564796634515388	0.5143591340163844	0.6169176522814592	0.14020464574381158	1.1728558853385571	0.6171722676385917	-0.4975975275663475	0.9118190659365182	-0.5137490180883733	0.10003131014949199	0.5860136460733674	-0.1411077736388527	1.2449710792364763	0.283769158830866	0.5919554598734191	-0.22556303758059176	0.15618307814109822	0.9037085575488677	1.3777862477139595	0.5956571232077527	1.307433754511178	1.227878503645573	1.4016115382394356	0.7232801316264079	0.33929993352514864	0.20306896824460421
-0.17185853849990163	0.7454417694950343	-0.0321821003866702	0.8805968185031527	0.5714958979076364	0.24776435621292023	-0.11643846138009759	0.641006116983297	0.5892790754887812	-0.45157400549985605	1.0617615403670349	0.4043696892549529	0.5276861839847138	0.3625898050570572	0.5321378431232752	0.17038034153851983	0.5859840747246009	0.73442278337234	0.7721427971485378	0.1771721374026393	1.2792698360778805	0.7474064511326903	-0.4389111059693951	1.0313274805276378	-0.37552823334194685	0.3272764341384945	0.6517354970560143	0.012716910110781288	1.259264234364816	0.4685178452573303	0.6544302510765132	-0.20476360863872337	0.267122586132232	0.9835991007069008	1.519051857105159	0.7350433824306342	1.552334140862304	1.357674632890919	1.5974571972414915	0.8356515850439145	0.4065518580144719	0.25458095360356836
-0.0378746811926283	0.882178583753095	0.06418049898706672	0.9552394620945703	0.6642516383146055	0.37754979581760023	-0.027205142657024763	0.8245432699338282	0.6568781509226014	-0.42097842314746436	1.1845890965043278	0.5164714319869529	0.7620551745480558	0.5860971491742086	0.6657768305492235	0.18460038081918306	0.6553544586246843	0.917664619398377	0.9635703407232137	0.2687228394276203	1.385987845737323	0.8941585108986114	-0.28196156154341473	1.1089435493591697	-0.2533163255957377	0.4850372043049914	0.7544105668228969	0.14443934053288485	1.2506559897231635	0.652704779635447	0.75148772065575	-0.10679044595672212	0.37704387541525264	1.1635172239935216	1.631603878645175	0.875443021458287	1.7005386931215036	1.470446402237753	1.755569633655416	0.9169161024708424	0.46136600446954124	0.30419002043829646
0.09145163984327494	1.0281477723318395	0.15215948362946957	1.0384671156518888	0.7373477776368603	0.49290028230366867	0.10351366050765576	0.9441062499001804	0.7355126090730877	-0.3310012279325213	1.2895333431052889	0.5887790671570878	0.9592819210389347	0.7971103439222352	0.8561925851800559	0.2511475350428582	0.7653270786102169	1.098879499314483	1.1057335401231099	0.37801047557075396	1.5150789641971996	1.0121239979090972	-0.08024715015044505	1.2034017856013217	-0.14467242813460834	0.5829096885553806	0.8684642708625943	0.2633387555022948	1.2631922210243696	0.8571034436350546	0.84332856590826	0.027419392115690767	0.4771849060545691	1.303861968971068	1.7385998051116984	1.0367537885543707	1.8486925031198542	1.5875658290043204	1.8376942201477942	0.9622355399845801	0.5511390702434757	0.3738378331011575
0.27607660122964817	1.2160559337479562	0.299899842823309	1.1233811538861802	0.7990149923219837	0.6452851505127538	0.2279277030013666	1.074293346039281	0.8343725202923421	-0.22501731015966228	1.4266214111814746	0.681528851058091	1.1699903081094662	0.9926320216131522	1.0391882635665133	0.3152589424740338	0.9153030472095267	1.2818270835358145	1.2574739417739123	0.47478966173536674	1.618689156984221	1.1514084833109617	0.08580334646199764	1.321607572620729	-0.05177319731933465	0.7418969873834892	1.033764241001215	0.4045557670923728	1.3054283580063522	0.9663854872619171	0.9699493835548643	0.16013188855654756	0.6061223104312619	1.438862036236637	1.8479844703865425	1.1532958830870028	1.9942098675696514	1.7277306228151919	1.9734250956680957	1.033186089446398	0.7360491285584405	0.45261740369600945
0.4431252969065679	1.383294489284579	0.41358855286319524	1.1753532005327778	0.8125870287159371	0.7433581556193586	0.37969681526831567	1.2155383203711694	0.928248248370464	-0.11951250350717693	1.556237789287399	0.795281112156115	1.27528393976585	1.2069800301180655	1.2092459549610286	0.3801793790582285	1.0454726308948852	1.4425858274539893	1.3919871314797931	0.52134484674567	1.6828005673662336	1.251522098216895	0.29661776036364024	1.423950998082599	0.03710129692646677	0.8995001744015785	1.211416529875375	0.5188569652568076	1.3537978449343933	1.0930146195744779	1.086537794712436	0.333422862454632	0.680405411160866	1.5362250057698836	1.9603109958159102	1.2442782544454758	2.1239764038492077	1.8344699348088755	2.0893987317051894	1.1133195860077867	0.8610571284506008	0.5812562209468284
0.6202514185059489	1.5186278402817517	0.5278434826701683	1.2297398434214055	0.8081443327513668	0.9059935558018125	0.5130307019015122	1.3062590743652942	1.0122597097009765	-0.05480153371686297	1.662566106593545	0.8428323154130883	1.3414010236941756	1.3896295711471311	1.3207438573665071	0.4376897235901588	1.1672990925610924	1.5579421723926372	1.5109082929122502	0.5899060656886581	1.7512687196847998	1.393887591787592	0.4779183348584777	1.5206815073138518	0.07154706590206053	0.9818867171424834	1.3381609019366956	0.6123403500129418	1.3931936704514127	1.1302577986773374	1.1468789889395774	0.40579463901338253	0.7556026455450684	1.6535927419217546	2.022527517351271	1.315110866839963	2.1592671932129024	1.9686594082575024	2.1505416654377307	1.1874550249888332	0.9999241903233514	0.6886759751755573
0.8003034778888074	1.6468069462813548	0.586875761010376	1.2879444376329006	0.7748007026049131	0.9681387782335384	0.5922842126277713	1.3844907454161275	1.1022781508519492	-0.00023241203513851006	1.7271999166879701	0.8981663126447053	1.3843035884969965	1.5336129199525632	1.455986477825737	0.4587256302557581	1.2987625245922965	1.6262553606717756	1.5511182846286253	0.6712796644270197	1.8143047160577104	1.4557408806495529	0.6276665390887736	1.5815220557482634	0.10266037870161067	1.054526747645735	1.414541331064735	0.7274922897160186	1.4270233702929078	1.1204876761587883	1.2197146109416512	0.4804854229056218	0.8674993730652597	1.7211358664623915	2.0621611135303013	1.3663809208227218	2.1687066128982795	2.0838890946262687	2.1564754279192506	1.2644510429396987	1.1279542531812676	0.7845303839781642
0.9418130744192691	1.7572933610724586	0.706395336680337	1.340830434017019	0.757373751672173	1.0235781969778575	0.6482663794877588	1.400523814820729	1.160547289170258	0.0005262673758158829	1.7909508710266042	0.8931121915119622	1.3589269737572898	1.6697388231324308	1.6022376132471987	0.48861261274682477	1.410113393856714	1.6372853596209545	1.5621349405732703	0.6969666360447928	1.8066736987137937	1.5191169979091719	0.717324726440475	1.627862775493425	0.1718011333105191	1.0867510687396154	1.502625627525855	0.8006148406144531	1.4465502680033515	1.1888654444205096	1.2308902019454357	0.6050619541122487	0.9536355729350461	1.7630183553770256	2.0389691612823313	1.4224305217523898	2.1473892001434782	2.0836245081613995	2.15914671582606	1.3375790057738233	1.2473552217854884	0.9007847685624943
1.0489895111099627	1.859238299500212	0.7530614609900478	1.3731127602699698	0.7592073100355752	1.0797012591331285	0.7109299635622255	1.4056947046473918	1.205140780430159	0.052410482765812394	1.8478422553620004	0.91517003914321	1.3321141381704131	1.7311776567196495	1.7415151532001047	0.5276074821522988	1.4331566443409463	1.605240178095897	1.588429901698495	0.765870912426216	1.7973920104519707	1.5518863845364823	0.7802763029357658	1.6611419346203202	0.21568961113640062	1.1058471550125448	1.5978919827482811	0.901389377821635	1.42288880135307	1.2241127130416856	1.2293890046942324	0.7156209560098445	1.0298773942409176	1.7550830710201513	2.035599212481924	1.3952565502854917	2.0478867980123874	2.1181849746761667	2.1037777052166806	1.3365317977903683	1.3469730646426554	0.9584129140899611
1.1736219626197946	1.9834981474137958	0.8044698047698271	1.4184498266446652	0.7729014578835314	1.1267979675996984	0.7432200990131665	1.424480245013737	1.2570267354596236	0.05732414569387771	1.8310580314900442	0.9024448491038474	1.3166000665121151	1.7388218634571515	1.8115298620757116	0.4947615082274649	1.4692766521526541	1.539909681213318	1.6171993383769738	0.751578189426125	1.784511630858735	1.598016470192633	0.8464347134014585	1.6600872515373717	0.18675905927411549	1.0992444979738085	1.6611911352488147	0.893178122208995	1.4358713283352667	1.2211021583748114	1.231867363084826	0.7924517166970249	1.0912064428489208	1.7483252925582824	1.97785929886802	1.3508613866080152	1.9860435349644678	2.087649187620566	2.0416669770129827	1.330043774631784	1.5110555311464693	1.0330355082209466
1.2632955884059054	2.089042694727133	0.885255093018665	1.4602785053172658	0.7975011704525404	1.1816379447678151	0.7748457999701337	1.3924957824669957	1.267536594840697	0.14837328354121662	1.8162168874417826	0.8972658320617285	1.2379577812334437	1.714201019242695	1.8687190337788977	0.4789346324300189	1.478045370366066	1.519366818043226	1.632018812913189	0.756654352141416	1.7542734744596082	1.6017673108403727	0.9206394968561661	1.6843432061036583	0.1874780070279966	1.039607917764561	1.7237758851675387	0.8799442980124667	1.3517670046969392	1.2005038560816033	1.212940471246028	0.839777659839141	1.1300488497420291	1.656178196392889	2.005839139448729	1.2667761647644087	1.8624612117257275	2.0588126843264174	1.9365277124972657	1.278528764287613	1.7023269508235253	1.1096909887052195
1.3483369033755872	2.1604943056568158	0.9369925217912805	1.465790211879506	0.8491078376809794	1.2112755678039129	0.8012679337657233	1.363004545081634	1.2338660997341298	0.1904850215386104	1.7548853165964473	0.859036802709702	1.183988286662836	1.6958084199041845	1.922458859416195	0.4628410845067738	1.4130117578125703	1.4412774297509134	1.6062752038379826	0.7763081832012189	1.7164369901002168	1.5630301330227279	0.93452929426087	1.6525218104386226	0.1548879222072522	1.0029966687262075	1.7655730618316618	0.8664392115417847	1.3751643968285563	1.147219983585754	1.1581296398059218	0.8371237346802826	1.1797096969664498	1.5241888721237769	2.0525749261487283	1.1824301945044327	1.8415617430390694	2.0398502741910876	1.7666689443872219	1.336264513978974	1.8422762812516638	1.1905837056197515
1.4200717908639175	2.212882374823794	0.9935067604526907	1.45206696174814	0.9056746824612947	1.239047550094019	0.7405237188177294	1.3380103683576208	1.2287885106352872	0.20399954201286835	1.7243401017679676	0.8297207996176791	1.1079084082774247	1.6395902625419532	1.9658752985869186	0.3915261277980381	1.3563473058639506	1.3404197185692723	1.5977783400534418	0.7889933759442027	1.6500264581695006	1.5506072824271666	0.8813814315158182	1.6447939077492442	0.0930380667851444	0.9761676959017855	1.7841865898193148	0.8427755436509976	1.3417087863144244	1.085339559501099	1.1001829718143372	0.8241429695382267	1.2180012537301959	1.4269223887537643	2.080628682813722	1.070365487911411	1.7979449188652954	1.9499695677993452	1.7014544861770478	1.350487899850738	1.9770866519285484	1.247189479985628
1.453678976514794	2.225760671051882	1.0122173208940328	1.4509002017203216	0.9514360356011906	1.1944894449367784	0.7888552228617605	1.3098578201806086	1.172757462207281	0.2565955628172615	1.6669146195938533	0.7523623549487619	1.0010098411580397	1.587700576383313	1.9998946874940304	0.333746363127349	1.277412680062447	1.2143469117488144	1.5485191884065308	0.7826803703935892	1.5956067352576724	1.5071836278700004	0.8116502002534423	1.5750706620758481	0.05429221271107032	0.9020639782420771	1.7732402975981685	0.7784664566374155	1.278290949601344	1.0644368203211063	1.0098140140358172	0.7965325599675257	1.2834627458474264	1.2900783116597796	2.0912528185901076	0.9727797625704252	1.7208676511655476	1.8606773382001585	1.621260014676352	1.3542455484844296	2.0411329807012413	1.2702762118242386
1.4535858143232512	2.196421148354635	1.0235845575800728	1.4544682909778508	1.014527525185364	1.2140420160216339	0.7559955713330739	1.292326048609538	1.1852160942719154	0.24058775332609383	1.5979303035967358	0.6580694442401755	0.9313676996323894	1.5400278730627455	2.0222414817290284	0.23509259184186795	1.1944699078238474	1.1080570650475035	1.5411146436662917	0.7783478107463309	1.5544056269903301	1.495039716664954	0.7484314793961382	1.5022929628644754	-0.03175599113768371	0.8129715401836201	1.6819540384862024	0.7356066157484631	1.2275681786785557	1.0692526170074292	0.9293277145535965	0.7481680849038618	1.3452967404073448	1.1418438088062643	2.0746675067769185	0.9265696922869081	1.5901678197311129	1.8115018908780136	1.5313843140937233	1.3523886401036425	2.105091719638224	1.255166567802877
1.4602942087466104	2.1953980922134817	1.0112906784841162	1.4592407301314352	1.1273076060439406	1.1480391204210751	0.7023891178625786	1.2887059581915217	1.1794024202513822	0.24231784310127083	1.4782565154809788	0.5794050803733741	0.9074975502117395	1.4947645903189481	2.014050470001923	0.14792173289654553	1.0620636994129509	0.9918308386607044	1.543703354832648	0.710943165080584	1.4883814587952484	1.475124034139903	0.6583606190580534	1.4721639778884144	-0.10027975512986267	0.7566956954336772	1.6341712988956314	0.6883062556045876	1.145859040157862	1.1025450975784215	0.8726403349477666	0.7412375610666314	1.3845791868805373	1.0227023197409544	2.016468480583162	0.8590753104760257	1.5304437256574372	1.74487514146344	1.5203083223915947	1.3247346929203754	2.1805717264773117	1.2685288940659558
1.474902040380598	2.1892001887790116	1.0364790088543752	1.4196961887463961	1.178033252852139	1.1334875771064956	0.7171793371758592	1.2809238133709244	1.1621663723325806	0.1799111718084127	1.3728329758568405	0.5070130647699197	0.90750120402042	1.4156466034399526	1.9647195116560994	0.07067164253842642	0.965200160516483	0.900117855865533	1.572114035040224	0.6406958041214083	1.4335738472785773	1.4832599199980887	0.5936560323322569	1.452982972145073	-0.11143817126708275	0.7272323493147284	1.5574228753441557	0.6293722676988363	1.045909465843853	1.1495588355120994	0.8105682126099978	0.7468545295484186	1.4437528742265595	0.9010386542659334	1.9905863992958792	0.7900910423160126	1.5090776093933407	1.6691828842503615	1.5288082729278523	1.2596647497433273	2.2544964796481746	1.328381507106395
1.5043721080947097	2.18367985527791	1.0052389419234575	1.3964229009141806	1.235975480786069	1.1376239601268419	0.6927468479979452	1.3340179639488001	1.1428813421492943	0.16235299695553645	1.2546409106630492	0.4454966254060845	0.9057621737788356	1.3518130554061742	1.8993886316879927	-0.017827805566441934	0.8519727173153427	0.8201516221119421	1.5780240758503603	0.6169554093951426	1.3622875460545587	1.4835521334375907	0.5045193700350998	1.4052930308440077	-0.23544675226208067	0.662352782164331	1.4488264874873207	0.5884088532935151	0.9419342655095144	1.1126959025530352	0.7949773719980067	0.640770813343023	1.463677422316514	0.8359357865721455	1.9579612971929514	0.7241169742825679	1.4818353581007175	1.6104024920698687	1.4879791699784461	1.2361371146142737	2.3158061601392816	1.3728582471394173
1.5294993844184188	2.1840372548032034	1.0025930922341817	1.359912820068958	1.2689267078331432	1.106795536207856	0.6692753361695665	1.3628365171631809	1.1541579566571292	0.09813661802668161	1.1049520197527634	0.3568289412994841	0.8851305776823338	1.3347310902398675	1.8579462272916447	-0.08882771275081221	0.8019023127309763	0.74880118476723	1.561757302182845	0.6022224783699993	1.2870391581059404	1.537233678072923	0.4290099192340192	1.39112374562888	-0.28209128572603587	0.6037291152419116	1.2953467038129414	0.5205269650442435	0.8656514198472663	1.1063824639980093	0.818267189300481	0.5745169391341677	1.5334090704753123	0.8192619471304988	1.921116731856149	0.7024069228291934	1.5008138697695688	1.5321434040098796	1.5027216138116817	1.237107078833429	2.3382430442746154	1.405213495404929
1.5262910218681163	2.1453733274075093	0.9676345552901807	1.3054170928568194	1.2450618935512145	1.0607460645947318	0.6816652903144131	1.386815560994277	1.1782295126564846	0.08420784011617707	1.018062472293097	0.3129084242808218	0.8287017958339563	1.2800799306710906	1.8149716229935717	-0.11514378935960826	0.7450618758581469	0.7157305040058977	1.5459323654321255	0.5995049358140461	1.2060489609276392	1.5709045938605894	0.39767245155632536	1.3668994052099595	-0.3404217028652183	0.5331943668464382	1.1681288730045973	0.4660558539465055	0.7962567290098892	1.0836091450360523	0.8233143535772639	0.5172930897110788	1.5640186165202794	0.8091974098704039	1.8707249098774117	0.6859173719628908	1.4244512977527444	1.503284091537724	1.5046188850995914	1.2211377800193142	2.366667014131374	1.4476510321861906
1.5522044437620028	2.0825231317198982	0.8968179718436474	1.2587835445560769	1.2538017807646578	0.9729758782121781	0.6643153820304477	1.4086827581932706	1.2090295346840438	-0.0015887290146501753	0.9042838887173105	0.2987229929010055	0.8038959151446976	1.1931140372780187	1.7703662118694037	-0.14652848309397817	0.6999082745644463	0.6558383073513515	1.5120355435076642	0.6140296615452996	1.1034428659229358	1.5770936192007057	0.35161744731313405	1.3104906333337538	-0.3592786325421772	0.4731562156919331	1.0317214607841907	0.41525260635218286	0.7705926810189851	1.0911671643428542	0.7942699124106968	0.4708708991488032	1.550280456995546	0.8361629505972358	1.7633581537035354	0.684580761749934	1.395283332355359	1.445753642311964	1.5121400932634363	1.2353777132722576	2.3554373562920614	1.4825000411178983
1.5434615304017862	2.025908813166321	0.8271447762748304	1.2179631588197086	1.2081626248311912	0.84747857661258	0.7077109628795322	1.4016648970903414	1.2468329158402036	-0.04677970000726082	0.8394866606274551	0.27677017137536924	0.7364051361702497	1.1456024058295617	1.684756438647526	-0.16007424305324686	0.6503523565187125	0.6182212569170508	1.4955025347749002	0.596696749086908	1.0336747626043565	1.5931220333523175	0.31126193431994864	1.3231600028905341	-0.3855919275581413	0.4483076406047467	0.8606350969914265	0.3791075608765567	0.6991985270640841	1.1105103053117245	0.7847641530805318	0.4350493116423859	1.5454178168032109	0.8347784209927662	1.6182083061367643	0.6526791489491204	1.3152374158680693	1.356869696999086	1.6437195246269263	1.203084836326243	2.329381516505669	1.525999429676215
1.5457948849838246	1.9962245488436348	0.7862923810574767	1.1830834463772237	1.1602028367571218	0.7588952230157728	0.8508772798714258	1.392396645040946	1.274390095096007	-0.11761749516099802	0.7431735746033457	0.26398385803490276	0.7088227262645197	1.148287665713538	1.565538770799073	-0.13463820213169536	0.5754770564434876	0.6042222316748522	1.4795265426680118	0.5960207057846152	0.9908459517615575	1.581655283007392	0.2750184121913087	1.2630244499423764	-0.3643990870425245	0.3946820442811805	0.6921806334267465	0.34095184151981944	0.7061326756796602	1.0803529465608526	0.7591867592682963	0.4033503189027937	1.5340229054062882	0.8386715908413283	1.5078380583690731	0.6366120023816595	1.221722147461109	1.2929613454192732	1.6906247127741985	1.1498139347763283	2.264529788511931	1.5178746725718786
1.540658781700819	1.9904480790160732	0.7141319281090944	1.1160850341670534	1.1355877745039376	0.7259196621912088	0.8874668523890182	1.3562901074771048	1.2946036581461662	-0.21755466737788623	0.6785895870685024	0.26570054284746203	0.660657946199739	1.140028086919292	1.4722452426244854	-0.1071781215425432	0.4956346716706791	0.5753724239848943	1.4568672951465935	0.5759157929643768	0.9482596904271915	1.5641363037716325	0.25545059575140583	1.227806728862435	-0.3863391491399727	0.3214781171134292	0.5261038455627652	0.31695289064716886	0.7095288104119548	1.0856324341127142	0.7153975392981644	0.37886156706159585	1.4806107260993508	0.8599794827189354	1.3952438734288672	0.6578627949238316	1.1327329074994061	1.24963439942966	1.669107707642874	1.0795153022982835	2.2039122813566823	1.5677826489140583
1.5878088834731177	2.0186200965973597	0.7134615404067143	1.0572907949636092	1.1330220619310742	0.6396833285223906	0.9525719424449267	1.3489793186571677	1.2722295917145714	-0.26781264946508	0.6107482005881921	0.24056807016715367	0.6411588481038241	1.0955668844664748	1.4051602971748243	-0.10158257514096303	0.41264476061309585	0.5480232604283303	1.3281812546241505	0.5849035591612408	0.9107576289460282	1.5269459213845373	0.18214962064838208	1.2032169815902134	-0.30597034338273327	0.2498978465125005	0.45903840376762267	0.26972253464236384	0.7074347287122825	1.0040249142610946	0.6580805258198013	0.40057107427803756	1.4103986853858763	0.9236705611252429	1.292181948360855	0.6119873205878958	1.0952765109316753	1.1893451801240675	1.6582484843856435	1.0888255543701002	2.161369257250897	1.5657202287033551
1.6217493031168217	2.0274151032489662	0.6972809993534075	1.0017771930841193	1.0572477886060416	0.6534350433315794	1.0242653132980413	1.4049523666544528	1.2146166211771674	-0.32986299686410425	0.6030446364256361	0.2511709759282589	0.6025474075608471	1.063915118890621	1.3631309919497834	-0.06061950993253471	0.3488403488822669	0.5509793408337855	1.2251199614935273	0.6125337742467225	0.8786145906832938	1.4723720656784232	0.1399719608816578	1.1392635812622733	-0.23275494461410737	0.20719683699080163	0.36807275208769347	0.21229427322308375	0.7478509927383281	0.8970165375073552	0.6187451535447699	0.4167824338305713	1.3765907924657752	0.9416992349152963	1.2146345021947609	0.648747559106512	0.9726606691925193	1.1411513257774135	1.642797711341053	1.0835380941170567	2.1010700643766445	1.561561246388518
1.6347203467086178	2.0224286352887724	0.6507521260170837	0.9302722716117332	1.0422212195696783	0.6302667928982004	1.0480283065841098	1.4249945383019076	1.1536746959531272	-0.2983278567264846	0.5389326678202719	0.25242124075197897	0.5267628482620541	1.0491712296964113	1.2969363532499496	-0.03885196911556838	0.23296523045404216	0.5655797333768465	1.1461718236874543	0.6687192562602489	0.8472941583636289	1.4014724202510334	0.06874484465011599	1.0715018177987632	-0.2564212095861367	0.13767454260161358	0.33335381452910273	0.16788727359727249	0.8108408533311214	0.8276832453731039	0.552216200932459	0.42913961160362407	1.3371793872801279	0.9736962480271393	1.1398877468729234	0.6769545987141438	0.8888713783279585	1.0935987514703995	1.659667332388605	1.125663354738148	2.0069045819755766	1.5601705859035877
1.6457650828321957	2.0295595004007287	0.62378905329153	0.9023046725873665	1.0380708021723992	0.6482843256063099	1.0936780789105571	1.476175880429334	1.136040314950156	-0.28755973579277305	0.5199383152052631	0.27497280569771415	0.4902586505304599	0.9827878572886435	1.2481903994458121	0.04355281037532786	0.12271199532379969	0.6269830027964349	1.101071414815087	0.6690354858761391	0.849340342232417	1.3188073583765125	0.035862251209903676	1.0373501960216516	-0.2452939589183603	0.10749661586227725	0.3101896962829259	0.118596348318961	0.8696462534144995	0.7735989580169103	0.49498256551399067	0.5186620474503016	1.3699229438068683	0.9520455960803333	1.1016307596833221	0.6886151377233485	0.8135423400839799	1.0906039063982047	1.645060642530962	1.1036619068876006	1.9492224024853553	1.5351092340289576
1.708117820999874	2.038014232920962	0.5892695607907209	0.9000183241310854	1.0104928221111407	0.6762901799251082	1.1601640321452578	1.530112746836727	1.0606804326053845	-0.28613114318656807	0.5122748083806117	0.31802727366477945	0.4676168202430486	0.9200629328681543	1.1896131456534405	0.10869865471065294	0.03030302992726877	0.6738389989100282	1.1017889277568933	0.6442047763552845	0.8363402604063357	1.2179235720866548	-0.01917367544401197	0.9463904103066166	-0.28007413445206947	0.053883200457487256	0.30656248421036014	0.10822559602905665	0.9413180266696501	0.7231121744095627	0.4219732727615836	0.5508861110744592	1.3781483318819374	0.9526961751130149	1.0282539504926116	0.6911353260833676	0.7261750402458025	1.0787804268410988	1.6717034550310086	1.1180844049846428	1.9183149403355877	1.560884772559408
1.7764372392197785	2.053666098381798	0.5731635954108149	0.9032598974743233	1.0455920616661583	0.7188951028841302	1.207888400960298	1.5421170582624169	1.0069707543027349	-0.29043044426641407	0.5218457220762974	0.32612537303972905	0.5093095176464685	0.8652901496279004	1.1835478716612777	0.18329950152665025	-0.09626882930495395	0.7242561415549579	1.0704675996551243	0.6194339615080144	0.8194939914459125	1.1046217286078153	-0.08190777572564684	0.8851906022142249	-0.26239921143014816	0.06918157578652458	0.2949864897998369	0.12157969121168251	1.0062098084636637	0.736003020443302	0.4118298193701525	0.5629815751722184	1.3786991820112988	0.9628225384582885	1.0147302220690546	0.7268441911902095	0.7288469374185642	1.0627125013947365	1.6756009078786493	1.1289549357910569	1.8985484780206954	1.5441779903268786
1.8339333606790813	2.1032738970749274	0.5681390990833421	0.9329109329507037	1.0088703004670516	0.7359751713724553	1.2588255762445373	1.5934541196192118	0.9386646775005969	-0.2922982756581426	0.5389286820155054	0.33389957568969714	0.5594202979455527	0.8658329846910349	1.1553899058930666	0.2137761139366877	-0.17734041490042848	0.7450435381568035	1.0809791642525781	0.5919853556292238	0.8109676852681167	1.0218771146202694	-0.13532881328667257	0.8425011408556425	-0.34796620329502803	0.11783655850028577	0.3054339337145764	0.18573321904917256	1.0626877473373297	0.7648956189998841	0.4444570711906978	0.6053299992155334	1.37622142396818	0.9759746329418816	1.0296060942992133	0.7471062550259449	0.7211859886703091	1.104518303303125	1.6713498378203941	1.139747996311868	1.900178503499891	1.5633078216755272
1.921990980758038	2.156291138322891	0.5809351739374139	0.9656752939845727	1.0443074903312148	0.7857350864501641	1.3097115051078485	1.6171860355066425	0.8885363529707166	-0.2735698947963443	0.5195651442339946	0.3652086147173955	0.6348142650963771	0.8457999562737593	1.178371008131935	0.21974072466399258	-0.25119625945041213	0.7882643084935589	1.0818864404855717	0.5565536453997709	0.7879854283876846	0.9741919372529526	-0.21577592381551308	0.7980793120384989	-0.3095152966534268	0.2098135779061819	0.3342526254895843	0.23053285625981665	1.1132242044299754	0.7997875112766873	0.47911722438991805	0.6893782247062713	1.3779422968529313	0.9957702213056496	1.0485824352782656	0.7886341624044846	0.7496141137822978	1.168454710171885	1.644974154111028	1.122037428242113	1.9146543261041287	1.509451548081978
2.0206834233177804	2.2142382592728764	0.568767359463834	1.0132618560035525	1.0842031203052822	0.8778943996846638	1.273014045388302	1.641472701148695	0.8340602991230522	-0.2455468715030431	0.5270715107057253	0.3487103665648443	0.7148865597474623	0.8398177409816165	1.211163499345463	0.21600899375317187	-0.27483758931227636	0.7997462833109255	1.1562878120709386	0.5627975759920096	0.7778544832812055	0.9869783493013198	-0.27300975625369656	0.8284352163389848	-0.33509818444736333	0.2694377775094604	0.39094265982025	0.30322080523937034	1.11882336378145	0.9256722185010229	0.5384970476041266	0.719291307558232	1.3835746326717593	1.0277343073433407	1.0848752326619584	0.8477339909867292	0.7905148678330195	1.2392879281943352	1.656769422925768	1.1359581816531608	1.9161027628995355	1.4965701428562599
2.124441739200751	2.2588238500532833	0.5806444874827973	1.0693967962933084	1.1057046834911028	0.9491470158718132	1.2734111818989409	1.6594453909543894	0.8438245840387868	-0.18478358894283936	0.5189354867259988	0.35495986455386125	0.8485376746104926	0.8788517851920202	1.2006618619002238	0.2020367174416075	-0.30947788714899965	0.8951270620921221	1.248997092824063	0.5679346137996504	0.8304653300947763	0.9749515078338659	-0.3153643030053785	0.8875830906331947	-0.3184368674476453	0.40807700128591284	0.44466499387185926	0.3873856180869847	1.1326388461088677	0.9647025326641023	0.6340282414960241	0.7977659462198833	1.4353289238955587	1.0364406379231108	1.096403226809835	0.8528672771268908	0.8199215936899297	1.2962365152891622	1.6760191177066812	1.1974965557829083	1.9287092902294671	1.5238483018259366
2.2297737794885606	2.318077713017624	0.5283962946832081	1.0963936922496793	1.112600893554929	1.087406290202606	1.2987367724953678	1.6454335227971473	0.844674087986159	-0.1563881098546654	0.4996416008827837	0.34444685546207254	0.9533330181080435	0.9262939599849522	1.196249202034736	0.27073747440049845	-0.3272060337692014	1.0001885392794294	1.363806810690375	0.5876561828831496	0.8892345518144198	1.0140315985836712	-0.3166975556531971	0.9501451172087408	-0.37691174885395284	0.5318874541052612	0.4705900982111898	0.4635151444241565	1.1322516992222786	1.021679461296052	0.7373358043387284	0.8372026395999622	1.4769447971376657	1.0257091283501723	1.1180148323543704	0.9256167605549492	0.893036887540451	1.3680078748030005	1.7364975138328973	1.1338066936439746	1.920847568390092	1.5677685419598186
2.3223712648246453	2.3696340837059493	0.5193409038725958	1.1591238117743814	1.1501252974573117	1.1643755805917237	1.309111615062505	1.6153554758158228	0.9388506497811935	-0.10153208308289799	0.5002822193538878	0.29285876094516605	1.0396876805392647	0.9613084610919449	1.2099394460823887	0.32490655327141005	-0.2912979261723577	1.0747042461334002	1.4653773762747997	0.6512084423606718	0.9512057472679187	1.0362398199858245	-0.3282246496869292	1.0335902200949647	-0.4097854287368565	0.6495130953373638	0.5401051699239032	0.603720092733055	1.1420154404109162	1.1019604391358702	0.8026689490017771	0.8850454072904596	1.5176425868308354	1.0449183056636027	1.1474566497964995	0.9420296733531647	0.9986348170198495	1.3892800563491126	1.6945298291527204	1.1455120687123443	1.9444370065831271	1.6026137796088578
2.3912446397681113	2.3954554548260845	0.5377745822924821	1.200017313489751	1.1806533324628092	1.2620883417538367	1.389859605351959	1.6396331723355952	1.017768048165091	-0.08643639174697317	0.5697271947368998	0.23528449064817597	1.1484031040251337	0.974914612509677	1.2165916209032441	0.40715642789029244	-0.2249589723800066	1.117586265745579	1.4950956294092197	0.7021198061975494	0.9600335010273172	1.0476514461550965	-0.23680016611245397	1.0998222100942818	-0.28964307951828105	0.7941671968997618	0.5843354270357157	0.6710679296153421	1.1719981299489504	1.1268305657920785	0.9063524819796477	0.9001934395358522	1.564620708522141	1.0779110466124355	1.1579984368085623	0.9666151981382536	1.0905292779430342	1.40216382054583	1.6345218643435355	1.0777846908699475	2.0114453672390527	1.5978902480634298
2.48481746158643	2.449176326389471	0.5663489655784313	1.2228992244585606	1.2026917058326583	1.3393032619964946	1.5208151372193388	1.622929613332485	1.1017434492297398	-0.053137394441101105	0.6146502038095285	0.16578937889182677	1.2053571208713638	1.0128780901869996	1.2391346808434762	0.43413952941971257	-0.08668462748075202	1.1477162778723637	1.5250753971290076	0.7293738435161683	1.0143168434493357	1.0786223835064817	-0.11786356447781206	1.170857003797971	-0.14339863221069704	0.8965661904425779	0.6312238785022934	0.7240628900467281	1.189862040303106	1.1244232782860952	0.9990860369958672	0.9054143354395642	1.5700566171630563	1.1038839039685933	1.154302112058532	0.9676415136678933	1.1565899251040452	1.411899005810593	1.6331544714764838	1.0927127845151339	2.063686295227947	1.646195664975601
2.539157534649143	2.478240353619304	0.6011580338323398	1.2120372266506254	1.250721639390839	1.4085637667166024	1.639425024959764	1.6083147148262227	1.1976220024320423	0.05414237421437733	0.655094961936696	0.14340813601159713	1.2872607135677425	1.0526385973566892	1.265204834616886	0.47396115310359865	0.015925178344057676	1.1112166835740935	1.5126907461150512	0.7920325849837391	1.0517690607682546	1.0946856420366848	-0.004693491848292641	1.2132759007453489	-0.0012067197861560298	1.0429158359613016	0.7150825093899407	0.7965268619227888	1.1997185486289283	1.1475671354438275	1.037169427688759	0.9420918601535486	1.5488542248776636	1.1339135829472662	1.1859725514954185	0.9411829121932369	1.2291015219672488	1.4326358559489027	1.5898215835095069	1.0721354760961206	2.111888477255609	1.575681517971661
2.5891999641527406	2.5138797875321997	0.6985253023976847	1.1917187235786897	1.2635021808968405	1.4787789277701378	1.7921542403178883	1.6173630325473751	1.2825932741652912	0.12723630766466232	0.7070598915806322	0.1402161939640255	1.294989341034399	1.0888737072712136	1.284352592670931	0.5011377642272865	0.15730401403105998	1.0854421406512864	1.5238339109204884	0.8626219338336064	1.1320390336282133	1.157831860142323	0.1429266079152199	1.2834611520556636	0.09303431836098582	1.134458336035086	0.7781424655152415	0.8630368176281362	1.200042064275411	1.1221192222633278	0.9911681761275981	1.0522082545284301	1.5965977720394204	1.144194511505488	1.2079797642516177	0.9023423813168808	1.2699694294651893	1.4317041010273557	1.5520447554306682	1.0409629735144081	2.1071158993781185	1.5468524190035349
2.6386088907538428	2.5145268295894505	0.7854027884767923	1.1387531251206577	1.287235879720082	1.573361538586259	1.923090333887675	1.5874013933232995	1.3669025173754779	0.20776426675571197	0.7969298245544886	0.12042908643058955	1.2347183509952107	1.1490324119698427	1.312969459894857	0.5462080926641782	0.23675582001799525	1.0601209092834774	1.4968535361166424	0.8921258539577327	1.1980562731988287	1.2159097882382768	0.31854069224898174	1.3239950554663653	0.29522474594089826	1.1648706955390817	0.8354457759154903	0.8491825638038236	1.2284227666965246	1.0749745906484816	0.9533644461188328	1.0901204745886983	1.6478887513327087	1.158879143494435	1.20492838336376	0.8827856805918849	1.3336928744998762	1.4216327084787839	1.556451285686778	1.0345759788569315	2.1280050070263243	1.4854323666029607
2.6554798470100893	2.48563554546351	0.8584747306929426	1.1098244047594148	1.262233902522755	1.6640382790321975	1.9736326978164915	1.6288625923043434	1.4713702463244904	0.3099822098124849	0.8705321935992549	0.09506547116163454	1.1749668868778118	1.1793160106073277	1.331364392007089	0.5835696615695432	0.34835145198822587	1.0562776245993704	1.4874777189783899	0.9348073153023473	1.2899752937663802	1.2232752261698514	0.5017599387678185	1.316770695890861	0.3962354595405055	1.1647758441223757	0.9078901037971013	0.8353412606950424	1.2456993792189488	1.0362642024577917	0.9458027300047354	1.093331194660089	1.7213290300136088	1.192230569413194	1.2385475006395716	0.8551552977003916	1.3404513358944832	1.4193985494930912	1.4805168615233677	1.009158148041626	2.1401255175849356	1.490663842783138
2.649627828116686	2.4232656053880133	0.9307053165086498	1.073882594275182	1.259026761806675	1.6980342016819847	2.033977916129675	1.6994705762087292	1.550833407342673	0.4170827431744585	0.9021074400245309	0.1324714837799315	1.1221960242449103	1.1590149927766753	1.3468921381646077	0.6202953968267851	0.4443782544006586	1.106608153091792	1.3827675999894171	0.9156811277955533	1.3240762297829207	1.209802250809998	0.6779334308031241	1.2871578118705433	0.48501838513896967	1.1998988245108058	0.9682823059359682	0.773972227050638	1.2325102699564678	0.9636956548373268	0.9105736162358824	1.1471480459218897	1.7442704433469298	1.170671064104084	1.2824640654206643	0.8007475575478654	1.3291090814273143	1.4269928653102064	1.446799515230778	1.0452260025010058	2.1469692746263576	1.4950965141525647
2.6302536754368955	2.3860163844466067	1.0100593865147727	1.0442094471116041	1.2823299834535875	1.729782304875607	2.1436554875980436	1.782665864486988	1.61906649057507	0.49637352766302445	0.978885000791452	0.12048554505871527	1.0393815370444304	1.1223593670307046	1.3831538864575987	0.6420171580452176	0.5181787894030336	1.095549693739001	1.305535828667821	0.9533216323714025	1.3186655173105066	1.1947057855143368	0.8291997709531793	1.260261197828466	0.5912004247096656	1.1719905424078603	1.0434395133771672	0.703451882297844	1.2387895917213316	0.9513534714838181	0.8548829754621785	1.127337728217038	1.780753589027072	1.1735937517671045	1.3869866139570015	0.7997160351855743	1.307859287265652	1.4050242055136786	1.4180010609731464	0.9848327048836456	2.153245834073118	1.47254306525415
2.61147791067971	2.322267477869351	1.0966346031091383	1.0822091186177378	1.3143224983828607	1.754949978364588	2.1407146312827336	1.8470527125122302	1.678153703472189	0.611685117133148	1.0091876793998873	0.18098711054075842	1.0170106366706937	1.0462491812428856	1.3823839939327223	0.6374330129536211	0.595877839417779	1.087897235757064	1.2670119923646899	0.9717303316008777	1.2895984509328653	1.1080908644381695	0.9483250735644744	1.2220214277115984	0.7168738415208538	1.1264558717729538	1.1074664313855025	0.6693493955657537	1.2458945604960288	0.9606095090695769	0.8183551495931505	1.0979168646809234	1.8814577464943707	1.1640360010537072	1.4549675489949436	0.8003131938052779	1.2351776811758142	1.315187748927269	1.37176807396308	1.0683227941118834	2.2018037162872623	1.4239029470049285
2.5957342169411377	2.249649850988397	1.1500077778755613	1.080337732824541	1.3677745578094285	1.7574695122605095	2.1429281790469457	1.8735459730674897	1.7153489187550328	0.687091745640272	1.045132762880975	0.2662267993310673	1.001074915490641	0.9917203409057983	1.3718899416355117	0.6143532385140489	0.5999497354957869	1.1026904809267641	1.1921850223133146	0.9662693990851909	1.239712640698721	1.0684189723377011	1.0725753123634982	1.1494604346987096	0.8700308113707477	1.0671567629199878	1.1141971316235382	0.6411088042557608	1.2672504909427627	0.9349238057016216	0.7881911574997961	1.0604771606396142	1.9272007255506527	1.1356109900130975	1.4863337873074922	0.8125801661048457	1.2378337213920623	1.2806945694876197	1.3679295208242044	1.094760888201662	2.1974904509628876	1.4069793160188149
2.6037941797741166	2.200478377549064	1.1889703937946072	1.1522184055680462	1.4263974884974826	1.7322247706758884	2.1065236888844274	1.9371217834397765	1.7150543633201973	0.7679115734832227	1.016355252466461	0.3487240483440099	0.9980002354858233	0.9799459969910675	1.3673018752218693	0.5429134725350375	0.6026227310027831	1.1438748426007648	1.1538698312208915	0.943496945065965	1.2730986036652534	1.0738627151357427	1.133800659541928	1.1250750377623766	0.9493099823540337	1.0176732780421953	1.077003996921901	0.6464579517359562	1.2589852508419603	0.9492672443621277	0.7743659213545715	1.0498538156600912	1.9387760510403318	1.0571543436517898	1.5417229612268275	0.8457290593959412	1.2362129139082871	1.273412739409189	1.3785504082710611	1.1512054664663085	2.193998607390481	1.3728691249328708
2.5821418531949716	2.117301083860366	1.1941867241415303	1.189804588523576	1.4582373641092525	1.7171372088756083	2.0248698181234013	1.9428038178201898	1.702566883042873	0.8156648084654577	0.9719830816125695	0.4341887768546665	1.0120892304134266	0.933177820044236	1.3174503860926001	0.5172895329138469	0.5405305807539296	1.132099222175016	1.137991080999538	0.9838500901039489	1.292182627719181	1.0512910244616784	1.1212839062843971	1.1119147707506687	0.9938487582227531	0.9847798051643499	1.0537648407067	0.649389200626435	1.2541471328154952	0.9845914566522161	0.7260108779559726	1.0725414644797826	1.919818693293792	0.9981805955446621	1.5870118666037492	0.8855981024344611	1.229764795805472	1.231481258929985	1.4073576208496992	1.1314008222115972	2.1767391370806157	1.328286317574727
2.558197736703862	2.047486809505936	1.1970467805522762	1.2678617925577442	1.5051628064261737	1.7292201029984393	1.8781953069438575	1.9789722804942393	1.6982449652838114	0.827632849364389	0.9810976206624848	0.4096901603762516	1.0042092439221713	0.8874911398623976	1.239920312550511	0.5102710547984742	0.5184570431173822	1.191088700034862	1.1307866846062238	1.075504983904853	1.3294132624812798	1.0336284273903522	1.118305241899553	1.1497142260483943	1.052419492189723	0.8488892556317371	1.0114876266242951	0.6101143988973821	1.2364113619417973	0.9989246419743637	0.7791573475048266	1.0551651059326477	1.9162381674529367	0.9205473602268782	1.5894927402495231	0.995069318226544	1.249417228126207	1.2050502115483546	1.370670108945974	1.1687951854209486	2.1246477527136656	1.336434055932839
2.505316010254923	1.9522971688556432	1.1408191028827006	1.3269207086569492	1.5173525137200408	1.7641052729056095	1.7692348133436429	1.9811582655094409	1.6789136261275233	0.8249218566745758	0.9302985389127658	0.439440082135242	1.012930154481292	0.8862242266178484	1.155363452689317	0.5173496180846687	0.5336357428304405	1.2243543910707608	1.1460895362821817	1.1674308298005458	1.3526989683341497	1.0064035372801285	1.0313818986571763	1.185619993918919	1.1213369478165314	0.7564704283111812	0.9672675458945827	0.6001588124137461	1.2202205731689986	0.9645222920651302	0.8781469609433963	0.9795401831928169	1.8187654505700959	0.8650059902819539	1.602484272866232	1.082674277585711	1.2460906651773278	1.1645504631725918	1.3597802315652228	1.16068141887122	2.175043953309	1.3653102959343524
2.433468611504498	1.9113875811093528	1.1089110283240862	1.3884236295421575	1.5525616021322053	1.7975646830434422	1.6983864038954803	2.030878690283409	1.6975351474189384	0.8209444055888738	0.8626086130135858	0.46943317244506255	1.0868335047082127	0.8442640599583887	1.1110254180331494	0.5843783372803799	0.5542277747274705	1.2530929257747574	1.1950645150402983	1.24447302756837	1.4506355993189903	1.001684889407993	0.9494323028985379	1.2293098674074714	1.169803001226563	0.7056081033652666	0.9029539417278774	0.6129679736126163	1.1727217525967768	0.9461153681508172	0.951027373238818	0.9453846709250172	1.743294712691431	0.8594257177150905	1.600430238580411	1.1617673672680635	1.1816717793354867	1.0768435854907166	1.3446765069904918	1.1375819090047083	2.1326921314055576	1.3627851864809504
2.4456327271910805	1.8806564340104928	1.0607097558438359	1.4165526438830705	1.576017463096621	1.819713856119859	1.6550464407591263	2.0068986922903687	1.661894698967389	0.7806454494370281	0.82512012628177	0.45530167338975	1.118603279841776	0.8727690117662718	1.0582887282226008	0.6731517030757641	0.5211031021563881	1.2466338525868617	1.2218598470328355	1.3642044409019416	1.5170932115865101	0.9876575381411461	0.8722652844847344	1.299200931513133	1.3130409981621884	0.626014785080973	0.8306934054745071	0.6549308017630167	1.149348721583118	0.9285709245173359	0.9227074202273075	0.9080624031197649	1.6482132831918672	0.8267965328822896	1.5322401522560922	1.2507952563627354	1.1139195347062598	0.9798628381692511	1.404930252182906	1.0810462578502176	2.133458008383659	1.3518681481164894
2.433741648388944	1.8405204673199946	1.0482310242808326	1.4200293381668483	1.5793240766263543	1.8269009500645375	1.6173696256632293	1.9640024337445645	1.6251299293844206	0.7463471800445356	0.7881563707474711	0.49556839842686645	1.1575016357114054	0.9193979773048209	0.9590332736977354	0.787881774306042	0.4676369068405933	1.2005506026666373	1.2445195288384023	1.479775313516854	1.5963240813853876	1.0093871563326073	0.803429789312837	1.3839365941484825	1.4653341168899596	0.4977398857488023	0.7523748381191249	0.6560828231257653	1.1368534169600815	0.9402248252640341	0.9513521544673027	0.8414907057500084	1.5679557003906055	0.8089700116555958	1.4126699546740036	1.3242128170983438	1.0599572923102287	0.9046849279202089	1.3855108649325025	1.0169393360143908	2.160357701465311	1.3684062833020758
2.444172947312822	1.7975424298210663	0.9910108554684427	1.403789040976101	1.5889077677073438	1.8477518221451734	1.5222363650926545	1.9295877207247891	1.5953304848391103	0.7156159538567708	0.7038594896433285	0.5429982369224475	1.178611606709429	0.9556869434529567	0.9009741803300495	0.9095951561546517	0.42469389168670635	1.148285177709181	1.2363143907104654	1.5359390480596145	1.653114785307357	1.0454944131947341	0.7272920316866291	1.4326891220693379	1.5784015832511815	0.39532721363326145	0.6747228751872015	0.6899825600814424	1.14426796682179	0.9177623787948518	0.965995587491913	0.8505824108371367	1.4492120552179037	0.7953223717317027	1.2699799511064933	1.3703402289135205	1.0648455389478766	0.8211048007690784	1.3735877246310764	1.0179634388249466	2.14971874093268	1.3352515231103135
2.4600907826863563	1.7639595323432993	0.9931140481299933	1.3922688519459028	1.542109238980257	1.8323214061245465	1.479505592622502	1.8961233530018888	1.5323697161412122	0.6617248973696979	0.7111664662316121	0.5723822704378345	1.1389760035932486	1.0246109985862053	0.8383304623096375	0.9998634056558877	0.3762139059607685	1.1243702190642348	1.232555000533794	1.5705674388054065	1.7423809242003299	1.0941934882343172	0.6974080458648267	1.4900177778168058	1.6432611019802426	0.3206951236606998	0.5938313278281796	0.692499155170686	1.161975576243128	0.8878230671011931	0.9104347766468518	0.8905351738866167	1.2972841734149716	0.8221052444795957	1.1880304377461948	1.3713547477129342	1.0667347820526536	0.8083331436822606	1.3533023583912098	0.927399202566788	2.124832545903641	1.3312361677389486
2.436170315059253	1.725084143561806	1.0115009184144468	1.3563992729731837	1.498606433224856	1.8141896545464884	1.445235966971738	1.8784131531471693	1.427119517381157	0.6448360378987832	0.6535576370382359	0.5730767673884544	1.129852991388816	1.102676602863395	0.8128841869615583	1.0583457161864218	0.32703258439656546	1.0773406864102069	1.2064705728112304	1.626830106514356	1.870199368711198	1.1122415858116361	0.6084808824878977	1.577108984227246	1.6598269948106303	0.24887669612895977	0.6060955129272244	0.6666415959116175	1.1343118702457553	0.8824894768277819	0.8989081907405971	0.9064056922026552	1.1691389256855504	0.861828504207287	1.1627344797751402	1.3415708513795415	1.0218301464819173	0.7775766778294514	1.3352199288423616	0.8402053088185669	2.133384304741417	1.296323518412167
2.4159964007966765	1.7552084560500105	1.014002376906287	1.3007168852147486	1.4097163264098687	1.8582182623645824	1.4027079480362907	1.8554922749126945	1.3499960982448347	0.6431078140256916	0.6184872384131701	0.575510723731473	1.116579343868313	1.164055320175089	0.8168237232187774	1.130238771762964	0.2953678683906073	1.0596017380941305	1.2031473549754992	1.6819403365306687	1.9602057267700066	1.1161772491553397	0.48225293969351746	1.602967073528362	1.6220343114515192	0.1568937859508681	0.6134718480740878	0.6268337065897592	1.1343566947027979	0.8369338945023207	0.8599119449723338	0.9080706303450883	1.090994002585854	0.9463056998026442	1.1045000571466557	1.3085221082602243	0.9813303469030743	0.7585833612579234	1.3100384422021547	0.8102869414305379	2.1219111044320798	1.2663215010352753
2.4171114805662253	1.77301141990371	1.0415350808393073	1.2515338593800682	1.3316961113069001	1.8577489374231846	1.3557044703439574	1.8185662076545903	1.2433886669940626	0.640026358251971	0.6340858846573147	0.5436182978034415	1.088833508234817	1.2257763524771723	0.8482707988007785	1.182069565522871	0.26964668404691366	1.0708060955448586	1.1781816809845658	1.7561250592462159	2.03125271883266	1.1433146595955033	0.36066512257564015	1.605414535436919	1.6009124767992748	0.09042261202813615	0.5820787372111039	0.5660878232273318	1.1244641319223976	0.769185179456682	0.862836008063104	0.8888884866156932	1.0492233361872398	1.0322103285585498	1.1359102286811316	1.2779408343203316	0.9661699638350647	0.8290568785432179	1.2873522012165377	0.8284546294896099	2.099559673795002	1.201054386752531
2.4266606051994124	1.7748177766711322	1.0692018623128043	1.1836362385571761	1.2709036442520873	1.848839667956706	1.3319937465471103	1.765614990536024	1.1449936386489992	0.6301905180853551	0.5926358069229034	0.6107894164955293	1.0623815776003773	1.3006954410836258	0.8830917482257867	1.1922612475420489	0.207011315026904	1.0986418087090146	1.1260485123673325	1.7264584787362374	2.1033723610789736	1.1368519491759304	0.30840596830542855	1.5824886583039657	1.5472960885934488	0.12005181832964569	0.6140921962152721	0.5303769780980117	1.1147539851932677	0.7117657211043151	0.7647548635536665	0.9269207228781482	0.9739095265431027	1.0481317632787424	1.1310151099726	1.209284677974114	0.903838385811269	0.7916287281236392	1.3129990831391969	0.7894434704805794	2.119573951254832	1.210082837466905
2.4527739674889952	1.7979407813752992	1.1181385778701034	1.1326407914284926	1.2505828919662785	1.7951676676585382	1.2992639316856014	1.698461072871286	1.057518212996462	0.6024999786165266	0.5777548048269775	0.578841705203976	1.0562817266983648	1.2889865791946327	0.9520004477045123	1.1950578588016674	0.09028841616276885	1.1129161909247833	1.0607930705500477	1.684074975566912	2.1180806776355707	1.1111061937187838	0.2754552829677523	1.5682297996713024	1.5230148678635187	0.1557944280781607	0.6150429170036402	0.5169902551436979	1.091714604051162	0.7514212707511088	0.6715620119441056	0.9234692059679759	0.9475252999012665	1.010273684129846	1.1450206463370995	1.1383879564526072	0.9252316854293918	0.8232260543236404	1.2940176119390896	0.7779829649406793	2.09873504753685	1.1393828369388352
2.4744592591513017	1.7748698974352373	1.1652830971910981	1.1135959952447898	1.2237723961138145	1.7293337290368824	1.2370814687281213	1.6047238217637134	0.945578721044382	0.5705012976773908	0.5439258747770614	0.5619749857333323	1.0714404654624636	1.2830969727765227	0.9980166963619503	1.1635520227596536	0.038536278093482576	1.1378524362552884	0.9543523858731184	1.676810072525397	2.1442264662971193	1.1197314679524633	0.20981592839435334	1.5744937917034996	1.448196321630593	0.18080924275357463	0.610536938359578	0.47874980397371675	1.072959271668685	0.7585615210588479	0.5984351555080244	0.9322796087480854	0.8922342519360397	0.9562101449724792	1.2019120865891462	1.1209588977197742	0.9579649742351799	0.8429313593866274	1.2739325922922347	0.789179346641361	2.1274869451931586	1.0874785556852795
2.4441722306805795	1.773141721813973	1.1949348609502217	1.088597995811125	1.2313880690281187	1.6261963619942261	1.1840349126332799	1.5379735146015636	0.8687514515862272	0.5348238911417279	0.49813017375079616	0.5423255475545492	1.1583717902487174	1.2382482439194908	1.0119781094516163	1.0981060176518505	0.0023219926438047154	1.156917927066059	0.850621445466677	1.5982660514690255	2.1530678485750663	1.143940014792218	0.1618298198952272	1.59810429076107	1.2968071086145379	0.22632094936127883	0.5824259677033857	0.4387080990202876	1.0266238406456674	0.7662405079426626	0.5363469747148525	0.9800533193451753	0.8333402598107389	0.8856938414659252	1.3023066820860971	1.1140126575358167	0.9996449844346345	0.887864983874986	1.228357464668726	0.8075497712665569	2.130405182158536	1.0571250335499849
2.4385387846211812	1.7566678374449598	1.2173551644641436	1.0958535774370537	1.2313726335915174	1.5513563247602886	1.1455015103563584	1.453891523628138	0.8241887595891904	0.4862783089910111	0.4992608469179487	0.45411544610501886	1.1735953841168991	1.2780472056323677	1.1155675279311752	1.007017782289974	-0.018415496180377567	1.1606804540706048	0.8323645174816277	1.5680923270711045	2.1489649973616824	1.1513504370009144	0.0777005331723128	1.6076623013146147	1.1775129742344475	0.33420878471734544	0.5570725910129799	0.4166187462117173	0.9855041249774656	0.7471507553249205	0.4335494329566879	1.0225862300776318	0.8000970950271353	0.8645062294267568	1.3962852573599918	1.0665566898269403	1.058585178536598	0.8808205973395975	1.1657447751923768	0.8109315417762263	2.13251695173414	1.0967458935863446
2.4311682220056223	1.757833853396231	1.2639808275042437	1.1078742276541678	1.2360667213668697	1.4538436442310876	1.0762958695703508	1.3787967840114068	0.731460218646862	0.4061807482950228	0.48539363426439497	0.41230154271271247	1.2231436788386305	1.2881069936228104	1.1961620960910637	0.9532247658999771	0.0024279427512369444	1.2096087169006	0.8287986669800483	1.5455792383794553	2.172249750171297	1.1837400383377683	0.02725659302777944	1.606446034811798	1.0298968178799823	0.41172745290927715	0.5651886155092976	0.39408430040075515	0.9330622971492977	0.7163022779374784	0.392326779358079	1.0096934704468932	0.7604374870215714	0.8463359176961106	1.49291304755894	1.0711980929950682	1.0791816660898454	0.9470874179252352	1.0933450999079484	0.803545588172819	2.1589114010073645	1.115923101673546
2.384483931191039	1.7525696562215898	1.2761541161495953	1.0652257950315105	1.277713244366094	1.3215611983276732	1.0975449980447016	1.3326767939193962	0.696251430556774	0.3387282429904725	0.4392467838381968	0.3319490592417158	1.2908053647141178	1.3143037785477416	1.2526267628988879	0.8995656157361511	0.016211961939936452	1.2254612644574343	0.7659474599753975	1.530436224924009	2.1537711944973608	1.2245973767574787	-0.06859248684900975	1.6037991403236103	0.937279682757205	0.48648604471864587	0.5149947929030527	0.32615819901101795	0.8800602025858829	0.708802179084594	0.38004360902665085	1.030881967836566	0.7027623041844359	0.8164177130225345	1.5639604590230793	1.082265134438778	1.1551966309670685	0.9352281279586598	1.0152641207449973	0.7928873078272527	2.209666506295366	1.1334943326058204
2.3513368234399383	1.77756900843355	1.2720215131416681	1.0547124248250654	1.312826890328606	1.2245415560000654	1.1117522544426	1.2593437235010787	0.6977475292334184	0.24838698854004057	0.4492242496200712	0.3005806000389501	1.3016953587965423	1.2850485160018514	1.2944512691271637	0.8699374412823492	0.06996978941584975	1.2503266156417598	0.7604239320578607	1.4672910174915192	2.1168798431340923	1.2623039721607285	-0.057795562080040885	1.5973551232855807	0.8634057394125902	0.5330724977525118	0.370555840716111	0.22996450055564516	0.8185540315212062	0.6874366216636025	0.35434801631356316	1.0359701388160454	0.6898376093856214	0.8090941322053888	1.591026238730524	1.1155864227046899	1.1685843195606858	0.9384880156792846	0.9691013097819907	0.7898158601765339	2.242984825264625	1.1787355823478034
2.319424473042907	1.7218921190515242	1.235918160275141	1.0381890980381832	1.3599058294872866	1.102258695505934	1.1326535396968611	1.1442448856089844	0.7188442271736382	0.13070608384834723	0.46944055033138543	0.3177441365305887	1.2885093113391588	1.2555190040006707	1.3069620226564098	0.8567566987358287	0.11466547075369919	1.2096189914145394	0.7128903046263948	1.3794321268870096	2.054517457733916	1.2279914773386973	-0.06474463936466343	1.616678392692067	0.835309693866147	0.5884436596742674	0.27654586059990793	0.139605551216325	0.7711393055281752	0.6708586097094151	0.3333092724638078	1.0590861575675854	0.6456541980696212	0.7657077706067115	1.602652301824028	1.1304828454931966	1.1760722009549787	0.8945349691579942	0.926326764779142	0.7856501334156107	2.2316750547707	1.2097611494121214
2.2440548268199043	1.6868431389377083	1.1895662058235872	1.0464662396126632	1.425581125406117	0.9573616844250245	1.1525159456012788	1.100404483818946	0.7573395099362633	0.07046096048564926	0.4773563585977597	0.38666283474154656	1.2711119753416047	1.2254668281825234	1.2852637585778344	0.8247489747963546	0.15228179936232045	1.177554288312997	0.640779781926938	1.2924413525335658	1.9657262298254128	1.2020148087377163	-0.002400476783145489	1.624914756251576	0.8067820440521409	0.6744212770516793	0.2336668008892308	0.1103862271488448	0.7647561079563389	0.6675063592694113	0.2747287289382697	1.0926482680701008	0.6134145199557859	0.7436349214388395	1.561514357169067	1.1447651060991224	1.2023766265337195	0.8288709951470563	0.8541022559148326	0.7517829334142172	2.2175891137522457	1.2483326500452745
2.1495675822599756	1.6722374116707002	1.1628625612384806	1.0438961245040068	1.4338982531615319	0.8481895989585334	1.1531282054723637	1.0851836924778282	0.7923482584462509	0.005809355366531967	0.5037819452646501	0.4081444315705564	1.2781770711518443	1.1764348014748638	1.3279785715559362	0.783676872674992	0.19728455643527054	1.1257008713645027	0.5967587579840011	1.2191443544443643	1.9130334212918991	1.2646729290004	0.0336827207411747	1.6266895393578529	0.8117021185066798	0.7248351045619675	0.14040702263356689	0.07559930012057664	0.7875938764862235	0.657080557578471	0.2746098385743643	1.133995569700751	0.5636904744219515	0.7532223674083004	1.5486269317133223	1.1441297098021352	1.225687632493563	0.8337284376952253	0.8071628008366252	0.7228536712954425	2.190158540812691	1.199104093846792
2.0800549713560743	1.6597299174501046	1.1122820074334512	1.0596337493391177	1.3976543044776653	0.7993228932287662	1.1266596615786935	1.0955850118365	0.806378260247746	0.0017548316553790133	0.5447018113199907	0.5075694287371334	1.26963053861201	1.1387293766364497	1.27826693359344	0.7376429724913034	0.2514924025030903	1.0906606690261602	0.5481682623121348	1.1834205685522081	1.868448151729875	1.2982606976201072	0.09081343716503953	1.5874247683297296	0.7795609878024659	0.7704616313056855	0.1359190325437236	-0.036476493267784904	0.834871010885027	0.6178861900016618	0.26557792752270704	1.222006336503965	0.5436079305584591	0.8110193590275163	1.5123893111249411	1.1384379095033554	1.1757495458690919	0.8103635140670573	0.806699704613437	0.7552922014392427	2.112535787504883	1.200711878860351
1.9906801812151442	1.6468962961626779	1.058824736694895	1.0206692712149081	1.3628508250384166	0.728539601983013	1.1057340086977854	1.1581621963175117	0.7967409074678476	-0.005743105660693401	0.5829001798452403	0.5688120432814724	1.2410167407264105	1.0682496514046398	1.2718688612315336	0.6853457234126117	0.2367357074552275	1.068334150236219	0.48589664526814663	1.0967203546688329	1.7782578563228242	1.292643193833593	0.13891604168885024	1.5761710100383224	0.7581414211740863	0.790227668111352	0.19438954313339055	-0.11472712594408756	0.8790072176232645	0.5593265386082498	0.30521949873067394	1.2846024302882844	0.5656942451444571	0.8312883853223386	1.4779112056640151	1.11191096835015	1.1271992827316013	0.785308635631243	0.8214312005454161	0.7859132379089665	2.060491402561973	1.2114024045593843
1.9074526624515862	1.6363515210018214	1.0355563332355953	0.9921142383673125	1.324625309304626	0.7209960186933742	1.050804448904027	1.2086516756188703	0.7875743119692411	0.011015693188660492	0.6608284424482656	0.5946525338407719	1.1484289547215478	1.002368779715661	1.2599412159569667	0.6563334219597438	0.26598871169370397	1.0441284228467924	0.4632346598683978	1.0327569432132642	1.6665039089206186	1.256012349483652	0.19138614883598482	1.5000975359640822	0.710670306633942	0.7911791775863125	0.27272764091906687	-0.2214992298677001	0.883107388664546	0.47852930518209663	0.37139567102098653	1.2861993337683315	0.5816528858108054	0.8523316428202016	1.452867187022493	1.0195105974758387	1.0898482216607188	0.7209671377610967	0.8505111253443773	0.8764371533752033	1.9598389314746936	1.211263927773809
1.8068611444488454	1.6322585518548625	0.9881753931627546	0.9341939267475597	1.299374221311036	0.6920642603691375	1.005030048258083	1.257735960624338	0.7649864119568988	0.03375068656805475	0.6381370566220403	0.6724953286309739	1.1112935615403607	0.8526594600004422	1.2063881745898677	0.6463585767187998	0.25441949869147035	1.0667940005967282	0.39516203565854835	0.9411270946553314	1.598964401949862	1.206734194057018	0.23669935026149883	1.37614206464353	0.6326835923010123	0.808076707863583	0.2836250042727397	-0.28983502563737545	0.90967182357518	0.42328137300031365	0.4216070140702074	1.3126856482741058	0.6019062359159596	0.8472247145085063	1.4324705120464087	0.9903089714750367	1.0645584147709815	0.6724217939813688	0.9723552449937227	0.979303082031701	1.87649827096496	1.1634216715146697
1.7390648677660683	1.6051393737085036	0.9366816840376788	0.8954579360577306	1.2699482764788814	0.6231949256370267	0.9913095863558935	1.3065273179127963	0.7609720920614624	0.05729918608326647	0.6420547041270854	0.7147538879537302	1.0984147993930262	0.7353023648049818	1.1188603070603231	0.5972249886050176	0.1898966913593154	1.0908579396937932	0.30856751348700895	0.8322993640415097	1.496552946969157	1.093610997154125	0.2923742201317784	1.2911309198407195	0.6102562350627678	0.8612811638969726	0.2861025935431525	-0.3186538814548186	0.9046454818069225	0.38311762863638354	0.42924582315465143	1.3359926800735518	0.6453974549376216	0.824207425051578	1.4458357893709783	0.9185313189543278	1.0070881605379507	0.5579477756799431	1.0750277283981198	1.0472387462121449	1.8133994078541584	1.1610089934258971
1.6892603601670277	1.5546767944840467	0.8574855716546839	0.9019110108496173	1.1779166981553115	0.6009918048936622	0.9320047447925106	1.3245027747881297	0.7219825407242033	0.11866377823486984	0.6642765621518096	0.7504074501126905	1.1065865425074364	0.578120065403478	1.1064320420158849	0.574879932099844	0.1660929345954647	1.0948639726786982	0.3076304982307696	0.7201109361625254	1.4157379286715828	1.0339726308550516	0.32858723860983907	1.2205385661294117	0.5332160513791461	0.9332457325009585	0.3015089165013	-0.28807904916171473	0.892761154022274	0.3263444578347853	0.40252603949415794	1.3232380919622089	0.6498265675378366	0.8298776264696116	1.3965132520425036	0.8707346291338285	0.907724393512391	0.49271202117689006	1.2340377832361402	1.1098149163652125	1.7143951211144555	1.1659665802020929
1.6747836722334442	1.494096085782052	0.7905443844786676	0.8616407638907371	1.1064036343613863	0.5453501120398632	0.8700654000642599	1.411460323614158	0.6767712270313713	0.13865699154004563	0.6305683123057122	0.7561599475386932	1.092954913081441	0.4213304196786135	1.052332869990745	0.5280710922615232	0.10200326566860807	1.1046155138584188	0.3382422437969318	0.6589101665260565	1.349598251633978	1.0333706896058572	0.33257936114387177	1.1339329003322625	0.46914477270200916	1.0426478557482057	0.37910651288278924	-0.233819165238226	0.8925108484074789	0.3126963918554866	0.39609475194951704	1.3366355694113778	0.6347283633138634	0.7659150753438343	1.35775936137362	0.802754059324125	0.8496262038013691	0.3840110058287959	1.326996303333844	1.17194382020564	1.6278115003459805	1.1173865667704395
1.6306126106938017	1.4324379664277649	0.7509152683125564	0.8132134197071759	1.0219873173404783	0.43754103512791476	0.7944360994702337	1.4427885135753669	0.630557726429687	0.16135253830011437	0.5268691015751681	0.7545185503587775	1.0940115032066857	0.34260325814655557	1.0038011966184084	0.4907443285749629	-0.00995888184275685	1.1083689992906973	0.4062514247571885	0.6152343109935687	1.287073086445822	1.0692880538227558	0.329493573104441	1.0828128240420256	0.4436524896749103	1.1212168785756655	0.41859544658174475	-0.207206227887673	0.826044851171018	0.34096004627405474	0.35828047454909356	1.3345869807500121	0.5832343381007988	0.7446453095520875	1.348750864628237	0.761456635647168	0.8105189847964607	0.32012745923006436	1.460787539188369	1.1634284313858125	1.5951340826136258	1.100400709620256
1.5965761623295838	1.3738327091435978	0.698106805932588	0.741056866813062	0.9247151681839247	0.3552936670452197	0.7422677079968081	1.4706094904766116	0.5744532668920198	0.15104188039947758	0.4496158250448471	0.6978578274061928	1.1253542394506915	0.2763164294963093	0.9546986460425883	0.4372946370838358	-0.08752522485853284	1.0797010504974642	0.45858134297583203	0.5520528280668088	1.2411243932029925	1.101604647890182	0.2994680757953166	1.033953861825039	0.3606866899813802	1.187596895294763	0.445949253292957	-0.1697258532082995	0.7577764137946292	0.37455877224619294	0.36786322364616286	1.2891814879514802	0.5442616914484224	0.6733509341311411	1.3230497215867103	0.6957817977776555	0.7404352012396663	0.25494270604903324	1.5447865158550287	1.133903055806241	1.5682963433182078	1.0371496994829117
1.6152293829732778	1.3238794242426841	0.6373450859918848	0.6693590577226842	0.8298684406320117	0.2997315222988567	0.7111098840727246	1.4385650111435508	0.5285872354205523	0.15282112673104423	0.39111895854948264	0.6617939443376869	1.0954098431923591	0.20730542933647333	0.8437998944798689	0.41120857181058235	-0.184392983801652	1.035625625542216	0.4771244264512255	0.5561411743128432	1.1816776530332693	1.077783260812544	0.21151803589537424	1.0245673580209527	0.2570859223850687	1.2364054374599915	0.47529641795337535	-0.19039800620447228	0.6325202178123962	0.3685323289949364	0.3949050020422351	1.2115311962454522	0.4576676240970773	0.6343327728021537	1.3138518539155328	0.6801002008966762	0.7251808090723182	0.1932141705883141	1.6110968589810692	1.1563070320120996	1.5235005513646995	1.0260779206763573
1.6210928679825638	1.239192340934323	0.5890300459417875	0.5812307732423068	0.7662600354265396	0.18560948149623874	0.7083695491431129	1.4291140370817543	0.5101810128954243	0.10242668017387173	0.359620538511082	0.5531048877112689	1.11797083296271	0.11281280932582374	0.7956439703779864	0.3758625864686303	-0.2593338292823219	1.041335172938245	0.514258506272798	0.51734867768925	1.1214473206991689	1.0568791225424523	0.13601971531798016	1.0412929983188959	0.2388750068376217	1.227373585717602	0.43340518684862495	-0.17399203976926603	0.5035839923736324	0.3313022392601939	0.4363716285751102	1.1456391479531567	0.4225845771798441	0.5923885514782263	1.243909644072188	0.682583697357855	0.6784019945054933	0.09319597065013922	1.6572127034476805	1.1049664883754466	1.5192129220898012	0.9562633065380096
1.6220603215101286	1.1628458456728037	0.5200162103959861	0.5196869457357819	0.6749753521543871	0.13706586893665507	0.6917835659545631	1.353446132384869	0.5232543396394036	0.04482356547049715	0.3408025577569934	0.45721586405172643	1.0935959098728203	0.08003771400647042	0.6907119806974118	0.3299804013412688	-0.3228995839067492	0.9889177879196257	0.5635993127806787	0.4961239483825245	1.0909842460918298	1.0075828074793562	0.06768741641930225	1.0124380634816692	0.1953073941198337	1.2105948693202067	0.32666150700535573	-0.17434086578620814	0.4055080803640111	0.3077120128340641	0.4337844215154087	1.0448086250052464	0.3608982232650625	0.5410804885262366	1.1852638940507343	0.6363072399580327	0.5954680731809365	0.04784393460043754	1.685198823432012	1.0042847913824728	1.476958303540623	0.8588194906537101
1.6521122946052647	1.0413652704927268	0.46025182108328505	0.452978565156026	0.5793338968480782	0.03926823406408769	0.6788467743658716	1.2799457973776545	0.4807440461425638	-0.007887634027659768	0.2701610437830614	0.448192815849735	1.118914977125806	0.056501240015611034	0.6045977951316492	0.2714012476530553	-0.4227478989483881	0.9562129825996701	0.5184755847377037	0.5077487736677133	1.1279150534458604	0.9712756102543649	-0.030679857572832946	1.0388448338737315	0.18373932877084614	1.2294862762202439	0.22671874443661721	-0.15577809320998776	0.38469121273545215	0.3490200406665762	0.4321410099226581	0.9822429079332474	0.22458272585045913	0.4938148117426301	1.1030468252867576	0.6361917947153408	0.49403984368110904	-0.038160237943287025	1.6817042533506434	0.8492487414476584	1.45825787361645	0.7638093188327808
1.6367892639931216	0.9265368982187097	0.4682203111219921	0.411004656921909	0.46658797975584704	-0.12840269569417603	0.6569836189024733	1.192975997112255	0.43033217404848045	-0.06066349699662462	0.2873943682070878	0.4047940420306797	1.1260233705689118	-0.009929562643061506	0.5237457111961985	0.202442203984117	-0.4871947903349211	0.8562531611911781	0.48387975415256823	0.5051974566567534	1.1372195194414805	0.9471373974380617	-0.048968078159989145	1.060928896515998	0.17437705039324752	1.1938967267052143	0.1491653587818092	-0.1516045092847284	0.3521796442644302	0.32611836954242734	0.424889234382245	0.953038073561068	0.1284901127248625	0.46619347423623037	1.0021312775563422	0.6348518488752174	0.40438766967310763	-0.10616295102107513	1.625315993134198	0.6635367009750303	1.4044990778648183	0.6143485310546113
1.6035941418817643	0.8213968824930638	0.5083229828141982	0.35376693308596063	0.3849880296477246	-0.187290921598907	0.6438126376805766	1.1063797226233303	0.37029084447481414	-0.12231987638013395	0.309651600249117	0.39719393670893205	1.1088854303244802	-0.0822137797346622	0.47458409128010703	0.16629735095185832	-0.5276706943854912	0.7079139414873241	0.46535202167774525	0.5134057008072287	1.2209923074813855	0.9584410797784197	-0.10272240514102442	1.0705697185722256	0.12995222661899214	1.1670699504399158	0.1460941472221945	-0.18861163068491452	0.30529751077664585	0.289341750058287	0.44231843788683023	0.9264377245523564	0.025379177883246912	0.474039298121368	0.8984914536378188	0.6038218029105089	0.35205820676301963	-0.12080131123590816	1.5160242991505548	0.5577736781146803	1.3662981596390664	0.46576918631872266
1.5525376777548312	0.736343985878918	0.5648790314542064	0.2538646889008069	0.32003427178807103	-0.2596889870588185	0.5881356706940456	1.0400297818131579	0.32060235649720303	-0.21977562526812872	0.24751617229846237	0.4261941045392147	1.0731875368235009	-0.12025694873921162	0.43422750082401607	0.08169223483332325	-0.6389080623526164	0.6359156960387427	0.3671536725102106	0.5026036251230248	1.2790953519656847	0.911330585769426	-0.13174522314386405	1.0398651629165419	0.09532803265338348	1.0949708925114	0.1872334567606227	-0.2511460219172721	0.24851525281744752	0.265173060823847	0.49989078699830325	0.9051774658825547	-0.030082836454494517	0.4243756843525418	0.8851008782731343	0.5703639980010191	0.28632455269814155	-0.16890367796958025	1.3915143655450286	0.4780215301667788	1.2646565643094978	0.318749726592367
1.4932750578174188	0.6966239428859806	0.6122790121245113	0.1775111166596266	0.22512563098490196	-0.3420070898205756	0.5228802826050715	0.98734859252493	0.27661932378436255	-0.28480874395923067	0.24410442306341157	0.4734220733979993	1.003922230856136	-0.11533582048810691	0.3944863503160746	0.06350417087152328	-0.6965908923677583	0.6030773220375775	0.23763692193843178	0.4652698133623622	1.3374124499650888	0.8306958081236221	-0.1891801213635101	1.0130939780041373	-0.01840975904547367	1.010854060242575	0.2082154091925184	-0.2897059240703614	0.23676731806002205	0.2090933865606933	0.5430282359578308	0.8634119230759734	-0.09935127943668293	0.40162827512500987	0.8828114576963731	0.5556291416025496	0.2733038393838696	-0.14880468649420836	1.3029432168762334	0.40047343449640715	1.1419774926953792	0.1757688509815766
1.4445125334991777	0.6794313876381896	0.6565103993693292	0.11907120250240691	0.16038068885673815	-0.3249994455811015	0.4359885997966682	1.0052038249952375	0.22574424049409636	-0.3318444399541563	0.29783609056365795	0.49146031649858885	0.9627439897149592	-0.18516650854887778	0.3642256867000562	0.02531641319523508	-0.740193850987431	0.5595921884571656	0.0597901989793805	0.4367809386104387	1.3744427550349572	0.7588949100785627	-0.2527690171261451	0.9062410578717872	-0.10171977117472197	0.9476606517504294	0.2484319572954201	-0.2848305519136994	0.2589465568492648	0.14008536522414616	0.6027893442844114	0.8101026562616372	-0.14073261435820708	0.3512269010797626	0.882781474834015	0.5385469880951137	0.2283195792386327	-0.11574052486581536	1.2059678023281708	0.39421453763573844	1.0000299390274425	0.024279608107258988
1.4355431643502865	0.6630910068835202	0.7235532950701326	0.0669735614725239	0.12044629878631655	-0.3463305111807242	0.3844264878951148	0.9938480574433282	0.19272085634797614	-0.3835058793160678	0.2979549572263087	0.4951445471271388	0.8972714833105201	-0.20101309915799326	0.3485622612071806	-0.0073176544697945295	-0.8042467067413659	0.5704040594754155	-0.07837912512627057	0.37071372674520386	1.4349501370433266	0.6511237359824491	-0.2838221417770682	0.8198940397086263	-0.15524576880937532	0.882316013127381	0.2322939627434125	-0.269285476763959	0.27105871955350486	0.12903815668966354	0.5964700590996258	0.7593294961528978	-0.23358637817861547	0.32152950920616286	0.8718410615026204	0.5640840615472396	0.17752533022633094	-0.1609211727519809	1.171593581960137	0.37202736496891664	0.8752398455558303	-0.05538920972795107
1.355422246358575	0.6302744335545707	0.7686961715827186	0.05095909831369383	0.08933120267540991	-0.41650023169940714	0.3293968394699921	1.0137869887683706	0.14654208747604378	-0.43298522770932574	0.2850178919021018	0.5135372675268842	0.9214321744629379	-0.2360132915977521	0.3581425781285918	-0.0759421651141234	-0.8914499303339116	0.6191769922036785	-0.1723358587744827	0.23391331185872474	1.4881020265128413	0.5298119165309176	-0.2983392013613319	0.7344959816505982	-0.15053250027063297	0.8507215054404325	0.21803284254266667	-0.21443417683120153	0.31646199675897596	0.12195311079195692	0.5597179721535425	0.7304487819700636	-0.22146940474584303	0.21491763835775507	0.8814689958557407	0.5228377787297298	0.10299423668697763	-0.189065474516592	1.1311837836288905	0.29498203333040374	0.7568908095151174	-0.1762718066881998
1.292610146923364	0.6540598931705173	0.8126342542907665	0.037525676385220454	0.10837904595615414	-0.43048305199026454	0.20552232599225548	0.9826526845143155	0.07475930758848666	-0.48127375920336285	0.2307644128063287	0.5848250140552305	0.9087502612582758	-0.2063322766456721	0.373570958846939	-0.12012519462694407	-0.9482006687683306	0.6101837101526726	-0.30168068946902105	0.11421683708474391	1.5742865858142074	0.4770652152316634	-0.33167775410154526	0.61525459244252	-0.24757250815758783	0.8490800767134278	0.20475483280705636	-0.12821094312335482	0.339277099704713	0.12349958691154209	0.5111205038722908	0.6953502825263913	-0.3130269093228837	0.13233569330080405	0.9064962532443476	0.5062601184921551	0.11171612909005671	-0.14167055724795544	1.1002909958607152	0.24099187001335393	0.5821664984231064	-0.2446432758720954
1.2567842678492727	0.6754606789121744	0.8749791205747837	0.0094871209566357	0.12507161568893957	-0.4736471138636795	0.1650892161013552	0.9827408490780017	-0.012164684478480242	-0.5056165261358051	0.17232364651305415	0.6046662431493965	0.9232470212346471	-0.1966335042787673	0.36264000202329605	-0.1820740660717714	-1.0330236064727163	0.645722123671928	-0.3799875217604756	0.08726311985934566	1.5847109729389435	0.46517581547976034	-0.3468894650012686	0.5172763781952366	-0.24979885791294154	0.8462844560105001	0.1756388776037988	-0.07203750564592579	0.3530873492639947	0.11306934574324809	0.46052800987517156	0.6795521943705899	-0.33554088003644567	0.03954204616585353	0.8721133433714062	0.5058278700253316	0.12641944671292168	-0.10630581630751638	1.0439662334715627	0.23420280004317343	0.4231223701763523	-0.2334884109941943
1.189906713701561	0.7198815978613021	0.9300857037328404	-0.02866190762595794	0.14393249295622698	-0.5446219884907727	0.14062793220126485	0.974199000517072	-0.043214881243141386	-0.5696195038358871	0.11858921884300651	0.6278472834783857	0.8899283052561137	-0.18372102512457975	0.3247123655945804	-0.1938023379741961	-1.102103283031417	0.678737219312848	-0.35923261023236835	0.03876211555385313	1.5510509147322324	0.4715110397205228	-0.3596969811074232	0.41843524701390045	-0.3407559766220205	0.7869841490343747	0.1514863140012641	-0.055450038446306284	0.30281477180107175	0.0576127472180691	0.4461725144506474	0.6648954354534626	-0.3222752666546628	0.002858447180824672	0.8991781861144021	0.5109688850577105	0.21225507781573266	-0.0011436449270602056	1.0189275074637525	0.20137202221339684	0.2944651534130626	-0.29483832932234494
1.1673306481616526	0.7451628489488373	0.8752241889313094	-0.06465248175102482	0.16881964765572452	-0.5268815057059636	0.1051721983724742	1.0040943636524726	-0.06272432015461601	-0.6397557741522499	0.04318456852792426	0.6154058531603994	0.8789845088408657	-0.10142218872909241	0.2973750180286852	-0.22702173239963921	-1.1140198417883984	0.7697582135942126	-0.29494278977939825	-0.001945040874028383	1.5213959255009275	0.4900469585981078	-0.3917822345728644	0.35369175645304896	-0.39295043760700393	0.7248945115019042	0.15526771368141543	-0.007519259556852946	0.2625278165891475	0.005348503775101066	0.4457287396548155	0.612390504613012	-0.29831284833641203	-0.0783609165318965	0.9288818330663544	0.515408442103838	0.3070598565792806	0.10051378220687535	0.9473917310675469	0.2047085450928059	0.24824421074242106	-0.3198341315900496
1.0856689708482639	0.7609517175610372	0.8067784772123421	-0.10672586309528401	0.11273181592460779	-0.5827369044367616	0.08507941608940313	1.0065237172132782	-0.046547153474237025	-0.6733311423533839	-0.02447636064157993	0.5983041022966572	0.8473415455317308	-0.04842914534163241	0.29319048149015	-0.28436269860223107	-1.1318119625200802	0.849735646567997	-0.2562362709048987	-0.012991508217413262	1.4675661363640313	0.4839579495298724	-0.42137547653959845	0.3189826718773906	-0.4425037482190929	0.6195508407508965	0.021408714239172	-0.0024121599460081274	0.21408557761843575	-0.04973835282419681	0.4014913071408939	0.5099456299696735	-0.26139487693671315	-0.15204903872197825	0.9365012279629946	0.5642736797481848	0.3539852460562908	0.21681652635493656	0.9470169844075054	0.1787638144008146	0.15541095265181032	-0.31765362309071093
1.0425413258539058	0.8020904877529222	0.7144078581006778	-0.12964842492689432	0.16074812342236652	-0.6916401506962951	0.11319444889357202	0.9882845776845393	-0.04103228620409334	-0.7179355769890667	-0.057557822759113184	0.5574956885616793	0.8221960341910796	0.017117964958988763	0.2021907968936834	-0.3157604873694182	-1.101335961825398	0.8748903280648509	-0.17695788832640083	-0.027582991553599473	1.424178651565068	0.5365910931836625	-0.4238466995915065	0.33928941349988473	-0.4812328950311966	0.4768558303022331	-0.11839575935154616	-0.03314410349320387	0.19067140554876874	-0.08955550162819936	0.3155894896606612	0.422063479255746	-0.1966372666659845	-0.21021367718951928	0.9282517765282	0.584483268473605	0.40426289807813154	0.30342377356514066	0.8727436885862534	0.10527816310329471	0.10460628433482085	-0.3693947845834888
0.9876494459643596	0.7955847739772921	0.6260092662916605	-0.1533346116647211	0.17016909070060643	-0.7674467008937585	0.17043493395192605	0.9348021786113844	-0.040582193353049405	-0.7873791085118551	-0.13219949039675746	0.5039567861730011	0.8369904882297116	0.03176576747810161	0.11275431649150683	-0.3504979954880803	-1.083157751719176	0.8277367820275773	-0.11186029935631199	-0.01342004034627609	1.3867006067739351	0.5463202336438524	-0.4661709801120562	0.3635723893804613	-0.47234986874712603	0.37034897166725433	-0.24054748905416795	-0.09836079472199459	0.1719165603886497	-0.12232994864035414	0.26499627323945557	0.3436880259586411	-0.13903414271205003	-0.23184179259151919	0.8844623994656567	0.614821049765962	0.41583813654209456	0.3474562074304808	0.7755815137906406	0.05132196665561942	0.019265477881578667	-0.40253233829806456
0.954335362900723	0.7779454693228831	0.5557838140605629	-0.14711046654095913	0.20422469751078703	-0.8619056075358531	0.21616973255425678	0.8498491331986839	-0.03557991327259831	-0.7896479911008005	-0.23449626582665445	0.43898899028073374	0.7978739999818433	0.040613790212287386	0.019041424445301425	-0.36073127765199786	-1.0861775991456724	0.8202846770674554	-0.04233574994488087	-0.03655254870014544	1.3994037203217147	0.5602955948854997	-0.47181264548149604	0.4458634002536864	-0.5283220344396579	0.2510400063366057	-0.33991533743009195	-0.1496438211498426	0.1386399553692741	-0.20546892456164514	0.1872562173193495	0.268559259371862	-0.07766708971527654	-0.2512199612044407	0.7965791110733201	0.6157896833526355	0.4618502672614236	0.346446867089946	0.6634634001393712	-0.01613653040019595	-0.021796893459959228	-0.45310677099975927
0.9369677805003274	0.7717405668143756	0.47499646308033244	-0.12264978110620757	0.1862125720260005	-0.9106047395602295	0.2326548319083596	0.7761321080138389	-0.05920834554176442	-0.856870555675569	-0.31977212036853453	0.4351568620794975	0.784784595764065	-0.012196450014703453	-0.0934178765098995	-0.349780225106275	-1.0913074698981489	0.7687628186837798	-0.004039072574548855	-0.05219742069510702	1.4320626065889	0.6390904418522936	-0.48578224288628374	0.5419102535481576	-0.5850878486246875	0.11577382873491268	-0.36353225328387634	-0.23998279225357658	0.09483223394558167	-0.30136937992845303	0.13496244989471604	0.2130725966982714	0.015414593683850142	-0.23377200297081702	0.7239428161185465	0.5902162434287108	0.5017052550299853	0.4397825937201548	0.5377950472059959	-0.06098832601009496	-0.06488504038547008	-0.5380773051548926
0.9753979011441756	0.7700717344059563	0.4188888998464262	-0.13178958067447083	0.1727126534219468	-0.9866666025258123	0.21434489958849623	0.7061551114034532	-0.07817881633220511	-0.9333608204053409	-0.4192929422107182	0.3862711838780889	0.6721690968924061	-0.023492814887846585	-0.18598056619052167	-0.2915843794636928	-1.078772584518429	0.6723575681177029	0.04633073246051903	-0.0651500895027155	1.4244191996826654	0.7215064401646083	-0.48283015048597305	0.5919013447274308	-0.655681599535833	-0.08011870860154126	-0.39878241854646707	-0.32775390752891687	0.03381075168379683	-0.3685622440492041	0.051752095590172395	0.16344885927750993	0.08404232110278138	-0.19899436167803503	0.62007940125042	0.5667718204261961	0.5070313348898056	0.49718827674222243	0.38964760947459554	-0.06491645457637238	-0.10855840063941243	-0.5242309347609917
0.9680610202440209	0.7617676308939887	0.3529712241199253	-0.15363672364690922	0.09249760498667656	-1.084051527865703	0.20923453208861234	0.6728186490892337	-0.10024936919976088	-0.9627756436142167	-0.5385153379366625	0.27303601076850204	0.5794041011665296	-0.0383831592531268	-0.27264524387444206	-0.2700549349721656	-1.1791548342285911	0.6041536492943089	0.12639177060317117	-0.08924093937263632	1.4702081628759331	0.780780747234038	-0.5096007126446882	0.6946451545839786	-0.697791557195643	-0.21693642574028016	-0.4045152268673865	-0.4432028101509239	-0.03210867951015845	-0.4481013928588074	-0.06729183503652289	0.11251160376748459	0.1462003884800848	-0.19591663573883888	0.6101958838171327	0.5130659450437218	0.4734305572986762	0.5374526686147298	0.2632393426347376	-0.053775117552303596	-0.09418426769809603	-0.5457163799774951
0.9376887125364247	0.7489670690626518	0.3174409932370653	-0.14906110062107542	0.060575858961647834	-1.1631976955408976	0.14626231621159236	0.6385085122185927	-0.1276834121371871	-0.9450229077089605	-0.6429932453799367	0.20999309738499966	0.4196541049328332	-0.09939857552915657	-0.34799828511804615	-0.2004308898390915	-1.2030116558343853	0.5728135049157616	0.1376261539618156	-0.1477428657128505	1.5262242332401244	0.772996808035796	-0.5343144911385651	0.7854320284763394	-0.8140916645524194	-0.3641971939991677	-0.3992998824366958	-0.5360287202092651	-0.08875813039869722	-0.48657453625237973	-0.18148448151724617	0.06970385019876277	0.16809006238036922	-0.12847027838909636	0.5794813563322189	0.471011903497114	0.465964694421144	0.5881717042492554	0.17470448625861143	-0.025288931102064583	-0.10471080347208672	-0.59832659820603
0.9083304394521647	0.7340612006526307	0.29432650127393334	-0.12190143316467747	0.053836009870594795	-1.222544476614687	0.09714322629268166	0.5927940409530594	-0.16142058457324202	-0.9063527663263949	-0.7261081360805584	0.09822800589963503	0.30606267376255547	-0.16170735621096613	-0.4114217848000766	-0.16087691024700262	-1.2764921227452652	0.5387355108078278	0.13086416094288295	-0.19435433567310773	1.5735944858023232	0.778505289476917	-0.5497032599652484	0.85551297944547	-0.8342497258042197	-0.43515005842227816	-0.41797097379784676	-0.5571027871167442	-0.12114057520009416	-0.48546248535278663	-0.3049536724859143	0.02862522815195634	0.24879270219506355	-0.13177815193037268	0.5480510921156772	0.41113617549305576	0.384349845350678	0.615965485970858	0.09969691141565411	0.06019211388578845	-0.09254850615282952	-0.5875977704173694
0.8575854236978827	0.7428541224736726	0.3016630814843019	-0.10664502497805872	0.06831573568913922	-1.3045301095879591	0.04186526524158178	0.5470845599544962	-0.182393538864291	-0.8978537634838339	-0.7838525723166043	0.029358130635069944	0.16971895766844872	-0.22434483877614522	-0.47039131400417045	-0.1186116933541902	-1.3616121696915957	0.47635605981887313	0.04008008070413997	-0.2430222429038309	1.5550914369167292	0.7639721416351349	-0.5801973187986317	0.8862117303924293	-0.8838944872560293	-0.45358357260425486	-0.4226244585864987	-0.5343282812206753	-0.17743941113453415	-0.4439283605016703	-0.41895891183832423	0.0380189249633799	0.23985665340077672	-0.11040103357254127	0.4996086767259925	0.35282732174028475	0.2698140086801564	0.6193292694973005	0.10184565599544708	0.11100652781818598	-0.14668442955563146	-0.5845357245936837
0.8686624082723796	0.7521982586042456	0.31314241968791073	-0.06295860342326197	0.14046533973802353	-1.4070069635288809	-0.02766310708819928	0.5072448733238162	-0.19996156897807582	-0.8579042563729937	-0.8251402484358028	-0.06685288792537998	0.051013016452130154	-0.24440092004618424	-0.4883079077188651	-0.11794253010836926	-1.4501065030890732	0.444378464046508	0.018460188442766267	-0.31131447058955874	1.5929653758760485	0.7620429798490478	-0.5918525851454627	0.9581363745273854	-0.9431579300077606	-0.41141404053126074	-0.4595448868061876	-0.5600347487985431	-0.18081673908376514	-0.37950642834880066	-0.5318761701965148	0.10167553771393074	0.20078781507832982	-0.07894705957552198	0.43786011687916576	0.24959698302142153	0.20855090636552834	0.5563452598561824	0.1344242015992406	0.1410341917348788	-0.18588654660297657	-0.6106187405144039
0.8668192301443082	0.7543145850016263	0.34199201894303916	-0.04617570016979891	0.10774884280544436	-1.4480346582690564	-0.13953571808527332	0.4755613057463206	-0.2230396836320055	-0.820204519941391	-0.8696359892019678	-0.13565824309857893	-0.05292532621935989	-0.2999219273438067	-0.5115056607482932	-0.09451753101820157	-1.53417270561936	0.4088851556434457	-0.018129006386223223	-0.34075733736337926	1.6249506511705	0.6844632983222834	-0.6218481391139032	0.9794137407276647	-0.9984237319418046	-0.31248077797386475	-0.4692134777191462	-0.48082055276875996	-0.19916902164184974	-0.3585897380839572	-0.5744142342120345	0.1529363114212024	0.11558549833483381	-0.062064322906678106	0.3154926639891335	0.17032698306406308	0.17371676337027056	0.5317130582979988	0.21219776041051394	0.22150658681758326	-0.21408235561939634	-0.5633751753792862
0.8385345438227482	0.8012618420618807	0.3498513428896179	-0.012852709470557444	0.13538535747239228	-1.4718674728194532	-0.2676195902565256	0.3823353900248879	-0.21052783420659305	-0.796208656814586	-0.8501389269607775	-0.21274614619652818	-0.1158871545269355	-0.28638581883949304	-0.5224200250606243	-0.07185286558452383	-1.6141425447798796	0.3844572932626523	-0.05738867109309707	-0.399230581998297	1.6128380432236065	0.6489873884150933	-0.6278043377670227	0.9711440330243919	-1.0605706874628313	-0.2408746478814332	-0.49763396457880454	-0.43018512235336975	-0.2698016470493821	-0.3275941798301085	-0.6186510475053113	0.17932242768683895	0.03626632502526567	-0.06869834428119496	0.21734168191812042	0.07208064083043517	0.09713235253180068	0.5341713174576002	0.298700182709806	0.32088438188661844	-0.23115431745437948	-0.49894092530391587
0.7858694553007591	0.839963296407731	0.3528447628184358	-0.0021404814905774004	0.10603395722378062	-1.5231019475798817	-0.37543037830875375	0.28526133918066565	-0.21618862788313858	-0.8321760933733952	-0.7898922024922899	-0.2828920697206504	-0.17075621679473496	-0.28536816456545033	-0.5387034131461614	-0.01653422485495471	-1.626358412590357	0.34414564880264953	-0.02839123523639986	-0.41738517450992996	1.5607153451653193	0.6211207533448942	-0.6784504643128093	0.9542526819040065	-1.1796209065279415	-0.1603922613090145	-0.546756388895812	-0.3856466077093711	-0.2881991633312914	-0.2763612477010671	-0.629432917382095	0.21418919839490463	-0.06386146813032226	-0.06784420754685414	0.21907282784421112	0.027143152989614987	0.013435824862851744	0.5606812731905431	0.32144357173998644	0.4103172574972812	-0.2211474564483336	-0.40005801152287884
0.7189183173543731	0.8968337512877691	0.3609099790922596	0.021731443419713302	0.1218480851117627	-1.5563262012207606	-0.4624781441363968	0.22958473975796564	-0.1700292860049631	-0.8316607058556862	-0.7348508493683132	-0.38226266147215837	-0.23872546201592182	-0.2714170053456477	-0.5296970928203594	-0.0037322839662533706	-1.6578405891315615	0.2903299640839859	-0.0093187593833899	-0.4490140453503323	1.4734334518599836	0.5355153052579968	-0.7683889125013066	0.9192855029419379	-1.227552970141928	-0.07338748296354847	-0.6265735570051818	-0.3231901255722158	-0.34156345899650503	-0.25400689759691686	-0.6262210198946795	0.24694812721949125	-0.12012034696236959	-0.04681603186674012	0.1767339342125171	-0.011411628537969287	-0.02713918199546202	0.5173260438202024	0.37236600467045655	0.5036725873155843	-0.22149404088289026	-0.2796395769626224
0.6481452219988909	0.9562439765444267	0.3302681836008268	0.05535485087178991	0.13801927752454976	-1.556376591898679	-0.5066675329757155	0.12486651591034433	-0.11849963676875999	-0.8375573187560148	-0.6221123615463572	-0.4923313448066137	-0.22998404080177223	-0.2733399908559583	-0.5506704299848989	-0.019766100160856642	-1.7069060838834027	0.2742953286115116	-0.004098314597047158	-0.4270495989990386	1.4164034387766486	0.42166261640047153	-0.788311272150134	0.8887250111994579	-1.2171370954112297	0.06559021060515074	-0.7044605018510649	-0.2603912024220553	-0.4377646368125472	-0.21848867905572264	-0.5646279679295269	0.2505414467125025	-0.19916168256909206	0.011011966470952044	0.1878951276001682	0.0016697501515716806	-0.056169712885453416	0.48336773960479495	0.407307687604367	0.5664843622758308	-0.19010929958199901	-0.2514644066243892
0.6024067424181447	0.9853628794930389	0.31846380653134193	0.10310119194246256	0.1678996261748147	-1.5869834944453245	-0.5430520621457477	0.053527787080646226	-0.11477616759031802	-0.8407250951456181	-0.4881672001737183	-0.49993400481741646	-0.24006608643967486	-0.30877094373543845	-0.5689885624733442	-0.018165121948229578	-1.6723868205761856	0.1426313059720637	0.02362572460714048	-0.4103550550237075	1.2594872494257563	0.32832033355305607	-0.7890410995308941	0.789657461251031	-1.2228337362538806	0.10712119295651637	-0.7775413161767883	-0.16314488185546444	-0.428643113159967	-0.1359255262535055	-0.4767692026749774	0.24446974964490614	-0.24201448123636946	0.09129172825416093	0.13634935061715708	0.008640478720342619	-0.11063280857940642	0.46184006105124703	0.4640790805732166	0.6196414368710227	-0.1470791905361645	-0.17607714957608414
0.5824970504634284	1.0408391783914939	0.30082110626444175	0.14318385808827944	0.152072386740964	-1.6227766846075347	-0.5795133791017076	0.00613142409689092	-0.07584811608753304	-0.9124505071675084	-0.35239933028133325	-0.5039477714104923	-0.22320659107992186	-0.31018283160146104	-0.5569982449131939	-0.05688639176115098	-1.644308066765673	0.016483906180407248	0.07402562742192462	-0.42546165037851946	1.157836227658328	0.24851675104415777	-0.8107434212658768	0.7098095214325615	-1.1895811442373208	0.17160762594556425	-0.7895026768145349	-0.06158356358146373	-0.4405994524093003	-0.08058258707480827	-0.41015814140509343	0.24288295580991526	-0.29344114473787897	0.11529654890799841	0.17151056562546577	0.02490760020431994	-0.15840170885822763	0.3934314928646078	0.4234519116625032	0.6377559037499705	-0.08568859626389913	-0.15780033522658315
0.5535357199783673	1.1217037248603685	0.3572257028187878	0.1899197761301867	0.13568107642699842	-1.586841214884142	-0.566427591566871	-0.03952942326735249	-0.01958736756179988	-0.9775976179835725	-0.18715045543313885	-0.4945860660578661	-0.2206097379053232	-0.30363800746299374	-0.505120667931205	-0.09681077875925284	-1.5999487321248074	-0.1218692051904936	0.08184434706686179	-0.45244453951859676	1.1101482304748653	0.16822587266609934	-0.8066724184946985	0.6503865162391949	-1.2054723207189146	0.2293878251472674	-0.8199898840870882	0.00893662636510285	-0.42713780070355145	-0.0930691897898718	-0.32490291412273214	0.2538823069642814	-0.3478062093654924	0.2182593973711814	0.15274992427321515	0.031530691336852185	-0.18766175786737435	0.3191188487832248	0.3644018882133421	0.6434540131470352	-0.04781965419717803	-0.14435135195887974
0.5967833292101429	1.197315838555644	0.4326292455302342	0.23395512010896855	0.06447397728748439	-1.5214446871078688	-0.5658432335583613	-0.06788027492132219	-0.014110154800852004	-1.0287519576938327	-0.06232602107231448	-0.5170062064444171	-0.20455132182977276	-0.3106312692071594	-0.4509210031242671	-0.13449329967341192	-1.5993968757262482	-0.2537901626000201	0.0953024163236792	-0.4839995848260674	1.1130877970910238	0.08528795534018348	-0.8458078804325014	0.6264682973655568	-1.1837228927644579	0.26130381923069307	-0.7763391667963164	-0.023220819507471447	-0.4060611461130882	-0.12226582164438862	-0.20405404819794642	0.24598670284121987	-0.29366201855912977	0.3070378149772835	0.13702370475230172	0.044989960462045245	-0.19953176809183093	0.3149309696554237	0.2817196922662197	0.646493385381258	-0.047930252387292906	-0.11085273328433014
0.6279919467449007	1.264543582762229	0.4906547522795307	0.23826594831004386	-0.003324462935876282	-1.3901474283603856	-0.5871205429139117	-0.03210670266384965	-0.028478842210963112	-1.0784414736894363	0.006415280408187401	-0.5569746857270307	-0.17310227802220204	-0.30624477834525454	-0.4066773087467017	-0.13957775984476292	-1.571853978052308	-0.3430663183751959	0.08131289656001875	-0.5051227070972474	1.0086755507387284	0.0018376965957330905	-0.8289157678672989	0.5321701455057861	-1.1944024744897013	0.2871823808597156	-0.6409722125518925	0.024540415440977917	-0.4135732378911004	-0.15875275159649038	-0.09829490825756018	0.25022202301705737	-0.24976438743621063	0.32484616308196956	0.19828358558556286	0.0930618842700635	-0.2491495441947011	0.33535487787149176	0.21595019735809684	0.6796263165791966	-0.06591287292613306	-0.061814273302983724
0.6484446309498654	1.3407753378844816	0.5610716418509647	0.2492698736675409	-0.01375224944265901	-1.294364630162548	-0.5627478009243904	0.05767258928110429	-0.015252544023377373	-1.1105081785346878	0.1125202033216803	-0.5774172034685396	-0.17588273508300614	-0.31252270609353683	-0.3058970498394396	-0.1652416384324414	-1.5497317751969235	-0.43367088660660286	0.06766410103411838	-0.5523342379055848	0.9002957576770256	-0.049602782974678884	-0.8502319980972095	0.4454088063779834	-1.2019302740834115	0.28728332273581036	-0.5440111299386324	0.01688751637540096	-0.40682364910517493	-0.22788141327584793	0.010540437286157972	0.1984181186623108	-0.24383815812782167	0.3623671963907522	0.2918844600794806	0.13412373944792652	-0.3188950875426351	0.3825324692920856	0.14924726249296394	0.7379467970358811	-0.07945007430554898	-0.06232657848332187
0.6883738745820932	1.3629207059705013	0.6336360728088758	0.26060208387430517	-0.020477897932038185	-1.217476360079102	-0.519087152380852	0.1619754664342183	-0.04901785865007515	-1.0768178671419957	0.13446036459452998	-0.6263101956500966	-0.17372643989008524	-0.3548066957783037	-0.2402810631198177	-0.208928064008412	-1.5462334463106755	-0.47751655288114153	0.07779358999005978	-0.5783350504826237	0.7845393907596627	-0.12295637602761592	-0.863550564311898	0.3781659540166501	-1.180998430987161	0.2794424054128698	-0.46936078855943403	0.07620195413834636	-0.3539113983447904	-0.2872995854162364	0.0222803859861124	0.163784232896894	-0.19566272738402107	0.38314931361944204	0.42780617602338095	0.18568871168632967	-0.3349126976798402	0.40364475850037707	0.13227265107235464	0.7822762231951532	-0.07733643757100858	-0.05575197176512599
0.7225071184633249	1.4367043488027262	0.7363891330385741	0.2700730354406094	-0.002078797476411007	-1.0903013552010976	-0.4618000061076527	0.2778404963678698	-0.07682342101713939	-1.0725396072783828	0.09547571636298187	-0.7045508596061518	-0.09967360321551563	-0.35629176651527705	-0.16775767082962184	-0.3301977875589311	-1.561123207510415	-0.5291526124872518	0.07064338470577096	-0.5965523095790746	0.6824840880434035	-0.21077600923023526	-0.8379472511235045	0.29748612303708455	-1.1518368690987884	0.258542744412165	-0.4122765273536945	0.06851846528189787	-0.3645570120035091	-0.334737069827084	0.05636734727462197	0.15693098286742418	-0.12734813050761648	0.3998859440079011	0.5164847910719036	0.19955971386955823	-0.37323601671303724	0.43853744069280276	0.14258660315955848	0.8419193955178542	-0.11722783962597165	-0.08738183737938733
0.715525672822875	1.4683423971970193	0.8090835002070123	0.24131911533722955	0.0394601834059153	-1.0629085874636406	-0.4238951118864545	0.3883139483586795	-0.09650345155686532	-1.0224149556702877	0.05129904923289017	-0.7736975874698337	-0.011122636386319096	-0.36649086527974684	-0.11899408155631759	-0.4134294450330033	-1.5528504794609472	-0.5657734049519502	0.06135778537899077	-0.5840916327330555	0.5759919877571593	-0.2691056833524605	-0.7650592908908678	0.23038808103410072	-1.1398630100600255	0.22412785481034883	-0.3681036578415063	0.07536849025972787	-0.325130394033391	-0.3750175277233887	0.08886768982390279	0.13571377141026925	-0.15876440510734663	0.37284630565474125	0.6466505678361246	0.20310938253718813	-0.41204888529943967	0.4615472254194163	0.10662620706574484	0.8688853975041159	-0.14069304979591965	-0.09821280800214027
0.7180345306411355	1.4696931440279268	0.896783302089099	0.26351291060043447	0.0827187662533105	-1.0512940302296985	-0.3608536249852844	0.49232250471834443	-0.16565535036344087	-0.9995917123684848	-0.05419922423062172	-0.8362496220822436	0.02193131182687989	-0.383964083065693	-0.07317082286312253	-0.45858745363902315	-1.4850562057674956	-0.6249672193654108	0.0419648739107462	-0.6091756824625374	0.45781662551046215	-0.2798055162990816	-0.7869823177439881	0.19420444237164783	-1.2077315173796916	0.17838790574096966	-0.3604120604330009	0.046248595561722394	-0.23525151099428995	-0.4225677115937218	0.10327595316775387	0.13487318022345776	-0.17419803008838408	0.32829864408944615	0.717831340573459	0.18596459408722713	-0.4233847176992193	0.4551965800330809	0.1359820956117004	0.883916898124091	-0.21051082238719485	-0.060886973820476545
0.695270707453655	1.4957870322860993	0.957034258002829	0.28589951977600664	0.08432788307823542	-0.9959285079324685	-0.2841438991680432	0.5429339640827073	-0.13905175636974187	-0.9979317841348225	-0.1686362627538432	-0.9928380576984542	0.045223976785543324	-0.3601479026515776	-0.04909267118347966	-0.507115153493493	-1.4667445254623768	-0.5906309445260731	0.011098996589748087	-0.6159313649109097	0.35978897889475603	-0.31291394426093116	-0.8015031380522958	0.14506276186013603	-1.2124176901666488	0.18961292192480478	-0.3549852220005718	-0.028890080565523592	-0.22724726616684227	-0.5483621021780509	0.09848801116566334	0.15496508212051735	-0.20168310295773612	0.26930531772201177	0.7757196381238856	0.17219471835689956	-0.3822935669063432	0.413897940197656	0.09606474482691381	0.8703093104143468	-0.3148686639756427	-0.049136423059432235
0.672430849585231	1.474363164491766	0.9911626248973976	0.2732974353734566	0.10320563642287325	-1.01244084144958	-0.20596356848135017	0.5337482756663832	-0.16944984687817988	-0.989868550949151	-0.2875617160246811	-1.1332122887378315	0.11510991869541294	-0.3350197963105779	-0.015210763084380274	-0.5116929808060983	-1.4408118000567258	-0.6024367720228029	-0.029697656366150488	-0.6320287982073501	0.2864757452757027	-0.280875183413272	-0.8262734603617234	0.04694500627906291	-1.2444573992228773	0.2126257726461332	-0.4378758630878014	-0.12152986173552915	-0.1932454589247517	-0.6662097192225088	0.0988716080351115	0.18876556238256567	-0.24688889638398853	0.2549997920462782	0.7958814473448355	0.1522413464763061	-0.3738837847130677	0.4135155101146176	0.10247364622300525	0.9034969351808784	-0.44395151393204807	0.020126011655485453
0.6418522951182026	1.4203913686783296	0.9396382128089108	0.2725457190849078	0.047840311753342954	-1.0884724700084134	-0.17620827818265844	0.5407266058399448	-0.19241968204326793	-0.9956120874162767	-0.4245161599960679	-1.2210384298841443	0.17749511205152047	-0.3276147629204981	0.006725892715290444	-0.5152579930399953	-1.334123471782782	-0.6202953156811318	-0.06672831047354601	-0.6628866053414287	0.19288386599022306	-0.30056179641240427	-0.8493715425365893	-0.028507513250670812	-1.227469969321243	0.22778402747179527	-0.48778536374566084	-0.20568318960750917	-0.15535545257540176	-0.727807631111976	0.0785795410802042	0.2033405449732649	-0.2543106410920343	0.16712728583705974	0.8295249361070292	0.15523600746168087	-0.2902831916310339	0.41795689044677803	0.11868174033707743	0.885434730164337	-0.5770184196108039	0.07693045719246924
0.5865240721887572	1.3634533057214233	0.8928737120789692	0.288434293037958	0.06156075129497631	-1.1693853743735267	-0.06470146060393114	0.5159213531809729	-0.15872102197115345	-0.9870579227110987	-0.5210523514419843	-1.2842802305415162	0.22363541720605817	-0.3120077828680802	-0.01982995610110192	-0.5166109343658334	-1.2470679677807002	-0.5848119324585348	-0.09336699806173539	-0.6408011485759594	0.10481209043502568	-0.2861296788323559	-0.817893807449477	-0.0837552555648726	-1.2374210501658887	0.17896450251094848	-0.6449331678127475	-0.2921925477904974	-0.14003190011301486	-0.8064153950254171	0.017948407106222163	0.17549501831143927	-0.35433114657707754	0.09006406828945261	0.919876834321579	0.1159780784933639	-0.26441792446297285	0.388837097161794	0.1012906598047338	0.8863781121085943	-0.6577967569753891	0.09981346905529576
0.545092265733385	1.3111627768415568	0.8538738083232229	0.29224457897593004	0.056597743913056844	-1.333306150836902	0.08548515102402317	0.4689173902511189	-0.13938581108105685	-0.9900290547595862	-0.5701304623386257	-1.3532265572415167	0.29277855808018255	-0.3145106469911388	-0.08815137549373318	-0.4910035888550549	-1.174473115370789	-0.5983139794614927	-0.15983088272837742	-0.6286292496204384	0.04276966166950745	-0.2676718095191953	-0.8471278765280654	-0.154643658202844	-1.148881772137822	0.1097125845811718	-0.8037777551054367	-0.37414156348588634	-0.128663345917773	-0.9049748464470951	-0.03303870588783371	0.16976144491601372	-0.4395845343868313	0.057030765681706466	0.9232842929320823	0.11648818131183843	-0.2015658305151773	0.36417182229550105	0.07233882545048526	0.8483956089883105	-0.6888401542775037	0.12673488825481322
0.4966216257275712	1.2448660583983628	0.7799286167058772	0.3171027883231286	0.05458470572295142	-1.4842370997801648	0.16198280408445961	0.34457129187241187	-0.13650524112760815	-1.0178572633827498	-0.6661457688886255	-1.4031124435171773	0.3374381207287751	-0.322250046112036	-0.17773112037929553	-0.44475603287276383	-1.0898187999560272	-0.5913582979168585	-0.23279109180628876	-0.589361624237997	0.019601246850047778	-0.25343972448290625	-0.8381791671879402	-0.21526677155704102	-1.048573620323626	0.043858973256076475	-0.9442929307753827	-0.4583564122762985	-0.09532876143765696	-0.9283523488257128	-0.09815315213929043	0.1813712065012613	-0.496594747174394	-0.014324330448957418	0.8957292876484771	0.11699991533335548	-0.16465038269255514	0.37142593922265543	0.026256514405424796	0.750348128227135	-0.7285565048412926	0.17231838189919063
0.45313329972549293	1.1601278222829439	0.7628745882439067	0.34072508702607784	0.0037851317486741363	-1.6152498982105368	0.21756927603004278	0.21750516403807976	-0.14015871543210212	-1.0121750480666774	-0.7325046352860157	-1.4164851053049181	0.3453741018380619	-0.36390517980850706	-0.2308466883338598	-0.4520293428008614	-1.0322059149694356	-0.5893585086492341	-0.3158981612061007	-0.5614860281616724	0.0566237560260887	-0.2813524684371556	-0.7994243645982563	-0.25512641545809345	-1.0021884778115413	-0.07880637335463395	-1.0853490993644754	-0.5590862745345541	-0.03244448193009347	-1.000744593565451	-0.14242127735653354	0.2604005856579711	-0.5949608874550325	-0.09526404353730605	0.8666691270584437	0.10330252847634525	-0.10911312543788565	0.42742007626381867	-0.08771113768427401	0.6047478231659628	-0.7501342501868662	0.18832067792204574
0.46026782517929316	1.0647284327862436	0.7311220118979154	0.36124524868526037	-0.05306386423747313	-1.7406819784640688	0.25939000135047874	0.09882621511345012	-0.1280403404445122	-0.974085917797003	-0.7952677079132595	-1.3768677443784432	0.2935543256047487	-0.4589008190284022	-0.2895795514380336	-0.40519569132141225	-0.991228714270726	-0.5834329909702021	-0.4120030719563196	-0.5458896066794495	0.11568279819961994	-0.28668238626513454	-0.7806671836221691	-0.3033285937635593	-0.9238041092241558	-0.17088822853688945	-1.1987897534764145	-0.5889121739759945	0.02445807122958187	-1.1187681208095925	-0.21310894678402875	0.2838002000197569	-0.6462966393344173	-0.16905397268098377	0.795798343803596	0.1073538185202018	-0.046253091685435066	0.44248816139228636	-0.1464917770750944	0.46531704098538623	-0.8157540983130357	0.2203823671873942
0.49193343909518317	0.9847398874455111	0.7175099681066869	0.39274050206183386	-0.13581730452282165	-1.8083813602212142	0.265675333024476	-0.009384050619215736	-0.1678863193001891	-0.9134385747838414	-0.8319123001308764	-1.3433984792091072	0.22980851783759584	-0.5090626342529652	-0.28461298613777625	-0.34644123031126883	-0.9535555371442921	-0.5465550890686891	-0.48790646247575953	-0.4868736556941481	0.18701017558793592	-0.2612670071383264	-0.8105982734622998	-0.32264387181612847	-0.8918023128008598	-0.29892685798222474	-1.2468324235637687	-0.7221658006251161	0.08095530410867198	-1.1914076782520915	-0.30120632458612506	0.3179185225535669	-0.6337804490133194	-0.2064310074168309	0.7055282217639839	0.11729608648310505	-0.025485779404931314	0.5114423593305981	-0.2124825071718254	0.3744486998780404	-0.8760701682531928	0.20273627629410074
0.5141218065918236	0.9350555456873806	0.7486334113781368	0.37732334927984723	-0.1813794547781331	-1.8690803899577317	0.24729626453946407	-0.04872342243421575	-0.20339748220907738	-0.8194963829267248	-0.8482447330325424	-1.2290988523264315	0.1513532070836384	-0.5619057546048668	-0.28869439310743134	-0.3367928507771475	-0.9354886410941617	-0.49334225118089503	-0.550716714596968	-0.47595615798272367	0.2680912549710472	-0.2845794634905731	-0.8508024078159371	-0.3835125304965727	-0.8553389384564891	-0.38414336762326506	-1.2777903142064095	-0.7893105823350475	0.13854157640495748	-1.227391005673704	-0.35709297965511366	0.39790645468179997	-0.6546047830335724	-0.26351475083520615	0.6639380356017953	0.1290644858442506	0.015101267413937029	0.6037732276237505	-0.2674029822666887	0.28889863724700326	-0.8672071450480263	0.18244179035983948
0.5283435167734762	0.8452239195871181	0.8068061654144889	0.3864237826743352	-0.18339352199734554	-1.9793677989760088	0.21811392038748964	-0.0868345015778633	-0.266208088368289	-0.6995433348463256	-0.8944315411515265	-1.1070645731650894	0.08336203901036825	-0.6373429362040322	-0.2613437999767917	-0.27661521064368577	-0.9452915401019842	-0.4437054886931914	-0.6609751534638095	-0.44562761654906335	0.3778440021461066	-0.3230951306157504	-0.8900910907681991	-0.36894505631366714	-0.8391808741747054	-0.4540679318628847	-1.317095880807004	-0.8212709102857823	0.18742732414476612	-1.2057377003102785	-0.3613816708837561	0.4426849201564876	-0.6080702238010842	-0.3318453148788997	0.6464275234491179	0.14199614287446932	0.014345456908050211	0.7016728426811902	-0.28450853058633785	0.26013326329090103	-0.9062040626100142	0.11488257296646942
0.544206458117224	0.8268938658918445	0.8571257043626147	0.39132495607078704	-0.13692429973490805	-1.979661250570945	0.18214546193203787	-0.0741516283436133	-0.299969607177527	-0.5782431235759634	-0.9293298127977495	-1.021584677370892	0.018143417502108267	-0.6964191504802207	-0.2457741155358238	-0.24817323233063443	-0.9653656735077695	-0.4503292623395331	-0.754350777156837	-0.4379433081860892	0.45311268991605924	-0.4176051610504253	-0.8991515866808548	-0.32208586455170896	-0.7945003007749056	-0.5097392236358187	-1.3278707164085155	-0.7804119047498624	0.22195946123146548	-1.154790269115479	-0.36423931223996825	0.48363611098734144	-0.6108819080466548	-0.3718989975615198	0.6037857508540307	0.15058150211275195	0.04486011964305446	0.7451283183888674	-0.25878503525067936	0.22396303252866048	-0.8598445784553282	0.03902557909097444
0.5727977913754103	0.7987446325302947	0.9142298048662962	0.382334270350426	-0.06553386190953896	-2.0147529234523303	0.10128084185702475	-0.06821967032503606	-0.33444997789719194	-0.413563315579976	-0.998832681994997	-0.946689615278187	-0.04459044054735624	-0.7638698103514939	-0.26327612402215933	-0.23654877876733732	-1.0566068352710085	-0.4069088581969392	-0.8315654603412657	-0.42334603146629773	0.51268678620901	-0.4474731539842575	-0.9302242841910073	-0.2745695376099258	-0.7761122454114417	-0.5443878670658392	-1.3564599770234373	-0.7791668691395179	0.21180721867807967	-1.1480004866390678	-0.36376645471449365	0.5083032254425233	-0.6951099886892682	-0.39912886353767074	0.5620900416734891	0.168737402141011	0.05184069169284554	0.820446185754155	-0.21733918228393634	0.21611227646594627	-0.8457445376096618	-0.051169685362460006
0.5716871403931212	0.771055997806968	0.9779793118924006	0.38976136496338737	-0.013970036592911345	-2.059329900412478	-0.02046009989525801	-0.09961999492926046	-0.39370428267886487	-0.26121367841188353	-1.0891701498679704	-0.9045580618487301	-0.11146419171537052	-0.8583843206356951	-0.2346318554509808	-0.2217621009815968	-1.1291891236143667	-0.42858935664843834	-0.903677304775089	-0.395611686995177	0.5647600213223555	-0.49027891999726564	-0.97230545669438	-0.21227649473821525	-0.7502935710280599	-0.4718529918384563	-1.3444108322411055	-0.7433074923541605	0.23792822277519443	-1.0923966327225754	-0.3841359861721333	0.5267022156755009	-0.742429616109998	-0.4562792105114436	0.40520211170801784	0.1826909000790597	0.09362195988604399	0.8385833598292255	-0.16684752737214206	0.19374292404124085	-0.8953470888399625	-0.12343211651586779
0.5620631993538027	0.7265154170292784	1.0161446027926395	0.444684142560945	0.06156721702786296	-2.0446237268803635	-0.16755890539834578	-0.13889692638660214	-0.42737371495654275	-0.16908575931042968	-1.1855616566008615	-0.8195569337071416	-0.23146549945421885	-0.9175287494955994	-0.2248064339524686	-0.1998582286792443	-1.2307069187416366	-0.43979515253111734	-0.9397636740872292	-0.4048507256083659	0.61358409371811	-0.519246148872176	-0.9840852172522349	-0.12257969421043699	-0.7806262477218391	-0.42956503527561346	-1.385317729659034	-0.71049298941927	0.25731938033637547	-0.9710894629614154	-0.3682538022465055	0.5388623604796767	-0.7552374047117848	-0.5192149802438106	0.26842890329459196	0.14077972100332356	0.1610680633169553	0.8503204154108669	-0.1684519641972193	0.18310999142947262	-0.942833640546495	-0.18251642499415827
0.5511717508669256	0.6794553557438524	1.089192506254491	0.4609109516225011	0.11390552395121054	-2.018696241012573	-0.2827599760849884	-0.1291281209810419	-0.45716382179090304	-0.07664516574304678	-1.3179184149869585	-0.8132515826459237	-0.31005825735622405	-0.9693377506695657	-0.18653133327029686	-0.20608911390989357	-1.3704198236716076	-0.4470922253504102	-0.9384374080600602	-0.44105953357599	0.6479280843560083	-0.4949854276454325	-1.0063954182431067	-0.020620240131737955	-0.7809573942219139	-0.3545229375738884	-1.399087710933752	-0.6708076801258136	0.23290379091858382	-0.9495021498289116	-0.40305864666985397	0.5673612301198697	-0.8071356001941851	-0.5774705902688154	0.1823341811329759	0.11094928860310885	0.2431145613965521	0.8452643049222658	-0.1580371490957308	0.1989654632888646	-0.9945793655130075	-0.2344395626610701
0.5733603333532379	0.6663979874619453	1.100060720615327	0.4549937167170476	0.14236453300795252	-1.9791148575339075	-0.41463925491660947	-0.06475426864148584	-0.47221742650335485	-0.032185247941196746	-1.3542706484249485	-0.8560483014109197	-0.3557574016506517	-0.9709669514191832	-0.15701221268839963	-0.1506703518464128	-1.4726879852940624	-0.42601525082025005	-0.9401452776807533	-0.45009315663231775	0.6836718763357618	-0.450576626637382	-1.0376309570037199	0.05991592211146588	-0.7935186848754601	-0.22998103056633729	-1.3511583903242372	-0.6229238049130759	0.14386638961599016	-0.9300566936325939	-0.3709642342146315	0.5209037322433361	-0.8461705911247692	-0.5792428443680683	0.02869595619699896	0.09123332388438925	0.22609521068431104	0.796994153875181	-0.09124101474719398	0.212744867406882	-1.0517031063921394	-0.2797557678246662
0.5630143136662347	0.6533026827095934	1.0537531942245217	0.4424572745432262	0.19228083127319623	-2.0043941809563153	-0.4952230799472984	-0.019521935406586463	-0.46682189973412846	-0.006777277362530187	-1.3593298304151342	-0.897443536683738	-0.419925863736945	-0.9321435625874818	-0.11713623617425392	-0.11680051777470442	-1.5370707319714856	-0.40933000528121066	-0.9645792368179691	-0.4974488089989686	0.7017347145418056	-0.44026868233282873	-1.0545391153248438	0.17547822370157623	-0.7837011336091756	-0.1341523447369822	-1.3072586086513471	-0.5712093891469459	0.04765307996320549	-0.8173946479237596	-0.36678540304881785	0.5319550744929334	-0.9655145775353555	-0.5560342687506301	-0.06656184622795801	0.06397404171876951	0.19818091892179054	0.7281066727825366	-0.07164011129394252	0.2079949535317623	-1.051090297992784	-0.3362913138360524
0.5323597245182624	0.622953662715684	1.0165383464810298	0.4106296161730044	0.2356109385037056	-2.0127955914335773	-0.5107941793878197	-0.002891741915400343	-0.4669197559082276	-0.03966997901823795	-1.3446371575944283	-0.9462333667365124	-0.4504110510835873	-0.905470915111324	-0.12962526394326018	-0.06381706070099882	-1.6048299685031384	-0.37537499710512984	-1.006660426758895	-0.6298532044054632	0.7078236697771736	-0.46603490194883007	-0.9998038376653338	0.2552689946035599	-0.7153711952754178	-0.01579864399895945	-1.3168714864420994	-0.4490418761721532	-0.015039282657085573	-0.7809560286478161	-0.35650210899497853	0.5565222764153374	-1.0980565380560259	-0.5519551710022733	-0.1735001493808883	0.03369232336985009	0.18245454444377585	0.6596499430165376	-0.07973630323182748	0.2345398524158731	-1.0328326240064396	-0.3000565706574002
0.5055097359464693	0.5890237824196212	0.9408486394568631	0.35379675732965343	0.24836189542288736	-2.020465843054768	-0.5340638677435784	-0.02295292046879202	-0.4025025320512296	-0.07987286566869381	-1.3330702525167717	-1.0248061402697712	-0.44454084205715805	-0.8669902685427147	-0.05377700734775483	-0.025738613855335796	-1.683619417516756	-0.35649927656681707	-1.0253102874891808	-0.7154844053201235	0.7269013370325903	-0.4505874118021838	-0.9579531519613234	0.33543431411645724	-0.6330823502753947	0.09689572200037183	-1.2939284732251999	-0.32351832079813614	-0.05445527917977404	-0.7395860990119187	-0.368083702335228	0.47503175290224664	-1.1582984476374072	-0.5214973932216772	-0.26831460105016414	-0.01705319917301621	0.12975802696956054	0.5923998187670587	-0.10251943314357251	0.2766186829655014	-1.0546046799253554	-0.3500235911438971
0.48326747770518275	0.563752881026673	0.8762581727094296	0.2999542462101585	0.24534921633978243	-1.9768334442924638	-0.5254529809283761	-0.004764580521986156	-0.36033745296903563	-0.1669769792723939	-1.285273976433054	-1.0751416518191852	-0.4678746123634796	-0.8624189673322974	-0.005093649977721204	-0.006044576939244839	-1.7249765032235456	-0.409847809960206	-1.0449289795100996	-0.8359554109176927	0.7114464063899152	-0.44395278401205135	-0.8918254407798342	0.38984650329749243	-0.572948020073904	0.20673106661297588	-1.2993288325058192	-0.2531095973589689	-0.10849408547900981	-0.6814415987439467	-0.41571934550840667	0.4514912408568542	-1.2426027505653625	-0.4906813988505889	-0.3885691991084298	-0.06778117306271231	0.10155957061781451	0.49953008364351303	-0.15306337523177144	0.31458739093843685	-1.044098065498145	-0.33599360642495146
0.48601647898795175	0.5042118326521112	0.8100962219846298	0.26585220180643027	0.22481937391472143	-1.9530974588878707	-0.5208476669030703	0.038125094306399085	-0.3230822637703363	-0.29413757233463367	-1.282806902785724	-1.0754491606869667	-0.4960555618037189	-0.8222032656862718	0.02573549014242894	-0.019102869442050124	-1.7984329697414456	-0.34459211153910413	-1.0592490272749793	-0.8808688936205138	0.6823699144144807	-0.40849973496700515	-0.808432429749866	0.4383147673432851	-0.5494470070584123	0.3338125953419434	-1.2661971021797078	-0.22464144491025398	-0.14721052813841556	-0.6828137026646013	-0.4872839139324661	0.4205123262195218	-1.2648370260582005	-0.5135727972834678	-0.5192805286282506	-0.11445714096906193	0.09104947790215154	0.45423299490362723	-0.17362171863116874	0.2940490328574633	-1.0997661060345192	-0.32202112198148036
0.4895620170084162	0.44723989119853635	0.7274988242079734	0.19258217805064515	0.19751305753764853	-1.857318612900066	-0.46741768155261115	0.1212441450452801	-0.33082193556967454	-0.40530983012649713	-1.2491844473872267	-1.080543494517804	-0.5428574712305941	-0.8228262889053564	0.1227048853473374	-0.05465525264741052	-1.8452803361424344	-0.3575315261587485	-1.071748857998015	-0.9590480206387065	0.7173843900432366	-0.35534139065972536	-0.7002437020263955	0.47561155769789687	-0.516943135993347	0.4540596501697432	-1.1949949096648003	-0.18494745160987164	-0.17754955262104477	-0.6494623526605039	-0.5798334365728877	0.3958074783263775	-1.2305802329842295	-0.527564040359541	-0.6288720964747951	-0.19350792513612186	-0.02054351377963637	0.3860575023024424	-0.24793782403070744	0.28976152824408363	-1.124553175005584	-0.2664464162978563
0.4831558264017784	0.43011107219942196	0.6156345207484347	0.11893102251318939	0.13668817606597206	-1.736719887906169	-0.4412454554394766	0.25109613950941767	-0.37152296785784983	-0.4905947797748936	-1.2471018643967027	-1.064896970234517	-0.5762964888599397	-0.7919664683145269	0.20953653110223125	-0.0945442954273819	-1.8832460307409018	-0.32061680039927765	-1.0783056045517525	-1.044542408571295	0.729472695387124	-0.326611463064723	-0.6199069440566236	0.4708522234461519	-0.5396456704040664	0.5152688668679853	-1.1327027050335337	-0.12183374575778308	-0.2084286055965657	-0.6374771818223817	-0.6331801207970706	0.40773713660086114	-1.1666623275482952	-0.5255472921961696	-0.6885460088179294	-0.23224342443508852	-0.060206931391261785	0.3434871367472899	-0.2735352104917834	0.30470000789100965	-1.1336112458205148	-0.25601617981467095
0.4581912972603723	0.4273555590885236	0.5050979022828997	0.022638367537154182	0.07152971001601266	-1.6092779112404483	-0.38593094294840335	0.40365098620367607	-0.42444880985517114	-0.5484980692117813	-1.258257334777332	-1.0708460840996747	-0.5890482811556199	-0.8323001170994757	0.3386794599601205	-0.19798250748860807	-1.9170521959521623	-0.27284698901592963	-1.0955719870387195	-1.0839235842724073	0.7911369766029106	-0.34002369121428283	-0.5536621148114976	0.4742009520058568	-0.5349945828672473	0.5914237713748697	-1.0434836905723262	-0.10386929623911483	-0.23356975680717146	-0.6308291244792561	-0.7290945090649977	0.41418934522859796	-1.1570235178234674	-0.532891388032489	-0.714204988459266	-0.30218168196494405	-0.18720461653536466	0.3290277829614483	-0.2227290004810616	0.31490599315101064	-1.1764176803346695	-0.21680280687091252
0.47230880911394485	0.3909174042490081	0.3633239063708399	-0.047060486066018314	0.04088749565587709	-1.4636814577889803	-0.3140200305734199	0.5378541499678249	-0.4773730576091599	-0.563712969952286	-1.1735130271591196	-1.0679933479877943	-0.60231096725008	-0.8098620401981955	0.46786157748529755	-0.28628344479234286	-1.9270851323966292	-0.2476282561991782	-1.1013836530481498	-1.1265202839584223	0.8373532843917845	-0.3696378179612413	-0.4677563038360237	0.4384226418394623	-0.5912440783986993	0.6352393549333882	-0.9861273087975473	-0.08448819907033936	-0.2280360801407669	-0.5863877091679005	-0.782784035119821	0.4070942224189168	-1.0935843716075226	-0.5147349215978879	-0.7307273154400727	-0.3779212459927791	-0.28493533224144113	0.26713576271737066	-0.21458202232403414	0.3100237795089117	-1.2015856582742024	-0.23434457465731864
0.4294195160034901	0.35912924805409174	0.2469034259456216	-0.08069264974622517	0.0582654819536204	-1.3416514399316979	-0.2383061873357945	0.6097663969175966	-0.5327054478756231	-0.5667670712391264	-1.1924363328041647	-1.0579382811019062	-0.6066350214606588	-0.8410881229238795	0.5933448620482119	-0.3826018291927062	-1.9187806193149328	-0.28517605640952837	-1.177634508650618	-1.1799678128799063	0.8157149138054262	-0.3997002296222828	-0.4334773991428101	0.4301657290841657	-0.5745237504929201	0.7039873622314612	-0.9832692873033532	-0.0822144549955957	-0.20296098653761624	-0.5259170100294298	-0.8599796928892252	0.43820874772037666	-1.003928570348203	-0.560117422664877	-0.7005731968026286	-0.4522341704168443	-0.3275132992355384	0.20497242730091042	-0.2519932233445785	0.3681084626153085	-1.2033763363301162	-0.2690027802563927
0.3909134323419222	0.33579898885437093	0.18544283674216522	-0.10792323675403012	0.0634238762371869	-1.2137260091737123	-0.23170925696119063	0.6641414144899744	-0.6272399021156178	-0.5830937226366596	-1.1936376543608043	-1.0858156157832763	-0.6185388561067635	-0.8600135213853127	0.7198417120164137	-0.4688282906295666	-1.9249826063875741	-0.328427239307544	-1.2321824859554174	-1.2006042017992313	0.7888476713997348	-0.36546264099613224	-0.4125387133178709	0.4266184109887584	-0.5500462194348408	0.7767868229896571	-0.9783464881601203	-0.10822190121813954	-0.19093185626782527	-0.5643776094452229	-0.9242396249704466	0.4526619186435716	-0.8965052155955971	-0.6305304953443592	-0.6814424649038677	-0.5318786962196801	-0.35217184068641755	0.1436923864264063	-0.25093379493989804	0.44280635399153495	-1.2341969563622828	-0.2342984118003745
0.3694677108383302	0.29730057466800475	0.09600177222199163	-0.13040814712032242	0.05051377310645022	-1.0657984434396381	-0.2741084622977542	0.7457911989583808	-0.6861509890826282	-0.5959528495323771	-1.2315369779189318	-1.119037927677255	-0.6264157094570747	-0.8734097129845558	0.8086629288251321	-0.6065535752575384	-1.943421516609839	-0.41344493783935643	-1.2377469876383154	-1.1230926508303694	0.737822345467148	-0.3225758479757669	-0.4411853924388661	0.4366324556180518	-0.5843265758071463	0.861781580002798	-0.9969073867777173	-0.10349238022057863	-0.2253470999405594	-0.5461458649075398	-0.9874956971821195	0.45278653100764166	-0.760839887869726	-0.7398482878541139	-0.6485406459670976	-0.6447423261976448	-0.36277193295669996	0.035704614074561415	-0.21847206344252196	0.43844084676749134	-1.2660572250175819	-0.2698737344187441
0.3103205833531419	0.2381012970353284	0.03261038709985714	-0.14645555669307803	0.07590686711677337	-0.9116036606460239	-0.3259039918809814	0.8260868081700756	-0.7853902831469697	-0.590619506276909	-1.237971093156876	-1.1742400272591214	-0.6429324775625764	-0.872257557238526	0.8116782527208388	-0.6859291785335129	-1.959727956449464	-0.4849884333009869	-1.2764123439282586	-0.9921434642566421	0.7214282860008562	-0.29361740394022096	-0.43384276867852894	0.46854112389323277	-0.6350537857683037	0.8871556319385382	-1.0173669515951158	-0.12604339090024425	-0.2745541221039991	-0.6569723448941218	-1.0442451020559258	0.4727364726572659	-0.6967293663701458	-0.8256966174021523	-0.6621017488614409	-0.7166459189831089	-0.3768794027857222	-0.06984485714843672	-0.2338511277338769	0.4366524542852024	-1.2695110417832662	-0.2359196272943463
0.26052668191129247	0.21533749374572825	-0.05863564672408652	-0.1730405782520102	0.09451124944643291	-0.7713278600707119	-0.37428089225542094	0.8595884740833919	-0.8728466765707663	-0.5627345959690203	-1.256952491906394	-1.2408511789262469	-0.6401037902271869	-0.8546626462250819	0.822966280387916	-0.7675320330592336	-1.9235422236558577	-0.5096016479132436	-1.2623410654530713	-0.8478932928271374	0.6661580672881398	-0.2759620891596586	-0.4702397530397865	0.47904127116510387	-0.7416536889545695	0.8778902460238591	-1.0065124523963511	-0.19845525873474892	-0.3047941624921417	-0.7847666818486381	-1.1111371346936365	0.4613907782497482	-0.6540038930806372	-0.9042558388593248	-0.6690081138126376	-0.7808001990049026	-0.41682767816210176	-0.1146261163277156	-0.20920521242318327	0.4214218542384035	-1.2721355323483943	-0.22914859567528295
0.1969468543545409	0.15321750996323336	-0.17339396232651577	-0.21931127376583234	0.08299211754523042	-0.638147709180444	-0.3948054093587221	0.8566510960783947	-0.922409424299223	-0.4743488069038819	-1.2068694599829857	-1.321796028556515	-0.6559306279085536	-0.8838448749486393	0.7625827184069442	-0.8463858496429397	-1.8411802914553768	-0.5756806431362953	-1.2795406059449337	-0.78070350147708	0.6034774607450708	-0.2527065084200848	-0.5644002108401556	0.5043570900218232	-0.8394178388403146	0.8077288927107011	-1.0789762079165175	-0.22886922105445953	-0.3315191858923544	-0.8991354720818423	-1.1510417771486237	0.4598326889268085	-0.5862981777542005	-0.9683546509298011	-0.6198299731164209	-0.8389450619361833	-0.41697322237011336	-0.17350025422981316	-0.22469565847235057	0.4026774655941967	-1.2491693706082503	-0.1913756641477143
0.1363138902427513	0.15609395813850283	-0.2590536435261516	-0.24786394803345996	0.08012479654117419	-0.5094417169409776	-0.4669971651412589	0.8025376505532004	-0.9632638076127498	-0.4437260023081556	-1.1676050481148732	-1.4270198860245444	-0.6469349509366438	-0.8906504348011224	0.677415216203728	-0.9005771070107288	-1.8179506406126458	-0.60017019369878	-1.289819922932276	-0.6231816686257396	0.49243715213231526	-0.275492353751137	-0.6891460010061978	0.5257865729611769	-0.9369941498365109	0.682343207468849	-1.1412067375047492	-0.2493097168716501	-0.38293656049925684	-1.0701132379014238	-1.1820781479278308	0.5208970950415844	-0.5693274780798303	-1.0087001058965237	-0.5777600403350773	-0.8586325029747843	-0.3982523862446296	-0.21348508541208924	-0.23217526461141666	0.37597303908249624	-1.22148233035706	-0.17341841886354772
0.13130219431706763	0.11288993989806033	-0.33313830751992074	-0.3101296484213783	0.11498392930461412	-0.41248178262644036	-0.5322397183734487	0.7179027227328473	-0.9647753021250093	-0.4178895191636237	-1.1084631687986506	-1.493791415393482	-0.6327034574704923	-0.9042027299852433	0.5730157987290929	-0.9249086852959574	-1.8117516614455973	-0.6219300113978902	-1.2831489407654355	-0.542776901884204	0.39068463125821506	-0.3132492799234619	-0.7250077336701493	0.5272227105898974	-0.9631235364534032	0.5431529468831305	-1.206688466986518	-0.32390463361491983	-0.4194538655994626	-1.218499659699293	-1.2474981898881097	0.5382287628420928	-0.6041917222014934	-1.0454126226277576	-0.5454918175799353	-0.8975144444420706	-0.42957748217015473	-0.21892176703572092	-0.30943319150573695	0.35343176831493056	-1.1568580154855508	-0.10452534593047888
0.1148224476020789	0.07221332452149734	-0.412693890515872	-0.37090957462559687	0.12230847273413044	-0.3263983994858929	-0.6340219927954323	0.6014913396696875	-0.948995329783562	-0.3608586748182256	-1.0677960027655087	-1.5544439913841335	-0.5955486991032973	-0.9139038076374255	0.45927555590060526	-0.9128685006685263	-1.7745972932630258	-0.6612710636241094	-1.291857282048614	-0.5070057885044378	0.2132849691375444	-0.3198761645183511	-0.7796760856365212	0.5315268889366532	-0.9855964531098651	0.4347424702366509	-1.2350570337391167	-0.37815698805263426	-0.39835412641362244	-1.3967158788109102	-1.2552580566087177	0.6082731232888559	-0.6133770093285369	-1.0725033143391343	-0.5537598000893816	-0.8705861703909095	-0.42088384912886456	-0.25444475805316646	-0.4278469614624905	0.33074128796512386	-1.0687862220449809	-0.07395575286865352
0.07641425590485587	0.08161070573551485	-0.4277090914693028	-0.4261207475887157	0.07639237934230537	-0.2715203822962108	-0.7093534875095838	0.49789769109003457	-0.966785567051409	-0.3529254116763427	-1.0294130217279835	-1.60904999685307	-0.6045854814228653	-0.9972769338004456	0.3156198438540091	-0.9261022595422433	-1.7524222949303776	-0.7466459761820469	-1.336925591657795	-0.48302581508383147	0.11750316895257922	-0.30839143889875575	-0.828942168909831	0.5394144430702272	-0.9917120499659833	0.4026797959255582	-1.2358163871481245	-0.3959319957092264	-0.4018336736138055	-1.5855264797670077	-1.2565573879295373	0.6816684068108471	-0.6426918440617004	-1.1153643603007386	-0.5724962781695718	-0.8396445673601904	-0.4236316444913462	-0.2582397490898131	-0.5082279731579217	0.3293567897616022	-0.9757569507200747	0.0020887833584932237
0.11969698011652063	0.08811679180231727	-0.47270844947850377	-0.5138336905591026	0.023265801822206424	-0.1898141606917331	-0.8024390303858455	0.412064526699586	-0.9785237529622842	-0.3610886427213378	-1.0319046479326743	-1.5970997291605162	-0.6106679767336451	-1.004533614133733	0.21654406252306563	-0.9367558904923937	-1.7835078768745256	-0.8304125471514798	-1.3188027253013455	-0.4941641744041007	0.026188854330414818	-0.2758273391262632	-0.8191024623713933	0.5473553899860198	-1.0208981372581458	0.2963020450452566	-1.2269648877636272	-0.43713304068557657	-0.39094298710842845	-1.7747181340445994	-1.2757067863868976	0.7601925999330506	-0.6374196211772487	-1.1593077187213487	-0.6036624225187482	-0.8166121431268903	-0.4232080372244484	-0.23375730118982774	-0.5294816812640054	0.3181770800288165	-0.9399052559781996	0.0679952479065559
0.18185766084317118	0.08665271953859836	-0.5099599583056962	-0.5844350105635772	-0.0607327293813558	-0.12045133424192825	-0.8395047946913697	0.3927903409181449	-0.9768437241548356	-0.33811140905662046	-1.0186695839150963	-1.5472384435942783	-0.5789751142728113	-1.046903167661236	0.0917630678532251	-0.9568003034788723	-1.8019913669513152	-0.7968674509835185	-1.2922622992223447	-0.5176318344560068	-0.043932637427169484	-0.2702737535728555	-0.789079633656856	0.5219939062497723	-1.0405749115575897	0.2036397391301951	-1.18425944329909	-0.49622745683488906	-0.33890237714858185	-1.9038731108148617	-1.2554138938044637	0.8273775839181521	-0.5847347561980916	-1.1735895443977635	-0.569370637643799	-0.7902606071486276	-0.40330734159667686	-0.19965872965335313	-0.5229756479202742	0.2658799142777505	-0.8866919739960475	0.08534488062613244
0.23386194277422154	0.12313338258415399	-0.5225772895510736	-0.6473835198521715	-0.14506662117081182	-0.08035878575035268	-0.8858276529493123	0.3463388081752246	-0.9733128547542744	-0.28584721991674955	-0.9930713506726232	-1.4952382209618655	-0.5441293072252179	-1.0879314823671757	-0.002406879613292562	-0.9126732238633535	-1.8242166466908796	-0.75361028831839	-1.2539565490896831	-0.6347933919510809	-0.08460251938409757	-0.24847556201305188	-0.7684114654494374	0.4591340041523817	-1.010238025918968	0.11649025746027244	-1.1101340079319795	-0.5983969567731495	-0.30197423543623964	-2.0024321259242694	-1.2520566858722721	0.8684067852804276	-0.5552443262432647	-1.160881473616821	-0.5361830445501832	-0.7086739327668337	-0.4228013515954303	-0.1745183396091953	-0.5313725787056995	0.25874118602436225	-0.8191110749018204	0.11526504702675444
0.33619397416995345	0.20107373081201496	-0.5276575589619513	-0.6970129069457573	-0.24184286405033123	-0.03461810030709209	-0.9191313161177618	0.28622345692761414	-0.9359589743016349	-0.28042459143494824	-0.949074812024444	-1.4130368427887852	-0.5270392565377124	-1.1370468570614662	-0.07205289340611234	-0.8869895525135216	-1.8086232151589825	-0.6631193562111507	-1.2274463340819157	-0.7969867419551002	-0.20999670776686274	-0.25389377070297214	-0.7919539778359468	0.4428106626613735	-0.9946905692230595	0.07199705538080359	-1.024023580106466	-0.6930444000299566	-0.28824645313346975	-2.004050844448053	-1.2193368605652488	0.9359230464720258	-0.5003616226249032	-1.1602332364813042	-0.4885230985823057	-0.6107843155195564	-0.4440200094903354	-0.163179897222388	-0.46414129812588445	0.2160890028744562	-0.7857241795002121	0.14868525837752197
0.4436754812063392	0.23653527060035978	-0.544807742441115	-0.7444561557494437	-0.33893201753073204	0.021074852710832134	-0.9745351145690713	0.2548344868505308	-0.9029680064366167	-0.3158835243866549	-0.9078320957830117	-1.345763364329515	-0.46499868128184796	-1.1910409109607376	-0.11550318129991266	-0.8776665253433512	-1.8306458428710268	-0.5457329317103345	-1.2195232918316246	-0.9921500598010541	-0.21026786382164322	-0.22054336788980047	-0.7382754161489086	0.3720521414788296	-0.9088666389466884	0.05487697372686136	-0.9618078525285622	-0.6976632877832099	-0.24288497960641467	-2.0393474163558016	-1.1801742508502684	0.9904171866200496	-0.39580439660739775	-1.1712008092885628	-0.40171636152006585	-0.5411238913257068	-0.46442361982037383	-0.17049473218139416	-0.4136481542995195	0.17330930941074085	-0.7694064067411078	0.19747784251397868
0.49666334089041425	0.28823326010600075	-0.57657332986204	-0.6724704524917471	-0.40622438123938664	0.031879760197451305	-1.017634935674871	0.217052803493416	-0.8957271050514193	-0.3363467457462051	-0.8851994009319736	-1.320409494726216	-0.3952778915243463	-1.245919518719065	-0.08891998707673568	-0.8389542683060529	-1.8706468569909116	-0.46666681729941784	-1.178359763179429	-1.0886985801691815	-0.19419038912297482	-0.13816167008879132	-0.6865873981009335	0.3305100980354683	-0.8617253857326208	0.08033864840291949	-0.8541804823895289	-0.74905734902794	-0.19335464642988337	-1.9843938858785806	-1.1631229783462262	1.041425314755204	-0.3870010856136622	-1.1928371288247142	-0.33783921624945035	-0.4818067588370285	-0.4698331185978599	-0.22593027245318925	-0.3917165411996754	0.11836337343416385	-0.6999038080147691	0.18457416314998615
0.5314209362804017	0.28579048647138167	-0.5969981787617296	-0.5852625551980892	-0.4373927124560826	0.004091376235709224	-1.0219485636288275	0.15972872134054167	-0.8959024718180355	-0.37720547252361253	-0.8784258744891333	-1.2620395807156344	-0.353129929559309	-1.2755394535478952	-0.10474146714350854	-0.7906223754200288	-1.881103773441561	-0.3781666339149875	-1.1493278678196048	-1.2191639746473455	-0.1908454932104051	-0.08522267022292933	-0.6190918982891548	0.23585083357741343	-0.8170717902769906	0.12611014804880255	-0.7875173674584455	-0.7729141532484891	-0.1115655059978156	-1.9339976370673753	-1.1390304446805009	1.0586572525316496	-0.39646145619290374	-1.2107835551863013	-0.3240577393167777	-0.4349410344232405	-0.4353265689978037	-0.28436191230196933	-0.33826465042318526	0.03982642166797281	-0.67024920096628	0.16248414714407208
0.5259068094894038	0.2889354533774984	-0.6078413230025712	-0.4797546496806211	-0.4964103615590065	-0.023602421459422925	-1.0120545631600508	0.15639287576583774	-0.9067516772799624	-0.449678366732391	-0.8647274706319553	-1.2260969980682037	-0.2751863895182151	-1.262193640381199	-0.06375466466348242	-0.7289308982437414	-1.9209966825365747	-0.3113276328958511	-1.103425355005978	-1.2932583205786452	-0.13109959276289349	0.02909141167205285	-0.6351070935789436	0.1874452498477979	-0.7551603107616922	0.1883905866942483	-0.6505237339540003	-0.7837631383175061	-0.05434143480333029	-1.894394663049186	-1.1062829608513178	1.084534093038693	-0.36879831781661865	-1.2278769689241877	-0.23415954010970935	-0.38311572055226967	-0.41106578797470517	-0.3890587764511019	-0.28227248527423277	-0.022756034451249664	-0.6454865716957154	0.17232998802160998
0.5164454723059407	0.30094430824789786	-0.6309028186360957	-0.3570636783359039	-0.532179327557676	-0.06623599794118293	-0.9899488475046752	0.1045063125451166	-0.9400091115306175	-0.5574008795331347	-0.7907977673707366	-1.1703352323469751	-0.27336781586165204	-1.225243494568025	-0.07782137857065177	-0.6447014734918303	-1.9662454593505114	-0.24113457844833727	-1.0548463301002207	-1.3382097187489408	-0.0716502679398619	0.1071333250824252	-0.667334314377046	0.10568447847955487	-0.7578065911207957	0.22302413377247246	-0.5278852750909284	-0.7742262916360528	0.002803316591083638	-1.900099445986778	-1.0573676259721205	1.0606114048772344	-0.37030963279363033	-1.2759907778178012	-0.1234676012146386	-0.34224015608386094	-0.3185795794135764	-0.4519355829555896	-0.2011598132950779	-0.06334038390914294	-0.6179987449123308	0.13831596464377652
0.509526602992918	0.2795512661626221	-0.6912287945038342	-0.25782926385746274	-0.5427465989598804	-0.09896938709598657	-0.9493301530251742	0.03711977019827162	-0.9077940087542629	-0.6147732926534506	-0.7434910477574703	-1.1014284560182763	-0.21263850119607747	-1.1444422519743114	-0.04384472628381794	-0.5146881558831797	-1.9733674614873937	-0.17596066515819245	-1.0465411177988198	-1.3524862202749355	-0.0792887952646293	0.13842191780053711	-0.7083135947355297	0.054964848055948236	-0.7335879262352039	0.19086321336239098	-0.379414841203507	-0.8125200515653151	0.04751545913563816	-1.819829986790903	-1.0075924000234187	1.0266779894714908	-0.3102870704527139	-1.2955030903003837	-0.057281369524556494	-0.2941299986663973	-0.2306002576859123	-0.5534463470749472	-0.11904661152521764	-0.10375744738482093	-0.5977681632850453	0.09965202869383144
0.41949122125072236	0.27160835954590384	-0.7148073216943304	-0.14510410363854256	-0.5501209302476792	-0.1576184153690077	-0.8467044983037841	-0.043640401381037267	-0.8796472631306944	-0.6772408865551681	-0.674477436095318	-1.0524670833263365	-0.18353600639943216	-1.1363369881815382	-0.0331935666080702	-0.38629669608401784	-1.8998362911649305	-0.0811892575242176	-0.9610884419464867	-1.2884984766082233	-0.09743178440843063	0.15812798096867103	-0.7736639813513261	-0.024279261547838372	-0.6982429745623344	0.22990863929986252	-0.2836043065180439	-0.8379730264554561	0.04145267847608018	-1.71417260735173	-0.9510468219453729	0.9639457308080974	-0.3314424803462601	-1.2671792492173402	0.02997852518792745	-0.2389512404976692	-0.17162178036036252	-0.6215210117047557	-0.04524509908680223	-0.18018007196157376	-0.5191447495126826	0.07716917349291491
0.32776124790964445	0.24701205720277045	-0.766465962061356	-0.04069802349415553	-0.5449784430390544	-0.17508289457812104	-0.7534700803894477	-0.13341433093586225	-0.8096611195629333	-0.7685323199402703	-0.5766628974156487	-1.0420263530111937	-0.18559574969796505	-1.0891621072417692	0.0076957856826616045	-0.2528288876115661	-1.8904291786601264	-0.10601607414401334	-0.9393178719673342	-1.20930342184094	-0.12510444366904158	0.1592014735900344	-0.8280395875418509	-0.12102030882821294	-0.6351906139599257	0.273203578439899	-0.19964987373021612	-0.812236240148204	0.033985196777272096	-1.6040212115257741	-0.892588780904172	0.9172273219123988	-0.36132922775346055	-1.2633479054539571	0.05583246630960116	-0.17399807776931198	-0.1708252061498356	-0.6998590195206469	-0.04479851446639459	-0.25100754107344414	-0.4769459961879877	0.056400955528885396
0.24245800385527794	0.1928943232498393	-0.8336891880873086	0.0627052179301748	-0.5148206012547153	-0.22292394844953653	-0.6283238772107368	-0.22269353706400388	-0.7816646883107496	-0.8574820462084418	-0.5188734116212295	-0.9636513313344469	-0.22640176821431596	-1.059882798185669	0.021080777773779376	-0.20528031095987082	-1.848811796884314	-0.12721549930385026	-0.9524596879540906	-1.1394148050204236	-0.17544647570942168	0.151376744345426	-0.8469827610135351	-0.18274218943751755	-0.5991655803368212	0.2548395454167505	-0.12046379549869264	-0.7754667493190472	0.04526546628103352	-1.5418336236026438	-0.8124546115622726	0.8753842654567615	-0.41159120619463285	-1.234682147384695	0.09642239086924709	-0.1369909214835565	-0.13635978269914006	-0.7349816182273741	-0.05012072718367444	-0.2884816284553618	-0.4671361054954176	0.022940202889403932
0.11238437871674908	0.10303991292983912	-0.8877809074005318	0.16642399313082215	-0.5308605067039638	-0.2485382019111762	-0.4842598642936265	-0.29006452657115106	-0.7568073980973365	-0.9184665287435132	-0.4957324170528251	-0.8916710748358577	-0.23609961586944142	-0.9852252899020602	0.04412986190185101	-0.1828990266311133	-1.8175525645098503	-0.20743417786492868	-0.935720866298545	-1.0586085122305264	-0.21302077786932458	0.2108292094320562	-0.798993367578937	-0.2977341718091516	-0.5339818336277055	0.25327120220240773	-0.06610777093825737	-0.7543132111990515	0.09712044452203944	-1.493347549911956	-0.7575866054159124	0.8151032612795864	-0.40326619858173035	-1.2400694476250904	0.12451654111269565	-0.16630614592859513	-0.08568967100355562	-0.7068316711912068	-0.11468378526903251	-0.3169565794489752	-0.4306180871009069	0.005055719790271053
0.014530689700114605	0.03991176316391333	-0.9137341144380864	0.25557323022540956	-0.5114176877510744	-0.30275037051558007	-0.3335418151898444	-0.32867831547695886	-0.6799524950880788	-0.9209696454485912	-0.46690314099890634	-0.8016551488493568	-0.2838944478053003	-0.928127745699495	-0.007604640225453788	-0.18583303853871672	-1.818937009176373	-0.2970603041339027	-0.9383725486665051	-0.9423356597805632	-0.25739064440699466	0.24349111313493138	-0.816306981335248	-0.3196195044083955	-0.4918706550525969	0.24183781243260755	-0.012057305099359145	-0.7377209351678512	0.10298884294918705	-1.4284428273239032	-0.6722718297481568	0.8220913479833438	-0.4119789182150441	-1.2569095617655148	0.11122046381801867	-0.16098215954257786	-0.054675276283984366	-0.72266381816452	-0.19443847957621802	-0.3102997073111852	-0.4183843506571089	-0.05551402622057561
-0.026642863993978076	0.017640710322747336	-0.884392633081803	0.2535914776308444	-0.5311310984828304	-0.36674615601202304	-0.18830917926192142	-0.4030619563628168	-0.6157665124306959	-0.9311250892806262	-0.49688924706375853	-0.6957508925295668	-0.33532947798453355	-0.8607418722937463	0.019914750893121776	-0.20052448132870312	-1.823733675819798	-0.3505774012029785	-0.8879367702046299	-0.8742432592647422	-0.30288418039290443	0.20894873759509996	-0.7731272215656914	-0.39627590823322795	-0.41709837508358794	0.19505820197688845	0.06321173975320783	-0.6909714020852641	0.0768739778537972	-1.4365036965225264	-0.5606338069367758	0.8145744542218474	-0.3558054425038269	-1.2587793324627552	0.10036322169751807	-0.1840070175971809	-0.0816417184708266	-0.6258931319679009	-0.25050849525101143	-0.23117262224659493	-0.48045099959912385	-0.057049881088341095
-0.04588395239895486	0.04032252020458604	-0.8774051304916096	0.21420793144029426	-0.5483376656818716	-0.3781720940221482	-0.04728764961417542	-0.3866882511439732	-0.530383242670424	-0.9077999545490114	-0.5221156047215119	-0.6246539623500379	-0.36042611963408044	-0.7931188128554687	0.05639498842692546	-0.2602072582280582	-1.8118011796525888	-0.383393479508896	-0.849975143055242	-0.8338937685148802	-0.34609601931994466	0.22545504516450757	-0.7778881462569402	-0.4274336702548133	-0.3657603968898062	0.17200251835264782	0.2035794092785645	-0.6958701859230267	0.07283519682976983	-1.3957161346897604	-0.5080188351085109	0.8014412704141003	-0.26981558088158447	-1.2692213835459898	0.10551860830846019	-0.1984602087562402	-0.0895974933462849	-0.5197807302317123	-0.27738945744711124	-0.15171053482709868	-0.5329263906238525	-0.1140726072877967
-0.06573643560174067	0.08308574569716634	-0.8647165556773878	0.15696748786682035	-0.5519097687211489	-0.41005733890390894	0.10108369473657053	-0.41336700078127286	-0.4223837105497549	-0.8462287182703608	-0.5121112347574635	-0.5687665816217731	-0.4449952936463414	-0.795004774689316	0.03868552614201445	-0.3495861588405719	-1.7477163233746797	-0.4037352396176549	-0.8857352327980548	-0.7890542272126629	-0.4473889827364161	0.20538707979969062	-0.7199710776303206	-0.453536988740703	-0.36630788101282813	0.12933016394315316	0.23331122062403858	-0.6792512053156143	0.05376307246936658	-1.3354275959242485	-0.34714430005360486	0.7752706577637436	-0.2124939135877403	-1.2881701418945746	0.09838201037079079	-0.20685346027671575	-0.10862007376256984	-0.4510201822146721	-0.25105997388105183	-0.0975395508799827	-0.5823040068833732	-0.18696674007385458
-0.0718929157034302	0.11166073124322236	-0.8066473348897475	0.10725820387682561	-0.566337614322227	-0.4298517852427729	0.28974492871762403	-0.36029331697711087	-0.3040713447490499	-0.7763176242930175	-0.5994571568628999	-0.532621516212173	-0.4171762448214048	-0.7898268257345362	0.08833255760617822	-0.495698891512677	-1.6778666499208044	-0.4309529407683656	-0.9193399514275231	-0.767051669310141	-0.5343107324321531	0.1832656928013262	-0.6638145406822951	-0.49290591082098134	-0.3539165546204778	0.06148044948308823	0.3132713720415091	-0.664310195711242	-0.03830256196211971	-1.206478667623759	-0.2958819125216614	0.75683307314855	-0.16145359245409172	-1.258999470796348	0.07298621363237154	-0.2318136898921547	-0.16785657774980903	-0.41643797855326603	-0.24409199601144832	-0.08574379381174295	-0.6793912512066187	-0.23477269773728535
-0.08644828269093327	0.14920398775241683	-0.7938089740421413	0.09595275618213309	-0.544400257309692	-0.4710275890539279	0.37995044133898703	-0.3195139430384779	-0.2082699149658843	-0.7314623164046465	-0.6909632626934268	-0.5652763086633964	-0.42055574381541155	-0.8098500169430899	0.0675257854568091	-0.6426526928715373	-1.6079475701677395	-0.39584759801164837	-0.9418320939611784	-0.7700141382991476	-0.6035340952869583	0.21780451937667222	-0.5959541746640256	-0.5251034270225916	-0.3714907735498967	0.051658135986946616	0.35387102495338996	-0.6063903793426866	-0.06872759093558803	-1.1078555146105786	-0.24776836517474857	0.7700304407803475	-0.10768017929681886	-1.2385931156517187	0.0759662498828201	-0.2642663320296511	-0.2305268377119686	-0.3556631484265472	-0.18246244011070592	-0.06829584434715014	-0.7510897271142174	-0.3208259435767475
-0.07949035692068684	0.1903922726702026	-0.7530786766560261	0.03388760879710138	-0.5321374031968185	-0.4967801896277658	0.49991766168743457	-0.236756042595648	-0.1146060086852568	-0.6969524573388033	-0.719432969334844	-0.6056475867155588	-0.35886301114595043	-0.818426274365601	0.021660386430783996	-0.7962263779257969	-1.5411296859745045	-0.3933547029690872	-1.0448742219434872	-0.8073921580331704	-0.6420151227998028	0.2175704075557566	-0.5256831275528897	-0.49929513000357595	-0.4052561392817554	0.03424381525402166	0.4705966974407942	-0.5608275233360391	-0.11095731607132439	-1.0809503184464042	-0.22441838026623503	0.7667575148589385	-0.05719968629561008	-1.2211309936240362	0.055522143684199984	-0.3089534851194046	-0.26533070524668034	-0.3796366209239159	-0.1322638627051533	-0.05463761780013574	-0.8766851129900018	-0.33592144528809353
-0.10042546361875218	0.21587946778836517	-0.7129680713815436	-0.005439869525276193	-0.488639388429434	-0.5431485057852888	0.567286457755843	-0.19038447816530998	-0.040303140036717935	-0.6818545921363709	-0.840702972614487	-0.6301300234966221	-0.26877817543259286	-0.8024924803789626	-0.02748301016716852	-0.9610471586968448	-1.449490150909438	-0.3389342860462453	-1.0244927947835099	-0.8166335318255978	-0.6742211229121453	0.1795200695922851	-0.48931744837026586	-0.42817032379696995	-0.4884472728162158	-0.0009842005979607848	0.5072056666931615	-0.5268766101722384	-0.14237855885812195	-1.0327169786384391	-0.20872051768603933	0.7675715419500425	-0.014723024323254697	-1.2047511091146514	0.054233609352947534	-0.34253873539371227	-0.2697673457627837	-0.3537436420514463	-0.06698846847658044	-0.03379686510581274	-0.9781921190598213	-0.36534670154969573
-0.13454805117853602	0.2543273322793723	-0.6299061623625868	-0.0629912034207539	-0.4737151477624959	-0.5692242983345601	0.6683378642791261	-0.19190016441439264	0.027576476673877765	-0.6731459923314238	-0.8931246754846706	-0.6851826264596903	-0.20254047014519533	-0.7792840208592524	-0.03795297961938976	-1.1200681299936792	-1.350285832944533	-0.327152089931575	-1.0395076971867692	-0.7703290425671275	-0.6967795614570165	0.11882527335565034	-0.4308824444711429	-0.3714048477396975	-0.5814726648789297	-0.026960419248752622	0.5512419557946338	-0.5180622929456664	-0.18648582458822602	-1.0443785148498714	-0.18312183300394808	0.7686848642230637	0.013377271277785813	-1.2514775781271958	0.03248406182013451	-0.3849959810437612	-0.282297399536895	-0.37874957199125925	-0.00841062800865192	-0.03515576640210275	-1.0445188171601736	-0.36046270192661717
-0.1308524503664626	0.30529522231183076	-0.5801842363666169	-0.12731023193469757	-0.44064352430993037	-0.6418581131229291	0.7120771960751243	-0.15119179920768025	0.10451002902088953	-0.6560812308289815	-0.9278825969805515	-0.7860549022852162	-0.1474675253530116	-0.7750344957398009	-0.025892214996925022	-1.2657139655442728	-1.2358066520758402	-0.3181012911515372	-1.0536785777874313	-0.7719268577655722	-0.6799526297442395	0.08485483418344873	-0.4437063140288215	-0.2857190219052742	-0.6988120496085155	-0.09101567766617255	0.5703189717306875	-0.5274960358685867	-0.22846880083238919	-1.066141225515141	-0.19005868324448166	0.7906047342333853	0.008016819496742123	-1.2359264441868723	-0.0034807980065207356	-0.44114719656689133	-0.3132954842440514	-0.3941880781705443	0.09135868546635335	-0.011930084169858083	-1.16185234519101	-0.3992066208893858
-0.15280619963318443	0.33268624747211645	-0.5285421692529669	-0.1744826420524571	-0.397044590085473	-0.6875236275313645	0.7587339782439818	-0.11872825194852739	0.12930840814733496	-0.7046513867290052	-0.9587232097647927	-0.8943463168292531	-0.05800082272321248	-0.7448226689796914	0.05071266011440745	-1.3871599683827212	-1.131487188627627	-0.3332750015724069	-1.05690644192958	-0.8069586462682763	-0.7380663483129966	0.023499875243869116	-0.452824550351041	-0.25981324793188115	-0.8007719713032596	-0.17062137655643603	0.5885498060763145	-0.5382972338012244	-0.2346463321019773	-1.1202068605217697	-0.22867772043628723	0.7617684432451345	-0.021444481588646827	-1.1929525375170507	-0.018636499874636094	-0.4928676415739929	-0.33389125823425564	-0.3971426080206137	0.19524786387699283	-0.0002700813184654344	-1.1816086599029856	-0.38204445627433253
-0.1827073718055012	0.31385583444143184	-0.47785229068416557	-0.21865874166137966	-0.3508525025119717	-0.7109300974244711	0.7727048686633939	-0.04344759387688033	0.15447832188668914	-0.7424747346448644	-0.9201741601716682	-0.991190888813635	0.037725310902729216	-0.6492176196477326	0.06921833538785374	-1.4741458887066725	-1.0540984018300263	-0.382345155439904	-1.0799706122151305	-0.8543582392213513	-0.8055351394742208	-0.04612520337427688	-0.49880073133775477	-0.20071323394410023	-0.960241608732036	-0.22751795893038543	0.6222736065363795	-0.5876533845049695	-0.257882697243891	-1.13798985788918	-0.2777308030121108	0.7717091674084314	-0.079026308139324	-1.1566802974530028	-0.07233228753516124	-0.5206394225146747	-0.40359640032226823	-0.4172267507211032	0.2834298146560864	-0.05971699558430623	-1.1774932194270704	-0.4043790057842121
-0.24391656557095293	0.2461081483837791	-0.41728107192108965	-0.20980287826842758	-0.279735169011537	-0.7437121975679293	0.7859226031762822	-0.027233863449676765	0.14511988577369395	-0.7924848959502556	-0.8875415694224322	-1.0831936910966462	0.12809505234796548	-0.6039816227374224	0.11362672229198485	-1.5183895158814789	-0.994885041703623	-0.44180767192151205	-1.1410984664250805	-0.9247865320069805	-0.8635818591021416	-0.10904133796414262	-0.5050339035180029	-0.13159854304407714	-0.9888548190049387	-0.341733142592109	0.5566053100494337	-0.5978475050979281	-0.2592943850517701	-1.1407048109927498	-0.29280624564029206	0.7401522639145816	-0.20891612811952776	-1.1387947604177289	-0.1005444952991422	-0.5707210169447599	-0.47198258342016597	-0.5137040994839756	0.31658200838996564	-0.05331093915918712	-1.1515109764660494	-0.35803383089287655
-0.27666642973731354	0.18765518797232755	-0.3803897397956771	-0.2280982430379254	-0.23322954484444774	-0.775320886552644	0.7883615700882297	-0.001088585755632858	0.13168821867829525	-0.8626839366620086	-0.8774593267977577	-1.1614317625164003	0.2415786961621619	-0.564977437933292	0.12527325249918675	-1.5518799297715506	-0.9708061199404193	-0.5024772691242425	-1.1505214883621366	-1.0320217060320922	-0.8938571841882178	-0.17838622353159003	-0.5232962073983005	-0.09604127723972149	-1.0837346100485048	-0.3776977146400763	0.539334324398544	-0.61666118021877	-0.26651638463713845	-1.176105007064757	-0.39309860643357525	0.7811673327957234	-0.3113838600319938	-1.0699500094322945	-0.16647738221301786	-0.6556743154194604	-0.5199576830309477	-0.5709476662733654	0.3355116960171256	-0.12261785004693011	-1.1363461850321372	-0.3057118800835069
-0.2934815961734704	0.12805978508662702	-0.33228588377220203	-0.2375645732616051	-0.19988762974650548	-0.7270177659735563	0.7395237030422038	0.030360544232061425	0.1116447082503093	-0.9420086878147466	-0.8177149034104625	-1.2457988546816803	0.27724863802673305	-0.5235208568678218	0.14062341137849294	-1.5443984423986612	-0.9754344336588991	-0.599000882090899	-1.1237525910569295	-1.0919219056135772	-0.8591532577041505	-0.1492506999953233	-0.5096918831369363	-0.02202700646121527	-1.1335723725054188	-0.41960162280885294	0.46021202844069	-0.6483855140067165	-0.23778449233954174	-1.2445745099813648	-0.40785519171077816	0.7981064348610065	-0.38883070869740505	-1.014374541464634	-0.24360787919945048	-0.7304366220440426	-0.5976173427642966	-0.5490793554554748	0.3418892973635217	-0.14678404872894918	-1.0628798898794083	-0.29993073945403126
-0.317344883713933	0.07029665043393336	-0.2938775079110054	-0.2848689164463126	-0.17968615908465496	-0.6468822613218971	0.7020339048305206	0.05316675128402859	0.07227402647360504	-1.0047784672764966	-0.7902923673263386	-1.2660395614496225	0.31643956349194907	-0.48765866659304535	0.2137645760498577	-1.5527959635449613	-0.9900638116950364	-0.6967176743613183	-1.0592982146753323	-1.153659053442953	-0.8619466274849701	-0.2566679271060568	-0.527551333699188	0.08010355040839252	-1.1744593264596652	-0.5129438736006641	0.33829461250572745	-0.7204227146291026	-0.25368460425286454	-1.3436896050796028	-0.4363119924849096	0.8095225938767877	-0.4693301424614713	-0.938877022686248	-0.31681381730687086	-0.8146591740988288	-0.6877095473155859	-0.5344253401613182	0.2888698267908967	-0.15932260199509235	-1.0345134943170988	-0.2327339069695697
-0.31083664467594346	0.040765271204014575	-0.24343769585556538	-0.3005719733437701	-0.1574508123932858	-0.618881129894088	0.6273627541972894	0.09514997226499308	0.007280688625917364	-1.0412823053959164	-0.7492437996350858	-1.2838284290511583	0.2853072318208224	-0.4665881604356648	0.30488486449997587	-1.5424776608643296	-1.0701254593172935	-0.7525584596126959	-1.015411818818582	-1.2578136625824812	-0.8521798402062805	-0.3081463759874246	-0.5741464197009195	0.10401947725634604	-1.1890520488122482	-0.6262469860080581	0.18924679742377065	-0.7643798826961413	-0.23824657402497001	-1.372919254865194	-0.4261539151659043	0.8255229609325966	-0.4907462560567447	-0.8838294839128983	-0.3784186259858381	-0.8978108271193982	-0.7501842570247239	-0.5347767155485016	0.23389373635764438	-0.1635730590493768	-0.9987951070325007	-0.23242961159905265
-0.2871627630372111	-0.005185734679483596	-0.21576369482219632	-0.3653546470854455	-0.151906063128915	-0.518131292932256	0.5489601014696063	0.14666674048244494	-0.04190092866309504	-1.0318858579970347	-0.6887733021224914	-1.2979520748030788	0.25839127661845457	-0.4659239004325423	0.3546212300450441	-1.4688223514078282	-1.150588155930532	-0.8374005256032312	-1.0062746691430762	-1.3938502421227972	-0.844317233351364	-0.32580228994380966	-0.6137012118664056	0.10217351840995881	-1.2283614516843149	-0.711490453420162	0.09133550798083179	-0.828772707630846	-0.22444297992311504	-1.44280568188045	-0.47297225932963316	0.8128736736610703	-0.5637256781468581	-0.8288412700785542	-0.4304658559310641	-0.9625961101731295	-0.8336342090198666	-0.5516249429744513	0.21205256387008795	-0.15155344230351425	-0.9639738746626971	-0.23037460431584972
-0.2154773231736232	-0.045268612648828664	-0.25118198285913146	-0.38803999252562676	-0.1213190904813265	-0.40307830905640857	0.43574820106897566	0.23460430904182855	-0.05209049696696002	-1.0374111926135159	-0.6196789779138165	-1.3701419104223256	0.27440147155394146	-0.5004453487144785	0.38937013004521714	-1.365348795128471	-1.237729425646697	-0.898615257692035	-1.0070431632675885	-1.5426850540157218	-0.8160758931804102	-0.3389964180940444	-0.6680277197152457	0.09541762780816763	-1.2306973625229731	-0.7789259068138514	-0.029384168339236832	-0.8227801404929689	-0.23438484960626135	-1.474646660605352	-0.4875554215447629	0.7904780387855522	-0.6143912930878594	-0.7447067408765096	-0.47330668141791427	-1.0047996040881835	-0.8889122390147097	-0.5818417436756363	0.21030363664421592	-0.13857530066429397	-0.9834861128202845	-0.28529664239222374
-0.17666667080893336	-0.07477242744035903	-0.26975087332175934	-0.41383434437373	-0.07603109073054222	-0.28214423904122554	0.33914590743387474	0.26839547723077206	-0.09143649833854409	-1.0475858842219155	-0.6030125734343095	-1.4171005015129332	0.2862415746421324	-0.5596786602329918	0.3631678998817637	-1.2331613309578167	-1.3687423003566337	-0.9234870612711141	-0.9920823575637575	-1.6451463908207793	-0.8303705889642764	-0.3620563909728533	-0.6764359769224941	0.05297161294771648	-1.2132582153807128	-0.8093839347789012	-0.11126515813447839	-0.7947816974454696	-0.2712106746231794	-1.4980006021213588	-0.4722138791645881	0.8231654452157624	-0.6806999734883479	-0.6710235366704762	-0.4655103043476359	-1.0126944640958109	-0.9310770190276191	-0.590493378939222	0.2124215136164135	-0.1402979725209636	-0.9583103372490351	-0.29198194804207156
-0.1251452556829749	-0.08699846953478627	-0.30326676766456756	-0.40798763100931384	-0.06737009574861752	-0.21367259544366787	0.22065494301211258	0.26584301769586743	-0.1370372477194221	-1.00837331785696	-0.5905524495084682	-1.436114011353144	0.2598765644623981	-0.5894214806782564	0.28392320362786744	-1.1166565381746332	-1.4559383408910476	-0.9724684433381761	-0.9454528908485649	-1.7184335847223398	-0.8020089747345243	-0.2985731595123827	-0.7037719772367129	0.05701760909098572	-1.207489176402858	-0.8313153795061791	-0.21183114701307507	-0.7529787955729098	-0.3369984193579005	-1.4894554263024113	-0.41476616884868045	0.8245612068919861	-0.7813080524447107	-0.6113909660526418	-0.47547373443767904	-1.0008529876519705	-0.863015880885482	-0.6307753566879727	0.1997813405221325	-0.16769563350209202	-0.9855742758669948	-0.35435530999032405
-0.07305332962865015	-0.0975506160608525	-0.3325080637438601	-0.4109110171737719	-0.07224254856914188	-0.11872278479339697	0.1363230607818457	0.23948438939099853	-0.16447220165303839	-1.00008345908793	-0.6039966088441004	-1.4845783550966358	0.22677590778592926	-0.7180696147429444	0.16020469856809658	-1.0009721642187626	-1.5730067897453974	-0.991059148859815	-0.9023408425113795	-1.7585763853709477	-0.7868641643670724	-0.25015698764183125	-0.7386966628263701	0.03883894745328772	-1.1310728375972878	-0.8542516501889654	-0.3228887699747463	-0.7181341424870398	-0.3720204497567344	-1.547029011964355	-0.34766437521735843	0.7867098358106615	-0.876534507118836	-0.5615859177135727	-0.4705085307883866	-0.9937546103264813	-0.7812423263330974	-0.7584607131960499	0.2404325400761053	-0.15631334576809394	-1.0333342360411917	-0.36727612511995344
-0.020741397475834526	-0.08817967496588232	-0.3665621564411545	-0.42669271797203007	-0.09756662902737194	-0.07370464238833704	0.024553965694922353	0.2101054187000444	-0.171592547875731	-0.9984371175199364	-0.5990877215871493	-1.5548285193960303	0.20949599606485222	-0.7475357711453225	0.039284354615981384	-0.8990031229446986	-1.6164050312083362	-1.0428842081498373	-0.7934652682254717	-1.7193418090137524	-0.7553422587032707	-0.20296562333300344	-0.7924218726863984	-0.003929654654199727	-1.1689947559116516	-0.829887316544965	-0.3295307609425523	-0.6786112693000171	-0.4445412469505124	-1.6351084608032813	-0.2849482634084285	0.7860125760755067	-0.8918218365538897	-0.5108969586963553	-0.4682596078972402	-0.9936228123749936	-0.7017475523486755	-0.7866738416552936	0.2632343690031971	-0.14061937227162874	-1.0872477026246643	-0.3412484999134636
0.030409920094735105	-0.10048936344087474	-0.4111930154207676	-0.411258760307773	-0.10621272881297687	-0.004239610799029942	-0.05216592570091595	0.20880441888850884	-0.20292437152096182	-0.9732000671953862	-0.629362649029897	-1.6122011584938682	0.15258050863115957	-0.775750028467172	-0.012796836183392963	-0.7546986888327234	-1.641390760187642	-1.0883348562468238	-0.7299735865106622	-1.6924792261689199	-0.7586045257656198	-0.1498305639199886	-0.8384678549905958	-0.041906544354014974	-1.0932563999387868	-0.8541219533570695	-0.36998173588402555	-0.679382790609001	-0.49056631733074463	-1.712012861612451	-0.18001967379930198	0.750897230408549	-0.9331285504985868	-0.485698707246784	-0.5045300222413248	-0.94510001346991	-0.6358238413335683	-0.7351234456962142	0.2691094507339764	-0.1464323619474759	-1.1380668980363564	-0.39941499604221603
0.06995819486045313	-0.08753117352723641	-0.45960239369771794	-0.41296454430498175	-0.15885408480826618	-0.01026596041812033	-0.12294557565907449	0.15567057517373634	-0.20585238919265128	-0.9438391921069945	-0.5940990385187719	-1.6886399151028364	0.08898073446245301	-0.8519468611843439	-0.07548456702523876	-0.6469963205587497	-1.6227472225968715	-1.0861610773327017	-0.6694299388906976	-1.688824938048418	-0.7666699402252302	-0.1489529280478087	-0.9149166320926643	-0.06977838634500245	-1.0353833012569031	-0.8818628476704266	-0.39204875790636506	-0.6319778308487527	-0.5375883421022914	-1.7678542875602645	-0.11571583897432555	0.7108606471261404	-0.9066034193827692	-0.45658673345912304	-0.5013653727623382	-0.8836276590473687	-0.5621588321062654	-0.782593416565079	0.2662218541941229	-0.10591030584788812	-1.2393253412431284	-0.3709759891253727
0.1211374180905509	-0.09324554518727805	-0.44796303513958796	-0.3835146441059182	-0.24691316486711576	-0.04822422063893384	-0.1634305086093959	0.11561815813749565	-0.22663767826851666	-0.915824837106389	-0.5254710534677839	-1.771002144068295	-0.016133668743618858	-0.8707646465442991	-0.1805921528826697	-0.5022286121076217	-1.646628463906664	-1.1103315631393165	-0.6305126033847438	-1.6325934654819605	-0.7816317662876949	-0.07929035024127559	-0.9439332771898765	-0.11589473346094317	-1.0171704579484588	-0.8693271845949007	-0.3731734810360755	-0.5520719069844924	-0.5980866449948097	-1.803142133222602	-0.018994100508652068	0.6623271173929636	-0.9656046991786132	-0.4945258422499582	-0.4751708658850024	-0.8357915111981834	-0.48243152718095006	-0.8176273674014845	0.25530986205283185	-0.08365470109545091	-1.3063370132221104	-0.3927291954115174
0.14287237236727254	-0.12707670875612537	-0.4897915862538472	-0.3292248504072187	-0.32620328764025686	-0.0312726681403505	-0.22142248383308	0.03729062243608283	-0.18367357961115888	-0.877989034747001	-0.49161345551708335	-1.8536955364298255	-0.10960827065337644	-0.8972257443500551	-0.29136798712158984	-0.40070331749219246	-1.6451873628691331	-1.129008950625255	-0.5529598299903283	-1.5684134706085184	-0.7938774190730074	-0.039310389587237676	-0.9681114089204886	-0.16413405838956327	-0.9727777121171854	-0.8194067841386786	-0.35044663884501026	-0.5374215355310002	-0.6156113511425181	-1.8240829406482018	0.06242911077101128	0.6502234260698796	-1.0601394419509549	-0.5455050372667373	-0.42518610290563563	-0.7589470816887578	-0.45719144317628413	-0.8074128472609253	0.2295908334608865	-0.039717609832858644	-1.3076251178914176	-0.42252668905800606
0.1586642596241629	-0.13115642433735417	-0.5144452249129874	-0.25678476008522055	-0.3622351791509472	-0.07370142133716015	-0.2184697227230717	-0.05165101073766045	-0.2167444114755185	-0.8673559290389312	-0.44754785283681153	-1.9370976184589517	-0.1890650081560217	-0.9821317858561075	-0.37329668800531396	-0.34998462071972425	-1.6268711033644556	-1.1142706741051303	-0.5379477598749974	-1.5023947449076147	-0.8183906446384995	-0.0006802337895492228	-0.973301777907871	-0.196268653656209	-0.884168135071444	-0.7823584198347033	-0.3652035852750533	-0.48396921405506854	-0.6313535055670015	-1.8497893688490088	0.1966367229678497	0.6265236947591866	-1.1070521235009232	-0.5911881442539386	-0.38813644646173506	-0.7416499022641732	-0.3917862546392142	-0.8160456649526553	0.18799495045531156	-0.016206748606286882	-1.3152924330222637	-0.4375785853134678
0.14967546974149698	-0.13546891869690142	-0.4711284210330267	-0.19377809705929458	-0.3860053227550537	-0.1022920051303133	-0.2518622068207153	-0.1400127042814427	-0.25854774915384937	-0.839668115961014	-0.46782065233069225	-1.9965111702577265	-0.3152791882338993	-1.0651339796942734	-0.3830052128912744	-0.3210541234597203	-1.6518503675914438	-1.1002497744227553	-0.461536398515639	-1.4089935470300026	-0.7847857676362608	0.03228641995464953	-1.0293210864154019	-0.21683369164438746	-0.8298235779883033	-0.7176228670879459	-0.3329422645521062	-0.4955070968758415	-0.6037744788156514	-1.8644560058239334	0.27617515044720503	0.6227145180999832	-1.113723772598708	-0.613877193404097	-0.4041102328114219	-0.7048157348575831	-0.36584551968454065	-0.7092441979489049	0.12832505683695583	0.017044823124062643	-1.3314741210853986	-0.4357722587666425
0.17771592779476533	-0.12781979448997513	-0.4585372706091621	-0.1290935992087787	-0.47357475646393593	-0.14036285393443693	-0.30147367160785077	-0.22510248110081194	-0.31036953968498304	-0.8419661645922613	-0.4731002104628715	-2.035337712994381	-0.40775272877583735	-1.1396614679009807	-0.32729059396479887	-0.2829044580145232	-1.6548662014842108	-1.0969583338823234	-0.3976926634113566	-1.2894172181191057	-0.7002183321302189	0.012145447320405307	-1.0932231004418103	-0.219275181991775	-0.7982465315712487	-0.7043316475800141	-0.26713523005585466	-0.48864161135388945	-0.572280035741614	-1.9062623568084611	0.3168336217954928	0.607644267055689	-1.1291803496684683	-0.6420540757561877	-0.43664653150604604	-0.6900153130460861	-0.3091669466583127	-0.645788836644292	0.04262466683588001	0.07679367896064675	-1.3222633021423391	-0.43687359115915847
0.2051621543924363	-0.11418038618947975	-0.44897857333891633	-0.07871433109668222	-0.5541846090664997	-0.13052696906471425	-0.31722576113026923	-0.28208753233983536	-0.3299031199954975	-0.8292465999262948	-0.5025448449501868	-2.069671787718032	-0.4860550874446119	-1.2006233459137818	-0.25210414153476624	-0.25921004762165223	-1.6776386506769039	-1.0595404035281657	-0.37425085473538205	-1.1915099175601034	-0.609859824588635	-0.03602838097524043	-1.1448738911204601	-0.2394413196938597	-0.7900042823326484	-0.6561088877956461	-0.1809679995157078	-0.4916517662434871	-0.5029308514725825	-1.8764556840450524	0.3575373375322686	0.6298125782488814	-1.1498732055842007	-0.7011003289995718	-0.4521215612689849	-0.7006958285221926	-0.35186888107316505	-0.561720593083831	-0.023018303177410177	0.12881293705120933	-1.3029369253434537	-0.45344472506811656
0.2090904456936956	-0.07648897268540411	-0.4704707825973652	-0.028233349223474154	-0.603251117944893	-0.11602812847092263	-0.3291374103861259	-0.3132227907558352	-0.37457434959696345	-0.8052432188444858	-0.593634334537489	-2.094884676332718	-0.546507735716883	-1.2097938104894224	-0.12413226471810321	-0.23390393204595075	-1.6476446242039884	-1.021451752904054	-0.3893970808889108	-1.119304927716082	-0.5249470062069296	-0.07962284673221717	-1.204589630485676	-0.2257404595439075	-0.7758583721399347	-0.5987427609559216	-0.1338713536621955	-0.4561282547202259	-0.43549350825200295	-1.8148822056427367	0.3652242910218872	0.66380441555432	-1.1362856758138338	-0.7585240371986878	-0.41856022346750804	-0.7286166550475196	-0.41178996385234595	-0.43655493225631536	-0.08455849245497714	0.20801855705152672	-1.2533117182544289	-0.47828604616941084
0.268980405496315	-0.0389403551833301	-0.481810093073791	0.04478312718577263	-0.6860030661380371	-0.08869134378857998	-0.2932688219974483	-0.30860607818662755	-0.38259119198717373	-0.7544255567095032	-0.627976108122206	-2.051955492209293	-0.6207601160180277	-1.306614003512957	0.0069277154895976524	-0.22622054082698856	-1.7000879520419296	-0.9020549142607489	-0.3980775052540778	-1.0621699546940753	-0.43384337513892	-0.13677066959013504	-1.2446660331767074	-0.19138115038202	-0.8052434793354248	-0.5860590298267366	-0.14639297039086258	-0.4292514450348235	-0.36375734368986523	-1.7176183835084902	0.33515018912555006	0.7007737057712947	-1.1509719594352563	-0.8126415336667565	-0.3953678547908938	-0.7544401042954704	-0.4413433892098137	-0.3741948676795533	-0.14995479530503716	0.2548863356271966	-1.2244679580874966	-0.5877159412028171
0.30878014651597524	-0.008600962639132612	-0.47797088980562047	0.11499156673211172	-0.7354432840870365	-0.0637896540348078	-0.2796617346635181	-0.36038978274971467	-0.4170944135279421	-0.7322166118514801	-0.6420578567173193	-2.0361627829411684	-0.6162147597501798	-1.3805558300205762	0.09104842933916216	-0.28377312169958485	-1.7614495852788603	-0.829079254301129	-0.4226176751886008	-0.9759903431744043	-0.3245653388092463	-0.19111628539839204	-1.2981841752916463	-0.13323658618128972	-0.8663413473221269	-0.5580260330873619	-0.16573733735929458	-0.3290187296239465	-0.35367086641051915	-1.6212239135733377	0.2757815841253659	0.7495192991649111	-1.1448121525913941	-0.8530760744016697	-0.29587935596939374	-0.7857884911270767	-0.48206801777924324	-0.3600629852623458	-0.19982183960639105	0.34238777734840864	-1.1781318668279586	-0.536047247263614
0.340525457103569	-0.02528921226508778	-0.49286222373896493	0.19973604517840637	-0.7180415443674126	-0.09392978081552886	-0.27002154813795703	-0.43605472954457164	-0.44452970149349447	-0.7118794566337827	-0.7311001373314008	-1.9867371191679362	-0.6068833891057297	-1.4235503940820555	0.16795546830363767	-0.2950696286333216	-1.835669431299633	-0.760483208653244	-0.48048197842850693	-0.8758315644011769	-0.21147485307646302	-0.19991848242526883	-1.3522890283445599	-0.08674457693390983	-0.8949847698937591	-0.459007044817983	-0.22393688892656577	-0.2651559001732219	-0.3505466991991087	-1.5154650915312593	0.2168091771347637	0.7734992530190213	-1.189139681673798	-0.906303031685851	-0.2132504184552113	-0.8402877576348017	-0.52863314853063	-0.34433662725662456	-0.2631484417237357	0.37399112344829794	-1.1343292581579072	-0.5643026162848964
0.3569152664721068	-0.03844583337349857	-0.5506193373998413	0.2885163782543436	-0.6859180854843039	-0.07292610641449844	-0.23201642112577212	-0.4735365961354373	-0.44121451044096566	-0.6854859908474852	-0.8680440189201558	-1.946123240273622	-0.5769780611967164	-1.487869045681316	0.3065214265571351	-0.35474920688093603	-1.8923999673830576	-0.6777964890988242	-0.518682273040643	-0.7541947428512905	-0.05320489437293975	-0.18799894873854833	-1.441513155966072	-0.04194083165317511	-0.8870331841743064	-0.35129330674119064	-0.2945390449477959	-0.2104751872662308	-0.31584253266739165	-1.437178671605086	0.10369955788309597	0.8185244110328688	-1.172668835790263	-0.9161455570946201	-0.19937335032734174	-0.8571465054787897	-0.4997346381300223	-0.34726436772712554	-0.2454766898468559	0.35646641610760016	-1.1039919844752406	-0.5461357583957723
0.3881947589356619	-0.0223011288589287	-0.5860875990715373	0.3428372757263701	-0.6890866376088791	-0.05987369564851726	-0.207896925741594	-0.5140704451224729	-0.4547995133784467	-0.7041209361279576	-0.9795878016213841	-1.9221072707904547	-0.5433286755325788	-1.4933550284445734	0.3983943133946255	-0.39706757264176296	-1.9190492118160989	-0.6159213112540074	-0.5465669124113178	-0.637253806316819	0.07263798677434641	-0.15190856098034217	-1.4818536640501934	0.020343903723144506	-0.930006412485984	-0.3056702745233523	-0.36978259744924324	-0.1336655375380577	-0.3302282600439716	-1.3646286672561194	-0.02401263615093243	0.8269232136609729	-1.1806070558715376	-0.869493092032517	-0.20294797380620447	-0.8995282113770126	-0.4754753861705868	-0.37791317425974574	-0.275897075675774	0.32225966067311107	-1.109324710033786	-0.4742138622822984
0.442617588689755	-0.04813716825124853	-0.6263640638170965	0.4005960327259471	-0.7145700289233204	-0.055116222821513114	-0.15076423487898374	-0.5493242481563764	-0.43817800830629244	-0.7368396197697769	-1.0498873335463463	-1.8752173724500032	-0.5232589438659543	-1.4553496184229988	0.5088123562010489	-0.3925412418549741	-1.9268012579392946	-0.5949713718416436	-0.5687422163354077	-0.5082961622042752	0.20553643774809593	-0.06129851988271805	-1.5221185777823203	0.05747691523098758	-1.0327691823770926	-0.24328979259418052	-0.40443198611763986	-0.04960465167275423	-0.3683712419866455	-1.2637738860570846	-0.15418262012978431	0.8509741452499432	-1.1902919832816141	-0.8285342473601064	-0.22312105783268663	-0.9048244551078091	-0.46010240662130164	-0.41910905874825294	-0.3308864240174473	0.35977007074595385	-1.1281693427362631	-0.4543419132155484
0.4826105409283534	-0.0717285078041963	-0.6897766316039101	0.47118729928330916	-0.7560242949844319	-0.04940267086546986	-0.07356210629165545	-0.5778718193784751	-0.4149564952603882	-0.7770133974419261	-1.0971025789402193	-1.8293730042600107	-0.45393395293378963	-1.398650530856562	0.532974494432235	-0.35213311621542137	-1.8956380091791065	-0.5233719727496707	-0.6307476171960662	-0.39425260376577553	0.2980756035617679	0.03815744885872317	-1.5634286119211165	0.07663244524057686	-1.0986242932728245	-0.14653351981559354	-0.47734407397229894	0.06878135276000674	-0.4367593314299968	-1.1916017281344244	-0.19487153339703253	0.8628510479947863	-1.2154419640211949	-0.7549417214123357	-0.2481303046824463	-0.8972782657672745	-0.46993904306737866	-0.5140806596250556	-0.31096080581290086	0.3090203512976749	-1.1078819345326383	-0.44560125851000504
0.4833343394934205	-0.12668653271603414	-0.7555632445511999	0.551475056616395	-0.7648696576813186	-0.05171244121389915	0.03902904928148213	-0.6406809606282322	-0.38357578907791834	-0.7893057973392607	-1.1267318558333463	-1.783452941579485	-0.39384697783428374	-1.3629772348624045	0.46295694112611646	-0.3560377687134489	-1.8675286106468416	-0.4530175467862267	-0.7344564657566692	-0.3103948912662796	0.33949769396868085	0.13742180117218505	-1.566435291800733	0.06238825205960861	-1.163903185696903	-0.09009962265233976	-0.5706429953219416	0.1598036999925962	-0.4755087103208811	-1.026644384456765	-0.23497501379344646	0.8424214428644807	-1.2555289078926184	-0.7348941261783415	-0.2851579945153839	-0.8806543135331589	-0.4918066695604516	-0.6509341310188981	-0.2387124086280477	0.22995849304226393	-1.0980932363076346	-0.44043204384967316
0.4756141893372562	-0.17840142498547434	-0.7801912260052561	0.5837170511518966	-0.7851595390939261	-0.06763670563917593	0.07983077997947052	-0.7110551748561773	-0.35514154823998983	-0.8772733888351085	-1.1102399907410176	-1.786067240046193	-0.3405089171242844	-1.2984819109691204	0.38505457903736123	-0.31321091452242494	-1.8309542744083476	-0.42042606935502036	-0.7985079019756849	-0.23485187856923906	0.3763784665518165	0.23944429806714237	-1.5366218670386458	0.06862765531052159	-1.1522607944517147	-0.05179941933503174	-0.6337257198172958	0.22121475519514053	-0.5640261966440148	-0.9701681241552844	-0.31649832209042955	0.7758963282165123	-1.249782879169185	-0.6819674375811806	-0.3348384522632541	-0.8195412305635614	-0.5012257017303117	-0.7749823017883638	-0.19082479961354054	0.1450381483073127	-1.097538856737711	-0.40852663889526275
0.48566209001132055	-0.25571779831711244	-0.7961712140321904	0.6375360870301493	-0.812214429359247	-0.12782678952871707	0.12818219665275898	-0.7786432362057332	-0.31507236772607605	-0.9480851881685319	-1.04761203689536	-1.7335163399951679	-0.3266040741541884	-1.2980417207202306	0.2797725347752781	-0.26547547298947094	-1.7487671598851295	-0.40270314928068907	-0.8709438545580899	-0.16988719216865267	0.42366431760333984	0.35851795615197013	-1.4845747758186922	0.06096676583185075	-1.1233791970089575	-0.04886191089707061	-0.6819764085177124	0.273716955959527	-0.6383706963614724	-0.8975690346758801	-0.3286069031609027	0.7238140741826501	-1.2492001096234122	-0.6169559038768624	-0.4203160532014653	-0.7325985965890002	-0.5342200639987211	-0.8792467723500355	-0.17218494672427034	0.0490251686284224	-1.1167735953414055	-0.3793653134943372
0.44975931629759397	-0.32754363633307104	-0.8269743309856363	0.6876324729573585	-0.8131394407738016	-0.19342867413829565	0.13665425310041368	-0.8864913974804025	-0.261702618541843	-1.046339878286747	-1.02021889612139	-1.7013755131346489	-0.29434094350351214	-1.3097231576636952	0.16951378007745016	-0.22772077918188774	-1.626565832372711	-0.3948998614341247	-0.9293341514300971	-0.13776715826616026	0.4400693027575084	0.44384704591343266	-1.4291729478094963	0.006667623572770237	-1.0573688799334362	0.010366708376743602	-0.7054555423253585	0.31796788540814436	-0.6642644989280624	-0.8243144950880256	-0.28321211629979504	0.6942471845635891	-1.204849158735121	-0.577475077343783	-0.480688420487508	-0.6252726462904701	-0.5599120486112671	-0.9579339886811988	-0.10279255043624125	-0.09433518052870488	-1.0819126270949146	-0.3251642032415575
0.4303508369333816	-0.38479737242069334	-0.8276700902841375	0.7404213253290534	-0.8598335230465523	-0.2635277390221167	0.13053969012599054	-0.9225320024538683	-0.17277101862069738	-1.0990308698841653	-1.024271961343379	-1.6682563349840176	-0.27099182720073245	-1.2820527787452995	0.0784774971417452	-0.2040736416807666	-1.4879537490589598	-0.40058464725155946	-0.8976945921771973	-0.14701300633331044	0.4289394730153159	0.5273600061031665	-1.434972630066229	-0.05220406601736956	-1.0342894789576744	0.052858295954714404	-0.6725511770453916	0.3222189567774031	-0.6515552062448831	-0.7973254178898352	-0.27281839456420226	0.6422054168871051	-1.12249706439547	-0.556937856985524	-0.6082162050786282	-0.4938704954411315	-0.5639247647213419	-0.9985897518345224	-0.08740030487177272	-0.19963122972305883	-1.070438785884341	-0.3712064969933784
0.4115381656157001	-0.36112732306812295	-0.8376819537740274	0.7779396991105088	-0.9381229150133652	-0.2555759912413379	0.13934576907114032	-0.9131969590683473	-0.125874422709053	-1.1169579317677312	-1.0126771954904046	-1.6289235853419382	-0.2464775752513256	-1.2225148118536273	0.0023081043415908997	-0.20319489605748312	-1.3159597319471636	-0.4355337341728376	-0.8297617885814029	-0.16322004153467318	0.3933054687594262	0.5530095707956068	-1.3880274928315135	-0.10802997664030274	-1.0378352740173362	0.045634511901944806	-0.6178987627864814	0.32200475796610195	-0.647892268548713	-0.7796605520696797	-0.2517354383603692	0.6371346081241362	-1.0381275348339796	-0.5456135664019581	-0.7785958192835125	-0.34977026282004336	-0.5668220572045681	-1.0493042484426254	-0.06009634861479041	-0.2317232162515682	-1.0418663405743662	-0.36173977609160035
0.4070023134991302	-0.33116048974575063	-0.8091024929954204	0.8207508737509434	-0.9991638068450364	-0.32266633743242623	0.1552257979340821	-0.9178705396894558	-0.07686389050456228	-1.140539628036061	-0.9765247505163384	-1.5676507876194994	-0.2462606303609089	-1.2274970102914065	-0.08904448874833029	-0.20282954287466232	-1.154940799141942	-0.4381281516876322	-0.7491244648140039	-0.2521892207378641	0.3332946032261205	0.5794437424002441	-1.362959323077158	-0.1908032788950063	-1.076752698820104	0.015288039187300928	-0.5426029920819321	0.29374376174966077	-0.6317414320093657	-0.712142428059032	-0.16771961216070208	0.6121049233843892	-0.9865407404809117	-0.5589061747155049	-0.8755141725687109	-0.2399136600549996	-0.6358335707090308	-1.0770258391158385	-0.039001910576198645	-0.24075563994533863	-0.9743364999453459	-0.38293110840079975
0.3875191610552341	-0.3215799785041362	-0.825746593261154	0.8586147794976806	-1.013699700502325	-0.4024948442892617	0.17969953536550168	-0.8587653596926502	-0.06309676424538743	-1.1342132236117382	-0.9665998973573835	-1.4962415514338514	-0.21849323725619638	-1.2430954448897822	-0.12303303454727303	-0.18133731584482735	-0.9982086166622477	-0.47274391385514436	-0.6813798195462393	-0.3386255326286537	0.322880327890321	0.5664578140211323	-1.3357330105475558	-0.27040870307635145	-1.1064650006056254	0.0010931752245876753	-0.44790743938278454	0.29886623155079933	-0.6062736371847312	-0.6531212673614337	-0.09462742640457215	0.5996910627999221	-0.9050139712255847	-0.5909688077859363	-0.963155224418917	-0.16444189807464063	-0.6334315023041641	-1.0244293572304557	0.05428340437403887	-0.24118976802240794	-0.9078534646699383	-0.417637044296178
0.33139460204512206	-0.306794732433902	-0.8312025177928323	0.8815480632864133	-1.0682674847379012	-0.49350485484621787	0.14161403238786152	-0.8219240220152317	-0.04327318348098816	-1.0886452045312591	-1.0149781009370185	-1.4680311609941445	-0.19312630510949322	-1.2664126105341622	-0.15785151879917095	-0.19871471598351934	-0.8711426528188391	-0.48107099642232976	-0.5654380361950334	-0.4049154332467938	0.30885944143365746	0.49192897907411215	-1.2987981419821617	-0.31037003915143097	-1.1061441354975323	-0.00841527992585152	-0.3958725139502375	0.2767364002267074	-0.53475611852849	-0.5837246881323377	-0.03715119065760224	0.5953325062419511	-0.8243967345317218	-0.6505794582462976	-1.0574885656652293	-0.1163118082509336	-0.6963883767553306	-0.9818123469062815	0.15861022513744272	-0.2628437321942575	-0.8659278420890381	-0.45710493167919425
0.275744833394726	-0.281643262048989	-0.8815419700324727	0.9322044645447258	-1.125301422980261	-0.5650655853275264	0.07428460584754548	-0.7638465698490131	-0.03593107801069253	-1.0689898281968309	-1.0498495082591153	-1.3894722963235207	-0.13184411438339733	-1.2778476204308447	-0.19050654816755547	-0.270644070072082	-0.7750188791216378	-0.5166617072175352	-0.4228874175704009	-0.4821337498762307	0.24541582846052287	0.4806357223930626	-1.2692935524370197	-0.3341918260938961	-1.1513830099014997	-0.0499144720760813	-0.2881810469948137	0.21165671662538635	-0.43291036249265175	-0.5098158982947758	-0.05807973696927764	0.5600166561183573	-0.7832438209322516	-0.7480927775775936	-1.086158949044614	-0.11061471976274184	-0.7191829782734712	-0.95583269315739	0.24280593558969885	-0.23640489058418038	-0.8214746118466559	-0.4989217389033266
0.20141810207443767	-0.23375961823246386	-0.9367361399388647	0.9774656141267073	-1.154173407143274	-0.6446803863073618	0.08270606970791874	-0.62787639357956	-0.0194944292488015	-1.0649011476081853	-1.1017341239370058	-1.3352360584408278	-0.10188699373633492	-1.2840182331748837	-0.18391942547247822	-0.3083713721106129	-0.6769311675431966	-0.5180543148368586	-0.2813578670667566	-0.5350532163385073	0.23965137492309818	0.4459814392457998	-1.2593811955477328	-0.29715385022571755	-1.1575190731535314	-0.0364682354001726	-0.21126156771148344	0.17968471295204402	-0.3957128842601657	-0.5645723247037701	-0.06484912311441497	0.5366896056928296	-0.6989477487300666	-0.8193262636722274	-1.1059705417760806	-0.07875866674762708	-0.7042923333621788	-0.923059325739396	0.26383628461432923	-0.22409431855076636	-0.8416630008091796	-0.5223090773265913
0.152611017563349	-0.17438047392769035	-1.0084917421836672	1.0291890517035747	-1.1806846270305211	-0.6978589531829337	0.09818341889018992	-0.523962814499865	-0.017060551093953047	-1.0170759032979046	-1.2052143844472112	-1.2667973579179492	-0.024214364426419867	-1.3078501133766574	-0.1362746929405303	-0.3835434875242628	-0.5846183653373951	-0.5271131482867973	-0.131736875913572	-0.5452338580455746	0.22848485301558336	0.42668982138492256	-1.2518447425506825	-0.2399361337903791	-1.177005845187198	-0.04156664881354102	-0.14870873462753015	0.1345621511555215	-0.2724808048468297	-0.5603071541028962	-0.032443634847657304	0.5194713130705806	-0.6740664035070608	-0.897892979200331	-1.1495707248950027	-0.08755098131244957	-0.7208819945320565	-0.8808752336137757	0.2808927315968387	-0.19680110654241845	-0.8169845645977702	-0.5402020458117346
0.084479715307138	-0.10158116895471266	-1.0817502029191421	1.0715115580569323	-1.215119371039846	-0.7193411908163122	0.07369497717719437	-0.43527470215481695	-0.002473604179936929	-0.9634138274162399	-1.2678622673167013	-1.214751718591218	0.04013413908261607	-1.289876837480656	-0.07343752520109066	-0.452376334662364	-0.5679816844001977	-0.4908036735944591	0.05307623684322854	-0.5448632704482458	0.24977160782338861	0.3973724986860735	-1.2603775974838323	-0.2168373448347513	-1.2422619364826013	-0.04997098355171879	-0.06034762001492573	0.09146358541027373	-0.1645398093978661	-0.5608719603371384	-0.06827098800232342	0.4783753574735533	-0.6305609862165602	-0.9587078331833885	-1.1861093192857306	-0.09058254572424096	-0.6894434262257103	-0.8376281197471837	0.2793272911960416	-0.19517853444951483	-0.8322899270363104	-0.5415386119608541
0.019067172453056475	-0.04066845545286098	-1.1339130779749278	1.0800046571097133	-1.2496681657751707	-0.7274874861359553	0.11883495457254926	-0.32255029626199366	-0.03215843933121078	-0.9117254411674193	-1.3471549705364365	-1.2002723087338028	0.09030238465772547	-1.1759621592069864	0.016314876616466363	-0.5224339649913615	-0.5276015843874492	-0.5033881037575033	0.2053648655863689	-0.5258532180005016	0.3127944903211087	0.39045820327635045	-1.2481525852430475	-0.14010041275121252	-1.2932767362550943	-0.08337281010131262	-0.004198480951255226	0.06991208886883257	-0.10274081769533323	-0.5901518951119117	-0.06242402801966555	0.4249925425136561	-0.631976692399801	-1.017051236249348	-1.2161567280831862	-0.04977892341172217	-0.6445513629562106	-0.8686965011092246	0.22118621724877827	-0.15626523264335232	-0.8687552847125215	-0.5371665639603631
-0.07512410299066127	0.027698201907660164	-1.2038157127431866	1.0773003977653886	-1.252208152620365	-0.7220150585140148	0.17952463067983143	-0.24712637077435679	-0.03255329544658814	-0.8866669196297601	-1.4083915795832094	-1.198583375413834	0.09757190192912925	-1.0710647235306758	0.10336250946146745	-0.5277302077177531	-0.5089030631803328	-0.48069714795813717	0.30353095027392324	-0.5090282872424517	0.4166142573199371	0.37112149052127563	-1.2132290392667382	-0.06680722730362847	-1.2677303334799745	-0.13902637963586234	0.03784440908431608	0.05276120129198496	-0.030829746152924477	-0.5752713560463444	-0.04562243560017083	0.36699101485560287	-0.6598485346526174	-1.0410597102627641	-1.2369281888387418	-0.0808236054575865	-0.6299418958631194	-0.9452427339468492	0.2117510641434083	-0.10114761617128272	-0.8369443654524635	-0.5042150994750842
-0.16229137917136044	0.047545937795447114	-1.2564136178495322	1.0660750312311658	-1.2208304825823828	-0.7651790215821792	0.23552267369962387	-0.16726864556230261	-0.020137252453846267	-0.9007073799320627	-1.5061205828925883	-1.2001644440847965	0.09109202752075793	-0.9953709795787715	0.1801994901024663	-0.5368373965838524	-0.5500389376331564	-0.3811312318924987	0.3436889695068161	-0.47696993950601285	0.5545693775863774	0.3658494254234641	-1.2151176634854977	-0.05187551423453325	-1.2744195570401842	-0.13614858765298746	0.1080448961086135	-0.022522512809898088	0.04438462087568461	-0.593676534711575	-0.05103765430820454	0.32044383926748254	-0.6786399968369417	-1.0869001927395128	-1.1827487401298087	-0.07008702703804204	-0.6030693381852433	-0.9829550867243823	0.1931505799070587	-0.10620240506801999	-0.782513915886242	-0.5121268969610917
-0.21418551472671704	0.07597364495378758	-1.3292615950380111	1.0047044119410258	-1.211670408483677	-0.7625133547202949	0.2545527112397307	-0.07567253385853327	-0.00881003210764555	-0.9274203678637862	-1.5820942068380959	-1.2089345969939242	0.1552888066243278	-0.8857125336123177	0.26837646615597144	-0.5094708885751543	-0.5586887762344996	-0.29876281677991595	0.34953253651927785	-0.47515354440057467	0.6418488406314122	0.3501940950111886	-1.1464193967540939	-0.03076947036785226	-1.168076442328442	-0.17834037885739293	0.16249795607008938	-0.0612414527615085	0.06789163803811334	-0.6710967657026154	-0.04174322466395286	0.2976831487400278	-0.6677837656246628	-1.0697444845370145	-1.1509013185192842	-0.06748758905793402	-0.6081988370898677	-1.0062093858392211	0.10408163016808873	-0.14215983039222055	-0.7606083388763026	-0.48968529016438866
-0.25014703078537337	0.07767653455863774	-1.33196345581816	1.011301065288452	-1.1933665532471234	-0.7527350930728502	0.27632602270564005	-0.052557674500710284	0.020878440955080485	-0.9647120242631322	-1.6553925586242926	-1.2061963487989718	0.1753939893696777	-0.768187798469024	0.3101483219754958	-0.5010161893199725	-0.6035638095550575	-0.24508629007804492	0.30530409469040076	-0.4644357490784866	0.6826859435578865	0.3717461451431821	-1.1693693102003382	-0.029050012019465075	-1.0564739886463346	-0.17403476353793693	0.22435853819185572	-0.10198387173970207	0.14350357851179735	-0.7592025023558435	-0.010623857677580955	0.30868191701315734	-0.6218911069237338	-1.1210730625081768	-1.1068150590658195	-0.03688938477624894	-0.6610390865484929	-1.0538026745289764	-0.030960074968058027	-0.14367253965320131	-0.7447603467238492	-0.5268858116940496
-0.28880413752575607	0.1168678496288438	-1.3194102279175781	0.9852218043508014	-1.1622855866015915	-0.7124652346064677	0.2889867346647819	0.03659645053810713	0.044660300165949116	-0.9806823979614938	-1.6606209380268182	-1.184888349714545	0.22667712158753273	-0.6459995308311098	0.33537870504781814	-0.5165304455080493	-0.6789653943418953	-0.21183038037941668	0.25647875514449	-0.4849433466238076	0.720194743054863	0.37012978079061615	-1.1885471034691226	-0.041818263603838	-0.9237576041320692	-0.1844830464625431	0.3361413671470423	-0.1798640838338636	0.16552622403480682	-0.8596554617693046	0.012071022749187092	0.31739675593673267	-0.5783569728338531	-1.118097916348641	-1.0490381874097725	-0.0016840366581457045	-0.6263432728460346	-1.008951185890616	-0.11602156734755327	-0.2059916081274406	-0.6611847959107903	-0.46655789918448126
-0.30778975370255407	0.14692887261777815	-1.2751224329027733	0.8978320679121887	-1.1342368257239888	-0.6419824101284608	0.31042559580463647	0.09508991731219546	0.08060168102566498	-1.0132375887264302	-1.7405144016699925	-1.1531783191232594	0.18112741806814578	-0.5600550179275066	0.3882995148453202	-0.48938582090177024	-0.7575537069532584	-0.17632176295058494	0.2012221488410196	-0.5012535931823289	0.7640967759072766	0.30096451891661047	-1.2203385171299046	-0.05028751804894087	-0.7743500223226398	-0.22806157336668473	0.4358227303250562	-0.2444703456963026	0.16981386849544586	-0.9604068369602157	0.03421362028237073	0.3897223348575286	-0.48431076793883676	-1.1749020372454095	-0.9725284814241684	0.06977632449787176	-0.5966214466103777	-0.9350028956187024	-0.23711444201261417	-0.18785422861870105	-0.6316895275914824	-0.3884780641616644
-0.3195810164544375	0.13499016485004023	-1.2026221846254808	0.816484733269696	-1.1312046199560595	-0.5819946793925995	0.24817318287768378	0.12685597218980674	0.11136354749612407	-0.9930370247875928	-1.8085640464493538	-1.137287396253671	0.17848964223632402	-0.454944393046005	0.4462531841368477	-0.4767196018106933	-0.8867260128053545	-0.1389728773300984	0.1815012584306919	-0.5575291578544741	0.7661079830886011	0.24716690009736036	-1.210453890832053	-0.10107676985041233	-0.6972665925339953	-0.26527547835371196	0.5059791094144102	-0.3043187143544592	0.24920967525484392	-0.9973727396151327	0.06312984149397424	0.4221565701669632	-0.3786484148623845	-1.224734798658781	-0.9280539022603088	0.14628275734714	-0.6414639002587805	-0.8499265548179092	-0.3156277537962212	-0.17061729394124728	-0.5147792411239798	-0.39186114042271847
-0.3356572992168191	0.11158380397373316	-1.1414939331835945	0.7218955051850141	-1.100447797479158	-0.5342310898258795	0.21548447676036817	0.17871352888740993	0.130272882850567	-0.9590667375043491	-1.917660505165871	-1.0998134194446882	0.12758441431579332	-0.3719508440276264	0.47498828485566574	-0.4354713087619473	-0.9946724716685867	-0.04803534292546243	0.052637916683945275	-0.6195345839092821	0.745803301233488	0.20448514504339385	-1.2409015104215595	-0.16693946269996085	-0.648440583306773	-0.2880365434933031	0.619193827285369	-0.3137649461844501	0.24515169766986586	-1.0223394003612027	0.08278878630004657	0.46853165245879574	-0.2488396210930691	-1.2272181464134833	-0.8319079720558827	0.22770200765216475	-0.6447530860958752	-0.7850920365651606	-0.38913951689037735	-0.10043035911767899	-0.4646656779741199	-0.3605227124621174
-0.345084725362561	0.09687763254847069	-1.0615852264405077	0.6319232563517896	-1.0524144338239547	-0.45062801489667736	0.18805861996177967	0.21544113046102642	0.14033999808319755	-0.9360963959022376	-1.9774595340784678	-1.118344376907766	0.14036112558667624	-0.25463855284643777	0.513546626342937	-0.4423864138753412	-1.0718031622087174	-0.009027082205734057	-0.08616958797864278	-0.7081458015262454	0.7360461396916769	0.16456373769433114	-1.2181855026147186	-0.22371197290502307	-0.6253007116814849	-0.26699021224929176	0.6680217532718886	-0.3587937909813719	0.25354614914031864	-1.0403017220718136	0.14992448226170096	0.5076162855718881	-0.14234299695538508	-1.2738631174046557	-0.7430635455320933	0.29492055750334145	-0.6358621698627454	-0.7219835002167193	-0.44904807475614505	-0.04294526657407818	-0.3560727610122016	-0.3486614274136468
-0.34593414955976265	0.07913952628445939	-1.02946373851865	0.5522335464517871	-0.9757477350060819	-0.41025994401097876	0.08861015033170214	0.23388523351709614	0.15767929223689023	-0.9069869647064918	-2.048422403561704	-1.1175987861760368	0.15511265650783201	-0.18648788117710896	0.49879922125170423	-0.4450809687051064	-1.1972989993329173	0.05050047194910832	-0.23220103182125001	-0.801778734748084	0.6649845088846245	0.10263826197291367	-1.2329528972641322	-0.263620267466189	-0.5922090234494369	-0.26458383180744793	0.6663823535342425	-0.38551218129001935	0.22139346865905432	-1.0010824846955815	0.22026763796281248	0.4971238213185882	-0.03626283046104467	-1.3162814323908443	-0.6918119025109537	0.3254401792903717	-0.7099125710917459	-0.6045251359077357	-0.4976590006588285	-0.0010274994664738065	-0.314604635097579	-0.32785165462868593
-0.3422038064165661	0.04965890523295578	-0.9961998147489496	0.4806035465354833	-0.8883022650035943	-0.3895038261658794	-0.0274998235282919	0.24096397015209411	0.1480662706469056	-0.8707462550121932	-2.0550391384095397	-1.1074651862562228	0.16162031813122	-0.09694523529324134	0.5309055410117189	-0.45311895079246867	-1.3035370728719176	0.07047823685254272	-0.37735673223646454	-0.8486520210828277	0.5594204821202365	0.06862565004091017	-1.2301628388881611	-0.30902933585189996	-0.6419380419795132	-0.24779143683732724	0.6628076988775142	-0.4145443624984133	0.18952944403891972	-0.9696509304975676	0.2505240280967957	0.4698912277211932	0.0739353784412721	-1.3726115533012373	-0.592668175374418	0.3915068313168987	-0.759941382160277	-0.5129591163760717	-0.5507810640141365	-0.0029685605112999753	-0.31595550536135375	-0.3536054257869695
-0.3245462746107973	0.032158837476942544	-0.9511849862543089	0.42635016341503534	-0.8083160897921535	-0.2972785110238314	-0.1234477254798223	0.24598906403361392	0.13948111846670133	-0.8507576430577911	-2.0125006370385012	-1.1516802305375404	0.21046187490888552	-0.056776931107423725	0.5350384037293114	-0.46261285842124844	-1.3844038245859636	0.03797481200579572	-0.46613814888598953	-0.9120169225345428	0.38733765771134865	0.04670951302500394	-1.2174428545838087	-0.2868697505242595	-0.6819419742995045	-0.22178767133825175	0.5998059023177938	-0.36969381592462247	0.19920373120241536	-0.9385366298592862	0.28461273352345623	0.4182859807584415	0.15820509310528993	-1.4170898010345352	-0.5358114028069723	0.3959686719796391	-0.8011376419220504	-0.41019396151227216	-0.5883208700307525	-0.03349921498115347	-0.3694326143376786	-0.3020610663233265
-0.3720655136512808	0.010955440514775627	-0.8895776257787332	0.35468471109359073	-0.7256598413059387	-0.23147837367848156	-0.2158940366845104	0.20415278399212636	0.12737340213453652	-0.8206819281996689	-1.9813147040937973	-1.1740555219384523	0.2591235912232858	0.04883325505540913	0.5109615320433993	-0.4883717346682558	-1.4666419388219125	0.0076938364457007245	-0.5358379225105769	-0.9132274188438061	0.27324157791833537	0.028124332676734087	-1.215281881768752	-0.27465992772626996	-0.8540142421454202	-0.20329304888145328	0.5410502474458342	-0.34647805204424886	0.20931113955431058	-0.8886757362040594	0.2482163888381243	0.3356196997919882	0.20162320812306037	-1.4569272516680347	-0.4219780303298098	0.4061293096225348	-0.8053033776624933	-0.3620567879729636	-0.5528798861641961	-0.009732373356203656	-0.4355431791775729	-0.22316076518491768
-0.432000786110602	-0.0038379959612464274	-0.8836980479534796	0.25870075148607813	-0.6573675528637567	-0.19014546951852213	-0.266543655373061	0.18760818836899568	0.10969853949752591	-0.8122985297663966	-1.9150676395201096	-1.2089847445939013	0.31273419043623163	0.13682589468816136	0.539363739578123	-0.4806858781900788	-1.5085533321458495	-0.02015995986298872	-0.6062003571007615	-0.9456171570353868	0.15575043401580196	0.005422187599016165	-1.1712551993470652	-0.24125615616850857	-1.0320098555271822	-0.20503927344737943	0.40427058522402276	-0.3606582824060073	0.1619996170013972	-0.8336597039940802	0.2682583112929996	0.23345093885711926	0.1812953117688104	-1.4012477097903233	-0.37449764839316296	0.4406269840979105	-0.8279323872490284	-0.3265467753778046	-0.4919899036902075	-0.0231478710010605	-0.4926520725113832	-0.1262691947214944
-0.4645300565400328	-0.015408470530579393	-0.897713435067655	0.1987293597618317	-0.5727511840092512	-0.15168216625813916	-0.2944668907738961	0.09844872002328806	0.11733170065895893	-0.8218738682632525	-1.8562704426355854	-1.2327130750130517	0.34526294384347356	0.19834988471856355	0.5606563878658826	-0.4786727245416615	-1.5407996603686747	-0.019489835514844317	-0.6912668976988863	-0.931237265894276	0.059962467640976215	0.021839697311555217	-1.1290649088657492	-0.24238873299788302	-1.2456232308921755	-0.2281835183417454	0.3004323241455197	-0.33783390119617035	0.157506354960745	-0.7866053890192399	0.3120872645878737	0.11825146654700724	0.14674708054500282	-1.3623230369961972	-0.3426645519279869	0.4316841595267594	-0.8820039293810368	-0.3511204645516508	-0.5012456644855727	-0.0096639639227174	-0.5064555202871401	-0.06417290419697626
-0.4783503093393576	-0.04870919512646805	-0.8797344302480458	0.16524091467784946	-0.46727289646168907	-0.19888686886385556	-0.31659418386966276	0.01623917645005079	0.10438925370097363	-0.7815656731787521	-1.701153483503969	-1.2955205785310029	0.40811017957630025	0.2569707057869281	0.5891923784489564	-0.47215198137812	-1.5444698439207067	-0.02660134033788105	-0.8025617179234474	-0.9196502312959923	-0.050215622738853306	0.06096495670027363	-1.0365747443604747	-0.23372477931354552	-1.4062774774533349	-0.2019167628125298	0.14441540394667723	-0.29421831076110083	0.17223817586793094	-0.7153523228945181	0.332617256755412	0.02248484378609585	0.08580956254445135	-1.272763737199103	-0.33579899698388804	0.41682890325890287	-0.938596840862892	-0.4106964636701715	-0.4560880898160226	-0.03440201563398999	-0.45455103340255876	-0.004196215956661187
-0.47320779069285307	-0.029799126676583222	-0.8684761216466652	0.09396899142403173	-0.35580554803461134	-0.18279297558396962	-0.341001803187403	-0.06692624655934161	0.09831364550085012	-0.7606851419120676	-1.485947904821539	-1.337840422005655	0.4947101039152132	0.28282224443200255	0.6427421961281434	-0.47805331711891463	-1.5089100428126347	-0.08579990455638982	-0.9188549693246207	-0.8981924297103616	-0.1387972764355511	0.0728183137219408	-0.9723687764609548	-0.18333823905926636	-1.525580372436178	-0.22124431649530188	0.05915582445651404	-0.25233059676078234	0.13943910722721573	-0.6653891140118449	0.329329019682769	-0.06058490566133806	0.0071575050378681285	-1.201132596965702	-0.30904022929412633	0.3843347935807442	-0.9271728098056963	-0.4802384997440542	-0.46691052812502826	-0.05823654182425653	-0.4457509520397009	0.037754825360041704
-0.5108628735662852	-0.02687708772436879	-0.8720701137538285	0.06563013717160983	-0.26785460178439646	-0.17538904857610355	-0.320338645449219	-0.16782066641376286	0.09874551842808962	-0.722590250896149	-1.185776549271946	-1.3734452179890921	0.5635697823118884	0.2931404926609068	0.7054920398509064	-0.48757055193166166	-1.4952262811577992	-0.13813251456049608	-0.9531285799531279	-0.8948184522273959	-0.19143299767808025	0.036310042309066766	-0.9121644278733576	-0.15876017145815421	-1.6255149670083753	-0.24011733220485726	-0.07442676800119877	-0.22432663209038256	0.14753635305858037	-0.616564243843066	0.3316084431207003	-0.10245546264483303	-0.08268860640083316	-1.1633662265098215	-0.2830709790809682	0.34648307276758594	-0.9717907742554377	-0.542630953353585	-0.48791531380022246	-0.15050533956091472	-0.45216125689291725	0.05644841358572121
-0.5189027133658912	0.009467242293934036	-0.8522065737337969	-0.0025120978761923097	-0.1706351046171386	-0.20608902566902323	-0.32672008043854217	-0.22180724465847274	0.07203313630600919	-0.7355277185061143	-0.9667030679208614	-1.375340418795757	0.6101880147763847	0.26348060286614333	0.745932541007061	-0.48780533473665155	-1.5281674265936358	-0.18342822298727848	-0.9906288273990157	-0.8456648901054586	-0.29089907247877134	0.03345186301951222	-0.9002500552373176	-0.11463946739466839	-1.6746169598547553	-0.2572163468599309	-0.1809457348251732	-0.2025128584611434	0.18461377970176923	-0.6017981276704532	0.286794103372197	-0.15207212904731246	-0.14833969344630887	-1.1590580724834645	-0.29085413454180403	0.28266902671685423	-1.0117137543882557	-0.6269974155118863	-0.501936947814671	-0.21785543484721326	-0.46817887423940396	0.1010637482569015
-0.49507483462453783	0.08283980121383641	-0.8013948353412257	-0.09573401293016827	-0.1064561885243925	-0.14097073347906053	-0.33767344952491146	-0.24254436107507632	0.05307310401358127	-0.7425328221694873	-0.7257394471467464	-1.384624348059363	0.6546952958136867	0.20840507207502706	0.8588712991691333	-0.44377790814415274	-1.5129194103696133	-0.2694676602832634	-0.9822600774384259	-0.8180958709766484	-0.3756406099266624	0.048650501620014185	-0.8860242618309068	-0.10416008007956726	-1.7451451240528844	-0.2910523333046891	-0.19138672341874224	-0.18427668485986004	0.27117458103051323	-0.6084165485026002	0.19094442366171005	-0.1524538302585025	-0.19898767264285802	-1.1210846783181203	-0.24444305807685146	0.20089458093257	-1.0486873066301066	-0.6691616568098866	-0.5248770706304476	-0.30983248447175954	-0.4276212873937399	0.08969059682389946
-0.46106194912845744	0.15099099133554608	-0.7615253316321313	-0.16039956843531739	-0.06520894768412563	-0.05430084236964283	-0.30025602874474544	-0.2639265577576028	0.022618023101810374	-0.7169357252047094	-0.5245621295523657	-1.3608004533459177	0.7120731453323582	0.08696552532320403	0.9299517213427222	-0.41956229423861247	-1.4915489145476368	-0.3220683426305578	-0.9767833766813014	-0.7943393439052648	-0.42567137803991406	0.06244564921048662	-0.8133118970214357	-0.10816849051430207	-1.7939078384607197	-0.29779557012734453	-0.22843125210418883	-0.19615063372901706	0.3323660064511726	-0.5974736731398166	0.13822031409149987	-0.14840060791427864	-0.2564567136970862	-1.0941800269176016	-0.25299471177849286	0.10317534914813246	-1.0742897220911378	-0.7098369788333516	-0.5101731634096377	-0.3200582223893764	-0.42711512496020704	0.10752102094299565
-0.43537706125674946	0.21903360645980072	-0.7161937945330055	-0.24417050614709215	-0.00862984030695505	-0.0434422045876276	-0.31869897389381036	-0.2823598215339815	-0.004415864759064948	-0.6714362617218628	-0.3558030261978516	-1.3251322632266616	0.8018732580042712	0.033100140126706964	1.0138851768503372	-0.39533501674108845	-1.4747642626129416	-0.34326466488718477	-1.0237632918228081	-0.7715605617285617	-0.4886090203488938	0.005981992960766763	-0.7904730958764914	-0.14633993894603042	-1.7920260224345839	-0.34535956186178757	-0.2607146833300635	-0.22625714204628644	0.3368002171418946	-0.5461427998138403	0.05743836771215875	-0.13538372324640485	-0.28764721447150876	-1.0364588190906736	-0.21668057242680278	0.027821822947339907	-1.0480111206987206	-0.761152041098354	-0.46761604372576027	-0.3321474378055659	-0.3884458147471507	0.05269352420907984
-0.3340398874055408	0.2990610189989093	-0.6729964704021316	-0.310045865764472	0.04635879711022918	0.017431028686611515	-0.34158194243429224	-0.26376072441162174	-0.01729439015103785	-0.6233561315636329	-0.1715017056301757	-1.2970704232246217	0.8237302319180232	-0.12245431983588273	1.066716396568189	-0.4142863744376461	-1.4565947170705897	-0.4361111012365885	-1.053151016956009	-0.7498677359393954	-0.5636568594053326	-0.0017754811023089178	-0.7856514677809776	-0.1640932857993406	-1.769067459943956	-0.37822919208878014	-0.31600710978971114	-0.2020557885567142	0.37532344690255137	-0.4474795060717686	0.003744507112818185	-0.09239804279131313	-0.326132658737862	-0.9680379514922641	-0.18745359052204072	-0.011748722138088388	-1.061143285764498	-0.7781192183876042	-0.5185073627208574	-0.31403060377900316	-0.3793558056872465	-0.04473567795487053
-0.21336446414989832	0.37927926799287703	-0.6191065814220276	-0.37186572083285324	0.11010629274996438	0.0878385833245442	-0.4047115620187127	-0.27550808002561633	-0.03219320142750274	-0.5743954948922833	-0.06351379886435579	-1.2863766840748792	0.9055973687382906	-0.21830271587654027	1.075710485842796	-0.4487212653606698	-1.4648764239427208	-0.4827127003850464	-1.0113841165655129	-0.6859945230101184	-0.619740595840638	-0.0315116997864215	-0.7758374975106193	-0.17129788653274117	-1.771603536632756	-0.40385804488287363	-0.31201926318217815	-0.16659100702249047	0.4206166995548773	-0.3958389164805341	-0.12732163362466759	-0.07735684025455505	-0.34512061215243905	-0.9442454003975417	-0.14816356879562573	-0.03179920958330555	-1.057947202914942	-0.8051669118966288	-0.5369853946816425	-0.32245946146111015	-0.33920483863133644	-0.13439663886473613
-0.07795200046692001	0.4337102105089635	-0.564622784472691	-0.40941947331382555	0.17882280701665149	0.1635852081373847	-0.47900730239162986	-0.2093515478416244	-0.06562273804175837	-0.5427162364630246	0.03247554016758927	-1.2859140015015094	0.9597608805498451	-0.3101368351982542	1.087451631290216	-0.45533446899884245	-1.424904501208267	-0.5142338816992037	-0.9967627133650758	-0.6630239174457822	-0.6770824446770567	-0.03064283953551613	-0.7912153450427305	-0.09049254738813328	-1.7512003284408943	-0.3702906277284303	-0.36441077315520076	-0.13946106506074524	0.47679840723417416	-0.3233730113217188	-0.2629096950468655	-0.04867853874774909	-0.3321900458890676	-0.8938188837443215	-0.10624175968290228	-0.029275921530723347	-1.059993656417167	-0.7778395618988249	-0.5536023491160746	-0.34044355400415516	-0.40045936423016465	-0.22939960989281474
0.011946934496277007	0.4928282854803284	-0.5277397984758334	-0.4689883586254423	0.2225174237975523	0.25030667558773095	-0.5395360219543421	-0.18000656439913948	-0.08378929265251236	-0.4794347741144044	0.07008320246192459	-1.3007879688908166	0.9984707912367675	-0.3481103885620873	1.058313863506879	-0.48565256259056183	-1.4399713247909356	-0.5272028869189939	-0.9086560893144403	-0.6408467558742839	-0.7263404853190394	-0.01989757984347317	-0.8245110483211088	-0.06280128540689842	-1.7635122953388866	-0.3968886722984305	-0.41873710118241575	-0.15024057807435337	0.4622020341428348	-0.24552019853002935	-0.4017566424831175	-0.02509705684021484	-0.3223273049112639	-0.8644146786607134	-0.10914988911727352	-0.03457465477838214	-1.007942970129009	-0.7397451667942789	-0.6308299393760104	-0.3771062534050347	-0.44839958855892875	-0.3102480142359622
0.1460884960447635	0.5294405311177803	-0.474530293511778	-0.507778478725533	0.2642286041256524	0.28081793465158306	-0.6007432218086488	-0.17967318021567685	-0.0839463711706097	-0.4307139873809975	0.010473576998931556	-1.3158322488838174	0.9934477177529606	-0.3586734640492852	1.0196382366682193	-0.5327057900251505	-1.4310161882613788	-0.566604825914817	-0.8287631002555269	-0.5975387623749601	-0.7519285530676789	0.02616049409692415	-0.883794361401933	-0.008216122931234204	-1.7647954344777594	-0.37436432634186084	-0.4717441280849175	-0.1885263868666375	0.472317130863558	-0.1653224690714346	-0.5422721521906656	0.010649329431232809	-0.3138642292755301	-0.7981434853088103	-0.06584380872807481	-0.0024670710678265538	-1.0035730194414492	-0.7036279624760093	-0.6887354692277216	-0.4344522731946995	-0.5526536511464217	-0.2621433002734372
0.3040314474570178	0.5812309984951736	-0.4232712597504462	-0.557556530062714	0.30981150646794986	0.2935246851280944	-0.6828429327114979	-0.17974044863277502	-0.06464630955018555	-0.40609618104653017	-0.06664756013886713	-1.3287305900702693	1.0112213960446277	-0.3728925133167197	0.9912203847656869	-0.5426632194026094	-1.397205749130529	-0.604998198073338	-0.7722366565413757	-0.5525142784422535	-0.7887174522810197	0.08701212690957447	-0.9087676583451788	0.02887350694105715	-1.7705530139874675	-0.35550973177586515	-0.48587513450320907	-0.21228673335476395	0.456764661847943	-0.11711002862122961	-0.6653332767540509	0.010385666448196587	-0.29555294613808025	-0.7178679342567065	-0.07121009562569688	0.034864617334276767	-0.9081550295166751	-0.6264261938624909	-0.7014769323044361	-0.47395475690978917	-0.631190500525053	-0.26151178720491947
0.41972821153336337	0.6043214202759513	-0.44386556203398386	-0.5404754728190722	0.3098338020985968	0.3280204635417824	-0.6759420580472539	-0.18684132182488916	-0.01579492838012512	-0.35283647879753954	-0.1432276242796054	-1.32679848819947	1.0090999033793897	-0.3986506879081004	0.9411564166772756	-0.5445109267659543	-1.3119056049592095	-0.6334029138194482	-0.7281560601423492	-0.5251372431332373	-0.7933664925839247	0.10515177855254483	-0.9092445865307577	0.07528272400551048	-1.7381870206727892	-0.36424216255660996	-0.5067476240128943	-0.22736205894603115	0.4260593241068018	-0.07506533115110214	-0.7521613244755941	0.06480766309888805	-0.2562271575810662	-0.568526088747275	-0.014691046688418165	0.12329917157697383	-0.8257145993316582	-0.6107304001552969	-0.7546028274251833	-0.5303338705178878	-0.7032609127838029	-0.3414243359680001
0.4914554310566964	0.5772249742285661	-0.4574926796315381	-0.5094188710931347	0.30062774754930416	0.3090910868154266	-0.6580824199365419	-0.24279388396522233	0.07682825585280535	-0.2717623991510376	-0.19139179771630513	-1.2996165966498512	0.9817228283869935	-0.40844258585091014	0.839078528571064	-0.5534181822261409	-1.2866682893688648	-0.6646094484187297	-0.7008096593285856	-0.4762849013072036	-0.7773602264181502	0.11756621303232548	-0.9091391722961901	0.09382977827709457	-1.6901428256275022	-0.3151884145026563	-0.5426698211027303	-0.28337712623934475	0.3773285617994423	-0.07240360814454208	-0.8222162329662963	0.07994524170373979	-0.21228540507084878	-0.45003574076996716	-0.011360242180532828	0.226943778918662	-0.7120580512874055	-0.5803997816558615	-0.7588024423475276	-0.5158990270098365	-0.7563826206608888	-0.34551605981345174
0.5832129517411817	0.5740917791693133	-0.4498155900698547	-0.4719788537605468	0.26345285509808286	0.2926967267677952	-0.6946413934115112	-0.30188770943488574	0.15813884122838778	-0.2394343321472013	-0.30861620915789645	-1.2545961629892852	0.9486276980961543	-0.41969853867569473	0.7197722093050297	-0.5690798768201517	-1.2647521325359665	-0.691630598117784	-0.6777180158501322	-0.4453963625013208	-0.7664126185463416	0.10594273672845848	-0.9069949897844409	0.08796465140416013	-1.6376893271134976	-0.2811026093950126	-0.5703934724886695	-0.32118474240977435	0.38586021508623475	-0.08402947582785639	-0.9190947992775447	0.12457034252515549	-0.18060159451972416	-0.32260548138956524	0.05130392557197054	0.34038357747220443	-0.6063716773677651	-0.5544488674712577	-0.8062970654984983	-0.5532591855024451	-0.7923771295617201	-0.3464866936909003
0.6231576746298508	0.552798533455652	-0.4756400350670583	-0.4363495551220472	0.20697733665099266	0.2658153354864837	-0.7398556176631751	-0.3650714546641141	0.25493560267407356	-0.1796921808071248	-0.3886879678127907	-1.1566069956899647	0.8541016579313926	-0.4671063229843965	0.5903106094156001	-0.59235943445271	-1.2884452702045999	-0.7121505491217921	-0.6303604623182018	-0.4303250978736067	-0.735749404855423	0.1408609522164095	-0.8956857518354795	0.10821196721131406	-1.6010794322236055	-0.23935002418114096	-0.5452805667910531	-0.31593076762976274	0.4192634979189921	-0.11306424673780154	-0.9501394572930554	0.19224046525239047	-0.1494430131617118	-0.22296984117066027	0.07656511175126345	0.43083724378898786	-0.5276256915227728	-0.5225405381291435	-0.8224144562506532	-0.5632875101045562	-0.8129829588632138	-0.35796612458367383
0.6051727852156439	0.47853269909721774	-0.48537454052055545	-0.36089445443734836	0.15913522062785435	0.2126757966849865	-0.7143822402013137	-0.454255922052771	0.3427562860135759	-0.14267929561397336	-0.4717969296288217	-1.041424392575246	0.7910841455795226	-0.46405045868252304	0.48493200621911636	-0.5854527677713949	-1.3517981369436691	-0.6990095485386592	-0.6124190512083519	-0.42551851644941296	-0.7090279780677685	0.20280540798425947	-0.9166037346846201	0.11150061220578038	-1.518716272037165	-0.18607625672303768	-0.5169261544608306	-0.3707473114561869	0.4457806722607872	-0.18638935983541965	-0.9816729590470358	0.27078819817667127	-0.08013154835740484	-0.19913035845673382	0.028866188062320275	0.48808588065015257	-0.4146688883167268	-0.4611613480387648	-0.8010552103764471	-0.5720311191370879	-0.8169898733963473	-0.3362335189291183
0.5903637949111473	0.43706750400556454	-0.5313951092404122	-0.27749086555555735	0.10130181252196455	0.21334372018053255	-0.698524681638365	-0.56734968403437	0.46955146875578463	-0.06503856638201715	-0.5512446806539769	-0.9004091522046214	0.6960262478886742	-0.4878802522036588	0.41911397011888935	-0.6028504908355116	-1.4128039394384355	-0.6698882881904276	-0.6249436172459605	-0.42645010144610235	-0.647053481272434	0.28895097915241086	-0.920242235197183	0.10295267366056722	-1.3986729347653282	-0.14922458430423183	-0.48083181204671244	-0.43326433065896747	0.44736726315115816	-0.24747076525899608	-1.015279095504434	0.38471204923333735	0.0030392309739253553	-0.17529386400359168	0.029311766711247376	0.5069669956522008	-0.29302775104174766	-0.4108770325278564	-0.8133000000168163	-0.5574194757520986	-0.858697269106082	-0.30472574859133117
0.5315138118190477	0.4633136593531594	-0.5798620773911082	-0.24762350407275596	0.014951606799745932	0.16977164202385422	-0.7098531168620771	-0.7051834339979265	0.5858307188089846	-0.0069355076709106105	-0.5884602394044022	-0.737854855317224	0.6144947407992956	-0.5102330732960124	0.38825777756829655	-0.6159693810003023	-1.5004725354096422	-0.6818052859279794	-0.6224718701300772	-0.43613879575607006	-0.6171269700177384	0.3527453580083684	-0.8673218202825689	0.044902240583617775	-1.3219238429921851	-0.18013047070589136	-0.39728255345409746	-0.4533973724737163	0.4112209427974432	-0.31437484519566894	-1.0291300293064407	0.4805368645636204	0.05010478411018193	-0.2093185759899538	0.067647583843131	0.5399759309087628	-0.16403337492288364	-0.41266173666093986	-0.7826859129709505	-0.5538821190855098	-0.8270669985413324	-0.2715134763388356
0.5071517554040297	0.4593265698155685	-0.5823505089408498	-0.21641860663134316	-0.049672407257887984	0.15875564699938258	-0.7106511101316965	-0.7428201801556487	0.7115515333775371	-0.01062179651132736	-0.6468281651155676	-0.566746579523844	0.5359921771645743	-0.584723756430894	0.37996502056182524	-0.583242879368806	-1.5411455246176815	-0.6995820444553528	-0.6254878791351988	-0.4606676254265791	-0.5692317812306081	0.41436534624129634	-0.8225876279081618	0.021707818832208636	-1.2648853577239756	-0.15831574314296018	-0.32056270600589387	-0.46234591533335456	0.42125164286111183	-0.3899949062974072	-1.0237108166252442	0.5593649404297374	0.13117975591076475	-0.22902348609545817	0.15908708956827325	0.5880871134214047	-0.08499505475814147	-0.41657178859603816	-0.7157078573472192	-0.5383611059298985	-0.8765110335323714	-0.2345851235654366
0.41955758139638955	0.49588407375906185	-0.6207453183763537	-0.1627565637321962	-0.12592535062241672	0.16681390684054484	-0.7058352486514059	-0.779728118336805	0.8328538645908654	0.02616708985382742	-0.672605560282297	-0.40794152537055145	0.4242954284856794	-0.6581866400492016	0.3408032805488982	-0.5423378582026035	-1.6284515557297272	-0.6295513581516207	-0.6373024849988095	-0.5067379042290876	-0.560055880770107	0.49357945035810324	-0.7640638101422226	-0.0817776677032456	-1.2080809883190153	-0.17136989401528285	-0.3115109477566657	-0.4405935321114606	0.40992347939944473	-0.4122035717344173	-0.940143667384852	0.6258847518139945	0.16281659474543178	-0.27144517341356456	0.24310039830180585	0.5939330847807212	-0.049172536336912084	-0.4091406610429689	-0.6507772782166492	-0.45776623077869855	-0.8547556410456153	-0.2694281220153897
0.33219645619405636	0.49975619978268265	-0.6186476236873212	-0.07665579124598387	-0.13308910825400125	0.21160207014379528	-0.7267793167616141	-0.8291770840375186	0.9050680011744877	0.03963591384255146	-0.7453262693127011	-0.2779962257676072	0.35401996408033237	-0.7200682473946725	0.3021705097965981	-0.5539513497566475	-1.712766830800706	-0.6083947756600074	-0.6847750483025439	-0.5294797870086722	-0.5501737752575456	0.586290589048553	-0.7456384465855737	-0.09759721141085963	-1.1369596734818135	-0.19165232190221976	-0.31708460362903645	-0.41865361449721983	0.38359882610064805	-0.43859843634211126	-0.9163636337381446	0.6648979771978715	0.19206107865781036	-0.28480988405705376	0.37642731613368813	0.6013718587907941	-0.07261625369638824	-0.41916746164853846	-0.5886502376400787	-0.37459145920414255	-0.8478103332032054	-0.21623551167512764
0.2774215306865083	0.525057226977284	-0.570913813741978	-0.03383282370570989	-0.12283116300129038	0.218898719350583	-0.7848608569641609	-0.8654251238177523	1.0011019095937606	0.03783767335237842	-0.8458448775911194	-0.16846752800497597	0.32429376414189104	-0.7792845673708466	0.28467578305236924	-0.543311591412114	-1.8246056811192521	-0.5812983137737793	-0.6839028924398598	-0.5448993676845559	-0.5770685606133105	0.7623982265850555	-0.7452622792133954	-0.12544614192671544	-1.1550139691580743	-0.14060707350309615	-0.3353560304321535	-0.3490504054854785	0.3064137713070483	-0.4615016781904349	-0.8443095507532506	0.6610231165120879	0.16153255882373224	-0.34885056087228405	0.47690884111004345	0.5658184664526524	-0.05240234919825522	-0.4017831044935572	-0.4664971682172491	-0.3375465051045648	-0.8432429505383994	-0.1611215506665746
0.2347647130755663	0.5961349607743915	-0.5587338529539327	0.0340454862436955	-0.11329478239100832	0.19590545202835447	-0.8498880078172796	-0.897666255927606	1.0317728738277068	0.018514116001584473	-1.0073697078277746	-0.05203255954442554	0.3127425585715626	-0.8465502082255438	0.2258109099281978	-0.516887935839381	-1.9055023592492375	-0.4882213892531763	-0.6741377301210804	-0.5621230436668377	-0.5998509643231402	0.919186767135659	-0.7531777486159897	-0.09697056807616934	-1.199585624061568	-0.11373866245804332	-0.3957686881269603	-0.27960832746930236	0.27281127299607677	-0.527441333484259	-0.7840452430895726	0.6723209028596618	0.11515481039648137	-0.4034419636508405	0.5834129653481719	0.5185517345679493	-0.042409680300070515	-0.3653730645434571	-0.3752337116712312	-0.33627549407381147	-0.8461485831127838	-0.10446865883782845
0.1760196212949257	0.6600530885810506	-0.5266603870055965	0.07695503578047422	-0.09404945127419137	0.20170699994077848	-0.9058991368106198	-0.9014065707506493	1.0730324226968295	-0.03129591371850291	-1.091213701865318	0.002339644566883757	0.32314239421946994	-0.8626896893036502	0.15884922313399713	-0.5089177262902846	-1.958518284566091	-0.42707241405358376	-0.6633378386125381	-0.5844618852054242	-0.5931795662328245	1.0480605449703981	-0.8102552830836774	-0.07330272446796005	-1.282568430891001	-0.08220773517336662	-0.4377159407291337	-0.1827755262614255	0.20757463521624878	-0.5693837048191339	-0.7115116975589864	0.6398399892741378	0.060469163804046225	-0.4694940022659601	0.6539267380802118	0.4906486438163407	-0.03094702282944477	-0.36028878472001796	-0.2852927615971087	-0.30862562427399703	-0.870132709650879	-0.10252680182001397
0.1618655611969788	0.7388101468449724	-0.5010746000304398	0.09153430302890146	-0.07230032941101057	0.2193977836844251	-0.9193999180481425	-0.9062290960513193	1.0690939584174977	-0.095057619409634	-1.2182604316382457	0.03331066984711752	0.35483041538380156	-0.8668551013202375	0.0876752191966079	-0.45921474282241165	-1.9499435987104417	-0.40104696750037994	-0.6382839860574409	-0.5957999825666209	-0.5668535570917279	1.182676086439112	-0.888143581778141	-0.05777230970142048	-1.3779552230766612	-0.10895392767190241	-0.548359426056005	-0.1427955630913436	0.10289101357169068	-0.659392308362348	-0.6270266569153079	0.578772678308609	-0.011833966985289124	-0.5158555100241735	0.7172219139103216	0.4707372276169705	-0.0798013204553142	-0.40077575995609793	-0.25152932464022676	-0.31574847338404916	-0.9423862060296383	-0.04850211688468762
0.17155840642642733	0.8856170650193596	-0.4751923501594101	0.08134486903990797	-0.06393012090417183	0.22039186331293004	-0.9458331195825534	-0.9365704917293677	1.0696654893381874	-0.1424420217078422	-1.3313145453751531	0.0388342292865098	0.3835776046898121	-0.8716124350778273	0.04325160510781023	-0.4078157140311937	-1.9023878032012835	-0.2929800408681407	-0.6225176776668349	-0.5960444883108945	-0.524873431267632	1.2533733026194531	-0.930299968762394	0.010260632892825616	-1.5067345841467985	-0.11179949713086863	-0.6556098588903627	-0.12196033147261853	-0.009143331805526539	-0.7618030881962734	-0.5765362311212298	0.5153598819127543	-0.0459215871522823	-0.5039788970454169	0.7777867753369861	0.49519005952620976	-0.09233194054930052	-0.4281793108557844	-0.24730978453759445	-0.33024923459125455	-0.9763853757462378	-0.046665030813576515
0.16077316283790985	0.9876981875578963	-0.41641891287456084	0.05048877609348258	-0.0712746446488445	0.1914314317049057	-0.963032385710482	-0.8554891492394893	1.0217502023033782	-0.22569712350529758	-1.399095945493725	0.00671486843732369	0.37161599419394437	-0.8956817994093631	-0.05455812020285304	-0.37003225003005336	-1.8575984547854059	-0.2198729698752382	-0.6154256286946713	-0.6029579468770941	-0.5505921612465523	1.3215088117071248	-0.9708704888069848	0.0818615832855888	-1.6170866384976255	-0.1224556045016583	-0.7550575250511466	-0.08149316037638141	-0.10575143773593976	-0.8171687156130394	-0.5062561327225026	0.4280718878430905	-0.13490576759399336	-0.4892778717763087	0.7971446690609716	0.5148789153588705	-0.0805358826394699	-0.45970969211833757	-0.26236238241345367	-0.3643584726048311	-0.9609594170582868	-0.059161411649101915
0.1837876639838661	1.0226079307733162	-0.3520816067375764	0.04950502713004008	-0.03416577041749182	0.13290474409345152	-0.9151439539435062	-0.7775600715661635	0.9913109347671434	-0.2745584795121153	-1.4897976162772422	-0.022164472062448936	0.34911415958613434	-0.9469774771463622	-0.18065959433007692	-0.3370880810311972	-1.8117827551084804	-0.14745192817805902	-0.5846253566030492	-0.6087348416217366	-0.4998229752192169	1.3661860342654863	-1.0448172448064512	0.16731237549776412	-1.6413940018086257	-0.16152530241744673	-0.890099482656303	-0.09061779280998969	-0.1722599451232387	-0.9311700654675897	-0.4600196495585188	0.3570127120523137	-0.17024600600961012	-0.4709603015518725	0.7824331820379751	0.5095410413738904	-0.05757213836410426	-0.5055124717392064	-0.29850975771284316	-0.4178827382320753	-0.9664031146660019	-0.12137767610359067
0.20040636569070297	1.0994627524013318	-0.3595606106169753	0.05122583970398138	-0.03923000853778931	0.09773481745341586	-0.9139637051566221	-0.7703005212426534	0.9461920264545377	-0.319405418014434	-1.555748934137252	-0.08981399128886428	0.376636226841502	-0.9729099491904698	-0.2896196768711026	-0.3553858357739669	-1.7453209710220896	-0.09519976761809715	-0.5914304948080875	-0.610708157206808	-0.4568323376316944	1.4271157627330096	-1.076673521460214	0.2629016140091175	-1.6732784190067989	-0.1703150334382431	-1.01298083839719	-0.04091927136844082	-0.23230376115246254	-1.0063836798736863	-0.404249129321566	0.288590099203885	-0.2424230764549029	-0.42590857004059346	0.7454217329221478	0.4936155613329271	-0.04900170254853767	-0.48445492455813055	-0.346876709636006	-0.4681871167987895	-0.8984475660720543	-0.1814098493402037
0.2357718085488978	1.0989392365550108	-0.34570024570048563	0.05832111159772433	0.02874405265312576	0.004739809407477436	-0.8770448906606546	-0.7110175808755584	0.870079456282508	-0.38451616185539095	-1.6277683408189805	-0.07859171535899029	0.4240336988622643	-1.0404158564157813	-0.3702931305704869	-0.3437932945052206	-1.658225313725056	-0.0772147241441475	-0.5796318441664726	-0.6203942489506025	-0.39007099047876165	1.4465733062062234	-1.110195267045903	0.38648610911740766	-1.7029152810786552	-0.14940349104955136	-1.0726080849773054	-0.010252227972890809	-0.24706121970018788	-1.1252099453410134	-0.4078308253783834	0.2776499917162035	-0.27225641488541374	-0.3690379392643138	0.6776451227626001	0.46112209437317386	0.04562337159210533	-0.4780594819461915	-0.38414522665946327	-0.5429830465949254	-0.8617309751109747	-0.2651531845436778
0.29732127363580046	1.1259721920658927	-0.3372900693356896	0.015930427542173255	0.014059935928250805	-0.049038841278426074	-0.8271768217440465	-0.5818984782011088	0.8293523087702142	-0.47047718398747573	-1.6155051156486067	-0.12398352511372276	0.39972559388517104	-1.1302305657085563	-0.4498001781318128	-0.29179988199769286	-1.5854454014948685	-0.09016135352748149	-0.5408024039958905	-0.6123017459090898	-0.2874519626770863	1.4420490678432079	-1.112391966739377	0.46152861071922446	-1.761845649569316	-0.1499934968145451	-1.1852841741391003	-0.009002463845480401	-0.19897536439630742	-1.2161217141935083	-0.3983990629153383	0.2862814117349155	-0.3076986032765235	-0.3207180996256351	0.5794068364264023	0.3905223575690188	0.15693637472742988	-0.45072462088607057	-0.4533425313470856	-0.6053343943548325	-0.7650426383992659	-0.3611304075235169
0.34971841336226606	1.1702277839512782	-0.3627735924352994	-0.02357472555740392	0.032175495988751524	-0.09128231486889649	-0.8325656014691916	-0.45183542311481295	0.7411726602877388	-0.4773331694662433	-1.606108879846816	-0.1486051451392498	0.33072798421079885	-1.221101532867179	-0.46569783299580453	-0.2752630292185395	-1.4979445299310203	-0.07949723001967865	-0.5372616664472748	-0.6300654187208068	-0.21053365233680968	1.3806658093686353	-1.1260537465069693	0.550018305821556	-1.7408255578585563	-0.21189551824477051	-1.2120840361721292	-0.050985932826215954	-0.12989817688150113	-1.252722859790237	-0.4156641419878748	0.3731405963229464	-0.20001551628268838	-0.27069586936395545	0.5287576615457622	0.33612185816814827	0.2189925513957542	-0.37232162972204114	-0.5438934984792716	-0.6302356546648666	-0.6808680585634452	-0.43384400193695927
0.3902970691327747	1.186919086364845	-0.3323574121566518	-0.04443823012483548	0.0643311043137286	-0.08369163012813949	-0.8116224634210697	-0.31905568768131887	0.6765323941968369	-0.5018468983185754	-1.5907196876431544	-0.20843530049028375	0.2604280657774036	-1.2920268140980915	-0.45677768943304004	-0.24860216976187513	-1.4021779786934965	-0.062154775196516646	-0.5738306576223766	-0.6576465593906994	-0.11747688873126978	1.3366260177043296	-1.1555664083133164	0.6362299012717929	-1.6644976818631616	-0.3090893655695238	-1.248291089727391	-0.07986415110950232	-0.10406692392137958	-1.2478710673415934	-0.4542800830764537	0.45570685104700476	-0.09148472858687234	-0.25718387212390903	0.46148715377423966	0.31013764796208676	0.27022279875383004	-0.3554659665040619	-0.6490848750049734	-0.6046723858470141	-0.5997875362656588	-0.5285689351501176
0.39183226237182334	1.1715054872542046	-0.3447910571715769	-0.09637538452903446	0.12614222443181208	-0.11422887497295786	-0.7885392525135136	-0.15531548675846546	0.6207138128552928	-0.4716125817832105	-1.5949695519754918	-0.2436062724248657	0.1886138263362883	-1.4320611694788294	-0.43123669454895647	-0.200020039811483	-1.3226256996809536	-0.0913065303021198	-0.5702243054034248	-0.6456957894309581	-0.09818376698716352	1.2715616073391973	-1.2037588523559557	0.7344133440257256	-1.5507939472752432	-0.4171531053739634	-1.2979108204747274	-0.11311446068099595	-0.057155011403002984	-1.2310101068799457	-0.49602154037242185	0.5852102575728475	0.06263032714055088	-0.2685100362252074	0.4287205700395621	0.24544147496777796	0.30955474481174783	-0.3087962442409507	-0.7219865115620542	-0.578509741661602	-0.4786548952460695	-0.6084312669273834
0.4056755190661371	1.1647804195199254	-0.38107877062305	-0.12059466193351928	0.19682458732881733	-0.14481581885893832	-0.7508540668588448	0.01389482917689432	0.6012493164225354	-0.4431707993384374	-1.527058314266649	-0.282383405582827	0.14511696955154996	-1.560749745401599	-0.33528381347563113	-0.1793088581499629	-1.2462382491444597	-0.09955557793593828	-0.6067713935518821	-0.6161471265595994	-0.12444211005714503	1.1896657397311068	-1.1842711792246572	0.8133640567785434	-1.4129266924760187	-0.4928581146348711	-1.301440688771039	-0.11357044633947448	0.031850301435016624	-1.1712229999913775	-0.5454436247870829	0.7009657794719427	0.15999841986267865	-0.3315236506193699	0.43755531193329594	0.18816232932154703	0.42015682395452103	-0.22030495892744684	-0.7896193611599903	-0.6217198128024342	-0.34847529236632263	-0.7190907179641186
0.394713446471748	1.103884529111562	-0.41464763035449553	-0.09859697522407435	0.3055898768263855	-0.1691525204274702	-0.7734629461026405	0.2036198940876567	0.5498965370966614	-0.44013273031708716	-1.5094231210770346	-0.3630191756846355	0.1374738138044566	-1.6586329531616193	-0.29451010624802676	-0.13778184059703538	-1.2231320032404187	-0.16919294557156314	-0.595114357306675	-0.6001792244076837	-0.19902584563962825	1.1330226810220942	-1.1890081720356254	0.896869665630142	-1.260134037325122	-0.5646072936433632	-1.2462149021953899	-0.10111716879554525	0.06786428732375974	-1.1018593841543216	-0.560880589068705	0.8030137597702168	0.23609668919782273	-0.4522965146180223	0.4516798427827772	0.0974843624169549	0.494506242077803	-0.1976002583612527	-0.8381804193724459	-0.612667568494657	-0.20313598253580914	-0.7782617895143579
0.35735074955331336	1.0457064387183557	-0.4687217688493936	-0.07291441269588163	0.39401957886852157	-0.21226135016567627	-0.8056843890280483	0.34942862500082394	0.49199034725216817	-0.4063829999065356	-1.5242473254550375	-0.39383363353447376	0.2063533141132246	-1.7780011216000406	-0.2099701233411951	-0.10652482785066404	-1.2265644455259597	-0.22676875305851052	-0.5269226825942457	-0.5819755218288707	-0.17568305249577537	1.0599517145955022	-1.1598018762839721	0.9763702889129702	-1.1581516250854187	-0.5917607282034387	-1.2223163369784165	-0.05410165411816044	0.138592798091575	-1.0541693622012744	-0.6139319050450571	0.886430849102163	0.3276853445631865	-0.5668822736561873	0.46862016001485357	0.03832066877797105	0.5391525225213213	-0.16348271186959598	-0.8317380173985068	-0.6077341610380966	-0.0750864790070401	-0.8342741761224686
0.2825078280286513	0.9977816954455874	-0.5080679734715174	-0.029609351410190454	0.4510019961960784	-0.1965838649954204	-0.8507831925748649	0.5180740770649477	0.42685969950370994	-0.3977189717923595	-1.5138009676075241	-0.47882473215606697	0.31534761454664817	-1.8488091512522415	-0.10477911033688794	-0.102508929426069	-1.2306101234417892	-0.32173885951755626	-0.49011455190840847	-0.5266497868553246	-0.23091438704368264	1.0213104049094288	-1.1243299863523593	0.9924350618053573	-1.1115711254158993	-0.6034453244621163	-1.2204295946202683	-0.011300744004533016	0.16732663927860864	-0.9674059402484296	-0.6871529918988606	0.9784771893701866	0.34458001410923644	-0.6787207905994102	0.44510349753183576	0.02740345394380427	0.5957589124162145	-0.09132004950247458	-0.8191819789253891	-0.6028136652958038	0.0025038126531183452	-0.8206784663883475
0.22011683603186133	0.9746192278771689	-0.5251665093300598	0.0050481312053913315	0.5056828450047601	-0.21012650789387263	-0.8943510209222408	0.6628172953345206	0.3448042229099316	-0.39423365691051826	-1.4934288219298366	-0.49733657676028525	0.4150169385008132	-1.8750019615473867	0.027555838440027836	-0.0896839264350376	-1.2088442900579284	-0.42310362823661196	-0.47174489886381715	-0.4395098105917891	-0.26402511111813	0.9574775313114087	-1.1079848919922668	0.9844620616568195	-1.0454020143831784	-0.6598494682336036	-1.2201466089644817	-0.028729676416319773	0.21274797684248914	-0.8934349759123125	-0.7526917178161654	1.0994079417724976	0.34318934171578885	-0.8379340136906945	0.4312405879778568	0.04599729741209868	0.6865455610516772	-0.09170016445394577	-0.8388596271664553	-0.6142397395976588	0.07134625106038295	-0.8128739147532963
0.15894510780005497	0.9832323330620472	-0.5415045319915591	0.04830647786659547	0.4924790981281174	-0.16937280011422282	-0.9133560025897571	0.8027499153277315	0.25448538076523713	-0.387550647801271	-1.467770004454913	-0.6331102575159908	0.549731502601434	-1.801673022952895	0.14384032954592157	-0.09446864996452761	-1.2190155901596436	-0.5651362793629718	-0.4587040256188205	-0.3934290591343014	-0.30749160320294366	0.9333344329076312	-1.1239189658053295	0.9994666997821801	-0.9798269750308958	-0.6903899370563112	-1.2599215637592602	-0.035190074599695025	0.18029078238674925	-0.7833564442355401	-0.8160500646377606	1.1786318503753943	0.3563618870466459	-0.9630686986311566	0.3816848089659576	0.08979512348499981	0.759260240222247	-0.04104770881001949	-0.8202333058831389	-0.6093151664719122	0.1662621219929928	-0.7576529082431791
0.04776781362721223	0.972802074665753	-0.5911504304685712	0.08707644684908604	0.45695388339911247	-0.19863140620817357	-0.9373060313612809	0.8894756028012096	0.167166547766163	-0.3191384347805273	-1.45069710867274	-0.6910334794143279	0.7026919732755902	-1.7040683373751857	0.26388316668550826	-0.13518637328279923	-1.2311980567498115	-0.6324384554704888	-0.4148406657038854	-0.36013199863657086	-0.41951716793286453	0.8973584416410413	-1.1446210868930566	1.0084140303891116	-0.9025704537243264	-0.7036887047401402	-1.2606670094460637	-0.016302680793468083	0.15005741694492725	-0.6968109602618402	-0.8480130991127302	1.2175050600418633	0.3774753213063035	-1.088606723836704	0.31078237713417634	0.15599451720143243	0.7780378215992588	-0.03396956469118197	-0.7880335576628528	-0.6387666734545964	0.2348712937133977	-0.7753812366692177
-0.06252934149050786	0.9546491571102035	-0.6217955580645593	0.12142147658343469	0.3946803862023905	-0.23532500862111067	-0.8984585471179838	0.983850329504006	0.11507259712320303	-0.32019946279150197	-1.3638055683106898	-0.7649685461308757	0.8540619593000761	-1.5949846228759064	0.3340355459978306	-0.15184569377777712	-1.2363582400076019	-0.7628109408842338	-0.3800288731642252	-0.2801003052995755	-0.47056797824209334	0.8419059084186253	-1.1550608948262917	0.9856704615059669	-0.8762866106124763	-0.7787454395131171	-1.2784296274233253	-0.003953320192535322	0.12217421727475297	-0.6703319321079355	-0.8812083310702203	1.1770944772249343	0.20792439876592095	-1.2407674266564104	0.18994800629650127	0.2533744912959299	0.8300744631545035	-0.033919133598609666	-0.7376872251923505	-0.6063571380375714	0.31590577793899915	-0.7835024581960487
-0.18178203475483598	0.9150362595166192	-0.6622795415217297	0.17025147459087314	0.3027571303427924	-0.2667241316688346	-0.8555468775721426	1.1035809652656536	0.08991400251151255	-0.29353913858746716	-1.2730260348310574	-0.806812649732542	1.010751068656725	-1.4754625368989907	0.4183551234658284	-0.2034680891915297	-1.2732985081637562	-0.9455999893554828	-0.31891151730152806	-0.23805425335593386	-0.5850910881264377	0.7929033738702597	-1.1000319103170129	0.9066035228530431	-0.8704464586734163	-0.7918123703657955	-1.2811148560052865	-0.010008191315364349	0.05561613501240994	-0.6231742111249721	-0.9114098892160595	1.132834928937821	0.09500786190449156	-1.292516796710339	0.10328337550897741	0.3131861915297277	0.8789449235496205	-0.0337486349930139	-0.6904494398048786	-0.6324414058521685	0.3771162255552586	-0.7696386338345359
-0.24022372379301352	0.8930931944535626	-0.6804219384683273	0.23179213275556662	0.1837180999957237	-0.3070393417453435	-0.8510517014990377	1.1470637471588359	0.0505883011717007	-0.3217534802489416	-1.1503123730649687	-0.8164352172231595	1.1465955648707862	-1.3480607473697042	0.49445131958750954	-0.2873775604088092	-1.3019338322547265	-1.0639803908838084	-0.3427651406422602	-0.22050493573762578	-0.6562975243256758	0.7996825413049142	-1.0373870797475324	0.8613769822598305	-0.8468325431222267	-0.7735985720023504	-1.276988795626314	0.00902158004719474	-0.03238236205374549	-0.5989207791397823	-0.8984418608508765	1.0325890836475058	-0.048817932579071785	-1.345180537093715	0.011084616258925295	0.39765270810125847	0.8875246696639405	-0.010768479388629917	-0.6686725314977037	-0.7049488362290408	0.4277262201215376	-0.7296587241173802
-0.29503125606760083	0.8444683933714596	-0.6336298288720625	0.31497952093049697	0.045296303119387794	-0.2985299173678849	-0.8895432509820985	1.1804430990524675	-0.0002665428198732445	-0.360768587072842	-1.0887117603978897	-0.8411984616404691	1.230976439852687	-1.1748312776668917	0.5514803498529465	-0.39745836482558394	-1.3775828644153543	-1.171047042211494	-0.3533831048562152	-0.20969305586578182	-0.6714061190494327	0.8472926465507389	-0.9930023118187687	0.8221301259152144	-0.8737075662730203	-0.8020153575424388	-1.2658281826306248	0.005481617408795406	-0.07659167163475214	-0.5667221334310879	-0.9353318275939912	0.9245699150732516	-0.1549275204485385	-1.3642623152013211	-0.12694856989150036	0.47786494137661284	0.8578705752853988	0.032381467379655936	-0.6516411771048768	-0.6612075726328323	0.494402957114113	-0.662947562129394
-0.3348963181161779	0.8698402601303042	-0.5985088914988576	0.38968707706496536	-0.11347739989896491	-0.29921070530708727	-0.914786066052889	1.1891144464725258	-0.0012794946670388386	-0.3944409640668511	-0.9860393228687453	-0.8340705007034076	1.2907197742457721	-1.0923547286180333	0.6664755269784175	-0.5098785146799073	-1.3998983454073994	-1.2528807716186798	-0.41070426968109386	-0.21070146112908308	-0.6259240357843195	0.8505774390257864	-0.9812604956369695	0.7260952420882042	-0.8882251380760865	-0.8663121376198717	-1.2602958079203923	-0.0030071750494773037	-0.11773669363228798	-0.553975597680836	-0.9969281820692515	0.784943676997068	-0.23146835943122096	-1.3568787818167278	-0.2582012566483343	0.5417683985067793	0.8009911059465236	0.06691639901964566	-0.6098940159997278	-0.7124193728869624	0.5381262008476602	-0.6240347604145158
-0.347093112233025	0.8638366182294774	-0.5018185709150765	0.46128662181743396	-0.26978169031836197	-0.3239744629307143	-0.9473903225328142	1.199747054686582	0.012907889317950453	-0.4095076243213532	-0.8995762565190992	-0.7962139828629059	1.3173846305810804	-0.9486342022072549	0.7642066511926364	-0.5841595139939281	-1.4292916886441105	-1.2306202152082277	-0.49283174509614663	-0.19194180763367363	-0.6345138146429088	0.8713884745911795	-0.9968439484103744	0.6533655788174115	-0.9090603789268423	-0.9512001917813976	-1.262204237279506	-0.016188955440334656	-0.18474935435572748	-0.5190838035742935	-1.0282865475840397	0.6515101220668233	-0.3073085085090419	-1.3463958880469198	-0.39264899217515625	0.5897343103884476	0.6921956325122902	0.11750919725849655	-0.6000201914388744	-0.7005777452548785	0.5413924258213008	-0.5640087862237931
-0.32549137989021093	0.8724340856959587	-0.4325222998402257	0.5231884522808211	-0.4317114684833701	-0.36099843720024705	-0.9768662221809308	1.2131453967134118	0.030612280378139727	-0.39504486327672755	-0.888255935246228	-0.7547636798482276	1.2948671211340304	-0.8301263423861908	0.8848881672776449	-0.6460636750028186	-1.4743291039725421	-1.1472312326260614	-0.5540337108402172	-0.25516540400279725	-0.5937740746153798	0.8567581680852856	-0.9869093690608265	0.5858714818015975	-0.9333645185930646	-1.0021323074012898	-1.247760867326595	-0.055944037968629935	-0.23657061680948016	-0.45725726405505246	-1.0006511429959601	0.5295570341970025	-0.316506328544068	-1.3355566512043513	-0.44713899254524414	0.6665801148271204	0.5880618324599022	0.10827809482766795	-0.6167841652392915	-0.6635120644560821	0.5373721591790661	-0.5289954907907275
-0.3289357437706597	0.8600120695284957	-0.34687523303640966	0.5729389377146279	-0.5510700981205143	-0.3728347134170297	-0.9768485510013006	1.216840961341251	0.03284945927225162	-0.3482315266521403	-0.8757924233863355	-0.7522729526373113	1.2538125614166955	-0.7370466734550324	1.0185445436554477	-0.7178882511567318	-1.5256770154455066	-1.0553230320111426	-0.6281476052008734	-0.3303019707318606	-0.553245624277516	0.8657387996720501	-1.0386653840384859	0.552503873315739	-0.9658229694670943	-1.06003769949025	-1.213166513354932	-0.06347441724169152	-0.272380670907573	-0.4519555245773921	-0.9889437446612636	0.34818579748897366	-0.33051568354392347	-1.2982886364653707	-0.4832586701309681	0.6934642691072372	0.4590224509005294	0.12972355769909277	-0.6044917522284522	-0.602342591594224	0.5317020311643519	-0.4795408933371525
-0.34324789294133307	0.8163734385736487	-0.25635337660268215	0.6362979873288669	-0.6201978552944769	-0.4060534339638628	-1.0314310116246372	1.1734649501696757	0.0698981484095346	-0.30015963907108234	-0.8379388369379039	-0.7038952790854767	1.2415503794842302	-0.7411066584165243	1.1540122533824186	-0.7723445017999582	-1.5746718468629832	-0.9090382013694359	-0.6983030750711862	-0.3419736422081743	-0.5118068270223407	0.8268072970595283	-1.032318972278691	0.4857557472338477	-1.0351013447915909	-1.159124172046526	-1.175722464019885	-0.09009852935306555	-0.28434120026919435	-0.5096536773925802	-1.0049929117542526	0.16127241131692174	-0.32381545642683063	-1.295183280823411	-0.47166591091825605	0.7284518251783452	0.28773945760157293	0.08951341608792199	-0.6556245819252874	-0.5690809962962193	0.49566422938496685	-0.4847242856632743
-0.3702706185488923	0.8024625555503991	-0.18074141868482713	0.7249158068744596	-0.6749350863229665	-0.4462636140587494	-1.080809867884113	1.136560160722937	0.08503321136466005	-0.2970476585884929	-0.8678966437889135	-0.6781654917185775	1.234486653852246	-0.7630910313276397	1.1803763316419267	-0.8360300997631992	-1.6435396860585771	-0.7439260636990979	-0.7791596084832668	-0.3973457599021583	-0.44279124665802144	0.8165443370320963	-1.028247608629953	0.44695122550112226	-1.0715767033834906	-1.2485349114907307	-1.1411889627573486	-0.13359184093916304	-0.3403219871920212	-0.5472767754050306	-1.0361417742840313	0.000954653771106373	-0.3379037879626746	-1.2954527863492606	-0.4510726712115559	0.7489942444096518	0.23511939331055465	0.10738885484537411	-0.6672577342182071	-0.5133086199980244	0.49612439647306517	-0.4998171946177825
-0.40360519729466826	0.743498856325656	-0.09636745382895172	0.7788778242926979	-0.6844190473330259	-0.46637413839498854	-1.1971696564203538	1.0404954223837697	0.06932839620890571	-0.2957140186597587	-0.9354327176241044	-0.606722666102757	1.21560048216252	-0.7725277960989976	1.2014787823428759	-0.8953710980732265	-1.6887330994519687	-0.5525853317859507	-0.839833022095141	-0.41998569962994753	-0.4153427431710203	0.82429298016536	-1.0217086022145714	0.41677517057231644	-1.0698411187387262	-1.262320716238448	-1.1100319645174457	-0.1811082571674972	-0.4000771298201117	-0.5646787630821734	-1.0973627778447705	-0.15313697662338394	-0.2962393416955956	-1.2318119182181893	-0.41812743958866416	0.758917816589066	0.1961700642869443	0.1303882613959947	-0.6924488801916929	-0.46417275157248533	0.45338366501738053	-0.47748707636504123
-0.4070166534225351	0.6996335745051858	-0.043663080048453	0.779396122240621	-0.701048843717727	-0.491728158587017	-1.2612151267419058	0.9421525079023081	0.044147922505380424	-0.28903540076085493	-1.0062722663078627	-0.618178364917805	1.186897074619026	-0.8027820818418053	1.2438474281278342	-0.962671225519965	-1.7259567841455041	-0.3644883666685574	-0.9193951810421238	-0.4567099458282578	-0.330640261435725	0.8039658943026124	-1.0795064672851296	0.44189997587248186	-1.1148241364193177	-1.2874476552727694	-1.0914688044816043	-0.16505774269671417	-0.37412250241420375	-0.5908412466837845	-1.1467488236178713	-0.28999965053562243	-0.3157364044642278	-1.2166392348598722	-0.43830194988325166	0.7856383868314946	0.14266540835034355	0.14883050822689586	-0.7056300438266093	-0.39057284292976624	0.3963234801775755	-0.4321645083404636
-0.4265542269189366	0.6692217043155881	0.0010762548016296203	0.7908402470668575	-0.702399187163077	-0.5034845013558865	-1.3254640016416237	0.843149332438385	0.02541677041410791	-0.2981078514724175	-1.063788126605058	-0.6727819103157995	1.1985271476497281	-0.782450956190518	1.3097438756958044	-0.991967871207698	-1.7800121069527353	-0.19523379464861151	-0.9165058697169887	-0.4643939333269099	-0.23544972928624977	0.787999425712939	-1.1235214686700135	0.46144590547520564	-1.1722816098303444	-1.323035537399737	-1.0491003113355093	-0.19054731088771773	-0.32191750363037663	-0.6862274316850894	-1.2209283608272319	-0.3906363702500338	-0.3159082389594643	-1.127423556950133	-0.43248225547819885	0.788214385928996	0.1520496684798446	0.18564201251908025	-0.6964820870149251	-0.33216375866544057	0.36997943778663367	-0.37900052439272647
-0.4686226894586717	0.6212379141737469	0.0065119169641734646	0.7817983359378201	-0.6926565110850924	-0.547171954403947	-1.3443135699346016	0.7284979583318554	-0.010007240525917832	-0.24569792269880372	-1.109280308598351	-0.7056445787616438	1.1694625611181464	-0.7804271740688142	1.343342288887344	-0.9578724526637676	-1.7800849252045385	-0.042027784280078834	-0.9163692590292529	-0.46884663883725197	-0.22282190615562608	0.7480777233850102	-1.1847072712653144	0.4746433191100671	-1.2010208849626387	-1.2847956396147353	-1.0348766792817543	-0.20345475697422524	-0.2814313524291333	-0.8056332289257899	-1.240559512946672	-0.4633907462304035	-0.320487330115249	-1.040912845207698	-0.47917275556317956	0.8016392276394113	0.16454030639061784	0.18198672769772095	-0.6833352231546478	-0.26636035083556286	0.30325656658668854	-0.36559762148515823
-0.5100828458855631	0.5681652015411276	3.240164715666016e-05	0.7150589252903631	-0.6944272986729807	-0.5864752999068041	-1.3445144633451354	0.6302471395612919	-0.03861246016547982	-0.18745777453109708	-1.1434197228750704	-0.7391308751913489	1.1446646183282472	-0.7328022656714326	1.3646271623983748	-0.9448825688951557	-1.8090345350252075	0.05427323134208473	-0.8752474594191992	-0.492679460314274	-0.22767670849731608	0.7054497374475303	-1.1926964356643264	0.5008488127639013	-1.2344069958477772	-1.245235210421986	-1.0099329482271804	-0.22073154357680505	-0.19019487300846816	-0.9145689496878944	-1.189730889476794	-0.5036550354123426	-0.3439486242712407	-0.9452134657452078	-0.5268637254650257	0.8530850122241536	0.20824253160162404	0.21278710121819144	-0.6813127845116618	-0.16458910902761614	0.27306969106094964	-0.32044240412910663
-0.5504266612701586	0.5411838158034159	-0.054935765094277576	0.6601782336041067	-0.6676946660229278	-0.5974853666162271	-1.2867083145261955	0.49115551790609874	-0.07180966997632714	-0.17040075833386395	-1.1192184145581556	-0.8307769388022994	1.0788388799695998	-0.6910132565071668	1.4368254457626406	-0.9190745919301564	-1.8122193234240378	0.06552890998993846	-0.8961912845521158	-0.5544864496112407	-0.2208376700984216	0.6216820998790402	-1.1728058142472029	0.5009584084747689	-1.2085676087434662	-1.2162570043385914	-1.0158908622318354	-0.24452566231845801	-0.05565117620478284	-1.075765946969526	-1.117464877193995	-0.5169133857991053	-0.3469000066717106	-0.8556490231419378	-0.5172149696797134	0.9016381572007844	0.28683381018301796	0.20415007523312007	-0.6553625034014547	-0.12672335498686335	0.2731313457599399	-0.27991885222966884
-0.5913356128413003	0.4925870482465785	-0.10166432669650513	0.606939600032553	-0.6315661401038702	-0.6167680017558408	-1.274011106930807	0.3119224940717066	-0.12644132956491463	-0.17859861726076134	-1.0819978934807957	-0.8839740805662302	1.0180154797304968	-0.5798793285981012	1.4646022578424274	-0.8881606831812935	-1.8005485599374773	0.04882378326642722	-0.9148717339920266	-0.5505073041897242	-0.23206051686231532	0.6048500526783497	-1.1239889570583703	0.5435294924148819	-1.1790571970832002	-1.1684766615148203	-1.0129077431920206	-0.2664370682799011	0.09463655570169346	-1.2570542407781669	-1.0826331998760146	-0.4932127658334117	-0.37683849769474465	-0.7503410015734417	-0.596916080684672	0.8914500128372721	0.3297978600890613	0.23613584173456476	-0.6463180042566535	-0.04863919665310294	0.2724157368021855	-0.2741236871427607
-0.6209816137709804	0.4553230101165198	-0.14501825974152127	0.5782927299774616	-0.6024703421101353	-0.650480254530522	-1.2556609819779045	0.16185743755582704	-0.1503643172689162	-0.1956521471195838	-1.016530950545042	-0.9358958647828306	0.9546988117928941	-0.5140991261336312	1.455378717839964	-0.7997410246488555	-1.834343052679276	0.05986613012645847	-0.9115419074844626	-0.5911745040965217	-0.2747892581633252	0.5455828343198019	-1.043508237432581	0.5566464831715288	-1.1214824408351005	-1.1231787200472934	-1.0098577067305141	-0.26910183360986395	0.2510345334699574	-1.349022540884608	-1.0383790484046682	-0.4380378968443228	-0.3847492841585295	-0.6499106151323234	-0.6920072387770746	0.8919436043012696	0.36640341767579215	0.22168894175991474	-0.6056785189570265	0.022159923317705776	0.28202861445453137	-0.31547344457860615
-0.6120617925753469	0.4767477714096661	-0.18371335526619711	0.5129588855795625	-0.5970416133049795	-0.6009983873091473	-1.2435729650487175	0.018158167869899565	-0.16999354458776858	-0.23174385638037936	-0.9630058971993816	-0.9937514347302558	0.8329391999716709	-0.43342805266543527	1.4476760000171827	-0.739087592137784	-1.8439441077536174	0.04142636748910118	-0.9417032248604471	-0.658183934045588	-0.28989946353018325	0.4777605633825141	-0.9797498146878517	0.5799813946811472	-1.088342622836838	-1.148878461794925	-1.0126913563035358	-0.2645877562985855	0.44043345559123104	-1.4373234182008445	-0.9898527904976311	-0.38614426700084026	-0.42987714723702286	-0.5672507317376911	-0.7773446177801835	0.8735601494147944	0.39736276610346166	0.2839798502775127	-0.5238097849170341	0.08646280420227297	0.3079615400653729	-0.3193959321141973
-0.5789884262820136	0.47179734123494005	-0.2122271259835533	0.4265741253241031	-0.5896577291969736	-0.5408133029652975	-1.2152562947843464	-0.14081408581551855	-0.17793128214212847	-0.23956319080173918	-0.9080922691891493	-1.0784557458508517	0.6990282993114422	-0.35599820035922136	1.5520789256227814	-0.6804337737887688	-1.8166255908580435	0.004077502417641947	-0.9778092313688885	-0.6779079096115075	-0.28425733309455614	0.3778156302976997	-0.9171553455315168	0.5326939190394612	-1.103570028368185	-1.1903654730263775	-0.9506157647025786	-0.2712095977002026	0.6028585980645988	-1.5438292068501245	-0.9868774352967377	-0.339650984038543	-0.3991936762506652	-0.48782388421850165	-0.8807198117062516	0.8449163867185293	0.33513259331657885	0.222630688469979	-0.5180859812858293	0.16869529246089085	0.28999686476116665	-0.24026931865975287
-0.5532075956856609	0.49271854148859384	-0.25008189647348245	0.3725211330541694	-0.6215089241289178	-0.5428217172987245	-1.1203313681209912	-0.22531934302759313	-0.15909074218331692	-0.18513147559881343	-0.897042821215311	-1.2075920605862482	0.6205345504901628	-0.30270159462179247	1.6291250667206616	-0.6148150061427412	-1.8437911086154273	-0.023488196520190803	-0.9975908743552756	-0.7636656736757073	-0.2417525569585044	0.27404388107087274	-0.8531770723786604	0.49475509804209816	-1.1208811721802745	-1.2349516294942193	-0.9015410357521855	-0.2550507991846739	0.7898650635134501	-1.600665424774818	-0.9365358288644245	-0.2377204399763256	-0.3724628196921548	-0.43207410416099057	-0.9632186985549576	0.8188622910554759	0.2616370156696377	0.15196215271273233	-0.5121457343623954	0.22093132011229483	0.25185981234367294	-0.21188747024589105
-0.5452833629994374	0.5156833969028181	-0.2433730387467274	0.3217728208827372	-0.6133400623173022	-0.5327917986774404	-1.1052020481712277	-0.2945280293569049	-0.16144240293199846	-0.15352733331515075	-0.890474214960032	-1.2690200320142755	0.5365163160198224	-0.2815762187002039	1.681060575270718	-0.5285301118772561	-1.8374138998185028	-0.06327995057486854	-1.02168892414421	-0.8181453197339463	-0.2419182911805735	0.20773078829202007	-0.7544164038592566	0.46035522002560236	-1.1190687555500134	-1.2869561651844739	-0.827104501188838	-0.2808418981826425	0.8567367220861499	-1.647394141717752	-0.8589940267542708	-0.15593000017835998	-0.3262973513971202	-0.3937673175151117	-1.0183781079700451	0.8096949299619111	0.1941677044502263	0.08558573402677556	-0.4891473687119293	0.2876231331662057	0.2456030033366956	-0.2170727482133495
-0.5227795339895869	0.5340462122212437	-0.2593589690267866	0.27695017554014234	-0.5862509568341826	-0.5633899075567633	-0.9915271628642841	-0.32553085009498667	-0.1599208115452978	-0.14020877784872487	-0.9240167549729599	-1.3493264932350293	0.4300681538965082	-0.26095732985235126	1.775368616994097	-0.4824044050869712	-1.8248190089669212	-0.08056675554818137	-1.0917772876725447	-0.9307148631252048	-0.23358032541085771	0.12269546982719741	-0.6767332355671926	0.40348417906125117	-1.1295982932110245	-1.320798950978157	-0.7779341964800897	-0.22160753399107652	0.9147756239540958	-1.6020863847619697	-0.7462300977482127	-0.05253929084097475	-0.324310551128755	-0.40344502956893546	-1.0870032581200335	0.7953918420253789	0.11887179591896713	-0.034528423766095585	-0.4440897483808583	0.36831896886212256	0.2080815579206247	-0.24973752450408196
-0.48721071090093027	0.5940447319881818	-0.27994387001532617	0.2685744895463835	-0.5724456738426962	-0.6128066621178483	-0.9423017668489667	-0.29679924679613745	-0.12509464185509833	-0.1111853955355488	-0.9574744969894798	-1.4536618866204543	0.3850129741995595	-0.29445143570013965	1.8396897241309311	-0.4813152730052628	-1.8243621664697898	-0.08568085376337632	-1.1103402915730327	-1.03813346458817	-0.17025660527921924	0.09191396421656237	-0.585199310174649	0.40684274313347046	-1.1003605847632876	-1.338067510044503	-0.7036773521546225	-0.1677073587013019	0.9292514582337793	-1.5268332077407396	-0.6471442677417006	0.04580005503371696	-0.29522856800453867	-0.37701953032855523	-1.09089686594009	0.7829582510809671	0.04077424633145936	-0.18145784954411082	-0.4087989040321468	0.4119216127470007	0.18251066673682403	-0.26695154425586193
-0.47053020682948843	0.6298546752579363	-0.32747380276332266	0.2983348304631459	-0.5658178688708843	-0.6475706967875131	-0.9151402336951628	-0.26846977791134796	-0.135094062479162	-0.11880316724282122	-1.034066817479875	-1.5150643111579272	0.33193098975749574	-0.302909447886493	1.9012432003809239	-0.5007350652968207	-1.7696151600586574	-0.08891217812274906	-1.12185807366177	-1.0829622212839822	-0.12380194137223463	0.08085096619498648	-0.5341538441186351	0.4236613553697911	-1.0612987599520949	-1.337818200583959	-0.6966618160095079	-0.10632605701474152	0.9364318490296748	-1.4009949677732183	-0.6056955779668521	0.1454014821173878	-0.27248433980182657	-0.39921378344550595	-1.0896746478703714	0.7228167305414094	-0.033734307676847375	-0.36243647411188773	-0.3595956419319306	0.4408954995624533	0.12780963935006798	-0.2757722208655799
-0.4302266375116397	0.6388197743002884	-0.36152918863452727	0.29583989509096353	-0.5642439688520896	-0.6282508120683397	-0.9368013796735241	-0.23213319190265064	-0.12697789113767852	-0.13373768449280418	-1.1033515635112727	-1.5894848634131173	0.31931658066821017	-0.3327481364022159	1.9085249424881325	-0.5419276735299006	-1.7260549406348644	-0.09858658852632723	-1.1192051639690406	-1.115485118169515	-0.09483924276146447	0.1123594103494426	-0.48374836592455245	0.4315144852095675	-1.0566885195288358	-1.3096137823736966	-0.639708511478477	-0.05283849754538546	0.8884042460310566	-1.255899649432195	-0.5628299885433551	0.2616893465833631	-0.2835559576848426	-0.41301541715943973	-1.1107316745684508	0.6482719068081331	-0.06710359635565398	-0.5092955677895213	-0.35711315058230575	0.4914659273994631	0.06487335151969449	-0.27431397192402907
-0.40578986501900455	0.672016712307779	-0.41440508646384816	0.27828572881746927	-0.5277817802451639	-0.6104735737302263	-0.9540307798130326	-0.21953768173605354	-0.11459707333095784	-0.1691953493557144	-1.1727277638330385	-1.699401779294059	0.31056726174659693	-0.3619504370061969	1.916905582915946	-0.6084196907732908	-1.65075880314139	-0.0991005916351653	-1.1499650381938467	-1.14254139611053	-0.05171558892682275	0.0826550385055523	-0.5504951397675728	0.4495452014193021	-1.1074997263205257	-1.2874987152880353	-0.5773650137697539	0.038343324195899135	0.8425706540379745	-1.1226134499281213	-0.5096322991267869	0.28900780527573067	-0.3014452960284355	-0.4251786850022876	-1.1255523700032974	0.6239149945191429	-0.09276851087814894	-0.6524175715288771	-0.3556187511127675	0.4881803718132133	0.05368646315625887	-0.24422349675503668
-0.3474033279982209	0.6830496356535994	-0.4555011219929187	0.26423682512761254	-0.5596920585983218	-0.5888378915423231	-0.904338678643059	-0.20839774561602553	-0.11965583517520233	-0.22184639615606622	-1.2526010991621415	-1.7940009688349563	0.3008080483746786	-0.30077937422771595	1.9282482236488268	-0.6736852636475354	-1.5722703772385143	-0.1726364180947518	-1.144214549603665	-1.1741103455386543	0.04759486344073654	0.060333406947367565	-0.5941079431120844	0.4690332156603934	-1.2017367590087074	-1.224410841477426	-0.5493878779569445	0.06414446250823327	0.7395723442781997	-1.0476794353328067	-0.4397835911109852	0.31114506132106373	-0.2968235246630154	-0.43125281684349226	-1.1405261029647629	0.5934698955244351	-0.1593641377727808	-0.7369116168243548	-0.33734867453636663	0.4499959815816905	-0.000360332247863554	-0.17177174721154545
-0.3267306090294754	0.6762339224647175	-0.503566174865478	0.2635979816316484	-0.5718941142414709	-0.6129107425810105	-0.845535224249512	-0.14511829794374825	-0.13701076809682666	-0.2834356574111709	-1.3383906442223343	-1.8736599583073328	0.25125196190593535	-0.30694933115783973	1.9563322342237623	-0.7213936818749119	-1.4776654611831117	-0.2713044351401791	-1.1274776161400715	-1.2129589934187324	0.1352888431191633	0.06103674718187838	-0.682967964269338	0.5043995759231994	-1.2317762018353453	-1.0891851704228461	-0.4970593895987288	0.10072491304788904	0.5847807288836412	-0.9422419572779965	-0.3250499521931097	0.3185583551093033	-0.2837174549863359	-0.4471547669792645	-1.159909607050345	0.5704568830141133	-0.15524540658200628	-0.8884833946019415	-0.30916516389236387	0.47464790309794846	-0.006890273066803154	-0.10386262549785626
-0.2747515525533665	0.6879571481019965	-0.5418131816631662	0.2587367124600263	-0.5407715576695402	-0.6110540338296936	-0.7871563617993749	-0.0761726549793387	-0.1537322550008576	-0.37206054461875177	-1.352697391496519	-1.94415518351982	0.19614649821649383	-0.2610381738222163	1.9192531862307174	-0.7229120694858218	-1.3974575485396625	-0.3500692699788562	-1.1147266558874038	-1.290131854269109	0.14600055372446033	0.08897591018084693	-0.7205174358093659	0.555732872074003	-1.216649810980217	-0.939702133314122	-0.49384665437369935	0.17569971744674734	0.47502946850366284	-0.8419924502762983	-0.19628343180693733	0.3418672979947715	-0.2826222667155743	-0.4774745601788465	-1.186490247387697	0.557387163561873	-0.16834915371642925	-0.9569150342721343	-0.2679398563964525	0.4493450884742063	-0.01650774384467929	-0.11177551901289018
-0.21499938679836156	0.7410476562526453	-0.5474931902262501	0.30116559076993143	-0.5256820463528131	-0.5922090071459626	-0.7419895707140857	-0.0637283794809688	-0.17943054653053417	-0.5135512656953571	-1.2914611810302228	-1.9887004450160783	0.12176927640725106	-0.2101885687861928	1.9029157255211728	-0.7791882999532705	-1.3366298858865442	-0.43103059040746167	-1.128320693846693	-1.3512507143742916	0.177364282799206	0.11372586307556296	-0.7519146382199814	0.5896894433435755	-1.2246938221296717	-0.8314984327560623	-0.5206504224927867	0.26881925737164875	0.357618293081903	-0.7854110387176124	-0.10499555059072238	0.34877432598490243	-0.2793508467951792	-0.4962639571090873	-1.1925336680816632	0.5469958062827895	-0.22584755404727402	-1.0025351009725854	-0.2049500007738836	0.44835311771047176	0.026413593579565364	-0.06296937004407702
-0.12260212134454848	0.7556323118393082	-0.586798519445768	0.3466389388433909	-0.5145482944273352	-0.5947874783739981	-0.7023135871647542	-0.05017126490654914	-0.19092663520386105	-0.7004565942814841	-1.2218417270435542	-2.0189403939831427	0.046880630996968875	-0.1319889797388894	1.838394560105091	-0.8812197502804994	-1.2656599337077377	-0.5130259379189106	-1.117016088629349	-1.4058894520940814	0.22981530425888885	0.1434315254519928	-0.8155375134539021	0.5893947907084206	-1.2143397107193468	-0.6977370579038775	-0.5337695778758887	0.3526075758519303	0.3255577794798762	-0.7729410158688288	-0.012138512657476851	0.3465032200225562	-0.2693514757695906	-0.5297143984400207	-1.1884073807568514	0.4613963724187591	-0.24527532727338439	-1.0651837016511245	-0.16214837066332374	0.38682557129900436	0.06232330056506711	-0.023119051027703577
-0.038607877744589306	0.745010323489341	-0.5639472637425755	0.3745017726938128	-0.5298442975848189	-0.5094680574327942	-0.7058777710899704	-0.09506792396932034	-0.18826098443495268	-0.8336551921447809	-1.1440679143752326	-2.0028515300208154	0.0017495352036090539	-0.0888036533207903	1.7671339906658274	-0.9754983314919745	-1.2335959563943912	-0.5899787594792653	-1.0923421402950182	-1.440342258752132	0.2817316875133026	0.13746042496750116	-0.819557847116332	0.582325577561113	-1.1287591174296587	-0.5595443846129202	-0.5111803532641794	0.37487156253388776	0.2945752999163972	-0.8100753350601823	0.021622510491976173	0.34387891669704074	-0.2384432451199848	-0.5382455644793711	-1.1964798500180067	0.4068959669163913	-0.2431252938659246	-1.0201604370932018	-0.16971618404282154	0.38341019635404494	0.1226730071384751	0.03983237784246279
0.013207284937628655	0.7536296831659117	-0.5426648104659403	0.3581425883315636	-0.5527125829292727	-0.4332464411974216	-0.6752503615734206	-0.15019561597098546	-0.26042380156652606	-1.0160641495944234	-1.04823192918168	-1.9416033330077993	-0.060475309845094194	-0.05536608658171958	1.6637294601694594	-1.0313937103369522	-1.2020852990276973	-0.7104229820735347	-1.1127164867351762	-1.507392206734846	0.35109388970951616	0.08774957241625428	-0.8422273121644167	0.5134868254773463	-1.1063823424980075	-0.4948248967008448	-0.4909084039276901	0.43555550332668097	0.27564915711924526	-0.8775185224383609	0.048413298119802106	0.3401265852915631	-0.18694221685101148	-0.582753413792846	-1.1811375777067288	0.3492179534820371	-0.24683707892053786	-0.9764618155479798	-0.14709022220152768	0.3676532612614296	0.21109156019327271	0.060050377450052914
0.12107825293260004	0.7547080617752514	-0.4959946400292683	0.37293014767339755	-0.5430582318496195	-0.36618247600830256	-0.6361011651894881	-0.0988535166391227	-0.2703413995494379	-1.1748187221144062	-0.9293161783560958	-1.938318192118762	-0.08337783938187472	-0.0007261702469522332	1.542571890712758	-1.0876427080843303	-1.225116230567234	-0.7940309761948298	-1.1535873456347936	-1.6007111385652575	0.4140537941558932	0.07226827953513926	-0.8748115168433614	0.4604367933075122	-1.1156421925079882	-0.4126387400581833	-0.42577020443562114	0.5097697292692128	0.24565389724434508	-0.9874095489168603	0.03953922641064382	0.286174027811335	-0.18760687731427178	-0.5954607351666948	-1.1328074939437245	0.3246864983997616	-0.28527865687014264	-0.8649688541706437	-0.1280387939123851	0.35456981100108304	0.27404333647020407	0.03153983401504344
0.20554781003381342	0.7999613940020823	-0.43702005469937666	0.3718866971545198	-0.5655310270073738	-0.3141768262652207	-0.5792046170904639	-0.06180662385396694	-0.32205731713999936	-1.3103730123024955	-0.8503351650691044	-1.893473937384907	-0.14082247138870768	0.00985174054592528	1.403916048455124	-1.136716564469471	-1.26033350754833	-0.8662375065899877	-1.2051708615747647	-1.72249020105201	0.453366256604523	0.004684749651170478	-0.9587314091106043	0.4264416615598612	-1.1257391620209403	-0.3499273764501002	-0.3875608706082609	0.5230988265590681	0.2244644214443947	-1.0846555913260807	0.018735879289217855	0.21324593411155846	-0.14828146239591097	-0.6168164954223729	-1.0918040557407296	0.33423840035598124	-0.3086860164936102	-0.7665605944436695	-0.05719431179317769	0.33820987620006115	0.33796237157556075	0.006366168628366917
0.2722387818108311	0.8231465020858458	-0.33634829044414516	0.385804920773036	-0.5611411288112238	-0.2762446901527241	-0.517933987001906	0.036670235881285415	-0.34576212125644595	-1.4033769996062844	-0.736871519856947	-1.8565246180134172	-0.14697612462354365	-0.03298768179108537	1.2889928069772676	-1.1565093266228563	-1.3091369104666153	-0.9338560658052358	-1.2451788167522633	-1.8447543034400247	0.46479689538933605	-0.039930803887939514	-0.9969390358486645	0.34043903562371086	-1.092289402893566	-0.3181692051397139	-0.32468698808779395	0.6000884711544994	0.18117912906753644	-1.1780944819404495	0.07268245415426863	0.16338736244040386	-0.13974931698620502	-0.6074802975484561	-0.985441829562995	0.2889868021997911	-0.35537779902196354	-0.6681839254282326	0.05591293378879877	0.33958954949983056	0.3679516358865879	-0.028738226851719683
0.2730479312759967	0.8598324464837426	-0.2890460791956915	0.4009528490222614	-0.5324217839657136	-0.24294412921663627	-0.5032965768893235	0.10162099361581792	-0.3648543998291529	-1.4980253357671025	-0.6296174993937682	-1.7538242256234586	-0.08778846145462135	-0.1286471835511241	1.1555497628877622	-1.206659326089542	-1.320746845123276	-0.9509400138576865	-1.2981690356965634	-1.9338823906990694	0.4161586568979014	-0.041540079529622964	-1.0453140079623278	0.2835204153675745	-1.0286360199613482	-0.2658179126387001	-0.27374258020782555	0.6981543009527404	0.150894498089084	-1.2704798965775477	0.09467655225635356	0.0871460189041518	-0.13825004384923037	-0.5947978002845655	-0.8744115840376564	0.25202065785684147	-0.36898746235399443	-0.5969825216544092	0.12986426606634155	0.2912986395124243	0.4175836899371598	-0.08237799346417808
0.2974964135394765	0.9095135418628504	-0.23919092455254964	0.4098807744037921	-0.5126351749634966	-0.1926444124001721	-0.4667065393406876	0.1264089759435914	-0.4053079448189868	-1.5322256905890081	-0.515101741226407	-1.6810080180950684	0.041246276234329984	-0.1503039078557628	0.9782907319551395	-1.2453296295399183	-1.3561260102769992	-0.9312258929819324	-1.2964423785659476	-2.0401624585900526	0.33619880431316573	-0.026060694793049267	-1.041985482280058	0.21113275569932574	-1.007348794125383	-0.18537522487869898	-0.21341996807584934	0.7579491600653289	0.14301690184167667	-1.3149899656246755	0.07140345391130418	0.030085290228477633	-0.13615374204792102	-0.5737707487150902	-0.8176179004097545	0.1763354726875092	-0.33954774270113675	-0.5125531346762849	0.17684926441378074	0.20080054747472134	0.42157737092791886	-0.1245901854991166
0.2811046405985943	0.9068706468315366	-0.21040868141095065	0.4015027150889406	-0.5114084865158095	-0.1731230835356256	-0.4454591593830581	0.20397142643130314	-0.4297030562985655	-1.5635656899765127	-0.42639665969557566	-1.570090988757989	0.1527072629081016	-0.2135787421804079	0.8676471770089718	-1.3143433683864147	-1.3914480701185803	-0.9292614675638358	-1.2080834920705088	-2.059144257151597	0.29368182922344876	-0.0613100701489531	-1.0904623548204693	0.17157305980311222	-1.0249006296076755	-0.07242735598777031	-0.16266043113737474	0.8475684127222036	0.12673755553287663	-1.3389959758290368	0.07200399473384982	0.0025073633868935574	-0.20557729844832012	-0.5265176338678821	-0.6674676713840019	0.15563985867678862	-0.29220554179573455	-0.4025877267591925	0.17227523126843294	0.13727683871148938	0.4268834136316338	-0.1885854347010662
0.2340285669369595	0.8981977516844057	-0.18242260498514626	0.35197725292518556	-0.5024904915144703	-0.1273123254084843	-0.4525208138800754	0.28097935616326036	-0.4522182512232935	-1.57305914616827	-0.3876682578560174	-1.430366339450914	0.2880313654208121	-0.24005512243769314	0.719588728366796	-1.3366804724425079	-1.3837864317607853	-0.9846031847398375	-1.081073731717399	-2.08303349727204	0.2585601552893547	-0.0696348438806039	-1.1322686905717376	0.1530025671539396	-1.0696614192844975	0.07066529156844539	-0.08902906426083637	0.884271644076548	0.09945080373033996	-1.3479397229071424	0.04061198489733171	-0.08151475666878322	-0.2741320382251117	-0.45916205781987723	-0.5516207623066336	0.13482284410853076	-0.14038515039523378	-0.33628064797437307	0.1486442849354119	0.018811339311523068	0.4340612190794181	-0.2946278693573128
0.1881979212834876	0.892512642110497	-0.1341834893174367	0.29718879645679375	-0.4895314134584455	-0.06121373692250574	-0.35765485315295964	0.33467652754853716	-0.5041406309170966	-1.5219976486734152	-0.353465070703033	-1.2705667543101602	0.44926846178755786	-0.23389798368863252	0.6208458876271218	-1.2777399241239047	-1.4181912958884426	-1.0126594917182683	-0.9788625026036207	-2.0643859323800533	0.2830124813908439	-0.07499470206351998	-1.1430239814664414	0.14170910676246617	-1.1015010695884169	0.12899081552725697	-0.0533416743390045	0.8922037063566851	0.05581700704664298	-1.3426561994667785	0.0021334591902994306	-0.10535077707914083	-0.3445309112893809	-0.33560506216212627	-0.4251120306606115	0.19506126054946044	0.025746427419915063	-0.27056261621155964	0.13329138612806216	-0.08009057980431314	0.40109312486374016	-0.36935512836767725
0.12139124206457334	0.9061247242389536	-0.14684048847419817	0.2395494506757057	-0.4889144247565155	-0.05623221330874132	-0.29392968691313665	0.43820624727789914	-0.5661987542231934	-1.3885351071850565	-0.33546786679549706	-1.120899160581296	0.5642865225572186	-0.2059645101134438	0.49288861222041425	-1.228726329630678	-1.419209117267959	-1.0544538512848411	-0.8638552043314391	-2.009666087289785	0.26370074671196575	-0.07442933819375597	-1.1581647267437123	0.1610807897229598	-1.203503616220751	0.1679776931797217	-0.02593143496341595	0.9219255985013	0.0267682545599901	-1.2988576466548682	-0.0015051938135107177	-0.12034792908309082	-0.42228204913923617	-0.26721717784340115	-0.29966303703818975	0.24217164101245423	0.13701491781302266	-0.24740159523017682	0.1423151061562767	-0.17845235887330774	0.3615110644724567	-0.4659617194990148
0.016125275269535076	0.865609444964767	-0.16210954025973617	0.19580969573138793	-0.527334598496335	0.0023254349280570743	-0.21014361626823302	0.5195908224337888	-0.5241820916036546	-1.276192856323552	-0.2987994992524471	-0.9373948995496824	0.669580884975338	-0.1682092136077794	0.36924151184789533	-1.20268497479336	-1.4187677363034545	-1.059488363115063	-0.7356555620558611	-1.9242830214514044	0.2334883224807284	-0.05243811062017906	-1.1459233800449584	0.20097749243009186	-1.2749641848639965	0.21137858634439902	-0.021388040126579855	0.8897413637222726	-0.007236455552915041	-1.2172904856882756	-0.01896803131948329	-0.14996528092856484	-0.5595702347231588	-0.17693835356106125	-0.17906739433132188	0.30596182512542597	0.27057830039249825	-0.2525902270429935	0.11540721212308344	-0.2816912548550826	0.35577873699270063	-0.5386333112517088
-0.09308761526507059	0.8588234703947188	-0.16290488188297475	0.11293103830367908	-0.5852538447802137	0.048778446946581525	-0.10875091695213027	0.4980299112190291	-0.5434337185932995	-1.141490196455148	-0.26982815217697714	-0.754092837425898	0.7629763453890717	-0.17632284896454095	0.26050356036687955	-1.0942692718369567	-1.4142363938697429	-1.091062971901704	-0.6117439092939513	-1.8355767816478317	0.19990273602701678	-0.04023713022257892	-1.1164798547816421	0.21409341181841118	-1.3238194317996668	0.24236334918732014	-0.03935490528802117	0.8269187477902097	-0.050038101782728606	-1.1411001099098788	0.04475421083469548	-0.14542936603231532	-0.6455276057956202	-0.11703861931454418	-0.09151743624695884	0.3810290080730979	0.4190023695618511	-0.2703849099057152	0.04484069721680197	-0.3960950132308433	0.34756419902241054	-0.523359145023825
-0.23189713076783797	0.8276574872067517	-0.1592593770260895	0.05428369440885404	-0.5742940845262048	0.05554907675905173	0.004308202149665463	0.5091709637085324	-0.5175376649739982	-1.0053575671984174	-0.22702329940241417	-0.5454524609166189	0.8091077809230368	-0.13781369535744264	0.1579677189484583	-1.029609940664205	-1.4261261508410719	-1.1507669394608835	-0.476697503621751	-1.714954702431621	0.18340133529889907	0.006473980837522361	-1.076133648630787	0.18414647164093048	-1.3588692325541805	0.2904572108885642	-0.05416688641479881	0.8589210701929346	-0.04398908028259278	-1.0444530151700717	0.08489397240075466	-0.14391473480551828	-0.7381843232654904	-0.12198273893526715	-0.018403351887656887	0.4691605246554859	0.5433075434897218	-0.27888406581433023	-0.04546981021216603	-0.5022038208601182	0.3132495670353192	-0.5666178786066971
-0.32317400620718445	0.7984447668827499	-0.18287551733015903	0.01707834841249899	-0.6151529457709002	0.12652344747936656	0.10209962666457147	0.49542568839862644	-0.5140880260670643	-0.9162833870727181	-0.1945251797414895	-0.3118687533352453	0.8321084334919375	-0.13951671690609144	0.056052247824404565	-0.9563604623563396	-1.4150259915347925	-1.2205564726479483	-0.26816615088718504	-1.591267745030052	0.18816111922805118	0.030249369648184615	-1.0627323654806866	0.21840575715323682	-1.3893085786897692	0.3162028607218822	-0.1350704398488642	0.7700454496297365	-0.013355783239476716	-0.9132927472043082	0.05539048232910504	-0.12143388460427595	-0.7890568272667056	-0.16514352899892645	-0.022513086173875884	0.5475913621743178	0.6845857771432067	-0.2567684008655543	-0.1595559185934692	-0.619788378912981	0.3551272288403239	-0.6361785982103749
-0.3666401882729654	0.7646585984249722	-0.1834189400279101	-0.06152408560459938	-0.6546298466509404	0.13611039251964713	0.13435678397407508	0.5239969228369529	-0.5325241596337713	-0.8488292151371784	-0.1831105324059162	-0.16699470245547182	0.8079868106888384	-0.14987736449824657	-0.031686591116113494	-0.9251309297395649	-1.468227940099593	-1.3124498759078922	-0.09371165917971601	-1.4228763658577461	0.23166435113035164	0.028218237355226793	-1.0294768335727782	0.24621336797848511	-1.4149831422288757	0.25435624250337324	-0.1921189706463388	0.6895380493592824	0.004235360549127235	-0.8083893153686657	0.014163322868267148	-0.09204434376806377	-0.8480704371381191	-0.22820454339172538	0.014373278188053715	0.6204980919484469	0.8255506207039689	-0.24756079188807142	-0.2371743182741711	-0.6830774116063754	0.37374359388559053	-0.6974711341156363
-0.4131053687793612	0.7164686334319774	-0.2171952621425325	-0.11384471562931213	-0.7145623112050192	0.13505874895201478	0.17362624668632248	0.5764170057090271	-0.5185927503949616	-0.7963076945495374	-0.20673917025848434	-0.006416504861494398	0.768563676547441	-0.16947686017152436	-0.0846091454976624	-0.9369579887316662	-1.5346484216017307	-1.3556448572146607	0.10785575840663768	-1.2328459502348286	0.2538451939375358	0.0025590581953600726	-1.0444465095912256	0.28591191145358746	-1.3923901367721103	0.20149222318108223	-0.2814772679130641	0.6025685030608228	0.04498408562417004	-0.7115007217871032	0.010536289539867273	-0.036295413204233476	-0.8509709160759564	-0.27898118303883346	0.08973395343809583	0.712471665258867	0.8900468318616157	-0.19745332163653834	-0.30108860373101465	-0.7180417675385213	0.3824001400756003	-0.7334694402628072
-0.44127558026648145	0.6900934047349888	-0.25066173026775684	-0.14495170251981188	-0.7841955960781641	0.13879296495994767	0.1990739544346153	0.6326500055865135	-0.5092869243119512	-0.714901583967417	-0.2434413573549783	0.10379385017380154	0.7864835985315528	-0.19455118977150915	-0.15077162696243016	-0.9871485456886567	-1.5579954256566773	-1.4111747418389453	0.21985055971072914	-1.097410634783802	0.29155435171804145	0.015014808152612113	-1.0176078555350472	0.31955343018124577	-1.454565248313471	0.1097245757971157	-0.3799974956142246	0.4336619581262693	0.06712571084728661	-0.6220745951250894	-0.014106555833722476	-0.032653169909057735	-0.8059602687808034	-0.36798695202180004	0.09424511452627585	0.7842014800045923	0.9646264023823139	-0.1630260379121473	-0.3160400429992542	-0.74955506009443	0.3881688707456119	-0.6812559138302297
-0.440963486924811	0.6347117794816197	-0.28396442545404393	-0.15627870910952213	-0.8203996698841435	0.12451951396406513	0.22151232539622062	0.7025750957871099	-0.5032613677608448	-0.6625053324372434	-0.2621422660550129	0.09642887086326533	0.7795145065443988	-0.23341601411873883	-0.2036041171925771	-1.0225952620522827	-1.5807960773313572	-1.40507065310765	0.3128529256186618	-0.9248107456765823	0.2643515332517828	-0.008747573933661401	-1.0328786743803509	0.3297402109990631	-1.445148242943137	0.010128591383372076	-0.4773968821999797	0.3330636108862012	0.06032204037949407	-0.5124828461407751	-0.023027151654034076	-0.007875557415622477	-0.7938163720141894	-0.4779752671605008	0.11757584161981185	0.8460497026591541	0.9777661561344221	-0.15207725611780645	-0.30524976962414285	-0.7106409994419026	0.39541746373501285	-0.6608061335467322
-0.4668873716494398	0.6317156694777883	-0.3409173912153546	-0.13810189983621726	-0.8319848225777878	0.10030975738178809	0.15891198554358865	0.7676885476748259	-0.4800949623928134	-0.592241075730278	-0.2798465133122078	0.0693255123475725	0.7574308868781826	-0.31385139204057644	-0.1999592828991281	-1.1384647425145604	-1.6026673220932899	-1.4690741965149787	0.3889408302556626	-0.7705966674771464	0.16079547332165167	-0.03491090884851936	-1.0773753523397573	0.36548439544971817	-1.487153512471051	-0.046826589197382106	-0.5741007798837895	0.26527392370006264	0.05288840114575359	-0.3490919398690789	-0.08124235499881807	-0.01607086760409558	-0.8119174436965174	-0.6366462005440535	0.12328626514871785	0.8878050021823898	0.9124385534203009	-0.14212909015341343	-0.24593704033640867	-0.6472325900218626	0.4084639975364661	-0.6695601055942078
-0.49582319002666314	0.6494360591494978	-0.43820484794299625	-0.08483219197358864	-0.8453796087081014	0.10764491099482125	0.12196777105205858	0.7965197912430702	-0.46852910659458635	-0.6004227846405827	-0.29632871282797735	0.03797673371234456	0.7605008169317158	-0.42035175020166926	-0.22015492915328866	-1.2123721534429357	-1.6047432438507925	-1.4794617301075375	0.42757228405910563	-0.6628378963546518	0.09912378695977278	0.012726223835937444	-1.177340430721361	0.40654274243838584	-1.5156042660408613	-0.0480695421306229	-0.6772878552995917	0.13783345160179375	-0.014434542264894424	-0.20792190487016127	-0.1841457834873365	-0.055525907409985684	-0.8000734186379228	-0.7672943671442075	0.15816719244756267	0.895750856607297	0.9347917652274506	-0.11944127978353294	-0.175393132846223	-0.6312516253606468	0.4272739681637149	-0.5966196331723299
-0.46774941000737635	0.6422646366372439	-0.5510073768425758	-0.051198804780023074	-0.8235787695570636	0.05614797984663848	0.06509183777916525	0.80426740494289	-0.5144751994479042	-0.5791449792697381	-0.33971326104778854	-0.09592237298536427	0.8075986848617294	-0.4968378266650024	-0.22817120751412637	-1.2939790372095235	-1.6360428809272434	-1.470094455749144	0.5282951458666247	-0.5563834030526493	0.0008146113664985133	-0.01652802869404426	-1.2528706794660178	0.4232110381856914	-1.48076384155014	-0.04823194772474371	-0.7809032638892648	0.06075189708334726	-0.060747853392806486	-0.08730425029797587	-0.2951138487777584	-0.09933315896825394	-0.7487829528308982	-0.8829322843734708	0.12272568972979059	0.886478708006624	0.9263887109142962	-0.067966652492413	-0.11481376422670934	-0.5893177752405345	0.3991927736518282	-0.5243104734695776
-0.45932518300546316	0.5788497496996688	-0.6726198315171275	-0.009149893702930312	-0.7982560782881276	-0.0038846282341451267	0.02655003704160952	0.8146799834125085	-0.5440734656678756	-0.5456100449856346	-0.35104150610053597	-0.18700053868110808	0.8240916118655892	-0.5226506226062296	-0.24076812832497457	-1.4281907177688704	-1.6148774614149068	-1.454708782105707	0.6356813426635788	-0.4526934232782964	-0.05288184701900317	-0.07694707499915722	-1.3009886687700085	0.4530373177007271	-1.4722345701187198	-0.02856405717446909	-0.8392713939074941	0.03356201539518407	-0.08137885543579167	0.05058711614380647	-0.49252108090410224	-0.12424698411791239	-0.7157607739601413	-0.9896365196460997	0.055560538405162306	0.8718211486659989	0.875959964749663	0.009299757331575297	-0.09495834396502527	-0.5654699522497861	0.3595844363098319	-0.4984493857487876
-0.4661181400334541	0.5377376355557116	-0.788632922492438	0.035052990529751436	-0.8050825716299705	-0.050128973443461976	-0.016043858191375448	0.802512319461894	-0.5813205318172125	-0.5182797786014617	-0.33855638121429715	-0.33586147514800835	0.9054901659915977	-0.5769065936782203	-0.24689787607537853	-1.4762073402291658	-1.5596938597517502	-1.3954360358965565	0.701909307186763	-0.3908351491670728	-0.12542051379330643	-0.09720070190608791	-1.312804084980446	0.5177993376646179	-1.4508525948297737	-0.018960101623945937	-0.8779179421149221	-0.02969048397800675	-0.1745005930529943	0.12362240881570516	-0.6237641959340634	-0.14451051587289965	-0.688363452797444	-1.0122375134628208	0.004039757551498396	0.8338402333176788	0.8108862998677304	0.04887057912386458	-0.03730653172495542	-0.5687601741748761	0.3448180184030939	-0.38446107063939416
-0.4737663976430365	0.49676210015118033	-0.8742671289593835	0.037322158205080044	-0.8580255189059673	-0.1435592186192643	-0.03708879153478768	0.8102008609957206	-0.6150122075852009	-0.4236587969275245	-0.3166245901314581	-0.4932719245459497	0.9412011949347837	-0.612717948438023	-0.3117471939580365	-1.4879030070903643	-1.545414478916692	-1.3270293495405718	0.730769726394455	-0.3484378310060721	-0.1944923237096788	-0.11892073328439161	-1.304483388065333	0.5506620682170479	-1.4556055966646104	-0.02485856177633446	-0.8710581354534688	-0.02955703137214654	-0.280143652967212	0.16752672372199942	-0.7656357988549228	-0.15614509291014408	-0.7113444718280514	-1.0227392360858425	-0.0134803324599873	0.809172863631851	0.7733841446540559	0.02977222628761792	0.0017400339417181277	-0.5265478161128081	0.27627662198849107	-0.27273870715235404
-0.5040319271464794	0.46799803536459733	-0.9552394910783057	0.021510341288857426	-0.8858161649826238	-0.21447322921185244	-0.018501500750006068	0.8035111361855579	-0.6042275310200803	-0.32592012837141676	-0.29667045572866313	-0.6476863197760022	0.9439914259338094	-0.6562625217694034	-0.36698137908983214	-1.4499976938972163	-1.5007388113745592	-1.2606395502708572	0.7756712142446662	-0.3477608964139937	-0.25588184255500745	-0.19939797377937207	-1.2746293170938805	0.5571311131217425	-1.4307644684630145	0.017978534567439388	-0.8502043745985185	-0.046383996455267286	-0.41742452600687435	0.24418417178603077	-0.9064146156293542	-0.1693738214635639	-0.7567454113854041	-1.0112879584703536	-0.07695385426754442	0.777517192317054	0.7515367697597313	0.050196704733135235	0.0002971355892748162	-0.4497857493636122	0.24880102573704418	-0.1426854467652592
-0.5760874717317785	0.42892406647186315	-1.0324280104661847	-0.024301802055850762	-0.9160679056729556	-0.23110596680761386	-0.027182709559516426	0.7687057415575439	-0.5802098756286461	-0.2610431657577362	-0.22902996377309962	-0.8075728589627541	0.9284491286034531	-0.7103514699548351	-0.4594809982645984	-1.3478228167328115	-1.399160129952924	-1.217403265418053	0.7389871377700823	-0.35642350583647486	-0.294928405935452	-0.21538575459214115	-1.2258701053468328	0.546689311515176	-1.4081989550200178	0.016202386875632337	-0.7993474424879196	-0.009351003741961706	-0.5279266447645548	0.2619536434730537	-1.026247381756502	-0.22147917097200304	-0.8377207006633528	-1.0209195257824195	-0.13007068118451542	0.7594543644224382	0.6681764095688982	-0.02553045052229163	-0.030158611960705184	-0.4165923369777896	0.19108233623969315	-0.07212283877899643
-0.6318461183187989	0.3903230339467964	-1.0562575561999157	-0.03429273942886766	-0.9280869656399521	-0.2884285741104705	-0.0301434692034628	0.69541141011418	-0.5683388361066981	-0.2464634642816977	-0.16925248809977778	-0.891791618312028	0.9199488167434303	-0.7771453222538371	-0.5449539259346101	-1.2171518492573967	-1.3607843994598714	-1.187969043375232	0.6651772423137177	-0.4026473984335125	-0.3386042816234208	-0.26578952171859116	-1.1919969979728111	0.49478003194449405	-1.3206090992827533	0.022228447144390248	-0.7524578603122187	0.032387897501517666	-0.5865902631414172	0.29667942076064746	-1.1334804732396957	-0.18734092536641261	-0.9105460768742665	-1.0207719487906137	-0.1769918827381922	0.7114444385335131	0.5997240803095384	-0.1363804211716374	-0.024548797877393076	-0.34504661411858206	0.17440193087905997	0.003775321003905735
-0.6564947559676488	0.2997569890511723	-1.0897086649098524	-0.070143818289964	-1.000214188305764	-0.27128710309902243	-0.01706540118393796	0.6451273618795057	-0.5818261347027793	-0.2063472034942146	-0.10396601243934094	-0.9192529171498187	0.8817357326918683	-0.8730011707253447	-0.6608235094433527	-1.101638418496123	-1.3254314524683266	-1.1430827465877402	0.555881809665337	-0.5454550351710006	-0.29940504071350243	-0.29337428604579036	-1.1384439077152406	0.4890644838971375	-1.2918128481032274	0.030563789957363457	-0.67568795328742	0.016261817111506375	-0.6196243288704026	0.30465626712376737	-1.2164870007484794	-0.1453257947253477	-0.9423461424236222	-1.0221817708844751	-0.21990079430831333	0.623934113357785	0.5246231557114246	-0.16569789019781128	-0.08150691825008902	-0.3356000755048555	0.14602773768503458	0.05562032240797747
-0.6785939027500805	0.21877377849407612	-1.134158146331456	-0.11541027467687326	-1.094285628178156	-0.2941660517579993	-0.025019943185188586	0.5980796973784244	-0.5816991266505942	-0.21116684669585056	-0.00645030947204438	-0.971792463027264	0.8633908727581895	-0.9384476235266138	-0.7991005968156255	-0.9813140644200633	-1.2519109669448336	-1.09633268071286	0.4714268544405037	-0.7265103052604172	-0.20765852097513066	-0.3056382259951828	-1.0665155019204957	0.4829578951919906	-1.2461120607449188	0.07751943465812974	-0.5092354410612746	-0.01032202028242674	-0.6879948588199296	0.27527471522118035	-1.2622260433273675	-0.0915753537028146	-0.9492747908627684	-0.987585392432333	-0.2575507846959135	0.5477147071584232	0.501956089429254	-0.18657838113461453	-0.17149001774405262	-0.33278464223071047	0.10280696052122151	0.13307102498446285
-0.7290579986652476	0.1412650646512421	-1.1140822957161176	-0.15152875754181896	-1.1934411578573632	-0.3398556351255355	-0.07116590363441172	0.5442830259855591	-0.6084315506888589	-0.18490058833132306	0.02822290370803567	-1.0173215636641966	0.8271127544387147	-1.0158078303823879	-0.9128230145462467	-0.8539793702348559	-1.2292877457848115	-1.0463292310971792	0.4280220702640206	-0.8510698888393662	-0.09721939204771853	-0.3545823178556482	-1.023007153635984	0.4449818397543968	-1.207636639409311	0.05729501590077855	-0.3604138705955131	-0.04868273239919189	-0.744899409591277	0.2342332196469475	-1.2923340991557584	-0.03142888998159384	-0.9689989234490677	-0.9146539653193141	-0.3219395646090863	0.4913315435120264	0.3794946264881691	-0.26725044073127524	-0.27128830483973465	-0.2696931247874075	0.024578251116450272	0.14157022331699584
-0.7572650722816656	0.06495981925160019	-1.0564013444450984	-0.19426313092205263	-1.2285919346201446	-0.3778797292849698	-0.07641498803426836	0.5633230318009236	-0.6322351219755935	-0.19003163791009153	0.08432542752854774	-1.0219017426681034	0.7645609200032014	-1.070157911744814	-0.9760990779134755	-0.706454812769506	-1.1641664999221177	-1.0018439763299232	0.370087903921886	-0.9695765808786989	0.05113136869975392	-0.34111043023036447	-0.9991236119554852	0.4518394752204598	-1.2905938712761895	0.016213589327162665	-0.16864046386829395	-0.05111606141508847	-0.7789416358258381	0.1677933323349241	-1.2814038227309723	0.05460724718930845	-0.947362319279048	-0.8802689196674216	-0.2882181204047626	0.43930858152788055	0.22954343046885212	-0.3540109804436458	-0.32068607830159157	-0.19631551282532142	-0.031337593883172324	0.16909269069220373
-0.7809769999261597	0.008780634620068284	-1.0039849597012438	-0.22120010420611697	-1.253697672252405	-0.3311394409996845	-0.10067142575996058	0.6015804603036421	-0.6514670107144501	-0.19757529888502862	0.13974734529163485	-1.033483567427998	0.6870650080635814	-1.1516632600052623	-1.0881279217180677	-0.609474696245184	-1.1423988797525462	-0.9423811516128978	0.2509226936796184	-1.1207666910939298	0.20756932094521688	-0.34035945090893305	-0.9715122050824899	0.4482840252638135	-1.367636839503473	-0.01835346191577109	-0.09593525055464931	-0.07975581084459513	-0.7937534878777407	0.179798544086413	-1.222252357770424	0.13441859496910197	-0.9365146283788514	-0.7995149471270943	-0.20454886085249746	0.384623610079374	0.16683539697099523	-0.49481691743908895	-0.29488025474847646	-0.09535033574779402	-0.02482965840820106	0.13588628749836473
-0.7877556243092974	-0.06283255067834097	-0.9570279902652696	-0.22358293332420529	-1.2714106932768252	-0.3221042640020858	-0.11652972837257747	0.6106912756321693	-0.6502394433481402	-0.20760126179323776	0.12845786219024283	-1.006949904571662	0.6338549667617807	-1.2145156706761642	-1.139922062071745	-0.5541563117611956	-1.132852802009375	-0.9457744125864668	0.20347874592491805	-1.2523294415559878	0.42180582035496145	-0.3179290735480409	-0.9749021749177016	0.495588273967018	-1.4668983241943732	-0.08285892509431692	0.004210258438890358	-0.09278322673776995	-0.7429112500324866	0.2249165052045013	-1.194817580671437	0.24496880587099526	-0.9671364511224377	-0.7768948434294998	-0.141497108386154	0.3369595667613711	0.11713482490232296	-0.545350742548206	-0.2614072108724475	0.013252516731024833	-0.05892223948007913	0.07802959045577745
-0.8472048552826932	-0.11382164641596723	-0.905338480329605	-0.19753712736928514	-1.249001011904286	-0.3230873762477497	-0.14916560696342002	0.6089787457739047	-0.6367308881742868	-0.23501127284711004	0.0963425691126347	-0.9473751235080554	0.6741234095414599	-1.23259904381726	-1.1432611390481706	-0.5440287794979262	-1.1402340101862067	-0.9431002648435044	0.09455615565940231	-1.3815134287095563	0.6375055270743246	-0.2542063561204328	-0.9258122188871191	0.553208131138555	-1.5017468881204146	-0.11357920225002185	0.039925731063651354	-0.08633623003514161	-0.7602768293576943	0.24097207684591715	-1.1751490689063933	0.320228517205378	-0.9157629724144261	-0.6855669428927313	-0.06347503767322538	0.30942837403188606	0.05167890543080376	-0.6235578256823404	-0.2349054073405959	0.11308944782897293	-0.07779816952629226	-0.004467925087849389
-0.8622349266340444	-0.20391228293053984	-0.8745883914400959	-0.11387748514974054	-1.209872180119609	-0.32037951954376476	-0.1800179054923174	0.6345119285804527	-0.6413397697332652	-0.24018956779129774	0.11920215590000885	-0.8564619623398577	0.7114618631400765	-1.2356670605497069	-1.140475588249113	-0.5296965753410238	-1.1621095737618414	-0.9019188005824356	0.04153714178783211	-1.5023692041075216	0.857161697563081	-0.13283868426417103	-0.8953737162043854	0.5830536425932372	-1.5719137470686566	-0.12069645318529068	0.04216195505315096	-0.06866322181250137	-0.7036690944475474	0.2546485031228029	-1.1213171221031404	0.40030292597611067	-0.8414344906014906	-0.6084978237642659	0.041058546222174884	0.31843501484571973	0.06930719725240927	-0.7660283992978425	-0.25539064941371836	0.14158047050902983	-0.1047972557081009	-0.09225547776037923
-0.8718978524673625	-0.2398641435951298	-0.786819170713088	-0.024915685879306954	-1.1736846565317633	-0.352516105222562	-0.22366376604869204	0.6200520813901963	-0.6635088620220622	-0.25046348734796603	0.10170586800650835	-0.7107580538367726	0.7776253047660384	-1.1731954194123824	-1.096186667426429	-0.5425317132866041	-1.1946525120040703	-0.8773881930622501	0.04205648898426308	-1.6124881961458084	1.1050626391785106	-0.033891526412957174	-0.8789838730268809	0.5891738253817513	-1.6618941335394808	-0.14709434129732152	0.011993977803341493	-0.08785418440651052	-0.716635055869533	0.29691034230218244	-1.1265268317993278	0.48595531707378026	-0.8397775633034608	-0.5065463282759638	0.1101145959113928	0.3053779870480674	0.13470411751929592	-0.8471660056221954	-0.2760574405333918	0.14614306259268994	-0.11684535510862888	-0.16614671411413307
-0.883296604918805	-0.27195029653590685	-0.7480491028358962	0.04490770811672802	-1.1169422765363195	-0.3555825261817741	-0.25558154370308583	0.6042522091648673	-0.6898465210445686	-0.2178702856213767	0.09764844829281243	-0.6128543266936395	0.8175874670330574	-1.0572761366057304	-1.066384146751323	-0.5688759150569774	-1.2644092277069077	-0.8796368731829901	0.05919995017514731	-1.6675676766645222	1.3310624561821391	0.06158474417088498	-0.8579734010578794	0.6178349479322106	-1.788465458583731	-0.20734126541217615	-0.006664059007034362	-0.09868484772681094	-0.7233662276502821	0.27837000500333847	-1.1425522621009117	0.5043330034753274	-0.8642175878995708	-0.40520394150533046	0.22432276457874134	0.365523087285073	0.19342967638843228	-0.88718311179135	-0.3083468520649762	0.15191777016834135	-0.11959023897110947	-0.25688781752200657
-0.9016214646689207	-0.3033182104556652	-0.6957736026461107	0.12393907938321905	-1.0874700253943612	-0.4255664829483895	-0.2484688008956953	0.5355771665279613	-0.6951378905827139	-0.17197626808483607	0.10044149101846189	-0.5216193977080074	0.879827448897672	-0.9706324863226252	-1.008544927862109	-0.5685553862951958	-1.2924768477773172	-0.9090322853043084	0.12105097246179967	-1.680810460297307	1.5022001571253352	0.12666140537706155	-0.8135467998225151	0.5995617687755963	-1.8652045902583907	-0.24030852270785924	-0.04482964467053556	-0.12524422533522395	-0.7476912911537419	0.2964451134358899	-1.135339373617026	0.5082718473211304	-0.8485197576888511	-0.30949575650949634	0.27320222183015314	0.48241703353412085	0.2242981871080672	-0.9659006643292605	-0.3390980834698935	0.2024167984906647	-0.13756313917452254	-0.2892661648938767
-0.921678496212723	-0.34884781996137165	-0.6200507332480278	0.1319227988685803	-1.033718690002577	-0.49060424885893406	-0.21096748851539	0.49270193771141796	-0.6772760641975866	-0.09062049157013026	0.13996961369444186	-0.46880678395597286	0.8762650767791961	-0.8538599498664873	-0.905908298789261	-0.5779061410044899	-1.3633217339352415	-0.9053683936335799	0.1556582266082464	-1.6629570346041909	1.6299271094837102	0.1713409416759065	-0.75309695952649	0.53198017082524	-1.8941530274588114	-0.31301782469838557	-0.14918453702618653	-0.13639061103727718	-0.7617086784267959	0.2973296602098066	-1.1197690704897734	0.45985790379578484	-0.8239113821908027	-0.24583500098769226	0.35961783869936725	0.5711279566911409	0.24376486650962756	-0.9990859655020433	-0.334416870371236	0.25220618087516244	-0.07539146788315272	-0.31052723057671466
-0.9299512988217662	-0.41721417948895523	-0.5303093747050994	0.1431298864080532	-0.9366873336570055	-0.5191024991451956	-0.12470325349193126	0.4327993359526072	-0.6343104472132446	-0.014117210814647795	0.26025731538936797	-0.4259215310224894	0.8415925333392421	-0.7240180357453265	-0.8419938504010963	-0.5963284222637892	-1.4089786880274722	-0.9085263271398857	0.19708902883126522	-1.666018615017343	1.7150312989510479	0.21415697664070055	-0.6279294269511804	0.4888445987204986	-1.8786996219380114	-0.41630802218385554	-0.27300612879812747	-0.12641022744715857	-0.7087794723283131	0.24819831339437873	-1.062617791417137	0.44410718190704007	-0.7986003375705683	-0.23745757581348767	0.4217474932196197	0.7056149931728914	0.3122175355609132	-0.9976085009967015	-0.3355551236649702	0.27283693699560235	0.0029704955704583256	-0.30370894007168076
-0.9524127032028522	-0.4430602707429241	-0.44337754358739634	0.16813518269849334	-0.9221214266507701	-0.5805282415014975	-0.07907291946307791	0.3319112135670209	-0.5649851554651327	0.023506168555895192	0.35726330367860637	-0.3594137969530521	0.8177580907639243	-0.5989975065407702	-0.7759343221505166	-0.6281084410779545	-1.458949679087306	-0.9365733870557709	0.202531628841735	-1.6948340137821796	1.7722543509457118	0.28358373727974695	-0.5145789060449941	0.4263876013678664	-1.835106519935935	-0.4528095431096184	-0.3917578264491988	-0.13354461600438916	-0.635355744914092	0.24802629728171038	-1.0279351398678038	0.3979582384242005	-0.8294351877236783	-0.21626328468360242	0.47311522613594975	0.8170492174172417	0.38241220454933783	-0.9370399833064242	-0.340944151423624	0.20452796570792714	0.07618736264347234	-0.28437817006821914
-0.9752767832410777	-0.46340896163199774	-0.328109653995335	0.17162072165715053	-0.9246365452925506	-0.6766148362040322	-0.07454265214747538	0.262563381801321	-0.5177279872614026	0.09477366465585549	0.4253363650609712	-0.26779494551144717	0.789366261755678	-0.4502296176368571	-0.6328561774079648	-0.5915414897206657	-1.519202328958216	-0.9599948607962159	0.27445134974443036	-1.705216648493333	1.8101724158077435	0.32119180974162764	-0.3936948951364597	0.35628691790175565	-1.748283484683967	-0.5522896091077871	-0.43949400138227873	-0.14475754629778173	-0.5674961562826145	0.18957095397204127	-1.0215876122357908	0.36024259267216313	-0.8760499191358461	-0.24589420414804497	0.5535209344063123	0.899128149012166	0.4268514384463617	-0.8908492309722611	-0.34783585526516736	0.17342072391358995	0.08358933398055209	-0.264243845794892
-0.9544128237920623	-0.46392123428491844	-0.20009813052805123	0.17122070649461296	-0.883067885495737	-0.7286987397057636	-0.08989872123375926	0.2175425862695513	-0.46614354919599305	0.12082066140981759	0.5508578269948581	-0.2009953429483346	0.7142472254390331	-0.31785367829510924	-0.5192131666957666	-0.6074514244307206	-1.575617618577917	-0.9994731394306079	0.3292987093241987	-1.6840101906272096	1.783010683036214	0.31731541871388674	-0.30754439967867897	0.28457286789679254	-1.6504616090661597	-0.6176029867007615	-0.4578832994718079	-0.17050236405652558	-0.5083307670869474	0.05859851843875463	-0.966710420983192	0.2628655932747487	-0.8496569386741253	-0.25900601800038603	0.6111165554951199	0.9707789313603519	0.4421753746944247	-0.9104253220418437	-0.408342496976627	0.11717374018149133	0.12496762690513455	-0.28004894969656113
-0.920920299300008	-0.468755211780986	-0.05719511445577796	0.1661863912589788	-0.8825379355057532	-0.7904338413023839	-0.08619428394600435	0.1377780826794898	-0.4479234735590644	0.1505348984989285	0.6896407290093658	-0.20880871749715296	0.5607492612389008	-0.1746054372687489	-0.4020120104506485	-0.6221444577105231	-1.5864865857709576	-1.0327740720493177	0.410228787812814	-1.6347423651547721	1.7553295416906316	0.2814325301519959	-0.2767512588192414	0.15749708023125059	-1.5837450353299833	-0.6251617460199002	-0.40917756202471195	-0.22695111969111165	-0.40480334358957204	0.016453864009003085	-0.8964590131410326	0.18178662500314147	-0.800640276514746	-0.36722105797267	0.7027146164264099	1.034643971828363	0.43092700473622186	-0.8857447650262879	-0.41959431197294883	0.06293418823597752	0.11680399785642917	-0.2348819470821611
-0.9309320817090432	-0.4571337705501815	0.09066591452448937	0.12577787254948639	-0.8847580658035948	-0.7940816323574238	-0.10701288668083686	0.049276890659399955	-0.3838297292659406	0.21251442313870944	0.7344945843692947	-0.22669451189381346	0.44140143718259833	-0.0509469838824127	-0.26868245913851724	-0.6188191791229707	-1.5512549516524232	-1.083624881378594	0.43142469601229844	-1.54478190236506	1.6040183522101472	0.1768708183029298	-0.3309127126683727	0.058772245203682204	-1.5354717580196058	-0.6792062860745197	-0.3396229566094136	-0.2864300415806199	-0.2668071599155314	-0.08841531731340072	-0.859591338341151	0.12137723597808811	-0.7500195088875719	-0.46964642230110537	0.7473960565191049	1.0593701217734193	0.3459608898439067	-0.7849134863197306	-0.3367154150839344	0.07108230674129559	0.08031446752189886	-0.2144642227013671
-0.8812559946078844	-0.5056186646097784	0.2145051670724613	0.0732835522736075	-0.861146992948909	-0.8267767838801598	-0.09274945453295506	-0.0075312398718463845	-0.34344815297513354	0.28604269511709957	0.7947282652916836	-0.29625496691911374	0.2707667448890642	0.022235191507200797	-0.17242996471807306	-0.5879580216196675	-1.5642628414100685	-1.1244751158592912	0.3542574064458686	-1.430708129202832	1.4536850232311669	0.061088617371912776	-0.3360986371637041	-0.026876574514908817	-1.4824365897542409	-0.6327506581051907	-0.2869119287967796	-0.34188208404569115	-0.0778893211516933	-0.1636761079837521	-0.776085099771573	0.09918086048666237	-0.630343795404897	-0.5828315301147111	0.8294906952617882	1.1280318103793288	0.2840511408426011	-0.691585742901824	-0.2626035975218597	0.07661305087368835	0.0523326874735436	-0.17881558399082173
-0.8523522813551316	-0.5292944472464	0.37657611460432794	0.04346337713128641	-0.8187221809352684	-0.8304172633466387	-0.058587623077935025	-0.08255747066095157	-0.26225910967459587	0.34496673263014194	0.8563312694416216	-0.36783366414543694	0.11123734735446578	0.06777224675071483	-0.08307824834511349	-0.5379708706380213	-1.5074141889145016	-1.141779657726018	0.3187634573587067	-1.3298885481826441	1.2478584634177663	-0.024315498420594224	-0.3845595456204842	-0.12352479914593503	-1.3561196220637026	-0.5930903853159091	-0.20728441144473964	-0.36210262852444847	0.04293997247520607	-0.20342153795828102	-0.6780614911804332	0.0792841091387468	-0.5038292989169698	-0.6749818206278391	0.870760637386135	1.0945154286025107	0.22814019175486164	-0.6211902330053106	-0.1917590935068499	0.08796408999394623	0.008539051420808654	-0.16592681297863635
-0.8380920163588256	-0.5190437821115655	0.4763377224336134	0.014706243462700708	-0.7042315449925194	-0.833580513451655	-0.09255618763152544	-0.09555296551474801	-0.18887001575464812	0.3509170490909711	0.8726759586929458	-0.4141959529632649	0.01855785075171757	0.12666516103771003	0.040917873132494675	-0.509924173224493	-1.4309002537031432	-1.1114805270997923	0.23915907843967504	-1.2050673888774501	1.0334906346474637	-0.05514769430579798	-0.4306201529626305	-0.17642984532326667	-1.2724253429091423	-0.5448308231818583	-0.14171393157604567	-0.37286276566133136	0.1898360228617512	-0.23972719106977092	-0.6068954944450964	0.08315807161409867	-0.3896476642758863	-0.7667658290566346	0.9277944962343809	1.0786882844775734	0.16495701588143233	-0.5390099051084107	-0.05634962647166316	0.03874536007579523	0.007660183554639664	-0.15767913562974306
-0.8322255214941203	-0.5111972989084425	0.5697802478466808	0.04088825004019865	-0.6179484319680615	-0.8484760966495914	-0.13624464503142958	-0.12125341291019434	-0.13864512562860543	0.3269040667654227	0.8689751389672017	-0.4629674271020853	-0.020542304971348235	0.1355365247853187	0.09215431547738843	-0.4491588029237845	-1.3525017534028918	-1.063240625880182	0.12541760517027445	-1.0733046329875282	0.8081893983498531	-0.08819841702691296	-0.5167766313904802	-0.17551505484241187	-1.2233838528416388	-0.4421261085464579	-0.09572675807167148	-0.3727812163107407	0.38129648022910556	-0.273728351846223	-0.5269267602189448	0.17014519385587776	-0.2906974734026616	-0.8162082711531621	0.9268321161044983	1.036214360691689	0.1095017277655462	-0.5081454377977433	0.014742935090038248	0.01834054762896555	-0.04130945634084162	-0.17395846654203173
-0.8010541688359799	-0.5128562283716814	0.6633459738589231	0.04534679094526363	-0.5270060123520602	-0.8977915758285849	-0.16537544514260938	-0.15202532645767058	-0.0793870250294731	0.3017968143868968	0.8207907451443408	-0.4992984833367314	0.0034084017961888034	0.1688143114069595	0.18174240402578173	-0.4033016768470784	-1.2812246357007573	-1.0761977126638032	0.05261122709070239	-0.9347533684464355	0.5494333893626886	-0.07723048516311562	-0.6090080086982835	-0.16331287213003567	-1.221773242800324	-0.3199619767903439	-0.05015303349744826	-0.3948253420080945	0.5115774978458358	-0.2711959190732361	-0.46483076692529757	0.23776355481820532	-0.21544179125763985	-0.8587236905634364	0.9654227667449892	0.9698739431671648	0.05255116240296863	-0.5089437590279543	0.07069174655001134	-0.029753209542433767	-0.09433826558363859	-0.2337966308557379
-0.7529766016152549	-0.5199646070968378	0.7329922745838221	0.01570302284340964	-0.40618058747565006	-0.8624972533777664	-0.20841323110728593	-0.182769092227779	-0.036361054547529935	0.2905510406349276	0.7754621804367153	-0.5650180485235168	0.004544443991195362	0.269731612434196	0.2855625058197521	-0.3413763976678542	-1.2206335111518933	-1.071833099142419	-0.0584743909065242	-0.7531401509513042	0.3291660322344098	-0.10681243155937126	-0.7209806421005736	-0.11818635518640463	-1.1967035678228037	-0.20397626663129803	-0.006207303917497722	-0.4713714496948601	0.6051014862427615	-0.2651735008026757	-0.3850856745555575	0.3334185128228465	-0.12595770364814268	-0.8980417365083092	0.9079632137155613	0.9312750418685359	0.052674733399809326	-0.542182433677271	0.11049937746839684	0.0073732922261999425	-0.11790003820661359	-0.27120610501588926
-0.7232807947447114	-0.5628622297025757	0.7586709003387804	0.03630087023028099	-0.2958661203835766	-0.8627809232528723	-0.18760856070249915	-0.21727875390266718	0.02384554491831048	0.2586662703007607	0.7326715769141929	-0.6663078173115661	0.018108432283989784	0.30929909170828845	0.3777860824948974	-0.27607609909929615	-1.0906553559657266	-1.063489371862651	-0.19050838457927124	-0.5739532916392066	0.10686583384291433	-0.04783578582038149	-0.8000476713698254	-0.08715203762857457	-1.1560742162866129	-0.08086082508741677	0.029415686980233023	-0.5157991102296356	0.6773047810884136	-0.27941047926916496	-0.29533639151752455	0.400581414208963	-0.01852410052103796	-0.9066596370510958	0.7995831825440207	0.8941414571774651	0.05688229752625871	-0.5376119305884182	0.20091513802005334	0.0009221807139283458	-0.16800826051283235	-0.26026832459673876
-0.6936933570018999	-0.6089853830240907	0.7868846229744314	0.026022893675183668	-0.22595896798890913	-0.8808099173700761	-0.13770505642042194	-0.2452035436234905	0.0869959906146448	0.24303571722633416	0.6791272721315097	-0.7807747006328815	0.10035091573550434	0.34959826057983656	0.4103524888900064	-0.1655431537720795	-0.9979756970235295	-1.0194641070844543	-0.3013949777037846	-0.3864949066018636	-0.0950325675857703	-0.06803713694133695	-0.8568231608167578	-0.11676730149165244	-1.1070598862295942	-0.013205905484187949	0.004302596257487266	-0.5654034629024369	0.6979878282238058	-0.20997014446401469	-0.2016788560950069	0.5030206415931066	0.09438725877619021	-0.8788359315267975	0.6971058191848224	0.8606480993637774	0.019059605263033175	-0.5261627496423913	0.2510648461839732	-0.0043964262182685674	-0.20456580115028497	-0.2663751626258893
-0.6396636358645069	-0.65184979725727	0.7695400667294889	-0.009413738462197122	-0.11508022421090033	-0.873965677645745	-0.09621387069822825	-0.24632897763721026	0.21209573353051986	0.21695464511487422	0.6197537278777424	-0.8763603786216223	0.18688657871424597	0.34223088680698666	0.4501790671276166	-0.08370570199851383	-0.9463530632071692	-1.014844171891681	-0.44011921310128416	-0.2459902913668946	-0.30694459449622435	-0.05412316817625316	-0.8694835053559686	-0.0989035694519611	-1.063856384724922	0.007224590456407815	-0.044740164462268174	-0.6262889931276883	0.7605845198616523	-0.1810963989606432	-0.11223096838575324	0.5614765108420472	0.13983981384469502	-0.8192669668359887	0.59045547643912	0.8167867173898251	0.0018569028278898226	-0.4459418441821015	0.29085539837639696	-0.006542251194880219	-0.19781290254088085	-0.2546759130944301
-0.6037228089786956	-0.6977830820809718	0.736852121033076	0.003339103423669365	-0.011240725542556954	-0.8648772742595284	-0.023037143824466522	-0.22814357650919384	0.26682140033430235	0.15015426353132483	0.5637408149128945	-0.9372690574591743	0.2582691206597348	0.3329358076509543	0.41583703446768394	-0.030734975028573676	-0.9202198137549689	-0.9894453679436314	-0.5580640943258569	-0.184386917221422	-0.4542437768464068	0.016734969115593808	-0.8506219547908836	-0.045267973019254316	-1.0298695299643417	-0.0029097342789000556	-0.07186186742819632	-0.6654750473177501	0.7571650959005903	-0.07945767368947662	0.05001588346337181	0.606615940333499	0.18371524015619828	-0.7688596912098838	0.44290169041852884	0.7842357230649499	-0.05827277821424502	-0.42311521715487704	0.2739937145572571	-0.05597350339944276	-0.17132869504942774	-0.23696680642475682
-0.5571920078911059	-0.7048863976461868	0.651375919790753	0.02502786775127027	0.05666327591667229	-0.8634333343240386	-0.002810869730219351	-0.21605157760078947	0.3716951299187531	0.09440135378541761	0.5080506106380689	-0.99489196146633	0.39895153360270813	0.27335799509566866	0.3972594899166697	-0.013897148559924794	-0.9136526130704802	-0.9803158458377907	-0.6090954085294304	-0.1079183214731065	-0.606293917945199	0.08193912571867198	-0.8906864865095546	0.010095160932831953	-1.0035073983364646	-0.07719927085611582	-0.05037602989471286	-0.6737232476072548	0.7575992110226022	0.04839883776359426	0.17929449932324695	0.633603026265068	0.1500775129543544	-0.6970207778599258	0.3035486336814005	0.7375458919666658	-0.1409243324488611	-0.4143805564833505	0.28377454764483034	-0.04102547587959833	-0.1712064751835498	-0.26489928293785237
[truncated: 125 more rows]
