# Supplementary material for: Obesity dysregulates feeding-evoked response dynamics in hypothalamic satiety neurons
Source: Sci Rep. 2025 Oct 14;15:35837. doi: 10.1038/s41598-025-19800-2 (PMC12521569; doi:10.1038/s41598-025-19800-2)
Supplement: Supplementary file 5 — Supplementary Material 5. [file 41598_2025_19800_MOESM5_ESM.zip › Fig 3_2/Fig 3c/HFD to_NCD_1st_MPK148_matrix_5.csv]

-0.9434739592053033	-0.9274582844566075	-0.31027325184060306	2.3470534594988806	1.0735844964527081	0.9425699051230396	-0.05984114000984857	0.1513887354842353	0.9205761240237541	-0.3854364438133045	-0.6040940045742593	0.4886010877433512	0.7247567353942012	0.7493921952236607	-0.31912849664012405	0.6920641101448508	0.19536894421238687	-0.15549026540625596	-0.11432972090155494	0.5321184614177663	-1.3411295195460624	0.09247301503606215	1.6081161936375423	-0.7357082411514303	0.06285442683838356	0.10140638626880225	-0.32741365959021396	0.530000116321475	0.24356439409565964	0.46538220061508867
-0.9094710280832818	-1.1850857224515696	-0.3127471742871394	2.427884911232697	0.9639077329542766	0.6664284145245869	-0.21153218713727978	0.00025730142027952096	0.9566281423839299	-0.3689483097542702	-0.4078291630087114	0.2016757138403702	0.9711404071582659	0.7155418980166173	-0.13952082374407715	0.4636090275044865	0.09997734376032968	-0.3611418936462363	0.09651805093296624	0.47281008563802407	-1.32704153896346	0.09352856372709856	1.5784396350300982	-0.4985557554264004	0.09036886170142236	-0.0666240919678474	-0.6210086404783246	0.4024495429338718	-0.1391693387225999	0.6819296439053721
-0.7474523670570236	-1.134399143090079	-0.11798865223800031	2.5099367258564365	0.8763320812085255	0.48248527933426794	-0.2704244492333138	0.056873925510278894	1.1551187237515677	-0.598105362529371	-0.25353954024705483	0.059626127968229685	1.0518327565011705	0.6799898891414302	0.12942897625782301	0.5610559338343147	0.056428712529221686	-0.47012313379379833	0.16170788407244477	0.36822888552705396	-1.3678208586055527	0.1838476773651528	1.6534313144654995	-0.47513087943035104	-0.005779449213827541	-0.07663378869506286	-0.6667863101191847	0.28182248142262634	-0.025990079994898153	0.6525893725543371
-0.730931712646722	-1.0365254095117942	-0.12960586219061915	2.4433553763770157	0.7448946310747874	0.31684007078150944	-0.10844125740855341	0.014200795328764133	1.1867113535867742	-0.7783213508039017	-0.184128831991275	-0.043315072265837216	1.0434288281920343	0.6360783736379931	0.15836883375051963	0.508562125930618	0.0780483791095606	-0.535961078114945	0.2706023370320405	0.16177232234724193	-1.1561464016444423	0.040455156465471834	1.6082660270793134	-0.3540380340179614	-0.007481889748116593	-0.12617645844238892	-0.7318534081627598	0.22018291368574133	-0.18677210075584055	0.646136758371165
-0.7607157768416117	-0.909706251869995	-0.10920787683442017	2.393073999143433	0.6573007049438762	0.21961989949309652	-0.05963827089086251	0.05427711772693451	1.2070842247325468	-0.837463194858859	-0.12416434584464761	-0.05921705337554204	0.904619954307005	0.6599052466509933	0.09975821803604246	0.4869189866432818	-0.012928236234906154	-0.4063872859732931	0.4852551942036367	0.10664782062474013	-1.1015118939889823	-0.030945684222507465	1.473242805352146	-0.3672498354194614	-0.0619095264198757	-0.16488369256243224	-0.7592659162924926	0.25158983363299664	-0.1555772103222758	0.49662797907571965
-0.725922566159258	-0.8274935277302492	-0.2126060658260129	2.327379656965315	0.5927494660370672	0.12327224547039949	-0.06828126527903416	-0.04647730525128276	1.2487583748567845	-0.8290300347794658	-0.03976950133321317	-0.08233141987740179	0.8361162584421497	0.6202532649269182	0.13689055972872835	0.4088454506643797	-0.1381892789559775	-0.4025047298548851	0.555986718871922	0.03523784415887462	-1.0934528172270264	-0.0918596326586661	1.3611117074136276	-0.38117128227335356	-0.21371834823403776	-0.23054814585876815	-0.7575397849062916	0.36730598577225737	-0.11179910723863791	0.4379445313379858
-0.720669199083228	-0.7260046193584312	-0.24188315581418893	2.301877850457297	0.5280180845099655	0.08644190464339832	-0.06355815441509279	-0.025426176361905837	1.265962073106525	-0.8665913961000616	-0.009652193812624391	-0.05112536025440727	0.758372118989106	0.5121674859475019	0.0806549705738825	0.33256580488342297	-0.18995398714465597	-0.3196838028575971	0.6732634549621207	-0.07242469315244945	-0.9833513394387526	-0.12420981571033299	1.3541819902079102	-0.33382043435317055	-0.309032781891258	-0.24630717981568312	-0.7452487770393138	0.45394902261037967	-0.12260869290239847	0.3950019913064769
-0.6976871882285614	-0.7137524977500019	-0.3030557117467909	2.3185135264765253	0.5055514758631922	0.10726678831285716	-0.1518034300504581	0.013023926538021792	1.3261051158196557	-0.8498199312735893	0.06722888341329684	-0.04362379637025853	0.6742313734911031	0.46126892139024656	0.06983306586463539	0.38338021776097875	-0.21361974079805485	-0.2552819594545974	0.7117618107425836	-0.14721373701418256	-0.9683621745777966	-0.09825105710458006	1.271454404317792	-0.2793101693227634	-0.3323788204824353	-0.253208577192212	-0.6874386537540169	0.4972117289941639	-0.10052466311413777	0.2963833211329166
-0.7024002905441684	-0.6837472871606978	-0.3321177275565587	2.3117446167062856	0.5158506807701965	0.11514468466851081	-0.20477351632479912	0.004099659622362562	1.3498200562137834	-0.8523062494573883	0.04709071051455515	0.0029711897939890385	0.5760514697515433	0.3767207071780192	0.11393310459789266	0.3281274228519312	-0.31388890705460487	-0.19056930929775617	0.7691721179818914	-0.18502809354986502	-0.9166265721172011	-0.11370229253782196	1.1685478985692324	-0.20125148364021178	-0.37178902633700334	-0.23340316366437375	-0.6224480638337797	0.4893405812596244	-0.10252052473691939	0.30742389608941323
-0.6749996922972789	-0.6677029430721404	-0.356516823529933	2.3157871799785568	0.5411329175808753	0.11674257669480645	-0.282349251267986	0.03630901836748827	1.3479225169218676	-0.8152724058138263	0.023169420579978027	-0.009932527769144842	0.48411430316575743	0.316015934364339	0.11883738687785675	0.31587315410164474	-0.34064843462894256	-0.19667170263583442	0.7667566593145386	-0.21783949027743427	-0.9165271512863447	-0.13677634925319382	1.098423212001637	-0.14801756484613948	-0.3999553603778141	-0.2630356552202937	-0.596505903499849	0.5161796568563908	0.0019677283069190255	0.29504908536098257
-0.6416397624492196	-0.680329901133782	-0.3674156987638483	2.296972241188595	0.48298811881349063	0.08614932116001686	-0.41690379456888904	0.01186704082618038	1.3800897738677231	-0.8647655270769015	0.09468392915724577	-0.03184427463709456	0.4053178426766026	0.23912292728528803	0.13645310461714116	0.24600630445618457	-0.4041186733964216	-0.1583426556578839	0.8001235079971657	-0.37706976024681765	-0.8400307547942283	-0.182996172283046	0.9173251277278712	-0.07468556842538161	-0.4714074884608248	-0.258126269984702	-0.5910023272912894	0.5303237402659529	0.13323800011794937	0.28827506823879057
-0.5802961934808195	-0.6060629012305447	-0.37943817019884285	2.2309889423102995	0.4288461395413754	0.09916303404845646	-0.48286626654284187	0.05803043427292269	1.386811998755491	-0.8910297942181108	0.11171566083292098	-0.08327851973365948	0.27718772563125904	0.14492456776872836	0.10641984500895738	0.22288665027396376	-0.45354775915758594	-0.03259736988801548	0.7775737827600255	-0.5134284799830294	-0.7635723977612154	-0.23771785942374937	0.7186642550876063	0.017186452551657256	-0.499508779712058	-0.16891533860169577	-0.5401054920686771	0.5923759254214722	0.30401978186923273	0.19359555912792206
-0.5401274328831589	-0.6220717007384747	-0.41536625319163784	2.155177476372783	0.3719204718734264	0.15262659158116962	-0.5871924762625382	0.0834356267549329	1.3268950183167014	-0.898338265724196	0.16697331495602974	-0.0921716781760395	0.12443882907417023	0.0077952700245132785	0.017083673182935015	0.15863435789866756	-0.4720904786159232	0.11446677156882545	0.7858491330274504	-0.5415545466335272	-0.7050155248742127	-0.32532255117149494	0.508716702844058	0.11075443519433929	-0.43011940847457586	-0.10194263553962268	-0.5066970600685945	0.6086797787331536	0.46641071501145	0.20437178892471106
-0.4784420387308754	-0.6428464826726582	-0.3389451659249363	2.1103113078276845	0.4318632230888653	0.19616055262992727	-0.7944179475275573	0.15334672412491576	1.279139049881907	-0.8013853744475691	0.2557536419543114	-0.1369638562722751	0.04241307099653713	-0.050947148382771104	-0.05922476670109271	0.13456516976051086	-0.5697420085443864	0.22742369696080944	0.6641693403467963	-0.4819489799054336	-0.7563829399906279	-0.30752256032183933	0.35610935968079405	0.15748081051515783	-0.4018408813325701	0.06838276668648267	-0.42459872905210466	0.6095185134543063	0.6379981875994973	0.21713188327955812
-0.3531084798968734	-0.6972509631242263	-0.31402552324336896	2.0335412626102305	0.43501579042881666	0.23325379914580952	-0.9689400263029209	0.23170520526409674	1.1795188553555693	-0.7252634480185444	0.3197696210188252	-0.2282923013297573	0.03619485277583391	-0.10572508104525473	-0.01923270600297678	0.12194278403882786	-0.5705241314281023	0.2852836756413059	0.5278918320781523	-0.4433155376188802	-0.7636352871182266	-0.30644160512384916	0.26934570760896837	0.18516639477742222	-0.3982745327486966	0.12107273085950714	-0.35178695245626407	0.5778912716694182	0.7672966889390859	0.24122373661613733
-0.3123623587841364	-0.7549569164035714	-0.18465799901930344	2.008988677302619	0.4539969976958207	0.24528517703628544	-1.1346080321897685	0.37763474042206563	1.0470665934142924	-0.7051903328018077	0.32495828774686575	-0.3700940192753453	0.027262840966219486	-0.13804216846453046	-0.045892837791489	0.11963460119178218	-0.516784555285391	0.3788947201991618	0.4264879131295631	-0.4092561475925124	-0.6909765750517097	-0.27031567380752747	0.2169163510721293	0.20817844659939405	-0.32078366899527455	0.24072594786259346	-0.28376942874745537	0.4486708808474205	0.856548083072877	0.25944207892633003
-0.24984751377898484	-0.8488751920778068	-0.11908678353069661	1.9374402325060238	0.461202764188704	0.2471965259280957	-1.2816531724174105	0.48969349125120143	0.8964242206311862	-0.6842368440865121	0.3336176412354502	-0.5123872202824671	0.035921853888446695	-0.1367264130444439	-0.01162415132127757	0.08927861687195357	-0.5710289286261956	0.3924926848175326	0.2851706493678109	-0.31404088155079846	-0.7383586400030409	-0.25034223049928184	0.08970658443574021	0.2944162763099755	-0.2778354859945139	0.33337188416621494	-0.2619028081770676	0.3189610974607127	1.0198588474510588	0.2550696273077641
-0.2836806076819152	-0.8550954321364959	-0.016319728439411284	1.8407001495485253	0.4542404378975581	0.23709995227968345	-1.423996980825925	0.5453797665531909	0.7309550828983571	-0.6455970486934884	0.2764301435720634	-0.6157976557654573	0.03495261566097611	-0.17264915917721457	0.021916430535191496	-0.00584439717646904	-0.6194415958457979	0.3602791845217762	0.27467102395261567	-0.1831628858403685	-0.7210306150394985	-0.28466371486095504	-0.01571923692105921	0.2923634071506943	-0.3039910798829977	0.3506000277204701	-0.28195915167603747	0.18894751069636984	1.1463968079231266	0.3490734800832464
-0.2961857672891361	-0.8508532010877422	0.03311644610459369	1.7484974874195227	0.3818990067375895	0.17058528783746066	-1.5156502247629484	0.5732263969486346	0.5593745267259354	-0.604460908968692	0.27277364833687473	-0.8581032514907452	0.07490098522967373	-0.2083729820090477	0.0111056868574532	-0.0657432976170676	-0.601340550240845	0.30052940663428707	0.19455493590888334	-0.07197360632489011	-0.6780745080584482	-0.2528197927345967	-0.06160601708698488	0.18662417913661267	-0.32446528424148136	0.34416316380746753	-0.3286096340442077	0.12058142984947948	1.2422506896845877	0.31379131159599705
-0.3602676370112113	-0.8298959814293416	0.09483546747324686	1.6243028786919134	0.2965482492325532	0.10163229579908255	-1.5788902246989798	0.5140374047434205	0.3943042298484919	-0.5099430546771409	0.29630787930517244	-1.0169497771999707	0.09410855646856603	-0.18982850135447546	-0.006319907777074212	-0.17674981669436984	-0.6357949019965924	0.3292668554617242	0.19177789865059255	0.070221951002225	-0.600043152487928	-0.2496865068893543	-0.15069784492526261	0.0940950944300547	-0.3022721255886466	0.35240833682192474	-0.3448991988065416	0.06416093588461105	1.2470925069638148	0.29431104534756863
-0.4038872690908793	-0.7482550259806642	0.1428399336189913	1.5122495463262138	0.2399638216091832	-0.013951930848101268	-1.5178436879766068	0.5772332714728525	0.2656501434551247	-0.3167935595527316	0.29006373661778007	-1.1562314305053618	0.04442281772250103	-0.1898418159010915	0.06900244286015896	-0.25946835912758953	-0.6954369847687617	0.2725006146663653	0.23314570530904583	0.24559370357023314	-0.5253247853063566	-0.2310103931646239	-0.16407413132279042	0.004772194352923931	-0.3019341691910954	0.2731413142764771	-0.3179438059105363	0.04147179924674796	1.213500455604723	0.21106106929715596
-0.4610363820958897	-0.7102215614740953	0.1676704359269642	1.4555900140204292	0.1688148605617591	-0.12029785577122709	-1.4840705342488216	0.5291858954870903	0.1313369270291549	-0.11489838522942142	0.3045361411662253	-1.1450802301630696	0.018864748407062433	-0.18631594609862856	0.07021808425961532	-0.3166858111495422	-0.7869245106082206	0.13006863314542674	0.31264486744623066	0.4973658099784305	-0.4923430450390141	-0.15196795618360842	-0.20873774857111016	-0.10357285453756608	-0.28582801595044793	0.170570163711913	-0.23892504574145756	-0.0005853159597927649	1.2351839173986754	0.17675263735879562
-0.5092537349584394	-0.6350352822527968	0.1188445483634506	1.396712720844508	0.12161637847325188	-0.21272815963104552	-1.444700382005394	0.48260741990014394	0.03857190434238075	0.07939440562645869	0.19612712465838658	-1.1933925771378493	-0.01387194523402573	-0.09249191313670813	0.10944296479130396	-0.37551639404019815	-0.8775134291936171	-0.054637863295246905	0.3612396890008573	0.608955395021611	-0.4114678298771811	-0.08449630600773231	-0.22780506547481102	-0.22889469427801315	-0.39028582227979913	0.07159578380416165	-0.18611773234569684	0.028181343978621022	1.1188185631906793	0.0014447270440245187
-0.617702721260442	-0.593107400156316	-0.0037813749044849467	1.3252072192350932	-0.006275637922638566	-0.23367177921000035	-1.3583681158476357	0.46942383648493297	-0.04511297781499653	0.22460462554302163	0.07796498938374954	-1.244119494132102	-0.06479445656342331	-0.07880979560785181	0.15088110755655165	-0.43004306247502183	-0.8783247442547661	-0.1868943398926027	0.5370238446716866	0.7396945543162687	-0.36764599068366616	-0.12934689292785534	-0.2642708609331881	-0.3476595717251346	-0.40046857471749375	-0.10805539149549082	-0.15635315196728167	0.10172441877514309	1.1545598837617281	-0.09352261614104436
-0.716343590237144	-0.5677051481295731	-0.07626872756739436	1.2992426037049472	-0.09695927906050392	-0.1826007465439305	-1.2524544807812534	0.4095341482107921	-0.10845008672780856	0.37567646358363804	-0.02339353353478178	-1.2399768308218806	-0.13915494220055155	-0.0746206815381604	0.12558011711892553	-0.5586350083312144	-0.8623987054282318	-0.38970543462592505	0.6370126012674355	0.8235511049761453	-0.4195182410337129	-0.14395022135701385	-0.333660057996478	-0.39891092472329326	-0.3705905399433136	-0.13342677320867252	-0.11042907010618826	0.12505707061517227	1.1729726824316864	-0.16921695952088595
-0.8045769577374609	-0.5727416849622271	-0.21920246666619841	1.2161431694075129	-0.21194893902977574	-0.03333796084569274	-1.1120330590311105	0.299253299736785	-0.16887515770959077	0.5355508558757501	-0.1074976040823867	-1.159094447874664	-0.25367672317100265	-0.08859231096608813	0.06499199182078438	-0.6561240839952148	-0.8399152315759133	-0.527723923494005	0.7944017397867703	0.9386732850280476	-0.4885002195518429	-0.18942068339305784	-0.3702541530451944	-0.5088876426603443	-0.3354459002389249	-0.16118173402904518	-0.08616127322342101	0.103878085734365	1.248792015932575	-0.20687305248998636
-0.8794761549636421	-0.5492044856654008	-0.31606789070005814	1.1986187097848469	-0.30746724304156486	0.008355482314130325	-1.0101138213733436	0.23365421487949756	-0.19790169433950952	0.6895967814238747	-0.17301045901274875	-1.1459761727452147	-0.3771710959734748	-0.10671956937259006	0.07033187150472373	-0.6627529947364802	-0.751816273033912	-0.6188385477958864	0.939530578535436	0.9489647645135832	-0.5053541849245459	-0.22595209732193317	-0.36850534329267637	-0.6677355594099177	-0.22788271453913964	-0.16153179409391488	-0.060413838386306803	0.09023030036007057	1.2439844127797317	-0.2113731686488288
-0.8907661360789728	-0.5305618836973304	-0.40250254520964646	1.191088367165081	-0.3270897808629394	0.06201272702635043	-0.8380953720087823	0.1696700948944537	-0.288493761181485	0.768092982445473	-0.14808807408580388	-1.0772447135316348	-0.4267420722127345	-0.05875550498437463	0.06634855361195816	-0.7234539957295665	-0.5999489932632969	-0.656886833476515	0.9520908105099884	0.9484060123867153	-0.5470408444286752	-0.18796919480840543	-0.29877782884327814	-0.7250702068241555	-0.08715556598357943	-0.11556763622179936	-0.05624395220778107	0.0658393011717455	1.2124699883255308	-0.3101519578827212
-0.8703481751214579	-0.5522466384097964	-0.4428634222335287	1.1877730075446447	-0.2667483672585676	0.20627104516396227	-0.7166264898313681	0.186022427768175	-0.3167312621951065	0.8199612683929691	-0.1351117071694864	-0.9085799520019069	-0.40345391347188697	0.0024637867339878	0.06654010980544424	-0.6896326748853752	-0.49046251861606605	-0.7099711133424107	0.9765302703970601	0.9378497493920561	-0.6987448834768438	-0.1873621975611311	-0.18311645088846457	-0.6624227196267236	0.10733729337118865	-0.06640409097839035	-0.027336093204930433	0.052025896484688486	1.2267756403209864	-0.2843647806925815
-0.8418472099677903	-0.5924552480744526	-0.5135912341703901	1.259812023665977	-0.23847279511823727	0.30543949441314006	-0.5972737728169266	0.3013321411526396	-0.3461127656721155	0.7827234221564854	-0.10856505580706646	-0.7111836257849184	-0.3320378665193454	0.01048758959143005	0.15124190197504578	-0.6791097971510803	-0.36231729508317956	-0.7906740256629439	0.924410103572931	0.8633835304474425	-0.8441844544157444	-0.153398936216771	-0.02843653726936175	-0.5643779837985885	0.2343446009040802	0.018919253784487017	0.014743046019415739	-0.035497518083743976	1.1916698730673185	-0.33804835584555987
-0.8377385687579887	-0.6380359544198966	-0.5834712704884437	1.2774303760199346	-0.21231208774891064	0.4194976888671116	-0.5743196932099935	0.31555877639398133	-0.39832755606789705	0.6557655528377703	-0.1437942228519744	-0.6261838106416433	-0.20762355746232686	0.03624815706282491	0.16244008596771833	-0.6319321758552465	-0.23186096098357836	-0.818375628567695	0.8789113778678456	0.791288707454814	-0.9831721125539336	-0.1727952763945167	0.11948435716445245	-0.40778372746736047	0.40743995337097305	0.14848415824583241	-0.04048343674567635	-0.19309174088663866	1.0821599929950192	-0.3622603363325826
-0.8357788809640624	-0.6301335203656412	-0.6635482213897419	1.2715129503966311	-0.2149669490208252	0.5286207628736064	-0.5713559117408283	0.38678776449762164	-0.4130945857414427	0.5148769104962507	-0.16364252660253195	-0.5884047397415537	-0.10227166802559544	0.038892018635419634	0.2765278688900202	-0.6440334173805856	-0.05916923292493933	-0.8212409639938499	0.9052574531069318	0.6468929427907578	-1.0771775559581904	-0.22584816637389366	0.30981027402384653	-0.29220480369101776	0.5209241234635454	0.22214737850714203	-0.11796126331268071	-0.3139139597054238	0.9567663602675835	-0.39232992866431593
-0.8596820536433245	-0.5882667216691315	-0.6880526409278818	1.2515531025654085	-0.1951655904360186	0.5277550616080288	-0.47688627125976957	0.4749979789250177	-0.5001184351357558	0.3957460184329823	-0.028955631389375413	-0.4694157574688946	0.01409081174399739	-0.05188765317893729	0.3684803161620615	-0.6161802644867805	0.09368660960493932	-0.8251383447607825	0.9150419514625316	0.5526085620274694	-1.0945067077690267	-0.27872362115022653	0.42992282455793773	-0.16362614159363317	0.6272744466448246	0.22871722509675063	-0.19165361210188986	-0.48590268254273716	0.8864376682971727	-0.36447874326329593
-0.8324419990043666	-0.4885006152501771	-0.7212336408532809	1.206960605857255	-0.14910513274454762	0.4716961809462529	-0.4081884519695622	0.5338753438897714	-0.5487219025331893	0.2552075909035013	0.016972511364820992	-0.3140294172347337	0.08632453696702222	-0.11199816112349255	0.4682829082137917	-0.6032907459872539	0.2378817491588603	-0.7977790618744065	0.832139053623281	0.3778750887056564	-1.0456563005809891	-0.21348011290358296	0.5066602350911057	-0.07903278113356807	0.6342048863842761	0.2341355640040715	-0.2690998888071021	-0.6518186132600026	0.7342110159816063	-0.388533616281012
-0.8790422061721082	-0.36952881688973316	-0.7869451376402962	1.1721664343324842	-0.10560937964151831	0.3712786922525335	-0.3063886909580024	0.5814377437199625	-0.5554289096890039	0.16876770160348653	0.017280203013971374	-0.159982515921469	0.1118784748322165	-0.14722213202840448	0.5163081955537286	-0.5627284616126735	0.2582515387613309	-0.7337342606466468	0.7914539923845183	0.2867895615670243	-0.9271309850293404	-0.2573453638917564	0.6375532239575834	0.042576385090205546	0.7030977145635026	0.17576627804577938	-0.3658202021872726	-0.7366735673709147	0.5682096734404009	-0.40349299143987444
-0.8682884776522981	-0.1844931647072737	-0.7917910173458171	1.1823075771626788	-0.07108271536228268	0.22777320083541666	-0.2385825403492079	0.6720507382507053	-0.5005930618104735	0.057399255136661054	0.08292117797687687	-0.007926682756753668	0.24791464523834011	-0.15525428131805394	0.588533001333938	-0.46607643818277233	0.27922223227591497	-0.704853585194894	0.6650809077749503	0.2465119020727362	-0.8551139737880034	-0.2571707225314029	0.6563443955693063	0.18322146663105743	0.7126849290748695	0.12491775025810188	-0.4145212061444493	-0.7346729405699801	0.3863276886191836	-0.49772214150829575
-0.8719248867970333	-0.018408138801104444	-0.8052638723248368	1.180489406288508	0.030730601075698482	0.1623194186206018	-0.10499735337816322	0.7086550818054118	-0.4038518577524902	0.0012502631785861085	0.09672608903074917	0.2302656986530694	0.3689992808279292	-0.20725881379284283	0.6367007854631944	-0.3670566880820372	0.30160789337787064	-0.651291832692474	0.5635316853760665	0.21591076328470896	-0.7885047782138594	-0.2381484953512653	0.7195523231674984	0.25231320695751125	0.595104261700406	0.04712952431252375	-0.41725718115652394	-0.7692211030832626	0.20610671669058558	-0.5359857127663195
-0.9273374160291408	0.1297838308962481	-0.8520507727992925	1.1439076336160339	0.01388382541081006	0.05767122182447226	-0.007936121495613036	0.7107160968643456	-0.26663091887171736	-0.02330431917337824	0.1149158605488263	0.3266303693091298	0.40467481274327255	-0.2621682027625882	0.6953562473009762	-0.22403900212180544	0.27369372672487813	-0.5813287403365006	0.4291642942059798	0.16261600215284616	-0.6586423657779004	-0.33281112346198616	0.6644677272997563	0.2511072930059105	0.48714119909257725	-0.06336355603647409	-0.41313793217226424	-0.7935409199345498	0.14831159232726784	-0.4787670311192228
-0.9430001499267193	0.29080476965756397	-0.9006129600213848	1.1043496797167842	-0.047726730088872925	-0.07709316985245127	0.12574980432463978	0.7317860491287679	-0.18262502585123697	-0.007123811756208717	0.18126524279502967	0.435582776172617	0.349761504097244	-0.331252118952727	0.7087627923637536	-0.14559752512843313	0.35724766227799504	-0.4650738020033461	0.36096092904169685	0.17487494463906955	-0.5269551106468008	-0.37336926793585257	0.5383618792512347	0.23684967572616406	0.38418049527104525	-0.11976237597103959	-0.3844763853350509	-0.8487389589765095	0.0967848069550585	-0.49951616983713826
-0.9183167583975831	0.4513476034031477	-0.9401166407297824	0.9849705307583967	-0.13147997292568517	-0.10256769831778809	0.255122790187308	0.5780128214963957	-0.04586099747962228	-0.03077751216682346	0.16554177441918408	0.4967743310898645	0.25361826837852997	-0.36481193051027605	0.6930326085734838	-0.033054476773364636	0.41202046142025195	-0.24665462737043997	0.25044371471546817	0.1949471181759892	-0.34923141253602913	-0.4357977701348686	0.4041837984483827	0.11480842871355086	0.36288968068685135	-0.13910817445675588	-0.44127434124336745	-0.8505665477496913	0.0993975220607653	-0.41968939359618485
-0.8849892331181313	0.6381479601810622	-0.9423531457869714	0.9187295727570195	-0.206656896117214	-0.18425661908808255	0.4064652864621606	0.4424223824909202	0.04928775799602668	-0.0313245008553328	0.20378888222599958	0.6298360863013267	0.19637674980445313	-0.43492553809282997	0.6607720615700412	0.04975722731120617	0.48768980784200544	-0.012693659982505712	0.15819105845078377	0.23397171457132737	-0.2814224447756345	-0.4207623215492663	0.22521781644350142	-0.020381935905229364	0.3212027176386754	-0.15137813745980488	-0.44665012477012656	-0.815369924224249	0.12164147345239411	-0.35832538308506046
-0.8453352893504752	0.7713578559061243	-0.8668913071053804	0.8422186423639072	-0.22417937510818206	-0.22774586559312734	0.5713602190807748	0.2740398446105459	0.17196576912655265	-0.05908909046746282	0.2653981894963975	0.7526383944355735	0.11366529952016262	-0.46021420424896986	0.5746262605350031	0.094586487252757	0.5316511504321046	0.25201686994212397	-0.006523771898553033	0.32542182540124254	-0.2011133093323564	-0.4308747224706127	0.1455498946884191	-0.16422013038254651	0.23807002332812535	-0.09000948374675982	-0.484577533058461	-0.8412986503932725	0.13649859495766162	-0.22107822935598093
-0.8231588787054009	0.9124647199398576	-0.837071477172746	0.763299254235554	-0.19824303006580296	-0.14442882101653876	0.6606547510796521	0.10706347037683614	0.34282539092592323	-0.02848827767604592	0.2742486403152425	0.7798004981313524	0.03454830275900186	-0.38881047671668023	0.48925962028816966	0.13574924122783386	0.5640658314813746	0.5472025354093069	-0.20282309048707797	0.4295149805254711	-0.20524030391551018	-0.41215304291777227	0.16871829093087146	-0.3668069976328247	0.2058188204380355	0.03552974541014074	-0.47754469011386574	-0.7590240186731113	0.16604850648238	-0.17899280102942808
-0.7405455817891926	0.9989646493511406	-0.793664457461303	0.7085554247883834	-0.21425463401776446	-0.13008089341334156	0.7399597496903016	-0.08132016362217777	0.5171687376910642	-0.030724033995364886	0.3222460029236457	0.8077281043096454	-0.03861511812214828	-0.391249721529224	0.4533549197245669	0.14690619734097593	0.5233798312956004	0.7925796122242172	-0.284980630155954	0.582324637078272	-0.21921712899324602	-0.4363062844273465	0.21589898953182735	-0.4594651200592274	0.15988568883154392	0.08375650294870776	-0.4339840334907297	-0.7371369804355825	0.12744680200227082	-0.16450311125162845
-0.6226099429531082	1.0167312769556884	-0.6991869821211201	0.587343547943222	-0.1923483270393188	-0.10106742645020332	0.7619294456252291	-0.25123922276993926	0.6522289857647336	-0.10374954886572474	0.3845688396841109	0.8044690060538674	-0.004529276451063149	-0.4060683747189763	0.4591272100477669	0.20368485300799385	0.5426225943335682	1.0466766156995368	-0.41529403603157783	0.6332995135145318	-0.13688005072770384	-0.3604915215206784	0.2109575478763504	-0.6065037566707011	0.11011923429224113	0.16564966055630817	-0.38542710755375137	-0.7113555274237603	0.104164451874879	-0.12849351398258646
-0.5734576609330457	0.9865293395336397	-0.6092847195794268	0.44823746335526715	-0.1422067139026758	-0.10223959051439124	0.7890865429647825	-0.4512398965833353	0.7179858654784106	-0.11101490541258459	0.38991018469690225	0.7833710340264701	-0.1058759544003088	-0.38630909072910835	0.4871522155420832	0.15325159622824877	0.5635569871859525	1.2588154625520098	-0.471386020809417	0.6297363523983587	-0.08378587355165709	-0.350994054105995	0.2755902936246321	-0.6331690048008489	0.08338474452808534	0.09407146207234583	-0.3738447401934599	-0.7083849619610929	0.07908124224204324	-0.09191797650889724
-0.4839399684664566	0.949572036015673	-0.5438391397683447	0.2772537047176434	-0.1851838301757593	-0.12577704933268444	0.7342813066906777	-0.7116142614386468	0.6646488506321606	-0.18174959634243687	0.48658367964761345	0.7198916454522484	-0.20514102409612867	-0.2966385007754227	0.42247859312477554	0.0778106573946883	0.5096290835868744	1.4131615546316858	-0.4605853213164662	0.639453842736595	-0.04087287158582166	-0.34343452694195553	0.2794730126825179	-0.650264969270037	0.16212571079861263	0.07675386043946315	-0.34987075676507284	-0.674295639971165	0.054251356074541346	-0.12462397114620054
-0.3230276271331423	0.952340362292461	-0.43238200656893155	0.14214206438807614	-0.16982288126103545	-0.15093695360592424	0.7661616275329806	-0.852176431308074	0.5944147021893862	-0.3066674114750579	0.48171133638024716	0.7590254843652342	-0.25479646554039626	-0.2503189816188834	0.3407539376971599	0.010839664609104679	0.46410236640196256	1.6186524164726268	-0.371098997242516	0.6184818932215741	-0.01745595259937551	-0.2710534054311421	0.34786562912507046	-0.6128686153532088	0.20423399639505177	0.1109063606779743	-0.30199407809465234	-0.6247030699951743	-0.1166861517913756	-0.18100517811996095
-0.20894053265972728	0.9367282725079209	-0.32382051053198363	0.020904712770858647	-0.17866827271321428	-0.08950599643564393	0.7173776802867445	-1.0236202928975826	0.5445024341338215	-0.335730363534236	0.47452897066460176	0.8004510891805344	-0.30033395281049413	-0.21167519922428948	0.28750771703781625	-0.0682376101136497	0.3209853186034224	1.7959403733021593	-0.3152851539088241	0.5551950439439952	0.07638509917257469	-0.285224210342819	0.37701613933393785	-0.5962661374588273	0.2312599851226076	0.10555316454643622	-0.31717281296045907	-0.5055874355756378	-0.2988957627925147	-0.2704889524307183
-0.17785917450196984	0.8877965544757387	-0.18283550983138785	-0.018118998765844697	-0.14478248434475072	-0.15736565852462653	0.703254112180022	-1.0738696247695452	0.5230727634284652	-0.44254283854510146	0.5124687261073442	0.8316235118518722	-0.400321475439152	-0.18108646912677046	0.25550888069812283	-0.07715748304897184	0.17817336697098468	1.827785413426977	-0.21412626206207452	0.4842057749618883	0.12589268102606677	-0.28944797664347005	0.4178719291475292	-0.4985389834388081	0.11334423570945998	-0.05104067996965918	-0.11714163282090254	-0.40328718186514295	-0.47389260049933385	-0.3851346538907302
-0.1174853767714857	0.8366105856973565	-0.04310041391630136	-0.04137018714670755	-0.07463057386599115	-0.2166498229667287	0.6346437204822442	-1.109549059056286	0.555019628246374	-0.5458787601175054	0.5604854479230943	0.8866683769909617	-0.5211296711023493	-0.14518876229062178	0.23365208017329236	-0.17511530796406738	0.07618139624516719	1.8296482338553521	-0.11306538105606159	0.4372775933656956	0.1584812194472979	-0.3782400864571827	0.495108382922934	-0.3927503755962857	-0.012315923156128606	-0.18546783174461293	0.032458901134895426	-0.2684000125966911	-0.6028573585879198	-0.4431533588054366
-0.1347665468112959	0.7979249247920677	0.035635868932768607	-0.017998903411865587	-0.021555994825829115	-0.3050353402140822	0.598356121367766	-1.0108404745579773	0.5484601043833254	-0.6844697938388169	0.5527547376488178	0.8998285452910963	-0.700339221138395	-0.08664622106224137	0.2669997682867956	-0.11825349002643955	-0.039405891852700915	1.7971166801674907	-0.07093204312215132	0.231950411029563	0.20327488080203385	-0.4069737981327596	0.44515998708724214	-0.29355895064082177	-0.07948978729741382	-0.41018837824270127	0.1980327093879489	-0.11868680737431699	-0.7408889638475056	-0.5563684872297263
-0.16862932100494074	0.7319533755951344	0.16490326460930227	0.009708914377544753	-0.011289541890870471	-0.4201096726739545	0.5419236280141475	-1.0222604128863866	0.5371565850763864	-0.848504729741984	0.4586821621842135	0.9857295396628531	-0.8631991535950065	-0.07894653798884395	0.2714236176549545	-0.09940271174599141	-0.14484832108332724	1.722260383212138	0.06199862331013278	0.030903864735404084	0.16392306035931759	-0.43669075908902777	0.27899804318188043	-0.09080472550002085	-0.13729012358596654	-0.6905458789120595	0.27525288034036766	0.01798075084288959	-0.8375588006836463	-0.5176785941365162
-0.2160331901507301	0.6101419968394612	0.2903179792979439	0.10605523014411988	-0.014040307227600985	-0.3938465062827598	0.5290237771934657	-0.9892225049635692	0.424756368150444	-0.9965426261395753	0.3829176589609363	1.132370966151807	-0.9457655165276941	-0.005876922205377511	0.23674172393445528	0.0059056081822302705	-0.12590992440702536	1.6313530512122358	0.12181045254044884	-0.20541909982125142	0.16040335905039563	-0.4229056773374853	0.13371935733810458	0.05938774964365209	-0.08517523016059433	-0.8111880760778278	0.33167351631100506	0.15681654282950647	-0.8175990569448505	-0.5327600043476226
-0.2841468047545377	0.5377860874934705	0.35510759362448086	0.1978968783605572	0.0012792776978075599	-0.39355377243188533	0.5272460982742883	-0.95888057586323	0.35560934116599596	-1.1169290018374836	0.3137537972304587	1.2047224713713154	-1.0809346332424075	-0.07392082326135965	0.20155916346930375	0.09207149368400391	-0.11724456774304133	1.6192572086030865	0.24038967703222772	-0.38398105175457725	0.08352284048255654	-0.3017134087795001	0.04380172386588708	0.22478629394303745	-0.1023163474648966	-0.9077559616099155	0.41705381526076657	0.2903254175016713	-0.8299383142338728	-0.5085877718147913
-0.3210720974475777	0.5257348570953736	0.38942252085109585	0.29042488972124714	0.03222545207239027	-0.420966785185803	0.5229494843180474	-0.8831443251063401	0.3362482977749299	-1.2433541057721238	0.29193288704722914	1.2424821190740873	-1.1224905960064255	-0.1337128750722968	0.18061858433875064	0.2120879525170165	-0.17439176192237865	1.648665326314061	0.27070671381961897	-0.522618355114697	0.03918481156359703	-0.17239620914323678	-0.07691862338948166	0.27929163374627464	-0.0999486844769854	-0.9339992970832668	0.5136454964103491	0.47094443880179543	-0.8302353509112231	-0.43419862170168944
-0.41946018211254	0.5378015983930995	0.502372074484746	0.3476703417843215	0.15741645658199127	-0.4266488957208557	0.5490370523228979	-0.686547092183843	0.3692564669039212	-1.3709314245218582	0.22813591650006262	1.2548024245137415	-1.1613950858132278	-0.17064341314916662	0.17286423676365556	0.25668039454541747	-0.136546378594456	1.6782170810408252	0.2549579893679964	-0.5673210110620535	0.00393666503061377	-0.08862039149353303	-0.19091331136086806	0.3808287237282483	-0.15152686202509952	-1.0320441159341858	0.6373110326978122	0.5910358908647566	-0.819731199394572	-0.39146082050802683
-0.5207646062605513	0.4648257700919031	0.6146187253980575	0.4216126873035547	0.23507756097587773	-0.41881514508452183	0.5368747378891128	-0.5065028340805778	0.3785372392227585	-1.4242797152314501	0.19350310285221278	1.2001545923786423	-1.1407038648863632	-0.23863464225618447	0.158208516025155	0.35670813652027383	-0.17069449682653842	1.6055653000234567	0.13811964675123223	-0.6104739101216897	-0.09303088620414694	0.015595703116274062	-0.20245846745495574	0.46767650879794004	-0.1860085479082581	-1.141429830861099	0.7336670963884612	0.7402113185699384	-0.76252175866745	-0.4388390864146318
-0.6911359988914139	0.3737273759703678	0.6962943447756889	0.42090012153661577	0.32239057740996024	-0.5282454831900775	0.5305908043146059	-0.38815491017566084	0.39364761424162975	-1.5767499057309338	0.12052757285858129	1.1688674395466796	-1.1542963361923153	-0.2759814487031581	0.1257807753366265	0.5137890872949329	-0.20598291079468295	1.5164443307360707	0.08596722199020043	-0.6284398910393928	-0.21391713321001166	0.15767117572355877	-0.16148632456999965	0.5614426784162414	-0.2843409493396868	-1.260678479108139	0.8737078008854595	0.7512608179983171	-0.6772274034677974	-0.3589530945548139
-0.8046504214753872	0.37996128039301613	0.7787666067638648	0.3321835727858877	0.42047799519528334	-0.5586615622916999	0.5088934557657524	-0.22216758001415063	0.35154711525565585	-1.6467383727193698	-0.019813308587055878	1.120241084215266	-1.0367400509219362	-0.32600782706370424	0.0012052000587011724	0.6042650226191832	-0.2336083781864296	1.4175628247558734	0.13806588352306035	-0.6319778074969421	-0.25868115628266775	0.25714192852566436	-0.14336887639393397	0.672602183463496	-0.2976288667888492	-1.2022748408358792	0.8549466521965847	0.7557068212309174	-0.6538044332809668	-0.32862299118702093
-0.9176045031119552	0.3827473334122381	0.8011936835193361	0.2295588174834439	0.4607116375855793	-0.5686133181955475	0.48819551823105084	-0.09205416511271615	0.25331559555267974	-1.5767480892169572	-0.19274282106924004	1.010208100141014	-0.9755339926927864	-0.3667704108914599	-0.10563166025126507	0.7604791492478492	-0.317536930886649	1.309148103273071	0.2522301478423852	-0.6501110586756734	-0.18590945364189787	0.40124501674931173	-0.14614518716924238	0.7042168773069448	-0.34946973150657457	-1.1579116943288188	0.8663195807555646	0.7115612677667662	-0.6816558726286344	-0.29146365931651974
-0.982627997979834	0.3951028728887857	0.827670195283579	0.0658153529894623	0.46293819027464245	-0.571041753193536	0.4057639790491928	-0.056070318106836714	0.18909828848105678	-1.456368252969363	-0.29937573009267543	0.9267608078186182	-0.8279732795433254	-0.39365196382564965	-0.21453465235191507	0.7949943511021766	-0.3885492719895256	1.2162967647054346	0.3356057814649138	-0.5938505473151039	-0.18744355253152725	0.4996930485119811	-0.06711414538373453	0.7243481894336801	-0.4142507649685886	-1.0606890868403802	0.9057277145955371	0.7108358200896145	-0.6455981439639505	-0.302797067102277
-1.0369693124683224	0.4071880795432136	0.8176977149446841	-0.017959526692772405	0.4993252475822353	-0.5329007717132087	0.36184007832834153	0.040685430980306185	0.14945072132378723	-1.2929478164966295	-0.4430083753154846	0.8973814509372928	-0.6509663433478814	-0.40539102200044974	-0.31169845035672517	0.8098453680364184	-0.4716690686831111	1.1833124421634535	0.3841721037508022	-0.5908152039519929	-0.07563659803206953	0.6024415026340886	0.005674187696230952	0.7641483774107044	-0.43666881540784014	-0.8653313788727657	1.0033953824589321	0.6111488203990519	-0.7122523424398618	-0.2970551070827973
-1.1056101465356944	0.4755577615457698	0.8014727419713064	-0.11509992749686629	0.555079393055911	-0.5585922448563432	0.329259279266968	0.1274407178952878	0.17349315244102306	-1.1256233554339894	-0.6121697777510466	0.8098745199520334	-0.6276842440673925	-0.40827022315259853	-0.3387819165558778	0.8366321254331941	-0.6269198924219492	1.1299140433106671	0.49149035842279504	-0.5915746612422452	0.004948571988689638	0.713086403887043	0.09889197174218649	0.7388682259772372	-0.4985085905188905	-0.7563313940040989	1.0920111879488814	0.5456996103153913	-0.7550893099459078	-0.21683533840231997
-1.1363830877595045	0.5613727000848295	0.7498414817692814	-0.15302021747822764	0.588862140312874	-0.5538976846970087	0.2769463184118198	0.22489721076644612	0.1806012717554991	-0.9964473318163851	-0.7255074588490706	0.7602170213512632	-0.5391031965150709	-0.32205667573797525	-0.3737037637870364	0.8884062946458998	-0.7258822458969909	0.9814485041867329	0.5437376538714129	-0.6088558361424847	0.08005882206025322	0.6437257668228932	0.16253788482765102	0.75883030995584	-0.49892907511846724	-0.6195849617593658	1.186720972791341	0.38849321366971834	-0.7484589906816116	-0.09396341212014307
-1.0934957845920357	0.5987547068069461	0.7232205720996788	-0.22465382079855326	0.5979600536871321	-0.531269039087104	0.19116561136768356	0.2848911087930238	0.10407712743850787	-0.900633303977127	-0.8779458590712869	0.7587078198773419	-0.5206099071185303	-0.27447296025268625	-0.4335927328637668	0.8908918420744408	-0.7577345131096531	0.8200357385768294	0.6360043742159619	-0.6789231779252468	0.151802197695023	0.57815174698611	0.21061439164810597	0.7715472572823452	-0.5224132203894342	-0.41926073480053444	1.264573572028684	0.21763880768854396	-0.7396404654927424	0.04517851186374964
-0.9824190888804566	0.6126731540747649	0.6344678720490629	-0.26727471571969585	0.4890621032517305	-0.3943199660310217	0.084638313449611	0.32431044214297805	0.06587468456203555	-0.7568352420256502	-1.0195512759576826	0.7337346343498459	-0.447432099609527	-0.2634584916282139	-0.4436415510337506	0.9963267604973114	-0.8498059772775861	0.6728077973926656	0.654466952238255	-0.7833797198751057	0.1649604384627473	0.5277581587089853	0.2782986497890649	0.7713457420525947	-0.411945568132175	-0.23797512231519297	1.2496982939799113	0.12055498376358949	-0.6735287060708604	0.20055120379071667
-0.8715875064876052	0.609869374313109	0.46937926682942505	-0.3466089787072475	0.38541040539812144	-0.3350420339257654	-0.05436367379723169	0.2401284108438498	0.060934978485805216	-0.6900678176197858	-1.1315219375636791	0.7168743469607244	-0.40946581624835543	-0.23887523810078398	-0.5131243803785306	0.9681545685379345	-0.8578667146614197	0.6024405586506513	0.7874096178618178	-0.8523613479972119	0.2505554339204151	0.45754932846589424	0.24534834341872816	0.7355949433423137	-0.30268563377822993	0.010888193379622569	1.286761797026357	-0.04680189469769123	-0.6165914231672492	0.40503599682902197
-0.7440467807206735	0.6571214096382363	0.3998361589572106	-0.3471570502317678	0.29753320199239564	-0.19642744304231907	-0.17063597119426377	0.27280408490375496	0.0883351995087813	-0.629368094848572	-1.2026268093050638	0.6408005383141163	-0.31242906719466135	-0.10511670662080516	-0.5303525909254072	0.8826378102567946	-0.8309492523522424	0.5509069875758397	0.83789284188019	-0.9266256501821353	0.3162830315780453	0.3877485738706029	0.1659686439827897	0.6290842752907995	-0.176839684150396	0.24197611679062905	1.2327864518407103	-0.16237502272154453	-0.5867979589022594	0.49175552763636093
-0.5953690280158694	0.6214526187109464	0.3367760737087381	-0.3724479672186267	0.27867549479884063	-0.10673767576005451	-0.30270970438170075	0.3104152225434384	0.08811489066195412	-0.5459973693975803	-1.0994590986071004	0.514440928718217	-0.24999798806287438	0.05810999675173706	-0.4729143946543095	0.8157128055734129	-0.8539314574956551	0.5281621107333522	0.8173188420080836	-0.9547330291564577	0.2695510781865718	0.3692343022144042	0.0879146065894462	0.4971058267360539	0.0020122783564890945	0.3570401446545127	1.1752724943818809	-0.2630284150213926	-0.540959220201848	0.6216139194394397
-0.4344195504734	0.5613232867902948	0.26671981494697306	-0.36634231942236134	0.2829880895703757	-0.014601933903251924	-0.42548457390534206	0.384750558313356	0.1445132982858998	-0.6362190773097539	-0.9658711876749635	0.41449382069809265	-0.13001020660832258	0.2174011586140257	-0.3969395778264663	0.7372106083585179	-0.8338914068064719	0.4962259815444834	0.7444485146232676	-0.999902370641974	0.20303008063469224	0.35835630108861627	0.07260689936363632	0.35235824463443316	0.20059286576270777	0.4089602340440831	1.0521498027076646	-0.36986099034644965	-0.4267023892916592	0.6941909750424454
-0.2876199723003424	0.4976028122982081	0.188755950059851	-0.3486094033792143	0.26995869028150926	0.04104452434094937	-0.5784414148768268	0.4301984258417857	0.15167248406904577	-0.7755515121278754	-0.894970984666928	0.32019019882797567	-0.025477446040160223	0.36303018470360926	-0.39586953824190807	0.7201926034529996	-0.7414264548338807	0.4182085104397708	0.8050704082100735	-1.0252290605962198	0.197946460558653	0.3019582210267755	-0.014174120336615342	0.30291366103765305	0.39587339688273615	0.45613212744951737	0.9087605845876514	-0.5140404034208923	-0.3290597100594924	0.7882170866722743
-0.0771268487112121	0.42183206760657355	0.09218035890499984	-0.453224175089613	0.19055402768599172	0.05489169851754139	-0.69526313787594	0.45624213208989434	0.11340367371082945	-0.9570553452335311	-0.6880770401600527	0.11409270866562	0.0839914794706871	0.4544866627439076	-0.3558601849397903	0.6821293679332656	-0.5948034360035086	0.3540774377870001	0.8354575370220136	-1.018503320091341	0.16090185756006242	0.25336194667468287	-0.0657970366471632	0.230527471988825	0.5247044217829636	0.4646713179764804	0.7886122807002913	-0.6374133537559212	-0.1739196937785556	0.7764890965288251
0.08325777131787337	0.39510161724452975	-0.012254428660774535	-0.5792489642267905	0.07311135104633773	0.06911774931132397	-0.8572062923468335	0.4551813302509845	0.06424835532727273	-1.0355571774484547	-0.46920483558124226	-0.0466269178319758	0.2860878077571799	0.5787786509420625	-0.35919737089413045	0.5862334967701899	-0.46868346716999676	0.2757994127042674	0.7848370312173015	-0.981244063707841	0.18946642334026992	0.10608852799788478	-0.17174238099301276	0.16713307931613805	0.6439717044786346	0.5125962445754223	0.7015602970112151	-0.754451654661041	-0.09905616300196243	0.7642948952699398
0.2321813542566405	0.4150648836823671	-0.05441174545877977	-0.7105070212304281	-0.05883660094225894	0.013892122193138502	-1.060398962995527	0.42913781486322755	0.06481989094179436	-0.9861691687666125	-0.33820129899821155	-0.22824076320863756	0.3594849493691875	0.6888220273977576	-0.3510509302426935	0.50716110862264	-0.34990362492476657	0.17032452162164674	0.7738650506434521	-0.9843743277239103	0.20907318824281917	0.014643795512099034	-0.2397596157233616	0.05662961237326268	0.7271314372497059	0.5393911627082584	0.5756361836808666	-0.8375975328042731	-0.005435115864172469	0.6249929784096971
0.3172377620786544	0.462722492102101	-0.14121034760559867	-0.765444022234846	-0.20903388436841341	0.004956801073135664	-1.1422259021116674	0.43810309819879567	0.1515798906054667	-0.952992629982664	-0.20120586820373187	-0.39307734584353526	0.49856949656706256	0.7521377540982119	-0.2841218650135596	0.4621017271858112	-0.2769755945676896	0.037301210712604636	0.7466752828623258	-0.9217972842252926	0.2415665897856792	-0.05921792293188621	-0.28665462185625146	-0.06488906857527435	0.8445624430913338	0.5168883896572275	0.512469486998923	-0.8577378695913053	0.01693491976714168	0.4856962435049633
0.3687190866215375	0.4890792036444929	-0.2057103744662337	-0.8019972631626171	-0.286609978987494	-0.13269959275187407	-1.2427859073960943	0.3696750907405317	0.18132475718067836	-0.8818212490929362	-0.058558027854483996	-0.4813093143168974	0.5800831751583317	0.8281199965075723	-0.18882404407357056	0.454269633038645	-0.11090745783304559	-0.13327800532418332	0.7233245331035196	-0.8926407162473863	0.33953432073823303	-0.14526522199553982	-0.3163859939036998	-0.23523966287140557	0.8139860852664842	0.5516782143661431	0.44152263446825596	-0.8676914521788713	0.04183978671101156	0.3599822383921828
0.3996672419286965	0.5812272425024061	-0.22451543084617645	-0.8490456734670987	-0.29727472544959854	-0.23747012141693466	-1.2726290957637532	0.4279836536829181	0.23129721477307474	-0.663604878345	0.019251316592303374	-0.5527238406893384	0.6439074711227278	0.8601831834718607	-0.11802926976672323	0.502656410221185	0.08267999292085806	-0.368986080588021	0.6756804928289563	-0.852104994104949	0.3721758276726178	-0.25959162214467707	-0.3450396694704776	-0.36695435482759925	0.8363595100663878	0.5237856178137512	0.30774806261862164	-0.8746177044694499	0.10256955000556105	0.29684305480396683
0.4674780315373865	0.6804844436906492	-0.32299164359721855	-0.8633872422840188	-0.31507565219941647	-0.380732848475039	-1.3239915308474122	0.4093848849178593	0.17823777779302014	-0.49611220808816486	0.10987665588258337	-0.5780654956953584	0.6684635260387539	0.8562171377391353	-0.08526408445206385	0.5917016377684872	0.24315773289711337	-0.6244788611515553	0.6195763946724523	-0.8348631316380878	0.4163525425235502	-0.3378941273509599	-0.32362186993884273	-0.44969424977696304	0.8421010272864355	0.5225101453233139	0.22602637417658653	-0.8448080945157385	0.06312420811215161	0.24108544906706753
0.5211633685861664	0.7980596480345667	-0.4151041282440291	-0.8243954833899799	-0.3811256823474415	-0.381193517093873	-1.362553082217406	0.27505018297226613	0.12985166654815508	-0.3017318612586336	0.11346469536395602	-0.5367636851994321	0.7085071943931018	0.7937611472116547	-0.0665880721315803	0.6374490399448921	0.4946877698856305	-0.8664611083237208	0.6198664325392288	-0.8864838349394836	0.5056635534836031	-0.36364357849648987	-0.31344072521716904	-0.5061602781662194	0.8294846380171557	0.4902800672819505	0.18020361058952963	-0.8305556698721684	0.06153719104377622	0.2161429306249471
0.6103155059746058	0.8623222653994288	-0.5001791941425188	-0.8403824313414688	-0.4650503172428427	-0.40545446118649703	-1.3745987028461233	0.13793677378442645	0.0590365399260361	-0.08774914880929323	0.10193698591662825	-0.500632920142288	0.66612494158009	0.729276691468934	-0.09081405494372072	0.6926008280373549	0.7393582138559633	-1.0641943222945052	0.584412971119794	-0.8927196891258473	0.563614432937187	-0.34894141788219823	-0.36032960750419785	-0.47106690517080174	0.9177399270069173	0.5995490234599823	0.2519014585905947	-0.775235226698729	0.08279546455802508	0.19174899283651817
0.6912046217514705	0.8758214013472552	-0.5504546815114262	-0.8351364479245003	-0.4384456032192319	-0.41863219335254237	-1.413759770958689	0.05382595248279633	-0.02586966742927576	0.17425301977480143	0.1267110833068799	-0.49849827267239266	0.6477416405700709	0.7099318475830684	-0.05017643554267019	0.7072862534166588	0.8900667537420464	-1.1905354786410551	0.5147389675636915	-0.8680118247476016	0.6412416909371285	-0.2832930992913979	-0.4049698336691467	-0.5333700125840287	0.9423023465963214	0.6337905700023059	0.3063754957555669	-0.6956403281501875	-0.016183307413198456	0.2238852432427426
0.7318218128284075	0.9236311643062143	-0.5574874453272725	-0.8088437173302723	-0.3143960972700165	-0.4291846377096783	-1.5103364174376808	0.001692762131043171	-0.09074581144236528	0.4640787329321238	0.07868557999501324	-0.46693938550148706	0.615259536074077	0.7528235168408118	-0.11653704224250742	0.7190298609815244	0.965106572753035	-1.264530578010437	0.4309468354461141	-0.8926103600517571	0.675292368678242	-0.2715500546229499	-0.47026910482442547	-0.6097972049058074	0.9698166742798774	0.6793616785188334	0.31632544636297755	-0.6596841961806573	-0.12809781849528587	0.19728870348790334
0.7825236354366514	0.8601429101400138	-0.5630942639945891	-0.7826756675489925	-0.2193346671841771	-0.4611395104561475	-1.5684247940299876	-0.03983684542620708	-0.14371230101408022	0.6029682108171528	0.006502879395070871	-0.43628977055794627	0.6007888524886532	0.7739509201766369	-0.14559052774823117	0.7747541928021109	1.0503964476756016	-1.3088554444189122	0.3990844626844002	-0.9393046925126314	0.6176587650750112	-0.16578004217089495	-0.3952689590884633	-0.6760835588193831	0.9217647017274022	0.6894043515458445	0.25911594936359483	-0.5818793262444991	-0.19694349915757114	0.1110833404388063
0.7996113817461519	0.7580701852232516	-0.517338811057924	-0.7819747255566176	-0.016899028973608822	-0.48501598861361694	-1.5701399517849242	-0.047772150869786235	-0.261468170813716	0.7073598358170963	0.03803964686044175	-0.38234993300742104	0.5909736284266697	0.8173448161199882	-0.21865894509376665	0.7405846347005801	1.0926788524138824	-1.302096207631798	0.40805254976790045	-0.9004869329154832	0.5428566494365492	-0.06623849164889177	-0.42047982859021066	-0.6842010801495491	0.9284254194257123	0.5817450437096205	0.21467424353073233	-0.46566501594772225	-0.3215954110966646	0.11594766562975183
0.8325025135531181	0.6109918464163202	-0.4597862471671784	-0.8460601975877766	0.18016426597102342	-0.5963231207655859	-1.6694577895465617	-0.05567018224083424	-0.41201901007477143	0.8996724447875367	0.02801564887537149	-0.3866220842997593	0.5254338533295556	0.8962968979607766	-0.3291883018236961	0.7417708598806798	1.1097159947990456	-1.246754649758886	0.38681851063806133	-0.9339099863006781	0.3924248678152953	0.01829823778798968	-0.3879909188687017	-0.5567805298281125	0.901243825575801	0.5200464554258034	0.16572473313268	-0.39669339065501086	-0.4399565893437435	0.11641027293067538
0.8567080810783569	0.5315287689985221	-0.41878349849597285	-0.9290282548464651	0.3364511770064929	-0.7023282456818648	-1.7422736107726127	-0.06378537356659593	-0.5662766919934763	1.0384291355009068	-0.021802696658384153	-0.3936906047353115	0.5008213536221828	0.9970068368558953	-0.5188626587292186	0.6109243025204246	1.0747406384999405	-1.1980562592584665	0.39162512403322014	-0.9448036733429521	0.27170664434989267	0.13723325606822448	-0.4253317215488311	-0.455060033938716	0.9108811611109239	0.40665161854202136	0.14725413510630947	-0.30570747050046865	-0.6214063357016388	0.11383955191118603
0.8761797856176518	0.4205770142422412	-0.41626263881364123	-0.9460031872433504	0.4273036453267947	-0.7771038231492656	-1.816470648816999	-0.1417456245803937	-0.7133110995215779	1.0051633150550292	-0.031171854486467122	-0.40006074697319705	0.4497125965157417	1.0947431605526352	-0.6218484274665107	0.46985493934028144	0.9388094442143275	-1.0839357937446037	0.333287282691418	-0.9644467245099045	0.23580120845961985	0.23135230716071664	-0.4573145606640005	-0.3385139456551728	0.8090441854522747	0.3725774275790118	0.15667416824372304	-0.19057249458344927	-0.8407101767743976	0.02918959991689914
0.8593034576108508	0.2340091067606367	-0.4333481330542723	-0.9938534705870937	0.4874685199639113	-0.8334524580113472	-1.7926909002443179	-0.19235425106583998	-0.7727286203698251	0.9743329584750124	-0.13388491320197876	-0.3538621960947223	0.3414708035376561	1.1618466869770485	-0.599930959518806	0.35367053278261523	0.8361690754201888	-0.965743798734106	0.2871453965275611	-0.9594498196144421	0.19928753308746314	0.3065659573512745	-0.5387139245431727	-0.23365021036554134	0.7602504334405069	0.22929846583730792	0.16209593614720993	-0.1139606846617482	-0.9047422460758879	0.04584565330405862
0.8237577249038559	0.052703235047732354	-0.5103495035700341	-1.0316886748297882	0.4692884461871861	-1.00613699869972	-1.785505418902357	-0.19581413890597538	-0.8233588473911482	0.9282891429407576	-0.25653397387522886	-0.35692068318997056	0.2298445265188911	1.2361476558785294	-0.5486153959956016	0.22291356263444168	0.7276453170816178	-0.8572907145700668	0.2167946423895994	-0.9313446520795807	0.2077256504396076	0.37402040793309516	-0.5777941002297385	-0.1581235229499413	0.647261432560088	0.1770496360239301	0.19205132306806702	-0.011938236165412808	-0.9178629488275684	0.13926064749893516
0.7176898291707096	-0.053863957690333676	-0.5421364383011187	-1.0176153917551494	0.42666741021200283	-1.1454145915123064	-1.7324200341085745	-0.18729794997971813	-0.849578772417129	0.9124573153813162	-0.3936101345601421	-0.33170556460176975	0.17456810930133299	1.2520880695569239	-0.4803458195690632	0.14112188587773747	0.5893516415793902	-0.8006127971570871	0.10763047247753887	-0.9223978051221243	0.2986618829533846	0.3406142562824893	-0.6141965490202712	-0.08165247509827098	0.44218800950052933	-0.00439667158308743	0.15612680151541894	0.13292372668327607	-0.9797520526106901	0.16129008254280305
0.6503927810191726	-0.16989398098541536	-0.581034653209089	-1.059917924810654	0.3216667848005732	-1.2770181002229701	-1.6548001014640188	-0.20308925839043415	-0.8442599858240214	0.8969394722626589	-0.5184858533424028	-0.3125365826609066	0.07314146483734496	1.1584783610506082	-0.40310988465941977	0.11419957126510441	0.4616332114717789	-0.8374266966573041	-0.05079196674039027	-1.0000256367562617	0.3563618166687214	0.2727559382784197	-0.6327497941616458	-0.03124832868650531	0.33084109573786347	-0.11809624241894326	0.13021803974667018	0.2460630309410709	-0.9650155618207205	0.12519057834567413
0.612670135202151	-0.307131023284364	-0.6275599037290469	-1.078544386679932	0.12546551127574376	-1.3933758291208167	-1.5537487391959326	-0.2131968695644594	-0.7968978613774029	0.8107817693262754	-0.6438113743263065	-0.3065230084326012	-0.017129345865169548	1.0717405483948588	-0.2700806527221909	0.0799079392755945	0.3768372719825853	-0.9349593529221474	-0.23435428176326062	-0.9990305810655071	0.4776781485037841	0.31659927506299956	-0.6329054000810727	0.017359747001814613	0.22328579260188408	-0.2363503330134269	0.07788385025354891	0.41606554448016747	-0.9335816960822786	0.2120118521385698
0.6254907303434675	-0.32217644820242874	-0.7468718871524288	-1.1065016243232897	-0.001847306331559695	-1.38833871598624	-1.4185098952591086	-0.14893398085723275	-0.7825243047124972	0.7952875408893083	-0.7011200167202069	-0.3696722026524255	-0.13942941739282613	0.9747201299844594	-0.21416611638810443	-0.010680749246892347	0.2991292121303023	-0.9180222291565924	-0.38617155156483196	-0.9662713185782366	0.6053142012403454	0.31685107013536884	-0.6781115298381534	0.1051214344574563	0.2018951062265729	-0.3277655773377768	0.05428248338156914	0.4848490703539391	-0.9589038820567832	0.32787578423013736
0.6462237038550898	-0.3778702537203676	-0.8561054667734445	-1.1441675596234318	-0.18507999987159657	-1.3014279872735943	-1.2645730489523437	-0.09270375355076549	-0.77154497609325	0.6483227501231483	-0.8066330854093462	-0.41970264568404253	-0.1828786860891049	0.8620770783657241	-0.15366111023626394	-0.05219854005821356	0.21508521763750327	-0.9769440065597085	-0.6577561656226769	-0.907246148832017	0.7544721770948914	0.34402738912685293	-0.6636815403888218	0.11236033691752415	0.15951555910186974	-0.2637924273291243	0.027970833598454748	0.5390887420632067	-0.9801714866964106	0.38433495607997104
0.6280974413058213	-0.41823655753126	-0.9540739039736277	-1.1830819625524953	-0.2944395422325591	-1.220833977289883	-1.0452646669873553	-0.0531440605433199	-0.7348782673562939	0.45244904715379414	-0.8723465975259673	-0.45204893404031987	-0.2357505992640907	0.8161367257008811	-0.11569094665671875	-0.187285341609229	0.22136049320802495	-1.0177494092191925	-0.8221842904738217	-0.8109711042876873	0.971348323005941	0.3959928631470205	-0.6696275939382966	0.04821445261638052	0.09210677702069761	-0.2284686233340778	-0.004713945508762864	0.6528682207684924	-1.035936883931775	0.3826298571739707
0.5856116966995869	-0.49804995969641136	-0.993421934981552	-1.2020183504986068	-0.40995941957627624	-1.0642567034330859	-0.8793693029795042	-0.011138531245617356	-0.6632925420436763	0.2546423008366835	-0.9251640534998439	-0.543319871199861	-0.32690306144888226	0.7444006313146266	-0.09261344115225482	-0.2836744853915561	0.18979839434345863	-1.0071852189622625	-0.9373813701953446	-0.7568084222174168	1.135125684952178	0.3808366856342081	-0.6264133203407857	0.06264087572802464	0.030132725504438414	-0.12893639149527866	-0.056435080259247775	0.7121740816201048	-1.0645896595910316	0.36999554301194115
0.5371286048670072	-0.5400116703263701	-0.9639128360414444	-1.2469766649334857	-0.48646599515267014	-0.978106616593486	-0.7533232964591042	0.020097387745591316	-0.6138545978223914	0.14497181356138694	-0.9635842964857714	-0.5757965996557702	-0.39677501100586793	0.7162312238908705	-0.03667234490705229	-0.3125482628613075	0.17840425150394304	-1.042768265217363	-0.9900153041372428	-0.7165779008165473	1.2914004708565467	0.3972616955351044	-0.5550929032310449	0.09305460275290298	0.04968723246159977	-0.05766864033895262	-0.08979865364120251	0.7540258990533328	-1.051102347291185	0.40253174616611265
0.4866308880260693	-0.5313708435883093	-0.9174847928613937	-1.2938152359012889	-0.5653121323760784	-0.9567752071663911	-0.7420476879733691	0.011779502725528707	-0.6419332817398972	0.08846753871727951	-1.0331982198711864	-0.7470713057191635	-0.37902446455336786	0.5878743244832491	-0.08399656524060706	-0.4510304378486568	0.1702145282945587	-1.0704778127657515	-1.01050385187809	-0.7442850552817653	1.4603564559500513	0.3921492253365173	-0.4514212123452988	0.21339713298920296	0.009807500627532278	0.04991953339792561	-0.039102118540551234	0.8169459338869484	-1.0680781526530052	0.3724784534398914
0.4688487376202829	-0.4511805265621538	-0.8279060797929482	-1.3469001481921707	-0.5451571811658936	-0.8154646854305255	-0.6441824932859501	-0.05610379882986437	-0.6497817702124611	0.14145261745733428	-1.0986009069411793	-0.8625365010667176	-0.38910988546137215	0.5265555711144179	-0.21211804151541108	-0.5516928011551612	0.12122099361189913	-1.1571970997767078	-1.0468383736620468	-0.7317896857957402	1.5958203698920823	0.29992578777792667	-0.4170140330054707	0.3574547117005519	-0.012252570337998304	0.13705509912300354	-0.04977888942943169	0.8462053458081809	-1.1796680442511258	0.21203356924302436
0.4141220166707974	-0.3900765192533362	-0.7831326751106609	-1.4363232215496073	-0.5234146659775731	-0.7027865084208237	-0.5324834242543108	-0.1272983366398877	-0.6865450093386765	0.1972519304749927	-1.131687189354232	-1.0345393866060144	-0.4169924923046432	0.46972544949677025	-0.27404276090176377	-0.6618067963205799	0.010057087163822032	-1.200804940908227	-1.0241197786010021	-0.7093049993683185	1.6871427889346382	0.28067269315331367	-0.3972626423626987	0.4132109773273506	-0.029113072268235403	0.2489165071832939	-0.040542478968136696	0.784778385689568	-1.3057208691468987	0.146162670699381
0.386260833841687	-0.30832720909153066	-0.6912165209492076	-1.4548018132848595	-0.3994027324616221	-0.5286968626592309	-0.34591349857731923	-0.20481865454129097	-0.6808243534858144	0.2802578090938682	-1.1962999908275291	-1.0507377618983154	-0.41264258015172006	0.5156433065395695	-0.33000306053594	-0.79663274524781	-0.07370237837879345	-1.1576594146933665	-0.9379490280505328	-0.6348373994248742	1.7254640076499304	0.29079275968054014	-0.2968492390388187	0.5350286983902928	-0.03287419520376004	0.4178216980713783	-0.020806461492617966	0.777842120466683	-1.3884887288393324	0.10419374215441464
0.3250946297023403	-0.19865091561180925	-0.5830699313936136	-1.4172551654244976	-0.22426775610816635	-0.3757320688750082	-0.14145259446050878	-0.23291282127084395	-0.713325840279844	0.392427083912234	-1.2225692377213235	-0.9619564216184721	-0.3817495232299478	0.513780859809914	-0.3733123394854355	-0.8888800640836809	-0.05269062625620889	-1.142934390186506	-0.7738431970999438	-0.5608757974529682	1.7666190704919131	0.2618136263862289	-0.12996450061817683	0.7184572500071286	-0.021005626419186248	0.5428578228178015	0.13290328216120895	0.8189016751292624	-1.452848517631999	0.1634847349183763
0.2918019465032928	-0.123384866049558	-0.3681529656523658	-1.3763603100447592	-0.061445043102731654	-0.24118224765232227	0.08048529409610636	-0.3343303821816319	-0.6506628163244959	0.6023952096485065	-1.2224822210779878	-0.8287276173889039	-0.3375761490207334	0.5244325964651553	-0.3360625418404947	-0.8826209946916876	0.09187443884486983	-1.1283278617568953	-0.6039139045549833	-0.3987550416911472	1.8616262515114101	0.2344341426466853	0.03766764817028865	0.8743548353791576	-0.014150865138427676	0.6609192213285846	0.2647126611076177	0.9351646036714472	-1.4011392569190735	0.23221630844659885
0.29356053957389866	0.016877983460033386	-0.1589663484531733	-1.2992322059882981	0.07938132633532002	-0.12637003936607633	0.24948974098509274	-0.43157478148613115	-0.5600011718921444	0.8369532126033008	-1.2241641769534615	-0.652562454918564	-0.2810026400462662	0.627583568694005	-0.17166500394269724	-0.852275815132589	0.2586629020356755	-1.0186417296455115	-0.34699018977274776	-0.28795556290559887	1.923800027038763	0.19744139544374667	0.15889399575835675	1.1108576579639133	0.025107615436944584	0.709627343626255	0.46881536665307066	1.084098806492986	-1.3062852570814	0.3160134754444533
0.3868303441349443	0.16481193303511557	0.053904267805816516	-1.1914713945495603	0.20987133066236194	0.06122131917300646	0.4091820593341923	-0.4419991349580619	-0.3900375792354237	1.0863859219034842	-1.1746425262407654	-0.4079009110492372	-0.0759497670078669	0.6856083628473636	0.0383166979535156	-0.6616648141632513	0.3879670929246072	-0.9298866332784692	-0.15876960028639195	-0.1691193245986304	2.0047590828888375	0.20913799247748618	0.30251083046084554	1.3119096168610027	0.0941666692509472	0.8096892311156234	0.6758717574755245	1.1616910999165964	-1.096517826144473	0.4515379822818305
0.5388607365963034	0.36593312674795925	0.2275411656903262	-1.0459999941745195	0.3693325976178026	0.2110395742583105	0.6267993087394061	-0.41685531618571237	-0.18638154948255686	1.343989583545644	-1.0887839926008893	-0.13298659481685604	0.16535584745010118	0.7661529240808209	0.3117625431491154	-0.42504688862808393	0.6084433350991378	-0.82773626999484	0.057165029338486884	0.028625990024228432	2.131056108434339	0.2535418614131148	0.4600789907263283	1.5091029427122755	0.23026941285215557	0.9273569729029651	0.9588740530559103	1.2546956570858236	-0.8096033462446061	0.6772950560010625
0.7389635144906135	0.5339039826034064	0.3606030580737743	-0.8953772746354703	0.5340714189379087	0.46188480101039175	0.8651709873544311	-0.3248073094660322	0.01886779951890032	1.6183824664383937	-0.9790245715908357	0.07939854612183646	0.4909857385579907	0.8345442851223417	0.5691458521702664	-0.2816697045694303	0.8206975720654712	-0.6937288224887955	0.3143841278603468	0.24330115344481715	2.2109800704600597	0.3305346655512248	0.6617801018594309	1.6649509059267866	0.3387613574913835	0.9949034841701794	1.2593714606168558	1.3446674062402013	-0.5739131573680433	0.901230083500186
0.991684522614378	0.7494730622914335	0.5045126705165298	-0.7248310997967066	0.6963885768395908	0.708932753956143	1.1139481727926008	-0.16267058118936223	0.30950528100491476	1.848808354225861	-0.7714007650090139	0.441304126493047	0.7716314812985912	1.002955812054431	0.8633398604496948	-0.05578007391141222	1.0232523289602056	-0.5302306927523587	0.5391754167099865	0.5121900958924103	2.2850490142327935	0.4251077248114802	0.8524184352486655	1.7875040605461372	0.5007794180670312	1.1375435155196998	1.4825082636101454	1.4274537333286283	-0.23877956868395805	1.1510114095909434
1.2192133444669722	0.8531324045174721	0.6209112362020386	-0.5671032479760383	0.8388388817436869	0.8633503747071434	1.275091093465751	0.04695477939127786	0.5816959943788355	1.9611750931960088	-0.5589695882521144	0.7976483884558441	1.0617630338016422	1.0982773340615206	1.228379087759243	0.18911697690999735	1.340030389365967	-0.2347274199707591	0.8265313072284387	0.7461477777185721	2.3342909984659257	0.5947385029171987	1.1281970996019073	1.9140008443810097	0.7282924248983653	1.281448519101867	1.7116900086745386	1.482928924364561	0.128875894957588	1.3920745666241268
1.531606856669529	0.9918360393071328	0.7710343918442797	-0.36614390734057595	0.9967775215519994	1.047642059106206	1.397802514211438	0.1688085216801462	0.9181744327969682	1.993017039161654	-0.2997405214245271	1.2199001290810565	1.3421130565147081	1.2834274916778745	1.5430642585437102	0.46979099759880877	1.7317439162263704	0.04594733828018138	1.1027305514272334	1.0622813346277464	2.3217408442576364	0.8096415199201588	1.42522924363587	2.116867184426841	0.9441398219118543	1.4138505932182135	1.9086911809201161	1.6680683226815263	0.5417543467037991	1.6488074860306425
1.8486030363700876	1.1733927444254797	0.8298186682844328	-0.22021473986870094	1.1574265234640122	1.2007659258689505	1.4823035781387899	0.3798850889506279	1.22098821972904	2.011615689983922	0.022257881325152364	1.51826852734485	1.6540899276180554	1.4037939143395095	1.8304042811270502	0.738590821525022	2.1106043548341415	0.2946624144402844	1.363923542307005	1.362070862443139	2.3976496362407853	1.0190941601820236	1.6459452977319202	2.308064625267366	1.1206724204033713	1.4927878253140747	2.1188984174198766	1.8031934507326817	0.9456553227242928	1.9005468022334273
2.1811410135372915	1.3243065077007308	0.8028862423003623	-0.08238697934251807	1.235219217156135	1.4085030679233548	1.562917940609581	0.5972698771600655	1.4831200577075994	2.0413374916622624	0.30477058615669134	1.7528767575790813	1.897458145658323	1.553144972254505	2.0736128139872605	0.9566973142800513	2.3729651066817414	0.6636427119635081	1.5883288777876883	1.6248833179694213	2.4145313188073083	1.1422123467363303	1.8297320515115374	2.4763294901791357	1.3378466994182596	1.5867646178207944	2.2286044516590175	1.905057539992057	1.2725100363038417	1.9944120376990355
2.4872163589459952	1.4455308358361292	0.7924789057695045	-0.008740213964197715	1.3982035430936925	1.5484756157571589	1.5769527360839894	0.829666118380114	1.7069711231306848	1.9483092696568824	0.5382589922828528	1.9953487644037395	2.178474892630921	1.6823368129697063	2.238994883842099	1.1112617693165412	2.5193240689980527	0.9154474292547968	1.7773504917957097	1.8011789587551128	2.3768978688048548	1.2605947953171792	1.9708792696863617	2.5859104978047456	1.5933224923778302	1.6805216255198387	2.3328044769061824	1.972474529232922	1.523546339127123	2.1466096041593796
2.7152936209531005	1.4923508556758525	0.7981182614648378	0.09625667932704175	1.5258598310726648	1.6335836163058666	1.5663927815776664	0.9949705559263734	1.8904983332748586	1.852415678505468	0.7521793311595804	2.2259120185848467	2.371893050919452	1.6984255546718976	2.3195981951086466	1.2307355468254575	2.6954116623985067	1.0928452996268458	1.8796488786112107	1.9606279789392667	2.4076857453931404	1.359791576920569	2.1361766269470257	2.615971369560804	1.810260879093893	1.8189932604139263	2.360943671752806	1.9796730157026292	1.6870034984945614	2.2542368179688763
2.8716922639690337	1.58821781737358	0.835941171137885	0.1832103083449356	1.626274303516943	1.675059719083965	1.5217884761984877	1.0587443573460364	1.9700037902728187	1.7201675573687694	0.8811018727004299	2.402001678136203	2.4456552291131044	1.7030945885935007	2.292960992739803	1.2614429663946214	2.8207844820933454	1.2594897535863812	2.030162318762525	2.0673794647458466	2.4152687873159615	1.3511062184603428	2.2346845102988886	2.6406185494003975	2.0337895373570687	1.8810940497486008	2.3574853031710465	1.966233476924209	1.8023718737955547	2.3673329969598838
2.934359258460605	1.6172549600948567	0.8502709216034188	0.2673731324130519	1.7551762291749822	1.7219181866726618	1.4751462034923253	1.1327658232663524	2.0349342941443305	1.5817900639479285	1.028312877800937	2.5645786954831613	2.5732367079279173	1.7398606224660589	2.2916022335459116	1.1934652757724231	2.9331648872341622	1.4038791240057171	2.163951874174971	2.107166041055967	2.344425551444604	1.3472471359382232	2.326337902704575	2.657170329236378	2.1487775330341305	1.8741772622883495	2.3155794162872367	1.9288468860605363	1.85131155281726	2.4611888106882027
2.9565384650750937	1.6539500555476525	0.8673176326566396	0.2768359184559257	1.7842236660516426	1.7249680746874898	1.360108096140151	1.1733907642046182	2.044508594556624	1.3640427171086436	1.0697730152890634	2.694215112720628	2.5580779579290946	1.7670789340673505	2.2818160527703886	1.1965585683689866	3.017731213187475	1.4395639116600765	2.23766363890093	2.1144890175217945	2.1986181637860702	1.3099229691462715	2.383832784068768	2.5875142939798503	2.293405917340461	1.8875825914009259	2.234918812568048	1.919182026795983	1.9284597837227477	2.4993480244285715
2.9325339922731755	1.6078767747329645	0.8775759005165582	0.2650898649862004	1.869943885817112	1.7523210096927393	1.2512367647505598	1.1659578986388603	2.008271464979397	1.2400331226338364	1.1005102474909831	2.7498206798646345	2.6096173406850696	1.783917165509288	2.1775208135375683	1.1822695890261787	3.0882227393065866	1.4492250622438259	2.301522935229019	2.106416619023885	2.0801788671117913	1.2474419950892475	2.3513372485468187	2.570520087612807	2.3405697617211976	1.8691999342082313	2.142666711395512	1.9345672285623903	1.9051931409897418	2.4614620410696038
2.881460950956428	1.6501018752109229	0.8954411830288894	0.2870855110300159	1.8931284790319327	1.7299817423644097	1.1854912152433408	1.2020901491117848	1.991599341827482	1.1574807367291156	1.1357420090688346	2.8103344128013767	2.6588991154071815	1.7516611858972428	2.078291648056064	1.1735128010136997	3.0268139611208853	1.4465798215493184	2.2375722889911183	2.0588415775754303	2.0215369311127227	1.1521989374290755	2.3452304691412142	2.555730975297177	2.3440823256917076	1.8576311207719598	2.080070717082013	1.9971914479680966	1.8844033936486144	2.39773105460788
2.7550695120021707	1.5907889336407877	0.893646500729273	0.27862788670741023	1.9349960075783617	1.679676100018506	1.0022827761387334	1.2611029294966003	1.8524509749861184	1.0793378840061651	1.1548674090822213	2.786758078880965	2.692522693700857	1.6894276039411342	1.939248507035872	1.088851555361876	2.9123351312775148	1.4280738425522996	2.197577205039906	1.9240726636930272	2.0311901606842495	1.0096011192618481	2.322841287108697	2.4820850571423336	2.3571384431495854	1.793065859167625	2.070468377833623	1.9659852532528395	1.778207929310413	2.3826951396107106
2.6059834043797077	1.6013592424313703	0.8993274183217081	0.28058143779879374	1.8253542430588614	1.6363051689875365	0.8572411887693319	1.236898487206933	1.6881928810183937	1.0392907444100914	1.0651757024926787	2.7920447113861373	2.7798358450780003	1.6257363772174167	1.81013600213512	0.9783449148295643	2.836135965791295	1.3472676721683672	2.073351794872484	1.76745984684061	1.9747397945275076	0.8426588035914506	2.2760862259123753	2.4801796065142314	2.2997162555647646	1.73017755049866	1.942401030015296	1.9010383694936075	1.7230900084970773	2.2884589232393213
2.4340427559917113	1.5821862932603852	0.9747439743268377	0.26502071917633335	1.7501871590410665	1.4850638636559361	0.6903027324175931	1.13861397532573	1.5678645331275909	0.963470177649716	0.9572801540333277	2.8144280420595473	2.8129875199436944	1.4847332419439077	1.7545482100313188	0.9786525880831792	2.8032426372898858	1.1632847315820132	2.001209155159862	1.6173892817817759	1.9728072370825938	0.6935807842986569	2.2460060958235806	2.3686046629543087	2.1978986696489744	1.6623860332163332	1.857552222689506	1.8352301682581582	1.7410524248488144	2.3169420127831883
2.303817254362525	1.5848704175106108	0.9915985506671703	0.3006613809839949	1.5740906372105623	1.3594140173000036	0.5571316322079348	1.0408153175577195	1.3765390303132676	0.8552078247610488	0.8328958497695341	2.815645800361955	2.8735839597366986	1.3516467274275807	1.7162939127263743	0.9224537155149584	2.7952290054650932	0.9988802121289527	1.8718180027487175	1.4544980759790118	1.9370493809129283	0.5739856333755023	2.173391338636961	2.285394287609753	2.0319403015291533	1.5678309029815043	1.7599380760612662	1.779510486237644	1.7244139915089778	2.265611210311846
2.2300810886478954	1.580400323960152	0.9442722955166104	0.2523852322365386	1.4639058738267618	1.2112726565299547	0.4899439216614529	0.9702812519973449	1.194582729225354	0.7701082321332228	0.7255734935112336	2.7822407573283696	2.995727990979103	1.2525769618234575	1.76084004278852	0.8698912693280645	2.687007537810638	0.8735469237124478	1.7853051658172319	1.2912096028459725	1.8806339957663174	0.47611828435427805	2.0690300625508686	2.215563292770487	1.8002021820361473	1.44137176888719	1.6832672371445372	1.7652002982660384	1.7510481337115618	2.262572700035924
2.1892706889152196	1.5007230484046086	0.8085606683202966	0.17514426766136332	1.3084067829444885	1.0688030289594825	0.3997785701197337	0.8954759226095221	1.0838324672523068	0.7664220711470486	0.7064122689852808	2.7184155596724935	3.1096733887353776	1.163254736052132	1.861200297434452	0.8907478962378146	2.631803045127607	0.7184917465386758	1.6718751263980232	1.1634631600838534	1.821227160794368	0.4254178972268402	1.9837580187053867	2.124282655293402	1.5879925541166664	1.331457746872228	1.596082671529445	1.7518652747176688	1.7887686896543549	2.1914962916397323
2.2768669768614127	1.4108107949361934	0.654689658711207	0.0669492714862084	1.1097747102383537	0.943267343186395	0.35912571363427	0.8233323316969476	0.9360291478549403	0.7106470994166704	0.6734996206999837	2.5769957360623996	3.1353994703607784	1.0230427233171162	1.8815659213668017	0.9558767135158064	2.545694651879329	0.6081436351371321	1.4652848312976834	1.0878857894801244	1.8107016042297785	0.39214681040874266	1.9193682892468824	2.0340578084018093	1.393426432713371	1.282410219183034	1.4625677969243998	1.7499793347182813	1.9454051074083345	2.117050434445318
2.350136430758282	1.3241321947334606	0.505686259742408	-0.02514777951635644	0.9359983462091919	0.8665555864057859	0.28939244553716803	0.726490934026644	0.8430527425432164	0.7250715010299329	0.7082676594090525	2.4484900535864167	3.235832271515838	0.9347499902136296	1.9323378665653514	0.9711725083350015	2.5162532035796814	0.5955315022109806	1.29282106405183	1.015445956152972	1.814609480059311	0.3038241010898581	1.7792600166592454	2.0294196700840015	1.1699839662418268	1.234340656680213	1.3278724022412671	1.7448562221024275	2.1368372916951075	2.112849517331283
2.4150108072573526	1.2717555797549231	0.3706520249698191	-0.08658637905985479	0.7443974654321575	0.8435314545063693	0.22386274246477672	0.6092183173474228	0.8125930514007678	0.6811854316222877	0.7112213355857447	2.3077306186851168	3.272822522709137	0.7610325071564705	1.9953639719637342	1.031441083619347	2.5205666321349303	0.5859419024885117	1.187119512471201	0.9294661658243143	1.8238156981981049	0.2843400167901527	1.80030998387554	1.9670204354517526	1.0979466868987637	1.1545809043907589	1.2574073553109202	1.7038535909133574	2.2644642774420687	2.031868507609313
2.547199222799022	1.1839070145515413	0.21796256072119613	-0.20896572831581306	0.6024927328466945	0.8224250027615888	0.1452217019213266	0.5051169831336974	0.7369798511179433	0.6304219494751078	0.7933414965181195	2.159763939826248	3.244841587350036	0.6983275505052334	2.044342358847918	1.0413163544008488	2.5334235115794375	0.5775636713377137	1.067556468481976	0.9257895786708528	1.754542880297933	0.280027982522037	1.7224126567016953	1.8766598440563098	1.0617999190269212	1.0746101175084566	1.1146115550782283	1.6494478146420455	2.383587497594978	2.0805859556999304
2.6756646975271328	1.1775010130044286	0.10034120444019116	-0.31750492505397665	0.5113558206189471	0.8261898684163244	0.12415949048161516	0.5423482075160212	0.7240100280171239	0.6337055346338797	0.7660864268955324	2.063239884698082	3.3006271828577853	0.610354068433671	2.1095126420491823	1.0632461908652744	2.5772951839515224	0.5705120752333677	0.966158354058906	0.9024221577909003	1.7060991512467958	0.29783445159442806	1.6666113700863512	1.8519885318604772	0.9932106036567967	1.1568693429268717	0.9659374918295838	1.6423986356438385	2.5526550479352386	2.040593036339557
2.80595328769697	1.0583455434339404	0.06138781116597325	-0.40857888009674587	0.43031259675859007	0.8081418617837862	0.08716972489110839	0.5792279721023291	0.7390813517616571	0.5848977840940199	0.8129773209932711	1.8741705783275429	3.2360314992276513	0.6521925471178452	2.1544440819010178	1.100853997575952	2.629381421317749	0.5891034335000206	0.9827745220291202	0.9093724487056372	1.7454040436130795	0.27931660032728456	1.720544381759425	1.7359591575446225	0.9986271624275224	1.2312873464246534	0.8438766576447106	1.6344526786449323	2.619725103565476	2.103337095820187
2.920429595451279	0.9364123671854598	-0.004664097349686624	-0.530377688411572	0.3619240086107418	0.8968886567161922	0.06497682654461098	0.6693188490529138	0.7133570251106481	0.6285769525597766	0.8289120442245519	1.6270662817602826	3.169888449765767	0.7746033091138793	2.2037625885102927	1.0957267132965944	2.5947716306951465	0.6257139037310434	0.9374135824380018	0.9446153547298453	1.7477341994245041	0.34272082240094515	1.757127835371071	1.6956128744561887	0.9370910131512117	1.3262786491326042	0.7675922019764282	1.6113566791472311	2.674220949353642	2.0309298670318277
2.9725493330106207	0.7970388092546445	-0.04317962614224655	-0.5949809824950609	0.33643852333153534	0.8968206945667868	-0.032618803597873135	0.7311813653601399	0.7665085501893029	0.730961974478497	0.845858236144875	1.410829254200622	3.051487512445305	0.8851942015861354	2.267549750009268	1.0553976271498275	2.5610404487894654	0.6914817246395126	0.9664187964580269	0.9599781381211783	1.7986172326847956	0.3659580851233302	1.7606103962387423	1.6980864409707688	0.9334471055958957	1.4226126465695934	0.6843071496692221	1.5616316921074533	2.731776367473929	1.9944759877408902
2.982021934006103	0.72029530957194	-0.06125628058841069	-0.6216903347900009	0.2767964030512987	0.9177874529328547	-0.13572212160773342	0.7354977676609409	0.8449532328469449	0.8048353290821011	0.857677830548343	1.2183801115521569	2.876730371252261	1.0588423198299155	2.2054934730775644	1.0392283117667664	2.6110168878775166	0.8264163892294698	1.076545775388277	0.9705679133541274	1.8629453987841462	0.35670898159296327	1.82748470047136	1.735956141000092	0.920312941987107	1.5025432854074032	0.651952752090243	1.4774969319170403	2.7734667988690047	1.9028561878148456
2.9624795416246714	0.6218007276154961	-0.02765788046783177	-0.6288592995718861	0.2598700218657056	0.9664276269143841	-0.23497298565930827	0.8228798399733634	0.8260332765522097	0.7953048976803474	0.8276150222376482	1.0527128063849296	2.7024879261307353	1.2182517228151384	2.1882919179810534	0.918627092767619	2.663857572426776	0.9248803664929623	1.1569356943022875	0.9440568788027429	1.9102828294957745	0.392952978955181	1.9338649382642767	1.827650045077784	0.9107876090118765	1.6472543381905496	0.5269582482346716	1.517111003621158	2.8114424055721168	1.8403029185143318
2.820741815157411	0.5983800077887473	0.013319062619376964	-0.6252884643802596	0.3150062809539862	0.996602069413183	-0.32429301673877464	0.8823642362890795	0.865417448239494	0.9404796047486762	0.7162298269693205	0.9566804437841508	2.51206543650983	1.3763042343929677	2.259580056967781	0.8604317827519713	2.790402818208814	0.969147421232971	1.3333072489244404	0.9218540082033562	2.0017492823696608	0.4058237756866645	2.0191861736584804	1.9137180936070692	0.9559222534688994	1.7541376975647949	0.5610893409335995	1.536998758824996	2.7131939496804414	1.6915949280026528
2.687701704316973	0.6058688178528742	0.06316749159987327	-0.5464828393054022	0.4437585173516454	0.9966563797771191	-0.3998056893120009	0.9137970277338396	0.8530988834982074	1.0765588356042783	0.6396533846193282	0.9296326894019915	2.3003268670650097	1.4975017828503172	2.2887099738724013	0.7986693633291939	2.8650390648447583	1.037885138177846	1.5215060381354444	0.954096648234751	2.1464998421008263	0.4694904740425258	2.1715883177899338	2.0111883788052127	1.0166622696469356	1.8046490847224335	0.6370955052597317	1.5140772624346115	2.5538338801079328	1.5494173791498822
2.5873808878709066	0.6090670176336883	0.09684215503084076	-0.4735704024278629	0.5432318775462812	1.0161067116627938	-0.30763974399978405	1.00343316080868	0.8015380278143205	1.2032986505852923	0.5731205788729936	0.9181298720612011	2.198903435951211	1.6573363670028929	2.319187949575068	0.685822867703141	2.916614439105892	1.121253311159559	1.6205780603237652	0.9848576606540698	2.2632758204163594	0.4626864194031778	2.295851189406957	2.0779656250653002	0.9845406759827423	1.907466167795444	0.7151842275933455	1.5490208097958607	2.468311005647784	1.5164319946704259
2.440177399654645	0.572566177733398	0.15770286385020188	-0.33632761545315043	0.6649461452517621	1.0784414566015943	-0.20824798470137487	1.0419232905327367	0.798458897672236	1.3140570480809257	0.4197571378456725	0.9643313745039747	2.090193136515345	1.7462322291956347	2.40435259118854	0.6804901662809285	3.019045808969968	1.134578543879006	1.8105100332767585	1.0338674678209483	2.400775944550535	0.45519132523615935	2.446897353439257	2.162006555670442	0.9056297815134761	2.0058124058111733	0.8243236618047053	1.5734867053445771	2.368578900821081	1.4652966932478437
2.291238259655287	0.5380307904004862	0.18530637593281057	-0.2145597335116002	0.7604150389403548	1.10770975689351	-0.06244185810989718	1.0588534626665138	0.8474493194379058	1.3852841959497222	0.3599326966041562	0.998275030416114	1.9051262917519978	1.854783144337943	2.442139319410734	0.7070672534045789	3.14910359402376	1.1323410181920504	1.9629679894770433	1.0923380376434502	2.4702465102921267	0.41468469223687593	2.553325778871738	2.209091799238843	0.8783544543337559	2.023854319344195	0.9846359701095952	1.524871259452386	2.3030267082522555	1.4691242740217771
2.14766953167872	0.532603452758588	0.16746413058630147	-0.0845945357468195	0.9333483393299687	1.0959928152357663	0.09441405868507632	1.1178497336308424	0.848918095556825	1.4809888878127533	0.3376139254859918	1.1264798723207037	1.807584771288374	1.8211939215430921	2.5572483500233227	0.7382055965130694	3.1985909693599957	1.2500630614358577	2.078730211124989	1.148541007386077	2.4448212416721504	0.44839903965914074	2.5836147220653096	2.2125899853787714	0.866059603513925	2.0438820169240723	1.2100880960114924	1.493595076859863	2.289951728014925	1.4556829880608864
2.065746193984344	0.565893314851226	0.15673522372015347	0.06560864341049216	1.0664729432651412	1.1457862188485923	0.27633599960756156	1.1536169636797091	0.8724778701851597	1.5320456461413878	0.35233051550031025	1.2273215899584522	1.7848373734795904	1.7814172103386638	2.550053289209656	0.7609065435939734	3.29768893376839	1.2703845766262407	2.1895176689344114	1.2505373459524816	2.4461344631999995	0.3831193336881542	2.5918126442461693	2.2119655606610658	0.9099424052487798	2.0569023365843293	1.3853973310762875	1.5025488592913963	2.276530459346918	1.492235795593364
1.9688873612064217	0.6397857634591173	0.16634979675086306	0.15975175531953525	1.1906154203990518	1.2679110356997447	0.48373892337583496	1.1337054574105083	0.9654559411192872	1.5202800851176368	0.36968883899973165	1.3555972408426737	1.725283619918412	1.7044013020453612	2.5626081018709748	0.8416481496345168	3.350174194079412	1.2965595232488865	2.285836633215767	1.318226543302306	2.4361323792924727	0.45169507557179145	2.5874647136846587	2.230736511756265	0.8645562787499289	2.093763388614279	1.57632055171892	1.4999695727212288	2.2593497839434757	1.460999203326589
1.8946507886580046	0.6700549147795629	0.13683657487056317	0.2706850711355256	1.303486526979442	1.377407565179634	0.6475570634443762	1.1834010079698416	1.0622710003888167	1.5459070101651622	0.4567453982262588	1.4550091731284738	1.705826518265723	1.6164875367089955	2.580212832596667	0.9023124470182902	3.380036464677132	1.2809815982010655	2.293307152715283	1.4326632876012781	2.437515371687522	0.5832078863314735	2.541766768831276	2.165986383420322	0.9966903609618761	2.1491862198815856	1.698211873371487	1.5469696984061267	2.2845096083364105	1.5354019560729029
1.8252648645872558	0.7605791101690879	0.17999848626255466	0.3969027406896992	1.415614248384789	1.496359865369084	0.832942797455628	1.2657501882183706	1.206427590955257	1.6245748717575097	0.5099459519576999	1.5712896381410801	1.7002872533972773	1.5014943682502147	2.4883226100372524	0.966089402315178	3.3737051742466635	1.292710764950032	2.2877814347332057	1.5336270993753247	2.4064291051712936	0.6209107934229876	2.492377450005444	2.039498146461617	1.0721613786373858	2.17288797825111	1.9205733339795643	1.5241648484778507	2.2623502591482043	1.523899192559363
1.7798762441660796	0.776316025764934	0.2334920519499196	0.5379121546755554	1.4268909537091412	1.5974873062628432	0.9534957677672464	1.341282600118846	1.3278643348450783	1.549971096884081	0.5488699334935764	1.7291171886427992	1.7722096508918415	1.399933192632253	2.376129437292583	1.0323766998851625	3.2872470435479584	1.2728106147444778	2.213451154992894	1.629889162530647	2.2997291392095596	0.7314334640582869	2.443611558766474	1.964822581107209	1.1442677302855446	2.230390272335756	2.0264359520342974	1.4874025494793894	2.210060706115968	1.5624411643771257
1.7572088182767907	0.7920492482894407	0.3027145394730625	0.6003225803804597	1.4374462340020933	1.7171686513667932	1.1219497686790676	1.4999428070756644	1.476714573632775	1.450280537393946	0.5400168881417883	1.8186803126146718	1.8304070034325943	1.389712787670004	2.2847518783412712	1.0248462160186715	3.2423337412083457	1.247568862646774	2.101474245232791	1.6122396292089871	2.1995316747060847	0.8143884158028527	2.4295437797412003	1.889425056095293	1.2148347994274693	2.2981344355143216	2.0860172029772146	1.5470919438984172	2.1230230789695343	1.6079104685371266
1.7392737498514528	0.814867258873431	0.3674621960749077	0.6352812461476482	1.4068470041625285	1.7133251791270248	1.161840219453995	1.6620203686430757	1.6226465662604856	1.4206695430681533	0.6396151202478986	1.8887757087328232	1.8083782025364197	1.4276642136405562	2.171912669197426	1.1163039004983537	3.19747161995904	1.2278245719856815	2.031465387163532	1.6191632208129996	2.045726959096009	0.9234015383101136	2.4238335444528425	1.8587729416113596	1.2862863916130636	2.3526060669582507	2.059414954829961	1.5200402295776552	2.0397769991015027	1.6272767317643495
1.7142627280600802	0.8437958252973002	0.41807025778614815	0.6700732341205284	1.435510138525435	1.7563828115740505	1.159009142402581	1.863499236800152	1.7432966821154832	1.3650524264023065	0.6685598295550615	1.903140210478395	1.838103436188947	1.5137884641667916	2.0343394950565217	1.1217167779507728	3.0961415913345145	1.2257556636650868	1.9712553294201285	1.5972329593827768	1.9284184283530248	0.9802533558862072	2.458103991365408	1.917630752965416	1.3255911542379766	2.391481727272128	1.9972196542555896	1.5336216104540001	2.0312193203386033	1.647501668573811
1.7247045984528147	0.8718387932137335	0.4519501704897638	0.6761740781026349	1.4539866828195225	1.804244190764899	1.1437179869155778	1.9146416042612202	1.819807047192596	1.37737384070277	0.7089656885605777	1.9087660824543644	1.9238745467146559	1.606576446549853	1.9449188092111682	1.1232451900841722	3.0727935361752086	1.2518387182838424	1.884316002597209	1.504428005840095	1.8491747800707703	1.0200266051795608	2.4678529531947406	1.979210493000354	1.377762618943273	2.4230782382882774	1.8887754236816172	1.6460296067163867	1.9330351455328614	1.6336929348586224
1.7100300605146828	0.954358256472873	0.49533358700192853	0.6962671225991796	1.4506317561871727	1.8979260072187998	1.0971508509201513	1.925007230002704	1.8905679865753424	1.4316194893165979	0.7135458375236439	1.9655859517141958	1.9557847666867392	1.6711329200790466	1.800298803400833	1.0583398883757191	3.1128560085113572	1.2213671513627995	1.7822733955291832	1.4692245043158547	1.8511914448624462	1.0023145156055164	2.442225963347173	2.103548436466607	1.4643671490207366	2.4129856375649092	1.810647776813345	1.7146625186782825	1.8083764944476624	1.5622950096774202
1.620866595865536	1.0184323056150928	0.5444420954657339	0.7131736370368288	1.464341405238109	1.8031169292037905	0.9866811947227492	1.9255740852494765	1.956222279091022	1.5120856089196697	0.6970955007647108	2.0920006889142466	2.007314968442169	1.7044490953059763	1.722441385678908	1.0873515758567973	3.108669584883905	1.2248333534357496	1.7438816928074867	1.378232332698173	1.8363971537201031	0.998836705302897	2.471133527539905	2.2182515367041153	1.5319028023791905	2.4617408051352294	1.7271183967285417	1.731255244620448	1.692027728907004	1.414556280389418
1.519235975285757	1.0649236421055182	0.5728941035733661	0.7641959662119271	1.4768278056626754	1.6919541993072627	0.9923581906449824	1.978982537675168	1.9219869248016412	1.5946797746458425	0.6863135199591761	2.1066788181694456	2.076054313047998	1.7531159491584927	1.6625999951479913	1.0944353000606122	3.105848938129253	1.1813077690300429	1.6862674950012462	1.3226880993977512	1.8575186111756647	0.8924503187690412	2.5724510514511074	2.3451987911887984	1.637581675329303	2.4587636732205027	1.7166221288288117	1.8092217398945052	1.5600010138653688	1.3416167234441914
1.4569059309544732	1.1448742049402534	0.5940302678048546	0.7988831436940622	1.5748850797195764	1.58391119916862	0.9971752886554656	2.092638732396193	1.8296834309406882	1.7093812790295815	0.6464345507206423	2.1767176299436475	2.2067057348248396	1.7394188577328085	1.6490181355639941	1.0856551198316446	3.105742784756766	1.0986678624830444	1.6657908417799063	1.2081445578558776	1.8716639376765165	0.7450291931215655	2.6734935042531314	2.5021807740436133	1.6644895717536063	2.447091916080402	1.690424390551534	1.816149606572118	1.348208293269001	1.3393590396461512
1.3795328542544456	1.1918175733627472	0.5352136443339292	0.85104164770286	1.6760561477378075	1.495893191943163	1.05405377868219	2.054169874058416	1.699046470288242	1.8142268327070332	0.6736433179091611	2.276993247070167	2.3000446522892743	1.7888060881746342	1.7658352168634344	1.1688415518406914	3.14680044495998	1.081385028508679	1.67958848440779	1.1247581912645335	1.9286820284238992	0.6106650301670198	2.7450129965488217	2.7235483861036647	1.7673497217327654	2.3016734341645444	1.6849692315031195	1.7895122204847698	1.2631645202574027	1.4131453752302876
1.4101845651120757	1.2391553618043996	0.49582982813677356	0.8050575005898164	1.854541675851247	1.3818601444737315	1.1704581682719206	2.036668934040642	1.5649207120927084	1.9758543426375623	0.7616009783849028	2.3150189164067867	2.355823821096643	1.791067573853623	1.8908010317562784	1.1676575527670754	3.209256539901021	1.1364343162798973	1.6690554591818194	1.0448683295791377	2.0487225665004223	0.41601722423827586	2.715056548068242	2.8760699051134875	1.7935063874160804	2.121577542064352	1.6480872808818074	1.7730902649631317	1.267083592915964	1.492508201572754
1.4348055850157961	1.2028945715412378	0.43978629360600136	0.7558380574256558	1.9795472200852369	1.2627245740106445	1.262606386886086	1.962100748640737	1.5259133496190258	2.135241909184057	0.8681709200895943	2.33794876253413	2.461632098070436	1.772718340095325	1.9331816692091741	1.2346183832860762	3.2595040492081004	1.1089773423796774	1.7103218293779192	1.0944281425469573	2.079257165283117	0.3000864599248332	2.6869902597495683	3.017893751705171	1.7864578748605546	1.9766791317402377	1.6620877109334828	1.6826911231715846	1.3737041418546974	1.4597346884105988
1.4389543734787384	1.1678746532484614	0.39282625814304684	0.7596585453834321	2.248031850483916	1.2384681211575874	1.2911240152581782	1.837192381841104	1.4941787002372686	2.2348368292133465	0.9167023573254394	2.3237794163157233	2.52849631512508	1.7402348208433476	1.97967254844663	1.2152581342944955	3.2902600932902417	1.0838042862460473	1.7763788522862398	1.1393343577219457	2.2030393811604414	0.2172092992376454	2.581210359632889	3.118132520921443	1.8198043351453659	1.81440691252095	1.7474364314004707	1.597196731818822	1.4053926436367745	1.5138955452203298
1.475171497302987	1.1346717260551773	0.42482274400104353	0.6915695746320466	2.416346915509023	1.1654409614901888	1.3141241972666369	1.7669252344836284	1.4527766270088742	2.296694579644378	1.0498626692705446	2.277182718455764	2.59532940858788	1.711089874474235	2.0216300425673834	1.2525521142864857	3.335714588269944	1.0378449019703184	1.7722552602636235	1.1950954078387748	2.2359022242239526	0.1524632172203067	2.4286683709557826	3.0777218848830357	1.9456003099032853	1.7086744637555102	1.7953231493571216	1.5479989867877801	1.4277427624993653	1.5065418792657346
1.4909586876853012	1.0385334048614983	0.456544446345058	0.6725602997238294	2.5377479080403456	1.0881943416044955	1.4219687530375484	1.7667038364747885	1.4056160428730056	2.3995092706964547	1.1341430782475506	2.2549903825559765	2.5967988277250083	1.6813308691641677	2.022145343058747	1.2438618832381345	3.232621655423762	0.9958297366188444	1.8120190195994677	1.2838033981839545	2.3141327612838487	0.08325944569240033	2.3104864782790147	3.074993923113093	2.013404974020857	1.6430334404461662	1.8344320985385452	1.3733391066267413	1.5094927519318673	1.4400644563840683
1.4970639378236146	0.906353211287575	0.5105574961634367	0.5881107025074244	2.622321053427708	1.017147086534203	1.506171032588013	1.7987292493139009	1.4017919252561706	2.3265789593235864	1.160363827333248	2.1012503487179783	2.5891629895722494	1.7675107625717836	1.973692049438911	1.2934917508574109	3.087957355875367	0.9395043990110821	1.7851773710996504	1.377106441178205	2.3079260213989485	0.0934982679954361	2.3209354659639327	3.0280112420587124	2.0192004609824643	1.594483130846465	1.8499780615840016	1.2685831182787444	1.5594526339948476	1.4875676780814782
1.5095894506543477	0.7808487611914701	0.543842638328146	0.5201214472923723	2.694059524237413	0.96595783732004	1.6161026728320014	1.7683231911351391	1.373624736220984	2.2098862831448534	1.221537715095586	1.9332567157826215	2.603827801741784	1.8392771624559328	1.960583204674838	1.230913725836153	2.968360417001377	0.941053002315476	1.7297346367745703	1.4054408545189494	2.306059411760019	0.11008793126907168	2.3015027964005115	2.9335612217954656	2.05948045946815	1.4815858002945466	1.8333111101016992	1.165726974188419	1.6148411574441313	1.5438923546314993
1.522250890613571	0.6382661458500994	0.5933013750448637	0.4237700365713851	2.8157633265619393	0.9482187270652596	1.6269223591779043	1.7037615372666024	1.3419953238910463	2.1465943949296236	1.3242166557028898	1.8240827864016111	2.5929473979966415	1.9008122275261328	1.9355409345224772	1.2477877939542592	2.8418873934245505	0.9216860933790982	1.6874738847477038	1.5012375210683533	2.2240860021926907	0.1254290087833631	2.2708524459102075	2.8935668689021954	2.040283834548815	1.4076691326344106	1.7324556373337274	1.0700814477998608	1.7037591100333063	1.5015484762739186
1.4666295956651318	0.5263274547088017	0.6103841064089057	0.3500642425069584	2.8649291715972525	0.9687325132538682	1.5995688860153545	1.6194756970217767	1.2956162195025738	2.0540620812397425	1.3247416494650301	1.7059461397288858	2.5821450327561264	1.9719943771557786	1.8498480468494531	1.2790550883528689	2.7355096771584773	0.9380264544125939	1.6552635259232988	1.5843651805454289	2.1948118666930574	0.16074527575758002	2.2290014809487	2.904445533992134	1.9648567604613956	1.377684720020219	1.6474014744666348	1.0748760839784137	1.872859858444078	1.385316036482608
1.4058592721183611	0.36626604974315663	0.6381641259310917	0.2534071345212988	2.8926512794923283	0.967823977038228	1.5381812657307916	1.6201370281430116	1.269463570479648	1.9368786374800628	1.2241464181805244	1.518699662341895	2.471769667061533	2.0400674807882564	1.7233531549441998	1.2545435746665752	2.623453418922933	0.9102510702581178	1.6793818052368397	1.6421248121699286	2.2311682230961574	0.21336911007671294	2.1850834670317205	2.9041026534305603	1.8470022007895373	1.4299679742081568	1.5183292439925369	1.071148063049391	1.9740920971939744	1.2707029577879616
1.2261645689204805	0.36583174455352185	0.6106890203191476	0.20562010139731668	2.867953838256845	0.9640298490781148	1.3856089391955315	1.565355812632334	1.2413953345572142	1.826431862957044	1.1795051837242383	1.3978544031973654	2.3985486170399652	2.0543895610065976	1.553750829860014	1.2329970357316609	2.545550112689111	0.8326076799032226	1.692732309087424	1.7145397875181303	2.1980882301555518	0.2946087297176607	2.2390032271039138	2.932078087401561	1.7987071256820986	1.4478595899335889	1.5147067817842768	1.03091343216685	1.9767898292197867	1.1208084172363624
1.069302798662961	0.4063816678714609	0.5740202014048247	0.2524165298136332	2.8506971113166824	0.9452191725899052	1.2779539041822783	1.5432914015875139	1.1232927881674484	1.7288296587596297	1.056152805043849	1.3710104019635356	2.3379521772469616	1.9699391675870526	1.4593577656044696	1.225261858659384	2.4742700186600963	0.7869121862666263	1.7279752946052809	1.7004259794692085	2.236620864156114	0.283298468743295	2.2165001013820116	2.937088567865852	1.7753683060466936	1.4864593611212054	1.4826550987848823	1.0569899820643762	1.9468452110915986	0.9729617080082589
0.9348374603360312	0.44618263632156036	0.608464247591769	0.23202725011060849	2.7828642863666264	0.8721723266521553	1.3184785644526358	1.5281931071165389	0.9797628501750442	1.6190368292680368	0.9218761454049481	1.3581277759191885	2.2857664520526635	1.9162477615458233	1.494392151382756	1.2335357354018879	2.4690836681757364	0.7274438744792078	1.709670104865101	1.6700246712119722	2.2670065547044285	0.25491940047408523	2.1979880165160983	2.9258579725807494	1.7710441010810558	1.517442327662535	1.4425685522832565	1.099988667513066	2.021558495197737	0.8966703680222278
0.8361394317076701	0.461684672580156	0.5423982476138542	0.22388114585771732	2.736790875621678	0.7685526039318392	1.3542510596724049	1.4151751780431536	0.8310796278882918	1.5410317409650398	0.8369211578626385	1.3655054203485195	2.2587890000530626	1.7757255397471081	1.4725701271444236	1.254775144035988	2.460354448884627	0.6850414780076519	1.751178647478359	1.5849618641068446	2.248526736972901	0.2733789302750898	2.154192479516344	2.9104947112895796	1.661524207762525	1.5370942807234376	1.4981066125918294	1.0682757605664046	1.9899104282922964	0.8566774486618535
0.8035097517176302	0.5573384628139705	0.5044526313874588	0.17443242974505263	2.701729275968387	0.6555430347761477	1.3550246895088662	1.2695171417365432	0.6768883285933531	1.4450416929214895	0.8233749017852862	1.397153044871875	2.270043070520361	1.6641167501860437	1.4770589432016448	1.2900392949833208	2.504031822673143	0.6748352204882045	1.7383431287443412	1.5540238076374409	2.1973607971825926	0.2887233516698494	2.147841047449035	2.851542381540251	1.5648650729348565	1.455499042194717	1.5452453689021086	1.046047517429629	1.9724819596704954	0.8884487245198184
0.8153660958683375	0.6350288659883614	0.4175463087199035	0.1596636126082211	2.702149606842805	0.5793197744930162	1.377385745669217	1.116326133609315	0.5030269523835235	1.4510189321601268	0.8265801478677671	1.505738905534221	2.3000438259992246	1.4625094751202983	1.591989735792006	1.3177691613945597	2.545232600369621	0.6312519100609469	1.7092580787093854	1.544457168404802	2.1758579893706904	0.2926019037832093	2.08646194116322	2.7736149811825275	1.4724144866669187	1.3587968151291325	1.5866656531354024	1.0259516649373872	2.022633648199569	0.8665632065130501
0.8405854532269007	0.6994447458138511	0.39609340324974074	0.12245079343938783	2.7065330573903132	0.5675006917592006	1.3930605621878265	0.9899326824072803	0.4702477306248213	1.4039769421959574	0.8657388448242728	1.5724388506471905	2.233774996829883	1.298463231594843	1.657971815988806	1.3267132228771434	2.5683598186022363	0.6094737727855986	1.6783607796823747	1.5897603747103	2.11070178644247	0.4020485084452249	1.9247532579681834	2.7939957615418907	1.378192223542509	1.3068298039993562	1.6056758043621637	1.0586846218659047	2.086689750332865	0.853024994429792
0.8582323217279075	0.7683291680998371	0.31398688595606106	0.1110577475252964	2.666425771607776	0.5158408021872518	1.3042088971861494	0.8904495770557178	0.4203206990979581	1.3617384509647128	0.8311694874648372	1.620389719542364	2.187861272157476	1.159909764237907	1.6903738566194568	1.2243574802780233	2.6598543581466627	0.5605702757638745	1.6629150324316293	1.5700277427525353	2.108601778916276	0.4245591101456513	1.7584567801966133	2.6740267800698865	1.3643589573958999	1.2499153184635725	1.6883226087849017	1.0858605413395213	2.0994847968088703	0.8713552080931268
0.9384939932914029	0.790093397707549	0.31254361939212993	0.0624795407663176	2.5727974982400807	0.44756177307678113	1.2657689559739012	0.8156312691639291	0.47601366112299787	1.3151630326153263	0.8816360471176019	1.6594261568335074	2.057782285764577	0.9445369878046869	1.770864058969562	1.1021327962085365	2.684851297431999	0.4937300840915614	1.612899434310955	1.5731920714064265	2.026702441160016	0.5228440513413355	1.6299718682264406	2.5609003271067117	1.4213414167921237	1.156907740928401	1.7585520573369688	1.0244718412604803	2.054890311837966	0.8196977068812646
1.0250259488802285	0.8857520701816762	0.27880984623527605	0.007906756217237932	2.4573257444923944	0.3517136556911159	1.2197874225153538	0.7367197701535273	0.5103323268165677	1.252270813805137	0.978719777642568	1.7268475975574222	2.0952384727355033	0.730767868027933	1.836958942357209	0.9728828277549948	2.6727156922416215	0.45303547820841883	1.5033218870257627	1.6483193284579627	1.9405748932748978	0.5886262997660519	1.5035323207739366	2.4301612761478486	1.4694416201120166	1.120135220483744	1.8076076561726193	0.9632427135416053	2.0498950493858636	0.7993822036221068
1.134483749623827	0.8643521989924112	0.32034791451611955	-0.03693903251021519	2.3781216826621465	0.3522136276024654	1.1922155890848147	0.7061429873894992	0.5993464435621261	1.1129734377067553	0.9668020899358902	1.7132664314554311	2.0117792850428766	0.6762885190414322	1.8885426845512943	0.9222559178097388	2.5577383206667497	0.34852420414911583	1.391787929172093	1.621406423246868	1.8177617278394131	0.6339893822044852	1.432676412431411	2.2674740020720057	1.4523758207535997	1.1315166763790467	1.7703412303682853	1.0068638245121118	2.0317211275255707	0.8340983612416787
1.2114381478268168	0.8635618817255588	0.34001139427708005	-0.16399853410324633	2.3525406887722737	0.2772792541492909	1.1005337653693	0.6541291515591501	0.6447150451228033	1.0387001775512932	0.9939821176825736	1.6395890359472731	1.887644262022419	0.6422827695345289	1.9779491732643018	0.841865602231116	2.4560386508344587	0.27512808005712974	1.229538071467267	1.6485476535979575	1.6916879595112988	0.7111225769377302	1.399024875514499	2.115123420585549	1.4250245910126293	1.131093577756311	1.7065041348994718	1.0213681121966673	2.060949322583107	0.9128601817931964
1.2935277381641093	0.8487423250506746	0.30072645581226726	-0.3077857827406494	2.352183836438073	0.2698899779485906	0.9344575166874567	0.5799716976377151	0.7156155182368468	0.9652203707006297	1.0263625873452717	1.597433756831569	1.7956841931247418	0.5885371116839538	1.9453115328465522	0.7821065791008243	2.3170001009086816	0.24347081187462943	1.1120760754037229	1.6221745347964578	1.5374919344704139	0.7448304635987758	1.3954941270072643	2.047760964686647	1.3208909539018603	1.1170335266873843	1.5544975304434814	1.0336934439690164	1.9894894908585996	0.8395308004676096
1.307508610428647	0.9003699851613725	0.2920281444902372	-0.41949342972805537	2.35597367685273	0.27862989057700494	0.7806859989727213	0.5305603858582668	0.8021422550540042	0.9173150643041389	0.9477652034117675	1.5477841608061775	1.6505512119492316	0.5877297930924867	1.921356117186507	0.6224548373079457	2.236515940806271	0.1540659944323139	0.9977035142587958	1.6456991133433356	1.5277185652001608	0.7394710875525258	1.402332354625087	1.9698385919031398	1.290540647350563	1.1010751937198564	1.4495453458060101	1.1159329324430725	2.01561767870738	0.7461571441450914
1.2396153038764484	0.8959035846822546	0.30147813240842314	-0.4940749008856435	2.345061372661955	0.3255182931677544	0.5850036599882047	0.5218751900899167	0.8692242282413174	0.9073496686307875	0.8466966694445341	1.5874836527351612	1.4566747564755274	0.5478936632397267	1.9247019016732234	0.4460311025234544	2.160058974272583	0.04916520533516199	0.967380863258198	1.6483524724298975	1.5264454858150844	0.7347173642167563	1.416561160679238	1.8868846228436325	1.2425204388994575	1.120204501596421	1.3815218593927496	1.2030483363504798	1.9667443543550263	0.7125631154367215
1.1406487403086434	0.960437790513492	0.31279721821341766	-0.5343228571822973	2.3177364345523	0.3113346816201074	0.4522383907778885	0.46633651664149395	0.9325623213855495	0.8997194016738218	0.7348160181737298	1.541391177269094	1.3790155189808024	0.5114440982550232	1.8574438948110867	0.28673599022836954	2.086053013285779	0.021441658976743903	1.0093567177538392	1.5834169867483265	1.5116961156420348	0.6325520374484477	1.3550201238463027	1.8101295522417427	1.2255187523591429	1.1812851188261537	1.3286808495615938	1.213809672358863	1.895089605789299	0.5963244455216287
1.0193549988219157	1.007334626237097	0.29299301382714615	-0.5628211207560749	2.3095262574113598	0.32145391921091965	0.35722774176881744	0.43061262143565004	0.8531475650984387	0.9442289895037914	0.5843820044190516	1.5574397844761967	1.3716035136213152	0.49018235710557806	1.8594328308888834	0.16594709054451712	2.0398326975474212	-0.10894265632543365	1.0790320534961277	1.5220389540544286	1.5543163284646089	0.4548243539989283	1.4031399995423652	1.7235808676173474	1.2152539783860694	1.1876633048279737	1.3897913195389109	1.2555840365412498	1.7911190964577823	0.5468432478519665
0.9629502589050472	1.0522113519374847	0.32132603616079014	-0.6541379158830946	2.266959607104419	0.29605224973108135	0.3626813683090124	0.3747080973206359	0.7750723477738033	0.8726499828778073	0.461434073508659	1.5653505480660168	1.3859990470448835	0.4830229167292476	1.8531335460702885	0.22560954951924064	1.8955592414473508	-0.17950866728557147	1.1464311588294385	1.4079140392914105	1.6358971096450077	0.38546074847692097	1.4622922646520944	1.670506978745069	1.22359078832906	1.1822995260836815	1.3419637516104166	1.2784952680429689	1.7147821965359538	0.6183695559809117
0.8610226920350742	1.0921725996837586	0.3318963744938056	-0.6966287708270982	2.2426927905606875	0.29035007700694615	0.4087852540162751	0.34208529157835904	0.6620711318872342	0.8470280532437167	0.4254731483839615	1.5477250438296368	1.4644652026774536	0.5892586398821826	1.770447383644548	0.3103342935010822	1.803250353888276	-0.23083686419246563	1.2324528948395261	1.3095134534135808	1.6982825871872216	0.236779250546255	1.5487254298292419	1.5923000452609015	1.1686427903948127	1.1152705128156137	1.345912493006252	1.3018516224440984	1.6512672996745548	0.6933647004593138
0.8454505762231559	1.118046257494822	0.4170747513936628	-0.7295255085440714	2.208663146094999	0.2850128422291839	0.46393903186682195	0.2621307054326609	0.5403040647908746	0.756572923285603	0.3318449565387386	1.5091176211698314	1.5164755707613544	0.7218914959993648	1.7959436658602812	0.3883423674706715	1.7484524665337897	-0.30631153188312343	1.2584638300969886	1.2447004162949902	1.7290254472296833	0.08290062898351748	1.5729841115732002	1.509681515953128	1.1356753557367774	1.021912720800017	1.3315170934117206	1.2896009444075	1.6311068849005566	0.71944041835395
0.792606754276813	1.0821628991226528	0.4363412635797134	-0.7859058591836411	2.152706812892547	0.2530513414419432	0.501282255386447	0.19895888710763793	0.42347995930544186	0.7593839541408108	0.34659886791155126	1.5333326545620334	1.6383432906113753	0.7239956911761636	1.7864248039023995	0.415183311556937	1.7452388627413427	-0.23676275648449563	1.328220524352703	1.2556894843231654	1.826620745116184	0.0058693571238801505	1.4877990062607662	1.4372336687341065	1.1357668480410303	0.9103966888660722	1.2828039923197536	1.255596167773309	1.6394810515310307	0.6713391518820767
0.7664049362806803	1.0803089773097565	0.4510380253880363	-0.7389244839221982	2.022662959765066	0.37367190960104735	0.6101832704148473	0.1639175944093088	0.3639458524600029	0.6805806714315391	0.3358560046796256	1.5037655362981686	1.712522653469764	0.698547300141774	1.7338459248946756	0.5141208948005294	1.7056559761773216	-0.21970774330734733	1.339917166632985	1.1721473410637269	1.9055783424005714	-0.011534187448170075	1.4427474785139536	1.3609246244064181	1.111536782285286	0.8037410306703261	1.2695113591372658	1.1806675196412644	1.596833661388904	0.6940135048434233
0.6838298796230889	1.0596440273172374	0.5036403456705003	-0.7280995327034627	1.8666012259837506	0.38902799188342485	0.6677528326575951	0.2829451720292945	0.2525152594454813	0.6139142452027502	0.3604141570971969	1.4885543069248297	1.755449477330065	0.6566633334020706	1.6993041872519044	0.5482119057302552	1.6315713479591216	-0.24762111713407292	1.3395188524793569	1.1656729423460208	1.9335812335845113	-0.02283318574419494	1.321241743007329	1.2067457152803416	1.1329247404555711	0.7307787540883866	1.3334118977814413	1.1508321541487185	1.604531839825362	0.7017087087747705
0.6241013772953171	1.0012026505834433	0.6187622882080772	-0.6902563512178617	1.6534895266901934	0.35315614489280583	0.7742642869334546	0.3802217503892168	0.1898918697323113	0.5089138337088281	0.40456143239693604	1.4591679900644656	1.8632776662336266	0.6130179813160204	1.6423566614538756	0.5888189203663832	1.4868543413656918	-0.209375210115758	1.273208619039775	1.1044695599709013	2.0040142549873434	-0.022919271022057496	1.2649082841475487	1.0977328235412123	1.1879945332570343	0.6322729450962266	1.3116032823999564	1.0066552606378572	1.601178855439704	0.6797686624634381
0.6060518891985287	0.9158231251554201	0.6897998827345558	-0.6724382766509844	1.4891934252972057	0.3258844281185045	0.842940353682098	0.488689501859104	0.15221473387767015	0.36661439578770444	0.3959061702872232	1.3199669906338174	2.0068243357730777	0.6257106193704891	1.5708801095149423	0.627262874389826	1.3127883441644537	-0.1763444062786061	1.1440898035472573	1.0733970862819842	1.9259145621975797	-0.05027125025340218	1.2699689902109468	0.997806467786762	1.2704113660560348	0.6134524683311484	1.283544646075552	0.8821921791265372	1.6069921465499022	0.5941911404329818
0.573190932353789	0.7913909952537226	0.7808908946988804	-0.710021935715891	1.3429815879761178	0.26489675827207876	0.8122355976980054	0.6028154325365579	0.14130679232040866	0.14702510377656747	0.3806434310883027	1.2341772892784557	1.9961371920893953	0.5749199303912922	1.4921254827092163	0.6952233986543155	1.1677220834975612	-0.1797563653046001	1.0347272140185926	1.048444278744481	1.9251451711277696	0.0133151600481765	1.2812774245256757	0.9845227117430737	1.2475019464044865	0.5724751443607627	1.2383225414841021	0.854552100050895	1.6196866242301717	0.6201448350525461
0.5701759532205192	0.7037352083743106	0.8586464751073827	-0.7642960831514113	1.2219815396299034	0.1560630427619632	0.71682125120113	0.7105016013201493	0.16740982093774914	-0.06134866764280737	0.3378796306068352	1.091531338252992	1.9394287224069249	0.5083240458971938	1.3720485067075705	0.7322908044426575	1.0348833075561257	-0.1187961912948032	0.8692874840724333	0.9877409100126344	1.8666640904293825	0.02365644653184106	1.1851155764841796	1.0317165509145538	1.2385221277677216	0.6057906093434433	1.0830138390046113	0.7945892863246827	1.6010119319746168	0.5898331040724678
0.5110330989479361	0.6129440039268728	0.9057296921167952	-0.8030424326484745	1.1262567587987817	0.04589709105672361	0.5864489470856806	0.8382477752701641	0.2399800805106977	-0.22124440397413983	0.3131306303333251	0.9850901222944566	1.8314472842422762	0.4206718021033187	1.2376555475355215	0.6480825352630754	1.0191807689685746	-0.07926068259975869	0.6578071141124596	0.9953399941779957	1.709199539201497	0.0038145757527428435	1.1028201232909447	1.0980682632929455	1.1418768288369694	0.6271652223442165	1.05312685622922	0.7807979418165403	1.6233081376683605	0.5052774872227942
0.4420447904046315	0.5068084573670755	0.876262861230213	-0.8853669483990348	1.0331388872071676	-0.03867591778312336	0.4495388215225353	0.7904317220315693	0.296829606820447	-0.3588510596891869	0.18652051617321436	0.9427391182853124	1.7112644065261562	0.28236287527382503	1.1649227595703926	0.563079835644233	0.997484346549409	-0.07355148592738767	0.4958607474517536	0.9603360009514844	1.6126546273842148	-0.06043376572798764	0.9982000394240259	1.1977228283852448	1.0111918132372115	0.6691105609625625	1.0035345185896805	0.8163172561147624	1.6759844140079097	0.42338928197154446
0.3400127976615792	0.4708253860687142	0.8547812978424286	-0.9097748370013685	0.984330666542354	-0.1162839439576447	0.226317486632913	0.7595175334735779	0.3412405512095678	-0.3819094339743869	0.071915685143542	0.9437317103164642	1.5916740705851702	0.05488762210316116	1.0514891912069497	0.5468575642646966	0.9531821843399697	-0.05415718782091768	0.3977028904546483	0.8521824330654726	1.5245775094317697	-0.09578429219818155	0.9611175224919597	1.26649642381527	0.86247803934088	0.7172884202418109	1.005233078430498	0.813575597669338	1.610183391429016	0.36549459067391343
0.2917320121390663	0.4811113283660836	0.8708154819167302	-0.9178875110748164	0.9314744879932662	-0.21579625991910084	0.09365587825500019	0.6911020178253824	0.3144224406106188	-0.43123339509819986	-0.09310319618370863	0.926854551404967	1.4476821500623178	-0.1452924130551591	0.9555315762159836	0.501906067549327	0.8505766092092595	-0.14278586577095828	0.25965795174345113	0.7338683964496546	1.3981665566620176	-0.17949630546546946	0.9201276104149144	1.3771679122884652	0.8090760567331262	0.7436261550915733	1.1009933486923724	0.8033965607998059	1.5568549731047485	0.34562697325116354
0.22317018929970503	0.42899913729552114	0.8880066700408294	-1.0418846539264597	0.8970752954853346	-0.3558714929218767	-0.02321602864597448	0.6025618048943014	0.2789215857887728	-0.4070118160883499	-0.17875721077482837	1.0066188951256507	1.3510322883715635	-0.3228944349600493	0.8746192910193946	0.5245737135251346	0.7886092462907437	-0.14303924681974362	0.2433396225416863	0.6657987707486304	1.3122648847912206	-0.3311158782142247	0.829974158681579	1.4936342029140413	0.8203386716943271	0.7766743885134851	1.0976923955081268	0.7894658004401502	1.4695349238968887	0.26041313028008894
0.22518784685950627	0.41309086318947835	0.8265224535994224	-1.0836223748929505	0.8630455652378357	-0.44226533338030594	-0.15774645399034587	0.34661244188033447	0.25610997845977584	-0.4342172917811803	-0.3005264254110535	1.0029946883661796	1.2943739469520659	-0.4910557875229581	0.8743768124063935	0.6003193484211201	0.8038819205876004	-0.17602321249957306	0.18035879833067595	0.5840167565321093	1.2628364307472566	-0.41292077080803374	0.7524141449846842	1.6782651290702286	0.8355990813770269	0.7658101217862177	1.0805016800668201	0.7534799002934903	1.4027427284445608	0.2606902235737791
0.2760093943119376	0.39739900306398457	0.6659164375218761	-1.155467127681089	0.8479583460823514	-0.4933146023304079	-0.3064894983578667	0.12932785535593286	0.19904522496573096	-0.38684805682420054	-0.40529336629948565	1.0233708315415009	1.200557250219301	-0.6594767836811117	0.896881292605477	0.720958546968663	0.8288356497635464	-0.1615652457834356	0.16167203240471845	0.5797855602482713	1.0732176599676344	-0.5454653825958916	0.6168521754080992	1.8423872728274973	0.753936889575296	0.8091589001543567	1.0834490687279206	0.7080444235927468	1.2303608660493748	0.277887720648634
0.3397715485159662	0.40817848741528984	0.5348746259184073	-1.2399951871954262	0.7994824441537617	-0.5214523962890167	-0.4788430017954857	-0.11837996677895146	0.13286550429204563	-0.3598342233558579	-0.47366260242115843	0.9724678870609704	1.0975958178943086	-0.8331976351198396	0.9184982036309439	0.9325084321970267	0.8385945188558604	-0.21249277571026126	0.19471529306306695	0.5330515194676873	1.02659733996368	-0.5988540601627108	0.4037736614011419	1.9724137154168961	0.7393283260219368	0.7474622678009132	1.0568925759895447	0.662177821568046	1.1163280961953348	0.25199266456652725
0.428713916506746	0.3937178972746962	0.3680487333999121	-1.289863705221118	0.741177404963231	-0.44864159763612477	-0.6173418513645144	-0.3378828277496863	0.10336903501418249	-0.28637376237904055	-0.5964611481078437	0.9010034697307139	0.9686193778567838	-0.9618369559336479	0.8671921940326003	1.0844935628071166	0.8043812110794957	-0.2345612203454714	0.21453555911994374	0.49268519984847303	1.0080545372986118	-0.6237026192715738	0.2410431994655128	2.114297892899178	0.7133555218701708	0.7139774254245743	0.9695763538601669	0.6116593586344135	0.9749393593832568	0.1859257938872581
0.4906925927954589	0.3442704196713948	0.27073729083601095	-1.3657021016319506	0.6351504001819206	-0.3654711217939754	-0.7338308393248519	-0.5195097380675253	0.04580497334981515	-0.19799345468452523	-0.6567533936180425	0.8459013728077632	0.8691051358061896	-1.0852867493771863	0.8395531671027152	1.2216083111664133	0.7605504551457155	-0.3215682274656954	0.2338088200137424	0.48313899939852833	1.0068986347398188	-0.6115595836376082	0.1549121005147919	2.142050102574961	0.7509160163555312	0.6050962375901259	0.9594925620035607	0.5155431404419504	0.8979575750186702	0.12275697893526574
0.561448756954201	0.28715677594591305	0.22519487230906163	-1.4122568618035314	0.5194582729615037	-0.2620678491215492	-0.8716594879863946	-0.5792191587387782	-0.051280976690513104	-0.07371171008580563	-0.7372194899040865	0.750113209307377	0.7967117070786955	-1.1725110397958676	0.8307171241547305	1.3646599950211695	0.6316061621014337	-0.33894812794514045	0.24435414131819733	0.4541631489275974	1.0525912124783776	-0.6452330711105424	0.02481370574654491	2.1195708127375767	0.8531395202047776	0.6241058219391369	0.8886002038214154	0.31633711196626535	0.8164047833691466	0.004362921734755787
0.6783314480468448	0.25423622098731863	0.2617493920480788	-1.4164498637138296	0.4017122117905106	-0.23488793565823576	-1.059425293261905	-0.5454126370906154	-0.15501964973834317	-0.014747666418837846	-0.8302369885682526	0.557508364977356	0.7145191669451737	-1.2010964771202355	0.7977202561621649	1.4591129691169253	0.4500501535411541	-0.34099895227623106	0.24324729442658827	0.4775219155482116	1.0831447354140944	-0.6871499660532958	-0.1598205481439062	2.10685708305857	0.9778380744911324	0.6382929055385886	0.8166601269147209	0.1322606895292126	0.7764675667533372	-0.0668983882557456
0.7650221716835376	0.09953501362660336	0.2661525781753262	-1.5320156576506165	0.23946518051940718	-0.1284569640686697	-1.1726281168833366	-0.5353953314923504	-0.2240467519097824	-0.02163061952600103	-0.8845468498281365	0.35933329232321076	0.6084854045980109	-1.1609520260872515	0.7056034145050212	1.4444178791777733	0.26817359970788324	-0.3385469256718455	0.24099780289746248	0.5041673673191088	1.0901073900780167	-0.7227602849705566	-0.29807098644451085	2.100312186943365	1.1219908741999576	0.620777034332132	0.6624145507880815	0.01699755181134476	0.739658350722416	-0.12325015230047529
0.7990571345782417	-0.0651210300273842	0.2825796607168969	-1.6079241970266789	0.1736200059144843	-0.057255780170901716	-1.3306932616381562	-0.45814479469913294	-0.26780795214155456	-0.013125337786707547	-0.9323944280539184	0.1715851442172694	0.5343225216355992	-1.080941239065901	0.6217372468195596	1.4583164754570235	0.17415042996294067	-0.34233483897395	0.2847672557785715	0.48420723882064765	1.141882343520106	-0.7495689517256515	-0.3627058002456571	2.036417751739093	1.154469180671254	0.612190191164667	0.4455578589294532	-0.1609005274550261	0.6990026374525371	-0.2081792232619688
0.8111491932889505	-0.22321498816712726	0.3077348999808923	-1.6585128727963199	0.10904671822282741	-0.06570732356275366	-1.509337748514499	-0.3001233019117834	-0.3034046514190699	-0.027441929295483714	-1.0261638423230495	-0.09763274813123937	0.4887506056134591	-0.9510743607734866	0.52496353556687	1.4029814407943928	0.042407128391630425	-0.4064771527844783	0.22426459285530131	0.465537893102529	1.1204191521800593	-0.7700499140199173	-0.4305530932338085	2.008626326984421	1.0673145275375495	0.6342794393574185	0.3328362226902893	-0.20237553015705503	0.697462276011049	-0.2548706798516719
0.7881172339257208	-0.40917915234599833	0.33833823104803484	-1.7018958273272524	0.04508479749892162	-0.09960772412769832	-1.6564401225082193	-0.18269885582218887	-0.3316118229629376	-0.004329059590998541	-1.092841542755304	-0.2594351512310606	0.37263472751848753	-0.8334956365328164	0.3618864456242673	1.2938180654905105	-0.12917600777299657	-0.48113753241891627	0.2313661919377954	0.48308716590908596	1.1067390253256777	-0.8272355521435844	-0.38444384679856214	1.9385117769593372	0.9987180993471803	0.6787873555951721	0.24493639967019934	-0.2650562064504213	0.6319608862359447	-0.3815720594780686
0.6946899876099931	-0.5263894073800546	0.3872650546473669	-1.7071546209153123	-0.018089912122646858	-0.13229286847084137	-1.8224150757726274	-0.05122766037343478	-0.3229470508057678	-0.014520157125891744	-1.193712193690733	-0.41843849069509914	0.2820617700880575	-0.775174941485257	0.1625743759355788	1.1576243279666958	-0.225257624102175	-0.5564007164616307	0.2662095120846095	0.4025952808001291	1.1955922247050612	-0.8234183772618042	-0.28422523196853006	1.8374776455019943	0.9476005987048254	0.6775559430099737	0.2870776464241104	-0.2770213339477756	0.6699661451819225	-0.5072534064939684
0.557121660918672	-0.6000059096973884	0.39109714072567564	-1.6798535770075873	-0.09264580073631298	-0.21909806294624312	-1.873027256885387	0.10326854627401316	-0.3440956098755806	-0.06571569712230693	-1.2900822280767854	-0.5478585201848031	0.29502048610743153	-0.7164698634258712	0.028799937859104324	0.9337189183180928	-0.3801641128390091	-0.5720078149902986	0.21886532788900573	0.2757275491806147	1.2153194117349848	-0.8500656393593615	-0.20092018749187504	1.7467109266613323	0.8157569728922152	0.6980875500200925	0.320314428858612	-0.25257398052067676	0.6888796002000538	-0.5783522975107686
0.40151614122683615	-0.6511314598286413	0.41429437922582374	-1.655605430277996	-0.11354298764527174	-0.35804602449531336	-1.8803308234529852	0.2612916613743588	-0.42585725841241906	-0.12915717526347534	-1.2733267343278096	-0.6612795192264398	0.3872329866150762	-0.6216752616202491	0.049980416042944814	0.7086411830810843	-0.47298691541263704	-0.6696953494286889	0.21712939413410623	0.1400017872417708	1.1050346759624263	-0.9167056847972642	-0.20167432405105506	1.6116401177574236	0.7162065253527323	0.6788052677996388	0.4579902217346875	-0.23271636676264734	0.6959473055985047	-0.6268618785224331
0.30181696198073865	-0.6799392037305363	0.4159985753380367	-1.5988688913755382	-0.12458373294181477	-0.4945356259369401	-1.8233256213930935	0.38135723302113683	-0.4843050841817429	-0.21737372422303772	-1.1991062626066276	-0.772660130432222	0.39182486403734645	-0.5392356628266122	0.07402086163426262	0.5934833373833174	-0.5295765295250068	-0.6909426542543797	0.19639139453016338	0.017023657242011304	1.0378777981960687	-1.0092290239070294	-0.14541293582969855	1.4569341177504769	0.5223495618714942	0.6544930625313434	0.554540669590449	-0.16294638508810746	0.6541459271226899	-0.5516593851606275
0.21754608535048767	-0.7258372852408337	0.3166819493613876	-1.5607992464448648	-0.13026181973889547	-0.5860488859466944	-1.716405989255198	0.38585829271293176	-0.5090378582452966	-0.3166844869710322	-1.142586258437815	-0.9075945103732967	0.36098865587094536	-0.5798440363831112	0.12705030373848472	0.49108008641415346	-0.5906491237712351	-0.6970273323605108	0.20838085894634797	-0.04581095174517645	0.9531540783896292	-1.0817391947578112	-0.042064704474527516	1.3337266444571294	0.27198998154009546	0.5284438502656743	0.7015324010947095	-0.0655493887416819	0.6403069350752818	-0.471854172920896
0.167760552103655	-0.7338519148024117	0.17917373989301782	-1.5037292282191814	-0.1223362065999369	-0.6565513556359412	-1.5962800134497803	0.3647057170019349	-0.5093597776297112	-0.4879705833643341	-1.0008141028939093	-0.9641540992678976	0.3206995793720465	-0.611685178442001	0.202702771141479	0.4254710273841223	-0.5863167392566137	-0.7115982816336639	0.10250783597250882	-0.0922666384014603	0.8247891590321512	-1.0969636293398253	0.08595158270088307	1.1281550672768144	0.059501979272106764	0.3786730114956424	0.8059294340969462	0.01837167513014637	0.627143827542718	-0.47187089650458497
0.1194652705550973	-0.7112939629160724	0.01375097702068162	-1.4680257529021368	-0.04501625646881814	-0.7557828899836289	-1.4517734736699122	0.32542808792065653	-0.4215994960029891	-0.6121140549191866	-0.907937806695705	-1.0622307724286952	0.25929897574136124	-0.7202920345525547	0.2651463641870939	0.4318991903766173	-0.5910499475321698	-0.7434774556232274	-0.05045378176177166	-0.09464897186418327	0.6562912722489073	-1.0002475617755346	0.1812153336100017	0.9768088543467612	-0.151713412787316	0.3174017734095304	0.9169402225539596	0.043799773347229266	0.6077387051605279	-0.44999244480078565
0.11266124313756658	-0.6934507262396388	-0.16015818691432743	-1.4548163775759686	-0.09617232530359877	-0.8233719895127493	-1.2670782553064561	0.23913544650001092	-0.3513163631195474	-0.712540393395376	-0.8356421441229929	-1.14043008821705	0.20006178307895328	-0.8036769661559399	0.3600683910465553	0.4790803408656534	-0.6412006866666513	-0.6967393981339514	-0.17199626410923963	-0.06772163981863907	0.5033494215553833	-0.9293414931663062	0.23595190429008225	0.8616019911727459	-0.283626315520399	0.23074935336963193	0.9904762053816384	0.13110183025744532	0.5831387482902444	-0.36525133749822114
0.11389835206648566	-0.6679655426028752	-0.21472911614009046	-1.4199042942491107	-0.14393786805442058	-0.8552597904436474	-1.126875193824302	0.11768604186780471	-0.2588469126991775	-0.8676449742062516	-0.7295516721062565	-1.1369177267021322	0.07049197497624475	-0.9303851173070955	0.40034420331307663	0.4567021792246445	-0.6803725132516757	-0.6392599683297593	-0.30058791449721617	0.025803559854164316	0.3709622786073889	-0.8300178239587279	0.25989744668960624	0.7054081308521297	-0.2971566534732687	0.1325401334236987	1.0238784170884379	0.05580868526060019	0.5415752087955942	-0.2666022973639789
0.11842189004546286	-0.6270251877828261	-0.2711429394661087	-1.4098312782379003	-0.22688090168533875	-0.8260712146003597	-0.9630960877407949	0.11422679340984951	-0.14143233650090664	-0.9833895209151157	-0.6455254275679837	-1.170313248560562	-0.016731202595563155	-1.011793782679714	0.4528561093075175	0.4592451891579046	-0.7033859957280543	-0.6508856450549279	-0.41579861106467064	0.06824663472152208	0.2150492116400149	-0.7960932398740971	0.31767884372737587	0.5692327638928274	-0.31818906806717684	0.038227960624276774	1.0362490043674915	0.019387180565837096	0.5386345564724522	-0.1536693499715152
0.12660712635407695	-0.650416658484559	-0.3189251880020154	-1.4189870714419803	-0.3134310518950757	-0.7983110013285815	-0.7710419242710874	0.14355458602745358	-0.07299559904815327	-1.0587164500024633	-0.5273327765943416	-1.223349050530059	-0.13722458175009405	-0.9627506438418578	0.5255349175971754	0.45769035332154856	-0.7599458205502707	-0.603183701111411	-0.5383727669404651	0.14452325106648753	0.09556994673833243	-0.7372983396306598	0.37984072810063685	0.4521913992180567	-0.3207711192521572	-0.0696078338977916	0.8825342997435612	0.05892930473212517	0.4748456355624661	-0.05888670816883983
0.18540651370688957	-0.6820706376962398	-0.3752968161067849	-1.4752100111358932	-0.349499901574372	-0.7806606276793578	-0.6159112391159713	0.12140619642755601	0.05279046348618084	-1.1376590593337086	-0.4728379051776428	-1.2326759937125302	-0.3126083262302924	-0.960076258174335	0.5797303206915706	0.4624091561106661	-0.7381862747863938	-0.6271398573100305	-0.6530297498358394	0.26096701937931577	-0.05808069950471991	-0.6971274819957571	0.48137985491928514	0.34036393066038095	-0.311615389852775	-0.1748126652979981	0.7580041236090219	0.03498810363341193	0.39178914342627197	0.05265675673965764
0.23162929368019558	-0.7422273722062365	-0.4337917425775905	-1.5265269305750475	-0.3445072629171143	-0.8475059027523164	-0.5091634010376831	0.04859154051577251	0.20637432543280454	-1.1907811940532664	-0.38881485391068343	-1.1517187743285917	-0.5459049866733774	-0.9536234704680696	0.4797390386238143	0.497960266662275	-0.6948112485498722	-0.5532253195712438	-0.8537876386631392	0.40502701719435413	-0.12307586553685049	-0.6918104501277662	0.6552900500156407	0.28822326011419286	-0.22467465722384866	-0.20360632809000184	0.5343395497193382	0.00936544844924771	0.3092388959455588	0.09476332508925597
0.24613040552157286	-0.7394685866099497	-0.5095325605456325	-1.5824900553978833	-0.33065373203441106	-0.9300586451945367	-0.4539592259341213	-0.02921573592553802	0.3552096493289842	-1.233508963323996	-0.4083012582357231	-1.1088944327135253	-0.6916113213328838	-0.9059933627304296	0.3642845380882109	0.4181291019760308	-0.6642010705751031	-0.5189224805967465	-1.0140738063535497	0.5102838939998502	-0.25869501487957586	-0.661689595556974	0.6989247607683499	0.28053338424689256	-0.1487399323862833	-0.24209451756760175	0.3327534870654224	-0.02401173289192543	0.23260258094619984	0.13456262774832584
0.22265222019341394	-0.756687974903273	-0.5141383312341817	-1.6399249669799911	-0.33640260598201577	-1.0223898252207235	-0.47270731944455324	-0.06620829898014285	0.47909395720076564	-1.238632713470923	-0.4183042804198429	-0.972495219974754	-0.7722194502974593	-0.7105994897590191	0.2645944912713569	0.356689648977415	-0.6138616248650666	-0.5110186976757423	-1.11189271712279	0.5818522249982945	-0.29789936073586715	-0.630012134070346	0.67570223374412	0.3334592914996796	-0.06687088418207414	-0.2859771537483003	0.11473992559964186	-0.054728852320849265	0.1548911129450076	0.1636543615211053
0.16308918190180038	-0.7400563019830664	-0.5174734953541891	-1.7088506748158228	-0.31670186946163625	-1.114389009652432	-0.4010234652322107	-0.09379372744024309	0.5459646840413254	-1.1144786153093098	-0.5022718485977024	-0.8228391990080188	-0.8516997392501618	-0.5922868061042459	0.15371345456725327	0.21905898686708575	-0.603433951614166	-0.46642591700738184	-1.147089361592649	0.6686924604583563	-0.28217396303425835	-0.5765213529032213	0.684848247733405	0.39178076123630595	-0.019072888030306778	-0.29824742558246076	-0.04645335559235693	-0.12557366115585117	0.03222330929868934	0.21476186881868248
0.05943702525080104	-0.698547664731294	-0.49862177090121473	-1.6617483307796443	-0.34473485064015924	-1.2231968065553507	-0.32026328188576997	-0.08857207448777794	0.4717861751862474	-0.9970048835336659	-0.4784579379549683	-0.6127323800723217	-0.899235287668733	-0.4437434642298698	0.06821775990338327	0.10134594194568705	-0.6224866811594242	-0.47664398666402946	-1.1108510426824632	0.6404486590542184	-0.23374050846013947	-0.6549632446674224	0.6841960079537206	0.501459243470827	0.06571319596167366	-0.3271565603270505	-0.13126559484428768	-0.10145630523591864	-0.0777169326439381	0.22327743519301452
-0.04289789285550185	-0.6203699238628195	-0.5021206334799402	-1.644011171367324	-0.3672402234746444	-1.3413145275930547	-0.3475701888399379	-0.07374938236573876	0.3568131818713085	-0.8975490539795332	-0.4643267144885894	-0.42029143515566486	-0.8942380690724276	-0.32571471824980053	0.08030064689221367	0.037792502218337444	-0.6234022539971241	-0.5525039584191538	-1.0892546869728308	0.6194131191463774	-0.171141847466844	-0.7251303069623095	0.6494152740163548	0.54328966646801	0.05999458592025282	-0.31815102452737326	-0.20070126909914224	-0.09650136882327554	-0.14918402191040792	0.166331277297021
-0.0762315119144483	-0.5656636677797396	-0.629742257196759	-1.5841872356618005	-0.3295974491251787	-1.4255589043218	-0.375523271506431	-0.12504252950524258	0.25152608566965695	-0.8021684282098531	-0.40983210252518437	-0.247820012586958	-0.8762056659032144	-0.1626473919874998	0.11926175311238403	0.03195241140406113	-0.5583482448240596	-0.5979308151500087	-1.0304989007624064	0.5778263648272508	-0.04094350264179536	-0.8143965790264847	0.6619068955860328	0.6103155765488518	0.007436086357711558	-0.2971254936262843	-0.22667681315774574	-0.07848424960299563	-0.22979460732210252	0.1650235401612123
-0.04959377360988421	-0.5213066458506619	-0.7646841580587466	-1.5166560896333798	-0.29015171266988987	-1.556419201917387	-0.37078502066153474	-0.26064442013186434	0.1005580079966752	-0.6810792432545584	-0.38176254913780155	-0.09399129852356	-0.8722128487664644	-0.06538144936300672	0.14858670383913952	0.03073420630401279	-0.5331663901550431	-0.5308567003376954	-1.0257916208785525	0.5899384518978257	0.05724771491181933	-0.9233009162840325	0.6061823076303281	0.6692066704442217	0.0028066244804725	-0.19049991558079743	-0.3018234111827661	-0.0511526770903404	-0.2663108260161697	0.16703425667054644
-0.015578368162781108	-0.4473399221919722	-0.8386377352858905	-1.506649075117313	-0.20397178817870487	-1.628192573693124	-0.4668973037159073	-0.4832132618043343	-0.007517794368082298	-0.6105858762064422	-0.3769543806448953	0.07056773233437472	-0.8431155955511725	-0.07516485898183738	0.14727380348458635	0.03940507203581327	-0.5128280674451313	-0.5669490245685307	-0.9796680998528136	0.6026384854105493	0.025583305963133553	-1.018676995779247	0.5068735055525423	0.6979591964515898	-0.10540178170787629	-0.13848380030429544	-0.3325280953957933	-0.07334802592480096	-0.22840074454904213	0.1793402232880314
-0.07821479338874704	-0.35836585656687986	-0.8614694665880972	-1.4962975262459386	-0.15579629415260757	-1.6273645632265616	-0.5951961128991725	-0.6328807015348324	-0.14504043803410854	-0.4981581023666945	-0.34878543668783213	0.1456793310197529	-0.8490052074003914	-0.13693123945892133	0.07748639501520205	0.06988155568049906	-0.49895799197215573	-0.5301335191886334	-0.9385015484644151	0.6095634856333684	0.14068449673627223	-1.1185422915536258	0.42285092704459376	0.7872833433671262	-0.17165455511455932	-0.08873350683217442	-0.36801963874233123	-0.10694425999009918	-0.1734075083065854	0.12120739758040218
-0.048485422657109326	-0.2997050375340379	-0.8285589356559331	-1.4746032977050896	-0.1612499585754725	-1.544179584835499	-0.716681413839303	-0.7224626302695779	-0.2955519080383687	-0.3876413920555919	-0.3659852442033803	0.216346540354227	-0.8527896158247839	-0.15940291519154126	0.06329403963251486	0.12737174194335482	-0.5245513805191536	-0.5569115360818586	-0.8971695205206377	0.5469033336251248	0.19932786160447122	-1.152138075276765	0.2925100882147889	0.8021755209541974	-0.23059990930878368	-0.04928048675537375	-0.3230403354761393	-0.14472871513893687	-0.1095690702245949	0.10708887949856243
-0.06730627139913263	-0.26161284063671386	-0.7660344368048946	-1.444620408086924	-0.16709084209366903	-1.4526187414285623	-0.8502509519670133	-0.7567228269755104	-0.4289113133663293	-0.256515694904778	-0.4054103697562625	0.2910512992252047	-0.8486214415776363	-0.25358266514514693	0.04803642162770029	0.2035793916658673	-0.6102832136344943	-0.5592743203838262	-0.8107789592496832	0.4775106281844379	0.31872330588898323	-1.1759073031087013	0.21661917388329938	0.7980606525608562	-0.26247727016164674	0.09994639748362733	-0.3360439921500986	-0.21969976659288784	-0.039881219209278305	-0.0718704251028242
-0.04280698370225606	-0.19365944163565157	-0.715251973456863	-1.4150761139799939	-0.18089241493338623	-1.3717180628801995	-0.9685059309137476	-0.8086809220399273	-0.5733619165709243	-0.20214670499196666	-0.4945106226244208	0.2819804756544197	-0.8562499349299605	-0.38754977794047446	-0.010822443270395877	0.2642981653139574	-0.6810870391842713	-0.6148214308557309	-0.8198606627835124	0.36054535788653314	0.3577612157309816	-1.2192751627906024	0.18648540492821547	0.6966748925628024	-0.27016418269317166	0.20115622050876064	-0.3816287150351314	-0.2900136007323676	0.01622216175517755	-0.1531907351389373
-0.05519750139430395	-0.1889240378400962	-0.6019381713570124	-1.4348505782557122	-0.23443064466257618	-1.279460978414282	-1.1023575285431038	-0.8640978933846123	-0.6853810042644328	-0.16732340546290775	-0.5211806150892813	0.2481644034893648	-0.8579823897326836	-0.47813153994923335	-0.10708779018117154	0.39820969123301664	-0.7470158658823832	-0.7628718500824799	-0.8320254257735031	0.17313691157744343	0.3191156198291267	-1.316507916637237	0.20367343400618654	0.6369832781352154	-0.3032696255511475	0.3176593601746881	-0.440024093776444	-0.3739323316749542	0.03902525491526166	-0.2596119665753542
-0.021189666572079578	-0.2066227129319799	-0.5573540118461955	-1.495119812976775	-0.22433197237195954	-1.207295464047213	-1.3628234816146827	-0.8630522649437224	-0.749168421764879	-0.14057240340177804	-0.6327657789947418	0.15592878086305403	-0.8177053403444976	-0.5150226510701527	-0.2010569372366601	0.4570446086968626	-0.7626450543851411	-0.825062484789027	-0.8619482306063612	0.07015370976440559	0.2775150269906317	-1.4084053476770246	0.1877665235214871	0.5677885730888047	-0.357628915815219	0.3880984248095635	-0.49810589150558116	-0.40436362061312503	0.03130011989437849	-0.3397231497335683
0.026929110445706082	-0.23792282204782006	-0.5036223954453353	-1.5176295690347068	-0.2163848022638693	-1.16254431772001	-1.5564351085081527	-0.9047059145526342	-0.7785021521629683	-0.21274237651963382	-0.7229632199288053	0.09970852665099939	-0.878517533650294	-0.6064811262924437	-0.48239231804415467	0.4271193126368146	-0.6985720161096112	-0.9579722243185049	-0.8843458011499716	0.006570654650976326	0.24600847223957292	-1.5599815634795466	0.1882877230388318	0.5317546012883464	-0.3790445457793363	0.4494374925021285	-0.5236701234409693	-0.40329849843831	0.03807699485064654	-0.4410541698275196
0.02124977247914835	-0.2854175807937257	-0.40647165888356074	-1.62122982614424	-0.2788270982040352	-1.0972481147013948	-1.770545421510819	-0.9133747917608497	-0.8436977928369774	-0.18460450236796783	-0.8797960105343069	-0.016031925870304237	-0.8450642629167169	-0.7250162622379959	-0.7206896653829149	0.3326325216308005	-0.7227380209158476	-1.1298733469782445	-0.837272241062186	-0.12699181865299852	0.20467908736377288	-1.716246248929527	0.21591401805191865	0.4665350101382331	-0.4612099744852241	0.45540277130789136	-0.5595914585243584	-0.3371748851693166	0.07167313116907079	-0.5935080075421432
-0.08134767998608494	-0.26496496763099675	-0.26447231039712465	-1.7152679092073488	-0.36803228982749003	-1.002312807133777	-2.0203848174114962	-0.8631979868228183	-0.8428157700645338	-0.1386506042755332	-1.0629999732623914	0.016718783921883928	-0.7977343689103402	-0.804898871907595	-0.9248530652537926	0.24538290233923626	-0.711565188902007	-1.3241036912900597	-0.7375902393667102	-0.28683644896882965	0.3162400278739517	-1.7673805547496406	0.22443730719075267	0.3588825799821222	-0.5201753614992081	0.3408818332479274	-0.4463198128862775	-0.30615177874098615	0.05788321047323151	-0.8018506486854257
-0.17501071972249083	-0.22899132105069636	-0.19885620805964818	-1.7208614413002252	-0.4803344914366264	-0.9688206246321849	-2.1759425759199784	-0.7528813902047975	-0.8808372354959196	-0.11500933790308487	-1.205148146482617	-0.019781774057129282	-0.6806579745384165	-0.8940215782042538	-1.0260042893390602	0.15409262830637416	-0.7061183835358665	-1.5263200752486905	-0.6833902444397015	-0.4378522616939282	0.4567475631140444	-1.8643739548546328	0.18116962562605723	0.26689500523928783	-0.48481353718759895	0.3640027832404507	-0.31844556128890134	-0.292376074190483	-0.003465310113019077	-0.9414064813656255
-0.19245865858418615	-0.2743235649424992	-0.14175024060722757	-1.6876677018044883	-0.60565682789903	-0.9784728326635423	-2.261276265915925	-0.6936226862558523	-0.8751456523249994	-0.12019030824026136	-1.3283982406911963	0.012886234807657656	-0.5877784743412218	-0.9240647596585181	-1.017706705596304	0.07629002577491936	-0.7123131910588525	-1.7330571889365654	-0.6508357057988489	-0.5493125852465635	0.5787424978726785	-1.9162040148119552	0.1386963373777612	0.11661286833703526	-0.461220604741235	0.3850530206304593	-0.20602463616062602	-0.19794889676936694	-0.11089565558368289	-0.9939914348419412
-0.2655520380994235	-0.2898784047351205	-0.15920109163131507	-1.6947491789406264	-0.7696437716447925	-1.0065016299755498	-2.2828126734856116	-0.6465060407788059	-0.8852957281179308	-0.12960965981237163	-1.4334680933007784	-0.010376471603126722	-0.4723475906968663	-0.9816814728943184	-0.9458993107933212	0.07352630552825731	-0.6723530809033157	-1.886755335330171	-0.5551230765438715	-0.6242462262620478	0.6580563996836123	-2.0047912661104785	0.08205809169773719	0.0548023928110001	-0.5623938470915049	0.3468929940624877	-0.1429547737989716	-0.1442741140146021	-0.2333163917658394	-0.9508775202511082
-0.27248693839303995	-0.34192856697944823	-0.17534035209804208	-1.7212310997491564	-0.9074184531527536	-1.0590866258650686	-2.3268539173411305	-0.64061313196678	-0.9152375772553178	-0.1253508427952065	-1.4858966188074547	-0.050722165689923694	-0.39617650158038054	-0.9381580085271791	-0.8908925883996339	0.08366462065301726	-0.6256437014131435	-2.027813932862872	-0.5703672830560937	-0.6203664205273316	0.7330873212349347	-2.1091116059756287	0.057787383122070476	-0.005687570236741641	-0.5948871586904411	0.2634145034159247	-0.03775440709174684	-0.061275490365137034	-0.3451602973325712	-0.7609927690886084
-0.2891998599104062	-0.4329355206545939	-0.21946705366142477	-1.735448970351479	-1.054813032929006	-1.068289709939653	-2.2975969808399492	-0.6845752375385568	-0.9024101951539905	-0.0940997270828858	-1.4543381171391958	-0.052473585859804404	-0.29264502093158795	-0.9579103371568743	-0.8355090592093839	0.04797519287548217	-0.5858856617845188	-2.1415325180653526	-0.49776180380042423	-0.5910901659841055	0.8137744991308369	-2.174651750469804	0.030607275534073636	-0.03514473088086631	-0.6336055521066305	0.2480496409009687	0.047740480727078254	-0.023281777995476684	-0.3981081094206068	-0.7036410054022946
-0.2364052685332269	-0.4474977736630471	-0.33247955179866634	-1.7503829367962975	-1.1504786243104645	-0.9935860516609252	-2.2849257775233314	-0.7076377527965064	-0.8519931678002394	-0.07450552850991429	-1.4487466990665447	-0.1681259675109187	-0.22205965254630175	-0.9018651378709368	-0.7226151060760787	0.07342800573357125	-0.5554973633142081	-2.151042002234914	-0.4231676560393739	-0.5483565381694453	0.8628507154296232	-2.163914663784656	-0.12474656230251817	-0.05601375908270341	-0.6783036837595515	0.24772300052871987	0.17517782350357067	0.12285449612731622	-0.4440861929266558	-0.6135055766318955
-0.17359709192449452	-0.5241993200553244	-0.42702257618799344	-1.7471115393539232	-1.2485756239240886	-0.9101176503323843	-2.1904585246272084	-0.769333075434987	-0.7862198589928616	-0.08098582404654683	-1.4709317519483913	-0.25671478962911476	-0.22426033837678977	-0.9432954561477229	-0.6266552936823937	0.09265662486788545	-0.5131070991670965	-2.244178562876761	-0.3451137256003419	-0.5053564681647923	0.9437587334124583	-2.1284311154794198	-0.2446855269041706	-0.143565535259652	-0.6338510905589382	0.23702539965795083	0.2756018540580999	0.12617649405102793	-0.4062896401516217	-0.5612637039418127
-0.15131407598402696	-0.5939001326918257	-0.4226850523165808	-1.795027249190813	-1.340052317905627	-0.7485297755040985	-2.0996340107811844	-0.7690525107168869	-0.6772678938181141	-0.012498070079535906	-1.4265840988736325	-0.3756040851978934	-0.10709341933949856	-0.9333083538381224	-0.47509507800408846	0.13439322565780723	-0.5407619482958712	-2.182638755518154	-0.27503464228791497	-0.4594445728147104	0.9468440298330074	-2.03395348340852	-0.31491356034226636	-0.19532406994478352	-0.5979271780633327	0.3547583974591498	0.3923776523077994	0.12676233924232694	-0.3669509530212779	-0.43582871180169436
-0.13140214247573992	-0.6422190224657771	-0.4413372321641556	-1.7905628681730543	-1.3907939748109546	-0.6402339304489107	-1.9769617353341764	-0.7787959317093872	-0.5552421252785409	-0.05420504932134849	-1.431505927867409	-0.499023270270475	-0.12777132781557343	-0.8800238363669924	-0.3213227465632067	0.19914828327715078	-0.5169101385162369	-2.16630428271015	-0.25505108826724865	-0.3499311353801874	0.9032343800946577	-1.910483098060198	-0.40852889241462725	-0.21255060252740762	-0.5283485960637326	0.44897134282245216	0.49561481049984024	0.05601066094267302	-0.4012550729258457	-0.3625913101863977
-0.08664293061567584	-0.7315903887056727	-0.48189530257754376	-1.806228033360944	-1.345833154156049	-0.5593548177645515	-1.8935238094830449	-0.8133632227224096	-0.5149857731330119	-0.10951108796877444	-1.4275233197991706	-0.7720663899495167	-0.1117963868683551	-0.7901884043772146	-0.2584588763629074	0.21661968996793654	-0.5845165676188306	-2.136818547481327	-0.23879378270836202	-0.25158671012146944	0.7166747273239045	-1.8334341551455513	-0.464713873110001	-0.22045797125531869	-0.5197020374144383	0.5843208804780815	0.45339533306352814	0.010384136000426564	-0.4194696681248685	-0.2581171985326095
-0.06915177610363557	-0.8438900701843546	-0.49670796270464185	-1.8553738180413313	-1.2875358353285187	-0.3984095858983776	-1.8471245715696316	-0.9121872586479138	-0.4701897671283852	-0.17704578063046994	-1.4254384129996296	-0.9584306352465852	-0.18096622858970945	-0.6578110484478603	-0.2692003540853949	0.24990333008332383	-0.6138398255117891	-2.119825664004673	-0.2252726638699718	-0.11902223863908831	0.5598036298886481	-1.7604327918269642	-0.4471784914635042	-0.16978467868543973	-0.5628143024603129	0.5970458546520535	0.38220203480264364	-0.017523100800315706	-0.4131314493725989	-0.20112306043946906
-0.03039969736286901	-0.8855291393297279	-0.5231851077930314	-1.9097006618624768	-1.174699298818004	-0.3236491441061724	-1.7790943094878284	-0.9473355285737906	-0.46252661700319797	-0.26609747189058275	-1.4039167622334845	-1.0816983384224401	-0.23721904521516243	-0.55127043112002	-0.43597366647865615	0.26638384791320313	-0.6242049440967594	-2.0809758659328317	-0.12103156897246503	-0.025544044483816253	0.3522750598048706	-1.6667610960643304	-0.48484686970175506	0.03949483503112246	-0.6459154275412804	0.6620256705517066	0.2724388540040422	-0.09072071543465408	-0.34841723333434255	-0.11783337176637906
-0.038638558931035946	-0.9667855795765817	-0.5532525674668738	-1.9413252622480344	-0.9830497797540731	-0.1944992965188226	-1.7550514896662015	-1.0118500494782894	-0.4093681265944946	-0.33114493003809714	-1.441331923073001	-1.2504384124476495	-0.3117173560324636	-0.4765295217768994	-0.580400444158655	0.1557307911090245	-0.5856994194836838	-2.137097792114507	-0.03980874822451151	0.07542483095260999	0.19312771172134158	-1.603197682580388	-0.4274007883617121	0.1142823845736319	-0.6689716830847436	0.6954192492168525	0.1522116516113819	-0.060800711269202036	-0.2868724791814027	-0.21332138370841883
-0.060514008560602406	-1.017438992695388	-0.5748495779299787	-1.921847913878059	-0.8143750058604555	-0.02670035393150323	-1.719644474249268	-1.0495430604833624	-0.38243773790356866	-0.35740509185772057	-1.4323847760071482	-1.2867321800234581	-0.33808059909564453	-0.433606801804099	-0.7665567593121971	0.01993286617677146	-0.5877987919842056	-2.1619077410094643	0.1496775228091391	0.12097229912460858	0.09910133705692353	-1.4900887866906778	-0.4310364453759152	0.20338658517233918	-0.7148386557193632	0.689688579112115	0.12634891238067045	-0.07398316124513198	-0.21715362809399813	-0.36250128548659477
-0.06468045464577418	-0.9514744603340016	-0.5102471108886771	-1.8314859859927626	-0.6254452934776279	0.10595466871610597	-1.634877648993204	-1.079284829205427	-0.3925205074094017	-0.34366369949950265	-1.4552555839039016	-1.3257673795618312	-0.36415656865179197	-0.42517680591257545	-0.9587916636200182	-0.06451144268361311	-0.635003680252379	-2.1960737233490417	0.25250221832377673	0.18049685646129734	-0.02043211973750255	-1.432266719933157	-0.3879014806018528	0.35127006641583847	-0.7165009120671275	0.6171005028935921	0.1703403910959867	-0.08845152181935892	-0.23599674716261715	-0.4741163673756653
-0.13487809165265469	-0.9270249690100918	-0.3855682278177061	-1.778772859803773	-0.5030982390861626	0.12077852921710804	-1.5374268379035594	-1.079136912432279	-0.42304470356490675	-0.3579259754238765	-1.4858883362599813	-1.2871504452480453	-0.3726299894842146	-0.4832294215066236	-1.0884804612684538	-0.1850293184278841	-0.6411160293520928	-2.2748706706071404	0.33673324869554006	0.3072606725221365	-0.07543934718860627	-1.4084290429553339	-0.2877738902151384	0.5100009412376489	-0.710311784094678	0.5714249991670126	0.14916102707049367	-0.15495736221539408	-0.2586726219365664	-0.5835695374262455
-0.19150374899908262	-0.8155691838772692	-0.23436477951289017	-1.723791387125851	-0.37470422753168026	0.21008297980077467	-1.384002127127622	-1.0589200295991614	-0.40099378598731317	-0.38801680191647875	-1.4927079663121832	-1.2648937462042062	-0.3576686309970958	-0.5107738401377239	-1.1445641020725996	-0.16953393415922605	-0.7047966792686087	-2.28116661110668	0.3820696379983966	0.37985186332112464	-0.14602337950948927	-1.3925951141291422	-0.2455007814528649	0.7285093617855563	-0.7871548160775828	0.4797882199920247	0.11841115032789004	-0.1925240178896957	-0.31789508707721575	-0.6238308938591735
-0.26635055979523714	-0.7278850342099631	-0.19375330958245013	-1.610383233597148	-0.2330727100145884	0.32422456885729256	-1.1719775535581491	-1.0532369717446526	-0.4527940067525188	-0.3702066089855741	-1.4330849905537282	-1.2592229342815033	-0.3631927472146427	-0.5186454199696724	-1.1461936194970839	-0.16725977635434539	-0.7351954035165755	-2.298936383486125	0.4230670968974864	0.4402762702891856	-0.13842781706118384	-1.3849549147574507	-0.2542417180970634	0.8734186306739835	-0.8403148458739196	0.24051266909700128	0.09081842541881952	-0.27321481461561514	-0.41924054348169265	-0.6274533045264514
-0.26293693205967095	-0.6160337211365797	-0.1865270969061124	-1.4964379263033778	-0.1140938527016508	0.40104286892015784	-0.9866634313255245	-1.0099761825379487	-0.49040822750639634	-0.35587703848443797	-1.3235814304077933	-1.150001725601022	-0.3339090278782946	-0.5788362126430779	-1.1613713666900511	-0.16301098065697867	-0.7708984790959973	-2.2536835862694344	0.4152999756595486	0.49755664928616666	-0.1051714854219699	-1.4233842209481715	-0.2862700342970716	1.0203760729673745	-0.8303083744552389	0.04770524727055782	0.03460878332281446	-0.27502554097623494	-0.361769416527317	-0.5980048402255409
-0.22890271475681084	-0.5368623224932486	-0.1528640264736433	-1.4025282360914313	-0.035246643205604056	0.548553972260999	-0.7724870722265085	-1.025057013286675	-0.40109929559552604	-0.4256278146190905	-1.2522826672237488	-0.9602133800827284	-0.32747590079684913	-0.7055192549440099	-1.105134098774122	-0.09597277936390707	-0.711133751266686	-2.221194856039697	0.3705373779776994	0.5446981491683952	-0.02452773654572204	-1.4233495598373076	-0.3448231363042779	1.1712569939588273	-0.8756521163402983	-0.1709160906630872	0.05111660214872064	-0.3481275708336609	-0.3385250648160466	-0.5468583151584121
-0.22431779091086668	-0.5012626732475943	-0.1851222335351037	-1.3423137139022383	0.026047377411098683	0.7051818170796238	-0.5151240797855611	-1.0079873222352582	-0.34239806809063394	-0.5041461771111979	-1.1335974541497607	-0.7678858323621756	-0.34006580684335475	-0.778424306905792	-1.0206299199863684	-0.020335925061500993	-0.7182716177684618	-2.2056008721950797	0.28771555318340813	0.5948482010364212	0.0744293357460768	-1.3995278601473633	-0.43626359957764027	1.3183037863011955	-0.7968533705847636	-0.33700350648997157	0.1048988988150504	-0.3940179687366321	-0.2908790944883505	-0.5671178061893831
-0.2554247429425017	-0.49437465202912856	-0.12898346288582938	-1.2697457687279596	0.09182384078532582	0.919554320428435	-0.3321756508046466	-0.9762074512395703	-0.320443347777819	-0.5382466857291331	-1.0389887683472516	-0.6188961032328333	-0.28996536230270004	-0.8393907216007349	-0.8600360861939299	0.008039331245262255	-0.6995066017745623	-2.1986402759392467	0.15816501421087284	0.6051369700815851	0.18946732175965417	-1.398873271536029	-0.5242224055015734	1.291187765866785	-0.6565413963725689	-0.4874907304949477	0.13287434348695012	-0.46697687805090926	-0.2552450818591431	-0.617493480042985
-0.2389647849656829	-0.4474382265807547	-0.04176324893825658	-1.2187450203240462	0.043019051392955865	1.0992478262735823	-0.15460584151911227	-0.8848533841323392	-0.32583686024873015	-0.5800740090218671	-0.962413423684273	-0.4302945721976917	-0.22815721405784856	-0.8977761014979002	-0.7137111347223235	0.08088224092844572	-0.7622520594354272	-2.089924898094201	0.002919458418975085	0.6168230466328906	0.2508752425488217	-1.3373881277825566	-0.5928158941274678	1.3284001608430267	-0.4862693463636372	-0.5804779251767616	0.20476930418668426	-0.6252543691702569	-0.22154770283037237	-0.6419972164023532
-0.1835922667728209	-0.41012233322177466	-0.08640929213472039	-1.2092310663818715	0.02427449898643002	1.1817970073804618	0.04589062711200591	-0.7938998851898099	-0.23909374393941468	-0.6577999172918639	-0.9096272018954468	-0.3087486783369836	-0.2157858158242995	-0.9057473417048953	-0.550024695452014	0.2027897138734552	-0.8113205080695274	-2.0083827887393073	-0.21934810837540616	0.6011482956057216	0.2881926209652058	-1.3258799405151738	-0.5756434657978059	1.3445291216873891	-0.3925905806546929	-0.6198751085886056	0.18960106177264602	-0.7381138338995932	-0.20118250095808793	-0.6564033235932218
-0.1647198316781733	-0.427651282140995	-0.14705197911671292	-1.2962080521264872	0.0016064924162703554	1.269841892795138	0.12795206697473857	-0.6925970313508445	-0.1706953385149604	-0.793778704007153	-0.8564577376539502	-0.18322740821353892	-0.21114665624922516	-0.8244193088291336	-0.37951684936939584	0.2843056610996404	-0.7903419478318046	-1.9426327217228523	-0.4081686574256853	0.5602188967299696	0.33771865864671974	-1.253796791057928	-0.6442578457732703	1.317331956205122	-0.32505102986048773	-0.6891822660224021	0.09973615079292737	-0.7919598685914815	-0.1691786589778356	-0.6655141435523426
-0.14467896813408615	-0.4851490791473079	-0.24898098803138885	-1.324801081852313	0.05969144121404688	1.3689506896773707	0.13927039207194772	-0.5811333831006438	-0.09292826133486129	-0.9183962857097896	-0.7918475806084613	-0.027408711415559905	-0.20593496948020382	-0.8210159517343746	-0.288074323729021	0.35156991174198526	-0.7311877914538873	-1.8676782876759652	-0.5749917104748692	0.45683769253621975	0.4357376472925331	-1.218687093827548	-0.6528490995620719	1.2873741497205047	-0.22310128189838413	-0.7168319154337585	-0.046275894059491764	-0.91315750238392	-0.09302133542342703	-0.6388227151258251
-0.14368600468832893	-0.5582346359841711	-0.37736560901347904	-1.3738826046005623	0.18257036856891204	1.334316980488115	0.10359993436058428	-0.5062577407589791	-0.08539060828672165	-1.0421551104301854	-0.6975530727874609	0.1368320932051477	-0.22529219102797046	-0.8004543172674492	-0.1750540677090378	0.32507281966427437	-0.6157045895811354	-1.7826308998425826	-0.7113270736863938	0.343351904032012	0.5179089098354652	-1.1185550733839291	-0.6451133771573656	1.233662965540526	-0.15933950583395026	-0.7120205326042117	-0.06033795462437748	-0.9616843622869264	-0.08605116102100566	-0.6808361260479703
-0.11761265790224625	-0.676008527566204	-0.5084861111421265	-1.426865217485373	0.2345781650061622	1.2549239339003737	-0.05443279029497415	-0.4150937705627875	-0.02608672831241752	-1.1661193828812872	-0.7270383530333968	0.2809304138100286	-0.2948254167508714	-0.8388131286195423	-0.1430742150180455	0.30320898816196257	-0.5353855358848608	-1.7320091115636518	-0.7904293394966764	0.20409980761247812	0.634662427666352	-1.0805776712481954	-0.6249907208299342	1.255542666876835	-0.12241792773482556	-0.6874797830484839	-0.12481749572159231	-0.932271256987218	-0.056222342158752284	-0.8020049673204923
-0.1636241342792899	-0.7234344326900388	-0.5908851371093333	-1.481813791314811	0.31333086868091387	1.2107540766414526	-0.17376667675104657	-0.3517214820665705	0.05260567782260086	-1.2229498400575278	-0.7045080276906104	0.42654679058172623	-0.2248451681114648	-0.8890689841846419	-0.12076293428752334	0.2948547453557725	-0.4831472717244645	-1.7130401039256715	-0.8776235896616671	0.06778472743931444	0.7522949628474299	-1.0300702338814833	-0.6358994989090277	1.1988578736506896	-0.10783489238563367	-0.6762183183343644	-0.1403928429745843	-0.9693111745655004	-0.12449559456683561	-0.8746360801411971
-0.21948810503465968	-0.7621366902579313	-0.6954698325005393	-1.5112484347243058	0.40122994644847115	1.0505646194900269	-0.2725780374255039	-0.20072307766827197	0.037274683545455524	-1.2060174775056147	-0.620065390551827	0.6109411999508432	-0.16385853579532528	-0.9367002842697414	-0.10819665691637062	0.3012763386193812	-0.47406186995674215	-1.6844304652776256	-0.8993483015102006	-0.08202768290478221	0.8831354099190868	-1.0184806759457758	-0.6473377386778326	1.1576669580938623	-0.06149857105071006	-0.6324575139682731	-0.1821024853294914	-0.9158392614712938	-0.15645687624744875	-0.8874008029244873
-0.2891806179055078	-0.7294526026572643	-0.7027466240265123	-1.4968391248492345	0.5306434748279462	0.8463895052575461	-0.4314497886842754	-0.06112266265785171	0.05686781779054577	-1.1680957500873763	-0.5984663728091014	0.7503040688803119	-0.05598398283901472	-1.045769274382623	-0.09869699834746212	0.28271453791778445	-0.4417756060542423	-1.6304978883925165	-0.8835510474189905	-0.28630374099763645	0.9374294739732221	-1.0729700376053504	-0.6159736087764842	1.0930446306945056	-0.05909999165370441	-0.635863200522038	-0.21843998856260033	-0.9686217015904358	-0.21477912625126142	-0.8409660062357271
-0.27765849963719696	-0.682816475611866	-0.8289126788578575	-1.523156966290204	0.5814498112188493	0.6800966810633299	-0.5479445278496327	-0.006087817596313874	0.10088650810378393	-1.1543950567247956	-0.4807062504350837	0.8715596621105248	0.013546396773717273	-1.163751757281315	-0.024985506319456806	0.39998790871055345	-0.3891921728296296	-1.547661261584763	-0.8189648532148028	-0.3829230225171451	0.9533883938115842	-1.1276717749631002	-0.613182038581981	1.1186051196662912	-0.1696823259579344	-0.6376663624383024	-0.20642301160026189	-0.8892343590907135	-0.2904449420038553	-0.8224453439302533
-0.28100779856875824	-0.6290290335198576	-0.9113768659631685	-1.5326503584520768	0.6271984262924079	0.5293480340452548	-0.6817367210968216	0.0010818515434175891	0.14669702957199443	-1.1426249544161042	-0.35046538678976175	0.9250602878511206	0.10989552561063828	-1.2298912707858	-0.0015291876942092719	0.483519568208583	-0.3806956853297172	-1.4580220392385443	-0.7819764183264397	-0.44902726592238656	1.0558112335761942	-1.202520217529622	-0.6420675167732466	1.1213582193073162	-0.2696013861502261	-0.6711413901619177	-0.21785061577397916	-0.8526239804445034	-0.38233170617897827	-0.7350748299620569
-0.3293582037297078	-0.5672669873734588	-0.9445419773690468	-1.5635915070959023	0.6835687939843444	0.4160840371573117	-0.765158042662494	-0.08612410437878378	0.1834105271564505	-1.1626420301766758	-0.2351673863683476	0.9676779247535581	0.25257396629060963	-1.3771135910388161	-0.013678913941374077	0.5058814412655768	-0.338128182962471	-1.406071920817944	-0.7652746098157767	-0.48884826593002506	1.0530968601125168	-1.2546597828723638	-0.8213104371583395	1.1125480993530663	-0.37323907456169103	-0.7520039989392291	-0.28156359158693356	-0.8604708346092005	-0.3983357474081493	-0.6424771243683727
-0.36109596947631467	-0.572271948446152	-0.9825207639476057	-1.5662706524805043	0.7459591061469791	0.4063918828145561	-0.8663958552868504	-0.09969723377334176	0.220446549806195	-1.1389783026089115	-0.061070733220512666	1.0075960228641143	0.2671163957228879	-1.5262514174833777	-0.05271806617374275	0.5694470069388045	-0.2872251765802845	-1.313882204678316	-0.719890832747204	-0.4493191078019314	1.0475851537125314	-1.2348995446843414	-0.8880703961379082	1.095398370005206	-0.475403639438795	-0.7756243288390252	-0.27111244943449087	-0.8468993705484781	-0.42849778075763395	-0.5800103112846627
-0.3957927311624324	-0.5534124671705436	-0.9825478385548602	-1.5939204605746895	0.7884019990350379	0.42564663803447356	-0.9389609703547478	-0.12025842868227651	0.23356492371231954	-1.12728449388722	0.07976410738167064	1.0268693568846832	0.30698893022708873	-1.598966031683633	-0.050944857719332194	0.6203943495284867	-0.30611346317798455	-1.189789279883253	-0.7079477836008197	-0.41363714542283414	0.9704624442166307	-1.1882394033159038	-0.9994965825296076	1.0471310130215457	-0.4970251904208121	-0.8077808536040024	-0.2049352071258989	-0.8385806114566698	-0.43522686998405097	-0.4848925736181081
-0.4549915765148421	-0.5426032905256613	-0.915351275810257	-1.6214723654806105	0.6832324289200897	0.4310708584279155	-0.9965537229403152	-0.11768007709501319	0.24614771673479266	-1.0650624415782644	0.2494490566283078	1.0451029214512044	0.30558056474358125	-1.7087404940425965	-0.1999108006405758	0.6521434240454029	-0.3902558296219486	-1.1380564012970917	-0.7554621070034491	-0.34815285080597547	0.8854157617562789	-1.2237364842966654	-1.0740700668735952	0.9871178952779538	-0.5279551723349314	-0.8082409090164125	-0.26287447236783207	-0.9111647310223306	-0.43289651473226803	-0.42013685545441426
-0.4691578932431278	-0.48331760382201844	-0.8013871289776612	-1.6359261586747944	0.6232404046323515	0.38776498112249136	-0.9727266660682821	-0.1953456397246299	0.21024610407759656	-1.0352925022795545	0.35312818968532245	1.0227975692023203	0.30746266985517884	-1.6861057647950723	-0.21251720449614955	0.6480210820552713	-0.5126144622169406	-1.1121562385307382	-0.870009089382424	-0.23530977915753698	0.7259540051183093	-1.204894896507905	-1.1378758223751315	0.9194791239001047	-0.5573319968715446	-0.7643184336223312	-0.2802019961000687	-1.019720687837179	-0.45847396919335004	-0.3506754506013902
-0.5034345426017385	-0.49545732020943156	-0.6902084209060708	-1.6809303276993741	0.5462760629991729	0.33844454262802015	-0.957210285971815	-0.26590353420000756	0.13134875067691307	-0.9981927474355399	0.4134097776525068	0.9387390174349328	0.1927910549558432	-1.6118394097403013	-0.29581176085710986	0.6308604253506359	-0.6024471328031655	-1.0683192918982578	-0.9428825283735428	-0.17226626187391303	0.5803452637205823	-1.1785039092348537	-1.092186511140504	0.9205271720213032	-0.5881661700713182	-0.7671450618420598	-0.3426073746776689	-1.135814059082042	-0.4874894871676979	-0.3695139787686753
-0.5504350752365107	-0.542924683752134	-0.5676497487459222	-1.7130062682607026	0.47083216107693976	0.3698502376798572	-0.9748230730591713	-0.35355061611180527	0.043607547997715115	-0.973104418781953	0.47082831847450957	0.7257251933007132	0.06315440916917212	-1.5540026090361796	-0.3577326586735162	0.554143004483108	-0.6428732752198792	-0.9824725328465688	-1.0575601696703965	-0.09594038990398891	0.43471731144024145	-1.1452555223886063	-1.0701557246772464	0.8868259343264693	-0.6592044391955282	-0.7247936638428343	-0.3970338914732462	-1.2738122912106715	-0.5366515580109007	-0.3854725880529674
-0.5666739222166568	-0.6015034427397918	-0.45355429006813963	-1.7684639736059462	0.37216128972519924	0.33572759989709483	-0.9887205817040879	-0.4599880905825199	-0.037976342287881285	-0.9064564574177323	0.5477921146139899	0.5300028705784143	-0.05296468227598923	-1.4310028273958122	-0.43627060246336963	0.45814637937868596	-0.6762608803619305	-0.9180242097415322	-1.2489081613816353	-0.029123799681938057	0.28412683454789256	-1.0799654268151195	-1.0790894118797016	0.8852489853976824	-0.774182496411426	-0.5961090927591506	-0.4314877525193685	-1.3668975583999612	-0.5871219355753683	-0.3554601150035529
-0.6527021731616145	-0.6780268575290347	-0.3149725961717686	-1.8110906913321299	0.3578698684313431	0.24818090572609924	-1.026578723595679	-0.5638046468358661	-0.12537488101273725	-0.7680447227084404	0.6069085776680417	0.2986544050822205	-0.17321063346584922	-1.2775611333749404	-0.5467608836406128	0.270253490620768	-0.7405378089364714	-0.850412303667617	-1.35611195271351	0.023861350718758573	0.24131323217368505	-1.0326620904750647	-0.9948444674933468	0.8800732988446327	-0.7910808034684466	-0.6346464800622467	-0.47982175917281256	-1.494509814436731	-0.6714153513236907	-0.39442005864182805
-0.7434067904906969	-0.7878836904943044	-0.24979372499180244	-1.7749815848588895	0.4141238044710647	0.07563509190959945	-1.0734313790919008	-0.6439723886860844	-0.17845236160457248	-0.5638643738030884	0.6686255311123673	0.20908461628773903	-0.2838670663111077	-1.1334724016042736	-0.6511780214007488	0.06531848985298974	-0.7865263406815994	-0.8425146766187177	-1.4100288580762577	0.029220086514502096	0.15974660587743983	-0.9917534235127968	-0.9397685052443601	0.8184809898741534	-0.8196789076753614	-0.6610819084869428	-0.46045680318038035	-1.5781080942186099	-0.7040928487166145	-0.34109702982058226
-0.8029365639154232	-0.8540468362323791	-0.163419632103705	-1.6830228982611204	0.42490910011231586	-0.03069789349512416	-1.1321893072620959	-0.579363105616594	-0.2684049808640535	-0.3154125820500445	0.7262018095583607	0.11695001332982884	-0.35643571443399086	-0.9612601677869902	-0.6990698404103627	-0.08212649658698556	-0.8245936982937758	-0.8152253387139433	-1.44077876021754	0.05531939928118447	0.14751128076032566	-0.9956901224771268	-0.6942011919459012	0.7569163325618657	-0.8482763424976852	-0.6955975735238219	-0.344123485302604	-1.6143915828194046	-0.7922987327603133	-0.35125508765662383
-0.843917947931564	-0.8475598382446279	-0.11433593411333129	-1.617135311740693	0.42820337900421296	-0.2411833180314463	-1.1040037645991796	-0.6181371496579366	-0.3989380672466464	-0.10595453343828531	0.7374974080969754	0.029334921794801145	-0.32612372303667264	-0.8463133021545014	-0.6950915860977734	-0.24578242479139384	-0.9427334925707889	-0.8272364265622238	-1.4630624288423528	0.012729662338015452	0.15051362535436658	-1.0549960689329798	-0.5319423665325071	0.7573638570531851	-0.8363051737169679	-0.6162941706734406	-0.265370088378393	-1.695570894928639	-0.8827424280278853	-0.3467362929036052
-0.8957527833766552	-0.8054411720826999	-0.1292271501842285	-1.535725291540952	0.41360740654638883	-0.4802545722973526	-1.0526377025459035	-0.6512537683901031	-0.474013241209291	0.10434982903497891	0.826497971026267	-0.04625778187119216	-0.3527126350932345	-0.7460739430562062	-0.6435252320469378	-0.32907464210440357	-1.0292547466142032	-0.8311405877100254	-1.4455156336659267	-0.051116850525659854	0.1613917637396432	-1.0938301330833058	-0.40675647674217774	0.7120707727554882	-0.9093483812273403	-0.6798957762662351	-0.19957165429851148	-1.6984073636184658	-0.9465410947799324	-0.24435274698267967
-0.9116216304041969	-0.7786531984414573	-0.20085104453915742	-1.4468973816438082	0.3978645115442622	-0.6223594696660134	-1.0469877929440834	-0.6530347817689769	-0.5342324564040966	0.2250087726550146	0.8168609775666343	-0.17373070247804118	-0.24938432998648877	-0.5739044747677557	-0.5092503593861853	-0.3128511038350001	-1.0712384054327706	-0.7926978801369711	-1.374161267550059	-0.0562643855669072	0.25481638856859223	-1.1190250064550191	-0.28966874465626435	0.6634425364945585	-0.9526954375464399	-0.7696997457382574	-0.09898321528668685	-1.7230030633502174	-0.9414823806752628	-0.11099465086334899
-0.9270298593934735	-0.7578443663895155	-0.3027582037707851	-1.4231118519127126	0.48098459883330225	-0.857642017115602	-1.0068403931707153	-0.6438013396382182	-0.5754263722581948	0.35489706048525077	0.8852821043471775	-0.17534311349065032	-0.24521799193944988	-0.5119969998414551	-0.45860366614257825	-0.2982533653329766	-1.0278339974592219	-0.6633346366644259	-1.3458837126553818	-0.05706490455572229	0.2933760324966486	-1.1537913229573722	-0.14718753199283777	0.6169965992635444	-1.0033890920508846	-0.9323653128498751	-0.02410236116558771	-1.792910687850047	-0.8745260507275429	0.047105987324128976
-0.9100221925156836	-0.7697541521552733	-0.4621867119292977	-1.4119959715185904	0.5283424377923003	-0.9852693938450798	-1.006488920334942	-0.6458141720011772	-0.5690988998799142	0.3871662505380947	0.9295002203752472	-0.26165028119454703	-0.2084604791099512	-0.520402294268137	-0.31895437635950885	-0.30359951388621503	-1.0409373043755732	-0.5424863025465243	-1.213080831425064	-0.036569325983994136	0.3312231916211015	-1.1073704916767855	-0.14156031999181254	0.5498040150422727	-1.0471417057906338	-1.0593459597477852	0.09495090397469763	-1.7564818110988791	-0.8328594966455165	0.14485074089047817
-0.8593562873606961	-0.6786181625674925	-0.6178115544305677	-1.4308424116838254	0.5158027668630367	-1.0585324524083641	-0.9964561287015938	-0.6562765639413519	-0.49803375727831123	0.38123079112090985	0.9263665834020065	-0.3138008042980719	-0.14692023246098612	-0.49597715594988845	-0.25658339314284734	-0.2730505460426638	-1.0328710697635217	-0.45716484458115075	-1.1418288533331111	0.006372372321146435	0.40267505883811766	-1.0439412699495112	-0.14967993725838008	0.4513148587471402	-0.9948397744235754	-1.1348667991446846	0.18395996174861923	-1.7024000320407233	-0.7176971318570248	0.17553823430801194
-0.7932967065956957	-0.6610019759170682	-0.7401086637182883	-1.4716215533703787	0.4389798365454659	-1.086585684437843	-1.0045519701412802	-0.5988892457481648	-0.43090266337213456	0.37825509599853213	0.8576145538814419	-0.40335983416462823	-0.15133353942266903	-0.5226059510954056	-0.2484596908325824	-0.19946365528459978	-1.0814826797767405	-0.31808727806435255	-0.9164054135919552	0.09858148010836995	0.5090519283387962	-0.9714835709567365	-0.18319353705703928	0.35241623971405256	-0.8836298555275548	-1.264214327681026	0.20559536295087572	-1.5490727293564248	-0.6750036666913669	0.18493754786294325
-0.7458619384032936	-0.558197062676353	-0.8305375352876414	-1.5236721899157848	0.35735216362077393	-1.0844225689226876	-0.9381402084655409	-0.5137141871212816	-0.37826967683154555	0.2945405952775473	0.6852580040839331	-0.4233523977564545	-0.12520992047369597	-0.5488380820502765	-0.2912851590270596	-0.15619031708500533	-1.0687357448965955	-0.2645936773112261	-0.870637196137308	0.1543013764600463	0.5773923971848067	-0.8662470253046776	-0.22405243898901897	0.22131279017596922	-0.8360080624460867	-1.309427408290007	0.27979191802848913	-1.485081310765908	-0.5113934768677371	0.24284425187561887
-0.7036707599286737	-0.4659877188341893	-0.8902953892717156	-1.6411843292227162	0.20528125703753514	-1.0524635412849883	-0.7692740687811305	-0.44394089092576705	-0.3451251537958442	0.09027332617843446	0.5564550106379401	-0.5289396595152803	-0.1371995727046099	-0.5933268510470902	-0.3329479145658165	-0.12697945641827788	-1.0751561283361155	-0.20745379292218452	-0.8235779094729307	0.2082163994066931	0.59838088857126	-0.764161672283348	-0.24670665303913872	0.12404923882961287	-0.7752532749865546	-1.3401160587820906	0.2725243830366893	-1.416269901721834	-0.3849742497821401	0.17662109812905818
-0.707255336101943	-0.4656303772512894	-0.9427154546979747	-1.8024533199292996	0.09595588157193677	-1.040127471370975	-0.6710161224477184	-0.4633098766431324	-0.3194702911700463	-0.19976664480237924	0.4066673349553741	-0.6664066720477563	-0.1960556620344211	-0.6725647981909739	-0.33568616497055015	-0.04940300277744373	-1.0475043121608414	-0.11056839538377172	-0.7721296402667013	0.2886562668930301	0.6173858228761722	-0.6672199058835571	-0.3319848106913903	0.04655495594653307	-0.7021821033746691	-1.3160700463725923	0.2134667815688498	-1.3612695084452722	-0.27553103541670537	0.1437778888430198
-0.7169597157927889	-0.4787927789542949	-0.9953300931350852	-1.9180469177601593	0.06033987407346915	-1.0376839996237726	-0.49698911111086747	-0.37782800999968763	-0.24934069838810696	-0.42003204331545224	0.24751678819762649	-0.8225749863974505	-0.2873154501155761	-0.7161218470115177	-0.3416564126168923	-0.026684681206924087	-0.9837013963063722	-0.025411585585484692	-0.6747266570555743	0.37329474829746145	0.5961543568341072	-0.5588585344911495	-0.39002782645562617	-0.021042790425708002	-0.6749067761949487	-1.3859510120115308	0.15438725642928391	-1.3266200968028794	-0.16788613626986054	0.10451338754685469
-0.7082831703047138	-0.4871063257101674	-0.9967257812225243	-2.0225813347609867	0.04849357752337387	-1.0484501142087126	-0.3783347109755465	-0.3752156089255472	-0.24582506161129994	-0.6676648597423329	0.007323899387087896	-1.0153704046651526	-0.3899947502938398	-0.7522373669132099	-0.43365879825418785	-0.08690348581789012	-0.9200865235688802	0.015846139850428854	-0.5929157141695109	0.47445153164143966	0.5856720964377939	-0.4705328130606157	-0.4664227272780459	-0.06052221916771143	-0.633582459799806	-1.378322986501526	0.09462250683450116	-1.2797954073969946	-0.16993108350009722	-0.06835170183213495
-0.7164154982690106	-0.48826847617185953	-0.9768452612766219	-2.128763314448273	0.1178237239862832	-1.1041338675480024	-0.2509270602861524	-0.3875051070197125	-0.23035268324778752	-0.7966593318705881	-0.21729519566152575	-1.0835034580202003	-0.5335459368855597	-0.8333180473087735	-0.5388161741126407	-0.20481638261593776	-0.820206720616161	-0.015989711074000313	-0.4245912301964082	0.5235618755231863	0.6043487062454382	-0.33958689044410095	-0.5384620437355356	-0.06754643415358126	-0.5668527084623366	-1.3529933793433586	0.051556706979187905	-1.1374164464627898	-0.1702311932280734	-0.25928883749554965
-0.737927543566131	-0.3973826552366792	-0.9572988198178999	-2.132444419010371	0.09360470506769916	-1.0025447984533877	-0.1357979540287552	-0.3485581434990518	-0.20459262142522508	-0.9081209019264023	-0.4518167248478345	-1.2156492761816888	-0.6243295064684776	-0.9334203858116681	-0.6151256649284036	-0.3183798474150462	-0.786738552646776	-0.09486599770982626	-0.24800919015706285	0.5172429772738079	0.6627909828724785	-0.3135423047414839	-0.6310879229421775	-0.043325693159041855	-0.46492784562750317	-1.323037379191424	0.00949734485296598	-0.968400388724462	-0.28835443814594275	-0.450947336697378
-0.7507559530835055	-0.3176389043970083	-0.8702557783002589	-2.088254933196144	0.1483366744802375	-0.9764943229227792	0.05274222317418685	-0.34309818231051953	-0.25319412035981853	-1.002410329585448	-0.6971028714269034	-1.1983464445713339	-0.6274082631910286	-1.0222073071916493	-0.673153099515374	-0.40155681394693793	-0.7226749923509321	-0.23863647994373846	-0.17774797796194805	0.5368534460750166	0.688291078358113	-0.3521666560749487	-0.6450950658543324	0.08168419565641134	-0.38896925873955335	-1.2620589850595938	-0.07195498199310428	-0.8182409314649233	-0.38907978942949767	-0.4724195937522766
-0.8059065214888715	-0.2928992410717377	-0.744512989828998	-2.0685324520124326	0.23544152419330944	-1.074764821036355	0.2698461311507467	-0.33763337326903486	-0.3476524753494665	-1.024879608388171	-0.9322841703827935	-1.2125986916618205	-0.6240645427927656	-1.0394162593307872	-0.6279882572791563	-0.46327751649621096	-0.6642531046835805	-0.31603930952262527	-0.0979457434677295	0.4777995423464607	0.6811290510517527	-0.38048469634291443	-0.6859441294765679	0.17677933714938318	-0.3895075920526482	-1.3059487243558565	-0.09222321615745566	-0.7147099922571524	-0.5467039586442745	-0.5027077703891301
-0.8660465331613343	-0.1985573110256135	-0.6627513096164348	-2.127185712764386	0.3786213176190493	-1.1608514963217058	0.5297123819570106	-0.38565937289532315	-0.4155994971027355	-1.0968380847837804	-1.0318196347496178	-1.204062958134783	-0.5617797169996509	-1.1154110213884576	-0.521497344588447	-0.48555512327856737	-0.5446649803306998	-0.45443955167676914	-0.11404200674810974	0.42915100447367227	0.6849662671523531	-0.39432087049263637	-0.6906486485708536	0.22963130889574063	-0.4016720736466099	-1.3430540617949913	-0.09687813256686852	-0.6923240505689783	-0.5887771113306689	-0.4955815922813936
-0.8857366817726284	-0.20883424222891295	-0.5890653118411078	-2.113403133231438	0.48855758868134674	-1.2308823858563405	0.7838477424843293	-0.5083299020624964	-0.4390738707278671	-1.14008910090535	-1.1550735209678835	-1.2122121319505006	-0.5269102769321032	-1.2834435805534272	-0.36372984838797046	-0.5113345023378859	-0.4823732335574194	-0.5034490010711334	-0.020432518854245973	0.4261179627752794	0.6606074796893172	-0.4533992060768995	-0.7080976940297982	0.3329820460006199	-0.37484651055254514	-1.368756119273612	-0.1697264486155868	-0.661226299736615	-0.6849329586772641	-0.5515452985215051
-0.860221811954341	-0.1892618504617475	-0.5419018209961495	-2.158136832961845	0.6895375953392602	-1.2318756027122881	0.8609903251122868	-0.6138017185799969	-0.42264735117026986	-1.166446082919904	-1.2850282874613228	-1.2262844288305463	-0.4658804021033995	-1.449238699713147	-0.20010694271799415	-0.4530427937672741	-0.42318040702238224	-0.5762529927174697	0.07392289814692762	0.49372540499433126	0.7006504522540485	-0.5122412000311677	-0.7512321568492808	0.5026871098224845	-0.4005487352273038	-1.3805277318064264	-0.21929665269620333	-0.6273290804722056	-0.6692859055692039	-0.5560464039627623
-0.8363019351501124	-0.1624195000380885	-0.45748606136707703	-2.1832163821257025	0.8757556417348589	-1.2032052704091636	0.9241041417549679	-0.6710417880112698	-0.4493995561191406	-1.2139461068831685	-1.4554289286414461	-1.189061394559547	-0.4509601744987203	-1.59848284380606	-0.11408263894542803	-0.4375346953538708	-0.39217300691895995	-0.7367865392027735	0.1686514985609152	0.5279753728593242	0.6963172799794919	-0.4632714762191058	-0.8340436193495157	0.6600770883690968	-0.4212857241912924	-1.3681328980906333	-0.3161049088117851	-0.6119894174846052	-0.6471144984934265	-0.5808173537465551
-0.8097054553173034	-0.1288200108442687	-0.40893016780368985	-2.2814590399241292	0.9887959958285613	-1.1276633727173695	0.9230331189621885	-0.7743290169346437	-0.43148934555110774	-1.2494398817208376	-1.5702415019281077	-1.1913188651889508	-0.3897574214297658	-1.663467767521888	-0.06667128681713029	-0.40628034133033986	-0.32448468807187647	-0.8454843853024941	0.17927187713814358	0.5685535376991548	0.8057017517391483	-0.47290097889313226	-0.9295347556828286	0.7160999511738805	-0.4413323798479009	-1.2818178966287743	-0.3642003691258674	-0.5429895824114975	-0.6017884532929251	-0.5943317052801274
-0.7402742293728779	-0.21678771452909346	-0.3034863444583531	-2.362886019043553	1.0437066487536333	-1.0665446734297048	0.9119524948788802	-0.766360406359563	-0.3350973543719139	-1.296286868909663	-1.7048089388571626	-1.1185285290065183	-0.29069626175603647	-1.8016830841460638	-0.011171581900557292	-0.3577571020106089	-0.29438944873346595	-0.9111988999271533	0.20070279435485944	0.4936972326181862	0.9548222615937723	-0.5475170086709417	-0.9742458578343026	0.742482770294835	-0.4452999694423311	-1.1872894288132367	-0.394818904184982	-0.5416629855272175	-0.5198460560551388	-0.5986075252056169
-0.6666664703459284	-0.21543479477423988	-0.21856423029947475	-2.4433848430393814	1.0772550572590174	-0.9567308982192037	0.9300734287580992	-0.7661599075593155	-0.27033511167554325	-1.387943259560228	-1.766557825014638	-1.1318124725836756	-0.1682462277654881	-1.8661537086582694	0.028850764739372065	-0.3179534131904559	-0.31064882810556893	-0.8930817222436802	0.08370078314968162	0.5064394326285375	1.0062015281999581	-0.6280573032944929	-0.971929839407748	0.7966958974294533	-0.47886614766759966	-1.0717929756270501	-0.4141072513506233	-0.5543463846113746	-0.4549238492322171	-0.6157426032709278
-0.6332187900731483	-0.3206662774699	-0.14296187282292047	-2.538271308797019	1.1209545250070605	-0.9403547901398461	0.9066598093178543	-0.8011067243831829	-0.1880691126751071	-1.5603440597550173	-1.8151713891971177	-1.0993795415334815	-0.03469755764685749	-1.8254005642478917	0.060521070264831965	-0.15562995450295963	-0.3186676728191881	-0.9237066239094679	-0.0014183015640747865	0.46475214159454215	1.077521786534598	-0.6205011287416811	-0.9112727445880701	0.8014775227154033	-0.45256810250242	-0.9304196665531416	-0.4365171649296329	-0.6005919569938941	-0.334184053079319	-0.5840375033402498
-0.5718232447502354	-0.39180792711758533	-0.058972878669841175	-2.6926943548313886	1.131053446064929	-0.9714158666419443	0.8518261509595888	-0.7637193762325551	-0.11425902435352804	-1.657197587717146	-1.8134420332005607	-1.1303613502782024	-0.08870479334916101	-1.755094789999997	0.011835415638424118	0.009939429862532944	-0.2971879170156518	-0.8754557385464402	-0.10365968984209832	0.43309946426358736	1.1637991124005231	-0.6452366769137642	-0.8922464574516408	0.730318242768104	-0.44290587209643817	-0.7575299366646637	-0.45151363375383785	-0.6589038966711631	-0.19605955128264135	-0.6288521145303336
-0.5330825004393288	-0.41662802553665046	-0.07317382683711889	-2.786145863071642	1.1717673550810637	-0.9452964397021132	0.8061888549498558	-0.6873941304280082	-0.018032217490636087	-1.829476045695639	-1.8319390572929823	-1.1666351233861836	-0.13030757921595604	-1.8040182966428837	-0.04437768084760388	0.12498316498006234	-0.25464979638543345	-0.93776506560442	-0.22120846831996474	0.44454724486334063	1.2606076242886795	-0.6264076526863466	-0.7896556755558691	0.7824811351923302	-0.4459121591629051	-0.6436940683649386	-0.484731335534096	-0.6690072719795122	-0.12100419848807946	-0.6483756029985784
-0.48569721373642255	-0.46417535884615846	-0.07798306082422353	-2.754800029477441	1.1628711807967103	-0.9751216339152314	0.7549509056264521	-0.6602988313529957	0.04592548718747423	-1.9525203446435015	-1.9250086461954752	-1.2121368194550175	-0.22642071961488625	-1.7230900081887017	-0.07992879065205936	0.15481554371751835	-0.2721561651109278	-0.9472817762325405	-0.26562288962681074	0.39311240374989664	1.319913807616453	-0.6715577919273092	-0.7328693532751016	0.8436516306860347	-0.4570674972050612	-0.5196049042201679	-0.5361151558006232	-0.6576755814299976	-0.06986534946948195	-0.7022892569761716
-0.4678599325490914	-0.4853620068685115	-0.09539588864987679	-2.72157117351792	1.202591847956594	-0.9380372511673076	0.6394003844593372	-0.5470852417892983	0.12063190749213999	-2.0279928673260406	-1.963303952441202	-1.131279191563206	-0.2662772791781399	-1.5883557390387895	-0.16363426132133968	0.26249157040830395	-0.29832037446251414	-1.057525505454908	-0.31793555735463785	0.34239512962884106	1.367953687595992	-0.7076800825173758	-0.7685211791885058	0.8882852279634399	-0.48453370130068285	-0.3527191599700928	-0.449030477410499	-0.6252411461273105	-0.09455773632058832	-0.7380863234063014
-0.5003508894412259	-0.5080805556551613	-0.09404231661816784	-2.5813342274058666	1.184106269979979	-0.9111926967818498	0.6075554056994915	-0.47540467809176457	0.0935835624510442	-1.9947661019306504	-1.9497944189839722	-0.9978957158432348	-0.24120056972124299	-1.471070878765413	-0.20458467622237636	0.30751427809822246	-0.26537055720217395	-1.1106565699488038	-0.384829668967768	0.2294175947275945	1.4158002544851211	-0.7388327381163448	-0.737151025832212	0.8572436775806868	-0.45977095351368114	-0.2426145891593432	-0.36342512214392697	-0.5501934439501786	-0.22948788286302646	-0.7340282751610914
-0.5305186825154641	-0.478170075423299	-0.11355954600064082	-2.479383680142151	1.1291733137840185	-0.9778169712117617	0.7089840284645673	-0.47960704133197807	0.09773527771048528	-1.902118439603282	-1.855687715432189	-0.8584821180925373	-0.2492512054785966	-1.3513949643892607	-0.19903078862152607	0.3691769751899758	-0.2183924201200155	-1.1473634108037118	-0.4051996426225558	0.1929866614426997	1.4760108880778282	-0.842099513791846	-0.709617813276217	0.8139225788282746	-0.45852806125271534	-0.19262327359344802	-0.22519837537655008	-0.4538910580041887	-0.36546687900164904	-0.7233137577435507
-0.5247766216350266	-0.4954978184297506	-0.08769565659967868	-2.3103591498308265	1.129020107469384	-1.1707345461527674	0.7681440771792529	-0.4326544403278607	0.11816494658019554	-1.8699334449732343	-1.7642941948111837	-0.6749629903554786	-0.26287709562653	-1.2772591415724732	-0.1700749442278943	0.47014085828502256	-0.23658796118244146	-1.186021395469375	-0.45763487147938064	0.13652460711279	1.46126648788436	-0.9062026627603192	-0.6412689672729341	0.809355128203953	-0.44403846692565274	-0.22958788698944926	-0.1439287171738864	-0.4088369032539395	-0.4607624484280219	-0.5341397117791533
-0.5808169535381205	-0.44571255774936747	-0.19927709549590958	-2.2059823852764935	1.1709116549229228	-1.2941637535137243	0.8391038361273969	-0.4988130323083514	0.05837447773391741	-1.7921663018359784	-1.6444477286655323	-0.5163685853643741	-0.273347108647338	-1.1756494771578803	-0.10887059077614647	0.5905233577977036	-0.2336650470269741	-1.2691249105583307	-0.4914601730062616	0.21764668802145226	1.3781693850489887	-0.9520402357257309	-0.5833805535189657	0.8045602100117746	-0.4811501424535269	-0.24973860229540207	-0.0685520236312704	-0.3274464050579854	-0.5995841926487422	-0.41744219148088035
-0.5663842096011806	-0.45057640656614284	-0.23725168234372332	-2.0797380036041924	1.119906819421122	-1.4296161753931493	0.9506225770532708	-0.5363960123202387	0.029757419229729343	-1.7521739301362875	-1.513074750549297	-0.33914181186418013	-0.312929431724331	-1.1001463597021264	-0.00038825798717639914	0.643827115541543	-0.30712886757571917	-1.3594057710521015	-0.49175534740234206	0.3433616815037315	1.2187980055781762	-1.025036264550933	-0.5574634339248549	0.7430679497682061	-0.5648663803318827	-0.2994805882106248	-0.07517883025354939	-0.3301559623970371	-0.6929534134484274	-0.2052244133446946
-0.5581178901795265	-0.4523855683543926	-0.3249296629842517	-1.9595150574102465	1.1045339125219304	-1.4570700148997016	1.0543610507245478	-0.5480836322929571	0.033752717403516264	-1.5999564167308913	-1.4617848258458916	-0.15875719780598802	-0.3094121904157803	-1.092680972904259	0.06468658150471585	0.5649288976031791	-0.4036421869236513	-1.3963490330820665	-0.4721718298617281	0.4487021547717748	1.1147580778225814	-1.0025929769978004	-0.601118122469799	0.6720903663530949	-0.6918693909418596	-0.3115729733245691	-0.04952425142031454	-0.27253456044374125	-0.7384899377336945	-0.1257626587606868
-0.6115539558012171	-0.4945650741735818	-0.42392328572972904	-1.8125980437845954	1.058099188788605	-1.4069592567376838	1.1366567130497585	-0.5330341026420337	0.04730455439797375	-1.5240924352864846	-1.3555206398696156	0.027335408363889667	-0.24663709919359583	-1.1023941333853464	0.1640225598661789	0.47673779815555306	-0.4677823292953606	-1.400315466675223	-0.5169570747087184	0.4921797726897836	0.9835630418230993	-0.9553223111556924	-0.5707649290901409	0.5681915231071188	-0.7134173388497198	-0.34873935638007536	-0.07876554485608286	-0.20732928144164403	-0.717080499988329	-0.058263872448131956
-0.5992292580968626	-0.556399792577818	-0.33372154003234766	-1.6930236125021332	0.895276733128604	-1.3387052756857722	1.2187468161762156	-0.47702355560123416	0.021813248321129464	-1.37426454601676	-1.1803054835698474	0.28645485670706516	-0.20981623746034064	-1.0404605261772546	0.1504598081319055	0.3485445606391925	-0.5568464684207396	-1.3605650377497207	-0.5644418997029708	0.5381580940836177	0.8543859131101879	-0.9932813699680197	-0.5882067464031502	0.38790643210378384	-0.664834827855651	-0.27885519948631876	-0.07933815528995072	-0.17226322730002924	-0.7014294344963561	-0.06556171460928606
-0.6004460639863364	-0.6428312524464497	-0.2731394146718467	-1.6079546871845143	0.8116848458784821	-1.2561426406453853	1.2858559578412254	-0.3465136283175878	-0.01831280672642776	-1.1943537320902293	-1.0156209976231199	0.5966675968644827	-0.17734854713520204	-0.9897314974596105	0.1732339287523725	0.2645000912703063	-0.6226436744149477	-1.366001832620657	-0.665127104204881	0.6024414721173705	0.7479064899923793	-0.8945573589322018	-0.5080309570443365	0.23883252183727155	-0.6534318077715243	-0.254955480374332	-0.044089127058856106	-0.16596887222399137	-0.7283722606943458	-0.025643344745217112
-0.5884324286331466	-0.7630103527587947	-0.24140752372562851	-1.5620786986751143	0.660772336872416	-1.2243735508924884	1.3632082739296434	-0.2331958290014537	-0.07360397520182368	-1.030996810028674	-0.8489213678761119	0.7344224345219141	-0.24258690080344286	-0.8788418225867961	0.23019204029914916	0.0941387864718954	-0.7148429396609707	-1.2626102135602093	-0.804600336818455	0.654215302410438	0.6480787155085341	-0.8224401420556641	-0.38877148835599773	0.08946190425079037	-0.6155323922732642	-0.29729921112649554	-0.0860175672759811	-0.17449404889514913	-0.6826515088903748	0.08045566327589287
-0.5800552741162153	-0.851481540245603	-0.20068315030796935	-1.5928356283244427	0.5139670875744599	-1.2673103947158975	1.4459950149544014	-0.11145350144332644	-0.1295501118321039	-0.9774014734183204	-0.7572343656633072	0.8575645533974662	-0.3475273896057812	-0.7566048551690188	0.21275650958276443	-0.09474842984799892	-0.7809126091372226	-1.2518008590055218	-0.986933614929727	0.718666840068466	0.5561800177758635	-0.7655657991228888	-0.31311558915829873	-0.007974796751586804	-0.6169048742729483	-0.24386226684974882	-0.14578051374893816	-0.19844595347322555	-0.6075152137671218	0.022585115180065285
-0.5536193832959679	-0.9393123787065509	-0.1888287472683027	-1.5935882258760419	0.43186191920533756	-1.2369876028149882	1.512105116650743	0.06888536869997931	-0.1991086232601766	-0.9049425928351216	-0.6921613319659341	0.9672124249790228	-0.35583619509844355	-0.6125050941843637	0.21068426328016998	-0.2941387966171044	-0.8377621568424903	-1.2181211013467228	-1.1471839943898454	0.7082755604007711	0.44002042206260505	-0.6776686767339342	-0.20412950436503247	0.016878413079405196	-0.5588432149172969	-0.2255445043385107	-0.19314461258584056	-0.25959669476956265	-0.5608200851153955	-0.0050243437736157805
-0.563865033988978	-0.995172645722089	-0.19300441169598623	-1.600451660798899	0.3125858708078231	-1.0428680178411256	1.543467736279942	0.13935148797488256	-0.3020807844492038	-0.75867888563807	-0.634073251959921	1.0952829897503917	-0.3920570784461238	-0.4938820524224584	0.19718973612333734	-0.4880176495083667	-0.8463055129519512	-1.2297047575536069	-1.2255810579276087	0.7355893327457587	0.34807188116932564	-0.5947372980370585	-0.1424845629342881	0.043503038409882656	-0.5910882598589001	-0.22821414340990093	-0.25608301878007905	-0.28573841737839845	-0.5714805848217057	-0.12424818515439995
-0.5774333717200391	-1.0524830562885887	-0.14296085554601065	-1.582682061083992	0.1710861141525905	-0.9233819526249885	1.5785751324676451	0.32589200263633533	-0.3931831374273398	-0.5600126557331271	-0.5543761552803775	1.2605180335655526	-0.43245623514155057	-0.3155648008947871	0.1052523171751036	-0.6666319273664618	-0.8855417897988428	-1.2256195780796943	-1.2795093344510051	0.7640445374508886	0.3769167824708825	-0.4960450233080391	-0.09290660957774603	0.08832479959039741	-0.5555586509382147	-0.2638105629214261	-0.264915549032987	-0.28139861841661984	-0.5277610483737011	-0.19217043144944018
-0.6803267094409188	-1.0245480294612936	-0.15623175928787447	-1.5412643032545255	0.12245084420187395	-0.8049618148613247	1.5586063920725624	0.44960110795437497	-0.5080391586235298	-0.30271979963229184	-0.5416795089522853	1.4347692494061048	-0.3741871789865472	-0.21349806995456402	-0.049966860646897614	-0.7710771333261613	-0.820563604463269	-1.2680611937016482	-1.3126716354605776	0.6274449715186179	0.49645845884692363	-0.38902452179130703	-0.07501484018030628	0.15411352420801128	-0.44187805008379605	-0.29303216269024623	-0.1931980479580512	-0.2330839524257658	-0.4993677816791113	-0.3056965949760059
-0.7556142797233381	-0.9957450348491435	-0.12658827846378173	-1.5410463847758513	0.03045213701830543	-0.7962197258613136	1.5936905979174463	0.5849662363137849	-0.6589951226790359	-0.09775344512944444	-0.4981270802247023	1.597811518977045	-0.2891955620319565	-0.08437011919066255	-0.18435255883605142	-0.8087065676567249	-0.642728650727843	-1.3137457941210844	-1.4078156115269733	0.5903487650637194	0.5195590195177091	-0.3436501592130158	-0.04089257025940288	0.2043682108934651	-0.45070963949536524	-0.331645419503065	-0.14019628361488842	-0.2628495166753843	-0.5139900491265437	-0.36525377537274467
-0.7851439465472112	-0.928123273654451	-0.12471831767282382	-1.5465509007366571	-0.06347379923392668	-0.8005579269354051	1.6819382008693584	0.6220703477013784	-0.8039502580514908	0.1674575953935816	-0.5029988147747244	1.730458246163473	-0.18325275585718748	0.05862831019179983	-0.25296110851669773	-0.8230728272814696	-0.534528224188291	-1.4901539965327903	-1.3777862317993343	0.5613485261534397	0.5576069944902097	-0.23669372400145167	-0.06277287073993844	0.2680271545214312	-0.46012009555183786	-0.37246908352449304	-0.06156013731100801	-0.3506251395583318	-0.6276343434952822	-0.374872591852183
-0.8625585326393257	-0.9335772014100003	-0.24549229822176394	-1.5488827885856042	-0.04221517924205423	-0.7993441051403379	1.7718657122551214	0.6010709374232209	-0.9473783659469909	0.3728386600371914	-0.4494763842842128	1.821131539158494	-0.06693921082049559	0.21447319045083457	-0.23274786968589883	-0.7485017893264392	-0.4493811824195973	-1.6366307428890365	-1.31417281897849	0.5459703400218159	0.6005436994355873	-0.11061093858502405	-0.06812701945010004	0.2985425189866728	-0.5111305141469379	-0.45164084196641774	0.034484720908917736	-0.37549302681062935	-0.6013092689010364	-0.3274637052993864
-0.8737451345778189	-0.8747373127340033	-0.3700125335940835	-1.5642127057732362	-0.09949847128050342	-0.8026403188495188	1.8601207361167362	0.5498644408837293	-1.123603336056642	0.5228681823582717	-0.42962800768715326	1.8416576694060427	0.08051120178842483	0.26180117721503304	-0.3521628064642225	-0.6766989962247407	-0.34959985567581925	-1.7021622318379859	-1.244670286815597	0.6043806062287146	0.57722414426067	-0.11598847460875397	-0.07581665238538197	0.3537215537349376	-0.5382478003069592	-0.4935916366010674	0.07357935959965826	-0.3449830901618455	-0.611192382184228	-0.2928132642974108
-0.8879590544776852	-0.7930603867704701	-0.4789340110757959	-1.5717698478532047	-0.13098571442863666	-0.8012967061665026	1.9485649931757578	0.46930085466253324	-1.2525521126936419	0.5529138684785663	-0.414680893420807	1.86575158392909	0.285057926266812	0.2991077717439795	-0.4582863707439831	-0.5241471767275592	-0.23615277026716464	-1.8026052773755512	-1.1959807848856967	0.6243652244397728	0.5059542547575574	-0.06355924016368682	-0.08424926844910181	0.33507969063532456	-0.5386520325994543	-0.5423872610469916	0.10709170484275454	-0.29500260071146267	-0.5698458545988989	-0.2706810145453691
-0.9069358007389752	-0.7439232896549036	-0.6121024143308608	-1.5788556193080607	-0.13649530859234366	-0.6674106782808102	2.0620446167290845	0.4453861956459879	-1.3023552824818168	0.6299451418040697	-0.3875340058429898	1.8633257789229343	0.4591598102700047	0.300946878272142	-0.5323622494662296	-0.3296762338073556	-0.15460328524801123	-1.8795028258347943	-1.1488613595306927	0.5996145030644842	0.4027940611761326	0.026760193602176	-0.09005821812492491	0.3355920406685925	-0.5126874325499446	-0.6209226009231067	0.18007787861838648	-0.2673013055725053	-0.5654226938116096	-0.18476772535225222
-0.9275349261762873	-0.7437358293536631	-0.7291116628244525	-1.6017706862679097	-0.24894500344749568	-0.6105757232928484	2.076259369263774	0.40644373642964426	-1.2984228236986841	0.6710372764777927	-0.3604824593676671	1.7894386985743231	0.5513349441054345	0.3432010887700641	-0.6292486014930441	-0.14733699206459844	-0.11766200640236706	-1.8994121652407376	-1.164604945549888	0.5651567409087774	0.31552407746535693	0.12130778524016717	-0.1260632192799691	0.2492238459585731	-0.42446176407188946	-0.597976820966456	0.21603107839436256	-0.22448290889565267	-0.49413092602306774	-0.13552249509300962
-0.9837778583246946	-0.723844747688246	-0.7263718234019805	-1.6319032547289176	-0.31332172211900317	-0.6193143498835014	2.158844818112858	0.3926617103793308	-1.2678543371292823	0.6877304949647407	-0.376178954579872	1.6894251327516119	0.696635294920869	0.40832511968934515	-0.7127004250111596	-0.010234080076351982	-0.08663005833155657	-1.8643826657112061	-1.183985399853482	0.5431182091702348	0.2475964036541915	0.21266434579683202	-0.13780885603282705	0.15247049284372013	-0.3159423230234389	-0.5128576135682716	0.24239416008099185	-0.1563078389633959	-0.4264333003716073	-0.15674288555581223
-1.0048824090024377	-0.7053037568850364	-0.7587015248430082	-1.625485577367496	-0.37983179154180763	-0.578810788431183	2.1757505780283313	0.2940451205709028	-1.224097952060457	0.6581832148666618	-0.5159804026896415	1.5749111980138584	0.8019265897540075	0.45958503117650906	-0.7782995838994842	0.10330287052766554	0.005242083923572888	-1.8686605507466738	-1.2658346335767416	0.4673255868821058	0.12815307552794333	0.31596113520049807	-0.06707903868049404	0.015715716155770464	-0.2543944561065429	-0.40026486255287114	0.24057629844951217	-0.1378045372890436	-0.4037832376677142	-0.1563701145199453
-1.0429932644190245	-0.8125225255858382	-0.7434152253365368	-1.7038354951628016	-0.44436606309231924	-0.5547289399357707	2.2287414389847813	0.1954746139945732	-1.1360816324721636	0.5464716561574449	-0.6542881682048776	1.3700596773958966	0.7955342263149793	0.48192713848534147	-0.7644291957846507	0.16884858506430533	0.13247069204099446	-1.8346863818132746	-1.3320548492926956	0.4587221483005296	-0.02008765236424657	0.43309412494616195	0.017064812053690925	-0.1264219516185149	-0.27205393236571723	-0.23046282611703148	0.11611729315530386	-0.07196188335454531	-0.3910145982765278	-0.18528471963167945
-1.0712834564937046	-0.8746565969667863	-0.696391303300323	-1.7485252327151468	-0.45237064181967346	-0.49387739224011973	2.208252307296827	0.08198122315418646	-1.0835183900841905	0.4686729056770032	-0.7720172958891945	1.1767467832584853	0.696587488532934	0.5453146146940913	-0.6588982614640881	0.17288342116142366	0.19563659288074517	-1.877343899036602	-1.37364475041938	0.4693154220638502	-0.14358485902788437	0.5350788996306778	0.12374361243007506	-0.2433353343640276	-0.18048913580806739	-0.1522004105885071	0.03221202418189023	0.016735246579067956	-0.4704323454963367	-0.18693682126542516
-1.1049282884560148	-0.9231124996874674	-0.6187908081421478	-1.8132979704253398	-0.37912036094921975	-0.478473231930652	2.090298060715777	-0.03359397698053325	-1.0070786625389827	0.29732441202861865	-0.9382640898268102	0.9855128377163094	0.5905918916050343	0.5891773019130786	-0.6621705762686145	0.16755771478112383	0.27192750521032905	-1.8253026915519501	-1.396663405193557	0.5208436186982441	-0.269252618254812	0.5841824310460384	0.29073888124896746	-0.2630956115135752	-0.20021025814358104	-0.09198349103389722	-0.03406825365962034	0.08810533776224247	-0.4707190184037685	-0.23437190024788687
-1.1656796854405909	-0.9303323064351574	-0.4962367117489559	-1.839980508703063	-0.3593273146219103	-0.5024292465773833	1.9801573827216132	-0.13864437383982783	-0.8605802825841771	0.20384572180485439	-1.1211932017054247	0.7884634536008167	0.49516374565672117	0.5980040514213076	-0.7000127172550072	0.06629424842919021	0.3170229364075946	-1.7777659765686704	-1.4021421160345438	0.6112334906925996	-0.362814777711023	0.6341035106783425	0.42596434047592957	-0.28026648683859157	-0.21618156010724787	-0.048748710464503214	-0.11452221389334467	0.11943135172337938	-0.5645253402198881	-0.23089327706882007
-1.2631063150843589	-0.9459120005978996	-0.3486072699328256	-1.7718753796676885	-0.27168335196058135	-0.4480582410148288	1.8496109655122743	-0.22403157374845756	-0.7024919719792437	0.15404253977118493	-1.2420472447407032	0.7290284698092104	0.4028935333796538	0.6027175599031007	-0.6000377723987655	-0.05181101654607417	0.3444700282216452	-1.7980678643407462	-1.372691742485265	0.6551556981674793	-0.39304799502037285	0.7446704462587495	0.5172898561507486	-0.31639523846818174	-0.2007692478661561	-0.01831381620235744	-0.06574795930452529	0.17162971034572863	-0.659585350570063	-0.2618295279051444
-1.34677641674797	-0.9363688826699438	-0.18296615272794386	-1.75422062022521	-0.23376013113606658	-0.44068093485791093	1.8002646988333488	-0.2930377067573057	-0.5888457226183216	0.16800426619214381	-1.3601558727628669	0.6447931002980067	0.35953368762867605	0.585082840359109	-0.5406381553534721	-0.1862725536520363	0.4031887377788343	-1.8152596984665983	-1.3390617489686845	0.6866689866831299	-0.3352163950767418	0.8351293975439067	0.6290862842397651	-0.3557938238167819	-0.22035366764270653	0.0471339817749008	-0.08540802623582436	0.22366868324225148	-0.7331598226634608	-0.31560244468197307
-1.3963396345805361	-0.9283746093175946	0.02533890892578723	-1.698768810470071	-0.16081634009851237	-0.539343080932911	1.7228627554112972	-0.379603755632834	-0.5133443461668186	0.16114483694097242	-1.430547337755551	0.5503094330056959	0.2666090169088026	0.5868635119255916	-0.4776432053040648	-0.3375944945639594	0.4088629198776498	-1.7866045598942972	-1.245470816525252	0.7670873105877097	-0.28372549508303535	0.9540533277609672	0.7028999097423748	-0.3818760141098788	-0.2877095225463814	0.1323133082961216	-0.08632451776080781	0.2665599606286311	-0.7713614499590513	-0.3534142318597844
-1.46530365403569	-0.8830457778237107	0.21902209935149583	-1.6625828429702847	-0.07567685461604878	-0.571733425850683	1.6081048801617552	-0.4330050507953084	-0.4351728028702192	0.23627140453674755	-1.4231299672290638	0.549028358888504	0.2444399303243093	0.5206186743956346	-0.3100112243598946	-0.4436596364007929	0.4708526982181234	-1.859241174270246	-1.1947906478106947	0.8488819379268839	-0.18362418056915414	1.003346403941277	0.7990529233832847	-0.4355606526979937	-0.42330838616653266	0.11502792804253711	-0.16834538132106497	0.30084506204056444	-0.8971271872307083	-0.28419047266413383
-1.5274007009157118	-0.8356509240437064	0.28606492265958106	-1.6130294510192413	-0.0008914138758634671	-0.6395260161240947	1.4630251678687574	-0.5022458847795619	-0.3820365712336279	0.2605180332743292	-1.4028391708744827	0.5481284174127928	0.1770067666659299	0.41352013781966124	-0.22542086916988432	-0.5173728089310393	0.4778783454404124	-1.8939085479320206	-1.195121791233764	0.9487323884436855	-0.1768095739508386	1.0721389305560831	0.8731653122511925	-0.4509933850096882	-0.5079111152936123	0.14870194594565328	-0.1570323373954297	0.3344563201701826	-1.0138931577549128	-0.1806104367704498
-1.5207986285197832	-0.7680180097735666	0.3856930649506986	-1.588873398734948	0.03785546674252726	-0.6460836215969099	1.4515144093068313	-0.5353335309102273	-0.3423430026139948	0.24869581517966166	-1.2605463424636851	0.4792654707703135	0.1330151762674943	0.31161138298141505	-0.09003057578147891	-0.5974781647815346	0.47799416635217923	-1.8568150469364721	-1.1135683979996769	1.103764053701634	-0.22246667368130887	1.1361261350529521	0.876002961876029	-0.43765291792883687	-0.5366530962643484	0.12571048883817681	-0.1831980392542305	0.3637635104822953	-1.0472859895871947	-0.11409075739703893
-1.4863926476528406	-0.6909658653466574	0.4432818628991654	-1.5339934102703905	0.07338086291392475	-0.6498030406556672	1.3278269534125537	-0.6176005457770283	-0.28378932048415806	0.2784274714463226	-1.089133134907506	0.4921563897582211	0.13068705814945092	0.26067867150923024	-0.026555254390003363	-0.6369694105077203	0.38492135363038565	-1.814090528844289	-1.079749804981797	1.257617634890476	-0.18226785402608975	1.223768980214923	0.9141935435407815	-0.43565606600147666	-0.5770801255137374	0.03288285689729696	-0.10215639486978467	0.33576416030335426	-1.0536060955883155	-0.014572361785906245
-1.4440659721988713	-0.6582735717414719	0.46785792723135683	-1.5120824787614207	0.05787948917442154	-0.6290166144615827	1.235335517724659	-0.6709671043553562	-0.20393269728659055	0.2453106941556762	-0.8915597506308867	0.42763395644569807	0.14972193476810478	0.1167123540776013	-0.05267492064906545	-0.6557136523994977	0.295169729248458	-1.7822316603111186	-1.0526731207765259	1.3272186870214084	-0.17096344431518004	1.2963015018072193	0.843347774680747	-0.36289964638733563	-0.5709725513843751	0.017733887918011025	-0.06935484215859264	0.3394639061299618	-0.9411951686361443	0.061384977613204605
-1.4181079053825205	-0.638025178037726	0.50862919830205	-1.4633365897742623	-0.09743722099925937	-0.5612296629691259	1.1961909611361805	-0.612795445543782	-0.14321786100378087	0.29970593269544277	-0.6888109716601305	0.3711097863226761	0.19931347644858408	0.05958297312041096	-0.05070394595000967	-0.6346305055813801	0.19976305880870152	-1.7442624195969425	-1.0177386315165968	1.3472294521436603	-0.11595953336968137	1.383041586550224	0.7087822853339826	-0.438512049921271	-0.4825428521447598	0.04575897301722973	-0.08816617296812898	0.3953270166402862	-0.8907733958669762	0.12900330221762119
-1.3327577128664978	-0.5892159961126189	0.4813355400580256	-1.4595973590608384	-0.2152636082581707	-0.48974208835442734	1.1031590049378472	-0.5748451547836069	-0.10439205137201339	0.3194615121865728	-0.5125160306231236	0.3018376195720075	0.24731950524005192	0.0672496679141313	0.042192467314108896	-0.524568851065929	0.09981234161196935	-1.6576749039352539	-0.9858670286077459	1.3791968130748182	-0.15454301408442173	1.390494161923815	0.6135077925968775	-0.40461131808152107	-0.4027739371949292	0.1573095425638094	-0.1298662749959143	0.41638142309956044	-0.8205892430286633	0.13545401242471727
-1.2075202923654635	-0.5882026173368045	0.4318240791061269	-1.5242172481386946	-0.320946971104192	-0.40484420659078246	0.9983298430630796	-0.5597939073895108	-0.04854782054874652	0.28484304277346884	-0.41468178154939184	0.10987178129561777	0.31227802201170024	0.11597971618192952	0.07154288880454644	-0.40063028218639374	0.024829674818489255	-1.5728371726156014	-0.9732332599557939	1.3717799286885093	-0.20037673924309135	1.4240386087875385	0.5745245945349341	-0.4407631965525069	-0.3399774780172805	0.2656483200227851	-0.2528494870876046	0.38835267801216866	-0.7405262173852478	0.11142997204228158
-1.1490124099162133	-0.6011012598846764	0.3791200865485239	-1.5812182879601564	-0.36057450495175736	-0.3209451310010498	0.7775805059566536	-0.5694171817901456	0.04045107846485709	0.28684876484541366	-0.3487083970215633	0.003120746297517496	0.29431081312735363	0.0993022529222696	0.12667725163439103	-0.3106560352498028	-0.08608846761632069	-1.4860043142250803	-0.9270106813716031	1.3584192253352185	-0.26365644036148383	1.400055302759538	0.49098479594086974	-0.3705288897095831	-0.2921056644323907	0.33879661587754273	-0.34306078826447195	0.4374785688225509	-0.7204871072411574	0.10027850978076
-1.1045679668590764	-0.6438310554920182	0.2596499937520144	-1.633815685898948	-0.4419690053285927	-0.20759772961796186	0.5743568530099531	-0.6021497322350798	0.10380257229842108	0.34106970886916577	-0.32630759874649395	-0.1732907289740992	0.3046296150691973	0.0741182351280423	0.1204593662556231	-0.18893642397376514	-0.12122741384481225	-1.3842142032829152	-0.8870126475795527	1.3546752454388222	-0.29570889002363926	1.2781704231373692	0.4741202966671133	-0.24389163545109768	-0.24741415842024664	0.35399543019822227	-0.40656921946392954	0.49886446938650114	-0.7191864520427009	0.04505370328759151
-1.0370962064648541	-0.7690877743626068	0.21925634220356102	-1.6515371746872016	-0.4549285868014	-0.1076003795683869	0.449260908454186	-0.7182709838381547	0.16933729583860602	0.3036121098544124	-0.35736585450530445	-0.31836535087944057	0.3333710127033885	0.026948969682982982	0.010302841889513414	-0.1189176832823668	-0.13612423885720798	-1.228877194225368	-0.7293854321640152	1.334592023911257	-0.39548715586473104	1.1970781786982796	0.4054303223320823	-0.04216494592869111	-0.20142835296958173	0.42795698131322746	-0.36922483010635426	0.6675598893297815	-0.6632657434093862	-0.09878684697125108
-0.9333511160919867	-0.8421310824633353	0.19236816974421422	-1.6807035323544142	-0.5026716547177126	0.004458580151661157	0.2816697738179956	-0.7527002446442863	0.19322292677703493	0.36164729726479833	-0.4257132985460471	-0.43516941387738156	0.3660964137138072	0.06429249717444631	-0.04036725847000626	-0.07313698905007744	-0.1479748411984177	-1.1568380563057794	-0.5342772497901318	1.2523060371881496	-0.3885577618333915	1.069249747985054	0.3440444898549112	0.17581919917990654	-0.21572755756021186	0.3821223266205287	-0.34578406510114834	0.7610471762178033	-0.6283810201479938	-0.27497451200544626
-0.8433863653218809	-0.9578256271578518	0.1461171406630582	-1.643869049943144	-0.5086660104741594	0.051557734653756106	0.13732973615426394	-0.7702729481545816	0.2301628657271652	0.44865770819188294	-0.5152360212091857	-0.4829295326931346	0.49659607355164975	0.06537353899739355	-0.03114246631938015	-0.04281787122540277	-0.17608596026929219	-1.1531752231876111	-0.3940738173818437	1.1124496617136304	-0.3510817263765257	0.9721165684380157	0.28380793258134673	0.3973398505991132	-0.26526883774900467	0.32728342292445045	-0.32151436015295765	0.8895057256664713	-0.6960103730654426	-0.4126803865688175
-0.7434177836689051	-0.9991542714986335	0.14779782461633875	-1.6326505498886745	-0.49365888579570416	0.11722351524728494	0.09607403279299989	-0.683812731344485	0.16775140375173062	0.5731586606146791	-0.6260411387851894	-0.5179518425386574	0.591170147743322	0.06146720999986442	-0.022565907970649918	-0.017351458304582127	-0.13247407932040914	-1.1384315526333602	-0.2219652300040794	0.8932803598318537	-0.39996711457469325	0.8400813090954424	0.08896987573953516	0.6373173302764635	-0.3116416975440926	0.3141063776517373	-0.22241459378526568	0.9945247751158188	-0.7349709173766541	-0.5882045198658012
-0.6442149248397582	-1.067508117611282	0.15974722627795276	-1.642696824667733	-0.44913563815924995	0.18758535176099272	0.012708445042033088	-0.6536720644858023	0.08921457432015409	0.6970831532262165	-0.6859162732088327	-0.5263029604794258	0.711635616656198	0.12379975679500106	0.060317351924995655	-0.004192001771074916	-0.10216208806455176	-1.0536428898594739	0.009489749297892569	0.7435094991392404	-0.38961053731587075	0.6990518843678972	-0.02055992625348093	0.7733348515156602	-0.3487850397374439	0.31995682275587906	-0.21663325095254654	1.012688495609677	-0.8200596871484059	-0.6890092181604072
-0.5975835820433757	-1.0736513423602376	0.13090870044382488	-1.6291688691207384	-0.3248064835058291	0.23538994743836295	-0.06527668912124548	-0.7211109477105178	0.02599471765349535	0.8201843998872324	-0.7362150863278293	-0.5549788358132017	0.8209640728587159	0.13330360067980765	0.16277431092117023	-0.05241322359553008	-0.10252357820978815	-0.9913811503693338	0.13834688536126027	0.5451446684409659	-0.3846282283620675	0.5730616275290347	-0.1271353239866329	0.9610938337979489	-0.46528962510108035	0.2703260160407918	-0.17478075173931287	1.0526858209297023	-0.9118851147260472	-0.7595441275161979
-0.4819521804629929	-1.1237922458107041	0.13816232022259411	-1.6103446138427118	-0.21362630798595675	0.2807118966797897	-0.10426898719490825	-0.712836101699933	-0.09846005832026741	0.8765754241674933	-0.7868817443443735	-0.5398220770829281	0.926936001167212	0.06187642364750836	0.19761368198517157	-0.12317218993827335	-0.10811662880248847	-0.8950430009395257	0.30072667879717896	0.42977308000025316	-0.3857608102474405	0.4934229670566153	-0.19719121712147608	1.1244922079709911	-0.5840358206368542	0.16917106200979903	-0.14991255344977092	1.0478895050420949	-1.012737358946819	-0.8005232672273692
-0.39638555123762825	-1.1088045066669774	0.1694387165262316	-1.5671345966215082	-0.126265939992144	0.2742025670860281	-0.0965428833050005	-0.7210256331329739	-0.1608864200451966	0.8566452504355417	-0.8049810065786145	-0.499405640664725	1.003030649273166	-0.005870175506008707	0.27027825492678537	-0.20695928158129706	-0.13028590762820577	-0.8031226265083878	0.3738448594216691	0.3124213233696113	-0.3681620169732433	0.4316937986057542	-0.32353027326730477	1.320552921902744	-0.703792426391052	0.05817010889796015	-0.11518833861366315	0.9713143687680807	-1.015241127979785	-0.8096809603295076
-0.2378487085343398	-1.089573694454231	0.19902709023304307	-1.5215818465769675	-0.06611595707743602	0.3229823256276916	-0.0710742284454557	-0.6796960644025214	-0.23274674592396444	0.8505033260398234	-0.7562496905163931	-0.49897147507762724	1.1090098672960942	-0.021971635581086738	0.26367343559110074	-0.23914045603527545	-0.0795551161369201	-0.7331094842357327	0.4141446333845682	0.2590709917654709	-0.41955203593910095	0.4347608267254694	-0.4301543605945999	1.471278993608325	-0.8555155078665576	-0.0214361543290847	-0.08056277075999743	0.8217138813549714	-1.0452420438977508	-0.8471364762888827
-0.1071505446909454	-1.0409155591469479	0.30822767366603604	-1.5447258953450693	-0.0004788879453097333	0.3674512460217935	-0.01840116794700498	-0.5765619722829349	-0.27977597302033086	0.763364932620546	-0.7024127327803222	-0.37672996416004784	1.182451628570747	-0.06531441956339892	0.329203232984927	-0.26055605285313693	-0.07569283941474028	-0.6910016239405286	0.45942078884064247	0.17130916054578316	-0.4519888944065695	0.4943360297704986	-0.6164009327485028	1.4912708408262902	-0.7934233543034568	-0.04836880084327385	-0.14291243382720437	0.7148520977558027	-1.0228359382828947	-0.7629516048015581
0.042403063356035386	-0.9623015188303151	0.4129670584799796	-1.598386974194795	0.051766095199648456	0.39186503075609597	-0.01734507973500165	-0.3737147308289793	-0.35176493037466827	0.695912936757616	-0.7172791071772618	-0.3135417331220846	1.1625527279908625	-0.03133974064400971	0.37827207642970506	-0.31902953568690556	-0.13550979091212328	-0.6560650870013404	0.39422826341632233	0.0931545515110359	-0.4371659303051034	0.5119573194571426	-0.7795933936784527	1.452115087312354	-0.8042565692808008	-0.04882731210012677	-0.16304769491212814	0.5579296652574893	-0.9788335650567804	-0.7413589261669242
0.19313040502519147	-0.9434970717038214	0.5147819898828008	-1.6234755487064656	0.1694235694943123	0.4193905322437688	0.0074343581359461565	-0.24655449816098224	-0.3949073518837632	0.5652430029634272	-0.6267360944130729	-0.27875640532618556	1.1138216939484065	-0.05268773521495582	0.41692849843209673	-0.35908633100422443	-0.11669363173983602	-0.6618104784173802	0.25633976142567777	-0.021186995935213226	-0.43728434962628215	0.556099684717057	-0.858359503837273	1.4186957959795887	-0.7396793717085609	-0.06754319806211513	-0.2652961699238515	0.3634784171971825	-0.9252279293654636	-0.6733906311308813
0.2506791366188114	-0.8873160762146526	0.6435812798496905	-1.7223845537568159	0.317533500949739	0.41905903127919936	-0.04425093763127682	-0.12326701290451987	-0.45491033143561815	0.4043755224805343	-0.6039596476836796	-0.2765872912022261	0.9598673320198415	-0.06567322374137878	0.3515099087236647	-0.3797202567736375	-0.13998567203919493	-0.6682616539526185	0.13130157495131786	-0.04323385970003402	-0.46813788729095906	0.518958951159172	-0.9511118755977718	1.3845143243955824	-0.6980974835282298	-0.02451419166230548	-0.37163370546272245	0.16314791682676028	-0.8022756300743012	-0.5976336214208924
0.3017233005899076	-0.8799191276070474	0.789840366544234	-1.7634288223139165	0.42008960209008495	0.37805787213909064	-0.06966254424748655	0.010540694978909537	-0.4135462041139658	0.27608456805011683	-0.5185943846512233	-0.23217557926521065	0.7961359022675543	-0.048835290386306913	0.3346634730142789	-0.3742472020524972	-0.20451166296393347	-0.7075221111447565	-0.05642975012745337	-0.04115803432443738	-0.44841863311306007	0.49967043584771514	-0.913951876956923	1.4260662197811649	-0.5820915555817449	-0.014107670290733693	-0.5416460555060587	-0.024593630766946595	-0.7748572731384057	-0.5108452942655821
0.3109606960352049	-0.8625815610308303	0.9371436464250127	-1.8134030829740975	0.5862514578746252	0.3284196339285108	-0.08419825390964034	0.09950165955696265	-0.42944396426875225	0.1180061994565386	-0.5284345499982754	-0.17487319589084147	0.6216972591643944	-0.02675768548861156	0.16904895616754448	-0.377707259265796	-0.22411828564206043	-0.7372182166116119	-0.2697812707400811	-0.005191107439971462	-0.45021724005060165	0.4801484600565362	-0.8720527243558515	1.4469980222746706	-0.5399107776803387	-0.01007078441694236	-0.6253391829034874	-0.07143819672997462	-0.7391114321555058	-0.4181666088398936
0.3945218050756913	-0.9040248383060192	1.0509525813424516	-1.8930907538351296	0.7785403945585389	0.2401784496884108	-0.16630376748270778	0.1582233779042937	-0.40305028454210534	0.030033699149677417	-0.49188339856585606	-0.06903248044937235	0.43877124010798474	-0.03500525221903683	-0.00721016160357667	-0.32663956213866957	-0.2791330291717697	-0.7992060644008367	-0.4313563285642479	0.10058376361357194	-0.43111082258569844	0.4741375948181853	-0.8127263111245548	1.4460421798646055	-0.46697065734557697	0.016275185929127016	-0.6979734521728942	-0.1229712972496213	-0.6502183625673366	-0.3650178668481828
0.38341779177223023	-0.8826593865416472	1.1372038093461645	-1.8957681159856876	0.9597209298314896	0.13597417334241865	-0.2689987870407493	0.17529726788346434	-0.3433378273923705	-0.005691317917159089	-0.5241143832151183	0.06562754682959218	0.27470244530969457	-0.055244148037723484	-0.1578572131435592	-0.2899048235311915	-0.2707524099735231	-0.9958985791236799	-0.6741468801123525	0.08621226118285706	-0.34506967588407156	0.4534445624022882	-0.784253841160722	1.3902595345558921	-0.36536226629371776	0.05596769423851583	-0.7025941569692483	-0.09793187437600456	-0.5472237852711386	-0.34711202000954655
0.34927814491496173	-0.8931494079612892	1.1751843375661266	-1.919135105401811	1.1302036154414317	-0.02981548363123935	-0.2721422936667653	0.21575851744045238	-0.3326517543101864	0.015766889206419367	-0.5083634127900725	0.23884561995400477	0.1343892690759692	-0.044178815857930896	-0.3542399539302711	-0.27361237550219125	-0.286294874962151	-1.117881021157554	-0.8495882833090738	0.08465946609770977	-0.1801877359758724	0.3944725674553854	-0.737159157496388	1.3576606427837958	-0.2708011445153811	0.07235288327397056	-0.756998158592817	-0.0252816582590538	-0.5855007665881106	-0.2924195416732452
0.29620491009352923	-0.8626911935466419	1.2387416614349742	-1.8911832392961045	1.3016876836014988	-0.21944659896485602	-0.3740956767852985	0.2377079351229233	-0.31999287262794474	-0.008878482514074734	-0.5361321001457391	0.4256348905100208	-0.0027353089446908938	-0.05923001654694047	-0.463296477603455	-0.23321827075756502	-0.33587883091139037	-1.2733887887543698	-1.014503036742281	0.09000388461824319	0.05903745234733926	0.33061143510986846	-0.6848698462870327	1.2421784696456786	-0.1515166156665124	0.1414878158912623	-0.7903380719635095	-0.015616612360160436	-0.5914292452571362	-0.2519826229430957
0.2189586556985111	-0.8881210106578695	1.222812925831034	-1.8559397655773284	1.4706327290464227	-0.4516515986951428	-0.48201629688065833	0.16257620590336064	-0.3069953396271499	0.002916124568155685	-0.49450212053954345	0.5204788390702214	-0.11170937852619559	-0.05648989278955725	-0.5712055749006976	-0.2262010582718112	-0.3815043086446341	-1.4424616004361241	-1.1842236518370135	0.09537753520135708	0.2803213966878916	0.1774511454255725	-0.5839650294305142	1.0958438834668378	-0.21569207530513784	0.19063993438354626	-0.7887767974299781	-0.08070944417278483	-0.6200359873645291	-0.16899855187333962
0.14091985151158334	-0.8748475952303707	1.1252130832840055	-1.8114166330342303	1.6100080133678083	-0.6446708695453041	-0.5101127886271473	0.08326561789598888	-0.31739737866357476	0.023523394802160362	-0.42861964445446493	0.6442599906586947	-0.16506779292002766	-0.11470658533007842	-0.6810784623455001	-0.08987493075680941	-0.4635902473140339	-1.5074534548412464	-1.3201361410910333	0.14182323631543098	0.5156527971621538	0.06001118221442692	-0.48076316803051966	0.9483261683027461	-0.21975129361407114	0.1824651748625074	-0.8603317313307531	-0.16170685312314642	-0.6588628000604129	0.01510072262057377
0.052423978328946665	-0.8709371423246985	1.00373430795884	-1.784803531706625	1.6848059782524145	-0.8964789428769612	-0.5019818370084324	0.007314076661536356	-0.3436108683302722	0.005374966968889822	-0.4625852240610359	0.7571554208317404	-0.17081020578751782	-0.21220661855016484	-0.7070348520286684	0.04906542400045206	-0.5290230913351613	-1.5078324424456393	-1.4183862044033564	0.26721903493466026	0.7184287286947054	-0.052773278692993954	-0.44817898732995565	0.758468676542438	-0.19004229062840755	0.1974677784836905	-0.8478118646451543	-0.12916425388907488	-0.5858636229502906	0.15338591625554282
0.02170982415437877	-0.9153987668064225	0.8479987128974834	-1.7591664489600565	1.7331165786310034	-1.0422248110009165	-0.5388624966740412	-0.14741001724673394	-0.25513474762085087	0.054303043394532055	-0.4558286012434687	0.9109657209423873	-0.1011862717792384	-0.3239265348943304	-0.7094082380429171	0.1859590276841068	-0.5956097846033024	-1.4957299978866954	-1.5103356170299267	0.37960518010334143	0.8460076362237345	-0.07622461961144342	-0.3552435025391135	0.6058669073929697	-0.15488961246278166	0.2670074857444367	-0.8478848481476374	-0.12963886501410715	-0.5339970809351688	0.24491161658040764
-0.014295522909553281	-0.9147657005172455	0.6901143281732025	-1.7207737038561433	1.7714423477604946	-1.130578276230211	-0.6383138273250848	-0.3556451510201379	-0.28557808537970675	0.05269789898461571	-0.5070872318879858	0.9513796742381097	-0.05643440272572191	-0.4235610757444713	-0.7175396026009221	0.3859173230825312	-0.6214003151277757	-1.4113500314912764	-1.5614982274556803	0.48562851125983075	0.9479901835856985	-0.11864484277618288	-0.33019747492104207	0.32186889283818887	-0.1388794530646786	0.3161887342165922	-0.8959490161887607	-0.07839971357897671	-0.5213728977327432	0.3802661788314221
-0.020626027814594786	-0.8997012932124908	0.5826598035784925	-1.6922303135432955	1.7390579984318166	-1.2637196783592894	-0.7607648483493192	-0.5124703311183387	-0.2379769441182718	0.05408309079972533	-0.5715458083357389	0.9618720568655068	0.02591733595723944	-0.5271342383357993	-0.628280148791543	0.593910686483374	-0.7030201267562021	-1.3351323054297448	-1.6631373724220357	0.5741297844933854	1.0241996688911736	-0.11024838511154296	-0.338105970091768	0.038168611228517536	-0.11425377809303738	0.48108632671462404	-0.8810302943523723	-0.07126524268767401	-0.5001968003293187	0.414312922016562
-0.048871964711839	-0.8712645700297408	0.47816266525051415	-1.6438941171188493	1.6801739320163207	-1.4349456148035549	-0.8009460012028556	-0.5983447975067698	-0.24399483785994155	0.005158919879131566	-0.7152403930430868	0.970970396632491	0.12601769308258687	-0.5797111472716511	-0.5788357214525851	0.8042296072208781	-0.7603893899995902	-1.2780514014327147	-1.7949353094882643	0.6858231930286519	1.0289509693709733	-0.17559514330707202	-0.3343594815065673	-0.10536068908892918	-0.14815523322877863	0.6259627070861192	-0.9154829914785859	-0.057103429015871274	-0.49592459641480424	0.3986859107761801
-0.1351198784846952	-0.8757407202171972	0.36965389344874666	-1.7057742672471412	1.6457136628588818	-1.557614821331827	-0.8064648575393333	-0.743894234272837	-0.244345799642254	-0.058976848068874835	-0.812224134260001	0.922834143792214	0.17975524607489982	-0.5630277719558442	-0.5235041656135857	0.9844935566711494	-0.8651128196912119	-1.18292363920366	-1.8445877917174354	0.7613920935062201	0.9981679671857402	-0.1995394228450073	-0.30636607699273444	-0.29222828246260996	-0.18771215994677629	0.6872857670327381	-0.9691206758663992	-0.05333724136444586	-0.5181223037858537	0.46059183606186416
-0.1816405080613897	-0.8488570812559523	0.24389313440483468	-1.7487067550230608	1.5550639913182147	-1.7075780029802758	-0.9313143351316142	-0.8944309474785618	-0.2450333231441045	-0.06383238992721749	-0.989290190445755	0.8703302327516118	0.24953087041037408	-0.5761840940643363	-0.46940506608180044	1.1832982583527853	-0.9016338449175636	-1.1273535111230137	-1.9293976189240147	0.8274168189987945	0.9196284312030236	-0.2944412824667545	-0.313615706583337	-0.4524494811094554	-0.17599878315636744	0.7591695024296637	-0.9610463154098839	-0.10688748582406146	-0.44144585457945373	0.5073446163841516
-0.22841094675159979	-0.8643306513206556	0.1720210561500688	-1.8181196860707296	1.5539685575903932	-1.850565616883361	-0.9821023825281809	-0.9942663714977273	-0.29988572125251095	-0.056345445922972234	-1.2351613044138487	0.7598236654251189	0.2527420171607755	-0.5721123268569864	-0.37717338624781366	1.3204304445461914	-0.8648092400018592	-1.0820007925040347	-1.949162504098068	0.851220451376045	0.7624108688450266	-0.4098910256459328	-0.26380103144743483	-0.5039759831893408	-0.20251518215949157	0.7744894094291576	-0.9728119238332088	-0.05457779981827464	-0.410099701419561	0.5995190033214105
-0.23661582653764368	-0.8161993769569413	0.19881462581506013	-1.8548973233477835	1.6199845237812276	-1.981388302820719	-1.0387369101484434	-1.1040523954219759	-0.31491887195997476	-0.06496538602444304	-1.4903382097323672	0.7009390055575084	0.26818996867674544	-0.522475299622675	-0.30009757511885915	1.4494017334256641	-0.8109809215353451	-0.9922329213523696	-1.985718644569476	0.9038779367875309	0.6944868269420168	-0.4622757506846571	-0.302383669755501	-0.48544876889216304	-0.2818343037928989	0.7530581773912793	-1.010080734719323	0.03150952883068389	-0.45358658180815237	0.6192696734300521
-0.26246234134348184	-0.685400539787194	0.20043031487782467	-1.816265632160491	1.63710863204142	-2.165887237151376	-1.1887837155892804	-1.2276768446306865	-0.31550585243677803	0.01654404838085107	-1.7653084077177605	0.6876099601736383	0.2667863773135205	-0.4805228225852713	-0.1774782997114024	1.4535923336320322	-0.7003289112921471	-0.9869676577164732	-1.9472603325385414	0.9174256052865062	0.6385094690342802	-0.501766455174543	-0.2946565809695498	-0.4683302406698905	-0.3044056793545912	0.7652575210135019	-0.9142651305601408	0.13322176305982586	-0.4861307477873488	0.6259685286430156
-0.2756308984630903	-0.5516134170116225	0.2351872231930479	-1.7904060163622524	1.6510087167130112	-2.2456423528320224	-1.2154126760614603	-1.3382163852264026	-0.315672490387177	0.06854303250893336	-2.0184796891761065	0.6909816939315071	0.23399524033920321	-0.42925138507268007	-0.16355632040231335	1.472315789480764	-0.6991631197907281	-0.9310899144616404	-1.9391387546193006	0.9132651161427958	0.6406733216827896	-0.5294509916127199	-0.29748921104859855	-0.4550394460222994	-0.3659448452461733	0.7542627216697786	-0.8518239757558328	0.20715098430451556	-0.6543797096019913	0.5866950766964256
-0.3168297228699023	-0.39377501940863663	0.3578324232646871	-1.7618339487345758	1.6418249160160194	-2.3857888125415996	-1.1934679329354068	-1.3776242764982274	-0.41621854383919776	0.1801236750558868	-2.2867649732429025	0.6572137037009883	0.15858635788791076	-0.34727461581738905	-0.13272102790980367	1.470579607409043	-0.6327538543023152	-0.8969165352618278	-1.8652994806442293	0.8594681225628727	0.6929849277854833	-0.5579548224195217	-0.2664107936934997	-0.45123261710121215	-0.4848642818010752	0.7058471036121674	-0.7704877260698572	0.28555765666798977	-0.7921171770538427	0.5954339735760368
-0.36095456511543095	-0.3103281520744886	0.41298616903609514	-1.792983415507263	1.6969723267397439	-2.5264407840175	-1.1640930039699613	-1.3891207498279683	-0.45786152663513935	0.2638139253152893	-2.4448351963988784	0.698779924847927	0.11781922669066529	-0.29089993118384483	-0.07106501266019916	1.331198112550592	-0.6158186001987804	-0.9312951182278806	-1.8042958205593322	0.858743466443153	0.7606492882553658	-0.6284996122459956	-0.2149805275502923	-0.3851551890617824	-0.6381368862952492	0.6698535612626932	-0.6544633239842945	0.35607380243135206	-0.8593482464364275	0.6425666854545302
-0.3875739288825305	-0.17908858377097406	0.376753932122033	-1.7899635632426765	1.6640998789058727	-2.614210882732897	-1.086163433868079	-1.4016965384508069	-0.49621755503918064	0.4296205527122788	-2.5647007223826916	0.7618874258417448	0.12625160845065486	-0.2790941015513873	-0.0509361349859331	1.2157898751196625	-0.5683579960386691	-0.9687378980537498	-1.6927252275855822	0.7662808993372165	0.8357604367463148	-0.7020179761542293	-0.11806879952444489	-0.3071560954957303	-0.7455087273868433	0.5371179495459418	-0.610077619871639	0.38349104010578045	-0.9387970766716609	0.7268502496399645
-0.3945508977621164	-0.08298245877324051	0.34403949417867097	-1.7631384826975396	1.604190411033143	-2.5864987474882097	-1.0986945675140667	-1.386131876708624	-0.5367697822915519	0.5034339623546693	-2.6553906256273723	0.8271319450780721	0.09088253833348321	-0.25466682694394216	-0.010390233263558618	1.0729241073530096	-0.5168157947064367	-0.8870166438990388	-1.4705246507250622	0.8006640875560699	0.9566128496604147	-0.7575311065442479	-0.017225923862949244	-0.2915874678529603	-0.8700046150141517	0.3355267944240897	-0.42873355548248915	0.370089948001272	-0.994325359643266	0.9209445152517792
-0.29113858510287066	-0.0028516001956657073	0.3346968230370778	-1.7123363283380688	1.567554629364249	-2.5548335300160643	-1.1108825768476958	-1.347683058707854	-0.6403187258056698	0.6016400847886055	-2.7335619074197743	0.8687152967233513	0.08032139470127107	-0.2568461996279783	0.0154760629081592	0.9796339571716507	-0.3987270772619535	-0.7863368292458197	-1.2685385813915697	0.8519639590504683	1.0564010554606686	-0.7940669731599089	0.006526265632824174	-0.2691631796775066	-0.9997106921891739	0.1768860481841758	-0.30893020120288267	0.2518412300881333	-1.002272578558509	1.0026857414013088
-0.23328574810352437	0.02345581623047396	0.33895481960378243	-1.6960522717593431	1.571487639621641	-2.3598256886528035	-1.1317742928869978	-1.3009289524702834	-0.6661698668896278	0.6706452727617329	-2.8243745520306276	0.9442574048645677	0.09267018747527996	-0.2043489196298732	0.03850484339582584	0.8517409725539649	-0.3374786664925448	-0.7199010159199463	-1.028657809939452	0.8581793744541384	1.1335544450228312	-0.7638422924101762	0.02257847188990097	-0.22874217678106473	-1.1778880085675763	0.04014696611989619	-0.22406117792392138	0.23318554147568177	-0.9828873729450412	1.1025314246115412
-0.12133975682416462	0.03694383603356561	0.27690974713150335	-1.6973525769101472	1.437436720799241	-2.2192775894576546	-1.100998852737991	-1.2026749019013316	-0.6534338744611423	0.6616615212411117	-2.795536318363877	1.0607397663963496	0.1266012374771866	-0.1401328612999868	-0.04853427827559591	0.6995208972178866	-0.3906186656402982	-0.652374560488096	-0.8648519492552103	0.8254667344873899	1.2630752669391008	-0.7416524151197179	-0.009269612499046353	-0.25669941093340226	-1.1568105785907454	-0.03783590578088146	-0.12813547838975053	0.20607270440877495	-0.9790823473744276	1.1313697136512293
0.0015355713617323352	0.10351189011340586	0.212546914114063	-1.6681675862668015	1.267515391361176	-2.0246971083351997	-1.111512426558675	-1.028943025492704	-0.6990988053893177	0.7195552748733123	-2.893526838152589	1.2116368725446227	0.1398833909647384	-0.05321629588780106	-0.1516837057457769	0.5462437832713746	-0.47555466123531653	-0.6457338911506609	-0.7300157712823211	0.7765714581568636	1.284909247428877	-0.7457448708139737	0.06847160680079345	-0.247078644912464	-1.0712490997561197	-0.09762931493793912	0.03984745326817388	0.16147010211092735	-0.9110523988766038	1.0847029066817107
0.09972693448630596	0.07976027109455441	0.19049005490487145	-1.69390945039009	1.0895748350936922	-1.828582285237074	-1.076187041148467	-0.883930192607546	-0.7115918819323619	0.6554956496508197	-2.885085625010714	1.2129401309999281	0.210451958119029	0.024305522451132044	-0.253680834338336	0.41896107760144663	-0.5465839773998117	-0.6639379647679089	-0.6812991498479453	0.7162381050450343	1.2547698671570846	-0.7133199603696273	0.18682346129794122	-0.223359655824744	-1.0431505367099123	-0.19239226792205769	0.07446367160125957	0.0681547054494713	-0.8283342533465982	1.0400517626336034
0.139398342309078	0.022103745882029062	0.16084130165726035	-1.6905884863198015	0.9329425664867109	-1.6145084394269187	-1.1367647619003995	-0.6768249998357269	-0.7130463488406382	0.6649832113227359	-2.7487355274057785	1.2478099116194579	0.27335741954894344	0.13529220472589856	-0.3334092927052587	0.24565054368287037	-0.5187775753758528	-0.7379609886006077	-0.6406941149364243	0.6210474391958235	1.2025003051701184	-0.6997731060918937	0.2672364844297844	-0.16808251299321567	-0.9745624003141031	-0.2240519863723577	0.073129838466319	-0.0036079430714292234	-0.7284324671888633	0.9875130934417229
0.17741535352144813	0.0032902802753214666	0.08328862247213245	-1.6845423039200207	0.7761617323610757	-1.4628984369616416	-1.1680227467027957	-0.5516445616036785	-0.7048857075877489	0.5924310709120005	-2.563016863517094	1.241308186740922	0.3789373650391982	0.20612837486810096	-0.4295064905384617	0.09581810328697644	-0.5409275191230101	-0.8451389070540813	-0.607301916653824	0.5408114992034745	1.1607074601407015	-0.7464913070037176	0.29897677909248177	-0.0667159985492631	-0.9731700413920896	-0.3102932183760524	0.07466048854978745	-0.04459480365882218	-0.6626856688163308	0.922319028950627
0.19401124579590978	-0.01463228357350475	-0.008352510678783676	-1.6301871467093623	0.6419855120471935	-1.3024681939708347	-1.223145356732592	-0.3709866492952205	-0.6883390058027719	0.5294660643867853	-2.4360283467061485	1.1867780363307463	0.4525736992583892	0.21782997346025695	-0.654989368645999	-0.00919866003659231	-0.5614122766190758	-0.9345920257885387	-0.4700254590589215	0.4957338560403108	1.0758172077876744	-0.7768739970190442	0.35427380213796955	-0.006827795914657852	-0.8726712502985159	-0.3320932977047487	0.145802564794355	-0.08916140419260385	-0.5643636007133433	0.8023171876131476
0.18896852067165731	-0.0004760025113622557	-0.059653721918508665	-1.5810910014419526	0.5657964235318842	-1.1589038415946242	-1.274900821746358	-0.1637996251472891	-0.723809343393792	0.5176455538152547	-2.2718837231911206	1.1811758625597408	0.47588260706046687	0.2794626122974499	-0.802184491594047	-0.13914083901548674	-0.5834789089247898	-1.035612831148621	-0.3336464477186141	0.5318256160124063	1.0907664284858136	-0.8702662561282022	0.3712929134610857	0.13024901510168624	-0.8520496254327536	-0.3869620241918269	0.2586527092398534	-0.08959430254278516	-0.44345834297166836	0.6711096030301865
0.15829028395034542	0.038346302033522454	-0.09494697662014154	-1.5054193556104924	0.5154959339028926	-1.031370543473713	-1.2014095122146562	-0.014078529323057688	-0.6987436189829099	0.6032798373319709	-2.1063139027722957	1.17851421804498	0.5598658095401635	0.2775592283050635	-0.9259374357256437	-0.30667485284350976	-0.5533559938856958	-1.187659035880449	-0.28975815431420887	0.3727224255554165	1.1272650983426948	-0.9531142560823209	0.331106530273774	0.16728155363790184	-0.6980512696838119	-0.38445556118537544	0.3251259878990438	-0.13981247082436227	-0.41899759612410115	0.5213045689828398
0.08469999614766482	0.024803957151013252	-0.14678737233010752	-1.4677767479230477	0.4449892041188555	-0.9328362097670281	-1.13310551132621	0.11596350380656088	-0.6332437750900445	0.6499314584426586	-1.9237721446831706	1.2364517114081062	0.6911586160150354	0.277001348801845	-1.0631671462677545	-0.4470670633892985	-0.6214294125254145	-1.3846166010444156	-0.21134396266835517	0.2658965131185245	1.1348224301788354	-1.049132517781178	0.29632258382710336	0.33760420467653673	-0.5710775872778612	-0.3228196965003018	0.42206073921193765	-0.09673287938955404	-0.40473839239719167	0.37787310466853
0.0222506571213344	0.08262389338420979	-0.18016238319117814	-1.4275685322708023	0.36455674675357286	-0.924045350258055	-1.0785259263638765	0.27758662687479185	-0.6600595386756076	0.6798319142705573	-1.6371232553910855	1.225056673770077	0.7475355505868475	0.21539215946466225	-1.024700847370119	-0.5153700732311275	-0.64009695697622	-1.5089938914445276	-0.11296826468319247	0.2676042654791263	1.020946530525568	-1.1089573506704933	0.29322582524869356	0.4350208356026412	-0.43223085403622274	-0.2786246364728527	0.5048356797682529	-0.175992657318313	-0.4435150243743786	0.25428747000948787
-0.12832462682655177	0.14916092566478936	-0.26603293588364485	-1.3610332314745837	0.3191906327757354	-0.8927462578440636	-1.0343733688628247	0.3040169684818739	-0.7005605783231333	0.679589318829038	-1.3133447036729946	1.2695811925903366	0.8166600657085145	0.17919070211354643	-0.9869475578849437	-0.5322454987312347	-0.6797945270944459	-1.57838049083862	-0.003916892878518286	0.28487779885250414	0.9394020970996854	-1.190139783843895	0.3131914400666035	0.4952674640582987	-0.4384841922626682	-0.2134999581931713	0.5593485079033037	-0.2841199150556174	-0.41945834635940926	0.2529554719001587
-0.24638400523213733	0.1768368022899832	-0.3467884571915797	-1.333790073527476	0.22724702839634853	-0.876897326321016	-0.9938877611297755	0.2908022748292139	-0.7475076599509934	0.6730528657628316	-0.9172025325770188	1.241105357146581	0.9474988101937631	0.05624835187574732	-0.9505069776758248	-0.4862418861774886	-0.674127643039989	-1.5766944956060807	0.14363671503872422	0.3542452780478854	0.9067834903019871	-1.2111610054681958	0.2983886589906938	0.5593178546147713	-0.42827943880015884	-0.15670282847975178	0.5859833839693157	-0.3616807792564764	-0.43560195012047676	0.3262214920424719
-0.2844341379283487	0.2072300408074669	-0.480223869906731	-1.374360496767321	0.22231063687263353	-0.8259702309582723	-0.8921360542189927	0.2683825772383105	-0.8189957192227137	0.6621672114843726	-0.5757582950164607	1.2412744246538199	0.9728612323876016	-0.06974987261794667	-0.8501227426784895	-0.41709177947475035	-0.7009152570274635	-1.5395708397587704	0.2738975661693591	0.47476071886629745	0.8584326329654492	-1.285309511864232	0.193806924453595	0.5691623476883492	-0.43061098230224937	-0.10205188969249405	0.5849306088713923	-0.3847177089857653	-0.44750701459380726	0.3900870915757223
-0.3183092179719964	0.19894433980950202	-0.5835113591152494	-1.4633291001912785	0.19726357470962602	-0.8002968612697824	-0.8200696521114985	0.10544313803433036	-0.8338043137462229	0.5841496618954997	-0.327860059486963	1.2508842419501647	0.9681356795974054	-0.2589624971314768	-0.7653029977525404	-0.3184453999164907	-0.7865487087136604	-1.482274926315745	0.4315648461328411	0.6276088224265428	0.7583115341097726	-1.3124280681581162	0.13177206470604333	0.5250740712759254	-0.45120718614332667	-0.05401187203267164	0.6696681759829376	-0.45603687698944073	-0.41638558603675746	0.42254898077702185
-0.3721061070312884	0.18966239588674183	-0.7200277829704916	-1.5285255925383576	0.18141220260262936	-0.7498070187460126	-0.8020613305370116	0.06734025442237328	-0.8559149968840369	0.5068319515636615	-0.105161916713809	1.2676177072862125	0.9536606387091222	-0.39012121434121194	-0.7036498360692136	-0.20453906042386824	-0.8541134347056335	-1.4183820591487866	0.515774237994717	0.7861636919011648	0.6920589728012054	-1.310089883749961	0.01960017459208794	0.43179447029030876	-0.3133768846583475	0.08664978721666772	0.7662369317264466	-0.49669834060613277	-0.38492652625979634	0.4396398708944439
-0.41974636463739934	0.22198358013906994	-0.7769516222315366	-1.6289621377062502	0.11952301062411248	-0.742578497265524	-0.7860977478696127	-0.0823032323338928	-0.8914248854361155	0.458361091705825	0.13835186449567827	1.3191746898517098	0.956088434950076	-0.4047465482630795	-0.5892511397701232	-0.10848446605877966	-0.8669968524932619	-1.3484201265948035	0.5204660074251335	0.8601429706581019	0.6292173467099518	-1.2755571150349123	-0.04843083377190264	0.3177407717592137	-0.22426757005966658	0.20331238667982596	0.7694421477280209	-0.5656984556307495	-0.42172537437363095	0.43934108405064487
-0.49845647319483694	0.1609364010734236	-0.8022330750813413	-1.7529140810337598	0.09504740115214846	-0.780082326175721	-0.8150040463873605	-0.2622077234010597	-0.8782663170330041	0.33545393956316466	0.3281003369942267	1.2578150005023896	0.9025211527938595	-0.49168735807358227	-0.5367293932330744	-0.041957002366708296	-0.8879185448528671	-1.2397446280951359	0.4550538863332406	0.8912729859649613	0.4499767534850247	-1.198872070130541	-0.1254406048595242	0.1590320182639564	-0.10430586174907727	0.3206452937760945	0.7146725512288066	-0.6497085440824599	-0.47986755439349055	0.4698856968221792
-0.5674278051853848	0.08402796882465577	-0.8037607320877692	-1.9357869885749999	0.07910525473263967	-0.8633868071526368	-0.7625583811144624	-0.4128859838928207	-0.9358619498129176	0.16231663377673186	0.6048514822658599	1.1684775283817048	0.802441177489721	-0.47381757716444284	-0.4232774908878212	0.045191917278790884	-0.9951969535285325	-1.1763775080921817	0.3220332878178701	1.0053586527412135	0.2971688388668168	-1.1159732309702364	-0.13154818739245533	0.12633674286655455	-0.0658922965265573	0.4409255511735716	0.6193675453771998	-0.6730882277760113	-0.44134455277198137	0.47772634882293535
-0.6237480207960886	0.014304850037258277	-0.8588642908788581	-2.065376564465068	0.09337874762797427	-0.9687054846821219	-0.7561261221072816	-0.5472777244547427	-0.9452924010176883	0.033308392472537626	0.7460275039501105	1.059760180290461	0.6336453609411472	-0.47262298411856374	-0.3124471855247356	0.11361209633496665	-0.9409750429995842	-1.1144922581713779	0.1535157320041326	1.0444341435467899	0.230885205628213	-1.103166954543357	-0.11810495029320833	-0.01486529334601564	-0.040997230795812425	0.4830042018883762	0.4709323623793657	-0.7121406700943631	-0.5067671463772314	0.5206111526726607
-0.6780260316693564	-0.08599246776330409	-0.8974662525842865	-2.1768658853774463	0.17857715663648682	-1.0835074046662743	-0.6875059904655199	-0.7438254291157803	-0.9580143492209121	-0.08142081374933814	0.9374673125586204	0.9128113150557311	0.5326107543814044	-0.5457721096050331	-0.41006661020622026	0.17075380644125024	-0.9776994656700044	-1.1135546028695473	-0.14041509681990055	1.0931626780785066	0.21072649056348358	-1.0992398594132704	-0.1566241415425145	-0.08029228399874329	-0.044937733211772635	0.5437229719991503	0.3612126854724402	-0.6422358451096247	-0.5046991616352308	0.4998290378742314
-0.6378314621232479	-0.22586709422744597	-0.8779415768931633	-2.307570608496508	0.23544818129076134	-1.1042016318454444	-0.6702483124596915	-0.8674677237674444	-0.9455963771062164	-0.0812330770298993	0.9889989279846828	0.7573691807351587	0.42694016487277536	-0.5971026279341783	-0.42315453187484575	0.15254841805632585	-0.9023591947029592	-1.088930222293125	-0.2927433551794839	1.1504334361169668	0.2645634789762328	-1.0301374170673998	-0.23414419965493724	-0.11889419993697618	-0.06233481460901691	0.5275487454959515	0.2388816787637967	-0.6005922182819698	-0.6213016301069869	0.43055665662558074
-0.6166906283654797	-0.29679127367617847	-0.8910786560762901	-2.3405113083915436	0.2824801179930062	-1.17816265277979	-0.5593042282288865	-1.0434045143977342	-0.8767691496231252	-0.08517318666994361	1.0341648568339237	0.654636748135002	0.3074204923386792	-0.6069624769613072	-0.3992658981495877	0.049427799748718027	-0.8563182971200638	-1.0840040079447737	-0.4614754881251232	1.1680548891290716	0.2463964736710878	-1.02000659424582	-0.3338041289996812	-0.21967426795885547	-0.07441248082162769	0.48032990976157103	0.213756941077942	-0.6185182599446339	-0.667043221424301	0.3371881822585717
-0.6668608583272279	-0.4032826107289125	-0.9017764983930618	-2.296265414153478	0.2920041207746618	-1.3156024976309282	-0.3790910500924013	-1.1928851018431845	-0.7969657506323424	-0.044951843383554034	1.0145513752790047	0.6227517892785407	0.3654399905368856	-0.6308477799678707	-0.4603605725439189	-0.03203647646928712	-0.7865568597761887	-1.1327600316825843	-0.5831308922829808	1.1663000999482986	0.2658514778577069	-0.9962791867466393	-0.4029659406387779	-0.3041469666377216	-0.10889319234584798	0.45817930712133725	0.21662037486036806	-0.6441774954593164	-0.727351943605983	0.19437466613874918
-0.7009188019397785	-0.4328249951541318	-0.9259939429274036	-2.247597827337114	0.31459988190350907	-1.451198461109754	-0.2473269543622912	-1.3016742621465949	-0.7445187081200041	0.08734904748415274	0.9396547932201853	0.5390518049675149	0.46219928975412766	-0.5757205888624336	-0.4696569235917615	-0.13111513694887544	-0.7164303306547973	-1.1766265978736006	-0.7436728397208648	1.1600524612385799	0.32748362118721996	-1.0267688285524135	-0.4514430072131105	-0.3212181753314678	-0.17503119601325642	0.4090197869767482	0.17533365520678412	-0.6240981601061089	-0.8396102029790617	0.22325747288713033
-0.745021204738462	-0.49327695378708264	-0.8930206495723401	-2.2272869371469595	0.3066661795397629	-1.589115129192532	-0.053590006856224504	-1.5139485735588678	-0.6264128077723997	0.18084683835237628	0.8644859548448391	0.4773641111340832	0.5362958399876067	-0.5966533414757134	-0.4066687216705617	-0.20092122112674668	-0.6194324022055037	-1.2174875818131068	-0.9101456800533059	1.1620061142509617	0.34349646530404	-1.0381054564171592	-0.4634139211809306	-0.3197757642887177	-0.33969436828433436	0.3191127708571937	0.10545701749201974	-0.6170638745281831	-0.9127804299852708	0.24353001302424734
-0.7322325123250879	-0.5891747969473585	-0.9280828676253983	-2.155675169345539	0.2489076734241497	-1.6746128981090123	0.1469132333549971	-1.7013301143633854	-0.5337694512311459	0.30411938228134683	0.7793244025643367	0.38180282771648055	0.6086557121581102	-0.6088973091179032	-0.3393364808122463	-0.2316504493000636	-0.6217962103392745	-1.2365556186979978	-1.0651969269745414	1.1313770332532616	0.39430873370121544	-1.0778033418039703	-0.529823917428164	-0.2929220826769309	-0.525282268999522	0.22503159343479173	0.0636441487976519	-0.6220266682465134	-0.9394445043644831	0.28620329887181933
-0.6435543992898017	-0.6942643467866478	-0.9782622480551021	-2.0874662488103013	0.19580598733167803	-1.7008302617706943	0.35861499735242164	-1.8651407833612066	-0.47508177583580435	0.37317002851672754	0.7096460249932213	0.29650557106134323	0.670721029409209	-0.6365545039460877	-0.2694562081932031	-0.14279070347862532	-0.5942341506316295	-1.2533397378162991	-1.1121709537230944	1.1536026443000593	0.5270502935392806	-1.1498427501616126	-0.5343688350445778	-0.27175454225598183	-0.7138021131942281	0.09531202635281455	0.035003399873565065	-0.6541734067150534	-0.9075506452486808	0.31085169423009995
-0.5825411848615307	-0.7894051029359925	-1.0150971720598994	-2.011297189858181	0.1507237854140578	-1.6575818011050305	0.4900583613651988	-2.076588287726673	-0.32305277240228636	0.4304950316229844	0.5150378925018114	0.21966559344996056	0.7463086659410993	-0.6982903503920131	-0.26718246961526565	-0.08531844370739969	-0.45496604403784957	-1.1896181644818342	-1.0934470768962754	1.1498138279749628	0.6142937596372701	-1.1499094793480937	-0.6048416516525676	-0.2584313851131586	-0.8879974194659221	-0.02909626327382394	0.06451411214726069	-0.6685695397999417	-0.8816401836587093	0.31591587802330423
-0.4593021655770933	-0.852480397864906	-1.005468982560045	-1.9927639292620971	0.01126048895447801	-1.5535513377088277	0.558612354149239	-2.232878104536257	-0.17934794405757787	0.4732767150285273	0.3731914834208581	0.10747653926171259	0.8938145685173092	-0.8107333857246406	-0.27764497273177874	-0.04748466004115524	-0.4676971506919191	-1.1001521987099403	-1.0479968808307774	1.1095276062879247	0.6220739472693702	-1.1100861329630187	-0.7089516392374249	-0.26722672399921066	-0.990417451512909	-0.14241210115928796	0.04794933756843644	-0.6836377804677888	-0.7712131576409698	0.3681112191083481
-0.34155403592063294	-0.8968854444936947	-1.0182899965780225	-1.9804887283842363	-0.18389561898383744	-1.4447604571487747	0.6127830469869783	-2.298520705553903	-0.02371089965894598	0.4628152293882799	0.10196997640090255	0.06917161385777686	0.9824910066652869	-0.7998986237345715	-0.20938017326767172	-0.03847263896637689	-0.4184552550295585	-1.0328497813365063	-0.9161380152778268	0.9696595935965933	0.7440627077841403	-1.1008309179017692	-0.7645561596578814	-0.36348873228587275	-1.0583472233180846	-0.11429282257106514	0.04624934667854996	-0.695613779415412	-0.7415883897548882	0.41502511113828905
-0.24916230196983952	-0.9004145508527536	-1.03859469012085	-1.9655132016684351	-0.33603497945233907	-1.4098468072165935	0.6686927558043467	-2.3273845166547047	0.13348372881672313	0.40736041824620417	-0.12918913788038872	-0.09254230896132332	1.086443390284036	-0.8418948301150028	-0.251338145084668	-0.016630733707991622	-0.442683624942131	-1.0204300863252973	-0.9233550387776146	0.8621799531399225	0.7138636781997187	-1.1366127700293922	-0.7798918759491881	-0.4292052609377361	-1.078757422037949	-0.10566644902132957	0.09838799762697709	-0.6582780464092193	-0.5700818905992832	0.43178508628775497
-0.18549478774593675	-0.9922969101584351	-1.0977451862486087	-2.0201272553482466	-0.5010507044586937	-1.305456550025064	0.6274759101815102	-2.24350711756412	0.23568533522711527	0.3259910370684746	-0.3683112729241267	-0.2700158713215524	1.1128504267198138	-0.8610424100501447	-0.23762893168225824	0.05778487495868453	-0.4965502060126387	-1.0204525686408128	-0.9036275499728911	0.7465828936234635	0.7304239560097744	-1.1380840774356218	-0.7146990191646132	-0.49428396135903235	-1.1028326621584892	-0.04289858448584451	0.028914953910785322	-0.5800190951253609	-0.4820888598933616	0.45098906009016326
-0.0705505494179698	-1.029841530197814	-1.1199603764943784	-2.0906090350463233	-0.6048999664014604	-1.088043982011404	0.47601192433869366	-2.1430811716144786	0.2991770971800369	0.22148262838500243	-0.5816995329679838	-0.5038623123315809	1.0203556288074307	-0.8721471393772007	-0.2370117481361648	0.0659468129321529	-0.5256640953343273	-0.9662249559723405	-0.871373895097481	0.6207826464800408	0.7644446561721248	-1.1144546290457322	-0.6230954206531434	-0.48079997714459244	-1.0878524781062804	0.0016992016053525739	-0.018734973126695458	-0.5327149794284896	-0.45026101330564644	0.415338972761753
0.07640675010671141	-1.0782151956058865	-1.129964998033698	-2.1515964399841776	-0.6839928550045145	-0.8841287463327658	0.32516752879919314	-2.0163336744586515	0.295586613389252	0.08343737537040538	-0.7764797029514924	-0.6702745542429861	0.9896691811219102	-0.8407711121892829	-0.24754934510209475	0.08306023274314482	-0.4901914294410803	-0.9551076293813141	-0.8195556587565129	0.49749701407399727	0.700444508725145	-1.1489528239575009	-0.5841626188309108	-0.4323896862259534	-1.040601720908299	0.14694472780440743	-0.10661598262170054	-0.4910228276725972	-0.42169578433826593	0.33372717772824
0.25962533543409594	-1.1418542748056306	-1.1761438914945885	-2.2084694508797926	-0.7078029691859186	-0.6555360970820174	0.1046196693911838	-1.803441261794974	0.2236586935249701	-0.0419010535734002	-0.952977965560511	-0.9085570059697823	0.9159114924375235	-0.7870813953069529	-0.311615003510801	0.03398417698037408	-0.49311500705512606	-0.8432782367201689	-0.7173248328118101	0.3091825404654326	0.7321340638589815	-1.1764120195212722	-0.5714210038028102	-0.4182692211708363	-0.9920857586296773	0.16559740633224462	-0.2567729084552591	-0.4158041871040313	-0.360524358143763	0.2537852678576071
0.41395919088270217	-1.0792377996739098	-1.2001450558329638	-2.31078406902872	-0.7059131958872571	-0.46030023133101244	-0.0974672857118721	-1.5728762302264936	0.15457162894702678	-0.16302235449579403	-1.1793160384739063	-1.0300418690977422	0.8442155718643882	-0.8212886018531418	-0.37677850342541375	-0.03446751143665779	-0.4093983819806929	-0.771890818303899	-0.5250749891159502	0.1996093057815433	0.8184988709231915	-1.1538639628672924	-0.5835452146989942	-0.33637597977470146	-0.891217003447448	0.19689229229617564	-0.31670448021009967	-0.3524292310681882	-0.3442012442662663	0.21986171388752954
0.5200246491040506	-0.9793701337930933	-1.2388087033102435	-2.313290349888657	-0.7208756025075828	-0.3431357610526626	-0.2667593856131926	-1.3509928635098427	0.1408057140477313	-0.2432899745341183	-1.4148313735672964	-1.0514464229651508	0.8597578673419525	-0.7548163637904552	-0.4177208930295663	-0.16178904547119208	-0.3495063648841941	-0.6742664841524563	-0.4077862724125808	0.02496810159493268	0.8299509463735866	-1.1117118612931383	-0.7519182283675756	-0.20672423726409375	-0.831964999008342	0.2622213961829193	-0.39871243570776027	-0.28891308615460665	-0.3492827781564425	0.1002837329563701
0.600436084260066	-0.8763203699225075	-1.3110891964738633	-2.3299017208957706	-0.7438113426883859	-0.27644471158512557	-0.4092768433087399	-1.1096754276956424	0.024833650131490283	-0.35683699346029263	-1.5533203572296608	-1.0962654507753242	0.8370596796960872	-0.7757325229016088	-0.4854562139778153	-0.25927585883185716	-0.367915729168344	-0.6292220944319671	-0.28186118298571666	-0.16008472897547704	0.8265339898348574	-1.1026691528914399	-0.7970948431954229	-0.17209802646488487	-0.7010483782890855	0.28997172453661946	-0.5223109988988263	-0.1975313145662481	-0.3693511258267158	0.06626388883119247
0.5885230321142976	-0.7698606455604469	-1.3514184072904294	-2.3161794801800633	-0.76789990462864	-0.2296450060295398	-0.5024735437024642	-0.820992082784097	-0.09873274342065393	-0.465195775993386	-1.6318113653124828	-1.1587386415590981	0.7609953656159326	-0.7698314959688565	-0.49945940164823266	-0.3931434960662107	-0.407653106801252	-0.6025331770963008	-0.20971948531904014	-0.26499836312495184	0.8427595395201071	-1.0992428540634034	-0.8648646343966085	-0.09543184337514496	-0.6114096944795369	0.3680824319288109	-0.5790393104191516	-0.12711437428598044	-0.4451095996543085	0.026449417175085827
0.6032472164324294	-0.7254201454467902	-1.4017271441770185	-2.306209018322644	-0.7848428417037776	-0.17134723255065143	-0.6054789131251642	-0.5981515513999166	-0.24611095055473609	-0.4742598174317547	-1.6042385552150766	-1.2127853066948693	0.6405989378271506	-0.8436319412543485	-0.5344067989406496	-0.4398055836779718	-0.40195921050468925	-0.5870185950802871	-0.126843735531113	-0.3471626470244473	0.8071792263133334	-1.0493662139913753	-0.896372323307493	0.03528217026411943	-0.5514897377578505	0.3391794429233403	-0.6575370265764902	-0.037181958318626425	-0.5310456356103394	-0.03889029559733773
0.5222302316543115	-0.6996230080739009	-1.4571256697309773	-2.259947487334441	-0.7522980803883316	-0.18687534711514944	-0.6751067115431223	-0.4645637146425079	-0.4248133068583696	-0.5075398066866472	-1.5459853032502924	-1.1926327873604283	0.5106339335560098	-0.9384295259158613	-0.49100427368449956	-0.3805391182790774	-0.3460032088123296	-0.5332386659802815	-0.05893106290795992	-0.43549105603104393	0.7671995636423466	-1.0281337080136992	-0.9578477044815206	0.1100695488691061	-0.4808642947719668	0.29513621456466843	-0.7506913564849634	-0.04641737196827675	-0.5980084869779059	-0.03168937955855107
0.5486056865202775	-0.6433258285603621	-1.5242714873783574	-2.217874955078071	-0.7250246113653401	-0.15607583090858249	-0.7228271496676519	-0.38056359234529863	-0.5590235575357958	-0.5168717203585136	-1.5059421799082189	-1.177359870293256	0.40295870012151846	-1.018713459867421	-0.5762886259764941	-0.3750644708963881	-0.2957445154892211	-0.4870226417013891	-0.023591969672487768	-0.46454975722515324	0.6771069851625093	-0.9532434014606309	-1.033884787986355	0.26446735857657366	-0.4516221266405472	0.2625107503456403	-0.9122989645435473	-0.016324357770223834	-0.5571758763067036	-0.07818900957703573
0.5306246638283985	-0.6448577440969439	-1.5460562547011893	-2.1971959908242384	-0.7351717418010504	-0.15726983782952308	-0.7957981884962634	-0.35695025411018194	-0.600691903218327	-0.5507839473028175	-1.4163416911095847	-1.1309993642253826	0.31437480645902705	-1.0511646863757402	-0.6032163632003944	-0.346486602702907	-0.24516034834368328	-0.4600619649161589	0.08762378599533509	-0.4937029279459355	0.5431147634145757	-0.8629578430373757	-1.1422948297049973	0.3391991020452788	-0.4255633840304741	0.1737659686423122	-1.0416098940022391	0.040256585736206794	-0.5391182617402821	0.030766315875156724
0.44230100802343025	-0.6424548841600055	-1.542085945627948	-2.1276032806709164	-0.707442685579275	-0.12276148764423629	-0.8001583161634176	-0.21850625243222982	-0.5953607683064046	-0.5675027786368303	-1.2876024633001646	-1.0830316837912366	0.19360439979407024	-1.0947900964505533	-0.6147106902020173	-0.29172936936135196	-0.31853251682886163	-0.4025414602783831	0.20234404773448586	-0.4794094059158562	0.5354273519205459	-0.7365865095480024	-1.2608436511788634	0.3989717308037917	-0.412772389639552	0.09651767212894548	-1.1546113480358948	0.045856306464523086	-0.48899794652831063	0.10868537874969553
0.352259408241661	-0.6160228339622683	-1.4860502959827975	-2.0301867333377355	-0.7163120959385638	-0.1173278109162067	-0.763588165912026	-0.109006328176301	-0.5713663797960771	-0.6209472900917412	-1.1279116549518022	-0.9387420827774784	0.1213788548425313	-1.063945657504401	-0.6316727284022349	-0.27789149330362395	-0.3661240118884412	-0.39381006049981865	0.31988178809825035	-0.4260247417601203	0.4688321105198434	-0.6576004732662766	-1.388351157193209	0.4467830365302611	-0.2613890671256331	0.16444106029587707	-1.1660597405824111	0.03770878437909121	-0.4906167827342234	0.17322698793348132
0.23313443570789555	-0.7033945497941738	-1.4471698933164423	-1.928602076585808	-0.7567661118015906	-0.1022993714851137	-0.7568769734614114	0.014294994455714105	-0.5215492793478049	-0.6556768938299091	-0.9513675289835202	-0.860064518361056	0.03012808250391071	-0.96666322074007	-0.6409027752115347	-0.27032580799723516	-0.40571305913925854	-0.42480666086056373	0.36149332773482107	-0.46937825391654997	0.3456458143096345	-0.5774288873008817	-1.4213044752910184	0.5312042629042972	-0.14850638829249976	0.16049883115775568	-1.2947058046439643	0.04012616565985074	-0.4466368042090155	0.15927527935492122
0.10456006155564065	-0.8381031677306099	-1.4154897132867703	-1.9511878639205669	-0.8097455588132367	-0.035033987445805444	-0.7534737442719528	0.09395571577965234	-0.46286932638360456	-0.6546670937105475	-0.8455284073351688	-0.8358807334657143	-0.11737375288905857	-0.9394168691010533	-0.744970812557208	-0.3393636067230329	-0.47804691494979956	-0.5679169124288563	0.44232267777749057	-0.47725003931766424	0.26609257453007207	-0.47894022258860025	-1.3272010425862397	0.5721593349546226	-0.04259969658172117	0.1735542546210179	-1.365226471681434	0.08017677508376694	-0.48284045093876965	0.24415889043399214
-0.007956128255600981	-0.9644760804831307	-1.2798933510850847	-1.9381112994988867	-0.8199477611716768	0.031189241054423784	-0.812080471406964	0.18324352871127444	-0.43792579808900767	-0.6446352136256673	-0.7194565589711011	-0.7600407648809288	-0.2512671695781302	-0.966067722674546	-0.7563180091159541	-0.3349856878004933	-0.4067256296210681	-0.6994616542306448	0.4811179377570138	-0.4838084948308608	0.1697294492736312	-0.4321329679410562	-1.3163103348719836	0.747004289001113	0.06578682242044402	0.15722106245036832	-1.4385332004483686	0.07733116131131071	-0.4551984435162419	0.2587360610425272
-0.080466297227448	-1.074905117921887	-1.1679856631714327	-1.8919202244516853	-0.6972322310106065	0.09529901488229515	-0.8707704982533823	0.15778628861115213	-0.3907810373659676	-0.6691019311966035	-0.5812159519432092	-0.6569759480560887	-0.4052326405173544	-0.9633881204868929	-0.7655614314200602	-0.2568555037460722	-0.2662740077038559	-0.8138893245272214	0.5682086485086013	-0.5014196547983476	0.11175196131398131	-0.366349759132915	-1.2124502102373587	0.8388363508182781	0.17296552608340138	0.1169052506030388	-1.506087684380307	0.11685704829007318	-0.46594157552172977	0.25623541419412976
-0.24512595449229896	-1.1815160366246247	-1.0635374491337568	-1.9024398496095702	-0.6195719844348313	0.1788727723813123	-0.9019810931264194	0.1443786160561315	-0.3331499722549366	-0.6676078484511915	-0.5644809749624308	-0.5565980068601716	-0.46079054721160284	-0.9733939029066722	-0.7767978024504057	-0.2622339036956603	-0.1303001625096545	-0.9553137949802665	0.6771833815451885	-0.5102193793470483	0.06311440305916957	-0.38155110958970895	-1.1223734571636628	0.9579828211484424	0.2686901532538951	0.019976887103253394	-1.5520482102910065	0.20629464996515892	-0.37122463954793494	0.2860550596127392
-0.3290510915814856	-1.2185554740492024	-0.9051912919412943	-1.8943777393194003	-0.550434160792421	0.31161294062134287	-0.8956693311405297	0.09619487034854499	-0.27253677679375815	-0.535582068625177	-0.5786951236932721	-0.38199907770293595	-0.5134639671548187	-0.9229993375872733	-0.7682967201080875	-0.31363696466922664	-0.015092760367795189	-1.093288211372694	0.796958899715267	-0.5442761915089316	0.06805532737530502	-0.3670774329228486	-1.0242852078396723	1.1675949591751766	0.304540326265094	-0.09087124608025063	-1.5449305538382954	0.326299223743141	-0.4028713741760307	0.2831904981615276
-0.506880840164547	-1.309979892508671	-0.7548318034773043	-1.920271607768295	-0.49832840152688773	0.3634797338839513	-0.9107567826562051	0.10245857311029154	-0.28087548822353914	-0.46695564288948166	-0.6556504676427416	-0.21211412997113638	-0.4929113793361745	-0.8703018525147137	-0.6878557300249477	-0.36585273549300334	0.13050625753726647	-1.2422250430836357	0.9344747701988023	-0.6702593749641167	0.059746467722888254	-0.4155901539170159	-0.9659243544361443	1.273675769631169	0.35571658075139434	-0.21580235589552385	-1.44583679787669	0.40024188266026617	-0.4870645840057154	0.2810688995814653
-0.6895299797210459	-1.3658093076062303	-0.6287424283669737	-1.8713529270415339	-0.436082031243288	0.4799505351788448	-0.8829330093412742	0.09725171183514111	-0.3006163692325751	-0.31837742440967387	-0.7281290348089963	0.007318480084839018	-0.50787641022351	-0.8249677091700596	-0.6718089578265224	-0.3929509668129972	0.2645279232554755	-1.4479898947625842	0.9899975308511235	-0.8028299136346936	0.1446020831412953	-0.5251951345364785	-0.9156512943788883	1.3838802970111241	0.35808378579060457	-0.28301285891344163	-1.3568493966453352	0.4756644585714671	-0.5361352305560525	0.2743660401301541
-0.8030867863336925	-1.4433744418007537	-0.5718224998825324	-1.8851791048272297	-0.42372980214947253	0.49225198099927425	-0.9404360616808155	-0.02325637908180664	-0.36380016517421143	-0.16755390382960295	-0.7656633146475365	0.142164789155724	-0.5327973181011697	-0.8803601975849386	-0.618704230794387	-0.41105454249861495	0.4175644539900948	-1.6440200198037946	1.061146740294537	-0.9773402911987507	0.15824525055136607	-0.6505851307812506	-0.8164279249704132	1.4335106997509506	0.3689031648710327	-0.38143737532156263	-1.2839364925820012	0.6202086111353506	-0.6058556368310197	0.3067404249463751
-0.9638723197003018	-1.5250236697292339	-0.614275404892726	-1.8777442562101432	-0.45435090635087	0.45635381969753236	-1.0281118835401686	-0.2116494797543008	-0.4309015050074638	0.02101991974477374	-0.8201211640749271	0.26886790370888863	-0.6005830321804541	-0.9124184462435038	-0.6143285332075328	-0.28084369237560763	0.5711292778344517	-1.8466903324185355	1.0228555224736327	-1.1380243294304673	0.12537457021236115	-0.7124020433540721	-0.623620023422533	1.519287048424189	0.2904275165392495	-0.5215043287938839	-1.1560175922536928	0.6715087919994568	-0.669819153464737	0.2874908734898272
-1.0001805921274842	-1.6483740251738914	-0.5911783107732135	-1.9268273729512722	-0.3617931042039651	0.4186942812921896	-1.002489523088415	-0.3911324557330848	-0.49010961169360134	0.22011357538831372	-0.8598476845450864	0.37185264745067015	-0.6132261880301172	-1.0557490437553536	-0.5018259088365802	-0.13960004134650586	0.724860165360892	-1.9288036888616902	0.9591106038451219	-1.183879382868681	0.18101402398718566	-0.8403731346596175	-0.5116311258698242	1.4694384489633605	0.20741624683951984	-0.6106592382132655	-1.046314706322503	0.7992102592504484	-0.7177218334194861	0.37118923001785725
-0.9939716760462399	-1.712387507946128	-0.5545974684993651	-1.8832609272764729	-0.2557474847696443	0.4646493864940872	-0.9487276296138998	-0.41587024773465187	-0.5833739425506986	0.4018582509995019	-0.807268217094936	0.4689510198642243	-0.6751252281803573	-1.0986476981819564	-0.3398131261236184	0.062265737732197936	0.8307473582662788	-1.9823026782332982	0.8899163776278455	-1.1983548284780472	0.20475291163162823	-0.9484970643464716	-0.4744794596749838	1.4512374739570997	0.23966301249900707	-0.7329874679490822	-0.9561281813751716	0.9112601042155731	-0.6754164808620313	0.4509430584578446
-0.9751421841741477	-1.7896805366442883	-0.5504699367068013	-1.8939614233159545	-0.2585860048991365	0.43566611174055375	-0.9036862326532582	-0.3714977924051113	-0.5911759450162	0.6214146641076697	-0.759655513953349	0.48498658306136433	-0.7346162755078185	-1.0597063257342623	-0.2680459533443038	0.12704263110333347	0.8846885973827758	-2.0316047010621845	0.7875353001127341	-1.211625951040525	0.24098769468804532	-1.044664098168531	-0.4220947770956581	1.2644578329667646	0.19282869631101077	-0.7686349784208175	-0.8553575221153157	0.9859086142042154	-0.668047172755545	0.5184672127980516
-0.9605266483598278	-1.8475856794194514	-0.5178471961832737	-1.929876630381316	-0.32680340686474274	0.3927562648175412	-0.8300292513124544	-0.2929814697544556	-0.5936629463940539	0.8368042666315663	-0.7938963535472764	0.4695984597748092	-0.7448797160163789	-0.9788058487845419	-0.30233307888950034	0.1702082927133758	0.9376651203368997	-2.0929020205891673	0.6980064317214124	-1.1855307812703342	0.23709658298194608	-1.1236483009909926	-0.34099678674559314	1.1275154291195288	0.19321259373247565	-0.7331090032858231	-0.7218480854967301	1.08105013455929	-0.6447206138296981	0.5923337509208663
-0.8689062578483029	-1.9752261281174346	-0.4743896253301271	-1.9417067505988257	-0.3221727331376266	0.34907510190806124	-0.75692002586905	-0.21526072939694618	-0.6064486425092441	0.9794584697322388	-0.7406494624553622	0.4422831603707754	-0.7826613694566035	-0.7886457054909213	-0.30503875041045403	0.12997395183029567	0.9295962887584148	-2.074642276476358	0.5192662500627535	-1.1215161640223374	0.28131647930931714	-1.2021938181266902	-0.33050051493935184	0.9269111958167257	0.20008716373043817	-0.6839775044174153	-0.6362211690908628	1.0253653531602382	-0.685153624240567	0.6160479810268746
-0.8034377736942739	-2.0917800505128694	-0.45589917271986585	-1.9572010164587508	-0.38188991250258225	0.30099568985361635	-0.7262209283286055	-0.05664632892471534	-0.5740465176625581	1.0081305079837417	-0.72158623144289	0.4155862612931015	-0.8064934106696999	-0.5311383994422704	-0.3375803738833394	0.07626678015568791	0.9244297472515983	-2.0670384361932936	0.34391676771278035	-1.094815656431393	0.3074533629864687	-1.2615407991470413	-0.22824875316609697	0.6997830897707464	0.2726610225405076	-0.5507423069059834	-0.5422877760695997	0.9923311684079689	-0.6718388185291585	0.6610606842434736
-0.703210701084291	-2.124274720484486	-0.3887878949881157	-1.9413372936189504	-0.34705511995785504	0.21724623981115646	-0.6976595165892692	0.061670723318192885	-0.5197186089068018	1.077222680636876	-0.6317847561518933	0.35928750499188916	-0.8853168908434565	-0.2742269690358373	-0.42115218514379793	0.04137409941602875	0.9371323251868121	-2.034036716621451	0.18849707615530326	-0.9895689990172436	0.3382216463860196	-1.3388767657442173	-0.15383799245746316	0.5125737219018196	0.28784484761070167	-0.4570745513981576	-0.47839811339834337	0.912294618358729	-0.7011988934920296	0.7271105957956209
-0.5958854363976944	-2.1521012005589437	-0.2804736328647847	-1.9916308841861075	-0.32430003627124154	0.07315154524722386	-0.6316467308475351	0.24171034351489382	-0.510059437462069	1.0822558775620894	-0.5395240627893945	0.2642751363643602	-0.9808800893097779	-0.02341529013851982	-0.46468368838558555	0.0025563223894435882	0.9488936449593753	-1.9210591556755836	-0.01821987178874538	-0.7951354116567962	0.3106920501806748	-1.3691948481473548	-0.03007426447359195	0.42144039234928155	0.3265178359003924	-0.34398410875222635	-0.4497853367133793	0.8099565711945095	-0.7050138722630449	0.679993559332543
-0.5042489009550851	-2.159125274525591	-0.1524440692322218	-2.0214829499320057	-0.29682214061420387	-0.055361317944164976	-0.5189936111122985	0.43298018684967027	-0.4382711118971721	1.079214124908968	-0.49617802915746473	0.14486550857332461	-1.0413158615932545	0.27836983876913735	-0.6253952265323256	-0.06352673443542109	1.0116137490245802	-1.791733204297821	-0.2102316728446191	-0.6238574275756619	0.3771063652093093	-1.387661973708171	0.10711815396583155	0.31513505042877454	0.39676505223382846	-0.24438422231127116	-0.40319133308177263	0.742256830929491	-0.6649548637252242	0.618221092955568
-0.3928161134464523	-2.095083798272594	-0.0004530823514642235	-2.0313718197337822	-0.140463859111895	-0.1181567611795944	-0.381804088298863	0.702083645354394	-0.3811223883209884	1.1455099277911955	-0.4714115157865863	0.09689356265270874	-1.0519492964237531	0.48588241334602744	-0.7020434995236997	-0.3231325576065549	1.0243093701227033	-1.6963350297738238	-0.27426101322357666	-0.4215184505092223	0.47632789776075557	-1.4870146866566558	0.21594710689775312	0.23320600264906854	0.426816815206606	-0.21868659141191554	-0.3591663105762956	0.667635662871567	-0.6485405847527901	0.6608078165917909
-0.35239263286591893	-1.949466239062086	0.1273743717129059	-1.975070171582853	-0.11384638075479195	-0.18294724468732365	-0.2948864422315162	0.9320548149362292	-0.29636386110472535	1.1373265323284816	-0.42912298384549913	0.039997781063361264	-1.0980250657557686	0.8118592785569975	-0.8543142405940003	-0.564649636752738	1.0417133577116253	-1.6297427680809382	-0.36910734083383556	-0.2674156450647486	0.5295863356292638	-1.5537438731378619	0.30333958758770885	0.16914103212736725	0.49231020248799257	-0.17787579535346465	-0.2697644966154111	0.581959303037913	-0.6883395970338423	0.5848994702265868
-0.3890626320438988	-1.8367028850904696	0.1974492343714693	-1.9835081512169506	-0.06661954777771435	-0.2801541895719858	-0.25122904493034726	1.0716876762065657	-0.25072913851013057	1.1144557131113224	-0.40229162141052777	-0.020195783316420655	-1.006251784314166	1.0138130299216281	-0.9005789306603453	-0.7904632540186867	1.0084892856310828	-1.5280068109701925	-0.43253653133655917	-0.1250416995153541	0.5737436962327875	-1.6388408291492482	0.41111325129135745	0.06596676287749086	0.5059522506930728	-0.15634221668523926	-0.17385167652285516	0.4563129598149536	-0.7161852303479413	0.5452633991660611
-0.3845786140172321	-1.7344992777254036	0.18776301654670852	-1.9526073254980367	0.059625457844943754	-0.32648586641570193	-0.18654134610118706	1.0764270441344286	-0.23620445689620598	1.1301667424913475	-0.5022196885065645	-0.09980708938035833	-0.9494562787465346	1.2614261374001274	-0.8379854365336451	-0.9453165599450408	0.9998231612507444	-1.4149260276471392	-0.4703757574162045	0.0286337328243379	0.6695678654342394	-1.717458427426329	0.5271667561631245	0.03413128813989348	0.5668354001990613	-0.17541459669358594	-0.1255980375850881	0.3325526499085515	-0.8030500243165486	0.6285562676754849
-0.4303829735829841	-1.6587419019520209	0.13691335750675243	-1.8992305451044562	0.1335518795287153	-0.36548485272023234	-0.15476037268752327	1.1063852484961711	-0.26815896843514553	1.1362152799035496	-0.4311806879650265	-0.14497649643626015	-0.9303487804135753	1.4422091634712861	-0.7353242146239186	-1.0852899819465933	0.9241459291498908	-1.2713432549046675	-0.46464815613344246	0.10619246848365001	0.7802571766600279	-1.7975535319481053	0.6014558330427674	0.04263586229870124	0.5315083605015298	-0.24452126096980625	-0.10026672319605875	0.16453900520700954	-0.8582603129032046	0.5973837432222788
-0.47674880682221304	-1.466748503364188	0.11546641320011719	-1.8032921168310292	0.15329190411857985	-0.3485986822793946	-0.19374371001271978	1.175129902822165	-0.2993076215715199	1.1548101160464683	-0.3918406131978263	-0.1799096880823271	-0.883240148520317	1.5495635579393239	-0.7247260457743635	-1.108345929666889	0.8603208253449756	-1.0380556863957258	-0.4954575308722588	0.30447832446213074	0.860786348391619	-1.8069321126256024	0.74854900437615	0.059393672126079045	0.5335173035029275	-0.2905333906079074	-0.008554032119005656	0.07293919805167595	-0.8799107010416523	0.6272794338379873
-0.4708979834484416	-1.3967522450204517	0.11402679616657947	-1.7677976802149704	0.16635269955031182	-0.295125430000478	-0.20645563557132912	1.2291484403644577	-0.34959563889915657	1.1375042782210516	-0.3299863890028452	-0.31563699149036445	-0.8039603726195038	1.5346113220893423	-0.6882367405484473	-1.1541087064567612	0.6936533959547655	-0.82565918507021	-0.47047096115033726	0.5347484632107747	0.9399590311000438	-1.775234832317397	0.7763933283800803	0.06772355819115612	0.4966065407880117	-0.33470468093414246	0.01741931766436035	-0.012197508589673422	-0.8884429784076915	0.6048695961510498
-0.4689001127491168	-1.3181257221226879	0.07487943945600146	-1.7323470602068471	0.15028465116664283	-0.14105118133184708	-0.22565631181222834	1.344292486962996	-0.30328141807428816	1.1062930077427977	-0.15772506854333393	-0.3973281982670512	-0.7400422468295444	1.5516330756775487	-0.6281005158962846	-1.1459209782252695	0.5038080411406188	-0.6141471665860204	-0.47704339684901303	0.6792646509728608	1.064566454740937	-1.7042136050048202	0.8745392924415419	0.1270349572910363	0.509027083910809	-0.32263659053430216	0.04828551961556342	-0.026206188786017735	-0.8876831137644491	0.5770804175585683
-0.4311898408890456	-1.2471030853920193	-0.009284827154570236	-1.6680940806316606	0.11269506154006217	-0.026490937520910463	-0.28840194929616886	1.4193845840303723	-0.3314806324856765	1.0442824884863686	-0.06503478039923119	-0.414289886171581	-0.6276286072040937	1.5390011479811587	-0.6037790893747721	-1.1720841543306746	0.27660589285138054	-0.4347868220299212	-0.41690705657970445	0.7458960032184312	1.1912174192938576	-1.5854435980584203	0.9722787837241865	0.03809696829593064	0.5499331352960362	-0.3182723848598176	0.07786330038892778	-0.10757138869726993	-0.8578772494706245	0.5736658504159
-0.41613447757826566	-1.1637308180989467	-0.033148639318713355	-1.5951223239277623	0.01863684973510533	0.14291367267486285	-0.2948766002500241	1.5557563098885965	-0.3448383116621333	0.9608733528473502	0.01344425291615865	-0.39808675029170193	-0.5749682242816507	1.5629454721869016	-0.4508874387276813	-1.1464473709653504	0.0031075102064958005	-0.27156182120155226	-0.41093648356807294	0.7865890027143569	1.2138819598329076	-1.4644104039185553	0.9791525497261881	-0.03332243834133729	0.4913502621138258	-0.27204592643034664	0.12543776343887253	-0.31344119626035305	-0.876787988094479	0.577408659108569
-0.3667093734656555	-1.1358565496813446	-0.03943073194048586	-1.5834759932728775	-0.14401953233859416	0.250773165117511	-0.3321068404194321	1.5841430655384525	-0.3379508948870523	0.8225162043830421	0.1153265721200869	-0.44330959970375244	-0.5167551722299677	1.6602489737563275	-0.2692575820953179	-1.00784980040947	-0.24477350460278471	-0.10217061710864968	-0.5064790687721817	0.8065239519214733	1.228293858834728	-1.3201028413330875	1.0360267140582458	-0.09757644565358388	0.4739099776412826	-0.18875623453660592	0.05169481275460732	-0.3968841029547018	-0.9300371955322081	0.5468632690437072
-0.29770621043868883	-1.1451439371912606	-0.04305492936776699	-1.6073925317503004	-0.31514513546641165	0.3005642934327584	-0.3728917519930484	1.6537396250476004	-0.4196015221197264	0.6368693842739123	0.19024017830660506	-0.4880668350871661	-0.5271370476455497	1.6386813954838622	-0.10366927166448048	-0.9464599370999662	-0.502539009647142	0.02431915448069635	-0.5577241795852343	0.8112915281511232	1.1852662606089297	-1.166301975904695	1.1246387636710207	-0.17995807566427033	0.40072763167460124	-0.15775517769820357	-0.033887435839674726	-0.5081232083495804	-0.9836364238507652	0.5277750648382447
-0.19155077935539097	-1.1371511706120183	0.005287019382444452	-1.6056737779937045	-0.4011125784114881	0.31919462785638636	-0.3641609496908254	1.7097227836278237	-0.4270703168235279	0.44677664620806984	0.23551238321679963	-0.5158039891988216	-0.5498076922897822	1.6930872163771096	0.0074196584446230675	-0.9227238505049151	-0.6236545104264748	0.12574455230450793	-0.6544407062865853	0.7362928328840594	1.138914300387064	-1.0059170709487342	1.2762370777399934	-0.14961535809762833	0.27960000545912667	-0.08558371464907673	-0.1775685784292957	-0.5991980252394834	-1.0404618369290166	0.47255532252886895
-0.10543979639235372	-1.096684636844946	0.07505725312663057	-1.6142474217067595	-0.5238292923615522	0.30030939085579433	-0.42405501913643623	1.8440126811056792	-0.4414404741045296	0.21232282032981037	0.3215357495303694	-0.442278618294373	-0.5076472524499223	1.648759513649437	0.005440371830937268	-0.8953318817198518	-0.8490489236501396	0.16398099355426649	-0.727069784268957	0.6706375706119697	1.0531752710980677	-0.9165711167449089	1.4003460500831577	-0.10872137107403482	0.14379927415425658	-0.043237719135429474	-0.30194925763783187	-0.6138017890269264	-1.0637949380105447	0.26675407724776157
0.019837126138110485	-1.0405523308083298	0.1684580615849771	-1.645907177277754	-0.6031377506559151	0.25899829661511875	-0.426346660985456	1.8552328840752508	-0.4515678368646953	0.020631459139225306	0.2861738621464302	-0.4299829726983715	-0.4855091058372638	1.650981850586883	0.05136952805612456	-0.9260738692839805	-0.998537799198267	0.18494227336590688	-0.775597320905637	0.6215080584664532	1.010373300387611	-0.8670013628307791	1.5026477061415435	-0.09839553804495679	-0.019180868436504926	-0.010927355299450704	-0.3851111729428736	-0.5669213892707385	-1.0661137226668589	0.1800157971832162
0.1746347540520147	-0.9687252692782883	0.2403941055785197	-1.621842715314855	-0.6169306080636232	0.1297525897515322	-0.2827851740561712	1.8343010383618605	-0.39593934199765846	-0.05709326839668773	0.28382976150583566	-0.29752019461595075	-0.49981035038524135	1.6283610320597048	0.1620520829266106	-1.0080787455070137	-1.1425147082699108	0.13549063608020182	-0.7463980834834169	0.4008922063428981	0.9506661639571096	-0.822194761471495	1.5882321665168662	-0.05551410065778861	-0.19614899562959734	0.018329142384968865	-0.43986423605518504	-0.5673573204289346	-1.1433738856052087	0.05050685761621134
0.27323654469619046	-0.8530316404654645	0.2814902640197202	-1.5981572184629675	-0.6225880900696762	0.009467895085388766	-0.20207944163467068	1.7321963324671703	-0.42781360082082226	-0.019194792357344826	0.2824330445905787	-0.13688978152956238	-0.4920487325250247	1.6292251858800104	0.21191115060458507	-1.0902483174128634	-1.2333597218664327	0.03265652491520034	-0.7774373459796443	0.16567413291732555	0.8428891938624389	-0.8372407393517326	1.6777951188837092	0.024499843551318328	-0.362660215010685	0.014387942683886773	-0.4666490860635567	-0.540081644900922	-1.153454922425574	0.028931196994557217
0.30343796109493343	-0.815357437938893	0.3299443982258989	-1.63058594822474	-0.6372006784643122	-0.20261229541620965	-0.0517691011380317	1.5820804663385937	-0.5317998459258106	-0.006773833090986258	0.05835221533800814	0.008648902452864283	-0.472646432264586	1.5208067206678457	0.3876652851678005	-1.2285949532827813	-1.3651747243540708	-0.08917701638615724	-0.7774920607693752	-0.10695989422572774	0.6845611277975945	-0.8886195064071561	1.6858678535926177	-0.025922402127626604	-0.5095803889744455	0.001726999493696102	-0.48790569811775686	-0.5509275262650422	-1.1583486518656518	0.061442314773194284
0.3028684149559153	-0.8017064428975484	0.39258672703435904	-1.6347588614576452	-0.6517244826844532	-0.3631416622406463	0.03861136402368238	1.4063854957748565	-0.5937064880349706	0.07137414220137779	-0.027153312136962416	0.06059764329131566	-0.40850216465971767	1.3811488514140131	0.5886166172843325	-1.3055224063919688	-1.4805369019042078	-0.16346902506519587	-0.7619719014045951	-0.38388882773200445	0.5774972637539737	-1.0129090988165177	1.707320388381105	0.06327715144367334	-0.6694167897346763	0.03056472219094003	-0.43356647531534726	-0.5136495472551696	-1.1924537699696691	0.09304070175189352
0.3026474545114426	-0.7850113230117135	0.3882681688461628	-1.6682174998611121	-0.5685486372181945	-0.6225501198178828	0.057746921781943725	1.224872376399147	-0.7166859836343317	0.20852575208282031	-0.10486392462627721	0.17153390125258325	-0.35101716595120364	1.1726666002667687	0.7235636085591356	-1.4027719493788173	-1.5488361713218721	-0.24520669487885455	-0.6824439069521253	-0.6021184980094271	0.4544340701149331	-1.0703052791790955	1.799367614349314	0.11440979335942832	-0.7709334936104948	-0.02224642731023114	-0.3622358345052114	-0.4084616870458583	-1.1913141285235611	0.15024996166170074
0.3591049952353436	-0.802117407876312	0.3815449501233796	-1.6991571054616017	-0.5398091570434043	-0.69332008536156	0.11847871917156934	1.0537679790325036	-0.8443421615765733	0.2746762883423724	-0.2718877811804646	0.25867558948558006	-0.3253436914589219	0.9207069491091856	0.7881712611252704	-1.5089298999476835	-1.5975662560811703	-0.2923420113146566	-0.5965902167136283	-0.7734746291317226	0.3631271249126513	-1.1121995614575826	1.7552551432285082	0.19066975850761392	-0.8859686092857855	-0.037411373152351574	-0.20744688904733283	-0.4113274106683818	-1.1095347978857049	0.1763149505529987
0.3429582360170881	-0.8437474068384734	0.34959572607980194	-1.7434707407578167	-0.5030653760743273	-0.6995287788970318	0.14744586914887622	0.8725508458913712	-0.893142626678204	0.35940203331132875	-0.4116563685326075	0.3453406581635774	-0.21904689344616343	0.7276260513545001	0.8218793806081217	-1.5836293462400317	-1.6385841087697013	-0.333408708441124	-0.5154375260526867	-0.9286002943767407	0.2513222730968625	-1.079934013546382	1.6963536847436198	0.28401682953921814	-1.0047355586669326	-0.03611023988485933	-0.1150729578974469	-0.40888035452766164	-1.0032062094921164	0.30171544735746564
0.3565553507256681	-0.8357651285818376	0.33621817846824986	-1.7739802739779502	-0.5848769476167595	-0.6942306000968328	0.12837375089243297	0.7310237147090165	-0.9334198066747803	0.4678719864997638	-0.5235173612268779	0.4146381512401609	-0.25182765588986505	0.503094505333473	0.8419591511085971	-1.632340356736601	-1.6596337538550716	-0.37712747125073653	-0.42857565634079464	-0.9929477507562344	0.1558031077192586	-1.0187767097709766	1.5819989949483222	0.2644326180387372	-1.081810176282157	-0.008114184910119438	0.025843016279105763	-0.3549548229389155	-0.9675517824341663	0.4285615919773177
0.3521233807450367	-0.8612332871597216	0.3856277533981096	-1.8288316069631971	-0.5987680251981838	-0.5806835561901404	0.1596975313354765	0.564928256432034	-0.9623771821199234	0.5431139935587245	-0.6565445836109566	0.4586704348260481	-0.25935277117605915	0.27309664239048204	0.8174905941442075	-1.6642641715631445	-1.7026173395305477	-0.33203686788168824	-0.366247422563621	-1.0946376917154201	0.11115040263157239	-0.9186871208132011	1.5218780880097114	0.22791141396579725	-1.0597558540343592	0.1345021693875203	0.17023338678698482	-0.36865770277019394	-0.9938162047134588	0.6124820301203029
0.3427520798722108	-0.9323564345199913	0.4057619196646103	-1.866248515448732	-0.5919372538925499	-0.5561149918649206	0.06812394158796908	0.480942754037822	-0.9545643531088027	0.558172712769902	-0.7757498009606549	0.5361280510697772	-0.1872983508936661	0.10984869536072664	0.8259677916743717	-1.63456465337597	-1.7127654123807017	-0.3155045150109378	-0.3915551633434572	-1.180212462707034	0.075514884420833	-0.7974011886790586	1.5392597711641811	0.20817728020217582	-0.9549080118222344	0.3165380355863651	0.25609070209285045	-0.4493713342075356	-0.9487198088764155	0.8278559960311588
0.3153684271117512	-0.9992793779833615	0.4993437163308691	-1.9865405807404262	-0.7048024415279743	-0.4807667219970452	-0.06312634890662956	0.408898028787816	-0.9713457032352929	0.4765244966968285	-0.974132040861376	0.4874688476840766	-0.18002883466262792	0.002909635257282356	0.7505965430943015	-1.6117552062270988	-1.7741685037785917	-0.3486386304408125	-0.41554992996643964	-1.1770189397378643	0.05686943256210264	-0.7481384955379944	1.5631598364788661	0.1994392053864514	-0.7986476330814105	0.42094858425093956	0.26522153929421166	-0.48668597753337856	-0.91095809230279	1.0164109631925942
0.2654995883146515	-1.0750466216433654	0.5599805450645083	-2.093383638041073	-0.7518249422309978	-0.41457258762802524	-0.16593961138463897	0.39404828221081767	-0.9707167036478713	0.3497574340061719	-1.1806967790536156	0.45917753261483707	-0.2439460423525328	-0.10063382794610846	0.747824185177809	-1.5805652826025605	-1.746083354372058	-0.33009473484024615	-0.4152058453061473	-1.194636341820065	0.10270794610494649	-0.6947003171902526	1.6782700683061633	0.11074917635171037	-0.616297819423975	0.5614964907075483	0.28187379867274676	-0.5738049274932349	-0.9608639575177523	1.0377357700589096
0.2167290636570423	-1.1498380376769446	0.6444050287336965	-2.119792242455625	-0.6874881292580162	-0.29661710520025664	-0.2680616254000195	0.34717536540384814	-0.9691994730590496	0.2743576627083796	-1.313942012057757	0.39628169686590475	-0.23026277095119757	-0.13043078965026147	0.5741938881114439	-1.5042957977954425	-1.5785199715620977	-0.3600458183140126	-0.37357521734467186	-1.124524043922036	0.19145945205597234	-0.6308801321016502	1.803651595897486	0.17727816099697996	-0.4794653784143029	0.6669394617778218	0.3029652676644635	-0.6554129386800153	-0.9583970464300278	1.0740311286199478
0.13980394427223564	-1.1932017120491587	0.7522505518232363	-2.215801927305745	-0.6321117668804501	-0.2341767073130347	-0.3619109948020573	0.3212405927018986	-0.9968162496001879	0.1522862886461615	-1.4994491217218195	0.35421260342770977	-0.311429898905419	-0.13084921418201895	0.3642198293551205	-1.4856860905584146	-1.4152126755302852	-0.45969734360059417	-0.25220623321653723	-1.0926413842524891	0.264904367103999	-0.531280434728677	1.9012094800135237	0.175347642883834	-0.3295544096911847	0.6554379735238542	0.24484750290207652	-0.6616574530557224	-0.9612484112880152	1.099117446327452
0.045323413262906564	-1.2312047456478818	0.8205115741267568	-2.2528990910094446	-0.6474559025601965	-0.117029944785403	-0.3892545424978804	0.2511939463096058	-0.9813025668294875	0.015093707291985854	-1.679663923045723	0.29916002613674414	-0.33856250981421954	-0.08709542803087673	0.17779801062966086	-1.4484340989163293	-1.2311877290855544	-0.6105542159985774	-0.14001293835756698	-1.0393560967726059	0.4560500685334702	-0.4973422306609354	1.9767968122157586	0.20285949429146838	-0.17671948723183836	0.6067409691461974	0.19891607498909888	-0.6737735677336317	-0.9885074278533805	1.0869257182746046
-0.059170351689509945	-1.2261851969433937	0.9638773194588651	-2.2639122789581556	-0.5937061348848194	-0.05684545498413981	-0.36648032718985696	0.2366032449459675	-1.0159558409217775	-0.014992786814783315	-1.8327539402166935	0.25443177416262164	-0.2655755753065337	-0.1073143023484949	0.012153589998108094	-1.4271530639008576	-1.0701755258347863	-0.7841500770135565	-0.008516075369095067	-1.0722850011562288	0.5823844645023629	-0.3885989758959402	2.1075476475455224	0.21517503003736987	-0.013443850806032998	0.5846584122941947	0.12000907879822224	-0.5838525364609792	-0.990035451473536	1.1129529259993716
-0.20521992898983427	-1.1938863336142471	1.1332942993909665	-2.1964676015845996	-0.560628325395162	-0.06465239667944205	-0.3290678109258868	0.2251822568856195	-1.0466244919656797	0.011889540124254017	-2.0447271819090687	0.2048279749897294	-0.24640298367971364	-0.06522367198560576	-0.1361593708205836	-1.4134923714403587	-0.8834190446004143	-0.9440422529979215	0.11345460968061785	-1.021080142381377	0.745671021849632	-0.3351954062745119	2.2439478812686935	0.21751355590849153	0.2436846010657642	0.560643190346511	0.1735663763897047	-0.49893381872801995	-1.0349583920577285	1.126726328199724
-0.33471822048159755	-1.2096272672717128	1.2856140606691793	-2.1051184898896	-0.4187229923370201	-0.08344081482177616	-0.26748307272735683	0.1696243160846172	-1.112687997621708	-0.010248088639266989	-2.2814366008948306	0.13547849629679654	-0.16765846011063829	-0.05138520491542866	-0.26157125846524054	-1.413644126748098	-0.7760707832144609	-1.0454358633256304	0.2249893287835361	-0.973520402399967	0.864060905457688	-0.29961939923777836	2.4377730238877744	0.280988399823793	0.46041125958465895	0.5309305491104277	0.22770401208002483	-0.44786030526908593	-1.0502287165305468	1.062030791382968
-0.4667243961706175	-1.2198689887328533	1.393583240298287	-2.014870761768178	-0.3729750377834072	-0.19356680043042224	-0.20467233531305257	0.11990137706470849	-1.2017597297603841	-0.0034647713236978473	-2.394435495864273	0.06721958252736648	-0.15782505766757693	0.06499602490054787	-0.28689422293005007	-1.3141815081464245	-0.6319699495584186	-1.2660746313224034	0.4215495940988093	-0.8632167114012695	0.921913876313519	-0.2753618600883103	2.5895689072789607	0.3201920158442722	0.5587469738364756	0.37091845890869957	0.3277934919833627	-0.32757251388110153	-1.1123802322951195	1.000901382130357
-0.573063809210584	-1.1844699618946966	1.5133218783659366	-1.9076130916345595	-0.4025035905258358	-0.21974320873569358	-0.06386833783934652	0.0732405824534495	-1.2856289660337183	0.003025088159018474	-2.47541386272206	0.052708169049143036	-0.21971978274756085	0.029913267679598086	-0.39511258077508016	-1.2116746436844994	-0.57954440051942	-1.4005894475916745	0.5717700484456316	-0.6746322064880236	0.9137484865909032	-0.23573546215131053	2.6572685252300317	0.3192209901600727	0.6716704977962791	0.21424524479695178	0.4686866647780949	-0.2551658835721876	-1.1656122289904858	0.8807765871212476
-0.6478995078206017	-1.1915217929855384	1.5654594970560438	-1.7599958025093543	-0.3868424052722419	-0.14686029304216494	0.010987955270714621	0.020586028419929975	-1.4052322987765828	0.009138020991675735	-2.5415954086237385	-0.02741451933240424	-0.17314318983585025	0.01298223186050122	-0.38122490005624643	-1.094923412501542	-0.4402010387669308	-1.568006686539265	0.7494006141685405	-0.5116396445777505	0.8840716776109948	-0.12050621427562254	2.711588041928777	0.3388177705960952	0.7045807278410814	0.10260897461693486	0.5806625336461249	-0.13712125030915628	-1.1300273602882667	0.7789569203999388
-0.6869191393269404	-1.13410095958596	1.6918804965224878	-1.6193190453755129	-0.41490944182977385	-0.1037714890183151	0.05665704060238432	0.09354838161545535	-1.4393115388207467	0.01978124885524079	-2.5756346829448766	-0.10231522398808493	-0.22312272059933527	0.025513416132905253	-0.4012205004786854	-0.9355616075041283	-0.4069939891379044	-1.728217183562349	0.8388727123971599	-0.28542614386075416	0.8376116298908869	0.06635489015541188	2.692248735917011	0.445229194332573	0.6996857434097222	-0.0867272575769972	0.6635348332407213	-0.022711040853951057	-1.0644470706641367	0.7244491081145158
-0.662623240482135	-1.06931592034928	1.8694139212171934	-1.5071839025989813	-0.5201863961893184	-0.10946181040984644	0.12774971731943258	0.16586975894633543	-1.447192961190822	0.028724492114192878	-2.5738644131595954	-0.15874627701808564	-0.2670106575016245	-0.048974010076838104	-0.33171569710672283	-0.816193796283442	-0.45572341043862546	-1.81137257748651	0.9176913177062438	-0.079110258428488	0.7692322613969995	0.24365817143891655	2.6700723826259036	0.3906423072755425	0.7979795602272167	-0.18375705150816485	0.7451619102586875	0.08466372589042559	-1.0460543857533249	0.5625397326276838
-0.6303770384511114	-1.0352940915169684	2.021947666891342	-1.3956043282084616	-0.6172168619672824	-0.08764012381760462	0.21635537916447864	0.2392618628544522	-1.4195784559529607	0.052296849028953526	-2.6005212433592537	-0.2617950982686642	-0.2689966915393843	-0.04986576177268575	-0.25178278474775	-0.6954836881001547	-0.48639102497029285	-1.876270636117382	0.8407390100858543	0.10636414505161498	0.6734166176220608	0.3989835233229762	2.6592542575437412	0.4300727674446757	0.9031284793510986	-0.2345987850113898	0.8407577529826117	0.1166406271101335	-0.9967009428597547	0.48336443301108056
-0.588112949697127	-1.0166034574630443	2.1928794790159087	-1.2803146589652434	-0.6909314883594335	0.0005265691583000054	0.247382388152392	0.2729908951995208	-1.412860697961637	0.036594357264616476	-2.6009114211980617	-0.286686401689822	-0.3341340542016372	-0.027131670236981133	-0.23443763416056154	-0.5890472027446343	-0.5146823393909634	-1.8982872465251552	0.7385776481350723	0.23670410361763589	0.5232674175706211	0.5915469479903666	2.680287158304357	0.47904610645498236	1.0257545721769064	-0.2619986929972572	0.9231702469712311	0.127479323052188	-0.9466583248184266	0.39525140370425554
-0.6162137327668111	-1.0295887756566624	2.323346628122116	-1.2000278505794784	-0.757708939687455	-0.016874580265308255	0.19159828750787192	0.29536526345671726	-1.3646749989468945	-0.01846215594047109	-2.6262001342186787	-0.35896078539056986	-0.4240238533815601	0.09420738005496643	-0.2012251340838585	-0.5278046606283312	-0.4799042198491309	-1.8305029760322935	0.636054883103595	0.3958400237469112	0.38208253145950366	0.7342436856503096	2.6773145832887413	0.4660167456666554	1.1517271300051097	-0.31403129985511197	0.963295527200972	0.07899392396767332	-0.9070178379896221	0.2802259968097326
-0.5668719915576863	-1.017663331268421	2.423867044969872	-1.1613284547265676	-0.7237928703396708	0.006338163910757128	0.10026738933604018	0.2460862656166043	-1.3508109637460464	-0.10312987237045881	-2.571462474392308	-0.40077312129834225	-0.4600335737167199	0.15641992701466736	-0.16237218784705254	-0.38135237289193014	-0.5063343244428379	-1.7645735857849463	0.5415264722107145	0.5030443851033453	0.2512654050612671	0.8174084025962889	2.6633682772715352	0.5526095723926727	1.207064871514448	-0.424267638606762	0.889210336361856	0.06805724499744671	-0.8679784104180532	0.10433464541329777
-0.5259828960397025	-0.9871611914632503	2.549722010980548	-1.1928834725918809	-0.7255730144837393	0.03844587729890434	-0.005959964688005281	0.27551196959501445	-1.3297945945269365	-0.159823954759937	-2.4915358912739136	-0.4042094086237668	-0.45317444821001496	0.3021311624806229	-0.19611091810516154	-0.228705174686127	-0.5062212047552809	-1.717466265184893	0.4418054850381026	0.536209274567145	0.2783360236522714	0.9077682597735611	2.564786405814759	0.5766872185698586	1.301187652591316	-0.5456757369290164	0.842146567022757	0.15328848193169037	-0.8019794020944824	-0.0652433175970377
-0.4561787236210568	-0.8832058643415621	2.6725900619861718	-1.1867591190344196	-0.7096619468143943	0.08467141645688797	-0.1264027205763385	0.21918564410108896	-1.3259841047297614	-0.10679092913348143	-2.4678847276995457	-0.422543669138734	-0.4242998342579238	0.43969728665236624	-0.23536608457866276	-0.2256101627390282	-0.5329164084408146	-1.6128646157858413	0.31996411720446727	0.5557709388696787	0.31363807534840615	0.9627732600244716	2.5344763805288766	0.680746642536314	1.3791608240189137	-0.6010908474185351	0.7717545989981657	0.16087796734238857	-0.6866958363552534	-0.228181782339335
-0.39870611695471386	-0.7918589782218142	2.840228588549907	-1.1478614712268627	-0.6378673489656822	0.12756176506891317	-0.2803613008723933	0.16400810706855187	-1.3531741033852114	-0.004977954713571264	-2.398888113554194	-0.40924715761037084	-0.2644858456279183	0.6121574293786607	-0.21259717084724575	-0.22586102503128483	-0.5352707385948989	-1.5461317504054501	0.19429301858934314	0.47193234119460054	0.3926724110290604	0.9757846219662583	2.4739767990560235	0.7687735345318827	1.3679654398244159	-0.7192289389886708	0.6704483457736748	0.23594509815424997	-0.6397731319234866	-0.37412085381046506
-0.4127191572058301	-0.6765602125967094	2.9727572077523647	-1.1500932900224252	-0.5197693850709902	0.07784554350698428	-0.36436395795186727	0.11312053817800205	-1.3838094419810563	0.05727370677319614	-2.2676366793273877	-0.35626467422174535	-0.10831050785766212	0.6927786982985932	-0.21366157361613441	-0.27009593264055837	-0.5892374071308948	-1.4545845645687512	0.08575485248111744	0.3632289516408236	0.5008936303947353	0.92102975794362	2.37615087119491	0.8500556340613926	1.3910729563915925	-0.8257970847417923	0.6031973396474906	0.2098181569850933	-0.5997325202177438	-0.4424956850333851
-0.4449372418213505	-0.6008187170300907	3.042885982128883	-1.1459572060314067	-0.4115117958554942	0.048282997775194444	-0.4588336968527408	-0.05165051148428694	-1.4457895228961626	0.1708964743321773	-2.15464377174166	-0.2872083525118545	0.17283009081228018	0.7400617335636188	-0.09491555488703174	-0.39906866939416574	-0.6412838369824393	-1.3388753309153962	0.019332525089704393	0.20669089285843656	0.6129362766181867	0.7588778697173219	2.311655128929364	0.8496199444797801	1.3770213461506284	-0.8413160436870092	0.5185775383339398	0.19763737350859098	-0.6045879194683541	-0.4484092619975968
-0.5064464899004794	-0.5114580606970826	3.057288564871244	-1.1918581598174218	-0.3540797581565882	0.1168190168008425	-0.570447351213707	-0.204111383333223	-1.4943893562083528	0.30304105417223304	-1.933278121214439	-0.19791220229134576	0.39210176301376765	0.8162711082275314	-0.028450810406197603	-0.42529292768962756	-0.6710863963081352	-1.253282836146316	-0.07262400521733872	0.06366064142477797	0.7067545811758993	0.5972163358060214	2.2452756515205214	0.8819463417293345	1.2742451859119024	-0.8984999328957131	0.38990434158205006	0.22716925290187806	-0.5720774388517708	-0.41491003952070393
-0.5485025298533669	-0.41483453640455475	3.0522496796321335	-1.1860672346336423	-0.2918382517016784	0.08238664176947683	-0.7201478784555624	-0.3118259044221709	-1.5238852576603967	0.4411308117792473	-1.6824456415620996	-0.11189409746517498	0.5781862298774548	0.8394672194989315	0.15074890989823553	-0.3971312780637937	-0.6974892991001422	-1.0979413663118802	-0.1472258606270303	-0.02437241796524292	0.7608085952162538	0.4161509270724732	2.1639363294402463	0.8732315445822326	1.2128165318110375	-0.9768067377493275	0.2870257375042393	0.21532329143021461	-0.6278472631877308	-0.4180808533647994
-0.4133164766410394	-0.36340652373052135	3.044640290014172	-1.2550552464834166	-0.27736857580434465	0.030901109240217207	-0.8962169386197342	-0.46489504821436023	-1.5323746322075296	0.5482883336198895	-1.4509238914070928	-0.1634807765759822	0.8471670523763958	0.7200794259498151	0.36113932870004983	-0.36964157777464135	-0.8234980912319336	-0.9024877877618735	-0.22066681093285778	-0.05473063905896436	0.8006076182447632	0.207184677361291	1.9831886094624789	0.8237800229330347	1.069833255135168	-0.983893691152008	0.12689067893695152	0.27454339380288306	-0.6106362616268116	-0.45448185315519785
-0.31023152181624103	-0.2719791146218816	3.0492025988331806	-1.2796617000161676	-0.2626804994159352	0.06238012822966691	-1.0114898157264753	-0.5559827696997477	-1.494338630435173	0.6058671945543183	-1.1524023594918167	-0.17960183992601955	1.0868618602888522	0.6406690554272528	0.5750065162984408	-0.28866677350628434	-0.9772706344790956	-0.8131725070332516	-0.29048240684916904	-0.06394145933956456	0.893752108263078	-0.007376853488215862	1.8627451102354975	0.7627620640410628	0.9731561921030458	-1.0307880277431793	-0.010292737656353435	0.28791746125505047	-0.6387514607851503	-0.4473800914796474
-0.20222657130312638	-0.18208842869009426	3.08374172280759	-1.3428918311007725	-0.27452207796641936	0.043417100783389284	-1.1231291464350117	-0.5664565178308937	-1.435167924542991	0.7059425825303082	-0.867501886034449	-0.2465661690307118	1.293301615269485	0.5480467596597319	0.7595982807165603	-0.2572222050183134	-1.1131855266396482	-0.7132386145696675	-0.37871376395899603	-0.1243653139080938	0.9403972017037148	-0.21777541903859648	1.7159639538682931	0.6884849842190646	0.9232368606464145	-1.0114462440619127	-0.07981541969456145	0.29454792611286934	-0.5967426617601103	-0.4579981538616849
-0.09836259487689628	-0.12747811860043914	3.1455597010741045	-1.3561719025586494	-0.3183683355496273	0.05569707966579577	-1.1837837663637338	-0.6233447362024275	-1.3830972369835979	0.7680508302386557	-0.5359465211874718	-0.3210588913309727	1.4637023625232217	0.330454775207521	0.9405469425062541	-0.19877044029656407	-1.2995084376932688	-0.5937323587078042	-0.4360048114592752	-0.13791742369930868	0.9421017135470675	-0.46025948680037143	1.6654141160562894	0.5908939266330888	0.9436077829574987	-0.9689698188755143	-0.18223264401242062	0.14606211229167995	-0.5239439275910153	-0.40339635974679683
-0.03435331999148223	-0.10293005181630947	3.1611046422453777	-1.3955807198637769	-0.3158324364933539	0.07309865447112437	-1.2534427326024422	-0.6147094504162427	-1.286805107438469	0.7482463865215668	-0.23907447356998493	-0.3958683831286619	1.608249485691994	0.24948166442514114	1.1399664938496417	-0.13857716351643473	-1.4090208061810023	-0.4779504500773931	-0.5018138574249178	-0.17769421333104926	0.8826034233046973	-0.579859387256098	1.5523509553922286	0.5141885284644595	0.9286285732642268	-0.9505659768980091	-0.30916345266069295	0.0001023942539364775	-0.46280286902565815	-0.37969656845318445
-0.019106490128983196	-0.12771794665328623	3.1357202188059348	-1.4963659782685854	-0.27099928490791725	0.094098167229722	-1.1759165817042496	-0.6442444219464293	-1.1600319365000913	0.706957541549362	-0.017824579127934094	-0.4904184130118076	1.607795723921089	0.12779068284468661	1.2657037881751025	-0.14546477316870957	-1.546162433252357	-0.45949416413490407	-0.5964085160336434	-0.19247454665558122	0.792376693606775	-0.6721688227849669	1.4527187941747837	0.535824694105715	0.993553324669555	-0.8832276589774176	-0.3660800902384082	-0.1001108396199284	-0.3962294262559299	-0.3888871905271499
0.020903043595061184	-0.16264768014392914	3.1408841855639418	-1.5871688016731085	-0.2584923140050474	0.11169411180383218	-1.2097309771377052	-0.6980982470045596	-1.0115325383585319	0.6680770762196332	0.18329423441594747	-0.5789234487886333	1.5879302421831858	0.12658434517634404	1.3677406610950882	-0.05932549235416049	-1.5545314893153863	-0.42029134018015685	-0.7124161358924376	-0.228881726760589	0.7090502070984168	-0.7108164677818534	1.3669144576157657	0.5327165471735124	0.9833086224905996	-0.8177852140727582	-0.38922225254501974	-0.14223962241278965	-0.40453767989032113	-0.47386549006598244
0.06631948032734232	-0.20440006749031245	3.1188421303066702	-1.6366301096016755	-0.2329233896159962	0.11149062105954133	-1.2322185598084796	-0.74486752664015	-0.9122364588097763	0.559405308328443	0.4238226063150501	-0.6967596071734473	1.4825757728853008	0.12641532992415022	1.321953189575606	0.09707495757720899	-1.525388597375859	-0.39891982948280025	-0.798255743019837	-0.30425572226986264	0.5946524882620635	-0.7315651500518164	1.2886764036738354	0.5774475788392358	1.0081266066857801	-0.7664377253586828	-0.4611042288595404	-0.1829278680571817	-0.3746856472617121	-0.5624468739334774
0.14558012314869054	-0.17893449406236592	3.1096399304607294	-1.6274103164916849	-0.1328055506745221	0.0529302188845201	-1.2177562086215739	-0.8076748971221726	-0.8726483997983558	0.49641541556175384	0.5911582059813686	-0.7916256448600087	1.3917286432356142	0.1417413368935811	1.2650253639706424	0.1386465188142064	-1.5103423046238098	-0.3298741405015864	-0.8226054421049016	-0.38692855438540336	0.5934119813585508	-0.6687940354315131	1.193146817619787	0.655346322023924	1.0265860316328297	-0.7119501376406607	-0.441803860881725	-0.18447646648814892	-0.4075710628638811	-0.6255662718733854
0.24163013215887644	-0.16744978080789177	3.0409369270686004	-1.6132248716349362	-0.010525749222963754	0.09645448518707431	-1.15072294575827	-0.9145461017438261	-0.884238103318156	0.4456313159809439	0.6947067941154355	-0.7631706607898443	1.3211271162893692	0.08582388372706516	1.1449738969483785	0.10212609272629776	-1.5086703890071405	-0.343112298856182	-0.7991066293672742	-0.5473802717871749	0.637562737623823	-0.617730143177927	1.083023185289693	0.6833590605956119	1.0282073649052097	-0.672660139213243	-0.4116294662114533	-0.15857246003737552	-0.39158657552633597	-0.7212081996712228
0.13175663528561668	-0.12260555413529894	2.9983585447119188	-1.5216653601582724	0.10323079721166177	0.09193324136910223	-0.9845876080829212	-0.9085693098068981	-0.9054982590889635	0.4445361397047014	0.769748570229361	-0.6517852889964846	1.2643494218627942	0.13379780485426823	1.032931962834278	0.04360202478994918	-1.3679208741883877	-0.3649932481172412	-0.7222643412945142	-0.7541969073954236	0.6853564506916344	-0.5539021877143452	1.1003128501307784	0.7338313809137542	1.0869467688507657	-0.7295327266615694	-0.37493317035593643	-0.17505444649427312	-0.45757468716904864	-0.7682972182430359
0.09908193301884027	-0.12640299167181077	2.925516768023628	-1.4508739528021195	0.1971024164211011	0.05987715745078841	-0.9012466178647752	-0.960691172596734	-1.0121730458825562	0.4620005773653788	0.7863408478982478	-0.5088321562969743	1.1894668861727111	0.13318026823322554	0.9047619526211742	0.004327895934547052	-1.2459771875440628	-0.30617512132589175	-0.6063555791662452	-0.948484293013002	0.7034061740363111	-0.5238162561771686	1.0578526127015304	0.7819641698459319	1.0615887851887063	-0.7588374019993798	-0.28653571814896134	-0.16524765181462533	-0.5184051229385056	-0.8079398845196654
0.030066008183782012	-0.17700900052689103	2.8300344447598	-1.3106204262527104	0.263946657467249	0.08039168063796005	-0.8181102592316692	-1.021362815734856	-1.1414997673847957	0.44393679908339906	0.8130841957925986	-0.3663868069108652	1.1434674752222231	0.09549766693334623	0.8807748179305872	-0.04212841256582618	-1.1170450073578198	-0.3110956258798268	-0.4757361510927501	-1.1498788510124762	0.6916466002146245	-0.4188093120096161	1.0617766928167076	0.7349218617613401	1.0190103714048133	-0.766178008688294	-0.1939430272981662	-0.19106645035775668	-0.6607263916849788	-0.7799915021213314
-0.05803219211819251	-0.17690815752086902	2.6543938676073906	-1.195760210716813	0.28801905811429096	-0.05095966574543224	-0.7111125220191572	-1.1016001261835418	-1.3068077940051988	0.4394921526864694	0.8102733187175273	-0.23840945444427022	1.1141404215633062	0.0744480642691667	0.8539951092185005	-0.045900758131545	-0.8980163844106815	-0.3612475783722656	-0.3796314784748288	-1.3479080989949097	0.6160915369705274	-0.34169977763164583	1.0258704763227704	0.7487745582136788	0.880815581728409	-0.8680097146282562	-0.15585603795806174	-0.14273982110574887	-0.869781650397259	-0.7693463169130708
-0.10580477076916397	-0.27205726001144315	2.522496197585697	-1.0648347305016201	0.3082941724854717	-0.07793420887080177	-0.585103156240412	-1.153741552159503	-1.4510637919450482	0.40174324840792497	0.7944819933262377	-0.1272932462725611	1.1086619257374644	-0.16427897441506048	0.8421376375328679	-0.016646995144365302	-0.7031201194418926	-0.3065920344553858	-0.3169182428902588	-1.4696952832231203	0.6140827935616926	-0.3432967643050998	0.9304665796952521	0.6198660470270896	0.8421078088246412	-0.862812374234878	-0.0684810474136128	-0.10859964125834079	-0.9201538645227558	-0.7322689306026471
-0.11666572830062058	-0.31240435985136566	2.3534382332790376	-0.9110719905589436	0.2759707282426792	-0.06320116242097043	-0.6263808533228067	-1.1861658631352339	-1.6153270947682885	0.39652061632270497	0.817379644659983	-0.050281221026115416	1.0500582221126185	-0.34087457557542755	0.856776667564634	-0.016295387959977085	-0.4380793551022271	-0.19133778220148714	-0.1187447001052401	-1.6228977142566663	0.6080925345181735	-0.27006787742250654	0.8704933477937228	0.4703390316618778	0.781878200832544	-0.9224843715876402	-0.044381227070484926	-0.12648331692596645	-1.0029034352094495	-0.6946112241610356
-0.1375152865677017	-0.42602568815679104	2.191899409899489	-0.769332287643304	0.2516426806421798	-0.02768950492960639	-0.5788113379493465	-1.138062374205851	-1.8153131526866972	0.4262828172718766	0.8263536351628276	0.036777738668070784	0.9954474274345273	-0.5858796415862214	0.852340875790398	-0.017631296177959374	-0.2706154721230148	-0.0806552909644285	0.03901507164192701	-1.7544859116323888	0.5732994574752032	-0.22687761882805724	0.7865570251605938	0.3329443975138562	0.7594355965480617	-1.0079781911240573	-0.07522023908939088	-0.1493776580199726	-1.0585956349501864	-0.62068214925696
-0.16248518610121498	-0.5517856987896537	2.1100454306091514	-0.688626244573066	0.24055652245483716	0.004475555850113233	-0.501901308079184	-1.0881705237740251	-1.9461409785244932	0.43835455172631355	0.7462332204756105	0.11615006323560087	0.9946548041145296	-0.8078912606167039	0.9669131669042329	-0.09001414385485426	-0.11315144534762103	0.018479141065311133	0.15749875935302643	-1.805765160210917	0.6165760803509871	-0.1494234814158843	0.6811692519608689	0.19603782016048757	0.8075851998660974	-1.0149290457442166	-0.03335251351407094	-0.13154090222526543	-1.1070635737444718	-0.6030713912302366
-0.22469937693057912	-0.7270966816570632	2.0422464974358854	-0.622149644930171	0.15847979933427778	-0.01404388254806486	-0.48193200183973656	-1.053862802840332	-2.0014381280985174	0.3506636110857609	0.6712884399778793	0.1639349371067582	0.9370177037699969	-0.9688920202007395	1.0656876133319253	-0.11231938693475677	0.11110418861673196	0.08640642406519763	0.20777441924819767	-1.8304657973619491	0.59527992811314	-0.1527922445460389	0.6357494903350536	0.06971318046679262	0.8916038787587233	-1.0524387460519908	-0.06984817629021009	-0.23231262069627698	-1.1092044138398376	-0.5840157273499387
-0.3273204875985565	-0.8805285065366455	2.045855653414691	-0.5556468062720582	0.04508954123307472	0.03850134509682328	-0.4964919936460491	-0.9519282966649373	-2.05359936494854	0.23888787493776506	0.6342786349948905	0.10561202657333127	0.9089367873149682	-1.0200684335826526	1.1777799921692984	-0.0794235961031909	0.3284772928520585	0.17278954692988419	0.24890528707807488	-1.8148964165455552	0.5816213728816736	-0.14503225043828705	0.7084613355763028	-0.026124751934696894	0.9699581219668655	-0.9943546182710525	-0.1438928493600383	-0.3114136661193972	-1.091892895322769	-0.5711973006640967
-0.3923576038558941	-1.0692858144317117	2.006552348549635	-0.5512265693950203	-0.047922218258202545	0.06716013273788708	-0.5797849334738728	-0.8861090543911001	-2.0961893297906378	0.11397569099847152	0.644810363119054	-0.03047508204383731	0.7824217735233905	-1.0403002746788783	1.3025105894320368	-0.03374428020796837	0.4988958506966668	0.22262118887711266	0.2123521154787357	-1.7658350520890003	0.49000438697239074	-0.15568246607731637	0.7156191677135347	-0.058971804770125105	0.9746827105071955	-0.884575864282921	-0.19199516916932163	-0.35859752397969313	-1.0155111023199574	-0.5517182945730299
-0.4739217670177089	-1.2226266420334666	2.005463031017976	-0.5627335967177967	-0.06596460364992114	0.1455909263019425	-0.6180186661577693	-0.8596185917729968	-2.1381509007261887	-0.04372943846842035	0.7386562163202891	-0.1635442828142713	0.6818025062472752	-1.101446137666274	1.4515894597451506	-0.023385826680090316	0.7228443981191823	0.2439841884121679	0.14151539885180436	-1.740292465984234	0.49325694232115963	-0.14996329547724083	0.7046012747481042	-0.037269074046241045	1.0585413996622464	-0.8339200471088116	-0.3179156819802142	-0.4345108548862825	-0.957982226067411	-0.5740617090120756
-0.5414584075237523	-1.3576209559687982	1.9920001429777088	-0.6808719787069286	-0.04702141488159858	0.23465438330166782	-0.6488609872554684	-0.8696034511113458	-2.2076058407248444	-0.20092892310490246	0.7242955762678707	-0.2606941647854174	0.571860144081356	-1.1336708181575414	1.55904216605173	0.020310471751091307	0.9581869936014158	0.24812191583781923	0.1495599954407968	-1.6804280080086946	0.5230121431713111	-0.22673990857575266	0.6773738529215102	0.03801050407455347	1.1335796070976183	-0.8379781908574436	-0.4860109986916374	-0.48539279752756526	-0.8659822027660391	-0.6838858128597499
-0.6134886017459983	-1.4499402794754803	2.037528232545847	-0.7628964504086615	-0.014644065348707214	0.41952824710284764	-0.7515323341115593	-0.9216329374905958	-2.200795716400269	-0.26184780828734316	0.687151544120948	-0.28883057033487447	0.47592116726275213	-1.071526761623083	1.7005184624401082	-0.0007221623581533887	1.09066081045705	0.2571834309491937	0.18335774926050036	-1.66871069326384	0.5447087610715804	-0.21343161354064838	0.6469080410125543	0.08212132412976549	1.2680133712743917	-0.817300918506407	-0.48519501451288355	-0.5633267251094016	-0.7788567593618864	-0.7781443234170002
-0.7074671558771748	-1.453716755139064	2.1171457859445133	-0.851474561969531	-0.025112272814295594	0.5321455846338233	-0.7321353748090363	-0.9883392986826147	-2.190950373796958	-0.32074504965283734	0.7579892787588831	-0.2688784717374598	0.4554159809499181	-1.0007973065783862	1.7964777015983018	-0.051781081748337954	1.2225753317313937	0.24900647005157692	0.1910549307237385	-1.6878412097314548	0.5309234713607882	-0.21417699330862527	0.6382247287540012	0.1635234318558262	1.3240544050649827	-0.8409425680472659	-0.5396099875126421	-0.5426229112566443	-0.8167999144845185	-0.933783791835325
-0.7797541491364735	-1.439187400010111	2.2067184032680505	-0.9902575827767771	-0.04743141333686953	0.5313428002925878	-0.6389240181186502	-1.0802414212919	-2.1539410011056597	-0.3872316409979838	0.7389761421901666	-0.2378496283874696	0.513374443856505	-0.9704550446366984	1.8893314088182875	-0.04606048579623719	1.3301457000933168	0.21159736016965755	0.1579542052627485	-1.6747217208405782	0.4915879945047723	-0.2768100571770459	0.5817436952480552	0.23605992526343508	1.3920413717398028	-0.8093525424844575	-0.5649399376348933	-0.4953459881830196	-0.8480413516818412	-0.9794661450297882
-0.8664463209419404	-1.3771036873499605	2.3273041123813956	-1.1178079468347968	-0.010822567156662249	0.4722444188440596	-0.5489902731687379	-1.2419478549039753	-2.0633712687459047	-0.43800393323794806	0.7181866486627254	-0.21936502851679518	0.5826982509569886	-0.9177095675789484	2.0524301861703274	-0.0475593341496485	1.371770314085407	0.21294597792461403	0.17888329745927967	-1.6565026636011708	0.4827724635935745	-0.369443491150285	0.5597219439672158	0.26211561018526186	1.4342805137415784	-0.7375493090639264	-0.5389779026794939	-0.49164932182301174	-0.8567351611960815	-1.012897059911331
-0.9028045766992824	-1.3208482543148539	2.3907734833594234	-1.2548142551397667	-0.011542199348210025	0.4419839799893956	-0.41893447085209	-1.3972108430173855	-1.9964685165291431	-0.4719040803643099	0.818195954576811	-0.2236162332237906	0.7076558365402201	-0.8915822539018785	2.1547740266961335	0.016014457258506094	1.4357820298323656	0.1775520329233437	0.26789512536106475	-1.7016917073366709	0.36420826750935503	-0.4173681082583637	0.6326384762466049	0.25257216825577516	1.4571886667265073	-0.792268828946675	-0.5079682142083737	-0.5027434455219354	-0.9043339575010354	-0.981299850649793
-0.9376771260009376	-1.2509704696997184	2.479787192123838	-1.3872270981177173	-0.04905286970857331	0.41754063617177073	-0.3617797096332875	-1.5456501918100525	-1.9272744735668677	-0.48027775566602876	0.8511540071886186	-0.18499053942886096	0.8774551364482945	-0.9476353028085829	2.3211991462977943	0.08398519808485808	1.4373530049653749	0.13565396296517657	0.3299049666400805	-1.6971758411605484	0.2614778337969235	-0.5113351655778026	0.7652644131009102	0.2676950511684989	1.5338161510252082	-0.8800084683258202	-0.486449815577943	-0.47002244252285463	-0.8769147980883568	-0.9873728316317749
-0.8510921903762704	-1.2286627677135489	2.564191092758272	-1.503968443607295	-0.05090884497365918	0.3466706564606276	-0.20377677993018292	-1.7824370800080043	-1.84483146433107	-0.44164722449428384	0.8849178518798604	-0.14262321422126595	1.0707521055296387	-1.002543896880024	2.4655838867084	0.09375195069996783	1.3998434264577386	0.14822380772643134	0.3142490194406113	-1.6688432691515782	0.20440029444762375	-0.6156474818759792	0.7598772357794641	0.26980331414049946	1.5279680486809637	-0.9784816009275111	-0.4670410694840216	-0.4647806304671581	-0.8798787471211907	-0.9648360713663733
-0.7325572175731672	-1.1504078268817741	2.662850328271048	-1.630648298311628	-0.044577289495936465	0.33161896942384333	-0.03310865784731974	-1.93667906066599	-1.705684838822219	-0.4331947488162783	0.9051707560786987	-0.07397363711402463	1.3712802230491439	-1.1918513130164783	2.5924794033448957	0.1255034956521262	1.3097640156263393	0.15931178240553562	0.3933330152689313	-1.6523375711280253	0.1527711907909423	-0.5995243030238646	0.7513156977017266	0.22129592065344067	1.5419801096926453	-1.1146575912262184	-0.46693575381292113	-0.5027804831065839	-0.8602032398293111	-0.9944383808600541
-0.6560609282051211	-1.110883100167939	2.80462310504414	-1.7282907632019087	-0.08313192449745752	0.2763473417241823	0.11311025684634646	-2.010687070931458	-1.4954949509333302	-0.35799715552403516	0.8688188547973654	-0.01932685230819242	1.6503372854555447	-1.3250609672165485	2.69226919313731	0.09918919768391485	1.1234439005767265	0.14765024103418906	0.5006644966466156	-1.5802530227666969	0.03783956234040657	-0.49331864318897045	0.8004349318351653	0.1305916744499948	1.577611539122323	-1.118190825029028	-0.4334224926984203	-0.46074397233110975	-0.84688751655724	-0.9918644800042301
-0.5693935473284686	-1.0900999718925266	2.953278531977298	-1.7950497324967796	-0.17438588600645907	0.1832592790122532	0.29651590662629185	-2.050801145507342	-1.2975221005292605	-0.26911513575186685	0.8713812554482342	0.009606380390040165	1.9306683953074895	-1.402761084226262	2.7299097463091115	0.07499474581007701	0.9275380412117503	0.22435410256096078	0.5116662610973103	-1.5038005224106632	-0.05709396740475583	-0.3282626951793255	0.8905801515134092	-0.041001142938728696	1.5308150280611106	-1.0701445278032726	-0.3954225111416689	-0.5140197336678048	-0.7743802141695189	-0.9987631938194506
-0.5078533500186597	-1.0721329582370465	3.1216715059303284	-1.8570999958743557	-0.2638710694613634	0.018468378749517046	0.4694326571103121	-2.047255914460609	-1.1841772531131542	-0.24918915816720094	0.904248200037834	0.06047862860186868	2.1598509575966336	-1.5039673377508425	2.7367054530635406	0.08083574154568841	0.7506128787464148	0.2532626132604935	0.5357082251736953	-1.3939724474092312	-0.15189927167671863	-0.19849132149089027	0.9751631924258556	-0.22897339491928656	1.490076106515755	-0.959736273066228	-0.45521345847473027	-0.5009033522480134	-0.6803819303685494	-1.012485129779858
-0.46052798309106546	-1.1331905657975436	3.2023506689292534	-1.9449541144133924	-0.28811910407755364	-0.1443394512847004	0.4980415626717427	-2.0348576259655484	-1.0666549490004713	-0.23345990006942494	0.7599969383295164	0.0663798529633382	2.2907136341960017	-1.5572259216647573	2.820881263453783	0.09737507926228797	0.5846646953226814	0.20798840431474058	0.5659874849671327	-1.3109740494227013	-0.2466612988957111	-0.06442884116223511	1.1366247131862945	-0.3301983228181496	1.5107354390724066	-0.8732812578727918	-0.4470342498231436	-0.5954700360382973	-0.5548481234021093	-0.9341707425858152
-0.3936859610389634	-1.21604661557865	3.324079528126694	-2.0122133791174184	-0.27626697436430364	-0.16956963257531713	0.5136779759826432	-1.98592580310654	-1.023473688205345	-0.22478671794331265	0.679234815813594	0.08168714147282234	2.4331703537128258	-1.5235639656749596	2.8462301190549684	0.09544171483185213	0.5064406542562737	0.1771485645753888	0.5571604193069046	-1.1479328671469318	-0.3404237867596637	0.05490508546947437	1.3083697774024805	-0.38736369180851393	1.4822247221955407	-0.7517515830363162	-0.49248169694121674	-0.6942201714715778	-0.44090720292553576	-0.9660268140793876
-0.3082093046755474	-1.2895468673963297	3.439794182899702	-2.0279312406909322	-0.2927110473169551	-0.2569840923866167	0.4676616384575931	-1.9250108130190449	-0.9720862086715769	-0.2348181438996991	0.6451090537346826	0.06821753498012997	2.5304086257284695	-1.547477487571366	2.782117168718195	0.13845995570734562	0.45461060668096753	0.07609373240920585	0.47747259105911094	-1.0615703560090155	-0.4141357521913124	0.24659019584143035	1.465990241335074	-0.3854196595758736	1.547494883844293	-0.6385044497787867	-0.5821734700643239	-0.6882332031524908	-0.3367414356483277	-0.9703789500769242
-0.25510094100761765	-1.2973851010984034	3.5166860675036693	-2.0240897178499444	-0.26122865084115	-0.3102799703804019	0.40218277789279944	-1.8709028574016298	-0.9295590832201338	-0.2020986400321581	0.5274156507732032	0.06611621162327815	2.589982761110856	-1.530155063699125	2.7244555061445714	0.1296084767264601	0.291734369165289	0.01865822341425155	0.4673561594843466	-0.8814059666859112	-0.3641177821077725	0.30240784635381973	1.5527408425878513	-0.3507246715613813	1.5194236028483417	-0.5072939490342574	-0.6451508866561648	-0.7194384180374668	-0.17379137110557258	-1.0040840375135967
-0.17863296979134027	-1.259717472238818	3.5482723176458917	-1.9413666987844107	-0.13917108432762343	-0.3788037225843225	0.40426403695175994	-1.7507686714581474	-0.9364848168814927	-0.14149346681340505	0.3559837126849667	0.10826741567601483	2.6973687930282004	-1.4255191220734171	2.654986816608588	0.07498686394525614	0.1083238043197851	-0.09534910787618153	0.4513841986906203	-0.7637263609328807	-0.3835202000873585	0.42741566412637083	1.4978746973528003	-0.3293390198881917	1.4067785506729413	-0.3646346980952324	-0.6335981515519145	-0.7027431738526817	-0.08931738771327866	-1.044326632912147
-0.1815029248587077	-1.1853562251549723	3.5619180780334077	-1.8653780740035106	-0.012675681598346877	-0.3981015699618554	0.36568235636419777	-1.6158771630633386	-0.9690681765876359	-0.1196336284496919	0.14967443619793014	0.18877590207486797	2.7633673335415168	-1.4502076698176323	2.5919539374774776	0.07373120415118704	-0.01806789819133354	-0.2087556171275871	0.5347413720188734	-0.6927774539432642	-0.49524123128597675	0.509318122945344	1.4142351101884711	-0.30683640210644214	1.3281311228604356	-0.24068718036918252	-0.6376192086273355	-0.7060097413775999	-0.033584224332134316	-0.9924313506054357
-0.18108086969091475	-1.1365307124683983	3.5883831107974977	-1.7820571547593151	0.05868063124288188	-0.42198823749543707	0.33554112571062056	-1.5284402183995869	-1.0669474928625082	-0.10194105479874553	-0.04011335345368435	0.2952512990522122	2.654952570513175	-1.3087186529549206	2.552439859640214	-0.0010741876162008058	-0.13206012855760835	-0.36346062331566154	0.5048333163902041	-0.6556405540561572	-0.5116631907412212	0.48617200934069527	1.2700837942504823	-0.2914254291359567	1.3281708864486848	-0.08696690640176154	-0.6023231465835287	-0.7143648941655859	-0.032195804715544216	-0.8886840082118287
-0.10910301028079913	-1.0969895146563853	3.536081619484533	-1.7294343038839866	0.0930771044674014	-0.4881149142375585	0.3991922162157457	-1.510089949813417	-1.2444525694988955	-0.07791520516982911	-0.22501478936003733	0.29267296482006344	2.52970719728688	-1.1840645885786354	2.522882882294257	0.03538065882262189	-0.17179835920868808	-0.4806345887463638	0.4236599768433983	-0.6992807615698242	-0.5348191857996454	0.32878210374761696	1.1469500423529084	-0.2442319217843744	1.2292917722172971	-0.06064215275305125	-0.523058578932116	-0.763669972605203	-0.04568033841361172	-0.7817052454712947
-0.017096761651679025	-0.9887388353477824	3.4216700291425655	-1.6078609836943876	0.13179592585537928	-0.5074042935510594	0.4476056745450957	-1.5344799942528238	-1.3907350999323072	-0.10784735008404205	-0.3477511361088893	0.31791188634615375	2.3887884789812492	-1.1134080654534633	2.4857276685054503	0.08012125909645898	-0.2800113914612225	-0.6214912915171198	0.3435562876467997	-0.6845374390139536	-0.610460516420091	0.17032668766816544	0.957734449021806	-0.18701953491993606	1.2219870032611482	-0.032806587012580546	-0.5018234326139397	-0.7197949829428443	-0.08338658663082552	-0.6314522078158247
0.17025486151094296	-0.9834621159274318	3.2796439227109473	-1.508489524189145	0.17773320086610275	-0.4985708958699693	0.4960269248296334	-1.5255334152317954	-1.4891544564162644	-0.16173096746241564	-0.452271296998505	0.2318118613289431	2.304695655355052	-1.0298916775428146	2.4809860555963783	0.12582747830294538	-0.334676113201116	-0.6969855687829765	0.22099782302113952	-0.6537838839883202	-0.6750826759269859	0.02911077394111173	0.7782304720993737	-0.13167086981760218	1.1530701084161599	-0.04868431506001118	-0.4767205422771944	-0.7541397140262074	-0.09043899935157391	-0.5353708619679677
0.3934051235678885	-0.9528873998842791	3.1565945826684416	-1.3988150260380383	0.18015139012117617	-0.4451541698969782	0.5535656902971162	-1.4609586778860988	-1.566534503518017	-0.208387583986537	-0.4937710310509372	0.17096222133271072	2.212484440187483	-1.006811805244242	2.4205976073278554	0.21987884831060028	-0.45493789443818305	-0.7838567006391957	0.1508503224325095	-0.6414840363167339	-0.7144965255379391	-0.021131335677704217	0.5288954274979383	-0.1365637050452241	1.0745106944465004	-0.066442412801577	-0.4182633231354763	-0.7505639708541965	-0.11965817432124475	-0.509531829891219
0.5811713889947768	-0.8839113155676241	3.0370886912245623	-1.286802162167376	0.14404788459019305	-0.4479312200543653	0.6116782683311898	-1.3672052098580607	-1.5433868947242901	-0.3023562697728073	-0.4814536854812351	0.12837648036704447	2.087892809285951	-1.0627842713352318	2.43112794331089	0.3520151900484354	-0.641472211828707	-0.8877136233368172	0.12981038949072093	-0.7782073397442284	-0.7218090858796966	-0.11399997628234489	0.3061598093495677	-0.12581666184827694	1.0625083461797755	-0.07575356786918104	-0.3342333525462497	-0.7530663239501585	-0.13090062521360069	-0.4590252527751494
0.7842581329862199	-0.8743314885105449	2.9600820166190753	-1.2129615046596847	0.055017816534110864	-0.34479955855720723	0.7216026268075322	-1.306542155435799	-1.5438396411774415	-0.38008408538247923	-0.5811061333468915	0.11213868740959843	1.9642964355674313	-1.0913330439752602	2.4562958475751864	0.391673729486589	-0.8284431797433797	-0.8927623306185091	0.1372229960021015	-0.8400433116503597	-0.7362000440637042	-0.250391997568336	0.07452584160108915	-0.14307670622959917	1.0741714226643826	-0.07858645506610318	-0.2584654292690108	-0.8791430646231527	-0.206022238329468	-0.4546321322204032
0.974136717460493	-0.9375480803489428	2.897671880275757	-1.156419156305357	-0.08632058453443132	-0.2620490630776321	0.7920599901688328	-1.1780232833488964	-1.517939515652817	-0.5034587173969116	-0.6199053777220243	0.10814169807925796	1.8027962092914418	-1.0234054067326785	2.4738943682497188	0.49684178660801576	-0.942560898560701	-0.9544498164567667	0.02357019602156899	-0.9134122994040703	-0.8988430081704903	-0.3232160304529808	-0.20206970363368165	-0.14273774717591428	1.1343244460439743	-0.14767632922422955	-0.19125516033963796	-0.9351058845292883	-0.2836463151575406	-0.48582291128960786
1.0954821485356387	-1.0797042198119198	2.8592789788710267	-1.169826630737539	-0.1790067162707508	-0.1669978637224901	0.8705705247390313	-1.13262428561371	-1.4732123672354267	-0.711982986999214	-0.5373729155680116	0.010717977589459516	1.6026041251812586	-1.0516653332009664	2.4487879912615336	0.6248761199380978	-1.0163907586849317	-0.9155557674781976	-0.08321594542576774	-1.032267595494901	-0.9065182814451586	-0.4076537164203769	-0.3097249060567348	-0.16587653408873843	1.1633660911060082	-0.18862112710195358	-0.15943749202422	-1.0331617467522942	-0.342799211574542	-0.4346824867973741
1.2118193531645391	-1.2246532075453846	2.8116197535505414	-1.2659437463406726	-0.31675403338096964	-0.1510801192865932	0.8451678232144644	-1.0538524009511243	-1.3767021168656273	-0.8842561770871755	-0.4911569991944906	-0.11476663600963544	1.378586151128343	-0.9620203787176308	2.4571418476217266	0.7215334371578036	-1.0991865032530401	-0.8930547167004009	-0.24465607182064836	-1.1155902520068601	-0.9632830943869516	-0.4276765758211881	-0.4204686350031056	-0.14660895921242048	1.2206877248484553	-0.27442682900123916	-0.08465289789571688	-1.077249723522748	-0.4133184036534935	-0.5008532321302614
1.2911974267013238	-1.3030220500834413	2.8241397802679837	-1.3288781589927445	-0.33011467055524	-0.09162184511675635	0.8005513660956497	-1.0149035288269386	-1.2807352379497186	-1.0566734167334482	-0.4661560797511422	-0.2540691406886175	1.2600927427703985	-0.9275397370905974	2.37254499576281	0.8365367014785056	-1.1389589494107868	-0.8212118529638787	-0.33612911369877985	-1.2061672033094695	-1.0538502676861987	-0.4591681245383629	-0.4290977361671492	-0.08444892650625188	1.1890149111673904	-0.3889832002840613	-0.03608013501571604	-1.0921306766310317	-0.4614854343901877	-0.5370513112537839
1.3073690987239837	-1.3764937101428039	2.8649606881186442	-1.3636369424198755	-0.3543709616707493	-0.041601109598056976	0.667864480244064	-0.8836365539553045	-1.1097441834007375	-1.2370850435632126	-0.4360409866121507	-0.33538949769299287	1.1373814909523614	-0.9091075358216687	2.3120352126485377	0.9460583351385825	-1.2277685668696696	-0.7695254824375491	-0.37640824829143066	-1.2195667587631953	-1.0153300586345906	-0.48366881530938055	-0.49863440748568905	-0.04670350811156404	1.1996476030753498	-0.4415595249024295	-0.02322397179906368	-1.0624950098816175	-0.5125259437152232	-0.6269432823326171
1.330772366410121	-1.4537693001580947	2.97278095740785	-1.3726107511308927	-0.38045540901000313	-0.020006655985707472	0.4711491506289935	-0.6939659295136948	-0.9182247112865862	-1.2584382561789678	-0.4198964355185527	-0.39252883094282104	1.0824483513451575	-0.871611884667	2.289903450166176	0.9606291069848474	-1.280827339731512	-0.6595305227128195	-0.37258744315738	-1.2970326913010892	-0.8356787730584874	-0.5733188530976554	-0.46503437110856166	0.008715945235740232	1.2060273156560197	-0.515295320474938	0.083722427416739	-1.0611332977463845	-0.5925219926142632	-0.7198615154288959
1.2548052321767729	-1.417268962515508	2.998528750576241	-1.3613234619133647	-0.4186946242920884	0.10093698464432777	0.34822320993608813	-0.570831323399544	-0.704175326446823	-1.2201060874278113	-0.3975139686166266	-0.370862063911626	1.0961036206948327	-0.9121845871620419	2.2507457337262684	0.9717897913738861	-1.3662533184423744	-0.5931200019919003	-0.29087085711565963	-1.3929822804543373	-0.6468853056189653	-0.6215376967639461	-0.4800870854083444	0.1081063615786986	1.2796182103252902	-0.5729803293395102	0.15263662739109948	-1.0505358266879732	-0.7270613723617239	-0.7711771253488593
1.140768823610448	-1.35442932985497	3.03108319500714	-1.3020291103263548	-0.41475205794093933	0.14867247063090472	0.32682306882080964	-0.45470806776276795	-0.5201804549579815	-1.1788771238388325	-0.3981020294872383	-0.3824293396082207	1.1166903618355024	-0.8738589628142022	2.2583926951859135	0.9264849047791002	-1.375747410694171	-0.4795965311704949	-0.28266173553284923	-1.435482639153189	-0.42796296176834225	-0.7670706212914047	-0.47133532662342736	0.2065982096370679	1.2709023455247555	-0.686671973510171	0.1336317710458923	-1.0018878317669948	-0.8132401212567417	-0.6886555438083113
1.0248616964308173	-1.2992458329348517	3.0942549036363998	-1.2100902212657265	-0.42770168014547727	0.1940255815565573	0.3004789414152772	-0.420390326660571	-0.4330989144604406	-1.0319660110606683	-0.3917319521623582	-0.44808165077646384	1.1585956065842307	-0.8325126255433858	2.2539443877701073	0.8598790748994907	-1.3805337904357684	-0.36760043035549617	-0.2622671801882675	-1.4603799305377012	-0.16966108028118504	-0.8626417808523967	-0.458044673677042	0.25783796904908196	1.2981417188596744	-0.8217648931008957	0.12887028918252547	-0.9580498516941345	-0.9011391149546913	-0.6927530338012502
0.8981083586661066	-1.2423555018471837	3.074620271790304	-1.1889513209201805	-0.42491857506595937	0.2069521010847543	0.24899786453775308	-0.3392190410771772	-0.34896264863187837	-0.9019731828511013	-0.2711585178438903	-0.5043908327644713	1.2306717858379135	-0.8275127152021422	2.2582898949543972	0.8404178366870176	-1.3027383436107771	-0.27736935213179514	-0.21669512619776476	-1.4646956439499725	0.026173032271075192	-0.9167967631958588	-0.408311716746568	0.26665650516257006	1.2277774138126916	-0.9769039166057427	0.1339848490123545	-0.8440263485901142	-0.9464121697309663	-0.657891428112269
0.837200674160376	-1.126719307679846	3.083091773902434	-1.140806621996533	-0.3877046239902121	0.17507495448208155	0.2135241536948711	-0.3340743048467489	-0.2612636921936268	-0.6890019053837004	-0.2119562655601659	-0.5648607682954959	1.286184421018478	-0.934030280479125	2.2635175160212064	0.7982294086749491	-1.1712353562144133	-0.08496935379261122	-0.17830370894453665	-1.4580898662101807	0.31305286981035063	-0.991453652922998	-0.40014039815838415	0.29962794018411815	1.0983850802156172	-1.0590145633764214	0.11093513247555517	-0.7875246686876168	-1.055363841147348	-0.6561047134069975
0.8253952309913298	-1.0054343393130378	3.094540691157423	-1.1157364621058055	-0.4157462691316568	0.23493927034367515	0.17918213158158497	-0.3051437880527669	-0.23740838391104266	-0.40432328457789757	-0.19928835867390918	-0.6156162488152154	1.4080974582871861	-1.007024996969761	2.302057857836523	0.7432793275478706	-1.0970208796745113	0.04557513016450303	-0.1474629326742227	-1.4060989429009407	0.45538919505629005	-1.055257031301673	-0.4870764214325673	0.36149915886183914	1.0158145033198331	-1.1135317988811462	0.12970851186379914	-0.7112652243986562	-1.1092269329557483	-0.6902522102952785
0.7921910868237618	-0.8883536372216037	3.0944924001912675	-1.0448163707582387	-0.412735756470897	0.37402920056903644	0.2066491446625797	-0.1701034085830483	-0.12478338821342487	-0.12949561906494647	-0.14754349259783886	-0.597877347382731	1.5127610481131057	-1.1176930243863323	2.242136787572256	0.6622130357326301	-0.9997924467592465	0.14922092429202108	-0.023094978585032132	-1.2847359370668838	0.7371692600858866	-1.1027694693055021	-0.5142146961259663	0.32329582900750053	0.9745073356419939	-1.1575441029511875	0.08768540107257516	-0.5996288864758504	-1.1270490713893095	-0.6649462012285217
0.7523908206567131	-0.8260396320188068	3.1098465524634644	-0.98028993042279	-0.4939596025127182	0.4776202347546691	0.22904953164435193	-0.028233950272542253	-0.05280684731699951	0.24819850814840194	-0.05271590804668278	-0.5691852860511903	1.605372325379396	-1.2446373298878057	2.2730061875765237	0.5659043394569093	-0.9123436776237275	0.29077484649035046	0.060469159382640233	-1.1777381731355099	1.0195406571091374	-1.1435883316868267	-0.5917021271907678	0.34252327378642233	1.0250674055360758	-1.0754741910041135	0.07527448492271195	-0.4868251880871205	-1.2003779067911027	-0.6531578413033892
0.7010867175598368	-0.7271795837225132	3.133900203540466	-0.9048707759749366	-0.5147531135247745	0.604686997946034	0.23821327909474288	0.0766237730609555	0.03965344218015434	0.5978274944296904	-0.008234197450529062	-0.5016125538540527	1.6385959058413533	-1.2939875975584276	2.2239640760135106	0.4711776266575696	-0.827473298082077	0.42059826370664755	0.12004796070239447	-1.1139253474366424	1.1578569092364945	-1.1157848823191878	-0.5932698317312564	0.3321734089525898	1.0382272922208209	-0.9816490345731343	0.0710483108141656	-0.4624767788550419	-1.2103076757011821	-0.6469648156111651
0.6339263134520248	-0.6882417303615287	3.106988677253223	-0.9183908561781127	-0.5392712707750462	0.7393583002742072	0.2837198743323449	0.1319229835681786	0.13744069496221192	0.8628193725414894	0.021132582492700353	-0.43900720915911967	1.626558236977593	-1.2623678346776042	2.1672896204958914	0.34671881850302577	-0.7805222301099032	0.4362721320359281	0.17783876833427223	-1.0145076098867682	1.1868572179764998	-1.0786809925617673	-0.5926927847474752	0.38863165968453395	1.109771935684968	-0.9481017300750612	0.06839256995318746	-0.44897437229940307	-1.2322409006177395	-0.6877272553646724
0.5968392129905239	-0.7650315411588419	3.1243346339655766	-0.9550054549140077	-0.5707935129021098	0.7979480043249984	0.27109129486582967	0.17827211276690644	0.1702037677546166	1.070770895287101	0.03054481954661844	-0.3836175822676441	1.52788121036664	-1.2475999158721973	2.1020122377969215	0.2493621147317866	-0.7438974210059863	0.4817832171559801	0.1752214031058401	-0.9184599698165457	1.2193179705765715	-1.077646834228822	-0.5233056055415919	0.438117268286922	1.0635789425497848	-0.9314336105640046	0.10744918090001954	-0.3538409705380906	-1.2225843263228815	-0.6699825908967199
0.6082756598882935	-0.7932858561619456	3.1826107469438307	-1.0174723399922951	-0.4944022709707473	0.8579221774892349	0.13854318002567698	0.16271675546690517	0.2042973170094235	1.3412239410169031	-0.044104583354471386	-0.304208410752261	1.4974001049392944	-1.293470118761584	1.9560246354121975	0.1369911552668362	-0.5803859692917303	0.4247219405772566	0.24342905029714598	-0.8706183035271934	1.2738716204873037	-1.0408860632766759	-0.447239539179377	0.5714149925367046	1.0882791364929838	-0.9046787478263274	0.23053670692846348	-0.2869538361867124	-1.2432207321703042	-0.8051222197658132
0.6404321041319381	-0.8735478926335327	3.116757702210115	-1.118885369565628	-0.38227901021957794	0.9041440267081029	0.007136679381845456	0.22324095898276092	0.24664705367495862	1.5235532616513263	-0.16426339135062595	-0.23910071080292009	1.433714533893124	-1.2834351238290798	1.8222835023177928	0.02335041018579065	-0.5100827706289852	0.43271895373521757	0.2603125499721793	-0.7728489261815453	1.2780989704273902	-1.019430049883859	-0.390027830471264	0.6634038845039829	1.0302262463677718	-0.8896232311413776	0.31405567851637645	-0.17618085005442347	-1.2719219260023515	-0.9182343803786985
0.6372065591081834	-0.8750778065254476	3.0963733729058207	-1.112820998178599	-0.23372396552450372	0.922852304912688	-0.0832592769288727	0.27786643244584	0.2558465890466002	1.7147473521409302	-0.3298400972607237	-0.153960839173106	1.396122376304135	-1.2478979033744504	1.696821647646108	-0.10241338502474781	-0.5358393699861811	0.3954807451374266	0.3346729942139601	-0.7219302103643974	1.3646336743320602	-0.9902360177021944	-0.30974516494353355	0.7878188906278281	0.9708944614188446	-0.8812029920641894	0.49016658726924217	-0.11582330470043181	-1.2751845021510182	-1.0324016931278275
0.5909278884231843	-0.8859507994430927	3.035438090168231	-1.049828000829304	-0.05544113983070764	0.9531201335381819	-0.10606469530696801	0.3440338326315968	0.25265502939231993	1.8834558152020258	-0.512295237865428	-0.022454843982076856	1.4492806540671004	-1.2411720700875104	1.5863597416257051	-0.22848349610689972	-0.6081049843429807	0.270240865388954	0.41448788447693474	-0.6984040666855115	1.405041902165411	-0.9313124784644339	-0.14798493101325488	0.8405740815705152	0.9953155132186922	-0.8866544788441433	0.6452025317963132	-0.08931460299008269	-1.2842321686754086	-1.1248948881006255
0.5351574034144135	-0.8882105159348764	2.9358344100222658	-0.9844110498048517	0.06429036709287284	0.961304477853548	-0.15443721804317365	0.3968579660882661	0.24589093681415167	1.9615068794737591	-0.6561183816801256	0.12087949752831588	1.4531707358077581	-1.2242168892323853	1.4991087139008432	-0.31969533155851676	-0.6315667752585222	0.14417125437467568	0.5302219399026882	-0.6754194586814064	1.5193629686243744	-0.8679537139574786	-0.06128823968224033	0.8828566845927408	0.9932321827841932	-0.9641547197782607	0.7620132476432795	-0.09570496277029525	-1.3179980900040351	-1.1775050447241917
0.4843633855069928	-0.9159375785288493	2.7993641396641857	-0.9337920226639316	0.17939351639823709	0.8452393720094753	-0.17347361389553845	0.332006672091872	0.18089577650936367	2.0205354093868824	-0.7725299855777988	0.19054450796590672	1.512138925154216	-1.2485705860654324	1.4869688281962856	-0.3646980649198265	-0.7403545521992358	0.007452457460646211	0.5095878983992338	-0.697287114831308	1.561638379555837	-0.8716556428283273	0.050454880830508544	0.9623054289084157	0.9520309279228851	-1.0042137179676498	0.9370438097528387	-0.08045449233348313	-1.3727584213570698	-1.296139014687612
0.46959966331367	-0.9355892236069806	2.6354424341841307	-0.8218312001133263	0.30383641773318437	0.7508111590238884	-0.19310154901254462	0.2078397977615019	0.09676609746030378	2.002441113670103	-0.8598635012170691	0.35255615793212336	1.572116537967527	-1.2749125222849718	1.4132105219364568	-0.38214422430538914	-0.8521825806839335	-0.1629016499312715	0.5278474131845076	-0.6664819104494102	1.5343623670009792	-0.8340956757134019	0.14697664034409247	0.9447441664675376	0.8515551317002416	-1.1514881719198349	1.0453429796529192	-0.12823446960546042	-1.4061918435847438	-1.417708515338378
0.46103539392049386	-1.0013152574212019	2.475239133098121	-0.7659026481954239	0.4179840434446418	0.6925622549799442	-0.20454843209420853	0.15462793149883253	-0.029539790683952495	2.0173665007554273	-0.8894202608455977	0.4443320030101682	1.7100147070940572	-1.389587135247846	1.4318018864826612	-0.3643518963126565	-0.9101772010270265	-0.25956739881572527	0.5055943848419445	-0.5753138916472964	1.5313604993338255	-0.8789494231680675	0.20853926122391514	0.9349805167873628	0.775668062758321	-1.3344908853850384	1.1551488057137569	-0.11558672701184021	-1.4158259194995257	-1.4992110182193317
0.4829182779610437	-1.0384819580841713	2.3698429119789317	-0.6773218071946917	0.5463699057270682	0.6125660566819733	-0.2032561734309303	0.11957413935602179	-0.22851829846882624	1.964854714731868	-0.9612462730396494	0.5200529016826925	1.8698793381230647	-1.5561898710858977	1.4453393489778243	-0.23058323032462075	-0.8678276921925658	-0.2863298297545035	0.5025285486500289	-0.5237881255708442	1.524477555496267	-0.8888631120281415	0.21176271313801331	0.9417739761718374	0.6124450124843845	-1.4355128464450537	1.2518832387780683	-0.1558395174156017	-1.3458757083423452	-1.5415174451711866
0.4962110478142076	-1.0208588875487683	2.3584525772074776	-0.5743766520448456	0.7162933882885919	0.6613328064570474	-0.20282287578955197	0.07259889277108672	-0.3881657073529809	1.8303103382778736	-1.0729758426613603	0.5576570685951728	2.0241289610291373	-1.698840333735152	1.540146480336894	-0.1831627281426984	-0.845302325670033	-0.3460886273328597	0.5008207811173211	-0.42573665619739565	1.43246657445567	-0.871470140404519	0.19653412399291265	0.9190375158581251	0.5379169111836808	-1.5133935673085217	1.3137282471614973	-0.24914399596820477	-1.2829284860451617	-1.5982458431640716
0.5016054549899047	-1.0548824151938967	2.366736457041263	-0.5271647883243451	0.7041366473641049	0.7386084413331644	-0.205990954902821	0.1191963122023155	-0.5443724703235129	1.654927912042576	-1.0032876956758154	0.6315861278050441	2.103798562213064	-1.815599964953207	1.5926095657752888	-0.1018508406773662	-0.9815598467962465	-0.3295214804023846	0.4735112497981845	-0.4093732931199853	1.339201763143221	-0.8701555501116394	0.22096987523408682	0.8524508146608479	0.5226174297075776	-1.4765393095630253	1.3132794701736736	-0.359787644503306	-1.188197760741643	-1.600128070731119
0.45565290904514943	-1.075306872380727	2.520768805976626	-0.43735573577772807	0.6875385531696129	0.7954957578432238	-0.20921821577096428	0.1512291685951735	-0.7330870343111842	1.4773960048192571	-0.9605095354524031	0.6671924665346147	2.2261157471257356	-1.977013405928743	1.6742836236168337	-0.00028504915690229503	-1.0549339108773623	-0.33555146938387037	0.39829697888374366	-0.3769044454801354	1.202153333691768	-0.8273561501094177	0.22655077690567266	0.8334959549008041	0.5444843827316499	-1.4301215817318398	1.2422844580716945	-0.5442448943098542	-1.1031000745611979	-1.5828344719359089
0.44604364249848427	-1.1244282148539548	2.6461661952915905	-0.443563930449279	0.6359713406923827	0.8725677140156847	-0.24933695228060787	0.19397320339762364	-0.8908884793122727	1.2700561023294283	-0.9693708633516644	0.7272472788288544	2.3066328464699146	-1.980707993890159	1.757758080382947	0.07175917695674984	-1.0843876805506016	-0.3292676532759116	0.2838638984235653	-0.26312869325479143	0.9830392633211404	-0.8770107669952345	0.28312034516022616	0.7635378730404895	0.5958273987501432	-1.343858813905303	1.0905106948394463	-0.6757604209203205	-1.0175924409391663	-1.5785352154389112
0.3867502360266238	-1.2387069837194034	2.8312868432591367	-0.5167736870307374	0.5741544198897225	1.0128524623550352	-0.3093402593722634	0.2201068239577711	-1.0401633003924902	0.975838149203389	-0.8791027712897559	0.780113051652422	2.3254603242862704	-2.002035115425227	1.7616005734232452	0.13988381775440287	-1.097555437728821	-0.27251211834508277	0.19229903085484124	-0.24314619257527287	0.7860325223172654	-0.9330250429176383	0.3486502644444606	0.7554917935399411	0.5825536075568591	-1.1802535766651367	0.9069673942421105	-0.7710257731595709	-0.9617819432644772	-1.563924456336938
0.3385665853492544	-1.3275322924309028	2.9979912167070575	-0.5709185099662885	0.5752634929255105	1.0587411585454392	-0.38509636561213556	0.29505224484429055	-1.1058918645253168	0.7658301509853389	-0.8362769115760751	0.7991828229481628	2.3423422562772673	-2.059163463014621	1.7362027061875167	0.15440953356744053	-1.045509955675245	-0.16210387567109047	0.10408446880655797	-0.17861423475200786	0.5413225792198788	-0.9845007213913458	0.3784785137256168	0.7129099493003415	0.6182648808296897	-1.0375956331111502	0.8030685762028439	-0.8725538272909008	-0.9134848677437715	-1.5617773601803346
0.36475162752889645	-1.4062882944098614	3.2341997485921943	-0.5925914270406858	0.6084625978960722	1.1629658136436556	-0.46621739069284873	0.35061722839229775	-1.1656492480538643	0.5163694855350617	-0.8148119912706371	0.8319339516720582	2.3662036766921064	-2.058551391319429	1.7181156933347839	0.19127295198863628	-0.8670996885728582	-0.08844940122486686	0.040629519532391474	-0.21157214011107395	0.3165014430653408	-0.9851672274879018	0.4140914883546231	0.7300704678224712	0.687464534638407	-0.9173696682230723	0.649637314697711	-0.9607017856809016	-0.8142557105749176	-1.459679728654637
0.35031008704202743	-1.5003759343357683	3.442468394107513	-0.7651236878940015	0.6585119098039647	1.1721054861639906	-0.537353275656639	0.519387212788143	-1.1957792216706484	0.30575132027241114	-0.8515604170175163	0.730117398994824	2.3404269159437	-2.0828524261397403	1.7373009298504178	0.22680242587114505	-0.7134720636351014	0.02458113590732152	0.05618431573797481	-0.21544409256577324	0.2072287002697355	-1.0890033420304541	0.44101220589448165	0.7181515433293117	0.7654164650411608	-0.7267922849695593	0.5648580181953335	-1.037006526124028	-0.6804295398438122	-1.4450918172655915
0.33838291166613643	-1.5001175670647922	3.567332207829208	-0.836710534089845	0.6206893539347822	1.2001689372473758	-0.6224583367007959	0.5788904088485755	-1.210867413627517	0.08273558336084613	-0.8554209822476819	0.7413578127483254	2.382055408612019	-2.1383701110377276	1.7975933611740758	0.1940441468855189	-0.5610784716525042	0.01251705402961346	0.1410382002448077	-0.3491610536055994	0.08069072629106745	-1.1229363076431529	0.4445450626109479	0.6666061878461143	0.8187244220114236	-0.544018621245375	0.5515989669643151	-1.0797968809913896	-0.5532618528237665	-1.4436784389004227
0.30580329386693184	-1.538438130937366	3.6455429899678746	-0.8648498217328207	0.6153617029924316	1.2021791131948716	-0.6281254071563022	0.6638893968917216	-1.129933231158417	-0.08707677524357742	-0.7820053795509445	0.7635776058130258	2.4299049472492085	-2.230664759659973	1.7958922561905992	0.10869801152193519	-0.4959230480967962	0.06314740700016905	0.14293722213556853	-0.46510231327060075	-0.028244249046065796	-1.1724798692820708	0.4242724222553731	0.5865601677135047	0.8861177117854862	-0.4386674759589163	0.5322272373396271	-1.1356993153570207	-0.5774314892953892	-1.4316970511325668
0.2801603686494313	-1.5721851509450933	3.648069161656484	-0.899632347647508	0.5828928242670901	1.0655305475933032	-0.6357477574524354	0.7785315761934963	-1.0757996323979804	-0.15223866468902106	-0.7418411114783574	0.7477403686943777	2.4912817720884846	-2.2775816448930537	1.797132833333946	0.06708058887172272	-0.41314038314065477	0.1331834776660275	0.16124412468655708	-0.6375777430244464	-0.05277116518374816	-1.348340907854073	0.42709109799713196	0.5433647180959138	0.8892642967953964	-0.32653707600052145	0.46883643837358563	-1.1754578420398152	-0.5384181266673748	-1.3290833792783419
0.2588413886250028	-1.6381746484687416	3.559961106421298	-0.8640033314499297	0.6263223538119451	0.9598101316522648	-0.5973660703813495	0.8106160030535856	-1.0365878526293966	-0.2558300971173148	-0.7006046925827689	0.7349555346400543	2.578134955338354	-2.2939237604301046	1.879390406690371	0.07514787207363682	-0.3351516803098591	0.17494883951178114	0.14798441884008	-0.7301839340087668	-0.12440674004986703	-1.477630430986195	0.35826117872553404	0.44012951464653244	0.8037357220620983	-0.25792492239438325	0.4087496454964697	-1.148290134477132	-0.5689066249900672	-1.2575395113865218
0.18707207268749534	-1.6932010421340375	3.350937221861501	-0.852740716368765	0.6439347321409524	0.9203386649666889	-0.5773907439289065	0.8623785712299364	-0.9282272288337436	-0.3583247184067881	-0.5852983597190173	0.7789994435808069	2.6122658757221124	-2.2873628685415444	1.9198437308808316	0.14259007549634567	-0.2778190968478566	0.22628060504018607	0.16489183125712936	-0.8355445698597365	-0.1758503296610205	-1.580299435206827	0.30812013272250033	0.2787103958910921	0.7443530268586749	-0.28348772792483456	0.4688909136414535	-1.1750697359310844	-0.5225928283287691	-1.124668837068701
0.20984218234584345	-1.7695641554686776	3.193274342257392	-0.8217988398743088	0.6695615678306808	0.8017401240876854	-0.49106190994188614	0.869939408662011	-0.8357379423647583	-0.4337537355795975	-0.3957679277774498	0.7946818473490733	2.6528862945306577	-2.4209663948519617	1.981926854341398	0.22017486346266785	-0.1915691025830649	0.35961732121181683	0.14546408434397634	-0.9539566113592335	-0.15035941907995823	-1.696683937034522	0.18454580224029965	0.16119877203439456	0.6786329062524796	-0.31966323665350727	0.566116616310589	-1.1820284905918648	-0.3868621749081099	-1.0633670100236885
0.2673936281805419	-1.7812830094461352	3.0639519265456476	-0.759450070396286	0.6667388058198886	0.6884624556290754	-0.41424185860186374	0.8895172814921132	-0.7490800756384279	-0.47090253630096923	-0.2619061938300479	0.7627068657815159	2.6954429863540126	-2.501625719528268	2.0923640156964076	0.23187559585472056	-0.09777529994653111	0.44536371278352876	0.13611737091553627	-1.0474307140753043	-0.10524548077181403	-1.713723321673545	-0.0043880038293599875	0.03984952033695789	0.6270417599869049	-0.48146840028852445	0.6735970830386869	-1.1397414418792136	-0.23712055679933472	-0.970619428144069
0.29612070123006695	-1.805943345599013	2.908964841459716	-0.7076201691114923	0.6741464083361224	0.6370811910844946	-0.3816319881267311	0.9250757103154017	-0.6529260413325212	-0.5135095073922827	-0.14905049712113908	0.7279295357727467	2.705614616857129	-2.5330798454746946	2.18366390123859	0.3121175133837539	-0.07311236466534073	0.4878818753368791	0.06014893037067026	-1.2146364364246878	-0.1021797679823457	-1.725466191726825	-0.120370833496433	-0.10590478322580044	0.5864552281794098	-0.532325163572508	0.7252444834629427	-1.0965251407908123	-0.09467211518188276	-0.9148428611608737
0.2551760949654633	-1.7983282324950434	2.8310414301524394	-0.6692967954511407	0.5848913431676901	0.5565115188707933	-0.31670270158221336	1.0250979866196144	-0.5629138382170816	-0.49961973308992047	-0.005695317238688579	0.7452580745560233	2.66617487471859	-2.5870305870880754	2.2201531109252572	0.29701442156266783	-0.1350020555403267	0.5269649274321871	0.03814594385937088	-1.312135874532244	-0.026850762347977154	-1.749670473250029	-0.21504830145752152	-0.2819534390912365	0.5356309706029523	-0.5100477548778986	0.8088682173829838	-1.1676335706301828	-0.03140449314298746	-0.9531517980839478
0.23756206118220297	-1.753046746175744	2.7431851212654133	-0.5596312498627849	0.5083211260656372	0.5675844029248863	-0.26266459257244185	1.114001597661757	-0.4409212216201352	-0.5086364543392092	0.1009010687440804	0.7737991871766454	2.6305263349448462	-2.5474486259684808	2.3076384964269887	0.2693139198487218	-0.12875782983125691	0.5413244358808545	-0.040691026587831816	-1.4981867069242483	-0.051478062515550184	-1.6896343734688564	-0.3375521234486186	-0.4078504333220658	0.5357819085459962	-0.5692688691022607	0.8693331792868932	-1.1475333882212673	0.09824402907742959	-0.9584560006346059
0.2299491311362599	-1.7585881997220614	2.777022047092598	-0.5229048095990578	0.4836821708689666	0.5450867254221125	-0.17882646633720453	1.2558666661841555	-0.37303476795424473	-0.5419526376350771	0.12307430652206189	0.715845698239257	2.4878243174554764	-2.456327445969648	2.2062915124212963	0.27865967591153956	-0.157898987300502	0.6115992473257517	-0.19114499414161212	-1.6285723305182684	-0.05995885478852363	-1.6443794476655307	-0.3475963349611976	-0.48358636435450447	0.5536979237698854	-0.6088668853859043	0.8616774483844958	-1.2048619982229514	0.15520250400356392	-0.9731612126529079
0.16564570593006767	-1.7443831701182255	2.8151600355284367	-0.5486051425653893	0.46369500888130516	0.5824068487843521	-0.24699243830518788	1.3138152092437179	-0.2925370360943868	-0.576833702308578	0.13362397683942634	0.7053927427981783	2.348289818601922	-2.3015110647555694	2.160982405919661	0.28734664019387457	-0.15845032137885595	0.6135907165595725	-0.32032422427760854	-1.7241009912279437	0.01857676255644518	-1.599346195818081	-0.34967211792634123	-0.6031057801400571	0.5586820620440467	-0.5913455581631453	0.8694672208829587	-1.1742101074956384	0.27803246187311015	-1.0052052478054099
0.12808020793248193	-1.7182827577268593	2.8715725922061623	-0.5859852945941001	0.5220845688903184	0.6126690979844798	-0.28350910234990045	1.456325862908275	-0.23213221756682198	-0.5915142687227627	0.21968273856972909	0.6910079038224743	2.19072098856904	-2.1546754625281515	2.069269217587942	0.25483209272039103	-0.114243128525874	0.5071929799543888	-0.47683250226034807	-1.7743306806952017	0.0920576239375592	-1.4719423418860385	-0.3276671018111591	-0.657567480599094	0.6148173942926307	-0.5369049127740685	0.9469363943732645	-1.155363491954005	0.2913561684413378	-1.122783229453403
0.10804359569573622	-1.6450875609880413	2.9224332710862635	-0.6922424976440154	0.555309065276967	0.5939715136785135	-0.31897539228308036	1.5915996645890385	-0.14518041391244468	-0.6222097218923397	0.2854449680318508	0.6524192473989	1.999326047370475	-2.00394088411253	1.9705312193835998	0.18485447165441707	0.015711062209946124	0.4750077609841018	-0.5456006382420451	-1.8322341203312635	0.2065248555844809	-1.4123592811584458	-0.311185122043719	-0.6729300380298737	0.6552738784127079	-0.5905395810227584	0.9710284870514231	-1.0826571922180726	0.36636782046538163	-1.2761770267887318
0.13282757760144606	-1.547395335711019	3.0581752186760824	-0.7269216687692184	0.6047695708334301	0.5958749484917897	-0.34755238793279075	1.6877067270532962	-0.09519977962825217	-0.5062535513052498	0.17695946269704377	0.5936695025832455	1.8946863281459698	-1.8439113610867728	1.880602322059131	0.025194558421891187	0.12132305249716117	0.4284404620340935	-0.5024700923395312	-1.8724785437870282	0.41488302995222803	-1.4378897648832059	-0.26276747685242435	-0.6030440696830933	0.7173674350526793	-0.6068322442572109	1.011422995312549	-0.9994448722500222	0.37096420219059556	-1.423384405425112
0.059671331789281544	-1.3461776051133367	3.153130299588105	-0.7054479644123001	0.696680715375494	0.649879248300678	-0.3721958376334442	1.8106872134328449	-0.05719928589712049	-0.4311697626136149	0.09494817235856559	0.6080544015423528	1.7778493742682435	-1.7326332492207732	1.7624399812616303	-0.10599025853307373	0.16092679061649226	0.30775958548056187	-0.44778832179441813	-2.0198255950187045	0.5295069115324936	-1.3866105284735868	-0.1903258939954888	-0.5493188987916436	0.7651488281281473	-0.6304531918192294	0.966407629609836	-0.9842615155216488	0.337462973785178	-1.4805765884360818
-0.06010563213548792	-1.2217746504752296	3.2082469167314356	-0.7053184070001286	0.7535614333744237	0.6551515084936792	-0.43116424135506765	1.8877197018164082	-0.06098410996726865	-0.3932317773952893	-0.029669340500955745	0.6237050236279483	1.742176596653063	-1.6679772146788239	1.5625766501083977	-0.13885229579887434	0.29211179179437974	0.1874825876664575	-0.36654675528372255	-2.054570604931179	0.6206540432182741	-1.477021285972355	-0.042591616234979424	-0.5536957038016703	0.8498592044306654	-0.5537906038031659	0.9854450661721653	-0.9186629979664875	0.3171254024119296	-1.5553628058900861
