# Supplementary material for: Obesity dysregulates feeding-evoked response dynamics in hypothalamic satiety neurons
Source: Sci Rep. 2025 Oct 14;15:35837. doi: 10.1038/s41598-025-19800-2 (PMC12521569; doi:10.1038/s41598-025-19800-2)
Supplement: Supplementary file 5 — Supplementary Material 5. [file 41598_2025_19800_MOESM5_ESM.zip › Fig 3_2/Fig 3c/HFD to_NCD_1st_MPK148_matrix_6.csv]

-0.4860281477236109	0.02026337058789245	0.19693346052535188	0.2558866002831323	-0.5825833311958115	0.14269235692253962	0.25327473472480333	-0.2700700667349213	-0.7714376662360476	0.3425834203907548	0.4035206674476692	-0.6715880755770975	0.987326433759765	0.41495501152708825	0.8034848149781684	0.9074027756900659	-1.23636497638358	0.10273258293640757	0.14072405946633842	-1.1987847202671862	1.3753161173686965	0.846744096135337	0.09262473175197465	0.9827620060766147	1.4696809122798922	-0.2501418890680435	0.7034738978120009	-0.6220970890710252	1.4036611944407085	0.8912091902109595	-0.6130103686026152	0.697880134736531	0.406890622052825	0.046632754490695524	0.8232292778546981	0.29530233176005394	-0.3889267042188053	-0.28715201539385815	-0.1248811475688105	-0.3537498450832774	0.10564690742942724	-0.07457390308735619	0.536386923952522	0.44279010659435764	-0.9943666231579987	1.4418060025348314	-0.8336843625845944	0.3017375784863919
-0.5880592270623208	-0.32054888934282216	0.24618249646473284	0.3789047408520756	-0.7705906488378067	0.2766458399391746	0.5620446276291784	-0.7327298110757596	-0.4982012319981412	0.6011223208991674	0.13993349455195397	-1.0353645307026795	0.97432234502983	0.3008057152901343	0.6796149562529845	0.7018493841088066	-1.416193853091419	-0.0019503315568097299	0.07415658874809505	-1.0110855578377786	1.27318004201573	0.7568569558434042	0.16683368132243745	0.5927097645154115	1.5063241073677123	-0.32640199674357157	0.5980508093032124	-0.3244080935808435	1.3086380899285832	0.9530881741686952	-0.345438565440561	0.2337228163991366	0.3999455314833808	-0.029096018796570138	0.5011850748306388	0.22287492208784127	0.07423122608539937	-0.21831915994526396	-0.24039545029603065	-0.2823062652744501	0.0757233054944807	-0.25842470608781637	0.41395022018185357	0.15222644146368497	-1.3473983706274293	1.3784562483151426	-0.8017344994650251	0.3471362735734222
-0.4462996963124475	-0.2565193892265809	0.18433291831305865	0.42536541685445756	-0.5058130552677113	0.20928351684939603	0.6888494495796013	-0.7911303322593083	-0.13532594330467865	0.7532476120252865	0.08284506930950129	-0.9292795998416885	1.030816472189807	0.26369421559401424	0.5922323849806509	0.42952162796600596	-1.2643389743781235	0.1331800782951549	0.12211073048196913	-0.8172691056085565	1.048853356051325	0.7700520365066438	0.09025791576920304	0.546115311112996	1.3636404524664238	-0.05841565912966153	0.9249762854950564	-0.0732585339544581	1.3507189185221875	1.0846740532155896	-0.4146042922854245	0.09071606062171311	0.40392522620978316	0.16786971042896817	0.2743072574180544	0.017063660362244753	0.18879681145829208	-0.25076825187014	-0.29179283178826215	-0.17145500687783186	0.1743687887640768	-0.15014865742678118	0.5887669275140391	0.21790147792354628	-1.1536847501047252	1.3507968266467734	-0.5822857855966495	0.4692848400936513
-0.39284579729339186	-0.29779309744841076	0.14084018183515548	0.35729270108111943	-0.27320664844390313	0.0946670994038571	0.8259178582124054	-0.6782396693726949	0.0036260306027272315	0.7167272215971222	-0.0026216807235813905	-1.0214016756537405	0.9778354621801447	0.3688856691961713	0.6314199961212228	0.27101714036052615	-1.2060853731512504	0.10092085183309467	0.09698818554079686	-0.6123831519985686	0.7801270276343011	0.6860558959310378	0.08567884262498554	0.6806011460807566	1.2334277208259465	0.010291100168271797	0.7881705486395297	0.2921964809417665	1.2855374949394525	1.256440607361604	-0.485676069577476	-0.02385422670555648	0.27711303158957273	0.285021094298033	0.2658065284387293	0.0864279976637286	0.35457751373380547	-0.38680563051640365	-0.15818249457498704	-0.2167029930784924	0.10359641481491796	-0.1619408890786304	0.5742160157756911	0.08565247347826044	-0.8517525264078387	1.1032958232437733	-0.5680715178282132	0.47009609671150626
-0.35409273733251034	-0.24695124101930918	0.07390845273557682	0.28883662531178445	-0.27349542455283105	0.15691323292406265	0.9411897116062597	-0.7665312244709346	0.10982025614695452	0.7237649108808243	-0.09942481894717811	-1.1111409783215977	0.8544009824231864	0.5750601135288115	0.7031921759256108	0.2511858012866467	-1.2021794992067547	0.09465848387746963	0.01914531684379628	-0.40688150098895937	0.7369817431627311	0.6936533413929344	0.040231502738401974	0.7158527594461603	1.2172206857503811	0.09273342754478922	0.744446056388863	0.5165078760147466	1.2158775442827985	1.3552765176737485	-0.5253711186060134	-0.0027211477157142393	0.31597190229679734	0.3531428988483666	0.04695705311018801	0.02587002960041615	0.43539724496275767	-0.479346725871837	-0.3768105775428162	-0.19869757111599914	0.1491368321409204	-0.11794493387776546	0.5645366817914151	-0.037833982049010895	-0.7340845147146049	0.9812356522572196	-0.5474980166781418	0.41811723444400045
-0.41712257912882295	-0.1547979732904625	0.08474253994711312	0.14437521804326378	-0.2816594919851574	0.13447766665517277	0.8876869974786102	-0.8285685279684009	0.20673717536852168	0.6678126414342875	-0.03691380816663195	-1.15450419258382	0.7087090371427275	0.6653923596973984	0.6484835302319071	0.36266623902153833	-1.1306536096907107	0.034455204318970444	-0.12907030321323512	-0.3451984975335029	0.6532832591172821	0.6956028876902556	-0.10562430030449889	0.7345548783985958	1.136120027192455	0.1598354321618295	0.7500936170187714	0.6710905949808171	1.198760755034215	1.3119523335497751	-0.5980643247192549	-0.10461583736640606	0.31230516752033644	0.3201190540047896	-0.002748433768009854	-0.10767105148663812	0.506863109851256	-0.5896965421136932	-0.4387727454865706	-0.3499629613069389	0.14671633123032177	-0.07470836001922691	0.6349518905075607	-0.10050960941438584	-0.6333443743562723	0.8147307535778965	-0.503555252220587	0.37408933092714136
-0.40707160773804935	-0.06813107036187062	0.11966065666059877	0.04791303400322192	-0.21738678435883949	0.09954313837982766	0.8179646316299262	-0.7990343489927024	0.2321077176853506	0.609013830961781	-0.06676906940841094	-1.1489686008722413	0.6325902689026569	0.7354197793568267	0.5370814896095771	0.47098812238630344	-1.185561443314921	0.004767830269438805	-0.2080883871259667	-0.44314608462749966	0.6342930853151897	0.6720539273692078	-0.09538453794591155	0.7681509966733028	1.1132207477922582	0.2049974308649531	0.7562348089875363	0.8024015257191044	1.0890498413489818	1.3173834007417704	-0.641523113027035	0.033418575985526555	0.34827369883172843	0.26965299129306797	0.04749854400504551	-0.17823728831012173	0.5364776327047871	-0.6505979424594763	-0.4070719311511741	-0.32975951572791246	0.04628938537667028	-0.05388707551971831	0.5485311836046842	-0.17853665262603022	-0.5666850254247463	0.6683436553093932	-0.47773265950844596	0.2602626204164852
-0.3802964826505068	-0.04633080698956886	0.07618504952743659	0.02360664028651862	-0.2466325372002758	0.024336627278855896	0.8292110162969825	-0.8127344672050787	0.28814395770487117	0.5619163987334271	-0.1458556169895648	-1.1985529116691136	0.5358114798883734	0.8515258506958189	0.5007153410965676	0.485202984027654	-1.1957234445231693	0.1277972269430867	-0.3186578944192425	-0.4264104837846861	0.6659470951723515	0.5820476641940544	-0.06413272070624403	0.7367501472054103	1.071382459245298	0.2756314020055879	0.7220599755340987	0.8276979683937029	0.9166596622998624	1.235140229421356	-0.7028399119481157	0.07977474020501693	0.3563450765466313	0.27598418602384134	0.16866422129202474	-0.26116054210608475	0.6156161709052431	-0.7735729753057443	-0.2777298491584455	-0.2618170307197477	0.04278512070394075	-0.005693914537996607	0.466486243061665	-0.2421943566866438	-0.4773907017372676	0.5978742544234327	-0.4311524059033257	0.2574861029687541
-0.3535779341475272	-0.06494823133073907	0.03867823656215005	0.11510488844061101	-0.2527012047652297	-0.02668130487881146	0.7975827447336079	-0.8833636441899608	0.2948882111708298	0.47317099540081553	-0.12548440751077733	-1.191877320335742	0.5353252074659492	0.8952982691813075	0.4541743870720479	0.4857219515519026	-1.17421052546022	0.15047753747818338	-0.3503450876361441	-0.4549933850955505	0.7113739755439572	0.46688404656190613	0.03042032818192655	0.7195059597658119	1.1229349363039982	0.2797072429102877	0.7285665590957233	0.8068408025416774	0.8022809220735216	1.1699539893181594	-0.7795426421851572	0.1183632751196646	0.35533753777016325	0.30279724630511323	0.27920798805727964	-0.1935849181731629	0.6110479458179264	-0.8353145576625678	-0.243509037199354	-0.2296995410363928	-0.09268641796856968	0.09717203560605757	0.4646314431357448	-0.27094713326255665	-0.5084332160951388	0.43658353665540983	-0.44460907065720573	0.12574085479269065
-0.32200864684916236	-0.029734929082166163	-0.055771933054547675	0.11270169143147317	-0.2508969747910297	-0.06934981373480376	0.7874754137766734	-0.9581430280618907	0.30572005320849066	0.40955839375343467	-0.16668878007621868	-1.111078350757935	0.44253173127267625	0.9230894003520127	0.45997611466746885	0.4761159503578212	-1.1205371171778418	0.22631921890828374	-0.39434276869953494	-0.504304753110498	0.7126433743833855	0.37960779776575015	0.06746219685931498	0.6579960608792906	1.205574836692572	0.21704332055889602	0.6061438485204729	0.7378350254520291	0.6448277131214313	1.0853938507025134	-0.8372181933917556	0.17515083853059243	0.289000444792754	0.26942742769675687	0.35290264682132155	-0.19389946626940377	0.5672918969847132	-0.8735865953547292	-0.19367680029024237	-0.2508279453635674	-0.13764176943808898	0.16221625018546657	0.36971540214328796	-0.23231909950607368	-0.48337179853645845	0.35455348123537944	-0.4405049256373245	-0.039838610410580386
-0.2482191433567304	0.017450522538158736	-0.1991694636668932	0.0914492837880145	-0.27823239639604536	-0.10337706954477092	0.8222593071239581	-1.101283724096509	0.45850208214707616	0.4080257507424615	-0.3021632322894906	-1.1432518025330782	0.3341999042652414	0.9650839345671027	0.4113526143219447	0.49532916783557085	-1.0980323034387305	0.2602782386248828	-0.4204720752557983	-0.4854174741274292	0.6487846989122843	0.201607967856837	0.1218210506007495	0.5835430329740934	1.247900404930946	0.28177078839827235	0.6157736362501238	0.8636097943351764	0.49478402532028387	1.027116962107001	-0.9487943948161647	0.09856518117941887	0.24664993079171568	0.2486385297195594	0.39437564793674973	-0.15478578283565608	0.6698691717371508	-0.9541455255090835	-0.22824891113360546	-0.2550962243777434	-0.23288728261836403	0.2452650962341075	0.2585459955341539	-0.31081688115003886	-0.4866366967256339	0.10172765971039158	-0.43289485774634107	-0.196649597148323
-0.1647365799787171	0.09289966483853612	-0.2934335428954396	0.00831223488118783	-0.251364849861351	-0.2089622781169213	0.824748591494501	-1.1448863962599416	0.5447710314354982	0.3547128546432632	-0.38876772538780996	-1.084870254338775	0.2826666207590417	1.0088682879013529	0.3868978767833978	0.5035548824899692	-1.11044756770922	0.3168440981213312	-0.473934604174825	-0.5006303672019635	0.5830357430663677	0.02937223854398585	0.1672226256144654	0.5511658699318084	1.2634447737964944	0.3424085499746032	0.5747104812011206	0.9399076567406455	0.27170849713112233	1.0528978751732863	-1.1863989162269892	0.11284156554922228	0.19897381023868252	0.19359340920948048	0.4950275028793819	-0.12926617952900138	0.7025022042941529	-1.0964335992920968	-0.2412233984133123	-0.2617736743218998	-0.36792792588180057	0.34174003098836997	0.20675819240141555	-0.36579368901745346	-0.4235649042084554	-0.00852450135385728	-0.3618020751245421	-0.35108230329972595
-0.1281835182011498	0.11249211888654068	-0.2578776427080244	-0.04992227038090603	-0.32725398126346816	-0.1733854062499272	0.7984172400474243	-1.2013821925608723	0.530964567439553	0.2602484222974838	-0.363283836683462	-1.0910417682724165	0.17561269664366638	1.0295362377377737	0.41729853951877766	0.5225214478277913	-1.0809001069025954	0.3151691354450524	-0.5307881400448944	-0.5718801256439259	0.5901447706748579	-0.1123281331032248	0.18782814777071924	0.49285676804618017	1.2671435161733728	0.3222352258355396	0.3741640959039712	0.8454205511731135	0.10744912576550092	1.0763674486170003	-1.3451949774455645	0.1334236297307238	0.15156795819346477	0.10682938601588927	0.7136974094810432	-0.06645817718024918	0.7485944026229864	-1.1781416479198996	-0.26268774276010054	-0.35958361201922406	-0.5310382994471415	0.43266732999869595	0.10871080766442587	-0.44434782111554183	-0.43324232315566336	-0.08458459390799661	-0.36451576069784114	-0.5724000461070371
-0.0778077034516296	0.17609195274248732	-0.291881306556318	-0.07253935155748192	-0.452120714853624	-0.12647264202826541	0.7448184354018831	-1.2792357517847137	0.5017312616889997	0.1943327237453725	-0.30119132031411855	-1.0779749111725399	0.10020455576901093	1.027790766106317	0.327145079825874	0.5365397596546955	-1.0207745675588813	0.36713803389445576	-0.5940568466301148	-0.6377914111764297	0.6176559923382695	-0.1946090080302761	0.16873797584572536	0.3808141160368573	1.3005503376805667	0.3354547625072821	0.3572005083445304	0.6773553249063161	-0.05482515594610382	1.0306656635633362	-1.4710330607826985	0.1770604281822114	0.11856277435480891	0.003313336429287572	0.8664314661422388	-0.09773606716528553	0.7538028650366722	-1.1643028152480062	-0.34418546643239367	-0.31529676821279307	-0.7205056834983571	0.47035115635193836	0.19279286716953523	-0.48924589293498	-0.532078130822138	-0.08798024892599975	-0.33510083235230714	-0.7054703502207343
-0.06901891073514743	0.19020828276985774	-0.35584980572004515	-0.09040466886689788	-0.46952639430199394	-0.11081221055711991	0.6964529354330422	-1.2412157868451692	0.4575690891509704	0.02937010448780385	-0.2656163952801781	-1.0121223522153642	0.0403976178544255	0.9061354607669541	0.31246288599770733	0.5118709666708459	-0.8904527631891522	0.3912088545315442	-0.6278233671242386	-0.7208789435950292	0.5528227477899937	-0.3499270253700141	0.1529889824040695	0.30864906067707026	1.2294249964446928	0.27754255590604393	0.25087245429623395	0.4896482191110568	-0.20720107020802994	0.9784688181093909	-1.5671383064703182	0.11868933796351508	0.11632171123693902	-0.048886807974531765	1.128573323832529	-0.020923877352284535	0.7597527850020068	-1.1669007044755029	-0.2758724849031773	-0.34666688143040536	-0.9704885844439906	0.5440035671492945	0.2644802101401038	-0.4300085813794216	-0.6312266352257657	-0.09673031655300066	-0.2903786877412058	-0.758829901357991
0.01731661538245876	0.19362142831211082	-0.3531772896286005	-0.060064643168570596	-0.5579986720884809	-0.07742791086992788	0.6606269976473924	-1.1393771865722844	0.4755666066297962	-0.05538994951568923	-0.3201727023719359	-0.9322510337241351	0.06216973287771495	0.8616446965634659	0.3626796090274359	0.40920521960579315	-0.7280279684382506	0.5013412799665106	-0.5595707334896688	-0.7374661287361718	0.5313880528936497	-0.47859215891833096	0.19986580745922092	0.23402349375170844	1.231234016959954	0.25780562068554463	0.08259312943071011	0.29271900650071103	-0.27393268876435994	0.9376002598734644	-1.6240225557548449	0.1635508696882903	0.07019891050871645	-0.04078587717528778	1.2931367112983962	0.08362475254101275	0.7440585502692754	-1.0511468219320812	-0.26008916112384484	-0.3217445126515716	-1.049604422854436	0.5499732765262364	0.2990877565035663	-0.3472647514419022	-0.7199241835426782	-0.0982130158217875	-0.2674731097618499	-0.7546326196564423
0.08810573099435785	0.16770467981831688	-0.3572098919929548	-0.01935949799290815	-0.5731837853297679	0.02298093196670368	0.6848429736623056	-1.1242408348148778	0.5178263935557009	-0.10402898060050347	-0.24173441088365638	-0.8359323707551845	-0.0018100323143614538	0.7311029244275029	0.49704442664879595	0.3664114212859281	-0.5526133210540444	0.5197073973987111	-0.554206111353699	-0.5466932508608501	0.5484068702771266	-0.5512656937177249	0.13265938850717335	0.11399782269136852	1.1392660918759752	0.32325363464478596	-0.07814954243814039	0.050902106301295394	-0.24796387454440091	0.9060006963529957	-1.6694056372157615	0.02333024508300504	0.029100062826319106	-0.09546811120978675	1.333786713126352	0.11030330552380167	0.7458651782961129	-0.8487281331360995	-0.26955002482104745	-0.4030976941709571	-1.065544674218922	0.665863714241605	0.3812853569122726	-0.2394463126192139	-0.7276679317677639	-0.09784286459020737	-0.17299446955440134	-0.7640052647373106
0.09782142707997706	0.16338792544357905	-0.3420992479880004	-0.05984636531574241	-0.4920036866914728	0.1272627246928526	0.616494433866891	-1.0363741161795867	0.5227495266303221	-0.1329759588103695	-0.0884017593758645	-0.7551851011632933	0.002824775328707638	0.4967904802333442	0.5377662537387788	0.3360973662651513	-0.3880498150178512	0.4346643689531312	-0.4760638887882762	-0.40802293186036287	0.47763563539576925	-0.5433539562291043	0.04553002835809925	0.13952261450628	1.0717319605528939	0.28135239707793624	-0.15483892410312258	0.00041466425954261865	-0.19970749053026268	0.8983287262155846	-1.6577779203951384	-0.0912863053722897	0.018985404214738277	-0.1977587937540412	1.310230075268253	0.1797112926917383	0.6488267341384288	-0.6454651787052327	-0.40059827928034747	-0.5204435157047973	-1.1326293966771606	0.6441427057380118	0.4507121980365004	-0.1540332237128657	-0.7247036929257493	-0.04363835424164011	-0.10004893174007634	-0.85484253490129
0.11957150182954772	0.13137875643317548	-0.344428592827773	-0.19628422430431663	-0.4464041033740248	0.20351355719051342	0.5248824461601058	-0.9519544319935482	0.5129726389382046	-0.16402674213721982	-0.1070959009415328	-0.7212965291212559	-0.11389542011651047	0.4176354629037625	0.5456821334539403	0.327215304400838	-0.26460089390718733	0.43482404559107196	-0.4763668120358755	-0.19004276518517704	0.3593803830443826	-0.46541484451127896	-0.09426132198518668	0.11443753434770679	0.8767122692470191	0.2728590646556968	-0.32993811017678804	-0.0019151072671999448	-0.2064422066538952	0.8319156171650686	-1.6746656836670557	-0.27025034029997236	0.08279568803302462	-0.31641538917290657	1.2102847694264363	0.057525466043708506	0.6470872872944099	-0.4829139786197085	-0.5237998590320654	-0.5948193615208346	-1.1080480643838793	0.5353596126714154	0.5275602206543156	-0.10164700164904408	-0.626729321738474	0.05303351908652465	0.0749302046064763	-0.7663168086530192
0.10256744313420021	0.1341450659863412	-0.29293081638778196	-0.24417426604603149	-0.4040899702964449	0.2703483596619243	0.4460439686774659	-0.8981656224143805	0.4867780709088484	-0.24821874448246187	-0.00700165848817379	-0.7677604821324584	-0.1430761527038182	0.37368124207222886	0.45271683307357247	0.3688737671955257	-0.18919517173209893	0.31016232768162544	-0.4338166200963672	-0.01120517102617694	0.2924393272093265	-0.34707033466399917	-0.2326336718955871	0.1860364401805024	0.5815585345778385	0.32094748467589185	-0.405553065398031	0.09751759056576072	-0.12832167263719743	0.844186957090543	-1.6216681370743586	-0.428910209716076	0.2744560889585463	-0.4199335761518731	1.192570722499347	0.014058371108283752	0.6117130469558218	-0.34769491971740785	-0.629180366309645	-0.7073299795243139	-1.1144283598216902	0.448540056819284	0.644868466450549	-0.11934795213192102	-0.589451785530695	0.08785053462872186	0.0949594527340489	-0.6938672048411719
0.06578809092185109	0.16415488046234641	-0.22356716567642806	-0.32287911264285013	-0.28052557129756867	0.19088723582765638	0.43026653938356885	-0.7598816642774665	0.42457759391060107	-0.3724926014284546	0.09089847665152305	-0.7544591347205651	-0.23738760824736502	0.2794854462736189	0.4292743291612206	0.3665692945621087	-0.1280340155540103	0.1982777545188449	-0.4388667596131402	0.2109783588126312	0.28437017884250004	-0.20698944894470722	-0.41168495964267693	0.18046956913927134	0.329700552245156	0.28753625233301844	-0.6295469771634381	0.13245645049398885	-0.201638298426921	0.8112068855283964	-1.5880878256826267	-0.48402703517189777	0.4170023616559077	-0.5042192928992695	1.1325895280401832	-0.1730799847401765	0.5808734616232654	-0.20755596228714643	-0.6716843576076627	-0.7869586645159888	-1.1303163383521238	0.3686560390000044	0.8553299188353272	-0.06641158077636414	-0.47250917289211103	0.17064222465923087	0.19647444445680393	-0.6351340743121993
0.00564364301061771	0.19287636588319063	-0.25220667964600446	-0.3829658018144597	-0.17919134166756037	0.12490218941066948	0.42904292183639187	-0.6868396057353655	0.38011152485187044	-0.45966118178908555	0.22116428109936845	-0.732262837459766	-0.41134454908840057	0.27370802701740876	0.40760724790055536	0.37751544015442	-0.020740963928910717	0.22943262098811545	-0.45313410021225564	0.34340768379673764	0.3707784736797013	-0.08602732466485044	-0.5619867476343289	0.2370013501453704	0.06459517351720886	0.3065785079004833	-0.8222486348800615	0.10394261043588557	-0.22476237074019378	0.6181262034039874	-1.4358746466275194	-0.5008715696459386	0.5193285439968112	-0.516134934720373	1.11620686798454	-0.27019636541550784	0.45979477049927225	-0.08290188809205112	-0.6222923772875076	-0.9398939111807643	-1.1034083691623198	0.3236561318216279	0.9775227554191114	0.005022885715494192	-0.34370864097626347	0.12414547767079157	0.21842113703847468	-0.5857445761714277
-0.06761112230069721	0.20418914960702356	-0.3767147211606364	-0.38244175621419657	-0.043132973030440766	-0.007423921434288316	0.43265094641258967	-0.6285633057398142	0.3214730983096345	-0.5499041519212035	0.17183084478285543	-0.6323702750757583	-0.5178163754741361	0.22845197562520814	0.2803870423012042	0.41193738168135685	0.03831161959444682	0.30552132239515767	-0.43127644093343465	0.46897047626559496	0.42081464508326966	-0.019510082147489366	-0.5821680752597923	0.31267963038951685	-0.15914275746716883	0.31402174224646007	-0.9510584643500577	0.2562944691911998	-0.3035856848055357	0.3473343586839485	-1.3384897604534447	-0.5274154618870825	0.6319949405827443	-0.5445000443583858	1.0330944423947521	-0.3603395323419539	0.2871378335286436	0.041547691515378994	-0.4773458309657636	-0.9504188250816821	-1.0752120688426805	0.3303900800270735	1.025151927705738	0.03194880849872043	-0.2516106734255585	0.08541061375575813	0.3088297752428627	-0.451310874902358
-0.13062291763760542	0.1858575658594081	-0.46654636261165017	-0.35843188755539634	0.0905453921868271	-0.09666846308760906	0.43261416012506115	-0.6044431741488248	0.2634810241281719	-0.6164157890584689	0.1507764401305937	-0.45985677363710015	-0.6507603443899646	0.10877525050651937	0.24135845708941966	0.48052178787702554	0.031979935621473984	0.3506236648458819	-0.39977924272856624	0.4587940637269412	0.5222577695565178	0.11461095803212089	-0.5818577616802905	0.3544682487620256	-0.3387085569324034	0.30184491195447205	-1.0971785291963232	0.3173373188436849	-0.3207462983925205	0.1020697460697341	-1.3158873576469352	-0.5666053697769919	0.7995773681495222	-0.6709478560107573	0.9312715071309888	-0.29767521225050125	0.10144042331454321	0.14497575098054263	-0.34040978676529005	-1.0017818729564274	-0.9444319356923717	0.44217395618190436	0.891908640165541	0.10377830382675864	-0.18590832677901625	0.01597376025470041	0.41256840164334746	-0.3954675855304178
-0.21081668375742235	0.25432623133033083	-0.49492064008056114	-0.3090155890711295	0.1570280075864221	-0.24810845981784563	0.38127834954866546	-0.6416225757162588	0.22533014092836354	-0.5805839663794995	0.1883993272696079	-0.38919147318994674	-0.6669926644356134	0.02531922663269722	0.08764073748878246	0.49140937719750466	-0.05343983515250737	0.4660878562224597	-0.381853897877341	0.4137383279046067	0.6620434767062792	0.22729185727474238	-0.6177263638633541	0.31060456799104497	-0.4535932568603365	0.33138003554606754	-1.0976870823356633	0.41483099796926054	-0.35942666407731955	-0.14513837422051928	-1.2228082566822263	-0.49728620654834765	0.8833148970673053	-0.7604162148930482	0.7908465468105794	-0.31844321911621287	-0.09254706304062241	0.2090609635813896	-0.25151235546486733	-0.992193600512579	-0.9074225125433324	0.42416999904710717	0.8368291048556081	0.07729781187500255	-0.08216065581510844	-0.08496497885844659	0.46891625400906956	-0.40406247110788024
-0.3286701305646857	0.25632134426846404	-0.5991233635015574	-0.2640264182843686	0.3504943025724998	-0.3646806064740348	0.41683295204172915	-0.6894477330950152	0.09271298415147175	-0.5782681822395016	0.21002530021532548	-0.2832210907032858	-0.7191931980474142	-0.06373671283500915	0.056800025985265935	0.5551814321294455	-0.21373713060013558	0.5099058169880072	-0.21772184857248353	0.2350145074644585	0.7171095791733771	0.3093576498579792	-0.604604290568398	0.2615291386561367	-0.5773711307603399	0.29124083112936444	-1.090764010745087	0.5862314044684023	-0.4836996425955407	-0.3537012663585381	-1.1665214277361977	-0.4147970818842596	1.0181785996178223	-0.8797362504895586	0.7239658230562664	-0.27947898236126967	-0.2844219291910961	0.17914758178401075	-0.14602841518807302	-0.9497642263463479	-0.9130181088675007	0.47179406085327547	0.6873659925130143	0.0456172155868696	-0.014714207257371936	-0.06305411077163217	0.5028104794740027	-0.45693103725674444
-0.39939269016635504	0.2591847119621395	-0.6400731493351174	-0.24376937949745647	0.4343239942275295	-0.4993441923748799	0.4325667932271108	-0.7148323328621553	-0.02646844445016438	-0.5721987302709597	0.17107666590457865	-0.2177841003835149	-0.6677120866337226	-0.11125062865595577	0.015772518706786042	0.48024203006898214	-0.3521509001195013	0.6259099733184487	-0.05749783417831402	0.03433283462428045	0.7053869077787869	0.36201977316594075	-0.531610391485238	0.21495852905737856	-0.6313025041732572	0.16546533938980962	-1.0722928289930849	0.6509654787944409	-0.6370546486317579	-0.4037713961607062	-1.1684734759687831	-0.36555694796297983	1.0655257094454997	-0.9144214583568789	0.7663408803252347	-0.22208541547561395	-0.43646116769714977	0.05847922886612433	-0.032342163034385286	-0.8762310864198065	-0.9166410327235459	0.4843910155336836	0.6496313610675141	-0.059622790197589225	-0.03554869168667355	0.029601979874049788	0.44804591915541236	-0.4755733124195191
-0.4635077408298295	0.2585343338681004	-0.6366511678977986	-0.19696635749053054	0.517554692108504	-0.5441224472630455	0.4642079174802598	-0.8047669202069665	-0.13684626600107386	-0.5755066936948878	0.14351201895283922	-0.1615181070884064	-0.711975843336551	-0.06636136684993266	0.005995675545813717	0.44799074667310784	-0.554684246136129	0.7291824508924982	0.09048852984529876	-0.18795099593066128	0.7732468374190395	0.4160851145871747	-0.5167588845842094	0.0928158286266664	-0.7348640668318778	0.11773818010262019	-1.1221130850407388	0.6065266408590035	-0.7769999967799468	-0.49430946652058105	-1.1750340684868417	-0.2634039838388879	1.1604628403894857	-0.9703927109783299	0.802986911562769	-0.24441038332957105	-0.5420441144002808	-0.031529228901526235	0.12182020784319678	-0.7779707064342579	-0.9639932211117156	0.5154574189035744	0.6525793727896538	-0.1408770748732942	-0.14206420499144415	-0.01996403789849018	0.3444790430075787	-0.42767619827651737
-0.4800348863507975	0.30878162268033976	-0.5854659055035601	-0.3000988692678212	0.5716302502534616	-0.568243242409638	0.5613556951290135	-0.768893911466633	-0.23144081892949547	-0.4889461634763987	0.2427132190464339	-0.09732508266785582	-0.6563941421968279	-0.1497420962120857	-0.01868902885629655	0.3920055823142921	-0.6657588832848874	0.8196124132176801	0.2240678154605341	-0.5089830619695177	0.8291703060198483	0.37125772058264894	-0.4683398861426519	-0.005542123803969412	-0.7805424848208724	0.12233455858788263	-1.1029599694320968	0.551681278375444	-0.9300779376322066	-0.5308945307886821	-0.9805995704157967	-0.07148627306426573	1.0939251504326912	-0.8572976104908998	0.9085550648713756	-0.18382642906891367	-0.6251505202751974	-0.0778151847969219	0.30656539037490504	-0.6966491750646503	-0.9885892168623502	0.5935884786799435	0.6003337957859453	-0.0862425912175436	-0.22089221807588463	-0.03154063487793794	0.2670835282579607	-0.4863001573330853
-0.5543101771523066	0.318106243730797	-0.5393216867054099	-0.3097161040728833	0.5634332579340243	-0.5766984754824922	0.6064534072592237	-0.627415501962726	-0.3152260194528188	-0.40258877182609976	0.29150041234893986	-0.04664607633440641	-0.6373394581878206	-0.2836745705440783	0.029699030350196963	0.21820082470549967	-0.6622112681676116	0.9329161440390091	0.33442179885770906	-0.7127028653058867	0.9157669560865507	0.31564728389908525	-0.3792873313967986	-0.17121685083904697	-0.7983248600956443	0.10863974387836757	-1.0791830082391924	0.4940290743046991	-0.9592411420933112	-0.6427371835048945	-0.9775171334929418	0.010270703076097235	0.9796898659766209	-0.6955652982131946	0.9157051524967871	-0.10278537629919156	-0.6401113795531279	-0.08834273003871777	0.44734140585163845	-0.5326138243608842	-0.9475977376392015	0.7017950679337198	0.56012515377594	0.0095782538684691	-0.336489718364774	-0.04172949197997056	0.2625279093897582	-0.31479650993421954
-0.6112167109486488	0.2696416159735691	-0.4522276648505497	-0.34934872840661907	0.5496193419960185	-0.4794019111493656	0.6102100976068254	-0.5048798919694155	-0.3440794342581165	-0.28210103936081243	0.37516121525450336	-0.005050039541502937	-0.5959489650507998	-0.38949906485238256	0.06994404836947635	0.041205297072137284	-0.7034943002651686	0.985170484002777	0.3905748077897513	-0.7892470297557177	0.8459142952956228	0.26962076243955785	-0.36009820423956934	-0.255564494022479	-0.8603422848206745	0.1618045189815691	-1.076589000928139	0.4372370935669062	-0.9529501910747428	-0.7095460087122807	-0.8290354559193208	0.10974425525941638	0.8883113231841472	-0.5583058078957872	0.9410193918341913	-0.0030731539238712385	-0.6731002039736306	-0.05088399866666392	0.5829289238676381	-0.47383868195804835	-0.8178072537077501	0.7825262217660188	0.4623452993701128	0.1282329170003243	-0.4369770238078064	-0.03059860915631531	0.2294604726923953	-0.2582319784820878
-0.6299617317404097	0.25660280022556775	-0.3081936527523549	-0.2972788346059527	0.6357959475593555	-0.369803536067374	0.5592444809179884	-0.3695533297657344	-0.37190184743354254	-0.22583745738095015	0.4351132064735001	0.009122951670625695	-0.4392602841119551	-0.5322566892376208	0.0930165125425503	-0.14200107261590458	-0.6685712803960667	0.970609552565674	0.4430387617727621	-0.8108725182892338	0.7898044867887557	0.22286683607811097	-0.319133831513336	-0.3525144322978666	-0.8812991557107598	0.1755944023050326	-0.9947448946477134	0.4073973027226492	-0.8713968464004527	-0.6956881476243955	-0.7295818055751604	0.0862529083866929	0.7511552599012905	-0.5167576789474044	0.9099470427715588	0.06405966932190735	-0.66444999558372	0.020237671273698587	0.5860990617822603	-0.3602345878626943	-0.8099043851164982	0.8065096422505578	0.3777099428664494	0.27229039043642367	-0.48042807719044467	-0.01100580928987754	0.26525253055376863	-0.06247631221342831
-0.6850218729948857	0.25017224263123294	-0.2027970206153769	-0.4170986783012768	0.6201354113726836	-0.3358873211563786	0.5292427138941843	-0.26347982215872606	-0.34264566000708097	-0.16453188867119123	0.5480074012193384	-0.10404652634274622	-0.3381129739748494	-0.5423926705546596	0.17110969086482947	-0.2522156178679831	-0.7276218066750182	0.9310238036673226	0.4873711282919707	-0.8157014417562294	0.7492413690675394	0.1555418611553204	-0.39948103376529476	-0.4232320392305933	-0.9240926045641459	0.21371342915905817	-0.8999618830810485	0.39288420990912154	-0.8542884289108665	-0.6617464411427465	-0.6380429728182293	0.026761564813663687	0.6152565199302896	-0.4236156128175141	0.8523890970628301	0.10590161409823758	-0.5807625767464488	0.007047007924245075	0.4806716429314354	-0.3584931215678775	-0.6915972314328462	0.7735975138375323	0.31411487517090675	0.45658055303150025	-0.5309674893873143	-0.008454400379599877	0.22426690927557913	0.042158549625422245
-0.7454361947927617	0.30501541261806603	-0.06897986685336546	-0.5044236231733693	0.5907326174692911	-0.2889897655066881	0.435718312722811	-0.1109817510676252	-0.345480841335071	-0.0831543640480387	0.6064903560081248	-0.21309091479383607	-0.22152146146112012	-0.4281453200105688	0.2356889435711768	-0.3233746111122972	-0.7298800130016766	0.7933673830938647	0.5723300041818075	-0.6941197155377372	0.6270269879744602	0.0364411536905782	-0.4527474205469253	-0.5307422826816162	-0.972812298549019	0.2542012781062155	-0.8867117787222776	0.46477966616719557	-0.8943851870211162	-0.5813664252250649	-0.4286717268234509	-0.02075385069042618	0.5151634356608097	-0.25510744613670017	0.8409483567224573	0.008966303393980819	-0.5289147680251627	0.023552577472792803	0.35460417271820505	-0.4481900236683744	-0.5848761338565485	0.6126792160502369	0.2670591356018795	0.5895903952106757	-0.5087474313717966	0.03257462531254429	0.17538719792947982	0.19092764915842014
-0.7452299427266512	0.38808067587596246	0.10419089153740617	-0.6393347288819643	0.6083416608996312	-0.2697106100853915	0.4204700323217662	0.00699349207901008	-0.3662250944081096	-0.085994644652406	0.6131008402650915	-0.26921085626299324	-0.2709273125164908	-0.32364593213369847	0.3096209523806842	-0.344677462338183	-0.7172249666093556	0.6476525387652305	0.6904416317899505	-0.5639089878832477	0.5266588163558429	-0.11845758632564199	-0.5097007098002729	-0.5256317294733662	-1.004615929572788	0.2910269734897078	-0.8935820180497187	0.5077103003033729	-0.8938468465186519	-0.44525008814950906	-0.350608757146127	-0.1547696285227628	0.4580588045171676	-0.10658101258069867	0.7470113727016807	-0.008694934933975065	-0.44949270074460096	0.038396585822397064	0.2974875168283194	-0.532335050502492	-0.40775650077978864	0.5441449302491603	0.1853875285637089	0.7128219944559258	-0.4901894824649635	0.10330997114273408	0.15034987455252588	0.3191901712373838
-0.6963365378652016	0.47094234251311595	0.23566781542922888	-0.8078640003807385	0.44020827103555576	-0.2862833726390124	0.3800763940257557	0.07415347033415078	-0.3336838606348621	-0.07371689960957654	0.6472676400431789	-0.4167848324983952	-0.3152292914021269	-0.25300467901617907	0.21326757744719896	-0.42897055776308524	-0.6647768576673114	0.56923436867349	0.570661391964057	-0.3462027947946318	0.541540378060285	-0.22863021896514057	-0.5559089492404464	-0.5236932470106935	-1.0842411193141748	0.3430140277104544	-0.8664455498191502	0.4370106951264313	-0.8333306365955749	-0.3739253279396792	-0.24202967639291423	-0.24253585282887058	0.3897253925763208	0.05100368981443566	0.6663710264609154	-0.06136348190835485	-0.3594133311117486	0.059111876173116806	0.332046556335484	-0.6145151010355335	-0.33281937442124077	0.42427682937628325	0.21140963847033012	0.822772309755529	-0.4858087446163064	0.12266661009674426	0.1857535863017151	0.34309891063145065
-0.7292441909878234	0.5596277282641602	0.2680425138078515	-0.8789992431439547	0.39017050922541996	-0.3219067955627452	0.3361059448648463	0.18780364226770913	-0.2583441421740552	-0.12006973820302265	0.6866503409434295	-0.4743872123310064	-0.38319426755722313	-0.17435427836622083	0.11099719112211592	-0.5234474736658438	-0.5984701217789794	0.5617341323126743	0.576029970403777	-0.22976959155329318	0.5488548653100648	-0.35000517160719563	-0.6179554986373708	-0.399741703065538	-1.1431769173701474	0.3680348838103317	-0.8502254769477888	0.4414563166074045	-0.7869690036760845	-0.47599221220207566	-0.05327676555557712	-0.2514066223511795	0.35785970819484864	0.20518544982665737	0.6031754490743844	-0.09345788252175655	-0.3372074307711005	0.05930423991879802	0.2813152481785487	-0.6482738446843572	-0.2264629968084911	0.2924977607675737	0.20573127525237767	0.9561344542063491	-0.4660177722305492	0.09164475729767871	0.1889500043044084	0.44480410117333646
-0.7690316601657644	0.6931872602992974	0.28112435692995635	-0.8987340238653392	0.28773736489628754	-0.41916973612530806	0.35533879938031515	0.25919107458569285	-0.27627710465039357	-0.1892300309420607	0.6756766836349348	-0.3964881040458613	-0.3857854751543891	-0.14543601638522907	0.02786548665054096	-0.5988523434083458	-0.4508123302421785	0.5414050975950137	0.5172048603758986	-0.13403909935479014	0.5414173296453362	-0.4904252347568952	-0.5936856686735272	-0.38796643124216074	-1.1528566070797797	0.3716261687825986	-0.8142319354425857	0.4144566352173629	-0.7806607340360776	-0.48090092244857996	0.03251915762066143	-0.3103571613141127	0.2859640763128448	0.35978576469858264	0.5605951786469451	-0.039314882182592284	-0.30642568730944786	0.07221084128175684	0.2782374326273721	-0.6862734959862838	-0.09681481957255662	0.21242946005124924	0.11819516548003695	1.074184178263264	-0.4042994688930882	0.07982992886268522	0.2183065070353421	0.5386136768360051
-0.8356206621385326	0.7972818369436192	0.35078170539634806	-0.7882279312998053	0.22163151891948277	-0.533005347623588	0.3564797206246878	0.29473748511925135	-0.27071200846432697	-0.26368194950380264	0.6397210282983051	-0.37944851123953877	-0.33631523990039924	-0.0791907364143192	0.04972668810545518	-0.6744193613331207	-0.4087823127005185	0.49991330144528173	0.5722903444131537	0.013819550205664768	0.5175479421337174	-0.5633602370027803	-0.644158795441324	-0.3500042796227951	-1.1212958288704535	0.4103085350933716	-0.612077745079573	0.3477215321501677	-0.7439749581318102	-0.48651348026846286	-0.0762083486212141	-0.4579729551982892	0.27375407872859886	0.3864870319377098	0.445727975893721	0.07996593068033894	-0.2890083096169586	-0.032127600321037494	0.3076125980538279	-0.7455774625918931	0.0756947484987767	0.14054383893994501	-0.006468225469873257	1.0706648653383413	-0.4408727890985773	0.04871275968205541	0.12861613333529495	0.6113477994509341
-0.8540827340080931	0.8609470062648485	0.35112926855111637	-0.7480607347723566	0.15928662999321014	-0.6425115550947171	0.3854114073241614	0.2564826386167366	-0.2375794351991464	-0.2244623984894854	0.5255684187144452	-0.3541108804150257	-0.2726397422758676	-0.02493792681082908	0.09288564801514357	-0.661818230584273	-0.4628549246883786	0.4635480184733165	0.6879266220704418	0.11146890194587086	0.45455131868170684	-0.710877856274349	-0.7264769443401475	-0.3316123522845754	-1.0242138771473843	0.4614174056943221	-0.36095088723447294	0.20445600920129783	-0.8394274246836305	-0.5435878187240577	-0.05409243436835694	-0.47098805218558193	0.26473162711092646	0.3682204493154842	0.29782204322525413	0.16507981347127973	-0.3267304390017177	-0.12959925705521752	0.3117960065856127	-0.8113638802322903	0.18316861688101635	0.04781913296314897	-0.09250737624425112	1.013445975879996	-0.41828621608178673	0.06516881761789148	0.18380149493180312	0.4878918131570168
-0.889695495335754	0.9084455546621383	0.39734495480767607	-0.6835714468521255	0.043981469987137575	-0.7392978077056722	0.41121270843223223	0.1476953121226257	-0.32239983781675086	-0.20940128020216592	0.4354605921401415	-0.2610074308934801	-0.160916634293382	0.039543381541149926	0.17897623438444507	-0.6450373352570494	-0.40592099431734574	0.5845375141293175	0.8497171005952934	0.011070828704075376	0.45170878247748025	-0.8281095030080585	-0.7320499657644786	-0.37315558036815616	-0.9457496012324919	0.4452168034298179	-0.08274732410592041	0.13459484955140963	-0.8804914594682979	-0.5238777121546657	-0.08179883545060689	-0.5415096515339595	0.2120760514206927	0.34688339569258525	0.18284704614662106	0.2033398069154723	-0.2774428190483972	-0.350345986641517	0.2625534994155038	-0.7166334360230149	0.22507555312829544	-0.028695802412494698	-0.14398764894813548	0.8839446626455338	-0.40838021295094046	0.18529030576197864	0.20620187556977226	0.4578193097584708
-0.9372541444600009	0.9471225130018646	0.49374042460843637	-0.666819267146149	-0.16287016140877836	-0.785986199681804	0.4132614952206608	0.14326900064133025	-0.3914162054709603	-0.1733670329745769	0.3709541359530048	-0.2138681560130538	-0.1304675614818623	0.12905917908994197	0.24587514817168493	-0.49420234400117175	-0.38928745325297076	0.632723353832799	1.1716437616364175	0.0004536708337773726	0.33718526837343776	-0.9114817413496882	-0.7028197858857307	-0.45834883372223023	-0.8368595033883123	0.4224884381460329	0.12505787329269646	0.11128406760043767	-0.9811750014299697	-0.4496923151631397	-0.19057912208545816	-0.5176528275493488	0.23141984555403136	0.350010443469137	0.06366876284589099	0.20255964223795866	-0.18929674684916706	-0.4741788961484684	0.27813864721436005	-0.6663100519049514	0.40169368896427776	-0.04230132019734304	-0.1185126404342078	0.7034879939409411	-0.45106993871070966	0.2930774257433401	0.10661262579110317	0.30420171321353306
-0.9091854711091163	0.9637161584901797	0.5435248852045989	-0.5533181601295363	-0.2766955651677484	-0.7211478429442972	0.41623578493902025	0.1836216324561403	-0.45473393048857025	-0.11949156977996378	0.38276850175402355	-0.15404187203409123	-0.08172663396444271	0.08786908381010741	0.2820200918711103	-0.42662829694813265	-0.3700701675070068	0.6817327076741477	1.420109987436128	-0.057199071777317964	0.2265317230349618	-0.9155520886412093	-0.6580994357242747	-0.5289630261358205	-0.6435719791248186	0.4059288106225572	0.38523381844404164	-0.0508791464159911	-1.096398323226161	-0.38387695208721123	-0.20965584628539852	-0.4966272302234292	0.23033347657711895	0.3721681061423926	-0.04836025225095839	0.253503411792423	-0.1387640848652334	-0.6463283802885778	0.30115000840641515	-0.6161811474544262	0.43078006231186344	-0.18831655537862454	-0.06461889660140453	0.569778638587542	-0.489876648026494	0.34008434741677734	0.030814391549279802	0.13780620648597788
-0.8919023566603382	0.8430396937647349	0.6627249243075379	-0.5429436064410929	-0.37993912763800475	-0.7271248117290455	0.4356047669293773	0.19947981283346483	-0.49002689321709375	-0.1426987231566325	0.4544733707355868	-0.14127934817744436	-0.09059920386290173	0.0015809436504770403	0.31622185588077123	-0.36559287783069017	-0.3511263718324814	0.8367885552237435	1.5823856693745582	-0.13405161732025284	0.17824534845972853	-0.8984059506646075	-0.655009967779008	-0.5431112257892914	-0.5033666122704086	0.38390662752183913	0.6014517300181074	-0.26493921216438776	-1.080717108650817	-0.37057393994829846	-0.22281231465270884	-0.4730806021917079	0.17517106091381102	0.44517461101902533	-0.17633935362286182	0.2878177397428032	-0.06489683576433866	-0.8009624762535263	0.29918737148239305	-0.6051451461796375	0.43928591746687085	-0.19441650693632315	-0.002465890087444203	0.472735609077673	-0.5739727921367509	0.33576807418906485	-0.06480307442168523	-0.020332908541051787
-0.8469778656029128	0.6667400518234264	0.7217953320151462	-0.5189002711597253	-0.5128253759815878	-0.6366280365714794	0.4717508455772045	0.22533769532687303	-0.47014925730714474	-0.08343108233310945	0.5428251189800888	-0.11092310955334769	-0.017981709662019913	-0.11317382262571411	0.29891232153868885	-0.42621711063183315	-0.25677919924149045	0.9199615808057408	1.6974367236163441	-0.21156728142385214	0.09428945421312239	-0.7854326668962198	-0.4945717286779411	-0.6508028914854398	-0.4088663028570264	0.3559831994193063	0.7258957171363736	-0.4167127794322649	-1.0344332566522	-0.38000315995050415	-0.253642513480834	-0.4446621282162682	0.03993034239351967	0.42805046461542007	-0.1359899987089254	0.2312673757666166	-0.0014592602502517481	-0.842191179715946	0.35199339116816253	-0.5635981054953536	0.516908218002598	-0.2185372012660957	0.0014977035384127798	0.5571704643343218	-0.6206158997126966	0.3449154600013421	-0.16021926151856664	-0.12221165181406805
-0.8540763861391593	0.5464723430328278	0.7693151551438095	-0.4365396081734712	-0.4482747370474328	-0.5386114471352021	0.48145887433309065	0.24335266608079092	-0.4572343867188546	-0.011861955315993771	0.6451630885160666	-0.14242706655356704	0.034458650341539845	-0.19707193934442302	0.3704566949534363	-0.4576994080130622	-0.19019247238939507	0.901020855758072	1.8481680272865149	-0.17946778158556215	-0.05532392086506073	-0.7272450166259993	-0.42733585049100553	-0.7285440174642471	-0.26440658742334183	0.41226796466528104	0.8843522858513658	-0.54576760347658	-1.0223777053026848	-0.29189580848871205	-0.2873043194519348	-0.4848247294361686	-0.029777967806151974	0.4387425348037608	-0.215938499271849	0.2134418398506397	0.014723382579582597	-0.8970861301565174	0.20695674945136103	-0.4983463665093725	0.543976260352159	-0.2853343068282438	0.058698069353007	0.5357827230274537	-0.6231143753303315	0.3434090446840595	-0.20551848276772078	-0.11110918724544867
-0.8248789085416526	0.41576026154327395	0.866831249159881	-0.4153255431501107	-0.5139354727178436	-0.4492486267685381	0.3944735999904953	0.19440144363284362	-0.5138494731524212	0.069926139486217	0.6978052470592091	-0.22903403660039698	0.12118444127106147	-0.3153603344338231	0.304472811738535	-0.41424071267109674	-0.18587771083283047	0.7952287753536939	1.920539366588239	-0.21256875136769068	-0.16412120862243965	-0.6264909023201921	-0.3331730575694563	-0.7956864788442373	-0.1033901380129918	0.4628655539030054	0.9572951215445544	-0.5479525299088911	-1.0029500557782427	-0.20892416217320958	-0.39538751240343106	-0.6005767072532124	-0.1707067251197049	0.4048012784096561	-0.29135049757806786	0.17836982615158417	0.026789564036877565	-0.8880460355298435	0.21859967907747277	-0.49300537423200447	0.5884851611972153	-0.3852711721164007	0.1035749172241309	0.532982214192719	-0.643787450867713	0.3348854909044987	-0.24181004278894994	-0.17198736273221624
-0.7258734797411219	0.23637511876772788	0.8939567621819899	-0.45416767990035334	-0.5630142723419242	-0.35228252821312744	0.29196860979358574	0.21219561122509725	-0.4245613810732983	0.18976513161901087	0.7745310087284656	-0.4048919796326283	0.21250267732004646	-0.33440588347744826	0.27007333749338086	-0.3020016116599172	-0.17699607241765114	0.6837565900366336	2.0348484929627713	-0.21593852836222832	-0.3724578016387109	-0.581212839724543	-0.3949161807017948	-0.7194278929880935	-0.00112863660537871	0.5529491176575011	0.997463888868452	-0.5312943685848883	-0.828377467185474	-0.0916492731613907	-0.37809547817631317	-0.6669004489066448	-0.2535352883677823	0.4231779901734437	-0.4258391643841689	0.13816424784848041	0.10124164065028049	-0.9230551220257368	0.11051897262778501	-0.4720713137565376	0.5931081748404019	-0.4567216872676211	0.12263364098925003	0.5217490293972993	-0.6526072315970084	0.27763366466870726	-0.24844624516520816	-0.3720241459187358
-0.6415494050707522	0.17002360514503223	0.8326512202617945	-0.47725140695065316	-0.6281515954909254	-0.2355139527719586	0.1770298544121945	0.19943654245297932	-0.40663502606906726	0.19273804135884917	0.8234765086694967	-0.5388224447668399	0.2050129337665302	-0.41400525038797686	0.15974965026357438	-0.09577656273994398	-0.16685622332328331	0.6006280191995865	2.0354298471325496	-0.13483288358317164	-0.5067366323123675	-0.45587623324052257	-0.3480909816778946	-0.6720099835003234	0.09267935717292655	0.5525890274999901	0.8590031387635501	-0.4913392746333516	-0.6307385823361974	0.011585142593955178	-0.31880739702147864	-0.6293701061062257	-0.2393180198812343	0.4087060270848545	-0.5008070015968753	0.027306551219676935	0.12917829644109863	-0.8925527685044182	-0.07144019983028863	-0.4538586115172724	0.5502560463639038	-0.5857966348895818	0.20523221467797273	0.5513614808685522	-0.5794142202680551	0.2624899026828048	-0.22293888508700568	-0.3802861582053391
-0.48911344819138813	0.12053831538118594	0.9137033010282662	-0.5491410886801754	-0.6497797053438904	-0.10890547707426612	0.048532165145867036	0.1854888839470453	-0.3760101564871491	0.18386233181853867	0.9392380962389375	-0.6447178276178333	0.18955626288654565	-0.454742222806753	0.024509185037303892	0.07377406680773656	-0.1754540648725479	0.5633798489731865	1.9596603427751973	-0.04543753506674345	-0.6121740141651723	-0.37938519785221564	-0.29881954827766843	-0.6131016136076634	0.07435297578632141	0.5458617951648411	0.7219096080961487	-0.4075493252392093	-0.4353304800680263	0.26648026435375494	-0.2926644493031941	-0.6183407460558409	-0.2728845810985242	0.46047356327417577	-0.4688958418735564	-0.1279505024087498	0.2018953065074171	-0.9466951287913634	-0.153847470646392	-0.36432331163566234	0.48691830970997	-0.7036473199463107	0.31285127909448485	0.5918704458783117	-0.5518365483219028	0.1901273955523425	-0.2339654302685413	-0.4178934871992997
-0.4196941697749873	0.10620949626370821	0.8566403030519611	-0.5434815550893071	-0.6222321977679423	0.0018338524064507255	-0.03314049546944049	0.1676921284133747	-0.2714180262982285	0.1378152185552697	1.0224251045867505	-0.7679525606966788	0.07887108896144404	-0.47009482446891415	-0.1926807109880033	0.24293120616201463	-0.11980136163112572	0.5470817782908534	1.833546147701865	0.010270681921569819	-0.6406561153136082	-0.22405460503790148	-0.21026438740655587	-0.49472292981662547	0.07223685336927359	0.5669273579586325	0.5456668364420345	-0.4114562863024359	-0.3270164364902432	0.3462128764394541	-0.27353554378323064	-0.5941413499262662	-0.2651589612333182	0.49020554601600325	-0.3547700424891065	-0.23447907218711395	0.15139024338753826	-0.9751008722497188	-0.13855739615912688	-0.3472097499446062	0.38540390603837044	-0.8322085042740826	0.34258618495396326	0.6816166096705912	-0.5259714217354886	0.008378214381847748	-0.20302754090241146	-0.5360319753373256
-0.32542466627874067	0.09581088815603953	0.734534443075889	-0.4298956394801937	-0.5457124274266869	0.13220851106988435	-0.06352087898376595	0.1306988515926233	-0.15575970182415527	0.026030813455159472	1.0834836157078092	-0.7731461639928063	-0.006664458447323124	-0.5115540398975083	-0.43843644696248124	0.25797688728114226	-0.1531427102829614	0.5102899700632875	1.6109900356882487	0.038624168057302406	-0.600936343275933	-0.15429280472614745	-0.12432981088631986	-0.3294841501208541	0.039158418743967895	0.57282005125614	0.38129066828272434	-0.4467989203631325	-0.16179427644100358	0.3583242089235735	-0.162045898071765	-0.622399115914507	-0.22714474749693672	0.49880711822869417	-0.30347748613933917	-0.29300669061505635	0.056545539739954485	-1.110927497431121	-0.17521656368217742	-0.21838762186440505	0.31181633103574763	-0.9342300785232791	0.32699575682721443	0.815070910460008	-0.535075199952777	-0.2067413390715628	-0.17530621848065892	-0.563978501398257
-0.22848004199617228	0.12020482917655939	0.6929349397661687	-0.42261620218807516	-0.5501831922392506	0.09840535265173608	-0.0650568066487453	-0.015345307676105424	-0.07634989381625837	-0.03614063786413525	1.066354534802194	-0.7705882887960097	-0.06633856359342942	-0.47569439018123905	-0.579387915405213	0.2885797470042518	-0.21691170147464134	0.4650569667067986	1.419473012859092	0.06766275169323484	-0.6268943396591644	-0.08612300638656496	-0.015965972576041654	-0.27426424768210855	0.06949994104522007	0.5084504299712436	0.24628048985828777	-0.39322415674240585	0.09956796276533299	0.4394356734259614	-0.08758278256150256	-0.6480705400510379	-0.2040347988170582	0.4458184128356263	-0.26452016683132806	-0.27286310486994586	0.027175299570308575	-1.0393595012680084	-0.14080881278842172	-0.07115789884412416	0.2497447611767467	-0.9685196949478472	0.284434092677075	0.8902708409410959	-0.5735642093836129	-0.3768656105898064	-0.09426800667160906	-0.5663904930385766
-0.0602623955366582	0.20740349078817366	0.5534698847391759	-0.3453345212332528	-0.5676513979119151	0.10965566472279793	-0.03953795866917027	-0.19688505030897105	-0.008805274499208576	-0.05600314506137234	1.018568437124194	-0.7163199567743478	-0.022531288959571544	-0.4143074955734109	-0.6920925416354818	0.28513795051724083	-0.2767396604149151	0.4371160581494514	1.3396233888875515	0.13009336252636336	-0.6085751012352236	-0.0952836611050902	0.06405405552238116	-0.13225008373428251	0.04932836320490077	0.5208351187034774	0.26971358686973257	-0.29431718875493995	0.23168829693695603	0.4844353101003148	-0.15519223654459718	-0.6495548224285665	-0.17760996525334677	0.3599608149958101	-0.15953853468089366	-0.2233417931352888	-0.024368499581324955	-0.99891418163502	-0.13433002920782977	0.14610162766930287	0.22941318346144696	-1.019876099386585	0.22408278643670937	0.8769565270584343	-0.6250113716021094	-0.4701697574327436	-0.020666259724645756	-0.633509513072841
0.06672370955004883	0.2769173748756725	0.49063311872211945	-0.25419736061302445	-0.6004716087300593	0.09433962495069072	-0.11181991778610478	-0.35287528954763103	-0.016806923221037946	-0.027972343214635327	0.9725336420978318	-0.7334190991964034	0.029183561785212725	-0.32360997305639205	-0.6852234169101855	0.42688896515822583	-0.3635860067503359	0.40432437598098653	1.3349154841549178	0.17212732123013727	-0.599503561992713	-0.1358975124254727	0.12060232794662654	-0.03440026716662199	0.05519872057410495	0.5403756817557706	0.2666551896466079	-0.26747075733129433	0.31994621940248935	0.6480439536516674	-0.15500683379431962	-0.6212293332350499	-0.0887241991488151	0.3054163786470261	-0.17311247047773454	-0.12166006007927113	-0.005655851122991784	-1.0053984922080619	-0.20509715410830784	0.3358687979623248	0.28497928771763303	-1.0007382371215736	0.23962290353046742	0.7387717815405271	-0.6259471667916461	-0.5424123039586425	0.011619734903787681	-0.7267567061026616
0.2050624522157035	0.32209722118815454	0.46304293374093836	-0.14806179047833987	-0.6660714954817444	0.14668857870113883	-0.11922680946332753	-0.4730961412202782	-0.025668222942506213	-0.043633229017063166	1.0570621999108636	-0.615138400944254	0.08189522806525351	-0.2843029665725219	-0.6929740472418267	0.4857820598245247	-0.4427218216215814	0.4082912611046745	1.250762291628726	0.08452783741202845	-0.5443362014078341	-0.1533027279393721	0.08428151214077044	0.037451063815913385	-0.0010108487265134026	0.4387735494580468	0.18868415408685174	-0.2616305622903753	0.4044096603020707	0.7948812249888115	-0.22248682443508483	-0.6723195657416247	-0.07649977623187135	0.21988008431434664	-0.0938763703778291	0.0033569309377973642	0.10135759678868836	-1.0617298322056103	-0.2799123992109164	0.45231676894414347	0.3439982453885232	-0.8457367200868428	0.22369307378340383	0.7628790430952825	-0.7315610922086562	-0.5416827350006226	0.017236562948759006	-0.8172013453033872
0.272159569965497	0.37902993544050545	0.33517241677014364	-0.11069625672796708	-0.8305664368304303	0.193213615955434	-0.12755016229238453	-0.5336844045597624	-0.06353611755120867	-0.06851837301379887	1.141843253975307	-0.5443245917928319	0.09437579159314122	-0.17519843760555281	-0.650553088026333	0.5370286399038242	-0.48816460190965216	0.42501595716590784	1.1526382201106635	0.1693615289827514	-0.6147618341561585	-0.1914445406452263	0.08914363613136196	-0.02604517306939482	-0.0645322407976526	0.35492649815919614	0.24316932854269072	-0.3472541915984802	0.41990010796913735	0.7985470183440256	-0.12546334451350133	-0.648941570730351	0.015763859718943077	0.1967703843342658	-0.17341969584630176	0.17663349673836976	0.20801203995392328	-1.1199728950337469	-0.442208772130666	0.6417402011451724	0.38879166630109696	-0.8553602537737373	0.12274135747617651	0.7940489673905301	-0.8134960715485684	-0.5844172611109849	5.943225610697822e-05	-0.7775578312616143
0.2939118346225008	0.4564609449924329	0.31230593024589476	-0.041860677403315	-1.0175015834787753	0.18456708470019315	-0.15056799799588885	-0.5416219314374426	-0.10805561274154962	-0.16834901945180608	1.2136722905891173	-0.51721447396271	0.025328581633381652	-0.2307441470428963	-0.6273139126565386	0.4891136532091146	-0.45752821077985095	0.4377349302756001	1.0747773884403966	0.20280704262705074	-0.5647859467610223	-0.05620356246212641	0.21302539579835617	-0.07908505719188642	-0.027697889595486035	0.2476860938961049	0.23859394093741187	-0.43633266564529427	0.4158896241013739	0.8027438098453308	-0.11045377823937923	-0.602903632226746	0.055370279451491956	0.2502973150481108	-0.2153769404633962	0.30553233948267555	0.19634398657856042	-1.1344124661187087	-0.5028851885786011	0.736488854221378	0.5217378965705961	-0.8193486325311069	0.16326242873988864	0.8938792016551582	-0.8422802250450921	-0.5039927254524073	-0.016123515545932172	-0.6388808990651091
0.32285220563683303	0.43585988400088144	0.2796217318726644	0.10198085254156804	-1.1603446531455908	0.1635370195262167	-0.14168920864722515	-0.5914634057327002	-0.11666835824083628	-0.20012208712704913	1.2871316775303874	-0.40768711255456563	0.007796422486408275	-0.21167385262595392	-0.5837034029483774	0.36860524344302986	-0.38486726409229133	0.35295652771043196	1.029398874609015	0.26191698020754084	-0.5056677254280636	-0.012538878248674978	0.24256012420029166	-0.16095275704849576	-0.05330253405613061	0.17886658677168957	0.23009817217195935	-0.49178018446191923	0.42221310486348973	0.8543392930911595	-0.06289172384261177	-0.6063889620400219	-0.0848852504135893	0.2715689644646685	-0.282649024557609	0.3690163302166921	0.18076922718862812	-1.0777829418317564	-0.5570997657706466	0.8412434153867103	0.7366785874096641	-0.802674204444201	0.18306410513916355	0.8365940079882372	-0.7664811589458143	-0.4913230245016048	-0.07600198042986474	-0.6711758893768753
0.31788617545115866	0.4138808995348075	0.17064817023484574	0.1761198488145749	-1.2062508292844627	0.13989546847073936	-0.19570859710982544	-0.5754303840332707	-0.10234147747070836	-0.2843466755405011	1.3044262522337426	-0.3535167816643178	-0.0021196937203759965	-0.2218187559227674	-0.5290751641465042	0.23846318367162134	-0.25573084394975004	0.30596085366735654	0.9278756707238938	0.3169197124848758	-0.5053928456454003	0.13451128616480207	0.2900327212161056	-0.24658205161511865	-0.02526640794817061	0.16769661398493593	0.21509193474835145	-0.4990414947637226	0.4432917016611092	0.7952269456279263	-0.028833727170991676	-0.65558889497187	-0.18927827179534312	0.296328945089085	-0.3669482264302585	0.579980267108391	0.18248582464772806	-0.9795058245013072	-0.588661112176296	0.95904397475483	0.8832923964698948	-0.8157940160870257	0.20117645915377183	0.8450775336776732	-0.6619208780941426	-0.44448293624508955	-0.03573209924837985	-0.5477921855646877
0.3554290610754912	0.3572631796156461	0.11313507969542994	0.1758388086309965	-1.210807323048369	0.12266565896079415	-0.35088481296453355	-0.5166401188723831	-0.06512073755867775	-0.26902105762803485	1.3266326828540511	-0.33094917610934205	0.09571741395020658	-0.18023410795498487	-0.5054357851669364	0.12168030485742094	-0.3130930144309876	0.18378709962561723	0.8519055459758385	0.4243983621506011	-0.5524148889722922	0.17839855438148797	0.22861321646076704	-0.2932384801323945	-0.027648865607505718	0.10421922322576971	0.27265092435872706	-0.4494031829850412	0.580910927452796	0.8388807661394798	-0.025857460435885465	-0.8124449449257927	-0.3045036771457751	0.3362926250779474	-0.5884932639041014	0.7309551773941828	0.16028693876891192	-0.8141879048208637	-0.6563210110191513	0.9426372074040564	1.0988675005665227	-0.7493399213736011	0.0970923157503294	0.7878761301298254	-0.5705565143014647	-0.39175488973660233	-0.044719106232007824	-0.41847770412662805
0.3684808378128114	0.3540776664063062	0.11245090730890779	0.013605115305347415	-1.2818705667753465	0.05976080645752767	-0.46566258281040585	-0.5525363155678101	-0.02090296786248976	-0.24274049625679095	1.3612076470780983	-0.3165025489328924	0.11590793778175516	-0.06726574945274606	-0.45153303565803277	0.16619997224183036	-0.23049897171194095	0.02465092725407032	0.7347463332022452	0.46097988670733603	-0.597460675125782	0.31932903385219513	0.12557460733164638	-0.3457712609975806	0.010154976035594033	0.060864699924456034	0.38006959538301177	-0.49159030921674834	0.6096086257147108	0.8751402604673428	-0.04421357217462211	-0.8164526210168832	-0.33916236615907047	0.4794001277732015	-0.6512183663789257	0.8659212242488217	0.17648844980262343	-0.5923143497437127	-0.6801559874226011	0.8566758962476833	1.2166135466139463	-0.7648356478780123	-0.031538184944822314	0.7326748670823723	-0.5390436830132117	-0.34446023396750497	-0.03576745990413525	-0.36381370344409747
0.32596815192687	0.41723445437022944	0.05134739293110289	0.01213337837225995	-1.317724184716408	0.07556526127288428	-0.6228569089677294	-0.5326950863150257	-0.00927023004037415	-0.20029503159259598	1.3493270837579836	-0.31448306802263837	0.13328789192349733	-0.01061380199370231	-0.4160450480091339	0.2336234928921832	-0.08188721537127153	-0.08736291510061366	0.5780240829179191	0.5187254074808556	-0.5601250823964006	0.4224419505987494	0.062157386164333917	-0.30715593935519964	-0.12852238393518167	0.08396373119018677	0.313233601219402	-0.5740736356274704	0.5859286322050795	0.8965599087604049	-0.1724274755570638	-0.7299805060151627	-0.3576137809268076	0.5423023474990185	-0.6218123283123016	0.8472054903404287	0.11061077949300553	-0.4439332248708584	-0.7653284509991328	0.789178682983338	1.3678593517057178	-0.7270849929099362	-0.07590629782560211	0.5858695894360558	-0.4178190184687046	-0.31152943560905966	-0.04534124954683649	-0.31985698155507797
0.20289556886793095	0.4325923814798706	0.012435217621307337	0.044871173373942384	-1.3368929918695283	0.09635235576693273	-0.6899330620684413	-0.4965425799016989	0.11809443949508844	-0.19950032780912824	1.2453937634685712	-0.39896241797972226	0.0981407193326559	-0.03164185867850986	-0.40140095806184223	0.2271663963632597	0.09185571520798368	-0.14320598449842703	0.40565914929625	0.5114755190871917	-0.43557530315734505	0.5558544585720704	-0.030447741717352685	-0.4182682521437119	-0.1664122900282856	0.018587732010848613	0.17900204537403153	-0.7179154764501181	0.5856216798415048	0.9443268681422483	-0.2561044967430117	-0.6502405105515056	-0.38671595623907756	0.577293063543905	-0.7124167365056548	0.8815403757458125	0.056265064038976395	-0.37364239242885133	-0.7744555114997118	0.7225575959008717	1.4447596781955787	-0.6689235127206264	-0.04498208436960893	0.43934945404228054	-0.257631078212755	-0.3458934305961789	-0.06614139997300758	-0.30485548775951965
0.06589266973663557	0.4064508283840068	-0.11777273906947476	0.07930955940873312	-1.3502974588812258	0.13537232922497017	-0.7521180047554312	-0.3965834462032053	0.2880460790967135	-0.26038620473979857	1.1970532142841968	-0.4202258321498723	0.05146540403995883	-0.024955359659546646	-0.5459368784635026	0.1549277407893977	0.036990632102187296	-0.1679803935877844	0.20188184100906073	0.5839105528962079	-0.2999555072695443	0.7100815582342632	-0.09836435495633754	-0.44816735871135355	-0.17838121486262332	-0.030517584825246514	0.10743296214012835	-0.7702872431471529	0.6159711989514488	0.8232357635311638	-0.2778411358432117	-0.6130596177841625	-0.37246636369330344	0.6568819674407702	-0.7034813844225043	0.8798291065184577	-0.09234055049929145	-0.29905296312848656	-0.821623670233658	0.6727022374875753	1.4418899800976128	-0.6377423437824025	-0.1779636414797509	0.39923458274538703	-0.18951524061042674	-0.3632007911458912	0.019860578362566807	-0.24606162748339777
-0.03913958470423388	0.38259184939072427	-0.23596428527123048	0.06454491971482332	-1.452048405761678	0.14883627185094084	-0.7953065540905188	-0.30845534548483705	0.3726018241386878	-0.22244945236301922	0.9955779441741303	-0.4223635364007727	0.022372615709792074	0.012117653064994715	-0.7013556756910436	0.1944847392818772	0.06157141117218105	-0.17965767387780582	0.005283337772779473	0.693581536367075	-0.23596040990382544	0.8488890396381639	0.031031421066570565	-0.44292782366757244	-0.18613831979124615	-0.051785949823466605	0.11742881496353359	-0.7983206103626406	0.554102444004907	0.7377172867229669	-0.27666137527849416	-0.5307739506474952	-0.34051645799685415	0.6827859980150431	-0.8360879092176624	0.7804063553338683	-0.301329805511499	-0.19419604751853384	-0.7548851795619036	0.7530859473050446	1.3824620321205658	-0.6630939269244405	-0.3135169403145076	0.2676998176410549	-0.10657142700824351	-0.5030161192807435	0.09109690903494219	-0.25526057028317256
4.1294427781923825e-05	0.3206704226184217	-0.280991195310328	0.038899357464599715	-1.3945410524658908	0.07019201324376131	-0.7816519212249091	-0.30845751935562704	0.4986242517902927	-0.15201555398843034	0.76178542351274	-0.44754800049892723	0.021565913988156285	-0.015156926577325674	-0.7421617612640122	0.20229082716585273	0.10630793945540366	-0.2155507753696268	-0.14905536041545436	0.7625500531408438	-0.038154026568286224	0.9302987357609078	0.003378445913833887	-0.4165400551321108	-0.1940771015459185	-0.009951665923305875	0.07494883495856747	-0.7851910320670022	0.4646717473007387	0.8095496266991111	-0.35994243151113814	-0.3481388296105372	-0.345668293031286	0.7539971788015107	-0.8529719167567977	0.754971134823936	-0.4400859382443617	-0.08203275764503475	-0.6850823077678438	0.7143842574459686	1.2427145007044933	-0.5013730578905922	-0.3440529108777091	0.11476251044088137	0.010536771462162404	-0.5065454433267258	0.14689842400488876	-0.3715236395827504
0.06522678043256311	0.28844217888160495	-0.3519198274913543	0.08603009417322487	-1.3235146162778049	0.046168607928528095	-0.7510814236270937	-0.3149566683939609	0.522552881652942	-0.010926089863171373	0.564298837631884	-0.3782712381699273	0.10143650657594923	0.003958764971999973	-0.7020124167690399	0.1949922700515426	0.053301895544016785	-0.21000294334782987	-0.22991969407767238	0.8144179301444281	0.12105766229549078	0.8495388673288996	-0.03220217040366551	-0.49863520985589	-0.28478875313904706	-0.043326642941834935	0.17772406133323243	-0.768891932317734	0.3473538987609631	0.8035685725042458	-0.3918263335599425	-0.3066480175572818	-0.35532330963020314	0.657173732185435	-0.8728307706896924	0.7487124546884489	-0.5545354141518255	-0.0029678897560766622	-0.6959802922615329	0.6069591411371991	1.0134466204679806	-0.4036418415587687	-0.326288382472333	-0.03185203275117861	0.05910758270322587	-0.49679710022333906	0.18210948913296182	-0.45317904056763975
0.03340527845753378	0.2669365416759632	-0.32344419178825995	0.036031555902271	-1.2558064496085701	0.007290917074535131	-0.7402897473269714	-0.22432716701996433	0.6134741520520492	0.14719434759471167	0.4563467605260142	-0.38470433201071863	0.08347597409568643	0.052045935487562846	-0.6894335141707015	0.15294846920995622	-0.03188365795425296	-0.1464120326696936	-0.2861359651772754	0.7405483060948036	0.30045418999708823	0.8205868245051802	-0.02763238890574863	-0.538143829276227	-0.42930770502490123	-0.10628856590458184	0.21114984123229394	-0.7323612735749004	0.13777499283633118	0.7083575768592701	-0.4991556035282499	-0.23618637846449686	-0.21539860072830658	0.6043230724155964	-0.8602791948224745	0.8066590124836536	-0.5610415320488189	-0.015570992473902723	-0.5809711724722041	0.5306606844330979	0.7358152165725553	-0.2811397046581015	-0.3574846146819822	-0.07624634046541072	-0.0915680654329522	-0.5192305305548536	0.284183038153011	-0.38205315332119494
-0.003406543068623606	0.1681398675951556	-0.33382699516885345	0.02103314638781476	-1.2662863479920985	-0.013222551389093184	-0.6964230100014436	-0.13577702481537682	0.6662422238043378	0.3139504947643176	0.39842676835320007	-0.3901481898269532	0.11025229872757256	0.06128700724502205	-0.6878801226716477	0.14289656438081683	-0.0868483939791144	-0.08817281246975663	-0.26316425332385573	0.6640251829908577	0.4510899334905236	0.7059756942366433	-0.0038589795162517317	-0.5752103362865675	-0.5380711766328423	-0.21611984392892217	0.2777909809200384	-0.7855270568064372	-0.02969524657608008	0.7015062629951089	-0.46048275887764784	-0.20924340876194267	-0.14333518242756044	0.5327956644288576	-0.8816501700096773	0.6946165999091003	-0.6221881124873896	0.023322808401028166	-0.5662359641034748	0.44380096689992354	0.6927592462075864	-0.11211519401051215	-0.37526664567391443	-0.1958990142735437	-0.26733392600288347	-0.4284194961236557	0.27748062008020496	-0.458858649031999
0.022733666307564997	0.13000494060977455	-0.29092533564921114	0.06664010904102198	-1.3895932805860165	0.05911099273467927	-0.5743034620283771	-0.10373189198316268	0.6054065673660636	0.34397903412064135	0.3264776305261711	-0.3395410997012162	0.05830593076120466	0.03976465538660615	-0.6817581349730546	0.05879099815041129	0.03234495249656778	-0.0924855234697005	-0.24265609022183718	0.6323890288520984	0.6661395172212126	0.6345960297210677	0.06509895302602853	-0.685834602086052	-0.5806680719493597	-0.22352860320078444	0.28978188225542284	-0.8592191933936633	-0.1292029131083922	0.6232097530954488	-0.46313272710111014	-0.12406550969853561	-0.06933078187099942	0.47015148353359154	-0.846654165207857	0.7042433805990247	-0.6400883705218525	-0.008236225667438746	-0.5461068325431825	0.4080787692726628	0.5562855037110794	-0.004936061839367056	-0.3126915917753324	-0.26564124016973756	-0.384514991419378	-0.48076520613530416	0.2704385860159316	-0.36980351591754645
0.013598889686290158	0.027357120361827015	-0.30598728119925434	0.08840535046964687	-1.4238718154134278	0.10967454717269731	-0.4743477433461273	0.028237592614905403	0.5335747558469731	0.42391905884077075	0.26381316759183476	-0.3480086531899604	0.015285748207367167	-0.07855350587649373	-0.6640521590404694	-0.07163300659029706	0.10222450474615759	-0.06570894876150436	-0.17113656536588173	0.6343976597151926	0.7593477613956578	0.6124580732341027	0.13669819753368057	-0.8298163492018013	-0.73365678613003	-0.2658692943178763	0.2549789413639685	-0.797964917542257	-0.1347854931992657	0.5617153751795276	-0.4357032423272139	-0.15559737435955606	-0.03395043023333078	0.43309123733214766	-0.9392557229552707	0.6510616149084487	-0.6642632193233348	0.09686079185153765	-0.3961162754380535	0.5002489146208915	0.4540749066147372	0.07682806319795446	-0.14620446951198898	-0.397004421019547	-0.36544602145582356	-0.5489917319852574	0.29916072342509187	-0.36642641605867937
0.014499685923672862	-0.10681098399924575	-0.2559699636232869	0.03770212628255332	-1.453572703790025	0.18967099441677623	-0.3991525652114395	0.23158630058078358	0.48819854526245743	0.48132248381464376	0.2517690018316669	-0.2944587525752923	-0.06033301826100192	-0.10899573822047064	-0.6813598661160493	-0.23575659314463798	0.1918132813104831	-0.05424623270217581	-0.11526136827670201	0.6490580266708509	0.8177273201792108	0.5744092014414011	0.1407701489602457	-0.9225725379068779	-0.7167032636006818	-0.268257756066528	0.33805830004182696	-0.6355281198392397	-0.1186407379681492	0.4771316729538432	-0.20250583208565587	-0.23778728423227072	-0.05666898286668456	0.4073852682212955	-1.1310630297594606	0.5988058607045361	-0.7343444879829973	0.14016072847483488	-0.23993559342671555	0.482844542101732	0.39185110277126994	0.12186225987691304	-0.05230836681853972	-0.45328835474450335	-0.3046640870633818	-0.4978167118136021	0.35102645739849286	-0.31010428017027775
0.006663610289113159	-0.16700548577974422	-0.1582039875442348	-0.1342424190146104	-1.3628773438381008	0.2258028967046132	-0.42034019205525636	0.3598309093391122	0.38090990570658473	0.5242957517463493	0.3025964026727248	-0.1911244598696758	-0.08606120042643224	-0.08663480773360221	-0.7191487047494988	-0.2847716722433638	0.15611906223061062	-0.1677373943400513	-0.11472199542300998	0.6755081976954311	0.7806907704438277	0.5057932013647862	0.16821455059010287	-0.9370340864446302	-0.8237132488672694	-0.2809753190760243	0.41754892783067676	-0.38704550964410245	-0.09213396543472455	0.39687764791935753	0.011158184775014957	-0.3509987088046674	-0.06379815199532726	0.3735008237162292	-1.1068319964397961	0.4848479933698194	-0.7662218744183271	0.1397039556170554	-0.008700267210911905	0.46411259803166116	0.2924335618358861	0.02526920011000411	0.024567796060199997	-0.43249049587591104	-0.2495213657916584	-0.42905790168602387	0.4835918083218411	-0.21080050060888494
-0.03402995098078789	-0.11402668338650994	-0.04555132007179706	-0.23009146161587696	-1.242104540409168	0.21433343460851834	-0.4198406634082776	0.4489924268239564	0.29769587395070063	0.5507420549107092	0.3052614202236611	-0.0012352573641137622	-0.0876952960774896	-0.019926389541984845	-0.5552133300672708	-0.18542712954693	0.35891306111357774	-0.27333723800951004	-0.16241306069147995	0.6522587816955514	0.6429665634816205	0.40094741077626594	0.12712045181707074	-0.8169764046085145	-0.8493579320113505	-0.2790559817148025	0.42594312230958564	-0.2548473088558424	-0.16497472224357865	0.3305798444354983	0.12587683370607405	-0.4102954774561643	-0.18773461411494496	0.2976628296791551	-1.1845932878179466	0.3379643986095491	-0.7799209287981073	0.23916195237777876	0.24253456648121738	0.3569109917291521	0.2150671777102128	-0.11295756888003927	0.11558000250748697	-0.5661417482184954	-0.22468437460189553	-0.4282130248956245	0.5190577670366402	-0.13819926559786627
-0.09030749469765448	-0.12276139513460071	0.049182632506937426	-0.2560874799819478	-1.0718832778453078	0.20121549157579138	-0.44858650651160137	0.5082259545906791	0.26115560927325304	0.5360126344154912	0.28604229450440394	0.1637295457232575	-0.13529386938295054	0.023426822240201005	-0.4721770733988486	-0.17846111439510623	0.3730259634685442	-0.4173286599849376	-0.07670888101749564	0.6298832182413829	0.6049516517269921	0.23753253282293407	-0.022587884544974422	-0.7673948670726733	-0.8871506013018232	-0.2984437358910796	0.43720769932551884	-0.15070965217001392	-0.15135470753122168	0.17464023010874635	0.28917957615033113	-0.38293657146878074	-0.24667437385737032	0.29498179156722315	-1.1585691524467112	0.29992911342773965	-0.7478535731752409	0.3312556404316732	0.45488556384785106	0.25997491443117127	0.2198573571003261	-0.10711601651152247	0.162380512510271	-0.657013347629967	-0.13723601819336023	-0.352176612690963	0.5306634416480911	-0.045762932463082495
-0.24904623418020272	-0.06948545776087481	0.15611091931951168	-0.22436439893496135	-1.038700582656809	0.21858294782386783	-0.41553639460199454	0.6365555099380658	0.22310298862292485	0.573415282302038	0.3248552239010018	0.3408438029799342	-0.23709250450750266	0.1321099188683899	-0.4506763808761106	-0.08955629998523046	0.42296474854541605	-0.4630752958675384	-0.04866523612077075	0.5795149241620099	0.5811783693061351	0.12756380116637273	-0.103310322662778	-0.7138003798320476	-0.9707281134817969	-0.3281086389116358	0.38750481043446394	-0.050880938547937404	-0.06141635464126112	0.09638504548019003	0.41349568366245854	-0.4030725752818583	-0.19257744155202774	0.16028944734092868	-1.1574218468911417	0.16688858013303923	-0.7352601696001743	0.3315270139671255	0.6274325270267946	0.18781316298549014	0.2469537814640038	-0.16803858922942522	0.17733747385533455	-0.754029896903732	-0.08318836663270543	-0.33088954926761943	0.5519284704780055	0.03329378867867724
-0.39374182010509334	-0.01605721731563059	0.31052050107555507	-0.25177018636325327	-0.9833932951666954	0.20013146854226557	-0.3890666575118856	0.6737406049766151	0.22876965109452443	0.6256954383430038	0.2814418506308562	0.4294558232019168	-0.30400990796780963	0.246098094647059	-0.5378493539320617	0.04580790553631372	0.4830278710938291	-0.5140856138481332	-0.13955362467580706	0.5402838035570807	0.5604982569808976	0.047533613740280076	-0.0827874696415333	-0.622485793128473	-1.0485405388310285	-0.34023189911675555	0.38806040133066	0.028275601159795626	0.002083637545861693	0.05887511859496987	0.4518255074029379	-0.3745391499361042	-0.1967579482235569	0.1393153229414558	-1.1183630231835604	0.09585308147671653	-0.7465645286173401	0.4083652123249825	0.7803818052866245	0.3108312294828516	0.3075321750769103	-0.2749724819656671	0.04991433959107844	-0.9746423725359079	-0.033348523018728475	-0.3534864454085652	0.5810761253228007	0.02514169561428946
-0.450810378425264	0.08523604544424025	0.32336027283292884	-0.2723654664453131	-0.9213087613383071	0.24262101200365138	-0.34447011302166175	0.5272776132690244	0.2240022750159613	0.623179501129149	0.1539938570648113	0.4994456191123133	-0.2933633444811169	0.23564453458522833	-0.4778295610927457	0.2245769226997671	0.501656219197241	-0.6134805062692623	-0.19597873831327245	0.4704603322007907	0.4374504828015894	-0.04055673212247683	-0.04227085887671291	-0.5267409995434384	-1.08627985787578	-0.34735704583008364	0.546374720597384	0.03799973177124801	0.12679529259563502	0.13354808625343886	0.6230375415028689	-0.3506246476618803	-0.1850355268844684	0.09754928684155144	-1.0964811213597507	-0.0036278695298101946	-0.7875599271816676	0.4937748747243916	0.8884973686328423	0.47661735743153777	0.33742720835071294	-0.31029228936548076	-0.040455242335932805	-1.0490587438760064	0.17499448525674224	-0.14251923528618182	0.5389991556724175	0.0017033531638207533
-0.5027247104951347	0.18745166935692717	0.3866680919859081	-0.22077195065193492	-0.8470218294898857	0.1312419513503613	-0.3137107670071811	0.5636765745193367	0.21171473670802157	0.5741451888093595	-0.0030258544048220593	0.6636421764431233	-0.2891432641398602	0.31780800850675667	-0.436424454565984	0.41570589631692495	0.5091430459046226	-0.6785361206948604	-0.21760588727818578	0.39002864282064054	0.39461697403418183	-0.022222050574451504	0.0030961514263301735	-0.31400095092033964	-1.1244341232761443	-0.3711757371550612	0.5431178672150809	0.08145406542622376	0.24584502511861345	0.13448337277262487	0.5923748207490978	-0.220615490244785	-0.14480142981281155	-0.004140681578766414	-1.0336255923676403	-0.06515323021809732	-0.813024688618119	0.49323467672347554	0.9629523652892038	0.5112898486930717	0.2089480247993198	-0.4089062993156408	-0.19371451997009792	-1.034920357370355	0.3501478044751404	-0.0504114696774701	0.48391811801117085	0.03557932336346009
-0.5982660206247148	0.24363868122021987	0.4155766315490168	-0.26360456008654104	-0.7706634252628055	-0.04722789219655672	-0.33162313948866096	0.5858211751505498	0.22354342383509898	0.5294414051928318	-0.1286661923169022	0.6916286691625829	-0.22151687479918353	0.37649579430373575	-0.3108092338727956	0.5696518958029908	0.4300831433519874	-0.7288916322971378	-0.28573189017337935	0.30769472855451246	0.26500811285311376	-0.04993560831157785	0.035426168663546684	-0.07327062363488941	-1.1016896551663504	-0.4426304292005912	0.6027374287055013	0.11808945046168902	0.24420473545862914	0.17145973093611305	0.6980632712130286	-0.16297889449614653	-0.08565073210740361	-0.07803547603496479	-1.0810426426490554	-0.12794136962046104	-0.7783578313117515	0.5413039119096161	1.0610973312388352	0.5822949889606334	0.22281228289871602	-0.5058956576686637	-0.33035193677194175	-1.007972495647555	0.5152742876583917	0.19080727980524986	0.4373267958726278	0.013189949272843315
-0.6276538627246002	0.3109716406875697	0.44303442218080774	-0.25426280424587777	-0.7502649667597631	-0.1537875762750887	-0.352171468003927	0.5832308528278475	0.17044549480419932	0.5146191621532737	-0.17567191581264072	0.7031571825005536	-0.09942871801556	0.3865573645600443	-0.20507185657897006	0.6388204728870954	0.3777718411629941	-0.7937309303343019	-0.3603844013293842	0.2787192580539809	0.1449831481437755	-0.07252783722099337	0.08801001719798111	0.1816473300659846	-0.9704607382737059	-0.4859747262243211	0.6854627544114689	0.12586208549779454	0.22590836536735726	0.21618622216411648	0.8825395241811563	-0.03453438731258851	-0.11001845665859378	-0.2111532342988034	-0.986522645979198	-0.09929242624606315	-0.7276198042446789	0.43932461181872434	0.9928328830968001	0.4892654393776679	0.2664229449082301	-0.6090661618731606	-0.3995063170837742	-0.8526625848772277	0.5965963469681541	0.45716419581770823	0.3740918583834093	0.08438107769029628
-0.6199958208391256	0.3375204614388882	0.4711835069713943	-0.24814943544689821	-0.6849231986985365	-0.21897803893910353	-0.3621128711532159	0.5467688596763931	0.11244472707729285	0.35609298307368736	-0.1921702289291503	0.760184159604451	0.014556763341410456	0.33512433791737906	-0.13808941521534604	0.7225032509048985	0.306098227783581	-0.8822333188987244	-0.4216171495079758	0.28894772884475806	0.025216837279635418	-0.04485041263479578	0.14071623569976327	0.30161812282861583	-1.0080800452647272	-0.46595893390823306	0.6675959055790717	0.03130859165009697	0.18797846599842802	0.23840351136462892	0.865187066216483	0.06060706572858042	-0.040960078409335854	-0.24640026643599464	-0.9016772592617908	-0.06452725802825779	-0.5581907070870099	0.3476340409753728	0.8854667430259614	0.48211075898719863	0.27150779329815844	-0.6660348423981479	-0.5060839657290662	-0.7683668851801642	0.5642355509793978	0.6112098194322887	0.25448294017253537	0.09505283836778544
-0.5879014392221531	0.3704938866669757	0.47945942832136057	-0.19805278138040522	-0.7699343564418161	-0.2703637724426099	-0.3077920900873531	0.5135421763110166	0.059120161753116296	0.31841943616158197	-0.18710574044673872	0.7320566475495724	0.07237738225523649	0.27176835362618756	-0.05459225744341305	0.7476655470014439	0.4314852171325422	-0.9935321807721291	-0.47759488160879754	0.31044936779835347	-0.13664136399479007	0.04778322647846363	0.2389953364915395	0.4718732069969226	-0.9537065771888956	-0.4302428871905897	0.6838076729914315	-0.12308811233813399	0.15306277113776173	0.2533186229828017	0.8867950079201119	0.11974048187155666	0.016045894772644995	-0.30608955582267605	-0.9463081493835072	-0.08544493150050117	-0.3785893531227484	0.3008002512488812	0.6755451987288824	0.5131685128407291	0.3702359067636646	-0.5870892448028949	-0.6290826833087195	-0.7190426482921235	0.550941980737535	0.7929106879299801	0.14172124081443593	0.10516989331048772
-0.5036088247905979	0.29209661172018664	0.4617331821221338	-0.18223538303415682	-0.8847373497970302	-0.24966344010312058	-0.26193816479397447	0.445107380184413	-0.060430435754395294	0.23012127683828662	-0.1678355480698933	0.5992822852312446	0.06393430624101665	0.112728920879309	-0.1017732566447026	0.577525179245764	0.44980230415720734	-1.055562669828542	-0.4810966553917555	0.32608934568308495	-0.22014685928931588	0.1920008743071143	0.25583156466926604	0.390070467424292	-1.0492926421001498	-0.3862129906029049	0.7273808831811006	-0.25681983362501015	0.30671651793394655	0.26047935355129115	0.9401713751963271	0.16805156772803242	0.05961831930801542	-0.346184364833076	-0.9092414432893143	-0.018960640399408167	-0.24815628345957022	0.2348247439370114	0.5813766300755375	0.5340559489400742	0.41057501961798276	-0.5365599587227812	-0.7237523322667236	-0.6376957979215152	0.6562748003941752	0.9295633447465373	0.08797522318324899	0.027804220828780257
-0.40544529373667626	0.27538695485331244	0.48753208206218124	-0.2244011427045466	-0.9046178004299446	-0.3265580257993161	-0.2061918240312325	0.43527837868416885	-0.15875830481584868	0.09537117300497357	-0.18271637209122477	0.4421298903057428	0.1093711183525778	0.007332874035059028	-0.1060433634868621	0.45426859539538655	0.5078915829870898	-1.1150884744262426	-0.5168527420362967	0.38954895464573064	-0.3500719505561042	0.40181982247023995	0.3497860723741416	0.38026978359021213	-1.0751267446156878	-0.2974162226057651	0.7680786775665258	-0.2302679697113427	0.3728348105064649	0.33031895279251683	0.8944414511529974	0.12256990641692922	0.07681580495982603	-0.3268680767599466	-0.8518356560801802	0.037101912300747816	-0.132772068151002	0.2985209957695555	0.5448858431482821	0.484404746973889	0.40569874928493094	-0.6424667882422755	-0.7665858455827681	-0.6294820636231108	0.785697409477651	1.0514962011305495	-0.019055902406318596	-0.019160823174822973
-0.32076435718994956	0.31331337389595904	0.42951960630609093	-0.2732127579104352	-0.8132362361327019	-0.3043244678457257	-0.2580785183688781	0.367123430120237	-0.3135760015182066	-0.10954653560360787	-0.2203113617043339	0.2999789295210683	0.16190540521580457	-0.17392283066778885	-0.11626476983909488	0.41690790447052795	0.6547363515343301	-1.1078971184441901	-0.6054438916941909	0.4272364036203567	-0.6092995945105738	0.5299896094027531	0.397332720305014	0.46924866320444175	-0.9803735883164901	-0.30232987582402704	0.897966626057791	-0.2911312432060297	0.48307537054444827	0.3122807551551063	0.8686988731855237	-0.0053012301560732	0.0559618651738902	-0.2600747032430645	-0.6959303226806342	0.02908820889516097	-0.06716978780808511	0.42041027355199534	0.5678653248037201	0.5285398305543159	0.4686051563162126	-0.6774041055305342	-0.8008611130114858	-0.5777070616950621	0.9622086931685192	1.0762351812263347	-0.02419272455057727	-0.034103095185351
-0.30616893903514747	0.3688844092433444	0.32539585102506563	-0.34936779544380714	-0.7336155657560733	-0.27901163215744945	-0.27980938033990344	0.3367328199944845	-0.298167754134032	-0.2558653005681924	-0.22477118313374228	0.33491866188132363	0.15238613497661394	-0.24282526865052834	-0.010451851198359919	0.33821781910372617	0.7131963252338706	-1.1328197100167146	-0.6378211595117155	0.5289980432934862	-0.8165031623520729	0.6775665970535394	0.3374609820764733	0.5654649351511601	-0.8040947047699328	-0.2390481583832385	0.9355362619091994	-0.31802138903797245	0.5634539426776295	0.19656465885481558	0.8843725841305543	0.0030819770745034447	0.035253638219173246	-0.21780934022601678	-0.628115458380422	-0.04495289154399949	0.009595265188682733	0.49668742615798456	0.6146512800878403	0.4731971480749694	0.5139705337236777	-0.633394458277231	-0.7744210258262829	-0.43385158001166113	1.119153078939187	1.1393091605218306	0.013567371188997335	-0.08133882462053202
-0.26326771490591533	0.3783573819835361	0.2268854645944865	-0.40359415128914355	-0.6848602997396714	-0.2578978282197265	-0.29381985679872996	0.433269245893041	-0.38694453170376175	-0.362165615870007	-0.18993588298066572	0.3292797151399255	0.08321253066823765	-0.24921489316600046	-0.035855799941456316	0.12680482368236176	0.8148209073378541	-1.0892137403130642	-0.7389447670448648	0.6030176823272413	-0.8864517318689146	0.7527808329379944	0.24698889299735421	0.6794968184369158	-0.6497476600542808	-0.13723011993874396	0.8581263163457153	-0.3919985540024883	0.7019358673142818	0.1182041459786144	0.8702241335829299	0.022924204426342736	0.0702281119076886	-0.17505903494243658	-0.6011404477982085	0.023182686390399655	-0.010127046701912067	0.5392123999866228	0.615166750651445	0.36845769212653307	0.5438295091242236	-0.4885922141790253	-0.7302449993388784	-0.41540240295403785	1.1475639585948723	0.9932653054907646	0.08910221644391694	-0.15745963075440664
-0.21922318018245454	0.43047717183624934	0.13860304543144958	-0.435940386806786	-0.6644707868663339	-0.12516052706233122	-0.17602934463741043	0.23139989840678177	-0.46770237729247943	-0.3979145230261958	-0.13553925376175782	0.291885844474821	0.010632460969827317	-0.32978903010213456	-0.10812816707914345	-0.05277135540131268	0.7801959410384065	-1.1214897574524392	-0.9484315343199116	0.6741242396924185	-0.9993755442336782	0.8200464394815677	0.1388689403811626	0.6843142993813179	-0.4802129235447213	-0.03115321894324598	0.8945233145528391	-0.3824610546505337	0.7664214157295991	0.06086692259469397	0.91152546039565	0.02982533873430171	0.12458527721488433	-0.15487553197845133	-0.583026511622604	0.06125530141026607	-0.03605600985650825	0.5783790879073076	0.6318846386596999	0.26853880652958956	0.5538043814002823	-0.33028456373652093	-0.6545214452671941	-0.49908428566125684	1.2400480635843016	0.7910284571367212	0.10794021366189813	-0.1983736714250264
-0.12135678950968876	0.4693173200112419	0.047471056201199055	-0.35044612180132784	-0.571573870170452	-0.0001119835975932154	-0.024250579179352118	0.1546280572880159	-0.4952135218961803	-0.40830585513593476	-0.09229648095511218	0.2666146132985271	-0.075394846870427	-0.37893949942497146	-0.26903639533686274	-0.16639726577400574	0.779239630975914	-1.0928909386944916	-0.977498759153133	0.6670747346859877	-1.1286376664325897	0.8255708283918282	0.026790650339503164	0.7035846925251394	-0.3946112687231944	-0.004271440450924252	0.9388709434640761	-0.3995250998319511	0.8011093259476407	0.04145176779551659	0.829957339656376	0.054970812366381315	0.1712827379418102	-0.11130393367895881	-0.4841539555181399	0.14517358762048857	-0.1264651789302796	0.7051095161628038	0.7189757807407411	0.22503717438084334	0.4996909743153958	-0.22512480512665842	-0.5869088437349178	-0.5142426217827593	1.267927875166758	0.6500220907208676	0.11673142641021836	-0.25811513011162324
-0.04104980660687866	0.48847497323505085	-0.05382230698946282	-0.30450955760419957	-0.5251019761363559	0.07730725202266372	0.014100673506480737	0.11457117541829435	-0.5255305861656832	-0.4068397051975901	-0.2199192454283608	0.2594180605038763	-0.1144676987810509	-0.3435900907343984	-0.32739219331063374	-0.28352094407860096	0.6386433308653927	-1.0305694412682658	-0.9608042600586337	0.7013554589348827	-1.170255025684436	0.7910549441885915	-0.05575865606832153	0.6941442359953023	-0.3506149954214298	0.06915892290150101	1.0214685627963573	-0.41824516567015807	0.7891363274216288	0.03335663298168334	0.6205618208781345	0.06725237458893259	0.2111187184590027	-0.13013489475492973	-0.5315801810124773	0.15149269000548116	-0.16208140323525894	0.7893267600383436	0.7172976874408181	0.3356549788967768	0.37708487289571707	0.015516013882752389	-0.6146471816882988	-0.5948814648357751	1.324536541692479	0.5538200521858763	0.1323771743720615	-0.43663877736103673
-0.005238758464654233	0.52462483316819	-0.22698385099531002	-0.2436064615954166	-0.500608646317298	0.07954009027102961	0.11754990578672228	0.06526105725469289	-0.5234803819632753	-0.27819194285934634	-0.30762481131859853	0.18543679633153187	-0.09289471895614443	-0.37736564469859796	-0.33036875669892074	-0.4781782959436172	0.536820677269924	-1.015992920633441	-0.9407302650191175	0.6419781109233798	-1.1795258339080166	0.7202415553795809	-0.09694245010537846	0.6928960034865299	-0.21523843491280834	0.03751110563817596	1.1535821697877426	-0.49804590875598914	0.8987343076379478	-0.045346877466218335	0.48998333523268495	0.14892308388459805	0.26510962739751986	-0.14821443417137192	-0.4736092814753229	0.12061374891918675	-0.23504906806076176	0.8611836659728345	0.8177760805512999	0.5479642308095656	0.24650812668174135	0.18981707512831222	-0.6086324694295624	-0.5350946180229421	1.4324896223051555	0.3995530946515565	0.1591509491235036	-0.6096289513841513
0.0027359826811117877	0.5699331179921495	-0.37085639606793747	-0.20526781379596698	-0.4638331625983647	0.11902442907266257	0.19187969561282922	0.16827996584886035	-0.5842227786523793	-0.21700573144626695	-0.3067813603574259	0.16583145535774393	-0.03473518086109215	-0.4004406397138248	-0.2897780736006342	-0.5870568733917652	0.31642911259356377	-0.960399058127925	-0.9198583928192015	0.7101007219835822	-1.1671459603710952	0.563626538113031	-0.13713436401442988	0.6354758061110967	-0.1076714647611599	0.02076699053936353	1.245493049103723	-0.5504869787832497	0.8853094277081276	-0.08251097478962484	0.4763812805340675	0.20228472561107802	0.2971187165569803	-0.09601482411564369	-0.47173511439787574	0.20772260770670767	-0.285585820982606	0.9533885003059572	0.8417742065954481	0.6322643693396878	0.10029747520795788	0.27936812564620495	-0.6122117885160165	-0.4433469961146564	1.5012421678398775	0.2452468205973013	0.18573765663684666	-0.6867114883999272
0.003393047946408154	0.5965614128629684	-0.4538824822674622	-0.16886526473116464	-0.3459685461132036	0.03419532065782459	0.23894822399183852	0.24449364286842362	-0.5601077708800779	-0.09231006743820488	-0.36193306684951265	0.15777974450770343	0.04733586991313313	-0.3583936582529209	-0.2477545985924125	-0.563704453235313	0.24069700859333948	-0.927193566362887	-0.8481263399688335	0.7933576862966845	-1.1455478940549495	0.42310886803698794	-0.16738366468642862	0.6686591525620713	0.023254246981563934	-0.03314971673914987	1.350599484887008	-0.6447591306010076	0.8157190354490533	-0.12381109564188471	0.46924301642729016	0.2922182311100855	0.4203240688735571	-0.09347795311867196	-0.5132362759152318	0.2507021923198347	-0.30771516790146064	0.970503468277659	0.8333042591098907	0.7719837419362522	-0.04315781113964059	0.45518835077902126	-0.5510865968355937	-0.36987209311094194	1.4663790635468745	0.20812381500292831	0.21703799535625815	-0.8176407480173185
-0.05671252696091433	0.6479116655321693	-0.5502572842889492	-0.17352576501927622	-0.3603205044045318	0.07772257430254619	0.1949522793841276	0.20430022120956243	-0.5797301695817704	0.005900647096170363	-0.38191951638298144	0.11903429849973297	0.08327992516051141	-0.41023525908704384	-0.19745244547941176	-0.5498280086408462	0.16018407431619314	-0.9055387890250532	-0.8253172331668936	0.7941514792468685	-1.1329386870451816	0.2693672708408185	-0.2343605064746038	0.6907528754772092	0.12634491312434035	-0.05060194059319796	1.3664320984384897	-0.8588881594014126	0.7722330100197026	-0.1767605751450306	0.600504341951337	0.38887281953599934	0.46674886252754266	-0.07545025615402152	-0.5799484989039143	0.1726086341121622	-0.35915023092120557	0.7927794525739713	0.85780657321801	0.8792515515721895	-0.11479994080975316	0.573916789129188	-0.4790777154878847	-0.26632426396022557	1.4704601862833442	0.09170038826944266	0.21985895246339254	-0.9656048574912937
-0.06097554676455337	0.6075188698821046	-0.5326112204617252	-0.24100321517409729	-0.45755306963096826	0.14942173773930562	0.2631561507299758	0.22480210014717633	-0.5138410240834446	0.1484178647572973	-0.3855456273433132	0.10882309207545171	0.14346546685308253	-0.3850371390317514	-0.15018503806983996	-0.7037824038436458	0.0021994301684478412	-0.986052840143906	-0.714451155098369	0.7652652000679342	-1.0968643974114818	0.14184418195604864	-0.2832039557191345	0.6071138814032545	0.09523069623105622	-0.02863649788797836	1.3445703351886795	-0.9483618439122299	0.7008492996259676	-0.23545046592936955	0.6815965095578657	0.5085313311670069	0.42583952411783094	-0.030329796477870364	-0.6469992237731408	0.254287419417605	-0.3717461289706089	0.5719766206884407	0.7883593385932605	0.8756493113709777	-0.22270292238115452	0.6563694380707575	-0.41842069906053386	-0.17568740480600553	1.4554495953889914	0.022389088219307664	0.1905378209153533	-1.0735393149211012
-0.004251476628085146	0.48314045899850633	-0.42930624509130955	-0.23295632963508967	-0.5354079099772066	0.22552039289934894	0.32446714592267256	0.2319116928068575	-0.6658344984222653	0.13466549079370865	-0.4024975731446146	-0.0432527437756444	0.21561365912243685	-0.5038095952591357	-0.21783839794979065	-0.8518149456144762	-0.003937844208085661	-1.0011558591488194	-0.64110950570063	0.7034972935099025	-1.151675924221232	0.06687073890679236	-0.3505991618459388	0.5723560929249705	0.03212519688441219	-0.052576798756574616	1.2619680688895984	-1.0579982377906765	0.6424071420358852	-0.25205180981413305	0.7532148548463243	0.5367393417662047	0.49499196685025926	0.006604845861295372	-0.6268285280123468	0.23661402718888702	-0.3755348463490817	0.40663199267203315	0.7948207905503004	0.9060883295783505	-0.22913267928211756	0.7152248172752153	-0.33809037285606186	-0.08161164565640448	1.5012077425110164	-0.14091226773116508	0.24159152306290615	-1.1279554365412883
-0.04325961786559382	0.37174542545558004	-0.2955586728528485	-0.2384867634949853	-0.5974278675411592	0.30405654238046687	0.32166219149865855	0.16876488706526532	-0.6876131984499163	0.1333419037881282	-0.44986482966250263	-0.05211723381343588	0.2692974508320707	-0.632064366579461	-0.2779519188120213	-0.8269113310447709	-0.018367665063915406	-1.0366714757771036	-0.574003213496211	0.721619779532452	-1.206879250578329	0.03312541074372368	-0.3456958207459261	0.48831314351283783	0.11992722175273159	-0.0683733086055678	1.2151968365990264	-1.1691872077478995	0.48473400090844826	-0.3126160968234969	0.6860318184713238	0.48716885594767695	0.4143182315154898	0.049490020603051875	-0.6277449990601507	0.23499709538173702	-0.38890021988587603	0.39205313312001416	0.8155329279112233	0.8389676256460932	-0.28695732926491874	0.5625237318636278	-0.34135459789993894	-0.009287085044680562	1.5283669172093155	-0.2752032916241111	0.3334886985473953	-1.2802533792947963
-0.035124269194926463	0.31955360288032325	-0.17379545882239164	-0.4063635848149215	-0.5201170333013813	0.35634820287499747	0.1864045666232164	0.2107475079019069	-0.6641481771480479	0.06384263025735572	-0.48243486016888915	-0.028959557326851803	0.3273315631903439	-0.6893318431725842	-0.24883012765536666	-0.8417992383041387	0.044656943097836355	-1.0532398092816053	-0.475295427568479	0.7074295176724112	-1.2268722926343072	-0.028615901727255456	-0.32313425844144783	0.5107565461346631	0.1328903642949138	-0.08554215564197992	1.1732033678859854	-1.2634594729917308	0.39850572041437726	-0.4144653644302886	0.7658469278024056	0.3781061308311572	0.29984603218359596	0.09738022017424447	-0.6315115682294069	0.29355377899521634	-0.28643170421449066	0.4126382729643828	0.8399688105840406	0.7907011472350611	-0.2761368059542343	0.5161564497595211	-0.33449897912169047	0.05203615274234143	1.5290267360124856	-0.3512237582668137	0.4510272445738471	-1.3983116089531087
-0.13527975722599214	0.3945230429672666	-0.08391257850193087	-0.5654026894084565	-0.5178925868342309	0.37672821153868197	0.07825360973208786	0.17788649030693054	-0.6156309253517	0.07397757578933326	-0.5152993750673709	0.040936438805387096	0.37934616131409743	-0.6748235494494174	-0.21815655729363223	-0.8354864944181702	0.09570571439438849	-1.0827543156868829	-0.49650945716762074	0.7830474268132516	-1.210879925987928	-0.02394647438033281	-0.2644630058978158	0.5373433259447428	0.143191329575582	-0.06393951005010257	1.078408108323695	-1.30117545687618	0.38546281108853686	-0.5169544548493772	0.8524782478835149	0.46306914121046755	0.21374983125901287	0.09955491003511732	-0.5560239176958783	0.35780068744280735	-0.2638049261859651	0.3547319377294033	0.7471491433109323	0.6810032858309556	-0.3042379862808215	0.5065178564946685	-0.2975747284004034	-0.0274899703217662	1.5386518284598254	-0.4853803158536822	0.5964279661253602	-1.4398895019059277
-0.16610592480287048	0.5512884225847732	0.056540628886810274	-0.7300920383706783	-0.4257047697046953	0.4446791033098226	0.0537425603425136	0.11367065772497123	-0.46357760619407956	0.12374152685910536	-0.5017647248808059	0.06366201524283654	0.3913833475214058	-0.6372586032517964	-0.2530881960358684	-0.7756111575613636	0.22979546475735915	-1.0478964891112394	-0.6043882840762274	0.7400730071664532	-1.110575738304885	-0.027626839703511596	-0.3654199587970475	0.6028754857186929	0.20188824748648065	-0.017528142650747862	0.935055658741323	-1.2846610744415294	0.32467565100546575	-0.6410316403334189	0.9320629207043634	0.5165164099780999	0.1635778452997423	0.20491991088630085	-0.5416486095694208	0.44051481146605864	-0.31827107486093825	0.3243049023982859	0.7363556084759397	0.49119195638041335	-0.23781369101005517	0.46865382607314904	-0.22598065869324563	0.015246674612351296	1.5706376637666273	-0.5219474520183367	0.7705085059922138	-1.4485956775802604
-0.20044689381031752	0.6792706276006633	0.2569618542485449	-0.8875577608475563	-0.33955687402169427	0.521679168698251	0.04294833449771127	0.13520538408194976	-0.36852015264831833	0.15857497167173695	-0.5337965695569384	0.08028019405070097	0.39879189861206227	-0.533608106762353	-0.19029666563449013	-0.5966973900892705	0.33335996661960604	-0.9805517857276058	-0.6799213388274887	0.7940523014626649	-1.0664812985015093	-0.10370495189195399	-0.39997666096367573	0.7267322176886762	0.20947318607632734	-0.021995839121575215	0.8267350898573238	-1.1908884623891525	0.20349071590986062	-0.5900180221330082	1.0528083468364982	0.5056850691249998	0.033066938806095424	0.2120212901464654	-0.5347122640110955	0.6176396379271891	-0.418877714887892	0.3072677493397983	0.707444354453639	0.2164636763085559	-0.24945976580323842	0.4365118213083221	-0.10507093434434189	-0.11687243382772883	1.5124842179838185	-0.5524413163217679	0.9891964236142448	-1.3782045043731017
-0.19751754194672505	0.820222443372854	0.4061968268849504	-0.9438641119738321	-0.2069057746006285	0.5595507941927573	-0.00710405349772455	0.06282180135388879	-0.12528683336236446	0.20872654611657615	-0.6565721625461798	0.16712764590462628	0.39248205722350404	-0.40325911936583997	-0.1387160493905703	-0.4660537744750838	0.4582203014004304	-0.8891967642142682	-0.7069280345764337	0.6719190630347109	-0.9972954513954877	-0.06267213621235287	-0.33166154448023877	0.8103965575381716	0.2810820282135846	0.05620812296858777	0.720105187478982	-1.052081378067435	0.28881364526682535	-0.4808391393165956	1.096244234621522	0.5738999527611615	0.002518032735161835	0.31029784296128754	-0.5032886023932724	0.7618593291432012	-0.4884678315286835	0.24482463851970238	0.7589077784685789	0.07152451781916962	-0.17754478150503172	0.5670368788604552	0.019502235921687306	-0.17916955585368885	1.490177981895053	-0.4604398266935509	1.1389892775844543	-1.3636790904197036
-0.15790249577464127	0.97280486493291	0.5907652627343489	-1.0007721671539254	-0.11606558863111953	0.7138613630736377	0.10077481234293018	0.09865635846065551	-0.013219292408724537	0.233456792492444	-0.6713345875762137	0.19964575478089314	0.3829247072444225	-0.3101775738766506	-0.059885407805420454	-0.4245144125524775	0.47115779716358064	-0.7914826316084571	-0.7327292290954447	0.619486427585784	-0.8742427784299635	-0.024413274858525784	-0.28466976853743564	0.9478096183661225	0.42469480901641915	0.059073220297425254	0.6650501062879051	-0.8559745044818652	0.27727911579833764	-0.3099010766164759	1.0837318729677095	0.6253430369229948	0.0053749048203759805	0.4315133181062974	-0.47447058583410423	0.9882334283144945	-0.532506910848057	0.11793317504383585	0.7705231493608715	-0.010821265265504476	-0.1742385509984322	0.5840369413599801	0.16326075547407282	-0.09181560635714284	1.5172305528249788	-0.475278719054522	1.214183780475401	-1.1988263037146945
-0.06716240597366152	1.1476168972085503	0.7623495968344527	-0.8585791414660763	0.07793977372835226	0.7597251023008886	0.2465681574436394	0.1618551300658916	0.12033225531658513	0.33884759858888247	-0.622794027316284	0.2915089556875138	0.41702459202631054	-0.15022659470202254	0.11055569128940354	-0.3561355000985377	0.5631503609550113	-0.6755329623775694	-0.6616567955827037	0.6049197109726888	-0.6739810180261276	0.09274279573876396	-0.25748262146720724	1.1274180446949993	0.5602709909610315	0.10497839508535586	0.6569700649435534	-0.634365139633885	0.3287785197816886	-0.047967174139337	1.0349208547512476	0.6924607747762027	0.10276343720393566	0.49629361961722473	-0.32414193530802526	1.265095699388814	-0.552866022125058	0.16511493558288354	0.7425834102984327	-0.14305321904575335	-0.13379003965320843	0.6722794651490879	0.3003967602657855	-0.03631766232624702	1.5106662163666689	-0.40169090258451734	1.4215789216017962	-0.9307456586026858
0.0999792015578778	1.3305453355591275	0.8382364206514076	-0.688541846079062	0.2925281913871832	0.7517168729789284	0.3389500894328003	0.26116096383317833	0.218637470187956	0.43698630424943763	-0.6110327519255809	0.3709858639216762	0.464221913129935	0.01480877582924096	0.29792596308102204	-0.2229571485079696	0.5683591083547654	-0.5593279587084576	-0.631005985206479	0.6367243049010409	-0.427217064393833	0.23445312534095414	-0.10121008669962679	1.336130086345177	0.6788197192073218	0.14586288215824322	0.633652744439924	-0.41160041681261317	0.37826083506419766	0.22991139906909855	0.968751800994338	0.7678762314429377	0.2724859053037584	0.5179605797515265	-0.270675522882105	1.4099084430863165	-0.4883526297193169	0.21840741203917569	0.8014845698473685	-0.1741109847002344	-0.15171783692108137	0.7791565253549724	0.3833777430286422	-0.021669486502246642	1.4013429617648872	-0.3773218238271776	1.6108571744471754	-0.7420266919303529
0.2517425348099846	1.4985263142562089	0.8859248153547631	-0.5446662338052025	0.5133221457808348	0.8317244059893248	0.40052322061454537	0.434345278808411	0.44395132511916213	0.5725835298280364	-0.555513658659297	0.43113609050352747	0.5125230718806809	0.2742116640286644	0.5804568347255143	-0.12715083622669213	0.5450427116971791	-0.4585288069757373	-0.5430192407497544	0.7558723977763266	-0.10720333809477615	0.35609457182582427	0.05730291830520549	1.4578774865506932	0.775930020398196	0.3110531140183283	0.6559213729247612	-0.21091997713642288	0.404614731998546	0.5843617566296133	0.9171024164393689	0.8758644065050479	0.39539913049073866	0.5555328382937941	-0.24049045730314775	1.7283803458052485	-0.3980999440095955	0.19149503667983592	0.8409985050930764	-0.2675549600698867	-0.14239225133784542	0.8516066489538936	0.4073870724401069	0.03333119195481519	1.2850910359743508	-0.20362967332209428	1.6479256161812526	-0.4763531581448964
0.453325460636655	1.74976052589832	0.9583107843217504	-0.4429067373897997	0.7831158148409522	0.8863704542047175	0.527007133804214	0.6937189123103529	0.6213187194516239	0.640775344270308	-0.5245641717907558	0.3647363509514756	0.6843938412359304	0.5876591823034962	0.872269682767788	-0.060310989382672195	0.5738611056584834	-0.29733970647253705	-0.47940519431070283	0.7928140237084845	0.12162082634546437	0.49933377944937607	0.18864016967394148	1.6726867830636074	0.8485962789651789	0.42245255675552773	0.6837964930028464	0.01881750005851116	0.561771371994815	0.8741680186556436	0.977886733939896	1.0560305256605127	0.45642714665032597	0.5963014602469825	-0.11461970444947378	1.8350601101090966	-0.2784697641988586	0.10234569515569045	0.8856771794356686	-0.18811630578733537	-0.12071143723348507	0.956845852629631	0.46144373357300117	0.12534329641452654	1.258045809114581	-0.014580756682542596	1.7088605846113727	-0.19083087481662622
0.6321775910116141	1.9092251978479986	1.0065775151586027	-0.18884974816604724	0.9001135625342022	0.9044081778725859	0.7087693641974805	0.8918586117928994	0.7513147864360454	0.7859478400647353	-0.5013896497376054	0.20948118668981802	0.8926965708150842	0.886098531070673	1.1007491513991425	0.023727301755799714	0.5548687281572919	-0.15800531952381655	-0.3815927324968874	0.8845319421490544	0.3623552422853954	0.6290566280082027	0.38373142657038695	1.7583551288992119	0.9763097994521083	0.561099501537128	0.6817680749517654	0.20205403063687305	0.627885373130873	1.1940235474609522	0.916905238806901	1.2823212553731924	0.6322872261081536	0.679879593252237	-0.0581329388819243	1.9632429028961962	-0.28633414332762963	-0.027817590684607464	0.9475035103763958	-0.033359110343968476	-0.16676145928066421	1.0135236168613386	0.4998025610030977	0.32899243045936216	1.212804041925469	0.14330398706761677	1.7673278866777835	-0.021077460475352767
0.902490317928063	2.003741982234593	1.1519516605111342	0.06935428192349165	1.032267756359696	0.9677188335555682	0.8498803794379055	1.1024144571063343	0.7728794987598813	0.885691340413999	-0.41803865122141365	0.12075134590910015	1.040136765500523	1.0866793314363876	1.2793951930210865	0.092893592262226	0.5125122259282756	-0.017513547282925125	-0.26222348395161854	0.9258834198930493	0.6931597337489117	0.7499048522506145	0.6139306057429222	1.8178566838127748	1.0267842797355888	0.6702457490272671	0.7984368003941956	0.30159039989999126	0.7214448029786906	1.5090959865657845	0.8127814016361172	1.3138293406691117	0.7528030628267723	0.7386722037943235	-0.07634579423987306	2.0311876067129075	-0.18924720658885183	-0.08737232071686467	1.0647239492609228	0.1825637106827053	-0.08984076493357247	1.0561293639202172	0.6500078797937391	0.5820627292902877	1.2614975220883742	0.2931253219275816	1.7496290310374534	0.1337990975013584
1.087909494049621	2.041365982904909	1.229187926694673	0.3323850530316407	1.1257040852084492	0.9464800627975507	0.9525953428502604	1.2948002622161674	0.7890843241028087	0.9113947954662965	-0.3336552551109706	0.03685835873270553	1.1614724913140013	1.215927066623428	1.5357251052689067	0.13644135676388708	0.4254693921795635	0.06776587227262512	-0.15851860586596672	0.9718121317200543	0.9092004535489775	0.8771252193039725	0.8857386490799298	1.8294612002075996	1.0438702939083084	0.7595539121935844	0.8847560834065993	0.3335582907142957	0.8035711035589512	1.7589864023280817	0.8581376281025646	1.3312248526296213	0.7914031260944338	0.8171843962877636	-0.006320453799852341	2.0249439742640782	-0.10238140837575711	-0.20250146034620337	1.1743936702749598	0.3521059632297322	-0.02014361397839457	1.0642687993679154	0.5924120353422813	0.6467175133811999	1.2707430179094732	0.28394627108517356	1.7116749096217156	0.2718794499736611
1.319157779069155	2.11944454282003	1.291448320017264	0.6201528222064223	1.1644728602297612	0.9028656530412846	1.0094352288539075	1.3719229350251336	0.7372128457267116	0.9185067874116942	-0.3095950102523102	-0.1343118148021974	1.2627953670947747	1.3001222940156807	1.692669884997974	0.12080007186793437	0.3962933257056955	0.1461470568175532	0.007952402478034215	0.9692030484393758	1.087644425706396	1.0826795072807223	1.0906515373870698	1.811085512940376	1.0630979096602633	0.825541610229787	0.973105715972177	0.36907653102025517	0.9570182499026686	1.9157284501609362	0.9062194299307491	1.4234871897167294	0.883356306257636	0.8849939385006611	0.014113449389774445	1.9679058337372914	0.08638324739354694	-0.34481387547162023	1.226133649875209	0.5761621410903381	0.18127804577555023	1.032345737698019	0.5300049976821912	0.8162729724629001	1.3443126997117132	0.2953815267224076	1.6152973632497751	0.3771813171064113
1.5472764287302256	2.1203442077121277	1.3974010015324225	0.7844558650505802	1.1968706789136172	0.8854801022572781	1.1007383847502745	1.4303143466548953	0.6112375199119854	0.8599503993341795	-0.19300689937300933	-0.38372122356855315	1.3768532094537325	1.3155258296859098	1.8776809407632489	0.07257594981284354	0.30518311404033466	0.2511149021963063	0.1416838258677608	1.0829404627918395	1.2532389022896613	1.1982967988042699	1.2334203433756679	1.7825069306657446	0.9885637061155892	0.8162226912337399	1.0096048224693648	0.3229391149656705	0.8702574163395257	1.950492218018621	0.8142286792611223	1.4513047921925566	0.9302166883891386	0.8985028994595966	0.0014254571492873847	1.8918490377945356	0.1676833245785467	-0.4176242246188508	1.268538395842831	0.6491173837407131	0.26058635227102994	0.9401917202200936	0.46016412615165414	0.8776663125174826	1.351950991679389	0.2218488295382212	1.6098748345865501	0.42294248391431954
1.7523097326321857	2.12136412557905	1.3988778865929457	0.9372796577391096	1.2300966113123581	0.8617413537680392	1.0815180047927047	1.480103026945253	0.5481810449022483	0.8274034236954988	-0.18512958373630722	-0.5288080169424008	1.4237182587122708	1.3586814458571985	1.9679948774495162	0.0180664233874969	0.28738805278389024	0.2847788585494654	0.17241753483358638	1.1376086049628542	1.4164494889444104	1.3389449465418588	1.378208147045429	1.7777747804989972	0.9159289585124546	0.9567060250963786	0.9995082929397998	0.2822918043795957	0.8441528813466428	1.9425179873980511	0.7899238763821509	1.42655836403171	0.9095460578113255	0.9142064280283902	-0.03888973596559031	1.6942648093707675	0.20274495739333914	-0.4709891185602598	1.2641013912857073	0.7159956607427377	0.4832147310057605	0.8785308574849366	0.43746672758700045	0.7832811567541561	1.3558589550116895	0.17195643943145175	1.5709080130448683	0.437942718997696
1.94052526310184	2.1143608780749075	1.3973795414882775	0.8868974946521957	1.1580846649183931	0.9401858215796544	1.0703627452101585	1.530035389743062	0.47690511057229096	0.7019779424325615	-0.20083142721662667	-0.7413133780331911	1.4591188372529873	1.3626823414935203	1.9731402449460336	-0.06243701749412457	0.22011996658426866	0.33665545332911767	0.12656552205693544	1.1692987252477942	1.4660144570569682	1.4463998161729734	1.4695808406434003	1.5868816639133256	0.8329931832307021	1.0347095992940705	1.0197625124446184	0.2141778599486932	0.7869021051395407	1.7991691832660013	0.7325902190940278	1.316458837269956	0.823606623482703	0.9400987991273171	-0.11647187409820119	1.4650304343443241	0.21784537752142336	-0.5957384983853883	1.2243166010096416	0.8087128391606717	0.5556711083475716	0.7726972406829004	0.3926757080769893	0.7984828846441934	1.301786172960966	0.07991472890814226	1.4581830007618835	0.365173701391587
2.0265521267763043	2.1262380917579256	1.5209023413534086	0.836187169979899	1.0981714031500647	0.985357744856225	1.0999420162583935	1.5110835841963357	0.46185772555762955	0.568619525221494	-0.19171362681278853	-0.9279810559280854	1.4214211292659655	1.3106557407846522	1.85699985250695	-0.2037547753734002	0.23628166835772638	0.3197531485470132	0.12380742697492139	1.1730955434435226	1.4868653034503183	1.5370181548734847	1.530244737545385	1.3854018985039078	0.799320515265149	1.129189324350282	1.082242060446091	0.10851931842871183	0.7450217255754867	1.595794061323264	0.7141408378937301	1.2778800697265604	0.6927473593469075	1.0025964724629846	-0.10786895209745606	1.2159384374949953	0.06100620165264792	-0.6510762621116349	1.3150851214683401	0.8238226820295018	0.7572496682617509	0.655301459139125	0.401679234870915	0.7906480607773839	1.3332676771999559	0.06315261138006487	1.3701102291563754	0.32589926419402226
2.095832639489655	2.177628007072909	1.6465135255867167	0.7314038500119137	1.0911261886102923	0.9115922312252354	1.0784788683159576	1.3925012099933665	0.27393602724340704	0.4370716028125388	-0.11438821018840353	-1.1091952859612664	1.394431045296186	1.2182362761710732	1.7309554391583695	-0.33278844146965936	0.23405843518598307	0.25524360659654344	0.04144530829359209	1.070749564880902	1.4377115646700978	1.5645030589967228	1.5878577034316104	1.2211659760476992	0.7311630284394244	1.1142661125941946	1.042906724913595	0.011919323327440185	0.7896467681272592	1.3707727318784653	0.6730430802021611	1.1840379510520669	0.4701079059004079	1.0180115599322408	-0.12142749315653982	0.9448104925518409	-0.012145854715776621	-0.6253852781876944	1.331357966788304	0.8126436768341282	0.7587056317560885	0.5610147285577741	0.4219388660347625	0.7505381785104814	1.386291404729189	-0.11237530169480756	1.2781405932772156	0.263957095561201
2.1663204639154587	2.126473388729706	1.6920110581830017	0.6788682934816291	0.9753255711756404	0.8772420589527966	1.0772345084017039	1.3231418738660359	0.14447393839770709	0.30443729069977293	-0.10326614749888438	-1.2036536353747782	1.2550165593810862	1.0801444098561688	1.6088198713159172	-0.41902522733700936	0.15102959386156384	0.14871862364028718	-0.01939368609406817	1.1076935893084463	1.4373268962672414	1.5547632306489905	1.5794212231696378	1.0263921396069728	0.6218909095569709	1.0974211410359322	1.059954037407883	-0.044644671004863114	0.7433253305706411	1.1304193347327782	0.548220033025208	1.0603917571907622	0.39956949983042617	1.0514083156215859	-0.1658640072580673	0.7470449973795582	-0.18997992350242923	-0.6289442692176646	1.3826451698263453	0.7530895890784302	0.8590708613247268	0.4971861785870299	0.4513088642760784	0.6510040239872199	1.3957629602098083	-0.18724047667451232	1.0782839355049956	0.21408077490598393
2.181425099957564	2.0960909835080654	1.7513237094868335	0.5495385266499256	0.9120473548834365	0.9072818470748386	1.023403513079933	1.261890497121493	0.06820549253600236	0.19212022699906423	-0.07925261917512867	-1.2147641140636507	1.1038039064739047	1.0249845323088949	1.4948609986101915	-0.5340581783128394	0.09176346836878232	0.16401646256124486	-0.12223494853449841	1.0568298969093861	1.3237451273057286	1.5575277486269503	1.46743721993528	0.9527474541950479	0.47592578122471096	1.0895338602566973	0.9859185396188419	-0.18492981047580137	0.8132112095233601	0.812858229855254	0.48312559220082496	0.8387264872091666	0.24075563802585384	1.0902097885124589	-0.11753764144081276	0.5818040351562324	-0.25427899067321663	-0.6037645786617704	1.390646158919605	0.5989974952165216	0.8985629232916887	0.49499280897887826	0.3775165981319541	0.5022844939106558	1.364110017833092	-0.23279278230768866	0.9960849909587373	0.14098150113335386
2.1764155077897085	2.0375487695078918	1.7495556670858068	0.333629852499176	0.9307827649140586	0.8606205739981256	0.972997922091127	1.212439180874202	0.08695126847398665	0.12275251157440348	-0.14732419003714348	-1.2981989071338331	0.9480675893839262	1.0042750427842866	1.4511145187770438	-0.685997884836298	0.01139721561784024	0.1803275492725038	-0.24415290792951727	1.0617402710992327	1.1952686711999123	1.5501958486312035	1.3375412038147012	0.8435510004177059	0.3924250133212102	1.1197765723477522	0.8594184457989013	-0.257976314516416	0.7816478581567433	0.5122019601721239	0.4549275381429104	0.7881850995105748	0.053733632116630695	1.1449313078186103	-0.18425701994146051	0.40337534400887715	-0.36625115422805593	-0.5823897961107747	1.319042710564205	0.3627930882785904	0.8014232927123617	0.41513719584048603	0.3355065464087025	0.3070696348745784	1.2934373422056002	-0.37087867145193787	1.007518962479115	0.09331425774474564
2.2101286317673194	1.9887550087632573	1.7502981570561764	0.2182205223590566	0.8436682659862962	0.8005933720447234	0.8708076185518829	1.1238100754011113	0.03536352438941914	0.053928254296366426	-0.227949552988484	-1.303682129803414	0.8238892727128327	0.9501658595610941	1.357611679586355	-0.752150267130703	0.03334749912710361	0.18016444841772086	-0.38072103109541666	1.0819401811934406	1.0417731630705587	1.5316721556138795	1.2112883925552465	0.7655364873940547	0.38977965230673944	1.085361408938381	0.6875454363095886	-0.3298185739465424	0.8921082314668276	0.38506869573336167	0.27602447945350594	0.6734310019564225	0.1371118061974556	1.198217568152256	-0.2154809042816776	0.3142624574624936	-0.4667204185643736	-0.5138362003829021	1.297904181375252	0.18914693711608907	0.6816248292529214	0.34382835656498006	0.41999325359511486	0.20687379425832936	1.1815426417641088	-0.3980501470246688	1.076175060103649	0.11558299486585746
2.2233918848597254	1.9508429516167383	1.7938811643658403	0.06448409388003433	0.8305704663429377	0.8355738571692625	0.8725439768507901	1.012070011268317	0.11715835608988771	-0.02544171504808787	-0.2574608798410791	-1.2844707935647688	0.6048428335773887	1.010570286749002	1.141933631618752	-0.7171893891867783	-0.10667413033082687	0.18566141780340356	-0.5534930093670747	1.0464391024922486	1.0001571370326827	1.4566660884073523	1.0427069980615837	0.7276742169049686	0.4001872140822704	1.0969913203465314	0.4970107080676767	-0.3919816194898801	0.8466508904749366	0.27684201513092266	0.0010183875148728205	0.4468585454159422	0.1769114688182111	1.2989918563098626	-0.2826578431490494	0.2944742865011071	-0.62369210090988	-0.4134886464759468	1.2441780848581803	-0.07152980934572509	0.48550130878330816	0.3088039138260893	0.39327922566173584	0.0835538508050921	1.0645597514907572	-0.454417771025368	1.0794852238299033	0.20960380985012952
2.1735364236052406	1.9905740582493892	1.7985098857654394	0.027439819844813407	0.875966927955887	0.8222376894523273	0.9242173744593896	1.0665969017394992	0.16679113796284997	-0.024859789097031588	-0.36615626051851685	-1.2030393427283061	0.38421442340242373	1.0856391248120596	0.8778199940183544	-0.7190858568293602	-0.20457777447626446	0.14678103754958535	-0.631321919760133	0.933497007405214	1.022585103207756	1.3347665886319833	0.9027581471058748	0.6773299968211265	0.41719477323477117	1.0754143623835628	0.26206529305207493	-0.5081782371167323	0.9313261732760963	0.1718133049016563	-0.07695712370854077	0.2693244714121086	0.22202813936127647	1.3962355142647245	-0.35339504161811647	0.281198985828297	-0.6994216477202645	-0.2804747265671927	1.1818034839824612	-0.28038255807806767	0.31180373236117365	0.2486406102759644	0.38527830165560306	-0.018991822936740198	1.018074885676476	-0.5265859802933848	1.0625307421009997	0.2841336536361524
2.1950397401577426	1.9974059303816127	1.7566667610075437	-0.00036428990727073175	0.8464224017318497	0.8741684578634098	0.9657681509250409	1.082386035839829	0.19188532590521004	-0.06782520281344648	-0.5089778808084136	-1.1639523267005187	0.2950427831247428	1.1580843759989512	0.736626466507267	-0.7059292964793205	-0.3849094417171209	0.14003503000342754	-0.6575575338426171	0.7591722477281162	0.9512221900334522	1.2069443817471284	0.7846411234137584	0.636965722793174	0.41468772767217105	1.0074013248719103	0.06762790802213932	-0.5595444589968783	0.9702100819013811	0.08088289498850564	-0.17463968716746125	0.2362433224660307	0.19835396217818407	1.4369323198344792	-0.30275536802942665	0.2622309369400745	-0.7227965186021735	-0.12471892601091557	1.1156939303343665	-0.5716856038348653	0.024468794310658626	0.14771591776378665	0.3484276746302354	-0.1042659865464266	0.8484914699166882	-0.4949550189271325	1.1081782958116904	0.35346364523654683
2.1827605140983084	1.9875146023045	1.725086626791483	0.07573573127921036	0.8726781044681511	0.8984049385702061	1.000825665049606	1.0804675431088746	0.2747166906336285	-0.06412908049977212	-0.6070537419909469	-1.1542513106956969	0.2199020550868293	1.2254925573101714	0.46009010385130206	-0.7196222183610494	-0.5397662514687938	0.0956025124259361	-0.6441819383051249	0.5893088421001386	0.9072654019887436	1.0010036302794632	0.7611960627586377	0.6421576641028836	0.41245331954462855	0.9340759068641692	-0.16742797755141134	-0.7044646414896694	1.0768858668807102	0.027887537245536755	-0.2991019478225652	0.2577814344219501	0.24931699944059832	1.4397900134253043	-0.28525033129860883	0.2734345184143453	-0.7132225864098267	0.015990988956737562	1.049177531347095	-0.6926641120227244	-0.10974716071279586	0.20043718333716343	0.26933002526330163	-0.18200529491558642	0.7290104482789908	-0.40269185548735276	1.16109864897362	0.43155544509721055
2.152840367047787	1.917974822155592	1.5748412839306105	0.13489837423026024	0.8649267163284146	0.9165875284669959	1.033571479696118	1.1466854071707155	0.3025879519064185	-0.05932783439377035	-0.7133851146935685	-1.1341691161272072	0.2327980771235056	1.3428939151750872	0.3650046154002792	-0.6677056909054743	-0.7571688457465406	0.11908211699464599	-0.6576882272900014	0.47887085033119625	0.8493970635852885	0.8180069554638637	0.7151495040505326	0.6829185525814314	0.42170165223826717	0.8477999894525142	-0.2937176512609724	-0.8609178735962747	1.1671854429719193	-0.022380831864505266	-0.3965314546028328	0.1130351594386539	0.25269170137068114	1.4316097853693515	-0.4674470930647329	0.3641849173731714	-0.6481602100922058	0.0693104775890312	0.8183935535289889	-0.7589852189383945	-0.3350340930919425	0.10854228327444357	0.16918710120834762	-0.11000783557786331	0.5811605458868183	-0.3300910098042849	1.1325238188559335	0.46300580214747555
2.153379971689868	1.8966485226166134	1.3494631122869485	0.28150313495538337	0.782119538103806	0.9899507020750196	1.1035954983056833	1.2179234842136644	0.4052274891344464	-0.0032785743136425627	-0.9235439862229329	-1.1156931171757278	0.21444297776232432	1.4537551994538158	0.1649717092100342	-0.6104720352513608	-0.9607190156698865	0.13051339433795123	-0.5905548793848703	0.3938860099421594	0.8699385836675839	0.6053663970475565	0.7322951808891436	0.7017738288585118	0.4478602240845113	0.7619753451519968	-0.33928989794635334	-0.948227037025203	1.2060272016106015	-0.07870149061301104	-0.4752829408914315	0.07767972215671709	0.318353043880645	1.3312444658666953	-0.6606791546303661	0.3956046028671024	-0.6580261554282282	0.01207771133813106	0.6945550487148232	-0.7984064127616582	-0.36410705118419234	0.14541527646497981	0.06685258333289154	-0.08058036198780177	0.4017097981156065	-0.2695549927884592	1.148708063601345	0.42519899842893666
2.1555190675455416	1.8686513827755593	1.2112208147511732	0.32627869534112713	0.7296884103394452	1.014995995161664	1.1354712717245736	1.2409785961327748	0.4691387350537092	0.10572981194356626	-0.9974732346436402	-1.1389718017694985	0.1951057819673403	1.5245538205498952	0.06862994279314868	-0.6303234067340239	-1.115560293226288	0.12608128630342935	-0.5435249327867441	0.28836376935362756	0.8570458878268031	0.40804098371614417	0.6949239694735139	0.6704633474735324	0.38481936901221575	0.6991234725437294	-0.4689732094717418	-1.0421845449181721	1.199938515929297	-0.21282040327769383	-0.4618757914795946	0.028495677679578953	0.29899277658306583	1.2894500024483486	-0.7944518201351695	0.414923864761929	-0.6109173091389921	-0.0006681961977589357	0.4596460718727974	-0.7981208297547157	-0.45733665977784377	0.136499635616444	0.03166425544925648	-0.024883214944050863	0.24083759707299673	-0.2993836177666723	1.2602468780008658	0.3594913935504087
2.153656930571147	1.8340805872766892	1.0963781463291344	0.46492823133623346	0.6214988464785255	1.0795368502431137	1.1804354969797441	1.2846450455244793	0.39154218729845575	0.16781542025983515	-1.0550301807081524	-1.2364808268501324	0.11783933079360431	1.5440345260364838	0.0019987772915542627	-0.5923987264541448	-1.230176414903989	-0.00549945221360113	-0.4435820255857618	0.22205987193097024	0.9202180097782463	0.2374436699294411	0.6912026838172546	0.530287484463722	0.42529587805189034	0.5915024280200002	-0.4828727530048808	-1.1650417683674898	1.0844830416162219	-0.19948452916120651	-0.43155546983953624	9.405186416703848e-05	0.22721288678223067	1.2181658297126463	-0.9391388422837796	0.3911443527901521	-0.6977772004368604	-0.0614165168708866	0.2656409369224927	-0.9248701208444412	-0.4750061842169008	-0.001711726266918645	0.00536187351839903	0.03601320493108014	0.13908481654103502	-0.24330920468617875	1.183749747082764	0.41097097703786717
2.1824484880718535	1.8029311972706938	0.9843135719043239	0.7454808151619254	0.5083156643854891	1.2210064370133717	1.1929396478084309	1.215433368017791	0.36938431276430983	0.10860657894805441	-1.0909620995057916	-1.2900142599867066	0.0963344006983889	1.5566739973842876	-0.05655339808802777	-0.537140196714727	-1.2243316806821005	-0.17682363382559654	-0.3112493142111149	0.18004538900972966	0.8660283394381312	0.22466524274761532	0.674472250135644	0.4044768748192561	0.4393010975281971	0.4952315354902221	-0.5245785415238178	-1.308805798904483	1.0205446786487453	-0.13876390540536368	-0.31198247079285923	-0.03886006709249777	0.27518226586350447	1.2453352927491332	-1.0293939691640484	0.3523966117332182	-0.7158903768227521	-0.1407551821877368	0.1822241474468403	-0.9109023975862701	-0.38897543494534526	-0.05180451627205925	-0.022696578275008216	0.16168859736673621	-0.010054314416981253	-0.12131518398241148	1.0599044719848247	0.3999016003983839
2.142967176540971	1.779186741376579	1.0064871711284584	0.8752014463252703	0.42653257439486386	1.4020278153504937	1.2801409050075023	1.1383057574166022	0.29369256706812263	0.07794425796926854	-1.0182765615627571	-1.3421973873197681	0.01647501362009035	1.617162396146547	-0.13573519730031625	-0.502776811459622	-1.2368445714859133	-0.417672333210255	-0.11547824917255226	0.13397312723388474	0.8623200202826953	0.14406640867329418	0.7004223713788815	0.30738680256709966	0.32747263870405685	0.4434422678830704	-0.5322917110882488	-1.3795409064420807	0.9037254447950452	-0.21167383940384576	-0.2260570838198217	-0.02777016029993895	0.1329117150154178	1.2512943426602945	-0.9183615437667155	0.2100491073906557	-0.6970369402328924	-0.18896241992616455	0.14086244569550016	-0.9556003865150929	-0.25932130833530664	-0.11915627767469746	-0.051184844572063	0.176673724600872	-0.07357135266253864	-0.04562005440237919	0.9195542500478894	0.3967127714794261
2.1053193757435222	1.7219166341861993	1.0672581926072158	1.0211509762619653	0.44448850325375816	1.5762926353359734	1.2840224957278816	1.1402706260577409	0.2531115500197421	0.10095693026505499	-0.9696471074914699	-1.3702622444108532	0.052757978552499994	1.64497710544681	-0.08984428049517182	-0.5156858348635895	-1.1418658145758187	-0.52411381333478	0.09884033542938689	0.12665212345203206	0.8578269961884203	0.11936110171698636	0.7549564512253928	0.17034510428744623	0.20514998895295058	0.4601297157473517	-0.5380581537783596	-1.488784052127576	0.8028533526212824	-0.33557754588741245	-0.11007841920595855	-0.03769425972573698	0.025957184478164985	1.2566175183431305	-0.842776370529792	0.1025630185847946	-0.6953142562564117	-0.2068557532457626	0.23816014699768912	-0.9740954264998594	-0.22112753978344646	-0.04313514586030265	0.05142705103000204	0.265752343388021	-0.13228971809195658	0.07517023106918456	0.7801108883937984	0.2783914834376064
2.063011222917922	1.634886148145812	1.0919579111529472	1.049377837979243	0.3639708899963531	1.6892215685764207	1.1937337581321679	0.9750934018254662	0.19024689936452346	0.12950807387477803	-0.9490248780710232	-1.3590734840987486	0.12273856946834619	1.6272923420066796	-0.14754819577011546	-0.5630798298052623	-0.9691442029823104	-0.6623606259618632	0.19031375393763783	0.1241697243367315	0.7584628690442093	0.158780833011157	0.78445412694088	0.1648169465715233	0.0916520730243837	0.45083135498342797	-0.4966158903155845	-1.515724105431367	0.7540142941809478	-0.3791185224852523	-0.0026626038535522366	-0.02200414411534986	-0.13454200874487166	1.1786889408347123	-0.7068163342641383	-0.05221262482200175	-0.7694389580579508	-0.29539052992812354	0.34865190982154	-0.959182565100116	-0.13248242555200712	-0.09101695813537018	0.13432651861356254	0.366768943399651	-0.12009339783198932	0.1991229379659088	0.6072058087298877	0.2087210164232741
1.9483631278764588	1.5589886616787776	1.193715205707256	1.0982270907220841	0.3875415806133048	1.644757750913763	1.131808113244668	0.886921595952454	0.20864757647359342	0.1772008326715096	-0.8277779749334865	-1.2976862329839285	0.1305790074842526	1.6705324545746598	-0.13066102870560986	-0.5571771687133233	-0.8377248895802285	-0.7263586079385195	0.31295172192289505	0.1641115845379846	0.7292587653534979	0.18412240587189438	0.837168353948378	0.130740302342592	0.007055493153690801	0.49875195187109006	-0.38908824848791784	-1.5656143024889888	0.7488929070134344	-0.4743083544502712	0.026810752576326057	-0.09293276515249191	-0.19298689472089348	1.1762181152617917	-0.6654730556559484	-0.13141070638067903	-0.8599583928752722	-0.3610323821865519	0.47277008071490795	-0.8904638590307028	0.0299758499496095	-0.003432483456867458	0.2428711590610641	0.5250541069782314	0.057700344110047305	0.2697928831927189	0.38524759365232236	0.1734401364912548
1.8590506873959058	1.4741292032005864	1.2299805704760776	1.0616695226726294	0.29959784044857896	1.5299061518370534	1.0332938889135486	0.8649915874235055	0.22058897763557433	0.24118144893146481	-0.689646486698723	-1.177637313013063	0.12236043100389045	1.7670534057730034	0.020507260725297495	-0.521327199776823	-0.6416396675699984	-0.7039185735755324	0.4355284590945958	0.2163544117838812	0.7070096978902316	0.24381778536385074	0.8554441911136994	0.14784823146655235	-0.0322247432221686	0.5180021471687656	-0.3347449826270381	-1.5076966814088677	0.7986244313618107	-0.6105965715411156	0.10193340609306312	-0.08615221248604668	-0.28782593340254115	1.205816724720099	-0.6715319277066789	-0.15155122471274007	-0.909073345315052	-0.34924555085287884	0.5818991567400694	-0.903298927040676	0.09134253563149841	0.07859576340925811	0.28654572587267213	0.6038755231599722	0.15782377382701882	0.2660781384404252	0.21493849563434986	0.1179904501573236
1.750162907691451	1.472813824667488	1.3289899718256195	1.0608834046184916	0.3847421576173683	1.4437661652979779	0.9122702262991826	0.726729989100431	0.2754797026340767	0.32160031302696507	-0.5676555234465421	-1.1768338407361156	0.050330817715089335	1.8255649737223885	0.09562672404530606	-0.47934422190146264	-0.44034920576172765	-0.5762682753011946	0.5337896083154854	0.19893690024692837	0.724502529682547	0.3186407210363992	0.8198197949649491	0.17191310661030285	-0.11591484729986254	0.546619092477835	-0.4287955004293316	-1.4061485532981457	0.8133867543898443	-0.6362074671702238	0.23780893610910886	-0.05188987956133445	-0.2537089128035207	1.1834385472766378	-0.5244695375697136	-0.13386278479736374	-0.9654950620905206	-0.3410428939950586	0.7686464322661755	-0.9850651300336146	0.17099077303175242	0.21612767188802012	0.3998211862403726	0.5879318625484078	0.2449566909471998	0.2644841891277866	0.125428526546911	0.06521800724666185
1.7010438564856412	1.4846545755054175	1.4135798338743595	1.0012352573022478	0.4076306694223675	1.3507741307312187	0.8954549319990932	0.6065265076905726	0.32074012198953683	0.3702108725813512	-0.383507075688419	-1.0746179300008334	0.010939900266331145	1.9309204343057018	0.21387988800277266	-0.39921111712884655	-0.3333645042145389	-0.446700415596042	0.6100857170156464	0.24752119345834026	0.7327695931464897	0.43075430135812454	0.7216558564853752	0.19475916911955723	-0.1295849897942676	0.556144650564655	-0.5100574292553387	-1.3507117759305758	0.8632190674367551	-0.665665065861387	0.33218128064785524	-0.09145672770998559	-0.1498839101104345	1.283006619427478	-0.3860061685253567	-0.13897729671507247	-1.0196342350695247	-0.2542897351560408	0.8575905209749737	-1.0017265382985954	0.19416160204812521	0.2567734959656799	0.5220042545696612	0.5429586994314182	0.3390092139195354	0.2731147602374745	0.14810271803817146	0.20923835959250425
1.6563439812279026	1.4751478188230416	1.5360991183284813	1.0239804451349426	0.4445814968018905	1.2559430774740394	0.8641521687470691	0.45112574974778463	0.37200438311822676	0.4375404191381693	-0.2613215380683579	-0.9854477234651144	0.024482689117100043	2.075048544760679	0.28213398861675393	-0.3148390850658544	-0.22617877903014255	-0.3153149675745625	0.7675859758835883	0.24078861691038797	0.7855954579401041	0.5857915992050752	0.6824303022661133	0.2786414826387046	-0.06244250959280041	0.6100841190333403	-0.48645242855760645	-1.283370603330817	0.9366211943651053	-0.5561363233433867	0.3808561647000465	-0.10807786411277617	-0.09365418953734675	1.3481884300940048	-0.28543267797989136	-0.05697029821332357	-1.0364740321963464	-0.2270486321865794	1.0231024425995454	-1.0256039918976867	0.25688573658842856	0.37457860842264956	0.5791003804462382	0.4500291891107399	0.45022636651349507	0.3589981519358846	0.11852967208339323	0.3804542479391064
1.6338258644333983	1.5442250417371046	1.707434577919844	0.9758787791419176	0.5202419555446635	1.11976534080659	0.9140642407299284	0.3795071832060011	0.5241882470461936	0.4548146946399026	-0.18226583177625505	-0.9256292211230548	0.001513255908164024	2.1523268848738786	0.37069267459865196	-0.22604958376242848	-0.12766193204437556	-0.20368349610042863	0.9318180451903683	0.2482093435890315	0.8441456681118341	0.6546753260141693	0.6270451852121304	0.3770114602317355	-0.058689584997557276	0.6551550149115164	-0.5049856456121282	-1.1479009677628906	1.0287904390330294	-0.5177102476567789	0.37939556286624593	-0.09281038139766078	0.07753558946245241	1.4473546724803914	-0.17572399113500664	-0.03847333451865468	-0.9680275522154581	-0.11279851885809725	1.1586379173325323	-0.767280000976955	0.28018278565935484	0.4803346104767475	0.7279351136396952	0.34420463531238094	0.5992560823012804	0.2988962944932661	0.23563713181833107	0.5127088816339809
1.5225492249209007	1.5461740477796921	1.8425696470734738	0.9072572074482238	0.6050497493059729	0.9357726784222857	0.9844782030928089	0.4650151278130162	0.6153457817693628	0.5590514309023624	-0.09777094013007706	-0.8455579355701948	0.01494657262889095	2.238124840968228	0.4121027469908488	-0.0880302638914165	-0.10040362880650995	-0.08272053311877857	1.1100906399120205	0.1990356484824126	0.9828291690330158	0.6033071962789921	0.5528508645121081	0.47572696645666035	0.08180199531749827	0.6973503595713693	-0.5791131737950177	-1.0505143628496452	1.1642221678775222	-0.48659618527201587	0.2627374152480934	-0.1002329022781141	0.16059212953707339	1.4865555171344993	-0.014930866005861729	-0.0017674661525299007	-0.7983131969506158	-0.010749574533676943	1.2531243131049248	-0.6334523816477895	0.23572401120749742	0.5278379002598366	0.7795846914489833	0.397912246742565	0.7303167518079487	0.3565858026055043	0.33426498021339074	0.5449523519837702
1.4672519152600787	1.544197612747921	1.9160523861938625	0.9747603782417531	0.7350316125984092	0.7276098388414343	1.0974016344596984	0.5441405049666319	0.7415894087086248	0.628950555393371	-0.06865556900956274	-0.788504069805451	0.037026658735575244	2.2867198908089597	0.48462512718048795	-0.017336638912720838	-0.12405993367120767	0.19596466099977078	1.3250330436555402	0.10027084157583237	1.1345110100833726	0.5858143223099631	0.47045999838137886	0.6018277476817734	0.2147592313790491	0.7311621075712982	-0.47092962794185933	-1.006624280252396	1.313819022141938	-0.4975119604533436	0.21182098612293823	-0.03130460569871437	0.31790643558034554	1.4933000587394736	-0.06824843224175944	0.20586664918456227	-0.7208744862146522	0.09003280064176486	1.2363621398937525	-0.49536839542010397	0.1632328708562073	0.5799690620630682	0.7304264029349242	0.5642792551344138	0.7787687945169315	0.4414896132139754	0.42697853523162654	0.6264661042294645
1.3994320564916685	1.5446762508415899	1.973513979516591	0.9439551962819819	0.7625804247453564	0.44356043954700725	1.1047462352970752	0.6226686887589531	0.8133437240191433	0.6634134240482144	-0.05352272157624166	-0.6805348624531582	0.13601157143375156	2.3208298440739386	0.44673912096364854	0.08697584174594335	-0.17114799517360213	0.300808363499553	1.416583266691379	0.1415361915309726	1.161247355385353	0.5209511150824191	0.4488847636409424	0.6687704749631753	0.3580225285537059	0.6286132479553761	-0.3297786362745573	-0.8876061890750206	1.4669557873407864	-0.40178176299032237	0.0942604590464031	0.06513756795014344	0.41777015140294954	1.4464975781423803	-0.07659998803185741	0.31665049639730486	-0.639562704956068	0.14338688379528847	1.1425254379427783	-0.3559773712957249	0.1801967528645888	0.5205899570743873	0.760018842646577	0.7039644194410395	0.8691172668549214	0.48095345110337295	0.574070083542551	0.7130842957849052
1.3628613180103086	1.5756945234332043	2.0019528437957286	0.9872974517314734	0.8828818624447097	0.31018394776266767	1.1598175185460238	0.7070735699200876	0.8869943177497095	0.667861676728384	-0.02565611936953808	-0.6127294134868546	0.2022315743709641	2.3674743042187805	0.6404491691236203	0.24139638563326402	-0.27822108622672836	0.48290517634800345	1.496539681844855	0.17795293945470242	1.2138817127769008	0.4750982603577542	0.47173036094816556	0.6682594853536199	0.45932861337760444	0.611122744656857	-0.13784022865269413	-0.7892224555594557	1.5182492635243054	-0.3735729630160676	-0.037975093375076666	0.23490975860967853	0.5273530114995508	1.3818626193122134	-0.15344020344401935	0.43923082708894085	-0.5937730364747127	0.17779482220615087	1.0843854658718008	-0.17864725834841194	0.11234493444079693	0.5512023720902939	0.7528850773439117	0.8619961658808656	0.8496900210187999	0.5238641483041407	0.7147209078983924	0.7693831018792039
1.3535542114184596	1.6457522248103174	2.020907350282404	1.0381572838229856	0.8897882799485843	0.22204486773227852	1.2071908814136125	0.7821191298927945	0.8775486343165884	0.7007855654485537	-0.005242979541551143	-0.6314579411692256	0.33289930546835766	2.4199792804902858	0.7501550253032914	0.4092140875505262	-0.35355240815784583	0.5787673983704413	1.5473525512932362	0.15757575874697963	1.2274160049220684	0.37295989547197134	0.520169006923747	0.670557314589518	0.5546712638928817	0.5036352432874636	0.040250729183659774	-0.6718451859451702	1.5061210416668007	-0.3119811101789297	-0.14540054553895948	0.45070696374120284	0.6271670362937597	1.3699829925524452	-0.16368597328621576	0.5524408243967415	-0.46262624781450307	0.1480125468163667	0.9844974372401045	0.0392251977434287	0.05727029514748623	0.4597823735016271	0.6280325395216546	0.91237833297461	0.7297373723757067	0.574251957501258	0.8721291249098824	0.8374400992763743
1.3816930906252973	1.7142965692882925	2.053690323417408	1.077910070214012	0.9918485033393726	0.24677248490052778	1.3192270712318064	0.7987371298700323	0.8214378867897189	0.7050081165420629	-0.04295816493576272	-0.5977350485795515	0.4711580095524949	2.412916921205707	0.8922436618823972	0.5316413237122254	-0.4943326259183333	0.6378231240772857	1.5344950477579633	0.2784865276857963	1.2587232794881442	0.33329963688806824	0.642398024571011	0.6740996214044792	0.6049434396285991	0.45569651873762884	0.2285320761895271	-0.5914143043142172	1.3512305749528242	-0.12424347517844114	-0.11672379087578863	0.5875973042590357	0.7456984676766513	1.3838685620459379	-0.20497108450681764	0.5582172724754055	-0.42833825127029473	0.06741613167749524	0.9565716167300984	0.15086941354840772	0.1286134396051967	0.3074281565075797	0.6588401105220577	1.007471675148914	0.7296708167399092	0.5660181214928653	0.999787692703433	0.8845703959882055
1.3847174529826334	1.7335300131401081	2.0878641519817127	1.1765416688321715	1.039193341738889	0.2999713458749409	1.451026102165859	0.8817287879823912	0.7348704685469677	0.6013849551481814	-0.015037091627631758	-0.5543914771660364	0.5633821350745285	2.3958007153002523	0.9982668236571032	0.6215412070192169	-0.5751838740381741	0.5634874815200823	1.5890843010313294	0.5246565376978929	1.2907424283043178	0.3511044603934573	0.7262921406147622	0.6477441452645214	0.7115424304096273	0.36649736541424094	0.46234915312943947	-0.516893181934375	1.2670555229512168	-0.07223037142144775	-0.19206804974111563	0.785816120250006	0.7625275246743881	1.4398508222380633	-0.1614983486201027	0.49489440774006843	-0.37523817652071834	0.15576063849309146	0.9643266831564906	0.2884726290445699	0.24733681616744754	0.21380090685516917	0.7654180983428536	1.0821806083246162	0.673154869099921	0.6248640279376977	1.1377277264488606	0.9963138784927036
1.3273526130685354	1.7079839950427107	2.215660006599884	1.259689740869873	1.1397900228364153	0.3758134754862426	1.491662384271287	0.9923026221952089	0.7148755972033454	0.5514277725317778	0.05215670013116512	-0.5610752821957667	0.6165669397486699	2.3396893348511005	1.0448629793429287	0.6744792481398311	-0.503459559870356	0.5089766427322456	1.6110741917827105	0.6959866232542906	1.2926323882943813	0.41565951159129966	0.8860521660617187	0.6867365744976555	0.7561392839629375	0.32104180542216443	0.6844732572509422	-0.49378579561639996	1.1605882602890292	-0.021659415060156555	-0.19868741338168514	0.9502661157809662	0.7443605435254763	1.4954166115280412	-0.03916638883222685	0.5440783850652766	-0.3065447834921501	0.24995230218315548	1.0230738672062438	0.4210998556685195	0.3689671035794223	0.09048196161463301	0.8085812337188669	1.2067128093112676	0.6033517772794577	0.7199836127087628	1.167734911565106	0.9616691342498875
1.2418310025470007	1.7004547151876799	2.259980336935098	1.3444112407056756	1.335316403160006	0.3967897609508987	1.5324766792284916	1.1032042968266815	0.6720816433538029	0.4375416240461979	0.04671506074048979	-0.43547482189800757	0.631382826417088	2.2961535723650885	1.0622587929097747	0.6907180555495291	-0.4365686694327177	0.4881666156840905	1.5535443117603789	0.8072831324616285	1.2387345781288126	0.4424454621125637	1.0300353818571641	0.7659496329226955	0.7943772666104872	0.28970224783473186	0.8071336385275399	-0.4605682897626543	1.0706439015719618	0.019244978742962097	-0.2091401002481546	1.0873485039963264	0.7390926383042694	1.5388644548096517	0.05872618528516893	0.5016432141803024	-0.2640386414688317	0.3283089382881433	1.1002388060214177	0.43010813498735934	0.40508888011191385	-0.002304291698848421	0.9297926094545662	1.436438963497848	0.5358283995868256	0.7188832499368152	1.1596158565631398	0.9205283135240908
1.0921554096742867	1.5914433843319797	2.219331982050655	1.4145998845184065	1.5713332381253573	0.49353304476513865	1.5394526067996002	1.1269682552163875	0.700439025788766	0.3586682731644528	0.06980335579662336	-0.2372968974184341	0.6805439415481496	2.234805339669619	1.0432824153161318	0.6379957381203405	-0.42946582739386213	0.5080634181180822	1.4213672988335977	0.9179039201052749	1.1624898177905885	0.5138773821823716	1.141289436490482	0.8323561280795679	0.8141557522485797	0.3143344078384496	0.9214207309949426	-0.48240326240063824	0.9765592348444567	0.04605346852929143	-0.18465898400164912	1.2044773816965266	0.6023391266585575	1.6471802326891178	0.10540759123082606	0.40737374006928295	-0.19609325149257134	0.40477648593844134	1.206728198319833	0.3005416029369933	0.4485663228032209	-0.06742380661361995	1.0075485935888984	1.6508399560754703	0.4344034055611686	0.8144014737568712	1.1297346812859526	0.832418585420668
1.0314420152239903	1.6502729553170437	2.269921538765234	1.4353136880842476	1.736318083157514	0.592189035549537	1.5677575607835894	1.066278958643998	0.7186284525753235	0.3555435093121718	0.13932521973415551	-0.13221682826721057	0.7129211216882261	2.330173431128418	1.10595301292097	0.5375935438899165	-0.3727719980175451	0.5884015525998242	1.1705932130572376	1.0539123453175887	1.043280955725836	0.567710342869424	1.2881436481952486	0.8924945190719089	0.7025635736550042	0.29562560370699936	1.0369354521073986	-0.3245702021234956	0.9109374931374268	-0.038635561944038346	-0.12077570342782365	1.322816031930446	0.5991200904735551	1.6701828493117568	0.10156531212851923	0.3181611128256701	-0.3022352298502063	0.3999637507678565	1.2628044726730336	0.2825519976707148	0.5451311855167555	-0.05068119918358083	1.0584296675427818	1.6363994902000798	0.3928169197905179	0.7453036419425529	1.172326280593161	0.8464218207560565
0.9610118726737185	1.7552125025858292	2.2001979242315484	1.3981997995017863	1.9288000793250686	0.6755517994197853	1.5471540528370311	0.9985272734633659	0.7697476324950319	0.38740690046325293	0.20323041331212802	-0.0052949510362713	0.74475482512164	2.435653099665461	1.0368194596883027	0.4879238076604291	-0.28304861595168374	0.5424656836812886	0.8943370971683862	1.2174728321392259	0.8808962176131446	0.5984511853070329	1.4730475519199446	0.9171765169134615	0.6589704950952736	0.3089958519736634	0.9852792465113523	-0.1808470957134188	0.8992163025624655	-0.05020598431667319	-0.06548118718511706	1.3293797765021584	0.5338131585884803	1.6955227044845587	0.16352258200489084	0.28586298968520274	-0.30276311050920246	0.3531533806218557	1.4156940827037363	0.246171672823859	0.5069269880620517	0.08003558996454055	1.174799878261204	1.5824185694731008	0.3995892896586456	0.6270891930302145	1.144312514284271	0.7409449801675343
0.9490117524636357	1.8483890541734886	2.1186446239829904	1.3736385568158258	2.056152952504185	0.7805261272971566	1.6305377310982287	0.9137339940544281	0.763467230257131	0.4539793185165718	0.25999242174017667	0.03023835033884683	0.6831290810770386	2.5293365114138195	1.0344566966152204	0.35986024699803043	-0.17247563785152012	0.5570702788892751	0.7094756606373365	1.2471682764433167	0.9257340327222859	0.6430968987938783	1.5775714719092828	1.004146105478016	0.5991217110603708	0.41093129751446045	0.8494222748457393	-0.08887556492180143	0.9085570016660818	-0.058352966334103994	0.04326139916903647	1.4360385464309628	0.6487156288242695	1.8310600977741955	0.20113870446537369	0.25422855055237037	-0.35818953202458437	0.35850927253530446	1.4638446491777102	0.2034728003464894	0.47431146932593904	0.1536013966043471	1.1494881725768549	1.4386227003018963	0.43378110003886033	0.6112078893053131	1.193208016337019	0.8127746993860703
1.0107592698685826	1.9300011614336274	2.0824699821536017	1.3707078936152626	2.0856185521828006	0.8430876875162264	1.7173113495258896	0.8107278181320305	0.8147450838998708	0.5189742888307847	0.3046697893535254	0.10135721427025375	0.5773812635513489	2.6123161715439727	0.933942607910726	0.3040408098126354	-0.10298079030599801	0.5826307560025111	0.60829014517263	1.380784202508292	1.019041544495049	0.7372803750527919	1.598425620795006	1.0489920758610745	0.6882126695456009	0.45339286680935587	0.7407730097525995	0.006596407889622441	1.0379456672759093	-0.08456412405209282	0.11314812408528119	1.4182274820677514	0.723341778191049	1.9691067896993086	0.25449152890942106	0.3059006628665273	-0.26453958180499776	0.3947779409972704	1.4737789615132573	0.13863324378646696	0.5713242965787423	0.25875640565500796	1.1470372903899206	1.2771528725793027	0.42861105825007817	0.489832294612773	1.2632725923589443	0.9613141026396288
1.010018565883764	1.9742951838523528	2.0879292899327195	1.3241808471101617	2.254541673419306	0.893541941795438	1.7892122427683081	0.7107041929334351	0.8801185822749502	0.5538662832483083	0.34775765996548536	0.14719122916078642	0.42919932111456127	2.614088321644364	0.6861409783718297	0.25643823922019104	0.0886744644608886	0.6263062413129602	0.5726611632500673	1.4842596543525919	1.1168417806473192	0.8449036763795787	1.5717295339392974	1.0961407568886539	0.7779746139672767	0.5219056506382149	0.5854162746615162	0.008748191223583125	1.2007240016770429	-0.055031031039893444	0.20510468628117978	1.317576787331526	0.8056640405464283	2.025507230707474	0.24435136057445334	0.31696684738646463	-0.21188841265693809	0.4421871832729588	1.604729301981959	0.15585283701956282	0.5407358357558849	0.4391131896362316	1.249923352857162	1.3162026499351203	0.4113051700290293	0.4155165751389818	1.3994826068110588	1.0687606408552686
0.9574178481212947	2.0127529186377267	2.1191170549708636	1.3537679234544637	2.3767902261987026	0.8388007025783695	1.77883523169938	0.7561277406775868	1.0154374400040211	0.5488166297332592	0.3645281394533665	0.11995403866138554	0.27918879146743736	2.686094821355266	0.43893965962190445	0.2954562018792631	0.284506645409084	0.6903503100443473	0.5334916280292941	1.4756518905030105	1.1970841055625447	0.8723465674165652	1.5431391685314506	1.1624345384429624	0.9073469631081206	0.5107547809932127	0.5709471652464492	0.03283236884909723	1.3652991375925594	-0.14643536360609857	0.20816977074607074	1.2716797335686065	0.8841439599706533	2.0006482888165986	0.2630900306503557	0.41864477222024343	-0.1608425874125911	0.5218048238161093	1.6503149818196559	0.1619521347870177	0.42345209107277926	0.5746245429560564	1.2265077727759457	1.3279666547291575	0.36676166326031523	0.42581296958685744	1.4804403281247507	1.2850692076787529
1.0232016655014835	2.0892757801050243	2.1278500528710196	1.3408657956485464	2.4394348869037494	0.7963219700295892	1.8029777808275043	0.8451365592670861	1.1181072677720374	0.624860160397364	0.40950840800052335	0.13054441721713644	0.2655212036287264	2.714763241661443	0.2576732716172973	0.3454417840775322	0.46292024082727606	0.7315605594760628	0.5064581754788681	1.3109766484395629	1.2303570956101644	0.7858462698700497	1.5819067430038065	1.1613765869972332	0.942275982561959	0.5321159953893395	0.5354195702167669	0.040821761109527226	1.5112206440614457	-0.1488291577100224	0.1905531939107929	1.232090822861033	0.9352598039337776	1.9564916862270472	0.1543347892301839	0.5152879610258885	-0.08233659088720245	0.3944021921497399	1.5343032300284596	0.22988750554990817	0.2874023989647248	0.6579461990515567	1.157053674377687	1.2883363589605845	0.3812268421944148	0.39308321382557265	1.5583867300990872	1.4778625384462054
1.0009211465069399	2.149914682111793	2.055473212173212	1.311690944675989	2.4934189666666056	0.7212338557636151	1.8425876890888326	0.9339402162128426	1.15507862280825	0.5947725269962252	0.35795094309171743	0.2169571203426996	0.28056630943966143	2.7586016516966825	0.2694631175456556	0.41662493551209323	0.5445183715289982	0.7898700762445341	0.4800979716841246	1.1711649727029854	1.250196456334857	0.6745132035434737	1.6187362590927727	1.1556491363869643	1.0252800211990554	0.5689688822660905	0.4992845745876844	0.0959628253637885	1.61047403479375	-0.2040777992782575	0.10455193331530643	1.1928463397287046	0.9201715847719255	1.8998088956875818	0.08010927867811754	0.5435621764894927	-0.012615594166947236	0.24915299804609306	1.4715096686214022	0.20343213427037554	0.10016871325415319	0.7735765346870079	1.1431681684475863	1.268068360661765	0.377245667662738	0.4234802088400988	1.6528302096663972	1.5867188343054999
1.0079517512865113	2.2301243092874516	2.020609252012695	1.2849273787555435	2.402255545277075	0.6808428570277287	1.8468331362571369	1.0316558117384582	1.1693888971131234	0.6143370559756405	0.466391382937932	0.1861849477461317	0.3565748946917046	2.7427660123000996	0.25521267454598295	0.526353294700045	0.6361768388287669	0.8253242371916241	0.47762262173326997	1.0602594182435339	1.267653808099579	0.5753814771981789	1.6428034204719502	1.070785847481137	1.0734317898586145	0.5503301500843822	0.4788204235288977	0.10764957864828784	1.71364759267382	-0.2853247636152584	0.05901226657894616	1.1533832570517166	1.0254486810532406	1.6934117089161371	-0.022463415745812072	0.5663356927324465	0.06704534397603559	0.12256515839290347	1.3321913128833125	0.20971847710642838	-0.013982720958703721	0.8184237493291804	1.0277188192206554	1.2237298277443514	0.35270109669143124	0.4801314942733379	1.7656318595123186	1.7415167539270873
1.0919659039591363	2.346030094423784	2.046245909885452	1.319171578933454	2.2539179021146407	0.674607528503811	1.8262221526813556	1.093051461041093	1.1267924122871267	0.6446410997837627	0.5325964674650815	0.1240021795254225	0.4520185435191101	2.7884369270047955	0.32896459011879847	0.6467833643265648	0.7467661720219646	0.8474879312481655	0.5572107814251235	1.1475977931321426	1.3023671963195342	0.4958200723575076	1.658373450505863	1.0282265354180913	1.1180583864339053	0.5492245577877825	0.4813358073429853	0.1960428684770517	1.7934362069504766	-0.3354088573071343	-0.03780019505917447	1.1896100001284926	1.2397114852274345	1.5975707147002267	-0.10489552526494084	0.7235335506854843	0.16674848539846973	0.02828450484888616	1.1924535245934091	0.26053325281164463	-0.046282689558433725	0.8333420452775122	0.949671153198155	1.130651938554798	0.4248235376683563	0.5199752649256086	1.8935542689596965	1.8507768346843156
1.1842282785705307	2.31823022601606	1.9958211787105729	1.28215446549548	2.0822764276514043	0.7283433528485077	1.804047032549812	1.1444213838887598	1.0893329538471086	0.6058870627545567	0.5364170099957881	0.08040354943568392	0.5895619942345174	2.6270977927416577	0.32247091491648805	0.8223781742411491	0.781166590094412	0.8486438547401634	0.6550190741266729	1.2824728202521476	1.3423695063689567	0.46619942398508796	1.7297751518725089	0.9783242705610894	1.2680419426310534	0.5915237910227752	0.542767129158524	0.08205057314088657	1.8361244248587973	-0.31462564433050366	0.010929896664339623	1.1598943244648623	1.2773297920309017	1.673364785324218	-0.002360962795097321	0.8773428409152014	0.19583435549380585	-0.03522597212869819	1.1157713780013434	0.23511093675640066	-0.07989882302646165	0.8524256583090025	0.9568247037385127	1.0807843195464717	0.42582313446738257	0.5762295534647444	1.9799386982103067	2.052473871701171
1.2655263735009503	2.268497881873242	2.0379498632854185	1.2947362273536147	1.9565036695026485	0.8640074795492616	1.7626009057877645	1.2758517485309224	1.0736682421527157	0.5224173715334417	0.581786803658885	-0.03421046342805891	0.7033962012133161	2.4870480766884984	0.4797798581107358	0.9268681132108852	0.9217818168534757	0.8810630782347217	0.7043429610899621	1.352269035979053	1.397475497771242	0.5085975511626688	1.6850022659135528	0.879785058286038	1.2721786042081458	0.5723469192734384	0.6446021684849234	0.02250925783460708	1.7888421860013506	-0.32425626239878585	0.10001679612432976	1.2160104270879841	1.3439634019646416	1.6235870545562723	-0.011532020904724272	0.848828169206369	0.14150406586907105	0.0008887734733473929	1.0679478369941127	0.2001218259875829	0.06734666957850335	0.6892129643140373	0.9428963599423448	1.0181456792290775	0.4043175282519364	0.5559065801368932	2.0334085574364797	2.2381643270140232
1.269429561455733	2.2010528103193385	2.1066856957550675	1.346704846387633	1.9353509825950688	0.984618051771269	1.665054871048937	1.3157529398450207	1.0778948532747792	0.3997728179979619	0.7008242227447534	-0.05980729034841496	0.8143150764847323	2.34309805594746	0.5882939065861792	1.0557518593446242	1.1107759231179695	0.8647499890574742	0.7707541142810227	1.4123030484181822	1.3337994416090733	0.5932856905780405	1.682849579576962	0.8494960867539536	1.2585785554089004	0.5443957712928758	0.7584142250551892	-0.08086182008362974	1.7255169633830296	-0.3182548396596506	0.24091214433730013	1.2535061138630308	1.2517659867763975	1.499266696393526	0.014376564489423238	0.939729079757208	0.16612333021826484	-0.01127472846977054	1.1516543744221661	0.24073656796465617	0.1952373317110252	0.5611108770124645	0.9819726566204474	0.977643966222143	0.32534951883012664	0.5686350416734834	2.018120732158677	2.355307684778589
1.1945354428902888	2.1121950892561676	2.2230590715794865	1.3101202468406625	2.0296602837643354	1.1136221982171148	1.5592538659115807	1.5444998394463583	1.1090953365650158	0.27900470789729975	0.7820799752136589	-0.07910812454481736	0.9606933117407366	2.1489291850466543	0.6782491895531988	1.0605955267808942	1.1706579875861416	0.7581426046257821	0.868155507429299	1.4131949616341488	1.1330790142595446	0.5675258836081156	1.726518359547806	0.8695298195584753	1.2610442103325183	0.6317805325997272	0.8465922947877914	-0.15704069853916952	1.6262471931222524	-0.3352810256303657	0.28935628201393787	1.3050198963166246	1.217868796933692	1.428436185187108	0.06998193255894536	0.9117142227483009	0.1539207608821715	-0.0002793037081174121	1.1879639079080853	0.23850795842493797	0.22562521813499395	0.4871676541804459	0.9990152081353779	0.9146394253282825	0.28139208033505303	0.6099035839858675	1.9858958370378361	2.3284809140596168
1.165990071061832	2.0437066296693396	2.2683912619415905	1.2299676857914663	2.0439388133451653	1.2552058492771585	1.430201286456649	1.6704944919370945	1.1361660553957886	0.1736488619841483	0.9122015068970271	-0.07885513001171598	1.0957144782385615	2.071538882834318	0.9349168236450568	1.0140179394865745	1.200815009910496	0.7543008736263902	0.8361133162913275	1.4328435448571752	0.9278561476380137	0.5530048143046773	1.7716147891377083	0.8308602391817876	1.145483106246303	0.7102247796971343	0.8706260889501953	-0.14286496889273045	1.486265231268084	-0.3306427704396021	0.35306417881619134	1.360973915374925	1.1639061050773296	1.3709339184152398	0.1072626115431923	0.841426709870332	0.04802204366178766	0.06352194932422575	1.2252590927619051	0.07311208791590548	0.3777115636323794	0.3358757398155674	1.017912450443371	0.7725953453030145	0.36113843496729875	0.6420624505500424	1.8811289198203767	2.360594275942293
1.134891281479178	2.0931517358896174	2.276143401483766	1.1639870973635305	1.9923309164728091	1.4146172449321717	1.4039015402580903	1.7324824175123321	1.1039385821551748	0.2357921273808444	1.0396589667083032	-0.04458642683366131	1.218428196833989	1.9515986094307085	1.0700827363980558	0.9499699045705784	1.1753825316560937	0.8133555981002394	0.8422830220578545	1.42865489973342	0.8485967838134807	0.541053845762909	1.758788366382187	0.7988397662999586	1.0229282321312652	0.7642608043861259	0.8470016596137622	-0.06490277169936683	1.398244921162259	-0.33832378116083317	0.38292156166697866	1.3098170366657096	1.0841371831792477	1.357743001440085	0.17924056424586435	0.9084757290765669	-0.0700004175056693	0.00023013475632480685	1.2183565219380532	-0.046982411055006244	0.4444390436737404	0.27878091215659867	1.0907537815347081	0.5948640941356068	0.35257857694601413	0.6657675870465315	1.857356642588753	2.2635810198031723
1.040230743531429	2.0602033137553053	2.2448938742318942	1.038021510628997	1.9942551586958988	1.560181877132577	1.2510078042782973	1.7329160529760972	1.061402225325355	0.2564325589016109	1.0589252818018868	0.023637704703480627	1.2630961115741657	1.864884838353581	1.2278180163376398	0.8555014390635842	1.1771466187349091	0.8263852437957537	0.8004371295709524	1.4598331592985256	0.8476376965543466	0.5664398026515605	1.7065996041297669	0.8438236364766072	0.9509781980131823	0.8194355551614109	0.789385861118294	-0.011971247335123659	1.327079145854695	-0.3517080932005143	0.4292388870701016	1.2909844193084288	1.146635757352917	1.385572063760139	0.3489583439677724	0.918790420549646	-0.17104900853969005	0.03219697450334381	1.2972087524008453	-0.22820552782783093	0.47874778927660755	0.29216964152459346	1.0289941055460885	0.5502324876872052	0.37600447390576397	0.6817656765432136	1.8400513966294896	2.1253943622327407
1.0975562223642088	2.094070599585865	2.28234130680149	0.9731157271151509	1.9581101555039115	1.713286387932547	1.2304766851896227	1.7138587629372295	1.1012373531652915	0.29145853016654794	1.1175488590348113	-0.022416433697603332	1.3262191206034677	1.8273224287972674	1.2217570808374592	0.7135147080889575	1.1306942457542115	0.8146307684418652	0.7729180866823746	1.4298164256352541	0.9079007249529762	0.573652586538206	1.6025637758688305	0.83666364263276	0.8698892564033095	0.8679316037105902	0.7713886927034965	0.04723602818798954	1.311617962945166	-0.2223787293522183	0.5591875198068087	1.3144407262736535	1.246538257521	1.3466084696584482	0.42040774670033565	0.9546296521281178	-0.24683542936493694	0.1086983200905002	1.341011235713112	-0.3458214731231978	0.5236835518810173	0.26328201155652475	0.9764049437575245	0.40002929684573746	0.39198197933943385	0.6109648884607859	1.847092156910092	2.2223089689855455
1.1506378609747923	2.066750254798048	2.2647010988450598	0.8246275006226224	1.9648529238943628	1.83758655971481	1.221636139011162	1.6961338486572841	1.1749230325727469	0.3738181797855335	1.1240721517023395	-0.018241567232599502	1.2948453083728435	1.834892116343557	1.1542093047154331	0.7307386029871257	1.1046955212630638	0.82866685354332	0.7708973731038922	1.372928366962159	0.9193322596224615	0.5826164530987803	1.4996324807163106	0.7699657086064633	0.9126183313734574	0.8856457438315415	0.7432216204031505	0.09277454323778614	1.398255840847907	-0.1159866337291845	0.5974955496863914	1.2779341757797122	1.3292692942060598	1.4196284187330512	0.5094124594058473	0.9882032403400276	-0.22327661594548753	0.1375261736067451	1.3979062235266322	-0.348792846300932	0.5040727816676421	0.25975707406531157	0.961787044857273	0.2530953278104314	0.37966823428272195	0.5602201842679262	1.8395321981948736	2.3087949583744023
1.218324607722742	2.054553805185575	2.232965723771938	0.7986615525631198	1.9823057542659712	1.8540690758850034	1.2689733529773934	1.7716259630973075	1.1725748077801892	0.4698722874555877	1.107257509012433	-0.022294959788208578	1.288924858439208	1.8445068616068827	0.9991466847235966	0.7077127657728983	1.0509158608787297	0.8209820899416428	0.8024181833807814	1.1614555690204509	0.8810930992110583	0.5400568173751803	1.4012726541869116	0.63911786075633	1.0127805578100393	0.8567726538430772	0.7529525279482652	0.09730261413077344	1.491875765754218	-0.05696162048411222	0.7040578203549723	1.178889601210155	1.3815381012702184	1.3867138587610515	0.585717834922061	1.0318202333848554	-0.2783993102657116	0.1427056789810275	1.426462736008214	-0.30259127464150576	0.48959363825627944	0.2869184130277448	0.9837962472810245	0.27740635925934287	0.36743817720047167	0.5589577479482976	1.7699230787883906	2.449765862366058
1.2316279375524908	2.0327711991851953	2.163901928091531	0.8466041279645922	2.0350495597436282	1.818346797243456	1.2694793465412384	1.8552762937072536	1.1734331184069156	0.5494752056853572	1.038590727885857	0.01595425159981765	1.1817811003239898	1.8251173002666228	0.8979648118022572	0.635845629363449	0.9920547039474232	0.7707847731524755	0.9077264768937627	0.8646822123811715	0.8862723357702544	0.4526401034574466	1.3416797614494111	0.6615871723931537	1.0414180961421873	0.8473026168022837	0.8101935014198987	0.15064746310278018	1.5302191499399083	0.0854288817629508	0.6581440428879682	1.0917027190143587	1.4794251278958392	1.2307991010200028	0.5191565701535455	1.075127244084523	-0.2791728966468093	0.11173908746840025	1.3357538595724652	-0.3021408323532825	0.3621357639263375	0.2670634020760747	0.8659197581523932	0.3075384373926952	0.3442477839154595	0.62110944307985	1.6187075874204937	2.533976199830133
1.1917494369282993	2.017873150407495	2.030710060768263	0.8348777014778943	2.004269884334745	1.7662285786019314	1.2960571661147526	1.8788818390269661	1.1857629445363418	0.6164073110979951	0.9356586923567196	0.057951892097233434	1.1858730105282604	1.7782165518792268	0.7154819404716094	0.5256112107688586	0.8188366792785592	0.7366333164543589	1.0603169531335086	0.7278104378524851	0.8875877528841343	0.3179439676682871	1.420124676643514	0.6593281128065094	1.1160877552327724	0.8047228518984253	0.8062848228900539	0.12085965542749562	1.6013685457190001	0.11946646200217755	0.5838982462560256	0.9909160660247476	1.5586913693768811	1.1493837953479982	0.5235295112561047	1.1071280365117668	-0.2649277020558933	0.03687381238033292	1.2446419260644195	-0.2769861618599173	0.17414977402740114	0.32638645068187877	0.8406772883635364	0.3278410646766032	0.4085470689087251	0.8176123149518901	1.5572696323479176	2.5864071703271088
1.1796741728356985	2.0249875426165875	1.8596036690638382	0.8418929808589454	1.9059766097027186	1.7246316683737806	1.4285680208179883	2.0215174724147205	1.178363047738562	0.6429072549826895	0.7946387794008579	0.10275831991467285	1.076443328476231	1.750185790715787	0.6879702935618285	0.4096198854968186	0.5089612575026183	0.6980745322383307	1.1471584008564262	0.5990968183110597	0.8423771236079812	0.16607766203783844	1.4340092899543733	0.6056378936329329	1.2272275487018072	0.751183248767076	0.845443755472564	0.13539395891655934	1.6143437529938205	0.11616283661327068	0.5157774541318514	0.9110173992818446	1.621809010945985	1.071790788440747	0.42363648681622584	1.047926154394955	-0.2523884784634055	-0.029582103585563974	1.1501307189594268	-0.329764733771141	0.019325595392738492	0.4237376906932367	0.795490858051765	0.36704281556136575	0.42744230571263025	0.880245197164759	1.4624575661060093	2.5620641752303097
1.209014638506797	1.9666222850360513	1.6756381295589713	0.899446554555398	1.6837542152940341	1.6626341446154609	1.4248139073316173	1.9369370242727073	1.0793933949113355	0.6711272720159671	0.6818546616724894	0.04920147793375398	0.9710403177723492	1.808905013370914	0.6674807243321716	0.422225887650283	0.3839054947893718	0.7942448636901254	1.1308340531539538	0.506496918605871	0.8368797346545485	0.06059788164888451	1.4534080264012217	0.5334690270194897	1.2583538291984122	0.6366448753252814	0.8664146417863673	0.1151305045114395	1.574851617877921	0.13872915770287716	0.4607120109919678	0.8280604715921843	1.719165219270316	1.0637619946337913	0.35934155734543954	0.9978792848410434	-0.293297448480937	-0.06944358377391265	1.1056136208559562	-0.2926266344769787	-0.16414027470489492	0.45721791272400736	0.6822558726274599	0.42801566993442963	0.5462947323204361	1.0003675182859637	1.3589872343386271	2.615285268027565
1.2353035468916478	1.949022116195336	1.4937115525950966	0.9833838728330265	1.4326509485650833	1.6544510167158293	1.4658518337793378	1.9392298368501577	1.0132739318138433	0.6985763531922755	0.5919472717292218	0.038772166475160526	0.9022470360531617	1.6550958550970278	0.6242830693671506	0.42488597282078955	0.17590884823631742	0.7491843727785653	1.2419413786932645	0.49962349586751226	0.9085591052843986	-0.02795291056841138	1.4590235906096205	0.5125941524106807	1.391460820335674	0.5195346499740248	0.9248647355682914	0.06594005557956283	1.6366459005683407	0.1315550732117793	0.4584322285384187	0.7273109485349879	1.745416337886396	1.0956070034667866	0.35748436729718697	1.0023799321690992	-0.24896822487805995	-0.09809490281389421	1.009685505113229	-0.20323195472391084	-0.4357590661476716	0.5405090789662864	0.6361860936348613	0.3794835375002849	0.542264754147544	1.0414224614661283	1.316148836813634	2.617575874948566
1.2782500219512767	1.790272733645353	1.3839020051204236	1.0906134142264763	1.38809025104409	1.6581358887922655	1.4671032140469786	1.8527122638341678	0.9292535996759621	0.6359059628466628	0.5003752978843329	0.01824974315232088	0.8263695932469787	1.5869074379074524	0.6118334727453794	0.36544648550594616	0.08646428450490788	0.5829617736427765	1.2138349843040384	0.534392957160272	0.8380409536875414	-0.02662717482865502	1.456579608225102	0.46107097827121085	1.4531048973372314	0.4262209400453214	0.8725575455962036	-0.026939110643261495	1.5748058643950555	0.20304713868363794	0.4726106327337198	0.6868612887910753	1.7930569325220431	1.1007474321024904	0.41535933680941517	0.8595144170008975	-0.15420641760161247	0.03525445877324659	1.0211730891704751	-0.0773579047447619	-0.47830327368517034	0.5418880208063167	0.5753222140680408	0.3985920340597459	0.5080751240381577	1.0903980650579286	1.267034475566733	2.6509680846692367
1.3334929417542773	1.6718589000786437	1.3344309369506315	1.201248854791697	1.255731832126584	1.6319213496983136	1.559661556316972	1.703859887927225	0.9129355033826242	0.5955762631272796	0.4654740744590242	-0.00017054220161549365	0.7856413647134525	1.5942978111543442	0.5959462504024133	0.2878596639269829	-0.00811930661330986	0.44826440707320553	1.282649519475518	0.5446774437205579	0.7573708634527507	0.0009084674461510844	1.4922708487015657	0.3900323079511144	1.4792321662127876	0.4187104788983742	0.9077002036205049	-0.1888766067756486	1.4990285966413277	0.21449731039919034	0.46532414971516084	0.7049858568915057	1.7744590016300499	1.0043218610749949	0.4009147817929721	0.7813772552273475	-0.07623740157759842	0.17614972754412134	0.9389574102543922	-0.024301019212226802	-0.5307774532223895	0.49446195769742457	0.5263741013075341	0.3356240793858178	0.5199792535818618	1.090117720659266	1.1561574075743157	2.7120854154705527
1.3155528765451678	1.4587782189143055	1.2385328717043655	1.3879031326741136	1.2479303111870403	1.627767393956254	1.4385790356425614	1.6144268436289515	0.8563929103573191	0.5614836046951956	0.387551650780274	0.07406462984149338	0.7194083994707661	1.4974777112223714	0.5822251987541897	0.22159006967249156	-0.042607980470808146	0.3435313308069724	1.3452558498855338	0.6728875972760001	0.5428097114447635	0.01793002666406219	1.504607471247466	0.4147022900175957	1.4280138503883237	0.43397380786759737	0.8682479099553821	-0.28305563578798104	1.4015403730940819	0.05689667614243874	0.40428659994563415	0.7002235431820716	1.663149514064519	0.993910836608612	0.4061149924078868	0.6247424122582019	-0.05161624142790925	0.23753884344437534	0.9537938609632137	0.0639097891666059	-0.6000801023471725	0.43619398312336966	0.5849332041883983	0.31941049945937605	0.6136448140550922	1.1391504426819663	0.9511626644013058	2.6119891332719822
1.2591384278309135	1.3696266370853045	1.1594928250848082	1.6377347472876234	1.2889637282784627	1.6268872207578866	1.320824581327433	1.5108711959849808	0.9052768768556175	0.49516475284232886	0.30298715717116087	0.10400201181259354	0.6500151861686934	1.3681004323878154	0.6165102753677064	0.04358327820707168	-0.1391725025145379	0.2736793097218516	1.3523007790344497	0.8868119082537907	0.38480928364532385	0.001820995473044712	1.5483313497376392	0.5095366633451978	1.313743447860885	0.4200576161966743	0.8913076362504511	-0.31403853458971326	1.222048477036407	-0.06520780166905046	0.41314771523604643	0.6409127948231095	1.5403976263240176	0.9642583648627288	0.48179436449748625	0.49451880590593245	-0.05129525247034446	0.38403545453278093	0.9351380021264679	0.025916640188514882	-0.5795040170215747	0.35136171234717817	0.6506207473165249	0.28960616221925417	0.672539471593607	1.1711868021115333	0.7780179870818424	2.4528916522371995
1.1943329122355035	1.3438600559821028	1.0647491414266659	1.6496951620713347	1.342098905055732	1.5975260647702207	1.143743779348297	1.3501630360262038	0.9484866530837367	0.41866915853679687	0.23226182233645534	0.15542200899335423	0.65548190792976	1.2569536447562892	0.6621519852678857	-0.12136860619854486	-0.15775847138317034	0.2639070754502154	1.3145175945559844	0.9992773241873995	0.3047389329972526	0.03125851231148686	1.6050230278042488	0.6006623301477493	1.111472137404857	0.47169194513072893	0.9870766228267657	-0.2839768823478748	1.0594730303946187	-0.07213245318485656	0.32138518037518743	0.6739319894592145	1.4134744980668716	0.9238574812657872	0.4489459481182193	0.33033164475443016	-0.08820933181657925	0.4538766719965661	0.9614788020915196	-0.1130005757652542	-0.5675684060219218	0.3533132830547773	0.5760141207889486	0.19091815997478537	0.7059564825722568	1.1030263075476363	0.594215740759539	2.325232439630736
1.1075796576967005	1.4037758774465632	1.0547053757418912	1.5634100857399809	1.3841954543274564	1.5980469125512877	1.0127773113350689	1.243113046363884	0.9553258586769904	0.3967523277789051	0.29655956720266957	0.2733795683797592	0.5966382639838939	1.2171170050612712	0.7534704885850789	-0.2516546308888686	-0.13810595501050865	0.3027505102065427	1.2452857612333519	1.099359014083304	0.1481687234030132	0.03716357961500728	1.5774683223556563	0.5329533437477977	0.8923276313781459	0.4449888419812541	0.864970355415352	-0.2634230571974546	0.9377116560133232	-0.17967117803535498	0.27204191682603485	0.6598948276350157	1.3674545188473148	0.87411437625414	0.5635772497995615	0.2805309785045343	-0.1506628870945789	0.5753133419195067	0.9520942483709203	-0.22349146105640932	-0.5826078404887536	0.4096167588527714	0.56297765028459	0.040383006753172704	0.7584156576583897	1.0190039533246882	0.5676924066155479	2.1071611772528094
1.1485416615411956	1.4376390705087954	1.0517530695885435	1.5216851519971193	1.421896997088185	1.5529704459683138	0.9903007075450961	1.0648796576848654	0.9413774850586734	0.39552260757128915	0.33697646248697416	0.3568125987082483	0.47444721593300854	1.1840549470678958	0.8154012797264748	-0.3646958732910204	-0.20160203215918487	0.3233263488573151	1.1179005189402358	1.1137538021862436	0.13639272344961761	0.04677860159364941	1.441314008188494	0.5486809607104437	0.7728106013718354	0.4950797183517793	0.8347431429824891	-0.1889096477905354	0.8028207791989944	-0.07272466588645587	0.16727676172963965	0.6705573669860676	1.3350202613918394	0.8493945786061688	0.5554026544368201	0.23435001013000098	-0.12656647454411935	0.6549913521781597	0.9291655512772314	-0.26035184857774657	-0.5738727944454097	0.44807851550774086	0.5604227316649393	-0.12444085628542245	0.7608657289686237	0.8338652585574791	0.5830008650833713	2.0098652180963983
1.2070544137177568	1.467412397389508	1.0468711678928544	1.4320054280320866	1.4657059821629947	1.5073932234104972	0.8858042579824431	0.8568465376643319	0.9284666733461066	0.36629260985363105	0.3247193298510852	0.42535511975527973	0.4425913768702463	1.1506937403408906	0.7744341797288189	-0.4520232572942022	-0.15872710433965911	0.36031930479344987	1.004909838045585	1.1444461919996958	0.25100292746669484	0.07435957627303401	1.4033141824641595	0.5638300368780562	0.7122062821806596	0.519406634537303	0.7297997486994168	-0.126969257627285	0.7151018524170647	0.011907615861928612	0.06409563815316309	0.5850933691039657	1.344521068355729	0.8245463236771146	0.6607480635826423	0.2005277878339208	-0.039454042664469904	0.7502683051740471	0.8563922183320708	-0.2969425607736837	-0.5969353681839401	0.38182853599710265	0.4610907547572901	-0.2618283803955979	0.7861601983536182	0.6829938132450855	0.6157433479867491	1.947452286122573
1.2475684168912413	1.5466649120885614	0.9897125297679645	1.3821359894921057	1.5670070477345437	1.3707805032610865	0.8750934568817822	0.844981862480967	0.9663835670801069	0.33475324970949927	0.28145849457851524	0.5092112080900237	0.414174204793022	1.1605857667403583	0.6507029890338693	-0.5335184863310535	-0.14169354238660697	0.34171859847066893	0.9407122803322636	0.9958012829450189	0.27065885241808607	0.07429669890015553	1.2151171811888446	0.5021707116067702	0.717759699571577	0.5582847795995382	0.6642192763434412	-0.06214512299977426	0.7258708464034888	0.07848868371065454	0.0011060618416232847	0.5250627351225639	1.3474808072055569	0.7246020704701902	0.7484322496372855	0.2347994845304838	0.03206302546723248	0.8890521929317753	0.8120809937737243	-0.26836777415126106	-0.6233420687755785	0.23993835090437599	0.4451144579662724	-0.22422580550859764	0.6854551871308681	0.6024175567544294	0.639671426857308	1.9506626253110924
1.2258546974676894	1.5505235837404445	0.9802589152971699	1.3810637169188926	1.720840848514524	1.1674696562286189	0.8550042922578969	0.7680873943461165	0.9677885044350166	0.3520221879149325	0.18373610923438055	0.503757577560777	0.30011522289072595	1.263686590552316	0.45046241938000986	-0.6159315178227993	-0.10595180096093837	0.3520941757447118	0.8675970785404236	0.9237401680252987	0.2729899098674145	0.02569487009106779	1.1720623866562645	0.46839666777582645	0.7227442556679563	0.5290940409442351	0.7034879636919468	-0.02044096498427258	0.6557707996561489	0.06715701988904088	-0.1587647155979183	0.47609671436689494	1.3981529845048537	0.5560684688202422	0.7115084114182799	0.2672550296236844	-0.001629314552479516	0.9637556475948792	0.7496056951969209	-0.2594367084528528	-0.5526084435277	0.100051784737528	0.36968945747845383	-0.18615423621771057	0.6082622394660087	0.5385620069294481	0.7167726681032459	1.9200796580415762
1.2233863998409853	1.5878404556341548	0.9519257150395634	1.308659622415187	1.7801143113916305	1.0243296002249027	0.8307785187069981	0.7406395479328267	0.9323020371662107	0.2838683057624144	0.12111363444072701	0.5396891946248153	0.224938124427929	1.3214844001197075	0.34353830773365635	-0.6239690869008919	-0.1101873586078422	0.3089096450330512	0.8967249538003428	0.6992566282919028	0.2725305401422641	-0.11963694012718347	1.0582472118948147	0.4343034924688487	0.7678226133883065	0.5400678285297023	0.8531055925284259	0.03909207021872389	0.7058604896937914	0.023051714799940403	-0.2856307048348904	0.4800986855430386	1.4364429087765231	0.3900737045682416	0.6718689525381738	0.3025409288258727	0.02801879010240923	0.962666716760505	0.6178220086332094	-0.24485560718014127	-0.6361626316752709	-0.013877432556059532	0.3273088791295328	-0.19086541561500692	0.613106342241134	0.4625905669399349	0.6619744946337696	1.8894773739019453
1.209314455441482	1.6672180602160556	0.8933068121933154	1.2694528782324312	1.8153913648614501	0.8521867974717845	0.830464159847935	0.758671081511811	0.827864049862306	0.2620404596936641	0.08721927528087481	0.5207184406604083	0.16050245643474603	1.320205583018636	0.3007942448061394	-0.6469958586294737	-0.1805942546024449	0.40030829026795417	0.8738838289900507	0.636805194157925	0.22830204515744185	-0.25754057115067547	0.990582813195861	0.45537024398582765	0.861119089586482	0.488642333515471	0.9693524779137193	0.15057685537272186	0.7674775458861376	0.04141673498860093	-0.3643145991681789	0.46623840807234374	1.4541379835514814	0.31404420017534224	0.5568461751054496	0.3540418679167192	0.016746061019824544	0.9302389050180961	0.5731692349012326	-0.10934588033817975	-0.7069414021737146	-0.08164089965149254	0.3154343447585707	-0.14763649413704644	0.6125644875648621	0.4708993946882307	0.6340535671528363	1.9745762873914152
1.1872615150625634	1.8038428524857077	0.8304513590591662	1.07864286014851	1.83512505125701	0.6871510795041622	0.890196622662943	0.7208221380928413	0.7225006388935566	0.2050127785942319	0.013940163097680747	0.433290106051781	0.0931595759804661	1.3493638375085342	0.3596861842687891	-0.5394747129905019	-0.26856634564970083	0.41460109150916474	0.8000905418853748	0.445158108323485	0.23795058700423416	-0.38788157161963416	0.9687410553851793	0.34848035904328484	1.0859489846645785	0.3939342405608685	1.1058669669771595	0.16234605806923744	0.7894042746680678	0.11186102184787086	-0.4064635439740221	0.37838986237673394	1.5082698647609032	0.2201090118608983	0.4795873045375868	0.49245674037714415	0.04455605738175472	0.9530889276837928	0.3398322072679624	-0.034734605555676215	-0.7983481692031863	-0.122057412694013	0.19333662429176554	-0.04002791822129461	0.5720469082553452	0.5015248693761949	0.6415340249236462	1.9690491700385102
1.1045313924281621	1.8915009459454453	0.7740615623232178	0.9326354339478484	1.724050149081524	0.6813138280221629	0.934464184834259	0.6767011530224922	0.5465058053026789	0.1757680542229048	-0.0906774504034189	0.3187413054972912	0.1336854975866503	1.4319829446913128	0.3730404927814758	-0.5307028045204006	-0.35780422832178377	0.3997298779671069	0.7228514012715428	0.38764327919707336	0.29420332845069	-0.5562374919966947	0.9796155383474028	0.19495620905607675	1.2684952221261845	0.3269285482942399	1.1446210794445055	0.16134688779761774	0.8061794233516656	0.18320219670808385	-0.4420786376389911	0.48106158987878517	1.5818670070619645	0.27688499270744027	0.2765412044065182	0.4997011597401843	-0.0372549180809626	0.8944393792312049	0.15825347120870858	0.04526495971460327	-0.924500564207342	-0.20569163612217922	0.07485607489758402	0.028804321396994646	0.5748953747163997	0.5043308122941724	0.6541831178490431	1.99232886490408
1.050440678823769	1.943603151777149	0.7209164347015785	0.8542634561112207	1.6394896274346553	0.749771824888855	1.0228077199996934	0.7140865340231557	0.43113141334429866	0.17678106949046465	-0.1647808673339051	0.19973788315112337	0.15066184447032244	1.43053084874775	0.33687942614232824	-0.44696320007648616	-0.4325936000726004	0.264973829131736	0.6432687552548432	0.5215520397441515	0.2669403429605244	-0.6189495059191866	0.9764526057096962	0.14164080696613007	1.4800721465923101	0.2097283999838125	1.0552560448668	0.12840149109151797	0.8661944524625389	0.14669958692133514	-0.3347639623272936	0.4799743503873918	1.682902602970912	0.22424967521828681	0.16355593592356785	0.5333702058461978	-0.04673606580590476	0.9982307949670511	-0.03688971720709703	0.10500025106830257	-0.9733677898750857	-0.31643823171583346	0.1611500109182947	0.008486176950577393	0.482078721050173	0.6545088517551099	0.7416808129726749	2.022844783940543
1.0416700995530972	1.9277070628395798	0.7598575449023561	0.8166573797698016	1.5458532985334352	0.720444750761269	1.0768905739137966	0.6307404314543802	0.3499079297569397	0.1047633596773356	-0.17905645689492772	-0.07524074233798712	0.2496080126949936	1.36652972659548	0.2663575803133583	-0.43905183020291594	-0.44611501380194973	0.13206735800686148	0.6248670095240566	0.49215815172356703	0.27687105282635094	-0.6935021542422606	0.9250670431906014	0.12877848299177194	1.6673978588938372	0.12720063278968868	1.1266392494286834	0.10809606903961559	0.8808250840816518	0.07028682970634186	-0.23750415845438178	0.5963329472725647	1.697834010280858	0.21513966011001892	-0.006805609052235813	0.5057806196125421	-0.015342806949716731	1.1409900939242785	0.06860120655209165	0.2344235195771704	-0.9560061163823926	-0.4637544985897929	0.23357035737492118	0.03537730444771478	0.3919751046012607	0.7986438802235285	0.6951525483893494	2.094487939581236
0.955697625736456	1.9244879145159952	0.8032744349361158	0.6874119647161671	1.5277999927678514	0.7506883703948891	1.042442583078124	0.6818458563375047	0.30990025250254766	0.0198784905900606	-0.24767232267253014	-0.27677600473895836	0.3454110355065494	1.3727847341808188	0.20304755874264607	-0.37419872111153685	-0.34724091603872387	0.003111231636608902	0.6027455644181163	0.49968114152365944	0.22528001287887203	-0.6994808345425049	0.8860173557568733	0.16012379134981	1.7888596249527722	0.0870764995324775	1.1630495409149189	0.03375174387879699	0.8331498457377198	-0.06035461694560636	-0.15822397995543702	0.6336988605618308	1.5995275741783137	0.2007094189203782	-0.06411756672544064	0.5508430587123342	-0.1116230306882137	1.2129167692698406	0.0700710056890745	0.29355761149745196	-0.928500958352226	-0.6387885674160303	0.26082861501506405	0.05512362930289898	0.2937487193515248	1.0415985647283992	0.6485790171136311	2.0853709750857403
0.8442269718758583	1.9156475349311157	0.8580909830906819	0.622610056832011	1.4899363104687127	0.7202160449889077	1.048248607455708	0.6536113119647496	0.3608684044883764	0.05524182717745152	-0.2290280751226832	-0.34909864771234267	0.49293555639902936	1.3202036586700572	0.18134930646518552	-0.34130272222697733	-0.32153194413605035	-0.02398123208131068	0.6404610370964415	0.47140087491070337	0.07730401058586664	-0.754583794872721	0.8765566410037995	0.2268717785891381	1.8508626981497127	0.09144136419770851	1.217118999311434	-0.049132997402087784	0.865288882931719	-0.18933989399523685	-0.17478070377630123	0.6798478156439455	1.5598607377582345	0.24217141095648648	-0.17735931414774836	0.6170626031293905	-0.25936765246464794	1.3023605169975188	0.10195211570802314	0.40473564254597294	-0.8956061689963353	-0.7166477438888003	0.41481601087745473	0.1182013426366213	0.22445787642451293	1.2803698013467142	0.5638469063524844	2.1359383038037896
0.8048773410533876	1.923904508994569	0.9632700007350689	0.5125399241272233	1.4946939783989837	0.7627168024816748	1.0891839875741858	0.5532520825232494	0.30366496985989266	0.058467455219500586	-0.23739694516583007	-0.43297848282636675	0.6496083312121093	1.33955298363094	0.16408313208232755	-0.3260489625391819	-0.2728915888665187	0.00726724967293354	0.6953762743219144	0.6244072188771789	0.016741773833366707	-0.7565683678815289	0.9495817198692158	0.35456811393385423	1.7986751341963454	0.032974532423960104	1.2031443089850964	-0.07712609836188043	0.8738236000376292	-0.2564091533702757	-0.10001335319812048	0.7280248093407075	1.4627130801457489	0.2484368560630433	-0.3314329172722602	0.6426315049725655	-0.41148458885732164	1.354628969451918	0.0671717107017187	0.39097892028631975	-0.7431350261476117	-0.7456249204242654	0.5761519617134939	0.03852487067641196	0.2320560284587377	1.4278151998759974	0.45831077117846897	2.1418480198099856
0.7946511889955439	2.0625171863734897	1.0267927647924833	0.37573258170860624	1.4876341060722038	0.838110732728443	1.0854881767113393	0.474875034509658	0.312447810569711	0.1028021621193389	-0.2022531740305523	-0.45397063571012275	0.93540978888214	1.3598111259434058	0.2588003510928548	-0.31702682293800666	-0.16876899774159948	0.041085095537327344	0.6183412364199337	0.620794027307738	-0.04390003202266865	-0.7573571327536632	0.8918791548210339	0.41749674625690936	1.7411660652262526	0.041345935589149625	1.1207949444806655	0.018853002419167243	0.945994565168182	-0.28134351923832157	-0.017631629414871397	0.8224536491930683	1.3199700232824285	0.27644973412641205	-0.29268766656482803	0.8352680540230903	-0.49564719108655514	1.4085514724526254	0.04034787645177743	0.43300376966350135	-0.7193508283263976	-0.6610579878274051	0.6477735046364198	-0.050324662087475235	0.2795935060784913	1.597056753643369	0.28979376045807786	2.1053229340424657
0.7381253126383565	2.1497579662918804	1.0910279644245746	0.28331504967958543	1.4887914469153412	0.8099033209988221	1.1676982449231585	0.40553801264839767	0.3780221572183581	0.14840221880342952	-0.2361153706529119	-0.48547366110592416	1.1532320735863189	1.333627739415714	0.31130524172788615	-0.37359741083216125	-0.12217580638125687	0.15244368095884647	0.5831709535777524	0.734875042477596	-0.128400166948865	-0.7581823058059594	0.9232997261490873	0.4913078783155447	1.6533002904541765	0.018705737401292787	0.9505404087658365	0.03444579801570751	0.9960446167469211	-0.27006163308906894	-0.06049044468412997	0.8151364293127861	1.2118802699748623	0.28493642149953213	-0.3973712023950248	0.9662722880586172	-0.6478036399527121	1.4383425899289217	0.05849477618684096	0.44327272094373305	-0.6250464711333006	-0.7106107181983846	0.6874598649864799	-0.10095819953843979	0.30931415474624097	1.7549290027367692	0.3056460508628883	2.122906893972752
0.774908600958838	2.2038944268097103	1.156666247922037	0.1512931959501575	1.5310727234404824	0.8095306193676206	1.2561774613931607	0.3588724600595913	0.4753789166649681	0.1650711842131279	-0.3349398028381749	-0.5119711394307446	1.249106982590138	1.4138485834468384	0.23924654653601718	-0.30828062355431707	-0.0004778265576500518	0.18200448437778377	0.48018672250788264	0.7850244193417558	-0.08228251810335634	-0.7544725028711035	0.9119358700975484	0.4773221732452644	1.5843226865957787	0.006503699091190232	0.7484403004614314	0.11221059981530264	1.0545245564493473	-0.2915468528455051	-0.07372933722677336	0.6933131423860976	1.1305253534591628	0.2735146241841581	-0.4124529442108133	1.0949919360051097	-0.6930242689485274	1.4468250754962964	0.009297171477192324	0.48952666522236565	-0.6175796566676652	-0.7154624508448741	0.7430379543687327	-0.18618285661975695	0.29864333555920075	1.872601419159275	0.3617918664006067	2.1330401501613583
0.8464498710519395	2.2366105285310263	1.2088490320712946	0.12271480559619005	1.463430623973967	0.7991546994052187	1.340764797908896	0.3549388822722507	0.5382103128569964	0.2439423751856673	-0.3750496645721221	-0.5616682164409549	1.3699883154974337	1.450554657885539	0.05939085448988833	-0.3101620793173632	0.08565899675431475	0.25120026732140543	0.42273026142313225	0.9979799562287166	-0.01195796157695302	-0.7125476156492697	0.8648569616125501	0.5004936661251396	1.4764087630527518	-0.008494787172393197	0.6453879489835124	0.15487400212494562	1.0975421120768227	-0.22086833099480413	-0.09488797421524489	0.6157335502272278	1.1299033104852965	0.21675116845687023	-0.46533598621205474	1.1838832511530224	-0.787760013957112	1.3963259393466054	0.033007256104500456	0.6491485665728438	-0.636326134474219	-0.7098854257553369	0.8309406789426037	-0.21259113172277896	0.3322431220838826	1.9378508966916859	0.40230319801389125	2.2614375164562377
0.9758536482582143	2.267659013194285	1.3159784852687884	0.13280385026421349	1.5127955905649784	0.6880236484165462	1.4947535633288183	0.39501522546142537	0.5618693106614414	0.2562186029369067	-0.33931756771426974	-0.5545968822401237	1.4202771227161677	1.3926448862190113	-0.01023133130261112	-0.30415623392230917	0.20203381553048513	0.27404900499269397	0.5310520202358004	1.0009158236034579	0.0607854998309187	-0.6271220185393311	0.8076394984506348	0.5439973054608982	1.4544259658974723	-0.03396878605260151	0.5372325689755824	0.2203619061280409	1.1580822688705266	-0.22210112896757753	-0.17447202730545142	0.4859807514273606	1.1221914710555605	0.09133999210109527	-0.46006883693682105	1.4008595491247569	-0.8027058066100528	1.3983443703435008	0.09972577667928598	0.8425385579250996	-0.603629307625331	-0.5968973046569358	0.9375286159114969	-0.12165122097759018	0.3475048113269474	2.1099469440433003	0.45752024629507443	2.301439888094801
1.1021261440971704	2.2418420538336834	1.3898680351778598	0.14002512316215449	1.4834916645065594	0.5027982671414297	1.5473603219282748	0.345394160960737	0.4630334213874024	0.2441767521101271	-0.3322281689942913	-0.5741990082653331	1.4226100528156882	1.3560774785894991	-0.06911596169925416	-0.36424699820960826	0.2790384280585253	0.39954665232913766	0.5756874454262098	0.9250847754408333	0.1365473990071383	-0.7027722326603721	0.7828087527464096	0.5796509262946921	1.4499801120873284	-0.05246938219695772	0.5014085451834921	0.2122610160384597	1.1272986922560606	-0.13225787648953047	-0.3226844215864545	0.42394310704116833	1.0368592018086509	0.03370396731507965	-0.4360201537607843	1.5782025925077485	-0.7949825997618567	1.3025926530628387	0.14635389557880957	1.1081302823440076	-0.7349622076226809	-0.48619585304428525	0.9116671063971037	-0.004526578212397525	0.4369188654885532	2.1780344936110696	0.41943425142454227	2.3178012770841177
1.1813444710563037	2.210839631417588	1.3221413070311976	0.12993151034980388	1.485968858465815	0.4550242946274138	1.63893131659881	0.4234245697492236	0.46934620023862894	0.2126937548859468	-0.42969824722278444	-0.4892106004274928	1.4846372959631824	1.3132229355004188	-0.11939825135051822	-0.3452015757668329	0.20723518770904067	0.4054433139261727	0.4768828703167345	1.0433078122548218	0.20602692317930327	-0.7251210132799281	0.845244024332804	0.5972596691686938	1.475185659271205	-0.03149470158392328	0.4820921608390966	0.18533239608276628	1.1149081249508543	-0.06518959741876165	-0.4407986779912549	0.35149218010179784	0.9508174664147377	-0.07376612990159971	-0.529990376288753	1.5934762259687785	-0.8056548589822663	1.1629750828625753	0.027696662681201533	1.2724925075812163	-0.7830990601281733	-0.3199499283627308	0.9416979202715213	0.05147413211770772	0.5252428989873248	2.2155401212944357	0.4937584758363811	2.2998453116228648
1.2703098183652255	2.1959776734151295	1.2687575905656348	0.23861004726219237	1.4548767383027423	0.31087809080809764	1.6754787391068782	0.5156931696988375	0.4034824840686701	0.2324529880773601	-0.530672614062895	-0.42564321230721064	1.565514485166553	1.2397856826211022	-0.028818964397174206	-0.373085296965498	0.14358422062897772	0.41897419688332915	0.4914641228213017	1.1369119292712913	0.14868301327574301	-0.8044722388841409	0.997710276503453	0.5564678025200402	1.4918124245450806	-0.09684768757419805	0.3817641476164095	0.32855924074095344	1.1563477860021407	0.0003230476986815223	-0.5419652638287851	0.2934811926452067	0.940352368387504	-0.10705018089158538	-0.6759714762386008	1.577066700517633	-0.7692327398645887	1.0826980411573612	-0.09383626418006943	1.469657363441525	-0.9031163672311819	-0.0897456285641417	0.9430136385781195	0.24621771970543954	0.5410933761050087	2.248602530037414	0.49462172218746253	2.3657974930020704
1.3528865759136885	2.178235150650628	1.2110431614098052	0.3090827104830628	1.4230064788123988	0.23461403784696952	1.6613179852001891	0.7188821809757788	0.2409860552456081	0.13901852896397196	-0.6882087134654226	-0.5000719206014541	1.5997900495464432	1.198092046547441	0.04200147827544167	-0.33279450587132514	0.0153889898025388	0.32237377578647325	0.42587266933651496	1.3904132674976515	0.18852926494571612	-0.8179194328387005	1.1403385599117448	0.5149286297605461	1.4881450891354686	-0.12976231952150588	0.3744688642107123	0.4408777075269653	1.092569833216838	0.09654437760082521	-0.5988088174678471	0.24845264020491803	0.8930169119658471	-0.09159373488008338	-0.7711894123126172	1.6025956796905902	-0.7365018440904336	0.9185456382086175	-0.324521626028411	1.6421085503361321	-0.9786900999499013	0.08363844339525492	0.8434521743943446	0.2717070576990591	0.5301294826182653	2.3074428436358874	0.49248662916005365	2.3339458435532423
1.3091177691431466	2.1498268736277018	1.1085469076307526	0.4087563822681351	1.2598008263450042	0.294348452801626	1.6424753020759522	0.7713305404188049	0.1908347755971475	0.10049636979072292	-0.777296398443297	-0.5732678057159868	1.5815279179292858	1.044849433989263	0.06835393956236575	-0.32693469325673674	-0.08129841144960898	0.13812497782007113	0.3312586808065986	1.5214365290730887	0.2665931802436975	-0.8170382960794134	1.1811349558322761	0.468101464589367	1.5244419756107073	-0.14286959475172334	0.3739570616031442	0.49292042518801704	0.9196982149772015	0.11481703134273946	-0.5505235580700267	0.1830025502926567	0.8103387115974108	-0.06750800536388915	-0.864286085323425	1.6426971858777364	-0.7230642106210714	0.7630444032575757	-0.47219988796620915	1.7291186119812274	-1.2120503329902639	0.2091874804455804	0.9440433754061752	0.2413584044945754	0.4778929476089874	2.350098411845301	0.4930454096326692	2.1947454864890443
1.298227774557461	2.074794523970885	1.1096447111731171	0.47270033306324005	1.1159300342821372	0.35388130836871085	1.6272024367797777	0.8270266628220068	0.09178121731340541	0.00850057086216308	-0.8108606684025693	-0.6313844859875491	1.473939832874041	0.9077178176152325	0.08947327081755252	-0.3249818565035777	-0.13911726550221934	-0.0018189597756211539	0.29309176388362235	1.7840442129262282	0.22067274371584808	-0.7269147254849406	1.3246641427436352	0.49229025241354074	1.4687123921270562	-0.16101219801966216	0.34182269536531595	0.46274115010911726	0.8063922807840088	0.088914560547011	-0.5060696594177417	0.12632747263875066	0.7894361556117906	-0.008491930450134022	-0.9850494299359139	1.5718411019469554	-0.6951841793976821	0.7070856030105224	-0.4734158853253384	1.7993214056106883	-1.3026674664252185	0.24184476604668131	1.0958310835899705	0.2519309521725455	0.3962902300681311	2.438440395003776	0.5388477227956561	2.204811445194662
1.277738678565582	1.9975599672986224	1.1086093415473053	0.5128984142186366	0.9810406358067715	0.4181207222242554	1.5364177034775715	0.8821921537171488	-0.10049150138341387	-0.09133676950933034	-0.791495917598089	-0.7198035179609966	1.3287223174701324	0.7274683722783714	0.05371022581700202	-0.28032478568402414	-0.1925742779600156	-0.1845004276126386	0.21825358697163183	1.9738118595808554	0.2448292993156381	-0.6349973004289551	1.4566066235843844	0.6605361675673874	1.462279080469078	-0.08163344148578008	0.33115422534242567	0.47420500981877767	0.5994728064247046	0.015645639124962474	-0.3641542345687055	0.12514490241910187	0.727135689340495	0.053820740889456944	-1.0064449762279128	1.4747938248788175	-0.6508580589208797	0.6501167906806508	-0.43788928856843884	1.8739501458002288	-1.4197768127889547	0.3974418314682042	1.2170065067223188	0.30024778877401875	0.26643639784023276	2.5718238308290626	0.45369517920641433	2.1764318473681987
1.1946853656707517	1.904235845367909	1.0862742752976027	0.6420362891963705	0.9729576070824356	0.5559552770575493	1.3600137965055017	0.969414474939707	-0.11890794203308268	-0.1981673960724022	-0.695042775114743	-0.7305504882593479	1.329582482766727	0.44407576746081767	0.11482972138022869	-0.27028243477292085	-0.24610747017819526	-0.3156574543387828	0.09876305691919711	2.13854880838923	0.15318652738691246	-0.5457405935249645	1.5616817423271692	0.8168647806815853	1.4030286927575337	-0.002794117029969323	0.30766852330338584	0.3106173911853653	0.3841908653568133	-0.08807665228087606	-0.3351092153006098	0.06651917038935705	0.6458456811649391	0.1520904540487132	-1.0309701472539374	1.377300673279851	-0.6998262664244177	0.6234619396684938	-0.49201164022175076	1.8889872712108455	-1.4632671807871434	0.4246375757741263	1.348689473888778	0.3748893572524635	0.19070549389209934	2.6385738571399155	0.3870852097680295	2.021594920131471
1.0480073696200776	1.8109530976042763	1.0729263517405123	0.6679843519777587	1.018415476715966	0.6703847558059403	1.1822707411901763	0.9315397452724625	-0.1317470154770572	-0.25792849582202926	-0.6596753320192269	-0.6569267044489385	1.3220254111943004	0.2976280297347512	0.14575502457415218	-0.3525370959063819	-0.31008231953143894	-0.40534367075875694	-0.030613047721653276	2.1904326244848784	0.022811543582651785	-0.5462799543017823	1.6990353035303556	0.9816286368676643	1.3614593876514964	0.10200075992911228	0.1752456487415623	0.22913822579344867	0.18652053181286904	-0.19013809040844154	-0.2739640079897933	0.08358241104198323	0.5101511586489811	0.3195796242634156	-1.1281120273781529	1.2949840396872496	-0.7988412322670201	0.5548134479825492	-0.5320287008802076	1.8157004171254152	-1.382604166811515	0.42333422722330116	1.4707836104010976	0.3798916913230593	0.08657704436565972	2.763055147515929	0.284291351873485	1.8185172877135904
0.9368267067369566	1.7637539686963444	1.0403082558146557	0.6680134093479764	1.0173866361162014	0.7451331463050562	1.0439530253123703	0.9173969559837166	-0.13743821998791303	-0.25977736025088466	-0.6248200685857486	-0.5936264675955589	1.3210302100121054	0.3044099589491493	0.15628760366301425	-0.42643282438161456	-0.37952326727350344	-0.46272503452911823	-0.20660866872063358	2.225743491599725	-0.14544915424103855	-0.5275019066629529	1.808828072820607	1.157584023504438	1.170980239042178	0.22523967960397018	0.036773207368108365	0.1776254347425692	0.03454809993564992	-0.24055471420087118	-0.24247632039784964	0.05788381658155879	0.3508712737433982	0.3286616181577902	-1.1772150316900354	1.3241140460289684	-0.8850881813310316	0.536333145779712	-0.4826892479666275	1.6941995988595675	-1.339306255232922	0.40521211032298554	1.5231667796006496	0.2496668791932634	0.10443355424673113	2.842226052612976	0.14231510823722518	1.6313341991530321
0.7640253335397774	1.7488156619611068	1.0671011037062226	0.5920643057470028	1.0593456463312045	0.8777403500395644	0.9512010451239179	0.8431540926243141	-0.08402350986570241	-0.28344103989130365	-0.5747027846085784	-0.46336334545287283	1.3288629561104774	0.33147020989497444	0.16471603163192916	-0.42889815278383525	-0.44674948854944746	-0.5747603032698808	-0.26992094301268715	2.325071072741829	-0.2416929405956189	-0.44513155239757485	1.8802921337517653	1.3101516990213233	0.9905320285926384	0.31471748679803396	-0.11044008766286081	0.1565328357483303	0.010283226223319657	-0.429519907992423	-0.2491565106008918	-0.08367330431299498	0.2233742208966684	0.31666161346007515	-1.2349326261036244	1.299103864791415	-0.9879366703001313	0.5305671267132607	-0.4489429308906912	1.5491151706670632	-1.2998294749916035	0.3218910566106049	1.5494233155179007	0.08666567511123958	0.03571967983142944	2.82340909953326	0.049828465673533356	1.564411961944028
0.7336464509778854	1.7467133929067935	1.0873534261691733	0.5773588533143685	1.117244836844818	0.9055331907561108	0.9678242585489066	0.7414778701476721	-0.08681469486870431	-0.2526770603759753	-0.49969986065774796	-0.33652860063513856	1.2326740079549867	0.402358488140753	0.16028931730194002	-0.4559497664939813	-0.45174765641172243	-0.5058255918295411	-0.2486796545774323	2.373818311007951	-0.3151913318303303	-0.4277498945600297	1.894686088026192	1.428654182844892	0.8189052240750673	0.3355390984071643	-0.30032367246385194	0.15790746900475255	-0.07166016962233139	-0.4346062711571381	-0.30373391586051895	-0.25398090390606043	0.24093217015610743	0.4193959117895014	-1.1980991400725567	1.361771460648502	-0.9874179194172047	0.434244599832304	-0.4988154038470311	1.4207583540729667	-1.3441484624828595	0.26924080273944534	1.5897497000427119	0.04887479632305457	0.1343038383439296	2.7652887161575923	-0.03877487367537733	1.502504134967525
0.6826837982887025	1.684224805182621	1.0920210339954741	0.5261064587332146	1.161160610374236	0.9553639852023992	1.0562850181365282	0.5950156030636778	-0.1074146596294127	-0.2617580326927025	-0.42191140184407283	-0.2144418416669606	1.1461440190595846	0.4368399281518506	0.06405277993830436	-0.3372088812727433	-0.47450138643783185	-0.5229785152424654	-0.3228795026763825	2.387582403846942	-0.285790449891624	-0.39405862386685714	1.8007986382091836	1.5004950938974828	0.7034579962443399	0.4016975622726294	-0.37081259155662327	-0.04307454791268889	-0.12183252168033276	-0.5060320027067473	-0.3104867075082236	-0.31305673772995596	0.20457570433927663	0.48381146729349195	-1.166124965679351	1.4966382159214842	-0.9235099858223116	0.3790421450651953	-0.4251763369405029	1.4210415768897702	-1.2770719641594137	0.1884557819552192	1.637970959699621	-0.11576741485434491	0.23281728723094997	2.6073403091563256	-0.03832380687638404	1.5186380833893325
0.6625724327028395	1.6378311181985175	1.0998905493007685	0.6119220291352668	1.1703788581449166	0.9758682460667322	1.1045831828092627	0.44458964490602026	-0.1318299298127576	-0.18927531763340624	-0.3388963084533527	-0.12717982584706158	1.103892600930409	0.5376041554370683	-0.08683126851448542	-0.21493881253063912	-0.4272222069300472	-0.49438113826003	-0.28638816261345756	2.2298573472764507	-0.2524239281662545	-0.3908335646966936	1.6627671303020777	1.49561190168316	0.7028053137060366	0.41232199810494824	-0.5561365929841673	-0.14654487364426044	-0.07856053737725066	-0.5981385598981505	-0.2785207944378489	-0.3867384654129019	0.07028898115467948	0.4139657382449169	-1.170701030992534	1.5943474754511509	-0.8872135981890688	0.3812341517964061	-0.3217938076070377	1.4046783786489816	-1.25688696269046	0.1082033836905009	1.7420578165070897	-0.0068976978659409435	0.36826443214108495	2.4728537736342777	-0.06722932702542517	1.5170054963020019
0.7542129022293966	1.5711392276376128	1.1514913632320072	0.6367341632453251	1.268165120576661	0.8361309706147549	1.2182631005048232	0.46197771273118154	-0.1457960492133044	-0.1190937984017316	-0.28798124318343454	-0.005229245524678705	1.067819406934208	0.5862146875368209	-0.15461409560040112	-0.09943373297257789	-0.40304289910603586	-0.46558357475269974	-0.24560795712962533	2.132685577396115	-0.34146191004710114	-0.47534853053306847	1.6010906379373004	1.536101637300041	0.70655834229786	0.42023297490895173	-0.6291463949911015	-0.2089405560620549	0.04708547149471124	-0.6184497019075692	-0.37674116014754516	-0.4325655673215296	-0.0070472073814386695	0.3586562329863586	-1.1481402788239037	1.6486713605590915	-0.8107041300305624	0.3348708930777481	-0.14309180637710667	1.4762861934687979	-1.2052055664164023	0.10260868908230189	1.6562143055547787	0.14221570973219005	0.46546916772612484	2.4053980967083435	0.011312174046818734	1.6521891906314952
0.8395670492413204	1.4809688441512328	1.0921657945661292	0.6842558238700847	1.2898205891471417	0.7459712577239527	1.318814593145727	0.4788739371142344	-0.0923842652573121	-0.10751106215965037	-0.33935891600864615	0.1280761313118623	1.1102037717861954	0.6471289796277478	-0.2419987091117653	0.05467235677585144	-0.4849569196864204	-0.42598000390704815	-0.12539532909426288	1.9000031791185361	-0.24025887777338842	-0.6099192909271385	1.5534304187173607	1.5702231529390027	0.7010640989611652	0.41549416014719354	-0.6153151698231737	-0.2773342091874535	0.005048809389657181	-0.5562162834949873	-0.4549903857376627	-0.4892915093572908	-0.025591849397351478	0.23900896261890187	-1.1501110453128796	1.6391727977346395	-0.7523593730999414	0.23450340180197787	-0.14215073068626244	1.4318659989194562	-1.1270487787772099	0.061320075880225165	1.550364188364091	0.23082869851259855	0.5070545059858138	2.246229854217163	-0.02217844095616988	1.6810909670759664
0.9201896436072656	1.4448315899445388	1.1230484515127617	0.6126603902196941	1.282703241149504	0.6499950356444897	1.400716712782249	0.49363834993124767	-0.0030627582478185813	-0.10546325402758883	-0.40953211625014474	0.20509890124117608	1.255309232095162	0.7736357426753087	-0.1289893700693832	0.15822807963962474	-0.5290525134747097	-0.32086085219818516	0.010686042959769937	1.6834855495161034	-0.14381837518076535	-0.6773596832900391	1.5677624405475796	1.4343519601231298	0.745640340392249	0.34799389973412176	-0.599689567848966	-0.40653988990803824	0.11286623985974394	-0.5499852517113466	-0.642563329433402	-0.4979896801435107	-0.06804599951407965	0.1860128639856475	-1.1350070290808123	1.694471888689473	-0.6957637715074552	0.12504514175379863	-0.19609371455951707	1.4303990227379249	-1.1065870147579537	0.05154779990026662	1.4895254869254657	0.31494952631229906	0.589199766709519	2.0516772197701734	-0.021389010895103318	1.7373329691096244
0.9829848814313176	1.3862422272532462	1.1284727962986103	0.5378185849420214	1.13462845040658	0.4743486726458471	1.4887703374009988	0.4937221060672544	-0.05561581625026642	-0.13888142279637075	-0.5534225616833721	0.24423688151064954	1.2516469297294646	0.9326900628825575	-0.0918150304118595	0.2358421810844476	-0.6006889010165818	-0.2494411605644619	0.24207554622630206	1.5207448030038244	-0.08685065898660613	-0.7629393916080107	1.6271855529638906	1.334213992650898	0.7801649171450893	0.25698019181426635	-0.53563902693917	-0.43386820065759507	0.2199290730968792	-0.49333128951114136	-0.6654140376503106	-0.4012781705288456	-0.06782093038204821	0.15330279902808525	-1.2680739302828874	1.7470939961877967	-0.6812015092726312	-0.03224840803070363	-0.18321433335374293	1.3620047248032578	-1.0661792391271945	0.027873216606776673	1.4519752538952666	0.41208460982168627	0.5822249655800897	1.9030336550556997	-0.09298336952289703	1.774085246194718
1.0831681369161132	1.3538920934342744	1.0618966089777564	0.45506197308087415	0.9456755051578091	0.3888276658242161	1.5566864243383158	0.5419023638938179	-0.07409597180954097	-0.19209721223379797	-0.6158210997267101	0.20618586439584718	1.2526098438504052	1.0528459507973935	-0.046542998022245353	0.3255689804028802	-0.6662317820566763	-0.1480471963344471	0.43736144654374326	1.4015755597601367	-0.060812690435150404	-0.8222332094525481	1.6800726569147888	1.216584905477824	0.746313302263721	0.1018981232194294	-0.479332377838862	-0.4422360957215653	0.3235987122959548	-0.5427380800908086	-0.7011132081056574	-0.38380087034845733	-0.08743734633237929	0.09334832871426846	-1.2304679640329348	1.7756394577785606	-0.5838869168280478	-0.03365290007353335	-0.200552734635664	1.3304401319181072	-1.0762754319732495	0.09672896647580549	1.4292097941129493	0.47220945702019035	0.5681055316988526	1.7679557057803712	-0.12312140696157321	1.8538389947852898
1.1487872746886247	1.2610969655304383	0.9823497195178369	0.29424595369328105	0.7804251240172297	0.3892417787477736	1.5444904952504268	0.5261247202533781	-0.15077426972680988	-0.22234968597834248	-0.7076540809326075	0.15726183638497554	1.338045206407339	1.1136453942663158	-0.0190582011814149	0.4233228603670157	-0.7772481991887216	-0.07833254441615431	0.5350464360572366	1.4071504261943684	-0.06228956079431254	-0.7823013832106727	1.7314071785574505	1.0604956691326246	0.8056358116037403	-0.03493093407714263	-0.32674374656808447	-0.5925716926142022	0.34681385478753535	-0.537789928935853	-0.5577291249244806	-0.2837897338995522	-0.14549857502859348	0.1923883473945919	-1.2424239820228347	1.6248622393700292	-0.5308240785935708	-0.01017505512617265	-0.28743621191439794	1.3673800578471629	-1.012224470353016	0.0658045865103498	1.4679495156332647	0.5977768817298962	0.3781135187282133	1.5925576181390646	-0.162442371944838	1.9230746452845313
1.232528833981716	1.1300820935987061	0.9548740598685506	0.2341414884817909	0.6542941679456864	0.3356396249241989	1.5364368478264643	0.5276536760423048	-0.2135657426284412	-0.2637383659752233	-0.7184497548628646	0.04121397472153585	1.3058910918757531	1.209422847150083	0.03028960288357907	0.5303031806770064	-0.725935101815942	0.0069549951389802685	0.5960470294924899	1.335927105712909	-0.06350154530809168	-0.7342083489984959	1.7964798112463984	0.9622497168679072	0.8728586811618214	-0.10863833362994238	-0.23385474323037414	-0.7051461620455812	0.22170976807493098	-0.5016962040599983	-0.5341910321376021	-0.15190223057063476	-0.14658667470601097	0.2860241939084407	-1.1534202387737842	1.49724058639356	-0.45943611447560545	-0.05282987220719082	-0.31409471796760585	1.363879895869507	-0.8753363714482179	0.08660054306142735	1.534468841459864	0.7292905266072698	0.29718117364884356	1.454762759299925	-0.16637910038378184	1.8923160814344016
1.2127080247415893	1.0231905190801682	0.9783122688369289	0.18701313515281456	0.5667594107890548	0.34117636968290876	1.3979312214002133	0.511842906751733	-0.23435984152713138	-0.3325793134607523	-0.7255379960719388	-0.06768820705517128	1.3511804375831324	1.2640660371039207	0.06598503902356365	0.6485890250104169	-0.6588477599667895	-0.02164995116489276	0.6154927944503015	1.1860594110037939	-0.14209103629008243	-0.6885937359758011	1.7985406667174408	1.006743756463917	0.9144965200143119	-0.0862638398213531	-0.11300679262374022	-0.790291258096911	0.22388933733034647	-0.5808456440279188	-0.4170670020096311	-0.0241510038454223	-0.2880032571724233	0.2437032907508115	-1.0777337377168599	1.4157434729666556	-0.4887858999556964	-0.041441236330629246	-0.25794110487523103	1.3786155069897346	-0.6920794107059406	-0.03533743888034448	1.5003635009583056	0.8075136557540578	-0.03517586881764238	1.4791832684444208	-0.2428404390334799	1.9820699867472242
1.2243410849769734	0.8976031565227499	1.0027425312103935	0.12591599231763173	0.5464546950306343	0.3935781090884256	1.1991368488262937	0.5126958922426439	-0.22920167123041066	-0.36268739459737936	-0.7455127191877385	-0.07797238915885596	1.3617930996555085	1.322179614779032	0.03528491955442033	0.7081315077371771	-0.6390009204019516	0.06082102986611335	0.627658496196652	1.1171560896955126	-0.25378966635626266	-0.6431691491854366	1.9138898440538636	1.0349653387963915	0.8593200631425905	-0.10046958634724519	-0.08107860855346385	-0.7727944017084949	0.20195420039046758	-0.582557037437431	-0.35342604644551356	-0.001508697604158614	-0.4204566733100522	0.1442525614407621	-0.9378278982483712	1.2852420631683856	-0.5727009146313891	-0.04483382088561724	-0.28888340248099287	1.2651898668708683	-0.6571830535884771	-0.11448386173981462	1.5031193019227174	0.8493872240845685	-0.265474892836266	1.522282039978602	-0.40683966541879935	1.9421189605956826
1.208316115288032	0.7692831864989841	0.9979450229467339	-0.059769342430092375	0.5624920658686471	0.41129054339012294	1.0834415160610646	0.4702369866676916	-0.1215861505901478	-0.4161803128811302	-0.6984570638490256	-0.10536512106254195	1.3163957822168164	1.3299014133334457	-0.009206988273819583	0.6398443566396081	-0.5725120566662872	0.16344270599382346	0.594412776176753	1.0584727572261436	-0.41747289286591105	-0.5980073955039611	1.949387919372445	1.174060044894866	0.788910010386393	-0.02458117703621513	0.02583105486039989	-0.669160515580548	0.18889108964617782	-0.6544609396252639	-0.3396580072233879	0.06578459167850056	-0.5224071181616485	0.11143207879366898	-0.8613824478148651	1.1826009822121848	-0.6195694931525759	-0.013414257360634224	-0.2747536753493015	1.2422426822154677	-0.5672682379339611	-0.173515785535105	1.5257807478840195	0.7391540947464197	-0.38968790542809884	1.5263191230759425	-0.42049325782982017	1.8421747208586805
1.115091898980409	0.7171419207746536	1.0230037580415805	-0.19091222560656843	0.4865087258036943	0.47660934441327923	0.9206008225667871	0.31499725043984605	-0.06878593537390788	-0.4038939103509921	-0.6765627072473147	-0.12383463531660302	1.2428436725545642	1.3622615214474707	-0.0825787249279972	0.6238412953884788	-0.493574251569194	0.3044273251638619	0.6006770850011914	0.9916021607573313	-0.5345225063886176	-0.5464651153618224	2.0319804930671537	1.2400860248622743	0.6482552594367613	0.04696008882193134	0.034429874943408476	-0.5664778204956032	0.19936638776740323	-0.7441855752866772	-0.32859333634834226	0.1409835921424513	-0.5482836759430104	0.15274765945283467	-0.6906595494848229	1.204357622091346	-0.6569410580942543	-0.060891027231380304	-0.3199135806165113	1.3005122364874577	-0.42034762781691615	-0.09281017158859325	1.4982829984209878	0.6405358109979737	-0.4889962581087387	1.5312817627473285	-0.5943188304199835	1.6843565151255333
1.0087501943993442	0.6284486545842316	1.096254501339634	-0.31166590724050947	0.4887447698138394	0.49511854297404945	0.8702124956376723	0.12632755322423347	-0.08272516141905406	-0.34410075112258875	-0.7079086128522994	-0.09616781077976201	1.1707751533569524	1.3785152693080158	-0.1284955674202141	0.500577261271528	-0.495260266222772	0.348453842762137	0.4636571306660674	0.9161625034326637	-0.723527321143104	-0.5312743024576858	1.9157941599331676	1.3041160250058286	0.6420607031279608	0.16781729381522492	-0.04276465132780823	-0.5408775559587986	0.2952611234273535	-0.8194107483402711	-0.3311340563885355	0.11430527717643005	-0.4396699719239175	0.15911698182828848	-0.5507651357531826	1.2055787997393834	-0.6770093835089521	-0.07416665199382731	-0.36137894532575926	1.3071493271802193	-0.42605877031856576	-0.05367287701929317	1.4354621553410056	0.5644176303585363	-0.5348253214082169	1.5929952524168176	-0.6722576528551283	1.5547571410094865
1.0173187439744467	0.5250519023809461	1.009738316146937	-0.2805123347605861	0.5463082755727574	0.4693257210896412	0.8665144721342646	0.0003562957239023501	-0.08338354881830781	-0.1905304926387565	-0.7057916634755398	-0.03889989519993608	0.9835234927537215	1.4037579992621834	-0.31132905894667584	0.4694511729259133	-0.4809987999629701	0.424089586362527	0.3515981641413506	0.9360163760562118	-0.8322440476377144	-0.5338650778306493	1.8134572026848872	1.4489586836307875	0.5221764611964202	0.24800643000918057	-0.1378231519018359	-0.3902627040759547	0.30877630915748544	-0.7666713589343924	-0.28699828613226946	0.06169320689055471	-0.36015094204409304	0.15759692181373597	-0.431791130777909	1.231327822391859	-0.7637067149032877	-0.08236495039716438	-0.4332561655559816	1.3135303372427884	-0.39865222024783825	-0.1586851676080721	1.4248035651494186	0.46276790964871256	-0.5231698230646563	1.6003041506341655	-0.6552941177877469	1.47723056523095
0.9973698323060276	0.5577532403706993	1.0191172682651095	-0.2494779610553449	0.5602945998866062	0.459124663057748	0.8643514566386497	-0.08855906712516126	-0.0839734450495474	-0.06329285647820122	-0.6369641453158085	0.02445733392371568	0.9399824914132673	1.3942648378408882	-0.5088501186145447	0.49772520299251755	-0.40817029071847727	0.3934661443296776	0.27296251601518956	0.8626316296533311	-0.9118854961170989	-0.6258947906837493	1.6980535675095916	1.57575289711273	0.5231377421473011	0.352917145168243	-0.1861086591098544	-0.24397789250632576	0.2909779859286354	-0.7207668687422928	-0.33655690607937583	-0.014046288945113634	-0.27072620025405725	0.06299748538733375	-0.2143951361290072	1.275447639673946	-0.6928962116162218	-0.08955355535143157	-0.4667828115652485	1.4293877048648234	-0.3722317497715052	-0.21074547988915654	1.3303533627420578	0.28812857783703094	-0.47255070475636207	1.6151732562651493	-0.5903109069483293	1.4829965886484666
0.940232785704362	0.5423978805430083	1.1272108733656716	-0.07125061845842365	0.6099067826818712	0.35265650526475484	0.8368432581310019	-0.09569291780195259	-0.1224692382933518	0.11023910437188644	-0.6537365161613783	0.04971806171686615	0.8387655456819909	1.3255437259765162	-0.628381724205678	0.536870418670173	-0.27569687614102695	0.3149626691868158	0.20414304755541385	0.7446910701822804	-0.9117337784342963	-0.6755422142495707	1.4572058733721291	1.7362576491768995	0.6593808541617252	0.5212410238852047	-0.21193169455532654	-0.2379690328957734	0.25900082215468767	-0.6644959440970702	-0.3996362927226114	-0.06755348597815994	-0.1318604804819146	-0.024338557437704567	-0.05254544195247037	1.2766688173219831	-0.6077350174296192	-0.06353346828473735	-0.43061442430409336	1.5567966690986867	-0.35398199804100666	-0.2291526861845104	1.2261654203287524	0.16537042474550673	-0.49461389802337036	1.6160550220421719	-0.5330316976501795	1.443666319465016
0.9118305450807002	0.5091835772954235	1.1947034011268771	0.05701036149280131	0.6301718953921176	0.20601408004825794	0.8511649247290756	-0.11624696963852481	-0.12317765369570284	0.21719048949504655	-0.6301089193739551	0.1592456971263095	0.6900227579988264	1.2230558509221359	-0.7656867426119393	0.618813409324525	-0.08508464428838028	0.2621046758384129	0.20013354167565875	0.5860897996383473	-0.8816580215169102	-0.7975822160278326	1.3163554782328961	1.8683641494657497	0.6937944665633285	0.6670382339792864	-0.1764296976092663	-0.08452272596803723	0.24325605500887107	-0.6392115987124696	-0.5284245831213721	-0.08751002489676782	0.020501806841248395	-0.16729728693745427	0.12588221159176421	1.3343359280007996	-0.5274381689308845	-0.14408847241612333	-0.4938796915046682	1.6029973910896629	-0.4675237030661223	-0.15115137046439697	1.119970361651197	0.06175537161376189	-0.45114526477279304	1.6876641608684069	-0.461993245586391	1.5815811699791518
0.8752770539095186	0.501279771931548	1.1639704348774138	0.18469684764119948	0.6434190684148284	0.11122848759476733	0.9267541896271826	-0.04305408587066447	-0.11345126124935263	0.37103466373712884	-0.7219783092153557	0.2981690139379638	0.6762506170588175	1.0946747723587225	-0.8432741228178962	0.6302055369804048	-0.09297229523837972	0.23550100405601415	0.1524518593280651	0.4136492216205747	-0.9153467882933537	-1.00498090694233	1.209937600031647	1.9368682422317458	0.6580472020152628	0.7653402375720215	-0.13018203872725467	-0.005811043316189956	0.29172948633873585	-0.537576603834496	-0.6055164927248426	-0.02100297952759399	0.15161962916948596	-0.34095353411863616	0.27406545497232565	1.382313995292358	-0.4427617409088537	-0.26032128424259876	-0.5609978560806322	1.702989206561933	-0.6738548796554729	-0.13054345012056245	0.9976127875254539	0.05131596707461873	-0.4002651990292003	1.679236312589723	-0.4398588857197664	1.686340669248997
0.8565751012972805	0.5168006656345467	1.0677098223364079	0.27485136069375626	0.5860840675846979	0.024755607403534823	0.9605839340889497	0.12130162223832404	-0.12261119322410326	0.5570127532955768	-0.8238232396291029	0.34967888354492344	0.6888853038232229	0.9692424081109203	-0.9113314160810078	0.5948124958553993	-0.16953535625628016	0.2160973589333993	0.2168781861947183	0.2784377510114525	-0.8800628154991573	-1.173110705871197	1.2748096997374536	1.9368316316670757	0.6374729345443015	0.7831568030487457	-0.08868732930176439	0.03777678148337284	0.22332398916936652	-0.4515442297435805	-0.7977920558174493	0.015113237486722797	0.31199693681672314	-0.43343764675707985	0.40877371520771877	1.3756176589779858	-0.38273500982291714	-0.32826763801500725	-0.7180172821647046	1.8433549066074881	-0.8721677231341672	-0.10731439864882071	0.965497389701828	0.06226266641711643	-0.2857610471849358	1.621554313171215	-0.38025286316121604	1.5555918790484893
0.8721406198188275	0.5257681442794513	0.9897810133157423	0.3327320333854994	0.4841398578291514	-0.029731905191742312	1.0050840511571633	0.319787412302396	-0.1977242753916324	0.6869332555206401	-0.8790338619131852	0.2980259852596831	0.6931149088475494	0.7951891727632738	-0.8552802203624296	0.4909128915921876	-0.2146068718179916	0.11437216680418719	0.346310723784429	0.27739593183387345	-0.8366109951643766	-1.324290671309313	1.2278360764076082	1.972260332211254	0.6463242186938051	0.8405955606364219	0.010544272438655545	0.10050344118038071	0.1513899047795833	-0.4521623442624387	-0.9039275283220073	0.08516982761834184	0.50726502859486	-0.3598073011711332	0.5366944183690668	1.3780608245341113	-0.3236243494921534	-0.38284413678383533	-0.8229846868060555	1.9413035998831447	-0.9980438805327954	-0.07217298932635784	0.9474068989401644	0.020827365182705875	-0.2029598691953322	1.6094455033121793	-0.3018151596673444	1.5192202066171903
0.8841614940536054	0.5473242341564607	0.9285157477304038	0.35322413299026645	0.32450248659414455	0.03104570785866616	0.9982796806264803	0.5250618902904914	-0.27985996769962057	0.8074976915384324	-1.0196749359240465	0.32099825420034783	0.673161030182607	0.6812681191377413	-0.7048538376765795	0.48467451118895477	-0.21797721418473476	-0.016987889948555112	0.4226777364124506	0.37429819805085907	-0.7932459887625349	-1.3901507836356188	1.2390447810083995	1.8603467174226744	0.6759857073561213	0.7664167361901851	0.10953807218608158	0.014544172781488085	0.08174109220229095	-0.35033400070567	-0.90154814482551	0.06486395596397476	0.7463706316103991	-0.2616353843994966	0.7968419425454887	1.2640779896146843	-0.3047100377505969	-0.40294012830565534	-0.972711735455895	1.949241155343061	-1.0889104210626057	-0.006265673135722032	1.070205389914363	0.07024818457441108	-0.29573658948008025	1.5063842076077578	-0.3447416693354383	1.5057376544001873
0.871173052874408	0.5358905277320772	0.8554663430487649	0.33582536224708875	0.2877550511516839	0.056597226508989386	1.030166380665429	0.7944275656019222	-0.4075629586854643	0.8212854094708281	-1.0228802670826362	0.3186683298178882	0.6530515088900293	0.564071205815257	-0.5462415805269886	0.37770920275849934	-0.12467974026608286	-0.18225582343654323	0.5056740244676683	0.47768915744406737	-0.7091070618073168	-1.4248498657592	1.2471323039812865	1.8270184306849024	0.7126768448674827	0.7121664148957276	0.13987038105636412	-0.144973604948756	-0.16086898923381138	-0.2946753741073047	-0.9070953537984311	0.08145330479395449	0.8613892964868143	-0.2181535565792967	0.9875589570668633	1.0410234679959256	-0.3193047081959947	-0.33825793261805703	-0.9464994823998849	1.8894953021384855	-1.0908560997039056	-0.13915495700008887	1.2646808224770287	0.09196632759050456	-0.3476435363908429	1.390459615170802	-0.31363713537847365	1.5397407046802047
0.923141359721608	0.5422752463211572	0.8182583122557439	0.27011896178624223	0.2041963748032709	0.05501205354363624	0.9299672168882903	1.0504559225111103	-0.47514153191382336	0.8321188714247005	-1.0011042621882815	0.22608673403777962	0.5938395075600282	0.4769395886853377	-0.4336355299501792	0.3990728968338949	0.07400357570547189	-0.3704590912375031	0.6412497828369365	0.5319997057575626	-0.5978389565035693	-1.3958683284212046	1.3508638090249971	1.8083515486186852	0.6968942302359998	0.7165013648538758	0.2142095791451057	-0.21859101643949502	-0.4214126888039472	-0.34337028951085125	-0.9137882381507818	0.09004927869353638	0.7220423928718458	-0.1423850277940571	1.14511917572557	0.933350440621194	-0.31719101037838904	-0.36593280991654636	-1.0142770232685272	1.9939832798275021	-1.0339237391825427	-0.2050755951250726	1.445307719239455	0.01164153757920674	-0.3468459359464628	1.2141043178249913	-0.3413308766992798	1.5257144137256435
0.8673201898512328	0.5336721728852355	0.8555426416005798	0.1402918829293371	0.1313774021527778	0.14375049789834293	0.8460361559370202	1.2824919921352902	-0.42545993026123474	0.776640443216531	-0.9554867857790905	0.26065656464386144	0.580102027729896	0.35272612432149153	-0.3744201643167112	0.4045773852190129	0.23212029494413203	-0.5770188646339177	0.7479159881361686	0.5987326067867258	-0.5159690253706202	-1.4213248729850185	1.3713837362721533	1.76535103231474	0.6761875751182467	0.7834993345738395	0.32123330343845646	-0.37150478795739394	-0.6330838064988062	-0.45654282299934634	-0.8941626081927367	0.14496489659773962	0.6611460715142929	-0.14373024911322377	1.2712313809434754	0.7652962555013845	-0.29971442384305835	-0.35989932057805885	-1.0437189977466648	2.0162563941789116	-1.054719601386863	-0.1787163524532732	1.5200090887909572	0.030818435019078372	-0.4346095250913769	1.0743368263760176	-0.4333894332057205	1.4347563819671887
0.7874684357452753	0.4988373566223318	0.7914595223776363	0.00236193890392421	0.15173234389464957	0.159402363095517	0.7594871360057505	1.4643218947597856	-0.39827754515185027	0.808870956455723	-0.9846675505916842	0.2896860889763241	0.5189632580347614	0.290481320129032	-0.21808676646189107	0.34624678866142283	0.3438673424272456	-0.6166467654413326	0.8156326248339398	0.6609224849988822	-0.4335870470582118	-1.329520304752148	1.332859620373578	1.7888287303251242	0.6168985641167245	0.8025393140222873	0.36125209530571195	-0.4564836013866101	-0.8239236582759804	-0.5188167715473457	-0.912992194141653	0.1479737113938353	0.5606982258863449	-0.017315697423431076	1.3223159658003198	0.5834088477880514	-0.37646037914430974	-0.3446897938001962	-1.0096749446795428	1.9872248753615416	-1.0282587801555674	-0.14954520855370512	1.595059922169372	0.09200824823481238	-0.46807610854358683	0.9576147416469615	-0.504927892731977	1.318033384221368
0.6938221970803127	0.5583865776657068	0.6617121988173932	-0.24618702022862937	0.1858352275554497	0.2166047340527481	0.7153973408372591	1.6387823754063717	-0.3603842589717645	0.7742098581172463	-0.9820770147065193	0.37414963819181035	0.5235099599853837	0.3335386195820162	-0.06142747025216222	0.2581303365266007	0.40913502588304507	-0.5995864360557273	0.8759126679845531	0.7772822179656526	-0.34972137729191066	-1.241456295309372	1.4683260572897334	1.7659011295172224	0.44660083589607985	0.8104796365036184	0.39582033596929767	-0.3894643319802745	-0.8894115683157034	-0.5965074534083268	-0.9111271354334596	0.1765136947259291	0.42539789397156025	0.08017696674185029	1.3377288231617217	0.48050188578374164	-0.47739529199388786	-0.38714045768685074	-0.9833642814062828	1.8675452978172449	-1.0018974067953486	-0.14228185826157608	1.6487545812875808	0.04656790723254706	-0.40598463464127243	0.7702796992255923	-0.542145114504102	1.1948584396939113
0.6645239551146299	0.6333410158963846	0.5619043925429745	-0.4323210261952255	0.21660726190562624	0.28212280401589096	0.7251938205825148	1.7322348032775952	-0.33383637996959015	0.8301655191567485	-1.0402555554753463	0.3546535324027105	0.4389550845812466	0.33881968811045376	0.08416697488535985	0.12269952200314153	0.5328094621255802	-0.6113049671451167	0.8660635029983845	0.8677660233122116	-0.32121416211287424	-1.2022312467769565	1.492229845152295	1.8227470103935448	0.335746305046957	0.8144765014977535	0.3162484260276588	-0.4018253919224832	-0.8800069890510441	-0.6610444888242895	-0.9480715668179178	0.11010902858740226	0.4134282620289985	0.13061452121956285	1.3430455993747785	0.41858234515586873	-0.5466700272554225	-0.4387386868115268	-0.8721859103393401	1.7571963779630135	-0.9698111490458405	-0.14150663752545242	1.6756326490789069	-0.033244291928177495	-0.29442350416133356	0.5208727846798524	-0.5409035017674392	1.0111882797453875
0.690721187962809	0.6899952730746047	0.5412198852864958	-0.6381188080311717	0.20067480653100134	0.24714098126996126	0.812512356836874	1.7679813134414846	-0.34328610339994287	0.8654193429923065	-1.0175059269269102	0.328879143506974	0.3402213462272411	0.3550707243889102	0.12402288187739634	0.06599468217438101	0.6441597700248466	-0.5838651757014512	0.8823539948007871	0.985208011908316	-0.11118655770285957	-1.0796785810249907	1.4546378125390436	1.8382905419271687	0.24734839017286517	0.8573455773866856	0.2229877107930176	-0.3548172379380371	-0.8689307227542553	-0.6634730292684397	-0.9646040178553198	0.01434259411635468	0.44850795579130426	0.21975221481616355	1.2401588010578763	0.3560603414547724	-0.6475474075489134	-0.4473669473186897	-0.836744918731451	1.7202133785639027	-0.8354465179969441	-0.10979515134157711	1.7819304892398176	-0.1668401020759443	-0.2849348048669406	0.3501461517090731	-0.5120279839610309	0.8994251064958675
0.708291831532341	0.7596465253499284	0.5695461962843449	-0.8670048850617444	0.24929881406820478	0.21590134676086215	0.9062078961949037	1.7370320185227168	-0.35714369979075145	0.8914230432745672	-1.0160640976770476	0.30626307625551363	0.185230917229406	0.42937752041472166	0.10734552800180268	0.08933149395277239	0.7925871766942236	-0.553068600459215	0.7966546516839559	1.0840679845704546	0.07254324612141255	-0.9824694038546257	1.3551743071418372	1.7549127970877716	0.18786432214526455	0.8791476272624574	0.22135613688963218	-0.2660112019744798	-0.8062899460323744	-0.6128107956873696	-0.9949723686201022	-0.12925928559216465	0.4179260694499301	0.2827559157940362	1.0942014989558861	0.3240996337497585	-0.6289067196862268	-0.4410079280873383	-0.7498507907343333	1.768709385466052	-0.7678666442969735	-0.08752377318506625	1.7997386729242244	-0.351134486157937	-0.18598367234878155	0.1415429782442681	-0.44980838890933555	0.896114693457644
0.6860535362432123	0.8415443822532153	0.6106232353572022	-0.9218404923297854	0.20853721366272704	0.11744824015892057	0.9980965823436204	1.6667493266366502	-0.34775098940543825	0.8825572407558161	-0.9696038417386648	0.29812715567279413	-0.016196918900654333	0.5597995630809205	0.02817801371410772	0.12501353861295225	0.9053869161402879	-0.4727285636347832	0.7120277667502092	1.0261266593554392	0.23358777347437581	-0.9938468890271752	1.2901046642950242	1.6938919976136333	0.25100865381501375	0.8754833195147222	0.10213791957850629	-0.23659732603201994	-0.7354936928871509	-0.5443183741426516	-1.0270729698165837	-0.2729683323945299	0.37982226025501775	0.2649745212384653	0.962590109675556	0.2568993274168897	-0.5221544931270186	-0.4846377644377588	-0.7185818549606795	1.8460126931222682	-0.6277839648062894	-0.11747356677081436	1.7196221403453396	-0.33506047114738674	-0.14625443307018143	0.1006534405202532	-0.4380098887154252	0.8680987512892603
0.6517560791220226	0.948391085148103	0.5934100151089695	-0.8829025238561664	0.2563140281341896	-0.06860806052967228	1.1595373026429876	1.702161888840142	-0.3418651476447962	0.8594178299860266	-0.9164902622916721	0.2784502090260987	-0.15377636019316565	0.5723923453586807	-0.038535916211392934	0.04806681960074982	0.9384524911793948	-0.3606090010882235	0.6778487846620858	0.8689860725014604	0.39945054645039	-1.0879046105403325	1.2528330786905086	1.6285075004505198	0.2157328057656931	0.8926255278296367	-0.04412189512508433	-0.20191072568877147	-0.6935220356707619	-0.6283870898586515	-1.1318539693597145	-0.2572419612499066	0.33246553353887454	0.1444807366251996	0.767668423994287	0.26977123433582156	-0.4521034674742051	-0.6379663837971213	-0.608325860311964	1.8745615530560014	-0.6215833171355873	-0.18384657144907923	1.5108496689085564	-0.38943488562439504	-0.034438451880685304	0.13350047707971804	-0.3881891565244309	0.8503496632757133
0.6563472987782581	1.0448324826780602	0.5440813651615152	-0.8625603785542981	0.26623156323363356	-0.19825272606206212	1.2052809419179156	1.724378744795708	-0.24562297435021238	0.8862094865668002	-0.944866727247244	0.2604528903446498	-0.1715540909295622	0.620798257975222	-0.1361323053056621	0.055113853170515016	0.8591923158837593	-0.29790317036477976	0.6038378524855281	0.7307214153864753	0.5394995065167965	-1.1442585081427503	1.068566652020844	1.519213700120452	0.24017418607712715	0.9222145060229774	0.01814927788587296	-0.07585012310321806	-0.5433767947930844	-0.6578534023655453	-1.2774307628392967	-0.19968246182848318	0.3432328281436264	0.013175284033859692	0.5080295874716954	0.27499011932322237	-0.3544545755570008	-0.793463635826311	-0.712856839664445	1.9241078445704627	-0.6740158510540681	-0.14830471636441794	1.2496986636707652	-0.3725743436396301	0.02834516735610827	0.14601952816902022	-0.33720201746897227	0.8928054020441373
0.6123188520022158	1.139439092167322	0.42782846526710616	-0.792507587381545	0.27070791906476227	-0.3120676868849069	1.338903762322372	1.7645893503855752	-0.20240151705533274	0.869613913443844	-0.9439559817795159	0.2705362842961434	-0.15994621817879756	0.5620596606287217	-0.17598391284710602	0.0044109814964004845	0.7927695514108851	-0.23418816686932198	0.5557228146170343	0.7166556572414604	0.6218913030716209	-1.2271331616996473	1.020551709387703	1.3695090927960032	0.2899419471991532	0.8776685807381164	0.0057840287212883035	-0.08240135216408342	-0.47555331686877267	-0.6044260136386477	-1.3536651718116797	-0.13248144288045577	0.36795275709235176	-0.13269714942361635	0.341806121229919	0.17895851480394293	-0.3033069757597422	-0.8964980119158336	-0.6844972444420753	2.015193482549351	-0.7239012362746177	-0.20564197426778677	1.0590908493723687	-0.2902914233189366	0.0443100627918162	0.15315671410347415	-0.28916037156041846	1.0054602669432637
0.5610435649789575	1.231587302226704	0.35033238787496124	-0.7638428789613008	0.19526243498584744	-0.3914102571521208	1.3825068539641792	1.7934200529430584	-0.25780311291867203	0.8519897121228647	-0.9454760848673146	0.13739147222104323	-0.17866511675075922	0.5438554105426763	-0.13997608937570094	-0.060236136771146184	0.7477236135688832	-0.21580172440733617	0.45709399999449446	0.6738533841498523	0.6007229657235229	-1.316104710708059	0.9450097173457108	1.2510392768609087	0.3725302075079932	0.7949792903837383	0.03855798347280914	-0.035688298792156015	-0.4509306268971172	-0.6057779621492678	-1.4066011171786015	-0.028830709320100123	0.3822927823316539	-0.18569817474627087	0.21049647527269916	0.042455740312042134	-0.25174728880216757	-0.9777165822075613	-0.6690125522825222	2.0822571052830723	-0.7421884457311025	-0.2518031718396815	0.9572383451105198	-0.37505180638628144	0.09505081726208454	0.1278636138299185	-0.22421519526974895	1.0281630728296542
0.5631527464128289	1.2674730669818406	0.27199814591756427	-0.685579742128631	0.08959768192563564	-0.3743558592801059	1.4418916590454969	1.8425074011095177	-0.37696547424365573	0.8097530446319674	-0.9403904320923688	-0.029334756439480893	-0.1906701203549533	0.4840452921722469	-0.13892025179645937	-0.15412977653325605	0.6885651848207968	-0.31427048632100396	0.2945014268314055	0.7458176216604901	0.5857124233187136	-1.4173323494826118	0.9638734856106984	1.025677501384607	0.3870203006405433	0.7882110066163154	0.04331697739470487	-0.0186125707252832	-0.4825008576656928	-0.6580605188731941	-1.3614731788228294	0.03485978221835544	0.3715137460717859	-0.2737315290057481	0.15442934585846044	-0.05104456550786777	-0.1903185034930091	-0.9614024455389594	-0.7158728084304589	2.1297606522313415	-0.8043448116692671	-0.27330593230579037	0.9670760175255904	-0.469873054540327	0.1078718424897824	0.04684395172005336	-0.2949923006113602	1.1447431257366074
0.5943189221666993	1.2018478337021454	0.2994123017003652	-0.6297269282880104	-0.02091392512933707	-0.35826241411192294	1.4650813158494107	1.7995134127672698	-0.41205719225028525	0.781961510743755	-0.8840823873367061	-0.177540141269192	-0.21315575094338118	0.29900281934767436	-0.17573590978830808	-0.11657959791041246	0.6574670554701163	-0.4294311238783487	0.24674468111679876	0.7098366585438572	0.5827492777576542	-1.445215239873243	0.852541908642044	0.8532252200966248	0.35529843172824993	0.7602149865751278	0.06658907802580064	-0.054940219483765575	-0.6069525150001785	-0.559950905102205	-1.2471467780725247	0.11070843920225097	0.37485995938404026	-0.3564043694751799	0.1159029153233809	-0.21554194050740252	-0.1354242032429946	-1.002873310649989	-0.7095108196594182	2.2091175613283935	-0.7290725605669868	-0.34966552234264925	1.0083674694158251	-0.4237301557763061	0.043907286444141866	0.06159991525916207	-0.3871237049111402	1.286538162182445
0.5243032160199144	1.1642508378613872	0.40034624359790094	-0.5387036733534938	-0.07340483020053225	-0.3787919706793955	1.4745364844061244	1.8747945582230123	-0.4476658033606154	0.6729157277114707	-0.745862534870738	-0.34558303750704017	-0.15705137925911647	0.13729289810153805	-0.21774401426066206	-0.0698529854013602	0.6790722362301418	-0.589470007917618	0.21851505125131726	0.6291496166231327	0.5337607231548337	-1.4019428990860285	0.7557376542630149	0.7568427455736276	0.3363286234989932	0.8244521052172393	0.12893035320096083	-0.08605991012879123	-0.7215436961941857	-0.44414418511831555	-1.2047490269073466	0.16789750303431158	0.2798481335016484	-0.46515148382068805	0.26223913640736896	-0.3965949655706779	-0.16088082271521315	-1.005466420371262	-0.6827461695150421	2.308288620679469	-0.5455876804692703	-0.46974781675125515	1.0831139573364208	-0.41558703544084563	-0.06611319581817157	0.08041307234315723	-0.4989173813159735	1.3937783214502506
0.40219777051178135	1.137025862016971	0.426127834272808	-0.42131626720466403	-0.1467008378734293	-0.3601002692549685	1.3008059571415387	1.9018532683076075	-0.3504049466520175	0.5708382401857486	-0.582851522367401	-0.5048339627176688	-0.14163772614015746	-0.0327734193781002	-0.12835324485697988	-0.08433795790735198	0.7190290657208664	-0.7863702858775623	0.18524611575708366	0.5016424402607667	0.3784904901964022	-1.4222934690403357	0.7721345892071731	0.6709855737102439	0.350488683483789	0.8237793494677387	0.2011818588479158	-0.07011421199324722	-0.9033588208916644	-0.45520201728059223	-1.1207521817836597	0.19664057067509022	0.16905347757458183	-0.4561306514088126	0.3012848032058535	-0.5711475288992979	-0.22408727021521893	-0.9451630489679015	-0.5832829835159739	2.307854333892754	-0.43053938394272373	-0.6007665620217298	1.0563136657667007	-0.40823320523467066	-0.1840590084402036	0.11822856751415711	-0.6180361559924681	1.3919736272814247
0.32550773462384186	1.0800499876622707	0.464791393421104	-0.26990869856490346	-0.15408778478631285	-0.3448389253712162	1.2195819253347726	1.8733532011455083	-0.29316674728100395	0.46690367700609536	-0.48315285737458574	-0.5459518763765182	-0.06554718872969631	-0.15704032815020544	-0.07375570413233686	-0.1252100368137597	0.868066856805736	-0.9713900332496284	0.1517897249807184	0.46462778014411044	0.2283318409394271	-1.3844253578399492	0.7546814284610801	0.7025711036964654	0.2584841568033546	0.9087005370983728	0.20652063288927996	-0.13328833754580444	-1.1028784032001593	-0.5748688487104923	-0.9801971689813657	0.29924511880488047	0.08193770544896364	-0.48688975805121804	0.3641225242060895	-0.7708238487743111	-0.2635973988924741	-0.9504959537323753	-0.4628641460038415	2.132111743838376	-0.2627406702734293	-0.7054147583526441	1.1110105771913477	-0.4253963638693262	-0.2626629355839796	0.21358981084662174	-0.7999282531671451	1.3692339324043585
0.24636118796391343	1.1650373637541525	0.44689171871905503	-0.19785952901388687	-0.10644755423923394	-0.3175991324640809	1.146282515780119	1.8432935369681105	-0.19992285604375426	0.39481786757630055	-0.43349185682000657	-0.6001013831680116	-0.006768337318812751	-0.22969472978650698	-0.05114435603530347	-0.1648423929531817	1.054701818046752	-1.0711028772204483	0.03242900812226777	0.3887295741106833	0.061435331056942676	-1.2882127538365136	0.6955249992851285	0.6632594303394057	0.17868134090272242	1.020903856298455	0.2715151670426438	-0.1650958438937592	-1.2333418934683567	-0.6087402129146554	-0.8696624249001582	0.36068566653237844	0.011485285675843337	-0.5356658640094913	0.3753349229267363	-0.8961512851422839	-0.40925264896502844	-0.9557453309357218	-0.32963951406749564	1.9228772296305034	-0.09309660074187001	-0.7830885861736215	1.1951599856455657	-0.5271989279902473	-0.21538819207409335	0.1090998879879986	-0.9048866590205666	1.355289395429131
0.17280845926701507	1.2059899012833195	0.4675270323550774	-0.20461065048387167	-0.07134722820709902	-0.3272629889191415	1.0522234113506974	1.7202020371585154	-0.15269500523289828	0.44349936497514963	-0.3544021817438187	-0.6092888476707683	0.050235798793055855	-0.28059668870362897	-0.07184771544567008	-0.09419191470109967	1.2369224471019151	-1.2534000718342277	-0.10047464915116515	0.41164752458959547	-0.09833537752500787	-1.260973384431799	0.4907180368135976	0.6759160404896123	0.012365329754101272	1.0953761131309858	0.3875016700392971	-0.11292506819698729	-1.3789673563396305	-0.5922084706330402	-0.7430053778490001	0.35923834560566453	-0.06709159461207999	-0.5725493478624221	0.39763357561677204	-0.9617801847077161	-0.5243860099564658	-0.9044605463810325	-0.20289402275286944	1.776640544810689	0.08727267379485104	-0.7466522848325716	1.214367155222634	-0.6480354090684617	-0.2873217412715575	0.026785327250277637	-1.0165111643215021	1.352822942677578
0.13702465614962323	1.229586794275778	0.52816181872213	-0.16878944743838784	-0.038911959017216224	-0.32414303283532764	1.0467363541341872	1.595719912204593	-0.15604842947674816	0.4431881952457381	-0.2598680580551355	-0.6114253271358608	0.01609752089685832	-0.35714080236358653	-0.03141772431327649	-0.13466801800358624	1.4667718843517954	-1.3979604945203548	-0.29199602488175963	0.34320897717582427	-0.19358752139560212	-1.2188256286937322	0.4825845984079363	0.6864153871976069	-0.10316197544349814	1.1349228681545116	0.3663245447490563	-0.16485027644705078	-1.4473646637447635	-0.5018776801648599	-0.6466589536533602	0.2132495721373054	-0.030425725208374565	-0.5966243690428721	0.4477944531258089	-1.031526675374603	-0.6356398646814939	-0.8591074704418438	-0.0995153664079065	1.6256320393667232	0.2496369258547208	-0.7819080311046094	1.2543549069249378	-0.8755440545556743	-0.2900538397934631	-0.03410194431623883	-1.0733099150520142	1.2282645239123242
0.10020851921764173	1.2405241967301168	0.6499303460941748	-0.1748385642943378	-0.039792507167884406	-0.3589353347861969	1.042244511683577	1.4112138711200213	-0.1726129844796835	0.450124154590941	-0.19194685012935356	-0.621912754270055	-0.07013239774896189	-0.3605627752240236	-0.06982574832379793	-0.0626930147776034	1.62296970887003	-1.4213642556897421	-0.47305318032616556	0.2598661685324135	-0.20009277877048698	-1.1839609315531736	0.3872099156893387	0.7043310674134102	-0.24582380839567616	1.1669395711495496	0.3262772348214846	-0.14815645396589053	-1.4504073249538263	-0.3877718970116056	-0.550337835125585	0.1185847727374196	0.020718358464876647	-0.649602310527993	0.4345199281859992	-1.1238459229941338	-0.6940644447908684	-0.8631840478563868	-0.02080986048363257	1.4036667775530658	0.41965522268295785	-0.7683608981450758	1.3190482249002056	-0.9732852924165382	-0.3369802678259343	-0.07834195399948155	-1.1332303832156323	1.0882008896913373
0.07739394191520363	1.2468267102070125	0.6536683723228705	-0.08744857301933132	-0.04329919401240428	-0.4448550627236071	1.0981633109328983	1.2873848080066947	-0.11890173100930154	0.5187929010838033	-0.18305131262427557	-0.5582930319015895	-0.1331600649856185	-0.35426018374655244	-0.13244382813965042	0.04626797888336108	1.7619967429470567	-1.4644962717308474	-0.5404654041167337	0.14763100815584088	-0.17333941173665593	-1.129758635057773	0.3201402820149286	0.6237726176733578	-0.3316241798829435	1.1596881811207331	0.2666826919640594	-0.2353518397016116	-1.4517165952630662	-0.15725127845915343	-0.5057153697387863	-0.12484576078547811	0.030961249798644747	-0.7328346134487331	0.34076991076818197	-1.0980570818477324	-0.6501815524919928	-0.9136665581522893	0.10911781737078763	1.3189158899100029	0.5463071318031913	-0.7347038998376576	1.3105584585469985	-1.051518399623308	-0.3700712709402705	-0.09768083864122087	-1.2188740177816544	1.0241063930175627
0.040873700122896144	1.2528447167540526	0.7131558385930508	0.015684584256613843	-0.10264114686694274	-0.537490108129605	1.1869836200590398	1.1834245098428258	-0.07688594858907037	0.5189083937495493	-0.1682864099156693	-0.45285358721277724	-0.1941488232964481	-0.35244949419234983	-0.2871044172552127	0.14421880277703933	1.8537240250722324	-1.4606260055911153	-0.5514536750435532	-0.033603773118752595	-0.1324014748599761	-1.1424536050930951	0.16936692117266766	0.6722120557886727	-0.3545590033334184	1.0860785733957052	0.25901849165857804	-0.254881540844487	-1.3875153954620338	-0.010864293549895192	-0.5434108785099042	-0.29205020654968783	0.0471034550454533	-0.7932862038220778	0.2714775486586534	-1.1499461355029263	-0.6514044435905016	-1.0044146763712551	0.23434811691286303	1.1971964000276833	0.6558117782073187	-0.7327065364287748	1.280946854288824	-1.040793264381934	-0.44759389850452214	-0.0344475227228596	-1.2093669596652525	0.8993974272903623
0.02933804067237608	1.3030711473306222	0.797430017536551	0.15728549899372965	-0.0994639573832387	-0.6607766835607174	1.288521513325664	1.0914986657569448	-0.06511709684154605	0.5139065259943468	-0.147054217640691	-0.3631511331529984	-0.16931532509457264	-0.29399600658189107	-0.4387248648568513	0.15456345914041617	1.9423211069702677	-1.5654608071295775	-0.6300841093611038	-0.18141275202021712	-0.1560982783399098	-1.2217723013777047	0.1411693996652325	0.7136839965317126	-0.42259762206779783	1.0780081056805715	0.33021729457945354	-0.29100706434198403	-1.3479817655406703	0.011423577558036097	-0.7049965745808688	-0.3556559880987405	0.05336959328929229	-0.8524894074373119	0.14362655403322233	-1.1142452674032775	-0.5490491770539727	-1.1605254121634414	0.21810201941974947	1.093536849077815	0.660412860824391	-0.7445897018668381	1.1446047236801646	-1.0771768529412253	-0.41028085830757777	0.019486222463894053	-1.1990829987817253	0.8025150984043986
0.06716432608220459	1.3108428158087322	0.8473993686414566	0.22703232380407737	-0.2039586034412532	-0.8308937228508299	1.329408925582088	0.9710810270189791	-0.05383899148667035	0.5664504230146642	-0.20570361190606276	-0.29450723162519393	-0.08012773121015386	-0.21152183783525963	-0.4430272175784539	0.19430010310522422	1.8649015482453808	-1.6134368885207384	-0.680640834742668	-0.2782496047266798	-0.029187077444981224	-1.3906821685646877	0.1627212495689768	0.583954929988608	-0.402142638674502	0.9950035728423174	0.39024349406935877	-0.2719331091579425	-1.328239519872698	0.02430161690376264	-0.8155813102671651	-0.37100990827283253	0.06171390718838199	-0.8359049526056468	-0.11444194768288089	-1.1643140139785628	-0.4129716108631672	-1.2863670798570754	0.1955831329220609	0.9991245230965624	0.5647686229246504	-0.7451504973814181	1.013190982722384	-1.0916074303033263	-0.5051973422832291	0.07726465683323883	-1.158887228650112	0.6455235300873029
0.07120985802015663	1.3638580959298503	0.8325010946801037	0.3026335036300805	-0.28858966510569506	-0.864272690376041	1.450617284497498	0.9492976905874029	-0.15956699332704966	0.574532946063097	-0.35233262979073043	-0.26275048102615983	-0.023221026053716766	-0.15693044259812736	-0.5419267271527889	0.204609884188195	1.774218214794427	-1.6577855027733013	-0.7118962147630058	-0.3654530097385792	-0.009252944843496966	-1.5006175173626461	0.15803488558384177	0.47862891694624093	-0.4185839676459481	1.011861892212816	0.4461118853447393	-0.2524657923548769	-1.1602913694981987	0.028159332050446982	-0.9400535899009744	-0.37622825262260473	0.04531231522590642	-0.8799985021204577	-0.22004557848145737	-1.1633984201211247	-0.3199301826689136	-1.3998231123660096	0.09234160457629136	0.9850753850795109	0.4316763413535802	-0.7276808309039952	0.9434390882322168	-1.0289733952443845	-0.5472777167719387	0.18734234489043375	-1.1047535281164194	0.5641440363201717
0.07709467603565683	1.3321653351180571	0.8109962703469327	0.3286689470678401	-0.43089338784818915	-0.9525662381916336	1.4810593305710158	0.9533084821948481	-0.35921110229912834	0.5076229752571864	-0.47828570369659856	-0.2848007355943846	-0.0794667960738869	-0.12148185123239008	-0.5220112528121141	0.19569490554696573	1.553846708251033	-1.5973658974815272	-0.672499274298018	-0.34637930225052355	0.014224953170534871	-1.5888133227105328	0.11022470442485917	0.3800954309389969	-0.35929794030631607	0.9287775326290315	0.5121371144620976	-0.2099391818885279	-1.0199208852286612	0.09061451707337599	-1.0496715457863817	-0.4056901395465803	0.04075232613556216	-0.8272936231968139	-0.3604802333664652	-1.0898523885730218	-0.3137491047558047	-1.3749603485917787	-0.008457520394616036	0.9356611462033841	0.3168699860406583	-0.7222014613853718	0.9243771988290657	-0.9434543853936207	-0.6378679696696287	0.18819793138662788	-0.9804206621044649	0.5559323725208408
0.040789510348235865	1.2981551744659243	0.8123223667345127	0.2894380215123983	-0.5817431688359155	-0.8955648677527641	1.6090898157747033	0.8975828572594982	-0.5366878974911937	0.48545878134387266	-0.5569773425472487	-0.2968446271097506	-0.03845130765714126	-0.07483554546231921	-0.5622479836403776	0.13513479633721776	1.2991928591779187	-1.6786177071322812	-0.5501759727211295	-0.34713281138047813	0.04516647236914523	-1.6368939142208672	0.09656043180127917	0.27966326472400455	-0.4194085773308928	0.82235409251317	0.5613477657256112	-0.20089538085922753	-0.9123860049006313	0.025956991370396854	-1.0101836520536416	-0.3925468685823707	0.12432523655080227	-0.7928911175305327	-0.5048080638179187	-1.1247298009581548	-0.2514567922988871	-1.2793492853513813	-0.1311179710338954	0.9272334972608924	0.17174660018282167	-0.7108797865193331	0.9560937601783458	-0.8903890156318436	-0.777018316055998	0.1784187443305548	-0.9340212496873953	0.549572087403536
0.012604936504267528	1.1996481418788734	0.7813619472683672	0.26206262217462767	-0.6740683852467081	-0.7800971749225682	1.665404550207337	0.8227682658823401	-0.6588749707619407	0.3802685254946771	-0.5640830031606321	-0.37298719526491053	-0.021560331561902173	-0.052216139973147946	-0.5806720968054206	0.16119531979540763	1.224547597397797	-1.6972506531574805	-0.4209113410495392	-0.3123789403077258	0.0486848137013329	-1.563328146655207	0.26286100386688777	0.20454555793623103	-0.43756606827100253	0.7144990548254802	0.6173401639800806	-0.2749257426516915	-0.8484403257437702	0.022166209220794077	-0.9524518178282928	-0.3835325911248409	0.22163006806275942	-0.6960897448340964	-0.5716323513568938	-1.2732671364821702	-0.2068064001362941	-1.2504500009766633	-0.210442591114738	0.8986044026633483	0.12295869950315248	-0.7215269197200441	0.9407179170866911	-0.8388919922209654	-0.8106963857785106	0.22066841469038384	-0.8398749512192165	0.4173877421908948
-0.023569543236614632	1.1321890507331027	0.8095426365380914	0.2326596619081897	-0.744269959829041	-0.7071746376211479	1.6811560925172127	0.7946540814889872	-0.7406557002290839	0.28152497385480835	-0.6490707826204247	-0.4436397911851492	0.04878845530277327	-0.022192978267422208	-0.5630398349532422	0.17171742452821545	1.0408425636409206	-1.6820875801975643	-0.2770692293879621	-0.32227644053976523	0.07713715007276228	-1.529500376108665	0.4221633165171285	0.24811870102091707	-0.510788292556559	0.7134614697135147	0.6454963744215979	-0.286965353104767	-0.906954444062276	-0.06889545254179945	-0.9184004078605081	-0.30269767852724694	0.19938625029996587	-0.6128320496920698	-0.6109322696531065	-1.3098421594252294	-0.17353989083270113	-1.2329030680604336	-0.21913418247048289	0.8910861349818079	0.013381377411422424	-0.7028430805618896	0.9448739815048274	-0.7164087474743078	-0.9480436940906761	0.17098178183126006	-0.8627855822247005	0.3779224667790686
-0.08105051265372429	1.0504642807230349	0.7545764192152926	0.24557062808030444	-0.7073526785609138	-0.5862677730994076	1.6349671115252775	0.7853999652950263	-0.7784247659335546	0.19702298883769256	-0.7248436782862295	-0.4570739378934784	0.11921641194088299	3.3772641262341806e-05	-0.5480059138207335	0.07508128338278255	0.8889557564944299	-1.7078608193221032	-0.13303311374586715	-0.34802886745211115	-0.022029992123614367	-1.5072386564669404	0.4792556334297135	0.2612979879994014	-0.5555731927264654	0.6710925709786032	0.7000534689259632	-0.30274603899020996	-0.9064093333547095	-0.25887021813164146	-0.9113391969301687	-0.18478575593128796	0.18504136004649913	-0.5010472840056401	-0.7032566782645036	-1.280936595117589	-0.12328660997440628	-1.1252507785777792	-0.18647105676759104	0.8941543821638398	-0.14244766217510335	-0.7125275476180615	0.9221061474939862	-0.6979429403167158	-1.0334486892042285	0.1841881580390637	-0.7759893313446882	0.36681601421145715
-0.10278348322432092	1.0278311825816493	0.7867894783368541	0.10792211153766314	-0.6796453610376243	-0.48581002462591927	1.5282590667142308	0.6729028765390489	-0.8914268488635466	0.06130994035929445	-0.7664435232367877	-0.5342541672361738	0.22986284139247903	0.04206214915022461	-0.5171942343573422	-0.06815222892470385	0.7585706918591925	-1.5903017481514081	-0.033369904645036794	-0.3046598189985851	-0.10834691529639603	-1.4487818758667765	0.5538729100116428	0.3286028500893383	-0.6680562372263299	0.7001483682921746	0.7243553783024448	-0.12310965194927906	-0.8313491613575102	-0.5268087238906578	-0.8294790591125747	-0.06799090899872123	0.1566821742230206	-0.3870783170623182	-0.6974579436971504	-1.2463071223080102	-0.1660565676035067	-1.0782970232451006	-0.23443089066086836	0.7896912077130043	-0.15868222091078335	-0.7964519111920275	0.9417744826970591	-0.7072454344676877	-1.0373779962404217	0.21120755578952255	-0.7477966036937774	0.37228268845464124
-0.14108343273018067	1.0405683985109857	0.777577590767802	-0.03720212354191786	-0.4909983991892535	-0.3924577942717771	1.4300895681404195	0.5591135768749343	-0.8821133337510606	0.04226212949353702	-0.8180406120891671	-0.5879506585460138	0.35957005140994286	0.11171237149664767	-0.34424453482534023	-0.18647297140429644	0.6197237695299782	-1.4610285513164984	0.06075626873043771	-0.3714039493470549	-0.21823805860880477	-1.394341166961606	0.6347175579266795	0.2921518042204025	-0.7846514833075877	0.7635551099428468	0.6610375583925608	0.0304729931174613	-0.7608382155749698	-0.7601692839124462	-0.7601632197345232	0.08552963180546107	0.14972282803067766	-0.3448040731799979	-0.7322680090582121	-1.1379601900738598	-0.23244236233537827	-1.1144020960369345	-0.2469675123841036	0.6913565997475518	-0.1819912853843134	-0.7109528949781753	0.8846543884182484	-0.7764330465299245	-1.0711618664736338	0.12588725662240452	-0.7088230342567865	0.324281200900521
-0.22450409186211936	0.9978820378150353	0.7013689954622958	-0.18857419968640912	-0.5121386926723451	-0.2247006471061658	1.296344187480982	0.519072110233537	-0.9443967817204836	0.04352558712592351	-0.9008407526785926	-0.6482507894120848	0.39396783181287554	0.16546249751613332	-0.2322736205873001	-0.28757956080079145	0.5546324536371733	-1.2930028316811513	0.12533418297137733	-0.33396910554556114	-0.270257783690138	-1.303663972005277	0.6382525123499359	0.2598258396447097	-0.8388317257371215	0.7902848762008086	0.5673984505361007	0.19319721248789568	-0.5860208185496503	-0.8775649681948323	-0.7164109801146523	0.13907141022013345	0.17537333236318736	-0.30227381244030377	-0.6487944355466257	-1.0605728313762046	-0.4137361672471682	-1.0537376443182354	-0.1925830078214788	0.5853707273861689	-0.2240083317143023	-0.6882363325286404	0.8784165212900312	-0.8298629992525537	-1.1458721741721352	0.014099466543401084	-0.6737013445283465	0.2153812863022524
-0.22933590791705685	1.0089114382599529	0.5303051449368739	-0.2656624296597423	-0.4034071727451063	-0.07691345618616195	1.303692976856047	0.45747712733123	-0.975466531455455	0.04831415938452549	-1.0180902713415516	-0.7272784907826553	0.36146302281889964	0.26225014593343443	-0.2508937886993583	-0.4321460484779438	0.5130329144876329	-1.111181723356195	0.15048060438302796	-0.2940651088646479	-0.2530661549051518	-1.1694300750025524	0.5619096697362957	0.2865464451496459	-0.9993447277019765	0.8004757113603583	0.3738959125192323	0.26598907499601154	-0.4611032182285476	-0.9904390534945507	-0.6255860460703067	0.11288194781632784	0.26793758093342024	-0.30474944714604313	-0.6936074449890024	-0.8778058285019761	-0.5635730543177131	-0.999159210987365	-0.14954764250081612	0.49523380323691546	-0.1932470345744156	-0.5687541043802147	0.9523187142147794	-0.9154811500839019	-1.0782016167235124	-0.05046155540156422	-0.579495567731791	0.11852678991050185
-0.15149779516576997	0.9891238112525604	0.4363031675958028	-0.380081316594588	-0.2696913477034475	-0.028848596828718077	1.2725467374363517	0.30748645056807866	-0.9983435349360118	0.03189135222222295	-1.0770172980020136	-0.7466118580666715	0.28587416936316457	0.36314550357904185	-0.28591335120621036	-0.4380871737830779	0.44059463364844065	-0.9668913131839894	0.12699790059328922	-0.220879295849516	-0.23322431378237507	-1.0473595829145164	0.4607499414723245	0.3131645786228021	-1.1553052897614822	0.7824165766283777	0.26815776193372864	0.30069972166660514	-0.42636802577164834	-1.0368967620628542	-0.5641838571201095	0.030725414361895752	0.3316817118730578	-0.3004224031745048	-0.711824293584274	-0.7815472817176031	-0.6241994869677299	-0.9295046901404549	-0.025332792131935844	0.48086567372148964	-0.1981770825832053	-0.48093125627592814	0.9437593942716921	-1.047607639729891	-0.9855677615535386	-0.20963765167699416	-0.4904719850432658	0.07193127140099453
-0.18509138311769552	0.9640862638092331	0.34842549244352145	-0.3821369815416136	-0.19217597536780148	0.05100465163228185	1.2551556284702479	0.3079064217011639	-0.9817316137973136	0.10259780079263103	-1.1548659587309138	-0.747824989686334	0.29774479231917883	0.448067102583519	-0.3577977896655675	-0.3776406876006259	0.42794772365774836	-0.959332855124552	0.19005412754966802	-0.29429920201430165	-0.16989101763043463	-0.9641461692129439	0.36939050995981926	0.33591335090327634	-1.1820127243598617	0.7937539254528577	0.09632133736641522	0.38930760228171	-0.33542680895174076	-1.1225091302355494	-0.530280975929428	-0.03006152072706848	0.40375904637711146	-0.4007871776421081	-0.7828598307376927	-0.8061413365433369	-0.5676279520636379	-1.0433864400964985	0.034697440390410006	0.47015111854282166	-0.1918685295978439	-0.29048847055300486	0.8585198203511636	-1.0400259771541447	-0.895821158715135	-0.1736078214520136	-0.44226169438770213	0.04992262658913999
-0.15111889824043465	0.8333651782293618	0.27269263497057256	-0.3311849921036844	-0.1383954757729672	0.012144084164442672	1.1250733061300324	0.33175792497310985	-1.0271169238148454	0.17927489887332645	-1.2275905532102143	-0.8199374919298418	0.29390510104047185	0.47310480194364235	-0.30303858959864705	-0.3604195266540282	0.4658382671525235	-0.8077534887780018	0.16757468048326957	-0.3406913903678571	-0.005378097961698925	-0.9299293081721256	0.2898592035922479	0.34884889600697455	-1.1876997877561921	0.7858583774841932	-0.028072067120564613	0.4477801037079264	-0.30042058989704923	-1.1748139834354763	-0.6595467687875388	-0.1154929312819275	0.40136523312846395	-0.41862895353196566	-0.8203761799708564	-0.6862135889055356	-0.5743124238778703	-1.0955232968129027	0.18881160466421626	0.4643701868233531	-0.3041111012962193	-0.2027520644261987	0.801828330850039	-0.9945949745926317	-0.8771689188325509	-0.11461923792666148	-0.3990799016287855	-0.04531604851229215
-0.06114876987384551	0.7298170754533688	0.21323772045274655	-0.2657169296077102	-0.0993268357892382	-0.021189166026951707	1.0528727503325295	0.4634253450490318	-1.0857795714619767	0.22885641794249176	-1.4205141251861793	-0.820020331656024	0.4091037212431031	0.49243036994661465	-0.20193518165061994	-0.45264933319815376	0.28663840217965847	-0.7574010809980067	0.13331357365468985	-0.5028103378536187	0.06380764579440235	-0.9739087586006325	0.2120181297291679	0.37830519310126653	-1.1325708469220348	0.8616185925205778	-0.0375312009594011	0.49020780663915825	-0.2663185208140427	-1.1693412170044528	-0.8278665509696761	-0.08486713507504118	0.3617221334519131	-0.45020986082097003	-0.9379185054956889	-0.6069981677817711	-0.5724096987217112	-1.1427616603613577	0.20701772481411193	0.4242711817947268	-0.45668350015913184	-0.1654112500801087	0.7647494047933916	-0.9724674752696151	-0.8724799595394916	-0.10555382896239943	-0.3121949069774062	0.05486909128881765
-0.0782009206540042	0.605520668764236	0.08755221832980384	-0.2627410815013068	-0.1152754957993399	-0.0952976054705254	0.9875571488886361	0.537856507025906	-1.1473372452558974	0.2610808352395902	-1.5615399013508746	-0.8756339369906666	0.4167641114115437	0.5564530972852016	-0.15066713546477212	-0.5052767258404642	0.15571547099426697	-0.7326393875676775	0.12537146315391084	-0.5320275003732761	0.10272064768528306	-0.9782594650018096	0.22830956595802068	0.29430459929626096	-1.0943059291601733	0.8184083670359554	-0.05908721878964962	0.48997482948648496	-0.21430577585655	-1.1929254860477214	-0.9338531951606551	-0.14162986581466022	0.3699627094094367	-0.45008279284492375	-1.0631430809954678	-0.5636712478351394	-0.5437438981045672	-1.1781169196650845	0.22490040201163017	0.39456441257829594	-0.5982880528768918	-0.22198267052285098	0.8208060595049679	-0.9297790320406378	-0.7735691046561008	0.053547775359398496	-0.17901004452367078	0.03026417189572588
-0.0884523568391746	0.5121542796988073	0.029610013023240195	-0.2034781081977944	-0.17220502664470755	-0.16777066533765972	0.9316524085571223	0.6306412977704747	-1.2354083353653311	0.26168714228145146	-1.6673382894568856	-0.9754701921076501	0.4242224225613094	0.6333849671838093	-0.07054049973891263	-0.4833483464951027	0.05565361288656325	-0.6953275389228366	0.09645030234670683	-0.41156350571132416	0.19428381950549695	-1.01474038565456	0.25940702077543265	0.19273483018906906	-1.1157731424690314	0.7919895755387137	0.018482586976481263	0.5771338621660076	-0.1269415204644784	-1.1676293116582666	-1.041186059566684	-0.21558364862848026	0.3792459484142968	-0.35551568447802884	-1.1320428478622246	-0.5991453588719914	-0.6194264490184606	-1.207738307771595	0.24437709234928356	0.2974985248226135	-0.6782136944266167	-0.13587382249172755	0.8544844911063578	-0.8358008020311605	-0.6763048132521305	0.12755993417229988	-0.15672935744210062	0.040415872579671
-0.04223772404108131	0.388731805551095	-0.15586126031738531	-0.1428350984931784	-0.19668073543691816	-0.12993870123355422	0.8843104988759223	0.7826666037235912	-1.3044507553381344	0.33046594328849566	-1.7664527140597328	-1.0317989043001883	0.46063472566262637	0.5936421919642455	0.03952780012570293	-0.4871419478702883	-0.020475950733051314	-0.8113027596197402	0.1397780675796863	-0.41226975357992635	0.29887621241102963	-1.0331171656427371	0.30742217696872626	0.06955041838362169	-1.1036025682653867	0.7017781995724077	0.03744982391310429	0.4722649929619557	-0.2053384208052505	-1.1708789113896432	-1.1578198001264017	-0.2313238715198604	0.3449044922664846	-0.350854566079978	-1.2694853446309762	-0.665720723202798	-0.6195885898503047	-1.0299859109047673	0.2711578638083038	0.19747954592202283	-0.7841665644897365	-0.03730286092437575	0.9639250071166074	-0.7296944959621768	-0.6481185014917158	0.22672231388379513	-0.0568450319918523	0.05892524767603917
-0.05041216184377857	0.19245312898986722	-0.23829349232580993	-0.06506428844994677	-0.3029247497029927	-0.064989853304497	0.8602460841867285	0.9754829387674903	-1.444674622789761	0.33165362559381895	-1.7341319928670516	-1.143640298015428	0.4307425096958002	0.5655418481056005	-0.0037231680266637188	-0.4965265686890644	0.08138819748210314	-0.9173473509852974	0.17139628611763455	-0.2740746637333813	0.42426374610294415	-0.8848876000088856	0.3287413957984179	-0.023735299896451668	-1.1681976522310769	0.604419891182181	0.09560859037050067	0.34479065915283014	-0.19580119138327162	-1.072029167895026	-1.1794244365999418	-0.22636272819531816	0.3058126326367262	-0.28719269787142165	-1.353547260493944	-0.732282081609869	-0.5780779925345058	-0.8824486306150593	0.269035708170304	0.18330719417871183	-0.864144315557362	-0.08124195984708955	1.0495446622367328	-0.6794114698490145	-0.6778735754883262	0.3591572267659433	0.015079341877764708	0.037524835022941176
-0.012767509932836523	0.0728589410378434	-0.29094316160883593	-0.041299312050054035	-0.3447888989696627	-0.09646830087306571	0.8913925967719261	1.0577709459604414	-1.4929620289492374	0.2700136547428292	-1.6800356639651295	-1.228469796059675	0.4237577737650803	0.5116711966358032	0.07480037455129374	-0.5132153944690143	0.08273579543076526	-1.0400390428550228	0.14424230656295695	-0.20152399410091446	0.46313036454965434	-0.8380008629792967	0.40278857355340925	-0.04275401887647447	-1.1681603174587303	0.5559925326533415	0.18367815513257776	0.19327940101994498	-0.23618076935181342	-1.1214008853663768	-1.2331675604698542	-0.23832278913633323	0.29292014144912315	-0.227791357984034	-1.4443496940185874	-0.871644726826894	-0.49973019557150905	-0.7483749462396654	0.32397034654363754	0.18066776994322162	-0.890776747068004	-0.05548869142374422	1.1404132843876185	-0.7433503665134265	-0.7738554086411289	0.4635409450421114	0.07103634267251427	0.08543864891172208
-0.043755709190104755	-0.0972969347478521	-0.2707188784330984	-0.0077794606703844	-0.3321994160975842	-0.04319349781848892	0.7740005693385997	1.1096484158787312	-1.4360838320324376	0.15708815711445906	-1.6231699145678675	-1.2288426478945056	0.33758636117349144	0.3657501181276268	0.13879939490293552	-0.45210471712104994	0.10461314962580741	-1.2159028949621251	0.16299712096590566	-0.15037478263067844	0.42315371628540766	-0.8181423298062332	0.4690054508611201	-0.07720790211869745	-1.2353483481623917	0.5373983002242182	0.28150328249589923	0.08009594700594132	-0.3134495569682519	-1.2042785313946838	-1.236396563689448	-0.18060818000873224	0.11090480081446182	-0.05974636422852435	-1.495431624411316	-0.9861321801308339	-0.4028883159915053	-0.634529440872476	0.3178495481316371	0.09896196421596601	-0.9976056916317642	-0.11412779192014169	1.1662354390291862	-0.7522960810581467	-0.8490387203581801	0.5206531881123894	0.06418528141445315	0.17790709416213873
-0.11092382001747685	-0.2753563926555138	-0.20455227482797964	0.0322190124394317	-0.36361115615534023	-0.026309738291634393	0.6664474806749694	1.2552335778578114	-1.3691394732385902	0.09799778057489167	-1.5763044541583064	-1.180792766229071	0.33651367104428603	0.3088158162498237	0.21440630843386424	-0.5619832249292886	0.21538406549656988	-1.3050664176973892	0.1362797857909926	-0.15806161147012504	0.4603916226702487	-0.7602849042907046	0.6660909538170603	-0.09499979168929329	-1.2423504379176429	0.46467147469230136	0.3762752276917485	-0.02823309796222161	-0.34162431148446654	-1.321914716991238	-1.2416646872967705	-0.09652962338711592	-0.000838125571165016	-0.012992509307714431	-1.5212681007106912	-1.0274253473498802	-0.4287221199391301	-0.5725571569344098	0.26712356533389364	-0.01239947720833574	-1.0204326468248357	-0.20510779945332133	1.1880897151277068	-0.7789247088234694	-0.9058289231180933	0.5947994443415028	-0.001079182964656361	0.24935433935235257
-0.12366352063242003	-0.2712576712116156	-0.17971310044160624	-0.0646667605860357	-0.3459008314236798	0.00887611752525998	0.599381343642644	1.22827178307374	-1.2602315121756669	0.029145274897543	-1.4414219969015254	-1.1873916856562512	0.36982945504741765	0.3422154224780164	0.33280457884882586	-0.7527911729821433	0.24371664119121278	-1.3161830575722144	0.02097887500668736	-0.10517500625817466	0.45089443678153823	-0.6856473269405423	0.8360153213293403	-0.1716390147701175	-1.3566743986839644	0.42543388166327717	0.4448018542756847	-0.10686685690234196	-0.28260384734244665	-1.382634545611396	-1.249096187285463	0.044241072316282395	-0.15122069154898105	0.05026180092485048	-1.4480090459198505	-0.9485939894902101	-0.540783535785714	-0.4359332645959778	0.34767627981139365	-0.03550326047952601	-1.1246105036254093	-0.2843519358051593	1.2649862500177615	-0.8680904437496855	-0.9733177148303287	0.49157846692369545	-0.02871965696836712	0.13700380862629977
-0.21480854149357603	-0.2771720935130147	-0.18440468633649304	-0.2281339323258882	-0.22774493032592708	0.019301318757923284	0.5344635622240232	1.2176894835859522	-1.1347350865000247	-0.0635481657789357	-1.3518297071491563	-1.119089829083849	0.352310305686892	0.3056704684976045	0.30385111118286623	-0.8380754998303189	0.2995886219994645	-1.3355511088618803	-0.07615805519646723	-0.11721992301813136	0.3834878619010827	-0.6007385192428003	1.008419239669528	-0.1361640065552931	-1.484289538405878	0.44351384288426504	0.41493310590774896	-0.1612256215353782	-0.20072171093328312	-1.415963158910502	-1.2527554901472024	0.14360271219612813	-0.2870515476014085	-0.02333075556409945	-1.4169484688285146	-0.947684067453127	-0.6262431299680827	-0.4532201923737008	0.2998519521033732	-0.06973427817536867	-1.1169262453689377	-0.23828491851695696	1.2536290713478522	-1.055198384898695	-0.9734324659265324	0.4041114548289018	-0.07751557229784886	0.12636464984056922
-0.3297982642416134	-0.25760851208520313	-0.15028519680852556	-0.36796741216149803	-0.22563054687977516	0.013286511779053933	0.505690402570555	1.115450684052405	-0.9300420193059104	-0.125338080740014	-1.273836735828627	-1.0830792083118197	0.2464581249837941	0.3529088176020521	0.18121401242880458	-0.9122122137094955	0.41547452738476326	-1.2901023397951046	-0.18886067074709123	-0.07193790005839766	0.40048034572490254	-0.5425166705100468	1.054366065786444	-0.09714221377182819	-1.5968214716981666	0.4049598822020452	0.2661159824328731	-0.2656583674911181	-0.14888334243591	-1.4209420153736383	-1.2603101306143794	0.09890560998250642	-0.31753388217619355	-0.07066220871042614	-1.3500168486100617	-0.9406430233628443	-0.6618769353281825	-0.3957844109061087	0.3421394796533257	-0.026818268205116923	-1.1794093719307692	-0.19371239057674144	1.3437236158592274	-1.1100513624832642	-0.9689661237601076	0.2981128557151052	-0.11408632253976732	0.0809990426826762
-0.32140719736045814	-0.23141330651727948	-0.14933068986911785	-0.42747503938595227	-0.21805108256093914	0.09451182996200143	0.49814948679280635	1.038459530426231	-0.7911830668067151	-0.17238624944301528	-1.1951989061042139	-1.0214253447993182	0.22040560029567483	0.39058721289543896	0.15205470856573158	-0.9072284208164818	0.48038295424980626	-1.2556285861961003	-0.31434311472511245	-0.07156692913797637	0.5955416414959396	-0.5700859991239866	0.8965772539365421	-0.10213185824342368	-1.71795991238878	0.403584756768831	0.17556091533026857	-0.2591825327405658	-0.02440630775197785	-1.3692417920627253	-1.2815090500945556	0.1665271931276753	-0.3986999569444072	-0.08166080233770492	-1.3203790642849547	-0.9003054999980356	-0.690034960749479	-0.41355814277237624	0.40834555543677353	0.1046680425051448	-1.2023901709389477	-0.09631630777594072	1.3845472316718936	-1.2291947714608153	-1.00063398377933	0.17020752246093074	-0.13775737081463332	0.08385170821160555
-0.34008367261824224	-0.21328844477712838	-0.22284081379704243	-0.526432207664127	-0.1458422391298126	0.13060342037232314	0.4300898741482717	1.0434804473274037	-0.6658595303583816	-0.16741392157002385	-1.1596073371226143	-1.0103546876326241	0.2483177647501022	0.35613385087951566	0.09504055414933407	-0.9034810550361044	0.5512914372894488	-1.2452968186727118	-0.4245866311569156	-0.1438987905777476	0.6486453108749581	-0.5411170277768002	0.8682141165308896	-0.054418248041008054	-1.6947650350894707	0.3824043718996203	0.021709047605262877	-0.36269142333674786	-0.03599766326457967	-1.254139801926057	-1.2784324386397314	0.197619843318208	-0.42703166109484886	-0.1766532517850595	-1.3381838246379245	-0.7051683726792111	-0.5829740180464401	-0.48270041434999555	0.40217475916381423	0.26498584591840857	-1.2882318234374615	-0.12936968344592362	1.4262473900436201	-1.2546793762721358	-1.0443447303677864	0.07069936204837324	-0.10440550348739966	0.08374340911398
-0.3759245850863483	-0.1307440123336477	-0.19483080593781082	-0.5095043530165425	-0.08752157899997488	0.0625507411104583	0.47483811654696445	1.0322942258306382	-0.4845893854295677	-0.19890280945567135	-1.1234273667641332	-0.9340487233692617	0.2159810383985384	0.35565774954701745	-0.06513246805707669	-0.8940084596324258	0.5508781368881267	-1.2073220536622984	-0.5577948947998376	-0.18087298153589335	0.7035536765599026	-0.5417603116685493	0.8068285998738121	0.02766836421768113	-1.674836024800975	0.3691801529258999	-0.12678108392702597	-0.4346513056039347	0.06866075346995595	-1.0894955213751083	-1.315370440318782	0.2293114455977176	-0.41433793402083047	-0.2716605561093445	-1.2915815909698152	-0.5973687132336782	-0.5420217040428451	-0.7100558923677742	0.3713298551158205	0.43530896737326225	-1.3266064529621304	-0.1827034104705679	1.3703711653939565	-1.2062252773839979	-1.1157525015175564	0.017078685361317947	-0.14244078913531344	0.14501856497540175
-0.3070904986007547	-0.0660499954691479	-0.26787314912819893	-0.5696282229106728	-0.044024200026569836	0.004143777958772517	0.4508219519908419	0.9656602621960705	-0.3228852869046185	-0.19302598211712504	-1.1729053500919875	-0.9110517029778856	0.26784232046230577	0.30879645905252756	-0.17579387713092037	-0.9063990462853688	0.4152047917843683	-1.236360914321271	-0.6962619470351106	-0.28859802209125085	0.7043690040800865	-0.7150329960267183	0.7661110076495312	0.10258859925201777	-1.6198509528360792	0.4397420372869482	-0.17933940325654962	-0.6024565706554379	0.10714163833733108	-1.0137244277659856	-1.4047799095777236	0.3417717408078781	-0.44180161781845284	-0.38949285975081127	-1.2885312654659704	-0.5329526919383349	-0.5134896072501134	-0.8602264529905794	0.35209102678771165	0.5146780786533375	-1.451081742736814	-0.22152827671868977	1.3387629480062841	-1.0907630049964492	-1.0311508788285233	0.02286610327523192	-0.16939301992616393	0.22582963179871465
-0.21921194652984663	0.008485417698882603	-0.36400923829908766	-0.5544924711439592	0.057235482689227915	-0.058249571789577945	0.4639216946678476	0.9770775143989783	-0.16204661619777946	-0.14844492061450945	-1.2499004410960812	-0.9605177968927128	0.31572507688397217	0.2379885573480741	-0.1644047292491518	-0.9279237949624102	0.25052638864805676	-1.195067362304425	-0.7284250521019043	-0.4596526077458334	0.8010352642383195	-0.8322213398819122	0.8824346599615366	0.07625521148607814	-1.592254316276697	0.43445175140331793	-0.35007475801301735	-0.7880691505980763	0.11647611322012785	-0.8677626770643847	-1.4009401618108375	0.3902204377435646	-0.5725950571812041	-0.4110198206852626	-1.3503277671460938	-0.49412040024509774	-0.5490059827363696	-1.054279981717174	0.18884318162360408	0.590958131774822	-1.5519767115750729	-0.2026393956144902	1.3412056673694388	-0.8583100261103798	-0.9316949562381666	0.035036827133427664	-0.12862794218416992	0.28378025461298284
-0.1693467523534354	0.07402596788120715	-0.46303373573907336	-0.5542542026943267	0.12558139820954478	-0.15817364597551734	0.49090040282576747	1.0809347089768102	-0.09426471406203914	-0.14330817456218503	-1.3015959751161452	-1.0783493156813997	0.4205612597389491	0.1943742464518869	-0.20372931013697296	-1.0359324787288318	0.14603668225874783	-1.111580470203354	-0.7325786873848157	-0.5688369146984183	0.8316063463180814	-0.9306473791509118	0.9504229333096728	0.08039126656139844	-1.4921143451083119	0.37228586692503685	-0.3230589518543844	-0.864657610600989	0.14110164231005112	-0.7579896209378343	-1.4277835879746643	0.5298109624906082	-0.6319917888354976	-0.587147363665685	-1.390811922672535	-0.470155084068521	-0.624196723090166	-1.171334015130676	0.12666710529732575	0.7087064837370434	-1.6410195939599448	-0.29325264450293476	1.3113049725239407	-0.7551317689505068	-0.8858427132172549	0.04933725928643283	-0.15405361167330844	0.2926230940277693
-0.12288879650718953	0.13388977398093818	-0.6006152671483538	-0.5714253606810523	0.1787459278342853	-0.17134028392392317	0.5578666523397313	1.1689900367825434	-0.04644483375037787	-0.13910216194700867	-1.333085662110879	-1.2227843421643938	0.5620281581684357	0.10459122686179737	-0.19604199996393212	-1.0100163079135984	-0.05195570817878888	-1.111031694399141	-0.7217523830839323	-0.6361760899476022	0.8766154432499136	-1.0331838725605873	0.8953661649900656	0.06293234538281664	-1.4886866178198357	0.3116468315349557	-0.3524369396257906	-0.9567570860022544	0.12672827848481374	-0.621790284767443	-1.3858481713613826	0.7232044334595351	-0.7042053437361566	-0.6156928905931529	-1.5143978859323004	-0.495449898086788	-0.573448209252985	-1.1970152124466373	0.04275481535503818	0.774623408091233	-1.6615937894843569	-0.2919897251267817	1.4264516980609645	-0.6310324622584268	-0.8392316211971499	0.04446387906299978	-0.16409271133240064	0.2970403014112278
-0.1027111611735068	0.0718568750822202	-0.799533548824531	-0.5324074496817164	0.19528599646992129	-0.11751201711465387	0.5188516074853838	1.1800783305761047	-0.012355120010313716	-0.113723487622211	-1.3259645680187562	-1.346175164650124	0.6079890462613227	-0.06450621609651949	-0.3028501876736871	-0.9638542812580912	-0.10226764653238507	-1.176355839513828	-0.6748524818345338	-0.6283869761822032	0.9252941857970539	-1.1210171154062647	0.8584357417290717	0.12102202795085396	-1.4530449098008293	0.2529214814148364	-0.4483055689865564	-1.056844592551081	-0.009394906694304827	-0.4769055072288101	-1.307925616121293	0.9002467118048442	-0.7045033541386971	-0.6272328643323393	-1.6698641940493413	-0.5715094720640028	-0.5213208797154969	-1.2331691044806021	-0.08872406701346677	0.7973809278669806	-1.55922325921353	-0.3505505158177967	1.4994354828636927	-0.5601562554301343	-0.8941365781975399	0.05836983705259961	-0.18070632434044281	0.4332285976117867
-0.03307954761479111	0.08198856028104237	-0.8691004326987317	-0.4590738371150083	0.06675900939196949	-0.06767627530157996	0.5590978092547473	1.212210418239915	0.02209279423192667	-0.10219703397288152	-1.2513894691770582	-1.4614968315364194	0.7208233039606831	-0.16622627606791823	-0.20423884877531032	-0.9212255539632703	-0.22330366682322209	-1.3003630514148559	-0.6342667059482492	-0.6148266464284886	0.9342906929975239	-1.1665289338822595	0.7678676573614316	0.1630364527763894	-1.380020591007688	0.1798983807865527	-0.3063590256924314	-1.172365712546465	-0.14323574653668641	-0.355586209568277	-1.2227138923631995	1.0800452638235079	-0.7640446785395534	-0.6181931908067743	-1.7292199736804565	-0.6205168937241352	-0.4564736468204126	-1.2634335296302521	-0.10576632991195796	0.807276379057553	-1.5084086050885737	-0.5114857382538591	1.6069826081559533	-0.3538596094702752	-0.9665843385322009	0.11456224729159367	-0.13071947391550212	0.5000885223365418
-0.04273751673854852	0.08315313890480794	-0.9453742692941425	-0.37834271065608416	0.06237802701921018	-0.022983962587739097	0.555621140862678	1.2611962155851881	-0.014854207549948895	-0.055680800925662674	-1.1779702735866668	-1.6198442831292001	0.7939686916130748	-0.33240514700700075	-0.1272922801829055	-0.8215883293240938	-0.2982050863906542	-1.405601650219947	-0.5761240341346452	-0.5701677525699869	0.942658522633628	-1.216248434074608	0.7348196508917133	0.1948475601649255	-1.3255057915791548	0.1863074523280855	-0.24100244851437802	-1.2936092232639913	-0.31812838019612333	-0.3202390517474214	-1.0843825454048581	1.227903543251371	-0.8631656424670805	-0.6277855939977007	-1.7440981296396896	-0.7154539063656036	-0.4115473657962518	-1.2694965608691062	-0.1169159255243778	0.815957866449604	-1.3369835729203616	-0.7666346071394405	1.6328858935779142	-0.31366593708430085	-1.0508646581518648	0.19047406991885493	-0.16932333027415306	0.549327062252971
-0.060135687206301205	0.08914867243303777	-0.998330717314172	-0.3004678660911864	0.1520142616874705	-0.05444344341793803	0.5475812518744709	1.3280825966737644	0.11453793648387253	0.016378491602282857	-1.0580544134223904	-1.6674112740379712	0.8847265762177955	-0.5163195142123848	-0.1615142946048569	-0.8111257452024004	-0.38660528999896193	-1.4404879118126315	-0.44140347580115336	-0.5122693495201254	0.7526180693341415	-1.1969749354985417	0.7796985694663554	0.26660004262285103	-1.2286067698409284	0.18752452568254732	-0.16429045691313002	-1.4059069897917928	-0.48438095454219976	-0.2983088827752363	-0.9663041610753608	1.3378454650731209	-0.9786276345877294	-0.7496988208799773	-1.7480550123449217	-0.7798876376306296	-0.3739439634119914	-1.223727781686322	-0.15561046953677676	0.6406238607113157	-1.168120504558147	-0.9896135531195182	1.6145481438743352	-0.23418493276064653	-1.2123240405537474	0.21075384505340394	-0.22622461532650534	0.5341184542222648
-0.068974039102444	0.1669665602127577	-1.0405911589818808	-0.23316837495013742	0.22136628099871794	-0.08622157131630788	0.5948280480597228	1.304985530083585	0.22668732513842835	0.11387795339065077	-0.8933290743102257	-1.6296209234926529	0.890327431725985	-0.4995489912880129	-0.24586919276998379	-0.7871026250873674	-0.4983451371266522	-1.4200183482370605	-0.3771791235612051	-0.5185109976716107	0.6514566870782555	-1.2072427545352582	0.7413502135732388	0.3177137416774694	-1.2313405279487015	0.23359843405061814	-0.13750836250776396	-1.3539294921223604	-0.5051496506611199	-0.31831144678509216	-0.8707810490370799	1.4290586096530005	-1.0526582043949	-0.8199144043032389	-1.6711928110451886	-0.959093871685478	-0.472350207671315	-1.1752336597767725	-0.18660042910730618	0.5339383099829226	-0.9329556280391043	-1.0923826616499759	1.6157082371541638	-0.23314030663491775	-1.2622503032182748	0.2563820706009852	-0.36996299655340226	0.44837074314679315
-0.0855239424849742	0.15533052964651153	-1.0943351355079447	-0.18559002961273383	0.2749768807213729	-0.06521138722737833	0.5609156437172189	1.258407139361689	0.3205344785790664	0.23517238516821207	-0.7843300456126924	-1.7164462451749647	0.9400270950387712	-0.521741646238695	-0.2597398652988247	-0.7975301748623806	-0.5036865665044218	-1.3278603879238886	-0.36941693298651435	-0.49226560364172023	0.5032688174489125	-1.2427182062479631	0.6778849413716279	0.4068256396766679	-1.2407548183852697	0.3124286946753425	-0.05445933977454474	-1.2406125356211624	-0.4878121818453744	-0.41227175935050864	-0.8222274359426051	1.5548290579187811	-1.1721470253094133	-0.8083854167608042	-1.6633443685342777	-1.0383502688175286	-0.576355648804323	-1.1376302117841655	-0.2186747044278548	0.368819053758301	-0.7642349946922393	-1.1141267228921365	1.661634183121657	-0.25149171149710997	-1.188525477933968	0.21307703013321544	-0.41841941168993335	0.31306267309873814
-0.10893224949458591	0.25011591869766464	-1.0822729028299556	-0.15356177666322451	0.29393403986668193	-0.1133132602178136	0.5087964855378435	1.1812348919469464	0.3699777203950101	0.39168003091818265	-0.7362970311884629	-1.6768698628264709	0.9902656673886711	-0.5310352527123576	-0.17965037682608404	-0.7764561802371048	-0.5730203009542271	-1.1851349649958614	-0.40239219273042315	-0.4810090287060705	0.3863660021528093	-1.1777717125817153	0.7231513648428716	0.4285869311547392	-1.2588775744675416	0.26721928069697864	-0.036637142725829575	-1.0993364038984208	-0.4926313121141425	-0.41991927634252424	-0.7539717491154432	1.4577787510000704	-1.0648345541835056	-0.8803092041614683	-1.612836379448043	-1.0462102774666164	-0.6686547912814484	-1.0754834303498693	-0.24765700358301296	0.26965467374532043	-0.48027720135457486	-1.2459605851960318	1.651243078037832	-0.3067747690516399	-1.1960064461487503	0.21453936906132104	-0.45885014753648196	0.20734692644560462
-0.1020863555348038	0.2932197640870924	-1.1359531537032617	-0.15990951112766166	0.39116707101133186	-0.14603990827051821	0.5523918784652685	1.1485284469169013	0.409273244305688	0.5546645482043916	-0.6426647068456409	-1.611877667949372	0.9430012081900265	-0.45640953964478753	-0.18127137718570316	-0.7249493279682339	-0.5965544569322716	-1.0919996711198956	-0.4673443500907397	-0.5109634014893106	0.40662455015369164	-1.1357389000954246	0.6135543234323315	0.4677645253591865	-1.281534061470356	0.257003530163188	-0.04525766380294349	-0.913175330631822	-0.5117845499382427	-0.36057263615883184	-0.7185804391522692	1.4227942931405102	-0.886777072281437	-0.9884779294462834	-1.5893504888292116	-0.9734329512038797	-0.6625766553352396	-0.9927348149387552	-0.19072407258524943	0.19296916355968066	-0.28622599953663375	-1.3574445556479708	1.6558791775458055	-0.4551038755504752	-1.2885532052367072	0.18469034804340753	-0.5380076967107877	0.10208804246448955
-0.05523657801542951	0.3391760457580656	-1.1738802509834758	-0.045607121803896186	0.42145445723548935	-0.16116419177072022	0.5287329233298705	1.0467159227417304	0.4019525994162117	0.7024736505203175	-0.5310477743171907	-1.520461975098288	0.9097876982015161	-0.40563245345635857	-0.18819136226178376	-0.5507756360219702	-0.7018557462400566	-0.9786257538656609	-0.5270616114510418	-0.4918476113094849	0.36344247311054245	-1.1461987360070913	0.5918610967076722	0.4849258683582677	-1.3168176052666216	0.2362732071846385	-0.16114665321215896	-0.8308612359210962	-0.506570192567118	-0.2695696837297227	-0.6931086008444206	1.3346963306961395	-0.7616500846258415	-1.0726256775165754	-1.580722326337068	-0.9790593969968476	-0.5439748774479768	-1.0149622500200797	-0.2700350682187228	0.20889077022527136	-0.10301328580608644	-1.3894183565112954	1.6537472333904866	-0.46249800176811284	-1.2702022099318766	0.1263101948038739	-0.5267194468843914	0.055381769745477226
0.05738721239660603	0.4459686496970753	-1.183668166784005	0.1860455624614197	0.4956585518073703	-0.21596773116212947	0.5116069761160197	1.0282284663475014	0.3821953138910729	0.8528099358583544	-0.4844807512372931	-1.4714845168340356	0.8447877663319403	-0.3969953822355846	-0.23762193075068255	-0.4700047649684798	-0.6801788705124557	-0.8220027764332786	-0.4297935138178996	-0.5396949777158608	0.37150790088024266	-1.1609630639250579	0.5035240218625296	0.5019893015651669	-1.221617783654803	0.20865129169091082	-0.3110479174501233	-0.7566833521788915	-0.4991675411117463	-0.21390996790439148	-0.7444856137824093	1.183156589678174	-0.6628725341283939	-1.2785453601469141	-1.4664768106209816	-0.9490761868216028	-0.4847508891569664	-1.1764548236166366	-0.29228417686098157	0.23437987966147777	-0.017603954492574618	-1.3935017031531973	1.6361055961840552	-0.36929490071817905	-1.2744505250155158	0.25110432758579765	-0.5138694961704207	0.06805650291667267
0.15026440709820132	0.470217409062964	-1.109873860891082	0.3217242157243902	0.5879867687314594	-0.3524646646051706	0.5129891935533359	1.082677894556202	0.4032327782584909	0.9754466351785451	-0.5243507982731311	-1.387217609217743	0.7911247997768155	-0.39235618017563967	-0.23783179768272666	-0.4121756248372469	-0.8044581674692513	-0.6433667905100082	-0.48669096562691755	-0.6519596068789226	0.3692902182933354	-1.199917493176166	0.41808665608920415	0.4262672012913077	-1.101148456962189	0.20539587246661656	-0.17983700364284494	-0.6862852448449499	-0.4805619036835413	-0.1025220783388947	-0.8347393627520848	0.9777534729934686	-0.5702931248163463	-1.4562279843157744	-1.3705788700873094	-0.9036112221037012	-0.5143876389646777	-1.3314488619192506	-0.3438131996186956	0.23790154297130903	0.04245987658739805	-1.3717911541057108	1.5216273064231085	-0.2746537693391801	-1.1838751782852222	0.32975450298780346	-0.5104019622617046	0.022938513108688538
0.23626378958134414	0.45276718437093216	-1.13329476059432	0.5328237262814403	0.7489022281738976	-0.5237010914395366	0.492970532945374	1.0417030181071842	0.46194724736543513	1.1208173606566079	-0.6293301433889393	-1.3686611817515169	0.8413606182303142	-0.3756716843797838	-0.3036986283552486	-0.38767765908920443	-0.9275353856604974	-0.5452639992804423	-0.41874227091694916	-0.6968464232125854	0.38697711023074577	-1.2940822864147818	0.412129822757207	0.43039740806360516	-1.0429559224660079	0.18398759118081282	-0.14925541738478013	-0.6173667012269923	-0.3645405712601673	-0.02259416785813082	-0.8999969889832439	0.9481177727730064	-0.4346939792059855	-1.591387059156964	-1.3791747173641273	-0.9110526504105305	-0.6009422066038121	-1.3180326741547526	-0.3474538088117497	0.23328654518101244	0.05385771082966893	-1.3211895820513992	1.413648602914584	-0.26384548359796084	-1.1295334196649978	0.32007102500250734	-0.5321718726188729	-0.03952289797788271
0.4269572289381047	0.5077287916317329	-1.2069030564737893	0.6405273616100147	0.8644344767173877	-0.6621412406145816	0.4621610155337936	1.07309941613685	0.477711259926354	1.2226882287687255	-0.6422722312117075	-1.3143201480517506	0.8557919849915816	-0.37169956650175506	-0.3412105178787854	-0.4436405541697672	-1.0639444425090077	-0.4286909723995911	-0.36852371761151603	-0.7192716573257432	0.41230396932151087	-1.3126342126054182	0.44894983541938965	0.40600573199988854	-0.9963916616055565	0.10526589330421059	-0.10844618669035914	-0.5704769300342927	-0.23082822335881087	0.05010356294276961	-0.9602700287044549	0.9633408317952906	-0.32542372455441726	-1.7843671928411304	-1.3868740482386048	-0.8219688406248267	-0.682175362031324	-1.4469926282653065	-0.4940960463249301	0.2020807011971469	0.012350560856842085	-1.171807372767395	1.3495179770993118	-0.12977221048770754	-1.0524431742312397	0.39266768200064156	-0.5521429056746003	-0.08937434348938812
0.6108059694806431	0.5392313890325697	-1.2727135714651898	0.7440580964036138	0.8582021310485441	-0.8140921903923136	0.44544136558127734	1.0405813732419333	0.3815323390183282	1.3350376018550598	-0.7046629201206385	-1.3469431994256826	0.874562068051827	-0.3521466979434579	-0.30490875171899956	-0.42127494140586563	-1.2343703750689876	-0.3031553783326598	-0.39102154359509506	-0.6479503692100256	0.4630293503376855	-1.4431300829837426	0.47137941754966056	0.36270998434751195	-0.9357850544896117	0.04641496644631633	0.001059074683340544	-0.5533111983789836	-0.09527135491678888	0.06173284714066661	-1.0226426228797956	0.9286010987918253	-0.20800739967396797	-1.764594176080673	-1.392138658461206	-0.7230649684016452	-0.7510369225417317	-1.4807947756422355	-0.6538902266097992	0.18573174670385365	-0.008030361667214913	-1.0498242120917483	1.3515909047170551	-0.048842596532929904	-0.9118052634843483	0.4865063978584395	-0.5497437709777468	-0.0876960190386197
0.803846667560772	0.47316822954195664	-1.2916004770904939	0.8160795591662138	0.7740539321115263	-0.7983931877838194	0.42408209974738564	1.032722136767988	0.29003584097605983	1.389733821622269	-0.7760733992779905	-1.4566971599084213	0.9162085785922065	-0.5057103268327535	-0.25188952855821845	-0.48505523795908767	-1.3429978171336583	-0.22982158953428167	-0.3614336150187922	-0.5685452587497288	0.5443006270580776	-1.4810817641874572	0.5174811815571725	0.26331539908457413	-0.8937136538936233	0.013010668137448927	0.059657553273123956	-0.7024610844813595	-0.05714542535109997	0.04534161513771047	-0.9893965528807647	0.9165291788642982	-0.18188035023306787	-1.7592409700351208	-1.4789020109139763	-0.7608489224908309	-0.8624719459488395	-1.5572678993831255	-0.7981240704284114	0.17156062225941585	-0.08307448343614655	-0.9547268001019003	1.4438804461098163	0.018229283041745308	-0.8750592084537445	0.542079894199609	-0.47186337415720303	-0.0003361593706519117
1.0285907128063714	0.44690173539118544	-1.2479906016677769	0.9399626381404282	0.7987695887838558	-0.7462902693321691	0.4295243760326929	0.9970213814083436	0.20220922733459182	1.3947430259285727	-0.7528592438244774	-1.5065610397763223	0.9421463892509265	-0.5846951092894139	-0.1684903982597938	-0.5227920907952087	-1.436961323929006	-0.2923479592558152	-0.36325438532457305	-0.5142292593103565	0.6987610100420937	-1.47187719962935	0.5590596347559372	0.13568373301678344	-0.8120593868729447	-0.08189804845052315	0.23172996194910778	-0.7947505372112592	-0.13951661080171096	0.13450105092628994	-0.9464663652992824	0.7903266499375603	-0.0746386933482199	-1.7469594066412806	-1.445252638840548	-0.7846569093158229	-0.9072307978555647	-1.466347352511336	-0.871075318782941	0.23480651943214054	-0.14085503805793087	-0.9504752379742054	1.4995187956731566	0.020671566730769	-0.9732455249157074	0.595314593089855	-0.4838074646664163	-0.01122713536772913
1.1824051448494435	0.36085105808812346	-1.1979616584659685	1.0001276809179893	0.7944545617934453	-0.6841730559447934	0.48856856194474074	1.0207384152442838	0.20430823243813528	1.3828849458890982	-0.6894892099044577	-1.5866294254820974	0.8842554984978998	-0.6519949147874856	-0.09537057716445477	-0.5924293964199532	-1.413971411958776	-0.3972010433087532	-0.25800993436600994	-0.46862699360761084	0.8362369704960629	-1.485782345707819	0.5411768550511815	0.12649779500999903	-0.7150239216212929	-0.06912211111723239	0.3603240199117484	-0.9280852559021892	-0.20168890025021943	0.15489840525009388	-0.8446981242972036	0.7866469264804221	-0.15408572101841123	-1.6968037656668276	-1.4195084917278185	-0.8445040825371164	-0.9186320422559436	-1.4159971434995848	-0.8584231125590611	0.15820867260877786	-0.24097250535867168	-0.859044949060077	1.5902678132357237	0.06339672410352229	-1.075763924761537	0.6134187557506271	-0.5123328498707304	-0.0017150100221183574
1.2595318955128953	0.2278557327702629	-1.09599096909067	1.0564762377255446	0.7898595831850768	-0.6063074578989676	0.3431372521886139	0.9570694664424796	0.24156606858642501	1.2636303787758627	-0.687619791965176	-1.5948874593105768	0.9146889025885159	-0.7064471568800617	-0.1760937294141372	-0.7093132823176542	-1.4628974156141898	-0.5070331989687085	-0.13976220603958484	-0.30523952552130507	0.8005689493985326	-1.477668082382426	0.501709016838977	0.13890112576395713	-0.6317746590477211	-0.05742077021692658	0.5728507173681009	-1.135916380297528	-0.24167078326744712	-0.0451535941410393	-0.7907477015605625	0.8725705165759308	-0.3028262881457865	-1.663732962313011	-1.3803341411254462	-0.9611694917074021	-1.0242096707397903	-1.3224726192197538	-0.8768386887684481	0.16780390761354	-0.31660818156072523	-0.8520422453095314	1.6628993077490128	0.12105340861897332	-1.0988288950983993	0.5426718077391602	-0.5227273457007999	-0.021793463321869596
1.3322927866020629	0.11258462438039056	-0.9859610514195032	0.9843005504381749	0.796599090148032	-0.5290342612167983	0.2676913081235987	0.9976452926768233	0.2904122781012535	1.2556588857708515	-0.6702614501373543	-1.537293664852013	0.8526407773093465	-0.6843608746705978	-0.1755569064623395	-0.8928416617925652	-1.4031490308875705	-0.6259346232149535	-0.1449183435429206	-0.20926340559079276	0.8517196153361881	-1.4816250891787337	0.46543315544520925	0.16019439341567837	-0.5029554781174391	1.107772373307725e-05	0.7461861011774416	-1.1810854779721804	-0.354632878398944	-0.18200831817707783	-0.7320490668766381	0.8371819161435596	-0.2918926326845813	-1.5506500513742336	-1.2885208438090294	-0.9733733970901419	-1.2223615323305412	-1.2556753782309047	-0.7653265145048812	0.05062825578879473	-0.30126835036332156	-0.770595413995498	1.7852512176438498	0.13272530824395373	-1.1623146407200207	0.5055069866934991	-0.5403785134070527	-0.08995509584259119
1.3999645045735092	0.011011416266998987	-0.9680636157268759	0.8005685939275518	0.761985892604119	-0.40929593724450963	0.1676970913166787	0.8413538481125677	0.3883302951071427	1.158007605571019	-0.6307596882706151	-1.4768381094888774	0.7975708260905056	-0.5715259784893446	-0.161339257522061	-1.0769135508398182	-1.4397488489553083	-0.7139151691427112	-0.26654682531922375	-0.10048335413323359	0.8672187961635387	-1.493073607763478	0.4057862853791798	0.17368407227129679	-0.49166339422702154	0.13346651205805246	0.9869203415838788	-1.2359349918499887	-0.28876476674431484	-0.3467119615976919	-0.6714349687256684	0.8848947643583502	-0.31530319398387885	-1.4276125561084307	-1.260277160955398	-0.8855947889197475	-1.410988571941885	-1.0877857769487507	-0.702800019861301	-0.15282910300383293	-0.3533121918402397	-0.7107675335836652	1.8622966290987428	-0.05673319519656048	-1.1251958741289485	0.33936708272074434	-0.5894249746153633	-0.2720380321923188
1.4753617293238108	0.016212208600225438	-0.9494453912321161	0.7206177263811286	0.6760537077357542	-0.3208229466032357	0.1865879426243378	0.6971184839140258	0.44808591303326517	1.1599747294914617	-0.5713150821219155	-1.4127378801750525	0.7325005274197843	-0.4672980987028792	-0.1638258232749525	-1.2417814681364534	-1.4261207876759103	-0.8018828992881408	-0.26025777266839156	-0.0420207922618764	0.8709781495095521	-1.5614023445483187	0.3902883959647619	0.20917444753595804	-0.5359468020871441	0.23999359687915828	1.0677239363249664	-1.3603826643436512	-0.19856838168248217	-0.5713179688002261	-0.6537797723425754	0.8639399719581151	-0.3375574658701315	-1.329658001453263	-1.2313269751655456	-0.8511061856075779	-1.4581200680580924	-0.9796264615143192	-0.6827288620976659	-0.2096655498228004	-0.4362387676814339	-0.6627604615312864	1.9462050307461574	-0.14377117279369894	-1.0772363534524687	0.2322205935406217	-0.6627196449536943	-0.40665529357749
1.6351727290705278	-0.0190739283881191	-0.9285261539783359	0.5542205865931101	0.6285665033668228	-0.1677310790739404	0.2655545347271547	0.7125841253372803	0.470757754504893	1.1467734001324463	-0.5142535677471096	-1.285788474946901	0.5330601213452383	-0.4338451355368168	-0.24228843188938837	-1.3095172855893664	-1.4057571539153784	-0.8595682173709325	-0.37965486043663177	-0.005140044503511254	0.908786650803626	-1.6283514777988413	0.3618214042569792	0.1333892175063533	-0.557949774579013	0.2925819448412638	1.145441217956795	-1.4499868795785675	-0.21588700312079875	-0.6246001200034315	-0.5889610186941059	0.6969003822407571	-0.3230682091498303	-1.2253632998284112	-1.1482852968150254	-0.8260333828432384	-1.5275351025341837	-0.9086536390534599	-0.7038398446558892	-0.2648598825508959	-0.5067681310850213	-0.6044666887417596	2.0218532991619553	-0.24995205846485016	-1.053118427056845	0.13520386768589585	-0.7041670917656753	-0.4627376385640044
1.7456141980030413	-0.07596881057834011	-0.8525780932537108	0.4633383482878105	0.5576823865563315	-0.09178973185410745	0.3284701951305113	0.6034182244209834	0.5020352620414075	1.1342146883880952	-0.5267797554709706	-1.0959121505024103	0.39406498737866646	-0.30234285104881065	-0.26474823510166445	-1.2823695441536507	-1.3656459282319249	-0.9174757991661444	-0.416930796474015	-1.2868135292731787e-05	0.9651416776660697	-1.6746192567981328	0.27351201107879547	0.10329892869253754	-0.5715519033098658	0.36740049692426335	1.2222702358613315	-1.399432414070644	-0.15965901926995058	-0.7641600808098793	-0.6480722700392055	0.5010039464854715	-0.3120657872791106	-1.1013763748744672	-1.1471892339580438	-0.7426678097391187	-1.4676530020680416	-0.7614262983625084	-0.5798635461726307	-0.21753429393918497	-0.5541173331206981	-0.6165174788667878	2.132325926228784	-0.4150340718245003	-1.0198048068158747	-0.02421137631990966	-0.7271536234344504	-0.541649919367274
1.8758678883033937	-0.11337191486826645	-0.794272565610684	0.44401420401840336	0.5627873965150083	0.03544344051820492	0.33730828281945946	0.5712568826673994	0.5792705604180683	1.1161990820658918	-0.5458664861520341	-0.9201145608230574	0.2340840232922937	-0.14689668442700748	-0.35906904476756807	-1.3656320889608644	-1.2471736459208196	-1.040084789190536	-0.3780538052491927	-0.09270169750803581	1.0525296160615247	-1.6379863113660111	0.20454387036122848	0.08295312367983612	-0.6028260669437354	0.3622023938608284	1.1920149371156792	-1.3314252035738536	-0.185859931408364	-0.7563706920054967	-0.6677545640355799	0.3676171701819585	-0.3328484489505438	-1.150444598247144	-1.181669337888326	-0.7918098005460077	-1.4877974787952715	-0.7169775732792886	-0.47153690495298656	-0.14930674343791095	-0.6179867805035147	-0.545058970554959	2.152059383128493	-0.5450314353562631	-1.0641631053153167	-0.22076375083206265	-0.6809592796610604	-0.444070774894944
2.007821977316721	-0.1297023581462138	-0.7290657220055381	0.36664394078663803	0.5478650760556991	-0.04577619735472789	0.42149717102926954	0.6322148800211902	0.6331932907528646	1.0969428667376009	-0.5698493744812364	-0.7221752914752502	0.14671938537488202	0.015326775478527432	-0.4137087308566453	-1.468193428900826	-1.1581580176482231	-1.176542413475177	-0.3016234433955821	-0.2609117537628428	1.1948162052494296	-1.5845983005587938	0.19231007702872754	0.1508746391013609	-0.5957621096228315	0.3110771026869682	1.3721005798871475	-1.28288904159791	-0.14999439861125977	-0.77989979170292	-0.7803099398737098	0.28741427685324333	-0.3281051732800492	-1.1304695979082786	-1.115528286330536	-0.6933428321173785	-1.3846744130581048	-0.7097935202357101	-0.3207742917959135	-0.11302169946700738	-0.6655258958929929	-0.5696061984696698	2.022530745700571	-0.6228477666730468	-1.0416520385198287	-0.27821086260316663	-0.6315707917467343	-0.43404868417823705
2.0497694395062362	-0.17149346669846233	-0.7494682647775022	0.22184161092086252	0.4760164805875	-0.10164589428849213	0.4205519273390994	0.7056085880429783	0.6547964208073818	1.1157653151759934	-0.6868487232627417	-0.5513098165186429	0.110612479888254	0.1885968709308723	-0.48990896856933225	-1.4100935778558399	-1.2101169138703356	-1.1584606562257072	-0.20893217979623097	-0.38259516528344123	1.3085930988602146	-1.619552619294178	0.2290612165417493	0.12985549070577843	-0.5989144955651613	0.3072539949928041	1.3959904203347286	-1.2993169933654047	0.02962995323333024	-0.814339187770029	-0.8686980930353011	0.31998795495393695	-0.31853187760510954	-1.1768353023757645	-1.2178251011447638	-0.5962927075639193	-1.3478011932014948	-0.8072312652352638	-0.2534754281000949	-0.17581030980010287	-0.7027662947425988	-0.5676666754244385	1.9201351310111185	-0.6729403141796423	-1.0645988152276016	-0.3295420897836604	-0.6103775579963828	-0.36542026883800505
2.112591872259199	-0.20830680158428558	-0.834200131692995	0.10442123468689182	0.42985125392174206	-0.17440883320211564	0.3955541789755985	0.6984105913045051	0.6668962313935093	1.10306915466406	-0.7324844418168367	-0.39926530814944317	0.1436463218770781	0.30127342821223746	-0.5284976124992438	-1.3638742873419707	-1.3325503174244788	-1.1865384333333857	-0.19833731442822794	-0.48974519927680776	1.418084071281744	-1.6558866364015472	0.30153669835486135	0.00871207094408084	-0.6375318577378442	0.22019723869431895	1.4113963196267338	-1.2091559695411624	0.16347690809967463	-0.8810583695980861	-1.0487369403346336	0.37081906702464645	-0.3506705005951952	-1.2536517070040447	-1.2341069377285887	-0.5027193625879994	-1.3092589405224233	-0.8735923649015266	-0.20250916267499192	-0.14499008548226425	-0.8053066738114187	-0.5328893603598404	1.8288311205724816	-0.6765426496805613	-1.0071991693957518	-0.44463704891146366	-0.5292056410105681	-0.30422459878149005
2.2381437024820086	-0.16273717489919695	-0.9327304969768706	1.3018952620191816e-05	0.3612110644575735	-0.27999461896705824	0.5066828219428212	0.7760600344129372	0.6123622154963376	1.203825259719629	-0.8162191022401337	-0.34071079106354085	0.15100273886000287	0.4012918829527399	-0.43699734990825423	-1.247705921307825	-1.309607104902282	-1.2164719957961254	-0.20231896173878275	-0.5898980808766631	1.5344883265629712	-1.7037642468543095	0.3667509214248762	-0.10981467911273686	-0.6311579073279325	0.1006948122560261	1.382349482208305	-1.1236276067912514	0.2822995766792812	-0.9023780268556385	-1.1642604747653091	0.34534443579527146	-0.248782135587135	-1.3028809828913572	-1.2933845837855036	-0.44705947440767524	-1.1871642001118676	-1.0416067454354192	-0.1842456012643588	-0.14053902885928346	-0.9862668028548957	-0.5004356223312793	1.6649425348985147	-0.6592841877806976	-1.013550642570603	-0.48349275400687064	-0.453015376158342	-0.23117156087217303
2.3444472482838745	-0.1423856983615815	-1.0027906518497114	-0.04136582820374894	0.2933381491079294	-0.3176771542706499	0.5482146316171562	0.8353154044052161	0.5574886699253139	1.2128856325717088	-0.9167236747440055	-0.32525419509754777	0.21004510586941127	0.45902565544764873	-0.3910464514678935	-1.1679755226308166	-1.3868656225350062	-1.249183479201741	-0.15211445379532268	-0.5909124045753195	1.6324892682602012	-1.6701410696056704	0.45210792451284	-0.25984420989229695	-0.6267510210364476	-0.0033139907424853954	1.4703417868866566	-1.1440753785639932	0.4700946160693208	-0.8650849650594165	-1.3026327962479027	0.3760203499465427	-0.3458095255238801	-1.2725066068744944	-1.3862077315808696	-0.36782900559725185	-1.1446878920016084	-1.0263501063819338	-0.26231936103799747	-0.08076237517338111	-1.1554618696230783	-0.5357313344063597	1.48316379812684	-0.6057306606229155	-0.9661188048100143	-0.5715880569418946	-0.4150605178429595	-0.05228537958939757
2.354062802622059	-0.1471541455316074	-1.0163943563984497	-0.08330412407891379	0.2291695071989234	-0.38827071865762386	0.6316945551900297	0.8564920114289652	0.42228685884499884	1.2407438201869525	-0.8967452634807135	-0.29354703873370197	0.31278253478090734	0.45320012747696514	-0.3236464474627302	-1.059128937386873	-1.3056627707736028	-1.3696755623061392	-0.06445940042814426	-0.6240040202254431	1.6638930716517109	-1.5689669192750133	0.6380328593263497	-0.37101087528835897	-0.5780148955918774	-0.16790657878063536	1.5136292483843152	-1.2184346759663676	0.4240444453435791	-0.8547341501209911	-1.3189123971835348	0.4019351660151152	-0.3822398829860793	-1.2852664118098072	-1.4769025646713954	-0.4825487488826212	-1.0037387172114578	-1.0671000626377267	-0.2119617962716262	-0.013580105681321142	-1.1376485103159406	-0.6967459092339705	1.359114880130431	-0.5689013853844616	-1.0627824889764559	-0.5909296666087757	-0.3598172569887396	0.09467462651338596
2.394161725301635	-0.16335927568479963	-0.9842284025904802	-0.1383284155691457	0.1910180831292911	-0.36352715997417534	0.6738857863848551	0.9301563146052729	0.3036878128348922	1.1606077078419048	-0.8952794423585736	-0.3710509823448706	0.4215443494746955	0.38270994446992856	-0.17143334209417524	-0.9218926212458347	-1.1316499811592886	-1.4339861592606276	-0.04684126401415552	-0.6238693338072787	1.6981443720436147	-1.3769697705595763	0.7707516313212173	-0.40292083120150457	-0.6029983060801187	-0.31860565504806887	1.4811492228042586	-1.2017622910128885	0.39164082416631923	-0.7757832762290328	-1.2806296729718176	0.48651580846894166	-0.4832023905426956	-1.2064416256831147	-1.40154489055037	-0.507604767688764	-0.9153620857382947	-1.0069538459508742	-0.057430281177328256	-0.07907998443776912	-1.145107625591556	-0.8505975695701423	1.3257739281548369	-0.5892943652807389	-1.1136129788039564	-0.6504585666910984	-0.290563333737617	0.24186860353202883
2.33098647412885	-0.18937514358606006	-0.9326958784465882	-0.17346648242281423	0.1963874178090342	-0.41089013457335116	0.6163122415829415	0.9481963366321038	0.27733032342186315	1.05833448970105	-0.882448282664234	-0.48245863200318	0.5068875989451086	0.3848417728137949	-0.0459624754546289	-0.8589466272957026	-1.0600720769614118	-1.4752184358182188	0.04858420207487397	-0.6601576968143572	1.6146625438808067	-1.1783223201574005	0.9016541382876311	-0.39547121024181886	-0.5875715573469501	-0.3117717702789724	1.399332725641988	-1.2002918354105165	0.3738297249052606	-0.8299162770769939	-1.3050226841787773	0.6136617277232942	-0.6025427719552608	-1.1914634212130846	-1.4004046250952822	-0.5165981912472413	-0.7587755502302757	-1.0137598628118014	0.0220727807972572	-0.04673642259785392	-1.08528186279932	-0.9552574660347014	1.2428934543994614	-0.6205666286527173	-1.1677775617316435	-0.6977817816756452	-0.26752258730934775	0.29258148175078824
2.2774919019924313	-0.23347650823756952	-0.9237157283526305	-0.24820906959186076	0.26662064687481357	-0.41714598825617644	0.594117362480127	1.0126113371854855	0.31967912243629754	1.0402198131632516	-0.7881322230602426	-0.5253285099703132	0.6001278932467635	0.3032776460042048	0.002229851263644185	-0.9905772491352801	-1.0188974616440922	-1.5177577219266587	0.006648552760327419	-0.7209471262774975	1.4899414104741169	-1.065904121250934	1.0399430139412473	-0.3788537030999278	-0.6139164910651889	-0.3173521637893325	1.2922545670749421	-1.2162768697079633	0.299305010613515	-0.7754980730401657	-1.2714833782978319	0.7264539423493873	-0.7728560790543795	-1.1238176246292024	-1.32561763767692	-0.5840349777635178	-0.738629226594247	-1.0691689060454928	0.18429714033702524	-0.1809022571740849	-1.122464401069391	-1.0290339909230135	1.1892390554134955	-0.6088105551371255	-1.1808628587338967	-0.6836046301359998	-0.2585803101340874	0.3162593533907108
2.1831190577663224	-0.15464612166369401	-0.920958302134674	-0.3600494575307393	0.32238759063795686	-0.3816394697772355	0.5046538396532473	0.9960111422451938	0.26431766224638586	0.9444524736037415	-0.6985842856456684	-0.5440948589653765	0.7204301482142674	0.24522958365116604	0.09108971375954365	-1.0822181128027726	-0.9483754319662635	-1.382196681763815	-0.09807642294067095	-0.7660969485324661	1.3703645090086638	-0.8736368748613554	1.0997655479106663	-0.3668716097481359	-0.6166917438085224	-0.2684824016974243	1.2035608090070329	-1.1889224709617583	0.4072268846009224	-0.8294018460730612	-1.2171928050368233	0.8191465473207407	-0.8761514174727912	-1.0666103180035826	-1.2460581546007845	-0.514692798759395	-0.6182263384573778	-1.1296562884384231	0.245102938807147	-0.38587987580084654	-1.1050903622109098	-1.1099928919112023	1.1741559207812	-0.5866323979711272	-0.9432373214759815	-0.6829207559227004	-0.3348359485118394	0.19999182251726016
2.069983143903527	-0.06440318455698377	-0.8663480011940992	-0.4655345636362931	0.4176878998480246	-0.2803091523913661	0.4255664082381071	0.9014117387381344	0.25181509791758516	0.9620286008794725	-0.6423884551416627	-0.49963020210203996	0.7311077927455152	0.29190588301794956	0.2706348779866329	-1.1087042677832002	-0.8850906852492741	-1.2890209380748776	-0.23278207500501752	-0.731530269122325	1.1354017727102852	-0.7240986442677151	1.0935039642411377	-0.3623257979682368	-0.7049142164515562	-0.21897030987697735	0.984134672456302	-1.1493537515831864	0.48093214200287215	-0.8221416799748139	-1.1319428645558305	0.9338567116981125	-0.9718439832906431	-1.0591571239602842	-1.055492213711061	-0.4588097418107856	-0.4852915105930823	-1.1650553598825235	0.20761523011544952	-0.6161314111676078	-1.0977188543853589	-1.136940848238259	1.1367896339322967	-0.5848744684805867	-0.8140264488201984	-0.7947055591837537	-0.4227796574083376	0.0712144746934286
2.073705270884243	0.06914553512837565	-0.8632168326342955	-0.5323911433926201	0.5140389478139074	-0.2224560194659868	0.47381772502734343	0.7837243781946821	0.227995444148476	0.9332545046584407	-0.5761935272052993	-0.4983783814989044	0.6590104051166641	0.28504097939164436	0.4318791083081529	-1.3701105998836538	-0.7302492019684313	-1.3221012657032887	-0.3375939442918252	-0.7577994082565355	0.8938176343967393	-0.5501953842651051	1.0922086151365147	-0.2655201147049742	-0.8186028205098609	-0.2146705178286478	0.8600679304203762	-1.0992560755539622	0.4315429497995715	-0.8193593150429178	-1.0142373205091622	1.0243825153292259	-1.0598082704564769	-0.9742407695958553	-0.9545715654238037	-0.3727987390915655	-0.3344288956755507	-1.1578744931764267	0.23811319911517556	-0.7355584483669219	-1.104672272862004	-1.0591775665242105	1.0760481175812204	-0.6492749143810543	-0.6179902775854492	-0.9847973631741601	-0.38183751320912035	-0.014997402077216527
2.0809641699354637	0.18984238928148328	-0.807661841949467	-0.5643135345627309	0.6116947065539591	-0.19497953537002544	0.5346101610431286	0.6489120917093085	0.2231271342138525	0.9147480098805912	-0.5018150349953183	-0.5103969918277131	0.5601046242071447	0.3140832481444692	0.47284146816153133	-1.4434303096169536	-0.5193981082285226	-1.2508646795595755	-0.4313820906878827	-0.7854444878778196	0.7241690504951495	-0.4039586425170468	0.9908737889035575	-0.18457143389483296	-0.9472349427910594	-0.20111387167247088	0.7381386794949085	-1.0895884311265553	0.4145291950648714	-0.7516798707213359	-0.9538491761501188	0.9928505440342803	-1.093121964077079	-0.8996282494707486	-0.9208727510709261	-0.29558940610222184	-0.2370828538963287	-1.121758495798942	0.22801192466587183	-0.8089913156153642	-1.1031262521753227	-1.0215819093661973	1.0742371465105347	-0.7609413024888168	-0.4918663608889817	-1.1280604906945573	-0.3660787037876716	-0.12127316348879429
2.0082735562678518	0.29026530625326735	-0.757619981385613	-0.5654156490352955	0.6882106843209551	-0.09585565195274928	0.504833482392516	0.5433733356130948	0.1946892350116402	0.8625886909418667	-0.4430572659343978	-0.4312972747869586	0.4543419926180564	0.3372999889266101	0.4201561618310133	-1.5345260531660871	-0.3953342664784497	-1.2385914653913057	-0.5054461959737793	-0.8466182217152767	0.5431523887750559	-0.22817522577642535	0.9006507109621833	-0.13534496251234848	-1.009999894935675	-0.16891369722665658	0.6985519873694361	-1.0031812431678229	0.423029842751559	-0.6159097008679522	-0.8738446668061222	0.936068405920453	-1.2367273729860178	-0.8296425425962483	-0.8585452411560996	-0.23852163320786163	-0.16551628541590155	-1.0844635535532252	0.1736045452649006	-0.9377355314588547	-1.0359939813859975	-0.9009623239689178	1.1031320277068108	-0.821099026115722	-0.2599810636168827	-1.2744853732584212	-0.3702446080157794	-0.1744642216686423
1.9233581063986278	0.3919239416037253	-0.7654789044540309	-0.4225264977365466	0.6971894874031872	-0.09943131548828317	0.5150032519010131	0.507833653727219	0.15880037269150546	0.8248428495481106	-0.32412959287840365	-0.36218565304109906	0.3335562142181626	0.348658456413593	0.4331389978125123	-1.62344262853854	-0.3144071471848866	-1.142158310278489	-0.47301001889013194	-1.0279615021993227	0.3916482269074476	-0.04121281909920169	0.8597400603600965	-0.024067996056062177	-1.095451285098248	-0.13571300589287089	0.5043687766531766	-0.9675772527511427	0.3854054652673851	-0.5580347152384803	-0.8135904255810393	0.9179718825420933	-1.2388498768400997	-0.913243973178272	-0.8030873689622464	-0.2861969873444285	-0.007398641560410532	-1.1555439149040923	0.14186479932631926	-1.0558433403794019	-1.026170748156993	-0.7699032190295155	1.1606472614469803	-0.8301349269718118	-0.12393168200365379	-1.2402713141524155	-0.4092733396546631	-0.2646327542516596
1.840746353270592	0.47601770265923504	-0.7620781936062136	-0.3212659817121012	0.7652147952822083	-0.07862672197467706	0.5092922718174508	0.6460864530494772	0.22268386722791944	0.8474172030792285	-0.33594670114806996	-0.38651349774360133	0.15308160777223032	0.28814189218576935	0.4327264977740464	-1.6946001504198265	-0.28905070468375776	-1.0146511883223468	-0.5226778817981358	-1.149187553356604	0.23385066466630117	0.058419744962786124	0.7714364610688489	0.030300476070991556	-1.1783693913609974	-0.12974907007012643	0.36915397262464034	-0.8532439986413951	0.41005883955571265	-0.4237328124434515	-0.817825768074143	0.8761793817904225	-1.281721739335786	-0.9362925437367389	-0.7468228859115492	-0.1504631612159099	0.033829730929007	-1.2245602123534167	0.09044046828908332	-1.0774011192164408	-1.117409882821963	-0.5754723674560024	1.0701047000132804	-0.7028256272142277	-0.08058261939532028	-1.2073826406367578	-0.42658837585204934	-0.22547110265058617
1.7495639035993822	0.5137068899668931	-0.9073899050421927	-0.24452066048572854	0.8512617730800951	-0.19437833868763965	0.4488641566309447	0.6291996901802424	0.2548042239064291	0.8687252428996723	-0.3663430037198884	-0.2999700685980998	0.10542228066330177	0.30315417280175144	0.4121601833513142	-1.8170672277121476	-0.30824526816524767	-0.9801677227632976	-0.566877330053669	-1.2966757662069726	0.1770331159061424	0.13233840348542608	0.7627552408721799	0.06856611988414937	-1.1437989521162195	-0.10815227735572228	0.30161411637474533	-0.7465468145766041	0.37061968675458085	-0.4098621605633001	-0.821916816616195	0.9278733755759552	-1.2912392909995911	-0.9436879213165875	-0.8604288719751783	-0.1343273300347925	0.027765763597027586	-1.3168409839365935	-0.0613375940411859	-1.1348958230654609	-1.1136651601129062	-0.42131886684038555	0.9577124526562043	-0.6281984373760637	-0.05280057574682863	-1.156769653925489	-0.5509281792477914	-0.20356258153842352
1.6427305576429645	0.5755007711953538	-0.9914052889429013	-0.20402137972722428	0.8173793619180767	-0.2338143490452082	0.4144358337113765	0.6716369605649524	0.19375939377973211	0.943157945409687	-0.3956947945514616	-0.2316853599403506	0.07136626829994172	0.27428072190153113	0.5383330427863448	-1.948508848994202	-0.23810807074064066	-0.9113888632508615	-0.5907412899706568	-1.3568295943928754	0.19570265888448368	0.1537099767895479	0.7099269727432801	0.04103907751276839	-1.1175147524009075	-0.22629017044322747	0.3055037071191988	-0.6773864012018975	0.30462645734179417	-0.3676978034668687	-0.8348034955775315	0.9001931282579207	-1.296073191701382	-0.9818681611168293	-0.9262730851978977	-0.0572342114870241	0.05152692877461772	-1.4248901431323713	-0.1817627251596364	-1.3395358731372549	-1.1672159663853179	-0.2880403276386727	0.8750346475699073	-0.4459388995338622	0.04838143283261845	-0.98364547481767	-0.5799609724924222	-0.23414480105812738
1.5600250535757874	0.6390033459930733	-1.0529737422385945	-0.040961170062391486	0.7309704495333281	-0.14927676879912313	0.33800731333766065	0.6676113659326042	0.09207568402748764	0.9290819420751572	-0.48204794512655924	-0.27599310539290445	-0.018369930236162558	0.24139831059503597	0.6508845978268958	-1.9148212965674827	-0.20623621176856907	-0.8526516297595259	-0.5813532423434462	-1.3800538981460657	0.16592103583988863	0.21898228525899593	0.6399481158922622	-0.011465325471136285	-1.047532021593385	-0.3377448415825794	0.2950468956403832	-0.6346730914204056	0.24836714491282064	-0.33237510968367545	-0.8586191244034038	0.9004662497280368	-1.2320180392748112	-0.9245943377721406	-1.094629932708632	0.08048985640435002	0.023015087113494405	-1.4347308050513237	-0.4667373402596026	-1.4392105970642126	-1.1968752294629483	-0.05816166225270212	0.7419175333169415	-0.33293007858708523	0.028721816026685377	-0.884223944025311	-0.5710960697797405	-0.13310348772343322
1.4044211808972373	0.6277485605171238	-1.1264037785218382	-0.000939180940040886	0.522425009744514	-0.0788810532746328	0.3691757702181411	0.6611958591608545	0.04358797707070431	0.9142173041235203	-0.4522641681989401	-0.42873677374437535	-0.14117681599569845	0.1792298680530031	0.7661793098316962	-1.8564418865472951	-0.13805379357857514	-0.9784260178956139	-0.5870510935941364	-1.3548768920812777	0.10447807173772412	0.2344868211638556	0.6026251690710842	-0.04157340326445157	-1.0482601536507352	-0.45024455131077784	0.314143997688325	-0.6795828970935908	0.04714671236773449	-0.3546120049695823	-0.81564953228196	0.9168651823595289	-1.186535813830225	-0.8913213371006773	-1.1629058658846623	0.018387359056999536	-0.04027421684605718	-1.3152598777590627	-0.5752972080056773	-1.366274523878153	-1.2281960010775435	0.11094650898416136	0.6551152071343166	-0.26635441561070766	-0.11583102344404458	-0.7511089648252562	-0.5668873201009259	0.006863188272062315
1.2673611008496262	0.5444179370437422	-1.1715981836887912	0.1416701417264507	0.35739239877707696	-0.0757480874485307	0.40103870485846393	0.7512290160183412	-0.014294800082858985	0.7975611434846877	-0.3741207393742932	-0.5605687542603427	-0.21404662408408925	0.040028877193530286	0.771231809195417	-1.844784615297225	-0.07481209470079735	-1.084236821356986	-0.5851156968838311	-1.3331743464323653	0.15191103434719266	0.22844329086727103	0.6042994806662106	-0.12754909009680068	-0.9935544165006718	-0.571230600898436	0.37721856195224773	-0.659388632592624	-0.13430559485439184	-0.37298005320920924	-0.7980708932907918	0.90426211885544	-1.1545251520266517	-0.8560486990029643	-1.2979978231374623	0.04262958739351992	-0.10564930046644613	-1.1351311217781537	-0.5229679653077468	-1.3388189040172782	-1.1689822305682958	0.1699105488357337	0.639884757275083	-0.15851384596267556	-0.2710739855312182	-0.6872828071928424	-0.5637839198875332	0.11053658094144378
1.1277566489399606	0.4459181226117389	-1.140366585735439	0.2433264477338119	0.14938693956135585	-0.04899234307536597	0.34737024301005437	0.8579014767868062	-0.0025500561692798794	0.6564145399431915	-0.3287021486828338	-0.6924581563152844	-0.23002007786803408	-0.06694132177642001	0.747645238217751	-1.7389130863280666	-0.06302974167205454	-1.1202174306125152	-0.609864843490943	-1.3112813711520726	0.1407781602770017	0.24197672071196297	0.5064824172642376	-0.12639091018979326	-0.9109127019495296	-0.584798050490948	0.39773997636720687	-0.6847186027989409	-0.2761210811257787	-0.40830808420453657	-0.8336258007816186	0.8395125071914086	-1.1244729412739376	-0.868348280614434	-1.2454336630646028	-0.07839235856721034	-0.20045608810412144	-1.0610009802662232	-0.5118376015038626	-1.3414024861540559	-1.1217383674506047	0.17471992931528968	0.6692178306099372	0.004776888159803161	-0.3813581543374963	-0.5196083213765663	-0.6840143603121096	0.16054217507648394
0.9349954216937559	0.3079162998351995	-1.0871737499899794	0.3262253572907367	0.05506640976313705	0.02040111839442075	0.28616569130775477	0.9790899701068845	0.03314284740664688	0.5462202564295884	-0.35023610707700603	-0.6454598094365104	-0.3097854811094995	-0.08819107216455611	0.732756466537243	-1.7988003452020522	-0.022573001790481374	-1.1952073388822182	-0.641046756208128	-1.2531937377185234	0.13028477417282566	0.2501952580516534	0.5033570712133604	-0.07479169872370066	-0.7102231690810317	-0.5635624055164989	0.4919728506906438	-0.704159604753213	-0.4674720724684679	-0.4462148164735929	-0.8068915195126192	0.8665931519535282	-1.183029722575742	-0.8441680676687838	-1.2260088717204314	-0.17809717285063711	-0.2792538573058597	-0.9759335532719037	-0.5325375147448218	-1.2496127680535463	-0.9374612873616985	0.24398356206117114	0.6744637450611665	0.13994646862953372	-0.4918129235985001	-0.3309517250595879	-0.7853791171463784	0.16374964789072716
0.8043417512416013	0.22038634723106093	-1.0585458444230949	0.4221254042164865	-0.02249406345560772	-0.0008358200055280707	0.23993434234654404	1.000647315071844	0.11741265881280419	0.4334859482518746	-0.3237361999359902	-0.6218767002657439	-0.34065235798984556	-0.18294547136746622	0.7319188798187004	-1.866452324787332	0.0006261627945843895	-1.1598625125781135	-0.6599610125541789	-1.1841910968967668	0.14122070463515	0.23077117622874588	0.5072660762436139	-0.052584837898942714	-0.6493524106509879	-0.531096169015572	0.5695496893967491	-0.7228657191845167	-0.5854775117741504	-0.4809927333895704	-0.7627007621058511	0.862526859194292	-1.146639077205909	-0.8597004979788304	-1.1629954713603032	-0.13753248729300555	-0.37276840745848433	-0.8260722494612527	-0.4287992756235114	-1.178548859051498	-0.7836183121677524	0.21864106100307096	0.6723399863413267	0.15850949791002047	-0.6350770967837567	-0.14072593075002857	-0.9386371890549974	0.14408811496059099
0.6612670832716614	0.21069816929087398	-1.0489473832658975	0.2956196046230736	0.04325268071707437	0.03007816782757654	0.1655280661800325	0.909141371105936	0.22779822054532484	0.3749302384929527	-0.34045197190273185	-0.5988503617353331	-0.28079511873306456	-0.19585059028954838	0.7377387236269094	-1.923262744854948	0.14197432401845214	-1.1229324340740248	-0.8102759853846278	-1.0471028036482521	0.117637803102229	0.20661535871203646	0.40069037708971245	-0.0158160029413441	-0.6056517996271706	-0.4680759611479929	0.6959066134644821	-0.6614778274198424	-0.6573903573753472	-0.6366441382610291	-0.7275550111134502	0.8838261324867336	-1.1760101859755963	-0.8212757404921336	-1.0909293096609383	-0.055063073380249204	-0.47830643366777137	-0.7230836769730302	-0.3165989197152726	-1.1565271049500008	-0.6810728003055865	0.2162483720884964	0.6402524009089732	0.12287912495546607	-0.6497300406415509	-0.08195653920325541	-1.0432702010800743	0.03737075743563654
0.6031092964829942	0.1932712138471265	-1.0168529055279132	0.2742827955478045	0.04317997883898968	-0.006404172940925368	0.12010055223440982	0.805722884357046	0.30978005314567236	0.36066261015582796	-0.31467696542297524	-0.5125409570996384	-0.1893164824630065	-0.11932930640136696	0.70424747607353	-2.0428351490194956	0.2355682468561217	-1.1113707961948527	-0.924539357928493	-0.9268685194307495	0.08483922019314413	0.14242571704315	0.24973826639985947	-0.00026890422449537545	-0.5826466328897449	-0.4321157356337869	0.7535642914700397	-0.6306897946104638	-0.7315927880648669	-0.7303362177937149	-0.7097876228265411	0.8679365048041229	-1.1241147404635945	-0.8271109285157937	-1.0457949946490308	-0.038136856669833505	-0.5544698294325807	-0.6094749619998373	-0.3608328055344434	-1.2407829872007778	-0.5843366772758868	0.2429945300709143	0.6589666354212277	0.07252228678321312	-0.5747124295074177	-0.14514130445535106	-1.1768353669127403	-0.16116977837908944
0.5373804414854467	0.2832441026582685	-0.9681329216800378	0.20647494938917976	0.0048813152954251095	0.02364833174611477	0.0928223272096716	0.8066527110044989	0.37279390996031714	0.3088352317758603	-0.3526889994063921	-0.42567651716515	-0.2568572949478275	-0.11895888679400606	0.6061396458340351	-2.1500685189160906	0.317264775557821	-1.0378922090808291	-0.9797555257400197	-0.8088610201339316	0.088454710450287	0.08135966772505895	0.08098527632371061	-0.04983693340070494	-0.5757116209288222	-0.4627701813970539	0.809454917743046	-0.6696505162132412	-0.7365566806062749	-0.6878404416082345	-0.6463293741844105	0.7207917129632458	-0.9585205197319853	-0.888789553097531	-1.094846837050362	0.10322010476058867	-0.6092751268382847	-0.5465534453664171	-0.3129261163052842	-1.1496176928046646	-0.6017213316842422	0.282943698072229	0.6561902465037646	0.009551901556210895	-0.5389783643942307	-0.17036491063797868	-1.1398830079268074	-0.32196774218403934
0.5206258318538174	0.3847734065296141	-0.9341451031291866	0.17850251344940385	0.010187723061208447	0.054104046826203546	0.10276072553844377	0.7677830731390562	0.4660377068051079	0.23800573978273332	-0.4015016314698083	-0.28801938319140813	-0.26989234127178674	-0.08927012438906035	0.47703552847133557	-2.1286438428081955	0.4079373393343058	-0.996035123085432	-1.126823814484869	-0.6692033932146334	0.10462726768247492	0.09418570341545929	-0.10514328809515124	-0.0907402275884965	-0.5746830188316161	-0.43803632764724804	0.7724339875509607	-0.6667392092133911	-0.7996743200004208	-0.6537476375618143	-0.5853040847527422	0.6156895317433089	-0.8930534949389397	-0.8666002142694396	-1.0640169675141593	0.1226591693915017	-0.5908655969233719	-0.461707309510202	-0.20530976907404658	-0.8888353278340831	-0.6493993824572429	0.3203830252267469	0.7158661073409844	-0.09045772031754215	-0.529718065681722	-0.1877652076346356	-1.1667998464804896	-0.3758600650616276
0.502680900183745	0.4380567853002977	-0.9213069675710048	0.18071697106552603	-0.03793874905218117	-0.030287769335505033	0.1499273021214377	0.7777558606644064	0.48169430074805375	0.1989921566391603	-0.40083048319405545	-0.16108051787990751	-0.3285148188480599	0.0008127262037008615	0.2988101880898648	-2.176982094914329	0.5040328713706221	-1.0336045218971133	-1.133894812676839	-0.5464188542669157	0.1820944405414227	0.10144922545367238	-0.2689469148584361	-0.13491885308888457	-0.5133702749350669	-0.4405714933955517	0.8269093908785639	-0.637739565287273	-0.8155540544608512	-0.7481501762755649	-0.5163506122096762	0.5466722384907514	-0.7667589038838704	-0.9905141910906927	-0.9963043577881587	0.0908113193364242	-0.4978366710344904	-0.42666954597697276	-0.11916143342558709	-0.7360382112972532	-0.654481781104893	0.2525055536508841	0.6745606361966127	-0.16345272980569825	-0.48127072662017295	-0.25165443353450223	-1.1737646008264229	-0.4364861242371226
0.5571932067518643	0.43074786753335265	-0.8934898589849849	0.29553531242949765	0.08075229452393198	-0.06685229136339417	0.16388205281796903	0.9084513534619105	0.45049230717847877	0.20502410472969093	-0.5114209097074547	-0.007889770741602638	-0.3510672266761178	0.061784923692774475	0.18398655613785345	-2.1292704148000907	0.5241789618213593	-1.0393902468783718	-1.1531378388319165	-0.5820187836847579	0.2917099496167505	0.045073543639262796	-0.36142689649079257	-0.18778535333202745	-0.43555176578588417	-0.43299616285661535	0.8827290060452043	-0.6300361201553205	-0.8249049088721213	-0.7272513963178062	-0.513243105116599	0.43147889447593435	-0.7419102217695837	-1.038595046060766	-0.9332548336337538	0.14153325126411398	-0.4216917443576656	-0.5334488358885227	-0.0891623537574358	-0.5848685048667237	-0.6859908329117703	0.1876186976312746	0.6503811311292856	-0.06473620054359144	-0.48846804160024926	-0.20502294654750358	-1.1339666722852593	-0.5055215024119863
0.6102321922634178	0.5000894758399005	-0.941930827812679	0.34971428768049256	0.1149647621486219	-0.08195440333096456	0.17155053688489283	0.8584292305040091	0.4072265515027434	0.22474880614956164	-0.6451380069244854	0.07391413919449379	-0.2619957522578812	0.1065456215196486	0.053081721380770365	-2.14384297317278	0.514315040633051	-1.0913730624663978	-1.170409184424927	-0.6085957260927295	0.36159227183476556	-0.05021573981083445	-0.4735344442733358	-0.15551256982581432	-0.37755407886666836	-0.3990991091675212	0.9208042523357062	-0.6468695701315836	-0.8188683974488459	-0.720729540934153	-0.5976285006948785	0.3122554492557619	-0.608318969330776	-1.1099439817851011	-0.99920783372064	0.11748709428475149	-0.44479865880639513	-0.6622398913529932	-0.17182366841317442	-0.4383541554778853	-0.7779889210655764	0.22124580846859027	0.6613637469850363	-0.1324685509347186	-0.44041762658046596	-0.15634876167543327	-1.1228847543590752	-0.511077657382552
0.5593469019904275	0.5188299643503016	-1.0694484424523938	0.4720363820845219	0.20303858667864744	-0.15738664818495257	0.18281142046133123	0.910612791781289	0.31488773291624644	0.3408843751185598	-0.8019542555907819	0.20137494958119903	-0.22848501138194055	0.1473875496593251	0.050977752987474624	-2.1477114649377302	0.5070630792333707	-1.0564289296066394	-1.2028411053382793	-0.6525725750815211	0.445483985780949	-0.14640379982618432	-0.4984541377810521	-0.2210140705986842	-0.30867725809429186	-0.40890415028265786	1.0213897234256293	-0.6902311099167433	-0.8235391837880807	-0.6928295368048556	-0.6258833324084079	0.2892567511129547	-0.6181905356299444	-1.1477927547775146	-1.053473159057467	0.18043700789383452	-0.41411512778830206	-0.7010955699759105	-0.2071715872660945	-0.3224907693709936	-0.8643697501742039	0.19076992590331096	0.5834315950942834	-0.1861327705963695	-0.362070168136705	-0.13793211359894406	-0.9907586482590096	-0.4786007146167786
0.603618807789266	0.5733848546190216	-1.1957957440907951	0.5510423389077107	0.21549779881814027	-0.2810933100269276	0.19218190771259716	0.8630175885250463	0.1583076346179783	0.38685018832832896	-0.8563310728379039	0.2029777658488509	-0.17338543203630152	0.1439474704281684	-0.0012417616144838523	-2.1030666322795737	0.3898489047392328	-1.0726808434479311	-1.1963861781233316	-0.6495916814070366	0.513342954266944	-0.22170699344179945	-0.5647199310416787	-0.288521511146463	-0.3417625741733209	-0.5057004434296657	1.0596963409433315	-0.6693815829956214	-0.785100033959254	-0.7735952697758582	-0.7065454895804226	0.27090100066480477	-0.49413019214732035	-1.093910482583135	-1.121248898864838	0.1279598674937476	-0.31707138536712814	-0.8355779704119932	-0.24891961962063408	-0.31323183785928344	-1.0306119442613373	0.17162978153302397	0.48091365110663664	-0.16546831071429496	-0.3382194970441394	-0.1541841040407162	-0.926841446971183	-0.374947025154916
0.5593571287150103	0.5687436553369598	-1.2388092851889003	0.5592698945548404	0.12440473107889734	-0.30487237039368054	0.23583093213347306	0.8982466139232734	-0.016320773741128992	0.41906774211229186	-0.9165637131675034	0.12485004001287274	-0.13720353510181243	0.21397670197424654	-0.03887786226563692	-2.09659273437554	0.29043699185696364	-1.153242353010716	-1.2530964551705313	-0.5544160484092837	0.578674097390608	-0.3724307328015356	-0.6594646113105795	-0.30981179362906436	-0.32915006650146195	-0.6046434183956264	1.0248854922550736	-0.7332277580270472	-0.8462124969376321	-0.7773486097484923	-0.7812066777174875	0.2253656704996397	-0.44414325775008134	-1.0293631568398969	-1.2445924980096552	0.055146855063343624	-0.33793726407234476	-0.8269891977300491	-0.3073746351001742	-0.2669822563921235	-1.2846528782880402	0.06947351673542788	0.5336959168150857	-0.06559803628589547	-0.3173598132741134	-0.10557631934456664	-0.7737706528434196	-0.2654224515807938
0.5324499650910444	0.5228808376117663	-1.2052883001023695	0.601515596750948	-0.06269013233314652	-0.2933333703088727	0.26479139226576554	0.9269503727783901	-0.17007488453688138	0.362753232686467	-0.8430904247472226	0.08080542714149724	-0.09930324479780803	0.1685764206560557	-0.08218260579628833	-2.028126434887745	0.24536513273543528	-1.3078017892417044	-1.2131467832809952	-0.5323100976409835	0.6369386483830014	-0.4367550439568264	-0.7152844300548541	-0.3831882831864689	-0.3184591140444648	-0.7390510915077639	1.010507277056153	-0.853295380652181	-0.9084603833698853	-0.7088437492318178	-0.776402112630079	0.10348805358855936	-0.3785472535117448	-1.0526725961364047	-1.3116534945008962	-0.0001203926714917758	-0.35180892609828285	-0.8406656409881414	-0.3296037736454641	-0.20239916989366766	-1.3666305872865987	0.001161487136432493	0.6334928818566605	-0.05005695201742007	-0.3808779783754349	-0.10195465383529498	-0.66624646770231	-0.12471313539801832
0.44331756219644464	0.4603023354881627	-1.1683319856377399	0.582494241004414	-0.20664396965844575	-0.24001651463661614	0.26182818396124696	0.8314792470845624	-0.32954745094630933	0.28805714620688716	-0.775538182879307	0.05820552596669983	-0.1511332558931313	0.0945041327457003	-0.10211958813855002	-1.921693103724823	0.16642167021622303	-1.4397400680610244	-1.191246562299229	-0.4473466692743913	0.7370814034907458	-0.4138516526636825	-0.6871388036644622	-0.34044969200442926	-0.2484121622286764	-0.7758544727958914	1.0096401916812219	-0.9219563790301862	-1.0091129134243162	-0.6729492112912967	-0.7702166740559109	0.05412475748480013	-0.35862558620755935	-0.9325100004699595	-1.3097224988090679	-0.10673163212532703	-0.34715981463181694	-0.7174480018691309	-0.2311338881665888	-0.06936418502017662	-1.3780285381832642	-0.19868189259815158	0.8373746686526848	-0.08475974916525687	-0.4930625515610452	-0.030281018780836222	-0.5192507795078829	0.02928257330134413
0.40192251489183867	0.3067687545690677	-1.0135345385573467	0.6316983193924601	-0.2453611209416669	-0.2528686741314579	0.22979288188951164	0.8340481412523364	-0.48043955407731637	0.26373710407504597	-0.6298011292805206	-0.02608896444706462	-0.037746509598540846	0.07709262680377396	-0.07199230596909192	-1.8168495405464131	0.05945781884109682	-1.536798713450083	-1.1795295189406099	-0.3520421280519032	0.7739314376252077	-0.4781853906830224	-0.7193260559397732	-0.2620439904036137	-0.23646305914255433	-0.7176085058567725	1.0014950928016624	-1.0585215970312583	-1.1411216484086135	-0.7541707530709039	-0.8204907213845191	0.0923124984280631	-0.4618677488897555	-0.9151492340446851	-1.1867948426500943	-0.30984322311299034	-0.33486963935704117	-0.6045896352335507	-0.21746853235643715	0.006420222271427872	-1.339041356434514	-0.36598233526549867	1.046268802342507	-0.060717869488146926	-0.643060938727432	-0.018834842218610304	-0.45314014379514883	0.09793470477308172
0.3226468209458232	0.1717213896263535	-0.9284861962717421	0.6799000873307317	-0.28693348426774673	-0.270050787360871	0.18257613390941843	0.7572565696682103	-0.5473455895329422	0.23602016738160328	-0.5142753940148316	0.008173071366038653	0.034420580097842504	0.050559096305111996	-0.03740892272484486	-1.820431454536855	0.026285164230617088	-1.5794232044863434	-1.1775658767365313	-0.30229875104304893	0.7245091440774382	-0.48376601832950683	-0.6830424529904797	-0.10934592495255704	-0.22347853802334772	-0.706002900148127	1.0339167756567298	-1.0953182625990443	-1.2176991107266544	-0.8555890440654703	-0.9109041336251579	0.11168452349103393	-0.5481478699777286	-0.9152814317624053	-1.0951023811567022	-0.4875532772585487	-0.46814661929916673	-0.5579054326720485	-0.22607338087279877	-0.09015852223935417	-1.2117914418931592	-0.49095152064298125	1.2452935620135488	-0.10704932800104516	-0.7747115436196802	-0.12534167637068744	-0.4458037814860778	0.2559215280886075
0.14975348594956278	0.10183781693803269	-0.8428526974854806	0.5755046822620717	-0.18346869451120235	-0.23132426604755732	0.16805429163188546	0.6800035163706761	-0.5713590121412176	0.1618633441836618	-0.4701193318643674	-0.03042366500337716	0.16914957717989804	0.15169090915705566	0.09112637732447235	-1.8479295096144326	0.018260676697522155	-1.4993979623239724	-1.2729881990634113	-0.3504486549355881	0.68756723186395	-0.506190763919914	-0.6302373561381196	0.0022960863827900303	-0.27118520131899093	-0.6271620311829829	0.9763448336205531	-1.0730412685569843	-1.156020139916682	-0.936292266300874	-0.9248034214683285	0.055633894097386304	-0.6784373165010136	-0.8760835794576071	-0.9675456858137081	-0.5684833244013072	-0.639461928192891	-0.5074472750983283	-0.17321882779984726	-0.10675260608059108	-1.123848610445841	-0.5072918890626168	1.469963528466082	-0.15844439610673086	-0.7727011044141984	-0.07391997597558145	-0.40639017769047203	0.34520372789566395
0.017191804971877313	0.056545605531500585	-0.6713762664163287	0.4567399805987347	-0.1585584424376872	-0.29177462910866186	0.1545132045597103	0.5838571346506642	-0.5237551961674618	0.25077136547376233	-0.3206091142449712	-0.012863378394452302	0.274621910103532	0.1741967780800713	0.15097099979802486	-1.9294270649955305	-0.01285329343509015	-1.4402069700395896	-1.3630724519530915	-0.29853939298434623	0.6182175751344668	-0.5560821099639279	-0.6560466344608218	0.14887821619580324	-0.34266205099646163	-0.5942270767444504	0.8956385979467362	-1.0842204288249642	-1.1074663255048527	-0.9722679080813077	-1.02718515655598	0.03758844836872931	-0.7738443173013971	-0.7913455904859631	-0.8855780521173837	-0.58076166953243	-0.7802337957472341	-0.4508677080311786	-0.11376216066865426	-0.2571368412325204	-1.0246107919363774	-0.5860293864590701	1.5842184033229967	-0.381611255094105	-0.7449727298534013	-0.19567041037090588	-0.44868303788215896	0.302670472396834
-0.0009047742096765177	0.005649062276162334	-0.5486906924548082	0.3133244906898846	-0.16710412794834917	-0.2994318702425354	0.18604861376379928	0.6132721840282497	-0.45958169968026397	0.34160634708338894	-0.2353183865674287	0.00938233043400293	0.22629579535367558	0.20584085358196452	0.2159120512717269	-1.915641089343962	-0.015629647624262964	-1.2839394203078784	-1.4732493206273276	-0.2878712125758413	0.5608239539193066	-0.5342224356417222	-0.737500078302418	0.23286651448347406	-0.4271491228840283	-0.5759355665188097	0.822440803977255	-1.0286138639696445	-1.0765833797509856	-1.0566609955878832	-1.093814773468036	0.018004488381362326	-0.8364242390374905	-0.7225480600266762	-0.7710189980245931	-0.6305830552893406	-0.7899323718332046	-0.3322523692516399	0.0052139402136621715	-0.3847303723353333	-0.9755868259249189	-0.6850019753862755	1.7186646333149418	-0.5013101094106116	-0.7879254421754486	-0.27665125574710575	-0.3961371455377004	0.27285525724575344
0.029187845942623896	-0.018306208393743667	-0.3029400668811718	0.13558325823381803	-0.15293164135298504	-0.2985672720877533	0.22160911663169394	0.5026007326651984	-0.3812712240030729	0.33954666837594544	-0.053010891815376285	0.049000908982602315	0.21558788645059862	0.2532352061268888	0.15079443211081936	-1.847970518887999	-0.02010349589080469	-1.1810115671304904	-1.5714573547775643	-0.2385385233905481	0.6359404328440936	-0.5464067048430372	-0.7662271222078274	0.30231305705732725	-0.47880608588476975	-0.5733396527797374	0.7244641105085089	-0.9627344812203271	-1.0440549574864506	-1.070851880196138	-1.1613602489799295	-0.08640931754074398	-0.8146790965405426	-0.7312035372747914	-0.6601355688522117	-0.6793764525446181	-0.7803594773421811	-0.3284945393830342	0.09989386438032724	-0.3105174976484647	-0.8914086650880708	-0.7399730260636957	1.8630010174781702	-0.6348801301110409	-0.8529651012414174	-0.3588677631784482	-0.32689886561329734	0.23953234773131632
-0.002418386700391728	-0.036887153353387506	-0.12306545593608142	0.10463074368876146	-0.1296607970617216	-0.253647930209182	0.27767979589981906	0.5534093724266669	-0.27900851090931816	0.4037073068204532	-0.013452200082214094	0.052552879160331155	0.24815983353959448	0.26054248250332845	0.14216417718246904	-1.8095602888090858	0.0095335784821798	-1.1125097087382763	-1.5629473937745764	-0.23992300034074496	0.6457538488185265	-0.576815643899258	-0.9097029190810761	0.3739829122869885	-0.3988106059193729	-0.555357662224445	0.6637145748465088	-0.958955408053713	-0.9792186687681079	-0.9982914028852663	-1.1824108669175704	-0.2660857737161707	-0.8153313410697824	-0.8332127252446899	-0.5255946321853191	-0.6616275209288751	-0.7663194782101481	-0.2981796107842992	0.18478265575517433	-0.24455685077193018	-0.8328209787126359	-0.8295400976556776	1.9320007337604932	-0.735682099493997	-0.7999653566912903	-0.46451341798797297	-0.25041268291847124	0.15799049255522485
0.012890640702160644	-0.06424358891644597	-0.006295947675603632	0.05667602298182942	-0.02009926247328501	-0.21540505980813962	0.311719131145328	0.6341375134584105	-0.20587483860019037	0.44470594470096775	0.07367734336721117	0.05594720725714565	0.23816964701581456	0.19442584523491804	0.13658429646045134	-1.704174309638961	0.049668153889650526	-0.973743391353571	-1.5105154384536903	-0.3321092359076449	0.6645506155485913	-0.492843680606094	-1.021862789100967	0.42961951805027665	-0.3278088230206172	-0.5572847221323312	0.6492802665544498	-0.8713891190613007	-0.9508485556158017	-0.9497469805255243	-1.2675131049289825	-0.3879105535177988	-0.7959626787942737	-0.8863243606221873	-0.4022003673993299	-0.6243568318564598	-0.6674291363053758	-0.42782633441992884	0.22478760122147062	-0.22681683915324352	-0.6704189306290367	-0.8136504241761712	1.8775981136142188	-0.7954546444208563	-0.7237989723330652	-0.5126446207762977	-0.1816832674638956	0.16985860183406215
0.04383711005666968	-0.10447624570399608	0.07375854244325207	0.01718391873988242	0.05248781336382339	-0.25300504738073004	0.4534515979015429	0.7554537786221104	-0.10006897242065094	0.5467316658077307	0.02664164185211123	0.05799590583929115	0.30601311936245407	0.18032325667441812	0.12467270083994035	-1.639957962722605	-0.05386884261487772	-0.8091950540309657	-1.4642438059784544	-0.4110680310758756	0.6778758308052654	-0.5361422914269248	-1.0573566999965758	0.5565008459014854	-0.21871976931856238	-0.5680263780940342	0.7406139562361209	-0.8065521672876109	-0.9899633063956925	-0.9659802746183619	-1.4151578362711281	-0.43124012897020425	-0.7456866381018145	-0.7895308909340174	-0.3269648909568308	-0.6322332077585738	-0.5524113193651843	-0.46767933667462086	0.18578830142622163	-0.1840526602146981	-0.5953328132781833	-0.8862501009685066	1.7398451485819817	-0.8270761398921769	-0.6738986089909504	-0.44290182667973055	-0.06311758860562242	0.2111185640297449
0.14846561283849105	-0.1539198636448828	0.06323735105727898	0.06594488712823605	0.1173296511816185	-0.3178894879236676	0.5389916446311551	0.9181400264267822	-0.040518941269520964	0.5844867002034746	-0.10397778974274692	0.03960082860489855	0.3251868666579351	0.17028484857736897	0.16104626782462	-1.5785368078925803	-0.12416918363543146	-0.6545543176808346	-1.4397249762229642	-0.48776940599599455	0.7463278831431216	-0.6368254671582034	-1.1414572219276606	0.6150780497683915	-0.1479133783148748	-0.6083768470005129	0.8504772272036689	-0.7486887638700889	-0.887876038843922	-1.0484153677302466	-1.5708690126308127	-0.47781356171447975	-0.7322255964681809	-0.7557632976694978	-0.3492206348114884	-0.6319287814823331	-0.47793990558672733	-0.6893831054831046	0.13759476898604076	-0.2094656535188896	-0.5946015068807782	-0.863979765398162	1.4995986149749345	-0.8137517200256876	-0.527151694135485	-0.3944237484204177	0.02447325063296274	0.24353335632372888
0.21138630516354712	-0.192160458467053	0.042493703811569486	0.037947127779692405	0.1333821177697598	-0.3066131563680285	0.6826984605766533	1.039358891827326	0.013160067736978476	0.5936015170479079	-0.23031641691340998	-0.03743299271015697	0.2625345839893339	0.14533059596925793	0.23746051069054702	-1.5567187410077028	-0.13799170594238036	-0.6304326924791459	-1.4049106639872355	-0.5860698314891284	0.7313430852034246	-0.6803369695727534	-1.2036840588052742	0.586075817549255	-0.05814513170042949	-0.6835392556350335	0.930647130193336	-0.690771880059439	-0.75842480343533	-1.1248665310880737	-1.6683155103595055	-0.544837674982218	-0.795000605272269	-0.7981614782480514	-0.4186376413229892	-0.5753470488670362	-0.41791388293150245	-0.8317937280816192	0.04651055155197115	-0.2290750572782676	-0.6619014100346056	-0.784583353544586	1.185672240597262	-0.8680377391251696	-0.38245190441095683	-0.30491340775787806	0.07194253606118377	0.37279474752520814
0.3050322575661006	-0.2598883328709087	0.04652228457054021	0.030644750458454877	0.1270674350341703	-0.31261962611768523	0.7623687270111952	1.164721569024129	-0.002429233822178206	0.5664515832964702	-0.28913574966709044	-0.256667917047676	0.17815633780264709	0.15424085471192422	0.20701190908106198	-1.5462976831249653	-0.187428214797337	-0.5942489330490591	-1.3576872937954514	-0.643487576063675	0.7930399903944274	-0.7735372637432454	-1.2646121509718422	0.5700991548736078	0.005936209158309888	-0.7552085531878954	1.0151865908358193	-0.6851102176564504	-0.6508597847749111	-1.1094845898628498	-1.6692646175082644	-0.6218551997265004	-0.7313378218950546	-0.7363073737532196	-0.5372279031162621	-0.48399335342464933	-0.37573721107849084	-0.917599099456926	-0.10825939439705759	-0.23885682991074594	-0.7673995962653508	-0.8679670782698544	0.847118050277835	-0.776614148318582	-0.22309407358494188	-0.20590646157647052	0.18647379464204492	0.32737517775595393
0.4307893379365873	-0.34740667689579496	0.09495266116135764	0.08623479669280357	0.004748435420843733	-0.3244171719260068	0.8115375247701369	1.3156347847917043	-0.004081309512389622	0.5596888004731739	-0.3163600940867317	-0.46279635456404933	0.1739734255666115	-0.023102299448451012	0.18867485979051604	-1.4842709132845442	-0.23152230679720892	-0.587468242791977	-1.2997682643845982	-0.6342807971493805	0.8776670390225865	-0.7971676426525762	-1.3450473400066056	0.5790671567600365	0.07002326982896909	-0.8132334927124552	1.1372126441014834	-0.7755627011162884	-0.6966478502860344	-1.1202207733019671	-1.618171234627247	-0.5997326272319061	-0.652631328578602	-0.6002636322125219	-0.6558148179765191	-0.5069168835284422	-0.2646053860379809	-0.9400875866162158	-0.24534152288263872	-0.344629223073963	-0.8182561993104713	-0.9920164825471056	0.6565316040361476	-0.7472388676576529	-0.1865371283608814	-0.24997345001277718	0.15499344186683767	0.28689592867543123
0.5166835189842061	-0.42091644232124714	0.06986955531011843	0.05439790926759107	-0.035154841132763806	-0.3317853127655698	0.8856837473792721	1.422582095290378	-0.050646525263350936	0.4639404716847637	-0.32275940825778	-0.627408480532264	0.09474164198193087	-0.08817423411449046	0.19369102879673045	-1.4428423012546745	-0.08476867417718989	-0.6382629452472341	-1.2451674033740638	-0.6268867809875343	0.9199906916288427	-0.7253359818185461	-1.3971568714424714	0.5711916610599929	0.13159680595007212	-0.8280327779170543	1.2268043574924814	-0.8297576785008044	-0.719201347184809	-1.142962089595986	-1.5323580209661078	-0.6238954479254721	-0.6095467631380501	-0.4869227380153961	-0.6538891519869903	-0.6210579738109393	-0.24171818488877106	-0.9220391469399182	-0.24344230614535783	-0.39218740842397415	-0.8217709448805749	-1.0514620813646158	0.5328572488538964	-0.6311275096759406	-0.154863014406916	-0.26730650195672123	0.09841323451634643	0.3588460356135368
0.5320830053081897	-0.4625496444300684	0.07961561024604558	0.06687490172866688	-0.03862555909117661	-0.3080927396996652	0.825519592016813	1.4785288339403633	-0.12806017819067678	0.2852420794186501	-0.31438669875852543	-0.8747736569376542	0.08130002558722252	-0.18643818678047838	0.21072007773078724	-1.4394591604559175	-0.029433531296887784	-0.6770318982811097	-1.24169378802685	-0.5361547400903447	0.975411466217967	-0.7445572722592138	-1.380269922728541	0.6022460468514425	0.29737921064489603	-0.8072072562606124	1.2825483032241811	-0.9075558275656805	-0.8029531521706857	-1.209558188776847	-1.4326772393418028	-0.6040697488318886	-0.7511625735914903	-0.37295687029100133	-0.5967742017157935	-0.6629543101869669	-0.2836298836999108	-0.9348244626425908	-0.3296079007988354	-0.4227909318841065	-0.8202945237051218	-1.1102806225245305	0.36037067722946475	-0.6019787821461235	-0.025324587042042844	-0.18019963346842663	0.048613872415017	0.4031291129075621
0.49826539555107735	-0.5521962279846473	0.07178040345434347	0.08992515222565073	0.03209961437985075	-0.31809521592584733	0.7308891437300842	1.6159793714234751	-0.10681483331151928	0.12821293162389033	-0.3387959085674967	-0.9948681798581143	0.00970394206531856	-0.3106855021852358	0.2872307357762507	-1.4477805137070952	0.004848728943056111	-0.7707926624086572	-1.1843690747589453	-0.3859466770814811	0.8829953475066297	-0.7154013284525576	-1.3988502966712408	0.7312600621299143	0.39274189090154965	-0.7377526225114481	1.3121948152336378	-0.8806732132249445	-0.8824275961715541	-1.309759336168601	-1.3485763827587682	-0.6357751068876233	-0.7912498377472711	-0.2264360588598695	-0.6294812390280077	-0.7356089399277199	-0.36885479673895427	-0.8599817195124299	-0.3922999293916625	-0.5338244248884524	-0.8381151155847011	-1.130653451272146	0.18213054717799693	-0.5601883643154582	-0.004017833001208132	-0.20916462777142755	-0.12769697844033773	0.4379352340220864
0.5012327201233019	-0.5728215479302785	0.09546843420468022	-0.0009357746932902478	0.03752746838724985	-0.354486763352038	0.658136975729995	1.715548036521033	-0.03696044940919889	-0.06451880130733342	-0.3186817923900574	-1.0073330469698596	-0.013824019318540548	-0.3700239277308201	0.3461499445042839	-1.484578905356086	0.14441990416567713	-0.7333844751250967	-1.2400420070279914	-0.296512321398503	0.8572145032215529	-0.6940374749344876	-1.2935382329393246	0.8293121849230133	0.36868741946766487	-0.6297911762597058	1.3351099288308177	-0.8189700083216536	-0.9042275474031058	-1.4561306362095456	-1.2448202524353316	-0.5907217407331677	-0.867643797493583	-0.07166329917200784	-0.7021011450242867	-0.8363788989236823	-0.5446856030758072	-0.8191382442515488	-0.45897792882423233	-0.684218254213302	-0.75301328525437	-1.1147829729623908	0.1357607335351682	-0.5950783140498656	0.11201537719996549	-0.13917967532718933	-0.3232815131643923	0.48679093849778576
0.49017798152089564	-0.5661157330625055	0.0746895656184598	-0.053225138036610276	0.03958670575361358	-0.44360203214360167	0.6276109312647815	1.6776236183785898	0.035889384776695024	-0.17837261363155393	-0.33483767519707036	-1.0298896559393529	-0.049245109639348215	-0.3334839158274398	0.40409337142310686	-1.550250112173972	0.2340465340270872	-0.6385133736437848	-1.331868977864119	-0.2570405117816081	0.8325754688544634	-0.7513864757200046	-1.2074367698379658	0.9203324320739631	0.23992446948838056	-0.5346979314514144	1.2606180625442807	-0.6883579577295943	-0.8811663724791672	-1.6367384093337694	-1.1596006787557778	-0.5696426664942492	-0.921754136872844	0.033537015597519856	-0.7520148226772242	-0.9095678604425277	-0.6856711971912629	-0.6236440585517077	-0.5098432181772015	-0.8302069892579572	-0.7120355129225422	-1.0028279852490836	0.010254604518028143	-0.6459766538618702	0.18592014367822912	-0.16452395609476542	-0.5151355950295279	0.38172878749194267
0.6256042904313649	-0.5870104315779793	-0.022398188672186327	-0.16526126102914024	0.11218733049237999	-0.4456713141107425	0.5197219400895391	1.6060391298493801	0.0032741189981097514	-0.17926228201807745	-0.4726872943955206	-1.0979907517596943	-0.20267768793165883	-0.2785605582145919	0.38001598591443336	-1.6167993648200856	0.3380814865402775	-0.6017951560413037	-1.4411861001388548	-0.21188809479072246	0.8192096164091811	-0.8006205018976298	-1.1846706169074503	0.9688913708272923	0.12014612727461431	-0.45002299551144764	1.1051348708749835	-0.51995302037601	-0.8099201190883745	-1.7765433046081367	-1.0657612715822717	-0.6257484256267215	-0.9122985519127116	0.010305323948256551	-0.7547354175732555	-0.9129586135529557	-0.8973061914632657	-0.5386279088312909	-0.4699463532963244	-0.9205746927991028	-0.7159300198737857	-0.8680593089174151	-0.170781224842892	-0.6142361892138506	0.2669194540548097	-0.3193313253834408	-0.7008328314210746	0.2501579460742249
0.674194471835454	-0.5437253137586804	0.021494835326566677	-0.3312808337578071	0.18600154172105587	-0.46994456144866287	0.5387628958402432	1.5327120975502502	0.026728549466115154	-0.21138853054929102	-0.48586249205339194	-1.1658308339422383	-0.24754160412603957	-0.27672734503497703	0.36898488552937697	-1.6464971374485173	0.417913452346334	-0.538864158029756	-1.5659969397906237	-0.19485479822962143	0.8607957639851371	-0.8643039001028339	-1.2114043971300636	0.9827856433591394	0.04201058455022254	-0.3696331543941573	0.8783284648264594	-0.3927614464227277	-0.8203795399866672	-1.8299551827430327	-0.9532114733199162	-0.6790697597298438	-0.9774571574357027	-0.035609487981753486	-0.7222885396726009	-0.9025519807143942	-0.9811351767080569	-0.3995309634159853	-0.4240524077799483	-0.9074351602610667	-0.6692560134718908	-0.6672005660997292	-0.30458648096867763	-0.6153785235730879	0.30400127079290373	-0.3714032239169619	-0.8267361358449501	0.13718981139178338
0.7442707940474704	-0.49660043510958485	-0.009801349437011903	-0.3146571579378921	0.1440599568472502	-0.484465999144217	0.5599680963313196	1.3496083066428486	0.10245852410806541	-0.21835682605585408	-0.4723911077815061	-1.17379111969205	-0.294616310366454	-0.24273905433538015	0.24206467409511395	-1.5130686094059067	0.4537246257707325	-0.39956921966101255	-1.6503775472341455	-0.13134149567708844	0.9110737328619244	-0.8689183216031969	-1.2309028661681019	1.0362918897515851	0.010335451701139895	-0.31872937837464577	0.6641811234962129	-0.2542579469837417	-0.8484879574125678	-1.8491796030081342	-0.9485084407692888	-0.8016102664308657	-0.9302169308378195	0.057958068846061986	-0.7094358552454325	-0.9391783972949623	-1.036574459733115	-0.3641688762462258	-0.3376046417078301	-0.9728238740619195	-0.5401730267759833	-0.5657685164061413	-0.25584311715367025	-0.5654879678191884	0.28096300303612765	-0.444093376646676	-0.8865434372775841	0.03080682265730868
0.8175210507258341	-0.47653768477390024	0.027193200419271646	-0.35128056685014264	0.1960944484361828	-0.515168990945695	0.6283121926345769	1.2896172366646588	0.1446233616597893	-0.16776032816530678	-0.5141000840706884	-1.1357545333123482	-0.3442080969098715	-0.2226024083945552	0.13645694673390354	-1.3972763244574735	0.5244466196049002	-0.28827426259628613	-1.5841263873537028	-0.14143096275800549	0.9745477399301692	-0.8945677375293357	-1.2658084508777634	0.9971007496382092	0.014309577022797487	-0.26480391616691284	0.5239939513733762	-0.11531509165338072	-0.8543004842438243	-1.9221958782353403	-0.9043804481325747	-0.8752795925884239	-0.9722394523722817	0.030778453195845445	-0.6005305327323657	-0.9514208363306901	-1.0839559021777954	-0.2887094630155872	-0.29484309667434705	-0.9744264195650946	-0.42020821415037657	-0.4071996865446798	-0.26818068261590466	-0.5203551557424989	0.26960760175935844	-0.4599537369469143	-0.8974550261147162	0.009177660874531776
0.8834903661474385	-0.4493364023373941	-0.02412635948236582	-0.38402164892959045	0.19185431313946208	-0.550046827371217	0.6650971052296027	1.2439688796255304	0.24227490875484087	-0.18438721997173324	-0.474938388316336	-1.0649120270915038	-0.43879294789268675	-0.1759097520648506	0.06603710537023924	-1.2941916266536606	0.5829005861507726	-0.20067178224720209	-1.5747910581994589	-0.19578560152195226	0.909771648921244	-0.9542326172277511	-1.3323089467459215	0.9883318810616137	-0.017022720699489135	-0.2260405525351144	0.41135817957781706	0.01482483425499242	-0.8092088762833545	-1.9145748839199541	-1.0312758745750221	-0.9510278537326629	-1.0282363311046603	-0.06793487574858459	-0.5590575316169375	-0.9434996183223335	-1.154496343695343	-0.36518565929619384	-0.19036669015049468	-0.8537820316944089	-0.32773842228807865	-0.32728951139691603	-0.34192546418956515	-0.33523476738744395	0.30884765711484496	-0.45095211023049064	-0.8976287238878546	0.060480339219206536
0.929292781075719	-0.41374643311129694	-0.0743843705711124	-0.37740981613857727	0.1852572839662938	-0.646417776025869	0.7597529579079663	1.176513565495929	0.3448802664735829	-0.2685386213790708	-0.5048948462009129	-1.0229505547656061	-0.3925189987561593	-0.15709644565358238	-0.0047166958181938615	-1.2024006441908075	0.44507796581169606	-0.06160457432302887	-1.508210045121189	-0.23144185197235415	0.9062887979516405	-1.0271811812599432	-1.3098195677729676	0.9487622440334924	0.004468307826269909	-0.21154338961405764	0.325816814714304	0.1663479499494848	-0.7602903225314993	-1.912539554410652	-1.1004051750299528	-0.9807029551881252	-0.9678688594147591	-0.24924858756130272	-0.61686195008942	-0.9337980274794304	-1.1831257249871814	-0.4385902262444333	-0.2832178375582804	-0.7947567445395829	-0.3693519377375611	-0.2982811731193683	-0.44064577312512665	-0.22705809062665833	0.2997303394157159	-0.3353745241609273	-0.8071040766252858	0.0906590230909126
0.93043138980987	-0.42931457968497283	-0.1241380792340322	-0.3460731405171408	0.1919626857159967	-0.7929323942670641	0.8969567048708761	1.10970979149737	0.48465552432611353	-0.25620732486835235	-0.5236421443744159	-0.8434548608821839	-0.40109909536062627	-0.18723701361551445	0.04499914121751463	-1.0955246117062027	0.385871911855593	0.018926567843037527	-1.4206220264361495	-0.29847534116506924	0.8544234673160427	-1.1055290433203069	-1.311045936948351	0.8101526654661964	-0.07752509204294385	-0.22405132206207407	0.28883392375167594	0.21892354329859134	-0.6880890334338998	-1.846883599701247	-1.1944946848327187	-0.9607604492939451	-0.8142513984371627	-0.41022265989783746	-0.782400910823694	-0.9745536450304689	-1.2445663241267955	-0.5043253130135317	-0.30021142183252153	-0.7734041043427823	-0.366188853838116	-0.1892685952532705	-0.5360720095725188	-0.057623404447884975	0.16916741426393833	-0.342443834359994	-0.857158511274684	0.10353350516161819
0.9299662849598859	-0.45623085661802687	-0.12831236783687436	-0.3683374715749578	0.12643650722573846	-0.8931388348314112	1.0135201575997002	0.9544139486996113	0.4726602250702294	-0.23579759307125042	-0.515130457912213	-0.8055124122155757	-0.3428338646209388	-0.14904577942584948	0.05339553827951471	-1.0716129741829268	0.38632810580279725	0.11847212580515847	-1.4079715275470202	-0.4189482756734596	0.8750001263711946	-1.1123695893660097	-1.257876079355623	0.6075131243046442	-0.08797737234802697	-0.28765941895580066	0.2816308411664837	0.16041077561667752	-0.5971069769896666	-1.778882822532325	-1.2576047481427133	-0.8861163717716577	-0.7512290998316955	-0.5849784244589685	-0.918042065160966	-0.9950902647759502	-1.235769710049153	-0.5659462349655795	-0.32613784833699233	-0.7803864908530298	-0.4179824716394192	-0.12490140240712119	-0.551957735198302	0.04819481712010236	0.2177532578986058	-0.17343813211354714	-0.8847575083555972	0.18462791931330877
0.8953446356598336	-0.47056194536157586	-0.17045043902814028	-0.33794560736927004	0.04852564487347041	-0.8419015223314817	1.1308803612521074	0.8355599959243832	0.4244864674309964	-0.231782125504067	-0.4305508334415921	-0.9469448959263722	-0.3845561642895156	-0.17841156616294312	0.07486215765630652	-1.0227757112943883	0.31071807868567136	0.10876034598172166	-1.399940037470056	-0.42651805902830475	0.8283841448806335	-1.1484380230721611	-1.2494211261404644	0.4170892800594529	-0.10443680712411307	-0.3606000102697123	0.17235872345719944	0.0815052024366987	-0.5406562424712777	-1.6372844061351823	-1.2266326867734219	-0.8475736038410815	-0.7463906735353325	-0.6546565712592336	-1.04020512024302	-0.9694572250621787	-1.2205654898549967	-0.561996860695217	-0.2748335194279129	-0.7062002509118914	-0.5514601793290131	-0.11238260693631572	-0.6335831465329211	0.12887011846920346	0.045910622556767144	-0.12731226223674824	-0.8189060507746595	0.2460504815874712
0.8820118279584571	-0.5072830069251324	-0.13918405031301212	-0.28237929562392405	-0.03389621898830713	-0.7356644432145506	1.1616624528473432	0.795126930890345	0.416179553497814	-0.22080693066518298	-0.26817588452888685	-1.009644604131883	-0.4073143641482925	-0.2416732136385737	0.053777222005858924	-0.9584114327439277	0.32532276531607873	0.07987187051850392	-1.356269408700507	-0.3383033502414852	0.8068895318345726	-1.0735971630806471	-1.3017526426767834	0.18958578654993657	-0.0559339772082524	-0.38116515203958734	0.10652472440883579	-0.08955832862746627	-0.4786645318643362	-1.4690026521301442	-1.100788530076	-0.7062264984602886	-0.6241042205685469	-0.7115974519266665	-1.1072485164830568	-1.0004073069809363	-1.1692504808960977	-0.6454488487256415	-0.21094554829455014	-0.629243183149217	-0.5405927726172903	-0.2657221257790033	-0.5182955840210706	0.17089502070942839	-0.1957918031221678	-0.06566504184677638	-0.7379182534283714	0.3342401192206953
0.7369744017771525	-0.49771783527664476	-0.017360753325895085	-0.20089521981097355	-0.16534538919317318	-0.7203298141698353	1.2470268541595255	0.7680793406724298	0.411247566410568	-0.3841489932519949	-0.005989923976670686	-1.0689696301337448	-0.4011906481716717	-0.30426518780874534	0.09069502419515713	-0.8967437251903961	0.40626329784317383	0.0397392481586272	-1.3459850503017212	-0.30817696173007597	0.7597753210488785	-0.9488717853571049	-1.369190026933694	0.017342842593274777	-0.015457156178836246	-0.48003128360172936	0.043627063013089065	-0.2529126978856317	-0.48818933686798405	-1.2678716645061563	-1.036682456336521	-0.5834528900009117	-0.5882374127703759	-0.6611543509157704	-1.1127958848397634	-1.1102900292657192	-1.0845677667987403	-0.680648318886067	-0.16996448869454442	-0.57057605484814	-0.5395381002390901	-0.388958640681942	-0.2834241228969141	0.15160704699415148	-0.42283671555465824	0.022535216205026253	-0.6546341715212028	0.42427482951253814
0.6037986879308925	-0.5288742201957793	0.009164102361103635	-0.10300022453475002	-0.1924087704715014	-0.716316931675495	1.2121679768820945	0.7715944069256431	0.4650003714412595	-0.4536377260688383	0.20972036607200123	-1.0898799388293745	-0.4317793150421439	-0.28920983677275125	0.21163577471796655	-0.8722913617545597	0.5482300313152729	-0.02132555167471741	-1.2580726920940084	-0.34117608267632205	0.6192705878345437	-0.8094633555957722	-1.3226341272620203	-0.08268501156521821	0.023557368934217875	-0.4960686556167171	0.07068888436864615	-0.4278058334316574	-0.4777200882526079	-1.0634457653089915	-1.0366222391758457	-0.4704660364729317	-0.5184884966734101	-0.659530049206924	-1.0674623696076648	-1.196915394305766	-1.0354309128742905	-0.7289636645033385	-0.07267053934996728	-0.6500280796078346	-0.48651179545399775	-0.5567207636723239	-0.03750604349953164	0.1400404031095886	-0.6178967106891149	-0.03616812025634414	-0.7111059493527054	0.48082340896870274
0.5163952598943053	-0.5302421721983792	0.05134678150929931	-0.18986119490447512	-0.14725682273716628	-0.6777192251344215	1.1653317484455155	0.7757542639586846	0.5401017772616512	-0.5454237817481676	0.402540972535406	-0.999328628744092	-0.5066458119756733	-0.2785233867976781	0.35201434136925414	-1.0090594265537784	0.6603649722312868	-0.05870167947779738	-1.3001990081646364	-0.3311057817539872	0.4774556876822732	-0.7239066928307551	-1.2586102884817032	-0.1918310554112051	-0.005047514471698341	-0.47407175369508237	0.11286470960283149	-0.40472544251891013	-0.46335365842775633	-0.8681861467243575	-0.9410907607739029	-0.33244713581807034	-0.5103355249128075	-0.6789515717931014	-1.005042415094709	-1.2475130091913718	-1.0041636748615606	-0.6549401514992775	-0.009079662744070266	-0.6636293833467658	-0.4626654208406607	-0.7080578220182051	0.07297766330040625	0.15030597193452047	-0.688057137423155	-0.04507431159447276	-0.7512806652087874	0.5064778201465138
0.3740660192389422	-0.4426902674732173	-0.01645016541744098	-0.2465909931483396	-0.17529196031570174	-0.5938139916578928	1.071270486008633	0.73398706336556	0.619957419730359	-0.6954507181067016	0.6086351272564824	-1.0004088332000454	-0.5479739151149172	-0.21034695305152615	0.5438974239889756	-1.0523163277372816	0.7622573046948132	-0.09704349650394614	-1.4084853633789463	-0.28999194039146714	0.3082074813714045	-0.620425900775915	-1.1927045576380892	-0.20304333184854592	-0.0849415353733012	-0.41416923546426965	-0.06193861579727761	-0.37662753586823605	-0.3149907504809777	-0.7842649123396008	-0.882150916595425	-0.14404930424817347	-0.5435714914466423	-0.596949551917148	-0.94160123053055	-1.2368563648265547	-0.9730979903751826	-0.6837330349616609	0.10630726707375157	-0.6234315807588785	-0.4508066850868013	-0.6463597042040384	0.20572925941930284	0.10194167558621443	-0.7869013448698725	-0.1109988575820869	-0.8526085770608761	0.45445923367030006
0.2757308738704701	-0.35533052938307297	-0.06098578512007845	-0.4691421463800861	-0.058705991139829015	-0.6046267366221157	0.9968784144481967	0.6199733063665012	0.6842218822299815	-0.6489573336857821	0.7056837164241005	-0.9722552088213353	-0.5958977900587112	-0.07980579320829266	0.733517490789359	-1.1551471160024513	0.7847238536879579	-0.1409080116000333	-1.4772698151649357	-0.23433463691884288	0.2014563866449027	-0.5020629924213383	-1.146665259975166	-0.2889499279742348	-0.1826471545887553	-0.38185208475896637	-0.21894474005811077	-0.39708880534359114	-0.2669744903542469	-0.6796125300272051	-0.8315849244904048	-0.04205470216494761	-0.5755569909443975	-0.5665291150948372	-0.8881842950075238	-1.1783285033205977	-0.9609924062012751	-0.6619887851998831	0.16452954015042334	-0.7516281050396152	-0.3855750643426049	-0.60966206126396	0.28230988737615614	-0.015927739809887143	-0.8937878255184495	-0.16408865415294296	-0.8414498110290005	0.3331935311977433
0.21284403207534872	-0.3294032141056003	-0.04270435931171531	-0.5737940030989479	-0.08179736373512801	-0.5345903465149248	0.9708733318760474	0.5264636332311425	0.7181478533719827	-0.5927696162854282	0.724473314812306	-0.9652805970791878	-0.6932823470848408	-0.04701359886199158	0.8765031367936451	-1.2306863579734277	0.846679414793725	-0.19883234402324051	-1.5647989245838523	-0.20882631142326122	0.11073237483646359	-0.46279384437400795	-1.090374754654915	-0.3216284241257299	-0.19874499325494943	-0.31070136840817847	-0.3223654062616326	-0.38322275609701434	-0.25448193318508433	-0.6124604894027245	-0.8290065351560469	0.04693104101555312	-0.5244824882876838	-0.5148475020785533	-0.7732567320485293	-1.080076022302567	-0.901644770808586	-0.6565673457725241	0.21099329910033943	-0.7194947063307189	-0.35608285035750503	-0.5426607246561171	0.36590007456636303	-0.13536273840181437	-0.9373817681135922	-0.28856530365644495	-0.837906060642859	0.19673554656535347
0.17097772527895333	-0.2528422526858821	-0.0744689276230597	-0.7023725683883656	-0.013824648704083264	-0.4416412349359279	0.9520156519657812	0.38404383415753296	0.7314449190254454	-0.5704918218582329	0.8407182104686693	-1.0076070391358694	-0.8060599125031164	0.044018847778146575	0.9426176158202925	-1.2090622922920393	0.8733345133990781	-0.20288520502415577	-1.6507324537980275	-0.290300583138613	0.08845560959459295	-0.3646177971938555	-1.1416446743514643	-0.2979155642549468	-0.26440458621714447	-0.247882028043864	-0.5005153771678204	-0.4040408639960857	-0.18323131192003236	-0.5079967612008985	-0.7567444963078506	0.04124259034744469	-0.6096451269360639	-0.4402821114550749	-0.6236203195993344	-0.9172299572866249	-0.7672621500396436	-0.6700494224442324	0.20452008294072144	-0.5816429628128122	-0.33080477636382966	-0.43923351256888815	0.37362061348975917	-0.2383128433825008	-0.9307492695041375	-0.4025748341020462	-0.7138185822122278	0.0444265121896479
0.116182162056543	-0.17426854221724294	-0.13169258313691198	-0.7331513345570299	-0.0013093400116464759	-0.332763434664507	1.0011914518670775	0.3480878042565548	0.7570721883781697	-0.5012711141381716	0.9215510553584343	-1.024982740202774	-0.9547927291820697	0.10461089895249724	0.9576952516166995	-1.0779488346733	0.9132420718862605	-0.21724450816085272	-1.5900867669266547	-0.29888948609266086	0.00031817757809871614	-0.32418126385849466	-1.290937315876786	-0.3600238195350105	-0.32579418358657614	-0.24177276202187334	-0.71563511618418	-0.3454822721809291	-0.154594654700892	-0.432104338599995	-0.7073306867539967	0.006223679066966003	-0.5758844177116526	-0.34715560554159575	-0.467417339984336	-0.7093561207259234	-0.6272511969367709	-0.674840649836816	0.20936180269334503	-0.47494100876294604	-0.3197022632194392	-0.3302094743639651	0.30910818911625865	-0.26553158384902237	-1.02126149165641	-0.4597212292341334	-0.5188110820176746	-0.158432652658454
0.08850602603481142	-0.14583079726236758	-0.17681568446537393	-0.8077131821027143	0.053257156155217145	-0.3702379973272855	1.042261593632936	0.30894658781885526	0.7334386765375674	-0.39727853686830583	0.9154703403900084	-0.9782808170630531	-1.0620679051327884	0.15023174560598543	0.9951045347518488	-1.051707015430196	0.8765213084198477	-0.14991569434484026	-1.4880034897232264	-0.35883039330181365	-0.026425784612998014	-0.2759658511214891	-1.4096514537551237	-0.34635850384221745	-0.3223022904080212	-0.19923786917863845	-0.9335580896353861	-0.30958890916838466	-0.17111117062990724	-0.44061566703766736	-0.7446631366575789	-0.06435767793254656	-0.5661481666901761	-0.3666687153905753	-0.28730458645461077	-0.4966620471228301	-0.4932665944928895	-0.6908272605997179	0.19130562771397078	-0.36212628025992394	-0.32194377740449653	-0.2935437113919957	0.274383740262654	-0.14034688170152057	-1.0458728477657069	-0.37376977140556644	-0.37516313943132484	-0.27482246555099316
0.09804446127985114	-0.17603840406948917	-0.252747727661063	-0.8812531556240082	0.060519796088652864	-0.46997432810549017	1.1333371571390152	0.2778272133901876	0.7122539221776341	-0.2923523433072689	0.8190943180164094	-0.9625557911574267	-1.0219946291330015	0.19110517183308348	1.0759667742281978	-0.9966043209303332	0.7885097182799813	-0.24090354369448366	-1.367623226616944	-0.4970446711114458	-0.1176216508169438	-0.3115637951642228	-1.4229975751416057	-0.25865705131525496	-0.3101888415259647	-0.1669294977895447	-0.9465734596809579	-0.27387725472379787	-0.11724807401961282	-0.4488943365953288	-0.8888991428940699	-0.17406159283542805	-0.698994981449927	-0.4205514150634274	-0.2163822795074652	-0.2954767105042936	-0.38710893088062814	-0.749315318640866	0.26065717531651195	-0.26685319293460363	-0.3451617347961363	-0.16512536136901035	0.1392693345291837	-0.07947069937881276	-0.9779250516686577	-0.35948363075995976	-0.2833787095923084	-0.40741732540986836
0.09195444321259538	-0.21253101474646652	-0.3976422944187221	-0.963277464157337	0.15810341205247683	-0.5110979310826689	1.187789804297942	0.2229831862260505	0.7169923292106305	-0.16101594027122915	0.7158731884645897	-0.8802679949266121	-0.9817429481273956	0.24242632384700297	1.3411023912344209	-0.9158373271172542	0.6585711785432355	-0.281973820753586	-1.256846624855748	-0.6070097537256206	-0.16448081466965456	-0.40098992955938445	-1.3557154170814958	-0.28471701448705333	-0.2708741718823501	-0.10289698598908285	-1.000691194268024	-0.31765383185041274	-0.013360477894995986	-0.4545976379137784	-0.97393424341931	-0.09704684057317522	-0.7748966696467128	-0.5097024780492655	-0.24905861736511942	-0.11305043355658315	-0.29081703300223805	-0.7948394326241615	0.3147978026343231	-0.2938851586653444	-0.44192678811560293	-0.10405298060329549	-0.12756941778215233	-0.04808268923181364	-0.9554682621416732	-0.30999550824756017	-0.15305179660781593	-0.4628874003886465
0.13213390582111073	-0.26333715247017475	-0.5096301397129828	-1.0310336307005783	0.13733628178520002	-0.5139142837580561	1.22306503132716	0.20225170512595608	0.6662180970919013	-0.07529592711698627	0.6564788829736145	-0.7982979488693205	-0.9216679326424544	0.19864949296628823	1.3341009509171413	-0.8784407468644984	0.48310108842226684	-0.29671016821130114	-1.1731507771739342	-0.5857537861130427	-0.2391052446245348	-0.5225386248064351	-1.347134249816245	-0.3146802270921645	-0.26630362617236114	-0.1471190520537878	-1.0844318083683482	-0.3088624038321652	0.08581789459690381	-0.4958993272528699	-0.9415092132319526	-0.09347876283470069	-0.8483270437878122	-0.5488040408280598	-0.2889898364750293	0.06472872419616689	-0.22886386927605123	-0.8617726619448192	0.2583934135363627	-0.21758859011335535	-0.5275444641772032	-0.019724858159980357	-0.35183452174223084	0.02163516717173358	-0.8985387515509696	-0.23611330576463024	0.035271855384950576	-0.4780247229373725
0.06916533610805002	-0.29622864791776593	-0.6282233211470294	-1.0677369920692945	0.06523049946297052	-0.5754540295000371	1.2841969938502091	0.25146359538514884	0.5700112548945996	0.016589993124709816	0.6100923899850809	-0.8209229668298945	-0.8536710967548565	0.1571226366851457	1.408039677618199	-0.7972993607524465	0.28165381315908933	-0.4295156149270444	-1.0354247822256286	-0.6380947336247234	-0.32588062804317036	-0.5756838511874574	-1.3355506403678468	-0.31046653884509573	-0.32057008176700913	-0.16890541296633463	-1.2316768027571983	-0.42670732914288534	0.14463197668016975	-0.4868406622646133	-0.9548419536514217	-0.022823284594460303	-0.8625313238179382	-0.5379517517081042	-0.2976940551346726	0.19502792781117956	-0.1739671743306736	-0.8729083424545522	0.2969017757295572	-0.1293083921444074	-0.6623395499407939	0.10807523826636811	-0.47891679932326314	-0.004615755204623489	-0.9058423145710203	-0.18103662077556146	0.23893533671608344	-0.5646849255696933
0.05301326590924995	-0.39720706517238746	-0.7136187960086681	-1.102712691184394	-0.0015891611725046939	-0.5048145187344879	1.3499219793256023	0.17108337719745262	0.47811358890296385	0.18731063578931445	0.63587168984679	-0.8135372070046387	-0.801656261226241	0.10369336080303686	1.4372705673336363	-0.816538486149448	0.1698754955609917	-0.5327303213573177	-0.9444973142887967	-0.5971610301679293	-0.372647293717333	-0.5754853275002099	-1.3494932352600928	-0.36330915773528444	-0.2959575230843114	-0.26109294797932614	-1.1471894926712292	-0.6346243522370998	0.11425745149009066	-0.4015118198712558	-0.9657957340569976	-0.035838488215677075	-0.842564400568037	-0.6147403509991198	-0.337604384766104	0.1928336278420944	-0.022439133439256465	-0.7526675732671564	0.27227336921886075	-0.11408887123977025	-0.6209841673348567	-0.012971274581734948	-0.5905333523042631	-0.035287416120039286	-0.8699931541083407	-0.1100454319736299	0.39893837738835713	-0.624887758352168
0.005582089435994647	-0.5062860085608387	-0.613177436183797	-0.9429130441865026	-0.1734283713256878	-0.45931413611228844	1.4000859918504451	0.16983019244587821	0.35616551733758045	0.21219957301502596	0.6943449041434807	-0.8323683207735015	-0.7719792290264809	-0.08218849187876	1.3707613987426026	-0.7816728491366203	0.11988054771181436	-0.6394801141614974	-0.9162981837527209	-0.5574216683907481	-0.4601092203206343	-0.5828430233412399	-1.3213334071195644	-0.41233229967398416	-0.21254956172911948	-0.36980177416834703	-1.2315288724204188	-0.752919692481253	0.14324168230341816	-0.2766094011822521	-0.8707630355330982	0.002997800254719363	-0.8749500078818684	-0.5783821313196711	-0.20120437684378162	0.1779195183407618	0.043190885458277636	-0.6092220737736899	0.3941885116330463	0.05107141689043678	-0.5737321384095699	0.030015294450834302	-0.6811435227216232	-0.08898767192908372	-0.9186629152196607	-0.05804926414971147	0.5435102973835592	-0.6551619049497441
-0.06678504770877887	-0.6184144661878443	-0.5831776378750935	-0.9237139280411686	-0.24963246344034892	-0.41168546959313124	1.4236365002817695	0.20200265199578843	0.23111986284833766	0.22583904263381643	0.7529856927313705	-0.8592785089888368	-0.7523179281136698	-0.1881432820799343	1.3100779857043423	-0.734666915257612	0.06602086052005632	-0.7164157585584768	-0.9132275503474869	-0.4879019337683156	-0.5739086442140147	-0.5353468025642367	-1.335651761100028	-0.3866572167974381	-0.18300579719576474	-0.4169775111076426	-1.2474822843851592	-0.8633278373561932	0.2215664035220548	-0.12542251980042587	-0.79898180437434	-0.05671079927552515	-1.0115403718432745	-0.5641299990357315	-0.19920683489067872	0.11302625387547897	0.06548500038934654	-0.46290295306279183	0.53239876905109	0.049072335841836616	-0.5020483631207193	0.02270942981170094	-0.7461565023029124	-0.12788317312672987	-0.9555385242378776	-0.06065124667068229	0.5888041497924525	-0.6167927435233527
-0.1451539625330513	-0.7322538498031959	-0.5131428871476091	-0.8830296374374322	-0.2822362086563509	-0.3429876170552276	1.458889118312984	0.30635155544277476	0.22944788922783835	0.2553322904423699	0.7283658897005769	-0.7913484721797045	-0.7106152950638747	-0.2383590707760524	1.2005493743753446	-0.7585342130572247	0.08483754934890865	-0.8445308291887998	-0.8880354815094268	-0.37148726435495794	-0.6627355235479314	-0.49464143289569973	-1.2791904290138407	-0.3795328572365369	-0.13578131404493532	-0.43508476949884345	-1.1963507997371514	-0.783404083694863	0.2392250639714614	0.026646777023640888	-0.7325186471126177	-0.12809131355674488	-1.0353230501562212	-0.6043490974121051	-0.1455800812909977	0.0035755159492252718	0.10345000177336183	-0.29181768288202004	0.7026463268525649	-0.04002925549964239	-0.41068872446651516	-0.13872586328689793	-0.7657094047763581	-0.14194839998490333	-1.0155206434897817	-0.04050574268757266	0.6128537118328301	-0.5603790082831045
-0.17979185722484764	-0.696426946497989	-0.4891524178939166	-0.9526785450672117	-0.3150668001322986	-0.32819966287855995	1.5311088867507554	0.28936523964312677	0.26452912967155495	0.24523193915864822	0.7420999835553908	-0.7682751880933321	-0.6268961797365028	-0.2837341606219369	1.1493080170290493	-0.8646074380608384	-0.04947168841982245	-0.864208311535374	-0.9772007982131697	-0.2808661124408053	-0.7300242795193982	-0.43669944063296884	-1.1979535351668185	-0.2527934281790599	-0.17262631761682729	-0.46289796840897435	-1.14940870904378	-0.7613697080216294	0.35365561658958	0.09961452718949657	-0.6562667204207664	-0.12974541898931397	-1.13925072727615	-0.5228239297725857	-0.09872117248401041	-0.09447694658768599	-0.007623093363378464	-0.18198132975230547	0.7777323967278086	-0.18427428206884788	-0.2589902548299314	-0.1932001332403495	-0.7058741314525828	-0.31760395882852077	-0.9859467614740763	-0.06435292558190611	0.5529869741803696	-0.5089039486820026
-0.2527001734549542	-0.6516675391135754	-0.3793354644650049	-0.9738727485934993	-0.28909838256664055	-0.2524471035105584	1.532594998133788	0.19080970185133958	0.2821328512520372	0.22057595081825315	0.7916459895625098	-0.7629726236138153	-0.5067360828004637	-0.2785059679442229	1.1461178461867014	-0.8313287853727406	-0.06468146206137439	-0.8619568989749167	-1.1314105537877075	-0.21644052036377848	-0.740068341510663	-0.3531999396266865	-1.1234129266796153	-0.21149998740709725	-0.2256164231807872	-0.4612112829272932	-1.0527569010313644	-0.756085606985782	0.4653928833409567	0.2538774944469618	-0.6818987900859996	-0.08154880465049356	-1.1406964284620473	-0.4475962681250866	-0.11378592572945614	-0.18129804730572624	-0.11198740953016659	-0.15589208323057072	0.894944883882814	-0.3946110050721118	-0.14428719698309644	-0.13303999220159518	-0.6828087274668356	-0.5512797233805242	-0.9073870135023396	-0.24904989377378053	0.4808414567277038	-0.49544414052175084
-0.23292935278810173	-0.5872277947830951	-0.27115238510334067	-1.069541607693322	-0.2326805324220577	-0.16103039298453253	1.4942043185605791	0.1546859112359717	0.3081457704339202	0.23263124306347316	0.826615301864603	-0.7004165834229503	-0.4669181594704215	-0.30238438723818173	1.1659765785281802	-0.887997884998234	-0.04693443540458277	-0.8115441168453612	-1.3078327784738026	-0.10234637343168303	-0.7372427546933442	-0.2544150725627835	-1.1109976072175407	-0.20731605697797767	-0.24565001243048773	-0.5064741044125953	-1.053147518925254	-0.7143448350341149	0.47089858884486535	0.39020274525466153	-0.6381797886862061	-0.14928427282673393	-1.0685750825507851	-0.4344753507498571	-0.02403767454273028	-0.2537593374232074	-0.21979669453402195	-0.08099164463243733	0.8817895522461834	-0.5489736947335732	-0.10194515151079256	-0.0552745326408884	-0.6829441263277584	-0.7405050984042459	-0.7585426781104702	-0.2975427276277428	0.44308777201502936	-0.49376182807199037
-0.22276489027952545	-0.5444799458240891	-0.13184182172641107	-1.1137523071023172	-0.2156244034544271	-0.10673441677819165	1.5757127884984847	0.0975471667695005	0.3458349801183523	0.23037877907163015	0.861052291545278	-0.7870445602360663	-0.4856541227038759	-0.35857606550530796	0.9619858130950523	-0.9433278454359739	-0.043942790588240355	-0.7726417094656657	-1.4701251948999825	0.015559189811239013	-0.7106968109492846	-0.16689688234191255	-1.1426572911702728	-0.20255949976811705	-0.2863288052186095	-0.4961597085063998	-1.0730783481708	-0.6841292295842316	0.5267579131885384	0.5869657148982375	-0.6364504303308339	-0.27871169953361546	-0.9902997878851132	-0.46170017224857424	0.06909893084130204	-0.2695676730669237	-0.2317600936707748	-0.018843952816003297	0.8330079428110506	-0.5284685988160553	0.020286395979903893	0.04767934532682473	-0.6091333185894532	-0.9016172267481355	-0.6268086824490993	-0.3827259425606998	0.3613799184455518	-0.5197447132792721
-0.2407277419764383	-0.4571901270997518	-0.02007675786956032	-1.0314308705727815	-0.2224037464246634	-0.04129504659410564	1.6711212121333319	0.041362751579815206	0.27910970622108844	0.29828900204525466	0.832412407747644	-0.8867640451326272	-0.6095227684727618	-0.3225916217836963	0.9309617300237676	-0.8932996633014048	-0.05510293004615108	-0.8226676151661975	-1.4694587173243128	0.05793063316917355	-0.6447128167149283	-0.03980435646297189	-1.1356163731144542	-0.20717917101540717	-0.2992992587203905	-0.44491069400596384	-1.0467098224489004	-0.7068137635043629	0.5348047387396796	0.748983814771994	-0.7011684880788888	-0.4180905559410738	-0.87789261735624	-0.48588038519422483	0.1460519725195469	-0.32871966631489213	-0.24195630740889146	0.042938789561007905	0.8571217743867339	-0.46584213354557996	0.028387927004523188	0.06107553497805407	-0.5254093266631895	-1.0158324974857205	-0.5599663984128729	-0.48648335724204517	0.3012472231845727	-0.6210715424167954
-0.22557157870060748	-0.4102550040730595	0.18815869648791486	-0.8534922148358124	-0.1603174421070625	0.07133594522434757	1.7770782129830471	0.04429457347596934	0.2518041389531343	0.31143054119037306	0.7858779160199882	-1.0159892686199867	-0.6966832097201279	-0.31789708595506994	0.8446949736664413	-0.889759036950507	-0.05982929477740301	-0.7325579472759143	-1.444386778892817	0.1055792515260798	-0.4667707117698331	0.003385731616102783	-1.1704943765304279	-0.24340250855941722	-0.1827551789566672	-0.42047322346817834	-1.00029582715134	-0.6822628035631717	0.5296371067034435	0.8268330445101959	-0.8317754193607871	-0.5897192432213563	-0.7037637814738055	-0.5472021721207725	0.2860100933899722	-0.4166636832870913	-0.2961348930824045	0.023070643928684458	0.9084044871787308	-0.41185231205449646	0.12570743865974682	0.05108964467690467	-0.5453642651665611	-1.0207577420882916	-0.4279326396104016	-0.46299459250160996	0.2337619327680876	-0.6422402149409712
-0.2045254661555846	-0.3340185619746354	0.4053143643794567	-0.7088786684997141	-0.12000396183964038	-0.01079593211315733	1.8828031870558348	0.14305687743517786	0.1994438869867751	0.2763420218109425	0.6871206743166083	-1.086927163826525	-0.6662354663758366	-0.3411646470337715	0.7915734450788136	-0.8694536704407618	-0.1939681927092522	-0.6901757546242906	-1.449971357974986	0.031810691350212014	-0.45302682598657	-0.003856101047786242	-1.144175865092033	-0.27720126921517557	-0.07069023190880144	-0.41395539408260695	-0.8947005622736187	-0.6667234316467239	0.48933844360555573	0.9853226480878436	-1.0036050460316002	-0.7570908909787496	-0.6227444377955902	-0.5931282149789593	0.37760387806513557	-0.443438958169662	-0.3746472754620923	-0.06478669464551239	0.9149297466213608	-0.4436999979459918	0.03852087765019825	0.09492940830654803	-0.5765141773083082	-1.040822085624417	-0.3935753581494625	-0.4544489612585396	0.24658859745332032	-0.5355821789010211
-0.17318874957119898	-0.2843688173380402	0.5044636435368014	-0.6167457318622482	-0.0004060177786851693	-0.015580677120414912	1.9715537570294575	0.16810618351238354	0.1881720115341718	0.2643663338227387	0.56068793129601	-1.1204724122404293	-0.6577016162385194	-0.2745188436460949	0.7809679903024113	-0.7797592808754994	-0.36397988882170423	-0.6430148471001552	-1.3772163539405506	-0.0694792951075501	-0.3200026633437202	-0.12626810357282586	-1.078607879629502	-0.29187290607019	0.05691357218585473	-0.3306835798397655	-0.6217940868265517	-0.5684350894580341	0.4155623174437485	1.0843825034642678	-1.1751886293088565	-0.8159099076595429	-0.4812448219827756	-0.7325238152250667	0.21780072955751492	-0.4664222160143446	-0.3509937618189488	-0.13688770817043144	0.7600282400941117	-0.49498724831438984	-0.030715943399923607	0.03155414004805328	-0.6126092343707974	-0.9967222586034771	-0.2866460409166732	-0.38914350647387974	0.23729629294734284	-0.5083158559181549
-0.16166115556406874	-0.2074374231778043	0.5808139509155208	-0.5129903635367571	0.09449583817492122	-0.06643795855686777	1.9702563119527556	0.12258294826486345	0.2285792020381303	0.25931250329319466	0.48022569794530046	-1.1326003764878243	-0.6747417775491429	-0.2243157294094805	0.838018367590049	-0.7902551595565079	-0.4778874543808211	-0.5306598646396299	-1.3332318326117782	-0.20793745628891078	-0.20216448993015274	-0.1798125016920722	-0.9596180355943649	-0.38733842675806	0.08458227837542273	-0.3143972166622936	-0.42625949498995624	-0.6554387851314282	0.31626142607887375	1.1697397746814462	-1.2702915639721364	-0.7865434580977477	-0.4004216628292402	-0.8325131674108747	0.16612142932718188	-0.4685647750916129	-0.34140949252495334	-0.2973941103164002	0.6079917768121412	-0.5225948644202828	-0.12728490068269555	0.0160788018953388	-0.7142249715196344	-0.9825758001031494	-0.24105864342579802	-0.27080744528235123	0.314645700938974	-0.45104557326941697
-0.14944762672763584	-0.09378422331431611	0.6935257712945525	-0.4263522292334384	0.05472470348144578	-0.16192122134507062	1.8958184396432434	0.06906846047585494	0.1849592197827273	0.26810790348216124	0.38229980251388657	-1.2402074454560919	-0.6418389830442335	-0.1965018073427269	0.9066336220537957	-0.7783675404595178	-0.679558917853227	-0.4832124342694953	-1.2801872692887908	-0.27438885027554355	-0.1760159059591444	-0.2580413614485325	-0.8734753318919678	-0.5211422866982691	0.20784916507785606	-0.36558867786758087	-0.29273586874704305	-0.8489711137260532	0.2539128601449433	1.1590501012337924	-1.3703546161138647	-0.8103210104230906	-0.2697752147781741	-0.8930399512475882	0.04849704623771767	-0.5732982947533661	-0.4027821421836527	-0.4157951906598468	0.5205167610549818	-0.5071003459614818	-0.2623925035684182	0.05884890687119572	-0.8198069139457032	-0.9825614726324071	-0.1301711018805728	-0.14572415044399506	0.3231124673013489	-0.44647707117420116
-0.17046236491256778	-0.10341964175007826	0.8422704008677154	-0.2768728147294971	0.06205959801148077	-0.10117681062286951	1.7710268777902	0.15678797700337033	0.09475620048016463	0.2735601854935792	0.28308305546009316	-1.3217831762434347	-0.641101983390129	-0.20161564123261927	0.9432853312459271	-0.7508869528470686	-0.6725122591591199	-0.5568919287961693	-1.1981809277516287	-0.2812547613624442	-0.10642321155740056	-0.34577777313997843	-0.7763439033594018	-0.7084722941583865	0.2830909540754989	-0.34729193256820134	-0.13400164092527617	-1.0359601190570573	0.12173268609596617	1.2298476755919139	-1.49221365689357	-0.8477017458278236	-0.20408188762857593	-0.9877620205608814	-0.051274819226983716	-0.6729991734879748	-0.42319937471268376	-0.4428448061264348	0.4755625175288382	-0.41349909932184825	-0.30258201882758007	-0.00647449156054859	-0.8656102705804489	-0.7731602428560764	-0.11040912709682678	-0.13342072143134104	0.3828303933343507	-0.41206021116378294
-0.15798547465931057	-0.1835055929083124	0.9932347499347582	-0.16280764119602004	-0.01839208409132286	-0.09678779998773916	1.7108394123049506	0.2316496689143101	0.08731837679248897	0.1995704428754499	0.21318414936736496	-1.3704443456744262	-0.674859720284666	-0.19065997489135783	0.8526811386501635	-0.7761622854140275	-0.5981361363785151	-0.6302845099959764	-1.1266785436542233	-0.2538386944414979	-0.1356506723300702	-0.3462402016017458	-0.7516041342801154	-0.8082235132578355	0.40887024216442003	-0.4103388035442676	0.10722250794441587	-1.2087098988263016	-0.05652266475888716	1.2878186221171206	-1.4835575350718995	-0.829431441143155	-0.18097551416840885	-1.06500885540084	-0.05973892429560436	-0.73999737781388	-0.4411840357807826	-0.4159508500736955	0.45527011529695544	-0.3176677090189066	-0.2336196155744374	-0.17016341574771537	-0.8508693640309956	-0.6673146455850636	-0.11978911120267643	-0.04821168420774673	0.43977283949536766	-0.3073734928755415
-0.22972083066611507	-0.21272222888267428	1.1660490752488246	-0.0488118835948113	-0.0991613360486681	-0.07716324507046517	1.6688887488617314	0.20914902965476506	0.0032238616213365436	0.03780475699838591	0.19575670678639429	-1.4737564442747924	-0.7477869803497003	-0.23284479219274495	0.709241954351506	-0.7825625157502722	-0.5825267964993011	-0.6326632393439973	-1.0286589417706633	-0.24841952306456044	-0.1346808366792386	-0.35678140823125504	-0.6503804661065026	-0.8436431080974682	0.49773854397111117	-0.39069345772721964	0.25159592680965426	-1.4228611591368934	-0.16727382929778783	1.4025177071989408	-1.4907293679217635	-0.7636407624769201	-0.24752144070732424	-1.0709293253798293	-0.08094382235832666	-0.9354081415270133	-0.3937053088369962	-0.4542877246759315	0.4594514905097764	-0.30284901920575075	-0.18412432264817957	-0.3331635380076554	-0.8754064957490145	-0.47114381164847574	-0.2135097740047925	-0.05873492212400784	0.46902177593260796	-0.21273466267248664
-0.35044319934230594	-0.23051907384496192	1.3538224808531796	0.05013809482142266	-0.13767684724730964	-0.02630541392659218	1.514814391584689	0.24260831719466508	-0.017475838211207646	-0.0466108316505365	0.1259850890660988	-1.4547196559972335	-0.7885330617288616	-0.28079798431202163	0.6638564164662523	-0.7759542565535693	-0.5572684639839325	-0.6861523098487503	-1.0339994681788962	-0.2755559908370333	-0.20157510600543466	-0.3744897818298315	-0.5750501121755779	-0.8017594956356966	0.5223981403071032	-0.3311260411187087	0.3695253777535916	-1.61625358801384	-0.3102244168923235	1.3833887032160903	-1.4488874789911423	-0.7766488536153908	-0.36301590396902456	-1.0438829761435162	-0.06834146543845479	-1.1227849453332888	-0.4408240332446024	-0.39795396078594203	0.49915263633725954	-0.3242229011138108	-0.18503572009939095	-0.5434132019542351	-0.8988361742253188	-0.33158298932007824	-0.30254534577330255	-0.010090843424891614	0.49739567562447073	-0.17952726804135044
-0.5285576028615064	-0.2537183729980094	1.5849694602705684	0.014928129348351743	-0.06933228288981291	0.011132226721099064	1.4031216618569797	0.2761093948125606	0.11057442263009973	-0.21748938866869957	0.057162649201761596	-1.3516066650077558	-0.7134516849064896	-0.31125867290827813	0.5186654747668322	-0.9805646336756286	-0.567173067180385	-0.6726325606024924	-1.1694985187517193	-0.28373943359723663	-0.25648939364080536	-0.4493999681555449	-0.49990913270982834	-0.7804444493916602	0.5071805078977109	-0.26168506408364756	0.5557111586061996	-1.6463716356988674	-0.318221776267477	1.3334370813078602	-1.4425861611158397	-0.7275310927855504	-0.38163499201563894	-1.0211147245936023	-0.07760867285482653	-1.2312897625259152	-0.5261750669060768	-0.29953789638173706	0.5092777175627691	-0.4674388847819654	-0.13006641972406613	-0.6653519947963593	-0.9527767242775799	-0.3168960525707664	-0.20693197839040903	0.09675493149614807	0.5675914724186478	-0.12243868859668368
-0.6155259120355149	-0.1864089506692345	1.7242644366972963	-0.05312153053713262	-0.044186676889767254	0.0012144512466501778	1.211607969393098	0.28597830754533177	0.19493079192086146	-0.32844829789130625	0.0397071199591178	-1.2688678626381487	-0.7311299904866115	-0.33045381381279515	0.4501593188618684	-1.0406183156379807	-0.5282410293039655	-0.6465931937480497	-1.2644654792226544	-0.2696874122894316	-0.38086815976696264	-0.4357160973205124	-0.3997402381291144	-0.7583361742464318	0.5222034379093632	-0.20052069798570643	0.7594963320601927	-1.779988796652637	-0.31861281021054433	1.3058491407044186	-1.3448714749519974	-0.756674784079641	-0.49822206957476023	-1.0195168100621879	-0.20779121026605507	-1.175531369873697	-0.6154352411890713	-0.1584812737567442	0.40127460401712484	-0.6123835897181801	-0.2031288166438824	-0.7090825069800625	-1.0331273897064004	-0.36033012552041893	-0.1413093837557275	0.06509882612062674	0.5720349983239188	-0.11591606699541265
-0.6606297464925489	-0.14167694250841578	1.822183035714702	-0.17898681671144803	0.008805742546786798	-0.006943756583245359	1.0402140725113305	0.32015494139061496	0.27543918655904054	-0.3053417320218219	0.028464507804608206	-1.208787323720108	-0.7901475097535272	-0.29741659741016574	0.38466556226588067	-1.1210852706931802	-0.5058040223405018	-0.6289787720110311	-1.3685179123053144	-0.32905420692123677	-0.4152524508361356	-0.4752699764939227	-0.3846985548445375	-0.7131840832187846	0.5006801080457465	-0.1115685035756799	0.8239081320320647	-1.8487295335595266	-0.23029101850365294	1.2054245928618692	-1.270094569160207	-0.7238760017649091	-0.48476928715121986	-1.003807296794775	-0.2055073324228629	-1.1458528174775648	-0.7070291458819069	-0.09414581986581562	0.37143334863048066	-0.6769686351744538	-0.21833614011488373	-0.6990183068735296	-1.0271573016380489	-0.4007630154982529	-0.02360495006455925	0.011681312552480722	0.5524340994320414	-0.23751788300800972
-0.6634757673687095	-0.0816112513092421	1.8820684428516272	-0.2948671523238978	0.00024197940942828795	0.004010171570181731	0.9793646359609101	0.46471030972120203	0.31990596356121204	-0.3244127931498875	0.03588661336420697	-1.1572878661625254	-0.8278111264023422	-0.2675349015661067	0.30313225379243486	-1.2917859493963129	-0.43744677952081956	-0.5609571049629156	-1.4608459504624833	-0.32626650114782707	-0.44063741325201844	-0.47519704632839765	-0.42010567489419526	-0.6990051870149361	0.35189261651925247	-0.11949508805294444	0.8215096609034971	-2.020713721368008	-0.15390705301530186	1.2214849177124516	-1.241006788477842	-0.7223548048554924	-0.4243485265852371	-0.9222323279131712	-0.20389857713358128	-1.104176744508783	-0.8013423369158612	-0.01757835777591286	0.41757068726810936	-0.6857825292333605	-0.3031468127426654	-0.6951888415474213	-1.054225767972388	-0.4188588668934634	0.029066032594944724	-0.13202354273321915	0.6027291949779053	-0.3485705693121203
-0.6379457907276078	-0.022603949999257356	1.8496345140622392	-0.2771149462403115	0.10826008536766137	0.0640644246257548	0.9253782094688174	0.6141652722593532	0.373711499051092	-0.3424380387363118	-0.013481605020197273	-1.1586313036668001	-0.9105150985390977	-0.2504444207023359	0.13709101895865053	-1.2868825843877005	-0.42765674426538086	-0.6094524458096162	-1.4677023989791507	-0.2701362034828697	-0.3697716131937094	-0.47663288859894043	-0.507473346817377	-0.6250433977890207	0.34214083638011894	-0.12716447108126938	0.7483202098868813	-2.040003526367795	-0.09832945656135728	1.204541992251044	-1.2028103101137462	-0.7503619917851982	-0.30298339416133785	-0.8181576708322066	-0.2355486760816557	-1.0822237438938753	-0.7787763242821621	0.21141643397732066	0.4382487060209364	-0.590485131949599	-0.3449878275917685	-0.7273529012958534	-1.0195677975174322	-0.4772861646566982	0.1460232186227471	-0.2952712311579919	0.6334346451421641	-0.5332120562651215
-0.598848858047204	0.010444782166034705	1.8330180501057793	-0.2242900176284261	0.2678642664527877	0.12199051288764504	0.9628992211405896	0.791361828089225	0.437411777825217	-0.334159785072746	-0.08784458809713433	-1.1664152239135726	-0.9759252660104943	-0.21508127916054068	-0.04148010473671885	-1.3699753259482408	-0.4270373079744985	-0.6045232756550404	-1.4534100823988978	-0.2570775953548578	-0.2933136729751603	-0.46371095306019355	-0.4629286413388966	-0.5083540756490612	0.38850032797385364	-0.06929920130576353	0.630050257847482	-1.931245004919162	-0.1271935708325534	1.2653023401143488	-1.2229406073909315	-0.7129527851226973	-0.3177707744240427	-0.7801458575502584	-0.26267314453475415	-0.9030643660202523	-0.7550087732502717	0.28871615055984906	0.4159609885245362	-0.47658394892036976	-0.2994164385240997	-0.6721110330695838	-0.9998130856195161	-0.5520105766177557	0.22375133671252442	-0.4441486363486374	0.7238765491018921	-0.6559897088555017
-0.5262306115167366	0.0740914224088411	1.8109198021602424	-0.1178850262859497	0.2570089311725608	0.060561441573022	0.9511154077392154	0.9497456025852692	0.4654757696201287	-0.3208620916323135	-0.10340573347900865	-1.1438163639437136	-0.9827819647509518	-0.23320229242350915	-0.2182487912574662	-1.3961222621593625	-0.4462554680493346	-0.5581364914451605	-1.4224015312363014	-0.41256420159528906	-0.23910794205745126	-0.5172036456836737	-0.45704356421811976	-0.3756845518122024	0.4508462778962225	-0.07563250247101419	0.51889188064117	-1.8808361444603556	-0.08105735298390228	1.2866577240163966	-1.2226229954371133	-0.6337365754948301	-0.25672991688985913	-0.8708985755041484	-0.22515422162551396	-0.8139799774773703	-0.7717820178018078	0.33968174375730875	0.41226424520436344	-0.3843020485690099	-0.3748116900196532	-0.6108119477341449	-1.138856048149352	-0.5748374356063813	0.34774196167991533	-0.4428859620355475	0.728184243348569	-0.817605005576354
-0.42107046934438186	0.2032446056498788	1.7538844817850123	-0.046624159553748754	0.3868295401711924	0.020371965577546895	0.9934949410197038	1.1870476154039444	0.47639440961388163	-0.2067142817493847	-0.25617318111196674	-1.1589011218796847	-0.9030643558563369	-0.2861883558397397	-0.2581465748982731	-1.4002387978941302	-0.6918546541664365	-0.5321194921358117	-1.3571840210043482	-0.5664877520017988	-0.12136385841120138	-0.6556427491396574	-0.2899882705737902	-0.31173284195309775	0.49857228455581176	-0.0685384898142422	0.4410980206322366	-1.7769240468620668	-0.07756196160785842	1.389186658357914	-1.2233969698052118	-0.6124606230416163	-0.13265218833568881	-0.8496736494846706	-0.20489950630487158	-0.7710121184846928	-0.7179419821851837	0.3465706918790645	0.3736971467198984	-0.2876277163575572	-0.5300557078191345	-0.6034375040938473	-1.2538530503133645	-0.5832152961990926	0.4231955007534157	-0.45156132351480016	0.7141127235682412	-0.9502583145454547
[truncated: 184 more rows]
