# Supplementary material for: Obesity dysregulates feeding-evoked response dynamics in hypothalamic satiety neurons
Source: Sci Rep. 2025 Oct 14;15:35837. doi: 10.1038/s41598-025-19800-2 (PMC12521569; doi:10.1038/s41598-025-19800-2)
Supplement: Supplementary file 5 — Supplementary Material 5. [file 41598_2025_19800_MOESM5_ESM.zip › Fig 3_2/Fig 3c/HFD to_NCD_1st_MPK148_mean_running_47.csv]

0.7061799767567567
0.621729494054054
0.4811672994594596
0.346794928972973
0.2614814535081081
0.20677808486486485
0.25079192324324323
0.22397551075675676
0.2449164848108108
0.3459371621621622
0.34198146702702703
0.42878360216216216
0.48156134702702696
0.5074499767567567
0.5604701027027027
0.6286673988108108
0.6583216181621622
0.726443867027027
0.7181751016216217
0.6757662010810811
0.6670571675675676
0.6313939021621622
0.6134408054054055
0.6088965356756758
0.5620951839459459
0.4884112527567567
0.43908859621621615
0.42013208535135127
0.4717150783783784
0.518046937837838
0.5233414502702703
0.5142197783783784
0.5410360594054054
0.4941707367567568
0.45097941356756754
0.446851514972973
0.4561543978378379
0.4795968351351351
0.48037921567567576
0.5198905778378379
0.5337532789189189
0.5610161864864865
0.5659312415135136
0.6809422597837838
0.8717453766486487
0.9015097881081081
0.9075020772972971
0.8407163675675676
0.8618492589189191
0.8545932702702702
0.8435624805405405
0.8249945567567568
0.7632756491351352
0.6596366787027026
0.50872464
0.427796267027027
0.3991136416216216
0.3894706003783784
0.2938834432432432
0.2150829259459459
0.1439926058918919
0.1370303938918919
0.14850984540540543
0.15781275783783782
0.15364799621621622
0.19593310416216214
0.2213416648648649
0.2866356427027027
0.33264765183783784
0.32638168378378374
0.4214304194594595
0.45225100535135143
0.45177135513513517
0.4310302022162162
0.4583187560540541
0.5160818206486487
0.5876468864324325
0.6139203021081081
0.6011422345945946
0.6377999945945946
0.6165745945945946
0.6909180378378378
0.7456937711891892
0.8135922145945945
0.9024338464864865
0.8724192782162163
0.7331341549729731
0.6689344410810811
0.665756747027027
0.6738206524324325
0.6036195259459458
0.5296650551351352
0.6139991837837837
0.5415885637837838
0.46417652416216215
0.5289955755135136
0.6195896310810811
0.6772244594054054
0.8153936940000001
0.8754843594594596
0.9406784652432432
1.0178989945945947
0.8354857864864865
0.8806164270270271
0.8723415217837838
0.7500345743783785
0.7737257048648647
0.7231755929729731
0.6632508707567566
0.6253181476756756
0.5747815351351353
0.4636949064864865
0.49123764821621624
0.4852328400540541
0.48449567675675675
0.5180282799999998
0.527024780972973
0.4972114772972973
0.5063819599999999
0.583824336108108
0.534925994
0.5767056367567568
0.6637436237837837
0.7806886830810811
0.8208044248108108
0.8201696102702704
0.7331770978378379
0.6719386484324326
0.5942620854054053
0.49893602108108104
0.5345950086486486
0.5203131755135135
0.4593656244864865
0.3172798945945946
0.23716519129729727
0.211332672972973
0.20467824810810809
0.24947025027027028
0.29428838286486486
0.3331855443243243
0.3094186810810811
0.33156978108108115
0.3633674697837838
0.404409152972973
0.4398141519459459
0.4700972760540541
0.4878486086486487
0.4659544442702702
0.440485521081081
0.47252246270270265
0.5112354835135134
0.510104754054054
0.4782656491891891
0.46634679567567566
0.4715737513513513
0.4646068064864865
0.5038363476216215
0.5342180216216217
0.5109422765405406
0.48754010475675685
0.4476441587027027
0.4070651278918919
0.42869294810810804
0.4756325864864866
0.4556189776216216
0.41553220421621634
0.3273817519459459
0.3369800600540541
0.39126201675675676
0.4463147538918919
0.5114886777837838
0.5351882187567568
0.5541240097297297
0.5562376944324324
0.5509045654594595
0.5998832032432432
0.646447889945946
0.6459456102702702
0.616312221081081
0.6060105155135136
0.5517231057297297
0.5253743936216215
0.6571654664864864
0.6437257113513513
0.6015159632432432
0.5462855892432432
0.6187954037837837
0.6117788956216217
0.59544376
0.6106243517297297
0.6497802697297298
0.6134911997837839
0.4834408691891891
0.514727221081081
0.5528112336216214
0.5506153410810811
0.4621551962162163
0.5245870164324326
0.4691171751891893
0.4413478075135135
0.4493295254054054
0.46275662
0.4380175437837837
0.41526460540540544
0.3985786892432432
0.37900809729729723
0.35276276486486485
0.2998683697297297
0.3476132387027027
0.32119537464864867
0.22645565189189193
0.2257489404864865
0.20357154
0.17137367891891894
0.2158492632972973
0.25342638870270273
0.25599068540540537
0.27931089400000003
0.2839394518918919
0.2731532221621622
0.3003355685945946
0.3112252637837838
0.35879285118918924
0.3448038535135135
0.3551127270810811
0.3296702443243243
0.3219300702702703
0.3050450086486487
0.3207969101081082
0.3134606762702703
0.2998125897297298
0.2685685783783784
0.22483338432432434
0.21103814372972973
0.1271817281081081
0.0700307572972973
0.08186421248648648
0.047691287027027025
0.07128319297297296
0.13536150708108108
0.14649190486486485
0.10944837681081084
0.12135425081081082
0.1024999518918919
0.15269507135135135
0.16392418102702705
0.1568690021081081
0.19710997405405406
0.2209572351351351
0.21006797837837834
0.21775083243243243
0.23922818918918917
0.24497627783783782
0.25067078918918917
0.20878074108108108
0.21543773243243244
0.22127916918918925
0.17227009513513514
0.12477705778378377
0.08726841513513513
0.07651238270270269
0.09738772864864864
0.10155251621621623
0.13094080594594598
0.15842161356756757
0.14128100654054052
0.15060161951351347
0.17071324275675676
0.2016329545945946
0.1904778772972973
0.22224342475675676
0.20163650378378375
0.1840652198918919
0.17334204216216217
0.14813910854054052
0.1561164356756757
0.17330669562162163
0.1530798281081081
0.12436864583783784
0.1291332627027027
0.08212329567567568
0.0829041945945946
0.0864112448108108
0.07973656324324323
0.12225526432432433
0.11585646924324323
0.09675004864864865
0.15203196816216216
0.22241024870270273
0.27391680383783784
0.30909467837837834
0.3567072432432432
0.36896046686486494
0.37874513297297296
0.36854537356756756
0.42803814108108107
0.49869790199999997
0.4958730140540541
0.46471335081081083
0.45405413027027025
0.47302747767567566
0.4338867783783784
0.4182221583783784
0.38865047135135133
0.3459451907567567
0.30822339027027024
0.23307739783783782
0.1783764048648649
0.14869115675675676
0.10775383243243243
0.08201729729729729
0.0861729945945946
0.0902504864864865
0.08244230540540542
0.07100911567567568
0.05544103410810811
0.04458143135135135
0.03298586378378378
0.04032386378378379
0.04235477875675675
0.04618887567567567
0.05100985405405406
0.05505218378378378
0.05399063621621621
0.09086466254054053
0.1385744118918919
0.18634234918918918
0.18016655497297296
0.17234872027027026
0.17628017637837837
0.16781683529729732
0.19713342756756758
0.23040632972972974
0.29864996756756756
0.348055092972973
0.3213070081081081
0.31291445945945945
0.37474422270270275
0.46474097459459457
0.4755444513513514
0.5071842794594594
0.5046512513513514
0.44746782470270274
0.44810964156756744
0.35557334486486497
0.3184192787027027
0.2639034919459459
0.21329766648648643
0.13538122972972974
0.1273198816216216
0.09894872854054054
0.10317637935135136
0.14379309713513513
0.12359888378378382
0.14654424324324325
0.21740531783783784
0.33598725189189194
0.5104826632432432
0.6773882437837837
0.7589190405405405
0.847774972972973
0.9424604518918916
0.9820479973513514
1.0095295431351352
1.0101847491891893
0.9815743394594594
0.9191875162162162
0.7784021491891894
0.6800294771351352
0.6161960075675676
0.5302895172972973
0.4321486924864865
0.43896824918918914
0.3800680372972974
0.36973650270270275
0.3452482291891892
0.2516458776756757
0.2195710616756757
0.1919440983783784
0.2429639416216216
0.2511799691891892
0.2207593454054054
0.1597129064864865
0.20775307621621622
0.19526886762162166
0.2000266848648649
0.2252879556216216
0.22123229243243245
0.22333103081081085
0.22573308708108106
0.18762127027027029
0.21075359459459458
0.2526093789189189
0.2457673874054054
0.24278550378378377
0.29813131675675675
0.2938481962162162
0.2463413569189189
0.2144829314054054
0.19709219675675674
0.2739722654054054
0.31572009059459455
0.3431374410810811
0.44131514864864857
0.47592287621621626
0.42908696756756753
0.4456416264864864
0.5293505443243244
0.5878777902162163
0.5932713102162164
0.548570401081081
0.5166722654054055
0.4670794259459459
0.37111374108108114
0.40746056378378376
0.493787714054054
0.5136665645945946
0.5333117383783784
0.6019112709729729
0.6987436124324327
0.7382156048648649
0.7432969405405406
0.7569694167027028
0.805148182162162
0.8646397735135135
0.9722618896756758
0.9954488481081082
0.9219402827027029
0.8625502944324325
0.8063528203243243
0.7450692825945946
0.7428793243783781
0.7425346503243242
0.7458470875675678
0.7415599827027028
0.6698863994594595
0.625873652972973
0.6602319232972973
0.7057795189189189
0.6376023470270269
0.637580012918919
0.593635209027027
0.5693555081081081
0.46640486745945947
0.34285459027027027
0.24080201189189188
0.20602942378378375
0.125596733027027
0.051448553351351345
0.05018013351351351
0.06996670156756758
0.04194515356756756
0.022688941621621623
0.006329749783783784
0.006640084864864866
0.035056722162162164
0.028989678378378382
0.05328161243243243
0.08869805372972972
0.125955094972973
0.14993100162162162
0.19294812972972974
0.2602403313513514
0.3382936958378378
0.3989306555135136
0.4651751302702703
0.5037037762162162
0.4766869270270271
0.5107969297297297
0.49603823513513506
0.46202845448648655
0.4001124157297298
0.3167402475675676
0.2857608718378378
0.21839052540540543
0.23149239129729732
0.22663206594594593
0.30046877227027025
0.3130392854054054
0.353040845227027
0.316310045945946
0.4253812652972973
0.561261488108108
0.5847070933513514
0.6283756421621621
0.5729587616216216
0.5289766259459459
0.463527406972973
0.41450186324324323
0.3584393559459459
0.3968510237837838
0.29232002702702703
0.14131445021621622
0.09883665351351349
0.08428597135135134
0.05728350848648649
0.08172182486486486
0.09549479243243245
0.08841582427027025
0.09475274264864866
0.08631409729729729
0.11457095513513514
0.17307442772972972
0.16920589032432432
0.21061242102702704
0.27900769383783786
0.3823227789189189
0.43166930810810805
0.48519440264864855
0.5407199843243244
0.5981611956756757
0.5904866194594595
0.6180159934054054
0.6970909481081082
0.6729946643243242
0.6160115804864865
0.5899043281081081
0.5404060162162163
0.4628572610810811
0.41711966275675677
0.35337899248648647
0.3315890636756757
0.27425083945945944
0.1638635081081081
0.12874959302702704
0.10504777297297298
0.07276958378378379
0.06101795513513513
0.09047953945945947
0.08480045783783784
0.08072110432432432
0.09540415243243243
0.09662761405405405
0.10894178486486487
0.07854512432432433
0.0705769891891892
0.07007235767567568
0.0749258464864865
0.06807280037837837
0.059499581081081075
0.08866569135135136
0.09075607243243246
0.12348008432432432
0.20939050270270274
0.2643196713513513
0.3035871643243243
0.3990814264864865
0.4246794578378379
0.44709796216216213
0.464958972972973
0.4698835351351352
0.4399120648648649
0.4150168074054054
0.33111791891891895
0.27732634870270273
0.22158088756756758
0.14388008648648648
0.13903291551351352
0.14113834162162164
0.09531924216216216
0.04194495405405406
0.018885091945945946
0.021511390324324326
0.07211116199999999
0.13831087675675677
0.19548599335135136
0.2534998513513514
0.3070704008648649
0.378484254054054
0.41704236270270273
0.44759501005405405
0.4995306589189189
0.5290202172972973
0.49687820740540545
0.47636482362162164
0.47857156702702697
0.5369767335135134
0.5731516895135136
0.5936820756756758
0.5906457513513513
0.6322426479459461
0.6055849783783783
0.5534960076216217
0.5018642243243243
0.44568345837837836
0.3685877972972973
0.2656616951351351
0.2891101945945946
0.2792187691891892
0.370891067027027
0.49894252432432423
0.5904842027027027
0.7244752777837838
0.8974396540540541
1.0057186216216216
1.1096269135135137
1.0976049068648648
1.0304453425405404
0.964123617891892
0.8661909630810809
0.7569421621621621
