# Supplementary material for: Obesity dysregulates feeding-evoked response dynamics in hypothalamic satiety neurons
Source: Sci Rep. 2025 Oct 14;15:35837. doi: 10.1038/s41598-025-19800-2 (PMC12521569; doi:10.1038/s41598-025-19800-2)
Supplement: Supplementary file 5 — Supplementary Material 5. [file 41598_2025_19800_MOESM5_ESM.zip › Fig 3_2/Fig 3c/HFD to_NCD_1st_MPK148_mean_running_48.csv]

1.4812303752121212
1.5740044763636365
1.5030899357575758
1.585240896
1.570125107878788
1.4475408593939396
1.3716621624242422
1.2780565139393938
1.1828981648484849
1.1077542206060607
0.9937653517575757
0.8896129975757575
0.876874096969697
0.7694289006060605
0.7446437393939394
0.7429168484848485
0.8101361236363637
0.8460997466666665
0.9237563089090909
0.9989447799999999
1.1032895563636367
1.1465001315151513
1.1858966545454546
1.2891508241818181
1.3199120487272726
1.4330805999999998
1.4219465224242425
1.4278914478787879
1.465461193272727
1.4380324151515151
1.3569411793939394
1.3086769527878788
1.2912062854545456
1.299301014363636
1.3004300545454546
1.1650063176363636
1.1779642672727275
1.1950348896969696
1.120702903030303
1.1279151454545457
1.1665910527272727
1.184583278787879
1.21600718
1.1748879212121213
1.096811359939394
1.1471827998181818
1.1480388489090911
1.111588187878788
1.0890739854545455
1.0503998878787877
0.9839046545454546
0.9245879151515151
0.9237102369696969
0.8980604554545454
0.9222633066666667
0.9132136545454546
0.8248471402424241
0.740987373878788
0.7238666121212121
0.7155833224242425
0.6682473895151515
0.6661204709090909
0.6467211200606061
0.7381533904242427
0.8082789885454547
0.8502611036363636
0.8858570684848484
1.0191132624242425
1.0787851318787878
1.0997560552121213
1.2207073981818182
1.2370144424848486
1.2645153824242423
1.221742980060606
1.102177743030303
0.9852730353939394
0.9421341987272728
0.84766188
0.7740811515151514
0.7473337715151517
0.796168487878788
0.862537803030303
0.8669249802424244
0.8647904522424241
0.9741966351515152
1.1062541921212121
1.2373581024242422
1.2505212806060608
1.2631976975757577
1.3290724115151515
1.250871359151515
1.1657472412121213
1.2102340266666667
1.2341958418181818
1.1813628355757577
1.0779010179393937
1.0008393652727272
0.9790408938787878
1.0002506381818181
0.9188172339393941
0.9378306399999998
0.9313331266666667
0.9186225872727273
0.9711076890909093
1.0211363856363638
1.0430093187878788
1.0854463228484847
1.180748830909091
1.2590892567878786
1.339005503030303
1.3267255393939392
1.3645754727272728
1.260792676363636
1.140573916969697
0.9769502703030303
0.8708921381818182
0.7406828907272728
0.5874237115151516
0.49053618545454547
0.3821816332727272
0.2549861452727272
0.15824143757575762
0.14080449454545452
0.08182220848484849
0.0818857633939394
0.06523102915151516
0.0672702670909091
0.09859238981818182
0.10106881090909091
0.09213928666666667
0.09711893757575758
0.07017510606060606
0.06206722848484849
0.05059409151515152
0.04606028793939393
0.05702885272727273
0.05563051096969697
0.029628103636363635
0.016222364848484848
0.02205786454545455
0.03160866648484849
0.02613696303030303
0.005292441212121212
0.023225955696969697
0.0297338436969697
0.015938694545454546
0.03243703151515152
0.03140596793939394
0.031452744242424245
0.04809910733333334
0.029736227696969698
0.029686215757575764
0.04584818606060606
0.06521470527272727
0.1186855593939394
0.16551888
0.19158104836363637
0.2276016460606061
0.2758510176363637
0.3218440503030303
0.4028759775757576
0.5243267659999999
0.584621439878788
0.6270881040606061
0.7113469442424242
0.8119157591515151
0.8991204370303031
1.0530905266666668
1.1264571870303028
1.2188039575757577
1.3755496247272725
1.4764977012121214
1.7794358552121212
2.0265258994545454
2.2672806436363633
2.4036526848484843
2.642352878787879
2.7559101672727273
2.9357922957575755
2.986880475090909
2.982897324848486
2.978610310303031
2.9317216545454543
2.9399694030303034
2.815416175757575
2.713548383636364
2.5280393653939397
2.337558871272727
2.176290537575758
2.040254489090909
1.9993434969696968
1.8931471014545453
1.630306821212121
1.4642941464848487
1.28209948
1.1835123343636365
1.1112410235151517
1.014782401333333
0.9724476496969695
1.0470289242424242
1.0053447483636366
1.0401877466666667
1.085404087878788
1.023927458181818
1.0405592346060608
1.0100987242424242
0.9901561855151516
1.0834037254545454
1.0392416466666667
0.9671277606060605
0.9851842490303031
0.9085406769090909
0.9081898612727273
0.963581564909091
0.9364808624242424
1.0205692889090907
1.0905088490909092
1.0023884242424244
0.9436330436363637
0.9151871003636364
0.8236607964242425
0.7704356745454547
0.700934490909091
0.6072548606060605
0.544934370909091
0.4883547938181818
0.4286829782424243
0.43569739393939394
0.4689876787878788
0.44475169090909095
0.43746533309090907
0.46458704090909086
0.44574824339393937
0.46423859872727274
0.5209278175757576
0.49195654933333327
0.5026462794545454
0.5358089442424242
0.5649544222424243
0.622981520969697
0.6851496052727272
0.6876286331515151
0.674117333757576
0.7265230733333333
0.6868136575757576
0.7404047290909092
0.798436676969697
0.7934108696969696
0.7856670442424244
0.8243575345454544
0.8189231767878786
0.848423849090909
0.9150997193939394
0.8560098157575756
0.8777391733333333
0.8696611767878786
0.8627335763636363
0.895664876848485
0.9195880763636364
0.8697270449090909
0.8569106187272727
0.8436289430303029
0.788170572060606
0.8128711000000002
0.8692511594545455
0.9549908169696969
0.9588713552121211
0.9858148326666666
1.0532733606060605
1.1184820027878788
1.1846774181818183
1.2030960410303029
1.1795580720606058
1.1360661406060608
1.0510102464848485
0.9235828175757577
0.8836282812121211
0.7808203400606061
0.6739585218181817
0.6274764993939395
0.591624523030303
0.5512146484848485
0.562236651939394
0.5869269089090909
0.6494692272727273
0.6117812254545454
0.5656666193939395
0.5570168004242425
0.5461431187878788
0.47049924424242423
0.35480118587878795
0.2900043192121212
0.21594712078787873
0.17605583339393938
0.13646088606060608
0.16948878975757573
0.19701824242424243
0.19497727812121216
0.2102683581818182
0.22615972606060608
0.23962965151515153
0.23767706363636365
0.23541946303030303
0.2515801521212121
0.2800109393939394
0.30044983999999997
0.27765782072727274
0.3033712079393939
0.2582145145454545
0.38955376363636374
0.5464595652121212
0.6585584496969696
0.7784277454545454
0.9197917430303032
0.9866392545454544
1.027757138181818
1.196025253939394
1.3386735716363636
1.4635596872727274
1.4656114046060607
1.4784251793939394
1.5124749472727275
1.526449381818182
1.4309171484848484
1.4331545006060606
1.45092399030303
1.3228690043636364
1.1858049527272727
1.0630419818181818
1.0426765830303029
1.001888556787879
0.9844565945454546
0.9372039301212122
0.9219660194545456
0.8946938757575759
0.9276243509090909
0.9840560145454545
1.0868001345454545
1.196053410969697
1.1832749175151516
1.1761383921212123
1.153062795151515
1.2271493887878788
1.2633204442424242
1.2881698648484847
1.2018214028484848
1.1773992593939395
1.0779022976363637
1.013849316969697
0.9819788181818182
0.87614926
0.7742072884848484
0.6016535684848485
0.5091224352121213
0.4196090333333333
0.3850426515151515
0.33936764121212126
0.39575704909090914
0.40374708715151514
0.4089648084848485
0.4233212949696969
0.4501681133939393
0.529111063030303
0.5367420424242424
0.5515863327272729
0.6192590030303031
0.6794851872727272
0.7094791355757576
0.7690914096969698
0.8156128799393939
0.8987549648484849
0.9405540151515149
0.9780303806060605
1.0663151836363636
1.0949373406666667
1.1054658696969697
1.0970697636363638
1.0786582733333334
1.059244681818182
1.0166542945454542
0.9405122175151515
0.9375836030303031
0.9020972363636364
0.7940245818181819
0.7673714987878789
0.720511867878788
0.6463813266666667
0.6407235806060607
0.5743047803636364
0.48654958727272724
0.43614332187878785
0.3746194624242424
0.2995618727272727
0.24505417193939394
0.19482870733333332
0.15851150187878787
0.12740731575757577
0.06965016303030303
0.025594507272727274
0.029919081030303035
0.04624830733333334
0.06295790727272728
0.07253222787878788
0.08287267272727274
0.08091735387878789
0.08059082593939394
0.07844308484848486
0.10401363157575758
0.14730743642424243
0.18952651333333334
0.2167548515151515
0.29355480121212124
0.35888104606060606
0.4360055242424243
0.529544533939394
0.5727009121212122
0.6275032351515152
0.6956885388484848
0.6739357909090911
0.6525918210303029
0.662763067818182
0.6491170418181819
0.6467193721818182
0.6407575212121213
0.6671767903030303
0.7988461890909092
0.8881727187878788
0.9235684781818182
1.0258677696969696
1.1934718842424241
1.3101555436969694
1.4429791290909093
1.5668698969696968
1.752749124848485
1.8149156350303028
1.7666645157575758
1.7289357381818182
1.7597921212121213
1.7727039393939394
1.715686393939394
1.7062297301212122
1.6687178549696968
1.610504428909091
1.491834184909091
1.458968895818182
1.4540883372121214
1.385445896969697
1.3189983248484851
1.300085712181818
1.2335021157575756
1.1219220022424243
1.1003956175757577
1.0693378278787877
1.0393149885454547
1.005281002969697
0.9703030075151514
1.0010870054545455
0.991452749090909
0.9378606060606061
1.011962609090909
1.1039354387272728
1.0572378375757578
1.019121972727273
0.9563184593939393
0.9082130945454545
0.8808357103636363
0.867421556909091
0.7767020864848485
0.7385782787878787
0.6973264618787879
0.6331024017575758
0.6005179703030303
0.5662739834545455
0.6105991121212121
0.6294448109090908
0.5937461490303031
0.5872656713333333
0.6882500478181818
0.6602077824242424
0.6202461557575757
0.6136103775757576
0.6754737824242424
0.6612215209696969
0.6775719013333333
0.6774829182424242
0.6900276393939393
0.7441429179393939
0.7246037303030305
0.7348023224242424
0.7524513175757576
0.6877184382424244
0.6127986145454546
0.6070810945454547
0.5450682564242424
0.5058804279393939
0.4798828673333334
0.43422921636363637
0.3654569236363636
0.3182393114545454
0.3203296696969697
0.33504110484848487
0.31960054181818187
0.27846998181818183
0.23518336793939393
0.2893151024242424
0.38850714884848486
0.43055797193939394
0.5359591818181817
0.6211374696969697
0.6835438012727273
0.7275611618181816
0.8021532244242425
0.8588219127272727
0.8678961897575757
0.8259829193939394
0.7630863163636362
0.7251084873333332
0.6595345696969698
0.5943063333333334
0.5120683315151515
0.4602336600000001
0.3851031218181819
0.33861879575757575
0.31814737454545455
0.2699946325454546
0.20621803024242424
0.18662204939393937
0.15998591496969697
0.1369171253939394
0.12470263076363634
0.10052208460606062
0.1145811163030303
0.12620758545454547
0.12210712387878786
0.08857723151515152
0.09358433218181818
0.08131008066666667
0.0556805163030303
0.05804917454545455
0.06109973115151516
0.06715295878787877
0.07438443393939394
0.09090126363636362
0.08262652545454546
0.07283457090909091
0.06701982121212122
0.06109662721212122
0.057425890303030316
0.029924479393939392
0.015653119393939388
0.009980819454545455
0.012409419999999999
0.017237662424242423
0.025099974848484852
0.028193181818181815
0.040964786666666676
0.06456528484848484
0.07550913818181818
0.035689370969696974
0.046077976969696975
0.09940919933333334
0.16392800060606058
0.23124889030303028
0.3223490115151515
0.38471984242424245
0.4353896545454546
0.4618726810303031
0.4765852726666667
0.5731639102424242
0.6253401309696969
0.6301055915151516
0.644055606060606
0.6689224945454545
0.6340401139393939
0.6521381884848485
0.6988039733333333
0.7513553036363636
0.8823179091515151
0.9210509273333334
0.9761325454545455
1.0758274363636364
1.0646071303030302
1.0044754254545456
0.9766798689090909
0.9423845788484847
0.8309877642424242
0.7589692848484848
0.6312989218181818
0.501800847878788
0.3839739744848485
0.2778269872727273
0.2455275812121212
0.26023190909090915
0.2842916121212121
0.293552852121212
0.34145687824242427
0.3313414254545455
0.36659240909090907
0.39841075333333326
0.4198384824242425
0.43950242424242436
