# Supplementary material for: Obesity dysregulates feeding-evoked response dynamics in hypothalamic satiety neurons
Source: Sci Rep. 2025 Oct 14;15:35837. doi: 10.1038/s41598-025-19800-2 (PMC12521569; doi:10.1038/s41598-025-19800-2)
Supplement: Supplementary file 5 — Supplementary Material 5. [file 41598_2025_19800_MOESM5_ESM.zip › Fig 3_2/Fig 3c/HFD to_NCD_1st_MPK148_mean_running_49.csv]

0.48305271218518525
0.4917343155555556
0.5491031703703704
0.5905461777777777
0.5765629514814815
0.5732764962962962
0.595840225925926
0.6103743508888889
0.6257377851851851
0.6068723087777778
0.5988889911111112
0.5838307655555556
0.565875082962963
0.5209731711481482
0.49393825111111117
0.49179390514814814
0.4520570977777777
0.41116849629629626
0.4037060081481481
0.42226183999999994
0.4264259067037037
0.43211691333333335
0.460128597037037
0.45578385555555556
0.46959094999999995
0.4577050814814815
0.44035546296296296
0.4430710262592592
0.41281476296296293
0.3393897662962963
0.3283867111111111
0.3367980370370371
0.26650146481481485
0.29015262925925933
0.27881455074074074
0.2986937177777778
0.32427384522222225
0.343142153
0.3589014578148148
0.3846722344444444
0.3961027484074075
0.4046813688888889
0.398117372962963
0.3530757037037037
0.3133926511111111
0.27805590133333336
0.24577540222222222
0.23381195144444447
0.21009810877777776
0.18965715999999996
0.20043588766666665
0.1667591774074074
0.18572580922222223
0.2067152848148148
0.24045566666666665
0.25356327111111115
0.2500407355555556
0.2940411355555555
0.2922951853333333
0.3315274996666666
0.3492069751851852
0.36873117037037034
0.3883517514814815
0.37063819851851854
0.35782852433333334
0.37179412296296294
0.3945859061851852
0.3682427366666667
0.385020493
0.4173237259259259
0.42630146522222223
0.4744385614814814
0.5043465307407408
0.5281793558518518
0.5796226103703703
0.5637174085555556
0.5511738203703703
0.5753518155925926
0.5774716133333334
0.5515071162962963
0.5756210474074074
0.528473652925926
0.5421970848148149
0.5944898165555557
0.5872371096296296
0.6002500543333333
0.5997421000000001
0.5962751592592593
0.5762801933333334
0.5240076248148148
0.45135806555555563
0.4170793914814815
0.3538957555555556
0.27575038174074074
0.1964031050740741
0.14242457377777779
0.10106818951851852
0.08830753599999998
0.08608465737037037
0.05909311962962963
0.05508951740740741
0.06141558718518519
0.07530346733333336
0.06567385459259259
0.06941050485185185
0.06307233444444446
0.06998593800000001
0.06846292444444446
0.05467911925925927
0.08666946285185186
0.08918980999999998
0.11434729592592595
0.11783316703703701
0.1364975251111111
0.161059767
0.1778479722592593
0.20184708592592593
0.20384931592592592
0.19660687996296297
0.15208222707407407
0.10685248762962964
0.08307500703703703
0.0690758467037037
0.0412743874074074
0.021402727407407406
0.021455306296296297
0.006305022222222222
0.0002986103703703704
0.00030891370370370367
0.0003546425925925926
0.00013599074074074078
6.280922222222223e-05
4.3668851851851864e-05
0.0005517259259259259
9.334074074074078e-05
4.264999999999999e-05
4.705148148148157e-06
0.0
0.0
0.0
1.5454074074074075e-05
3.8963703703703706e-05
0.0005635037037037037
9.374370370370371e-05
0.006865962962962963
0.009320565185185184
0.00928700074074074
0.009554174074074075
0.009255555555555557
0.009264592592592593
0.009231222222222222
0.009399333333333334
0.0027118529629629627
0.000422597037037037
0.000963522222222222
0.009414491111111112
0.009237884222222223
0.009279750370370373
0.009666706296296299
0.009666706296296299
0.009270713333333335
0.009267081000000002
0.009278503185185185
0.009521715185185187
0.012881195185185186
0.009901781481481483
0.009348451407407407
0.009347067074074074
0.009448633333333335
0.009801023666666667
0.009885293925925928
0.009963034296296296
0.0035252607037037035
0.006488663333333334
0.04691237655555555
0.07416908407407406
0.11400207703703703
0.1548180988888889
0.21145713848148148
0.24092709222222222
0.2881901124444445
0.34272116703703714
0.38758697477777776
0.4287651555555556
0.4124961051851852
0.4203692437037037
0.45861224703703707
0.44924777962962964
0.45837953107407403
0.48468007407407404
0.48920310925925925
0.49360002300000005
0.5178118085185185
0.555868076888889
0.595400632962963
0.5877448881481482
0.6089231125555556
0.6347001485185186
0.5846882374074074
0.5973545074074074
0.5767597148148148
0.5090215296296295
0.46769409259259265
0.44049906296296293
0.42702858518518516
0.445667422962963
0.39177462292592585
0.36817006925925927
0.3711102711111111
0.33289437633333335
0.30081016333333327
0.3174013596296297
0.31235586633333334
0.2563525192592593
0.2219968681111111
0.18733228000000002
0.16567907851851854
0.14064243518518518
0.10587084803703704
0.10465097333333333
0.09898978814814814
0.0925977874074074
0.060421158518518515
0.04660525666666667
0.04179135885185185
0.0172335607037037
0.01999200222222222
0.03713967259259259
0.07727639203703704
0.10286882444444446
0.1441639044074074
0.16870213744444446
0.196677331
0.23015526888888893
0.26774456925925927
0.2757133851851852
0.2907077985185185
0.27247443703703705
0.21527396962962964
0.20273969892592592
0.1454447207037037
0.15604137444444446
0.1636671388888889
0.1695055925925926
0.16969802222222224
0.20165324814814817
0.22056320814814814
0.24801836518518522
0.3125675444444444
0.3250370740740741
0.379565842962963
0.42474934666666675
0.4215771888888889
0.40658062962962965
0.40046088592592594
0.38653327407407406
0.3923329485185185
0.4150673522222223
0.41728711185185186
0.43203565555555556
0.4052983333333333
0.34232487481481483
0.3468831707407407
0.35847936296296296
0.34260289962962964
0.31410343592592593
0.2965913088888889
0.2693182855925926
0.2444547037037037
0.2225288518518519
0.22408779396296297
0.2370269898888889
0.23755225259259258
0.22979750162962964
0.2377323577777778
0.23558837666666668
0.20115291111111108
0.17688240633333335
0.15661994444444444
0.13131776707407408
0.11262565814814815
0.0889806062962963
0.05981414296296297
0.06446031062962963
0.057948347
0.039903121111111106
0.05046337814814816
0.05277524259259259
0.047559004814814815
0.058248392999999996
0.05101299629629629
0.07008533555555556
0.0930340974074074
0.09626510555555556
0.11644707181481483
0.14591156666666663
0.16314440740740738
0.19501399396296293
0.18864211962962965
0.2094678211111111
0.22475871625925925
0.2020659759259259
0.19579535555555555
0.19138985362962962
0.1647262562962963
0.13476249403703702
0.12243246811111111
0.09620363148148146
0.09780256777777777
0.07895735185185185
0.09484605962962964
0.1114832967037037
0.09768013703703703
0.09674507
0.11055085259259262
0.12981252407407406
0.16324673588888886
0.17666337488888892
0.20245384185185186
0.19388514588888892
0.15576875851851854
0.13326356777777779
0.16354638292592594
0.1807150325925926
0.19444468407407406
0.21070918292592591
0.2723608258148148
0.3280325014814815
0.3798072848148148
0.41430501444444445
0.4848004751851851
0.5423372274074074
0.55415888
0.5298467606296297
0.5091041392592592
0.5336135303703704
0.48490071333333334
0.47162152185185185
0.4894560237037037
0.48566708518518525
0.4611934635925926
0.4424633611111112
0.4679663100370371
0.5426912814814815
0.572696657037037
0.5269406592592593
0.5418922666666667
0.5520434444444443
0.4885066003703703
0.4870523133333334
0.49184521496296296
0.4743559386666667
0.4557672456148149
0.4289309051481482
0.3817540074074074
0.4029152424814814
0.39234116592592594
0.3571225849259259
0.4009478962962963
0.3918845444444444
0.36598813333333324
0.3694053555555556
0.33408992496296297
0.3345764937037037
0.3618845818888889
0.32256831481481485
0.2982376407407407
0.2989421092962963
0.26232108692592593
0.2583241537037037
0.25003511814814816
0.23282485555555557
0.227110537037037
0.20484202962962964
0.17707988851851852
0.1952930222222222
0.18507457551851852
0.16940260074074073
0.13678866222222222
0.11792110485185187
0.11215036592592592
0.10830591474074075
0.11131793037037035
0.09504782511111112
0.08479148925925926
0.04633780296296296
0.055933705555555546
0.05254369218518518
0.05323930518518519
0.05934238259259259
0.045699518925925935
0.02296412962962963
0.026988685555555555
0.032877783370370374
0.0402956262962963
0.06604332477777779
0.08034930592592593
0.12190899814814815
0.17479513888888892
0.18453253074074075
0.21192206962962962
0.25395402770370373
0.2952625355555556
0.3376575229629629
0.41776679148148155
0.4675418257777778
0.5327917777777779
0.5606115281481482
0.5608687121111111
0.6078284018518518
0.5983286351851852
0.5539325925925925
0.5123039959259259
0.48979152444444446
0.40961666851851847
0.3310065207407408
0.2432844962962963
0.17229673925925923
0.1313045762962963
0.06749376803703704
0.06191836629629631
0.06208226885185185
0.0639436925925926
0.04320843848148148
0.029480292592592598
0.03286135185185185
0.027731597666666667
0.025228921037037038
0.043125065185185184
0.07859980040740744
0.10849080507407406
0.14466967872444444
0.21547476000000002
0.3055949277777778
0.4538296859629629
0.5444304259259259
0.6888540481481482
0.8090516037037037
0.8868851537037038
0.9942569507037036
1.0292265551851854
1.0327986277777776
1.01860863
1.0001216111111109
0.9206666514814813
0.8583795111111113
0.7669054548148148
0.6486742350740741
0.5698315403703704
0.4944288255555555
0.5071584421851852
0.5007212496296296
0.4971448007407407
0.4718078059259258
0.4701093448518518
0.45730745692592595
0.42194937296296303
0.4015066581481482
0.38955055925925924
0.3354072085185185
0.2613699170740741
0.21968791099999996
0.15261876518518516
0.12194596259259259
0.09273149259259258
0.06955695925925927
0.06605426518518519
0.0525535848888889
0.04372277666666667
0.031179522851851854
0.02956204003703704
0.03444143614814815
0.028176364444444445
0.0198130162962963
0.021877075555555556
0.017501566666666666
0.03628474555555555
0.07440834662962964
0.10424022692592592
0.1462714768888889
0.1806444674074074
0.20575002107407409
0.2289994295925926
0.27783253333333335
0.3382741596296296
0.37481398148148143
0.3841136905925926
0.38020010951851857
0.38627570333333333
0.40412160174074074
0.4346908466296296
0.4727364825925927
0.5402996417037037
0.5779744059259259
0.6216206587777777
0.6196321333333334
0.6643090048148147
0.6941449993703704
0.6684091325925926
0.6790567971111111
0.6764668537037037
0.6512221111111111
0.661090627037037
0.6306679918148149
0.6188509574074075
0.7173862985185185
0.7751221744814815
0.7918926307407408
0.8708404096296297
0.9071930074074075
0.9352618329629628
0.9275032451851852
0.8811871641111111
0.8372343688888888
0.7926281495925926
0.7190508362962963
0.5985147196296297
0.5827522920000001
0.5713095929629629
0.5339774788518519
0.5345394844444444
0.5093652862962963
0.5423500692592593
0.5360169448148148
0.5270862148148149
0.5184206526666666
0.5352758807407406
0.5204815184074074
0.5276346625925926
0.5158790648148149
0.4663569781851852
0.5262396711111111
0.5445191694814815
0.5882689048148149
0.6598408359259259
0.7318297466666667
0.7652996176666668
0.7845302336666667
0.815977675925926
0.8189598502592594
0.8293761962962961
0.8020371600740742
0.7579199140740741
0.7867248629629628
0.8407470429629629
0.7986496555555556
0.8358303962962963
0.8887346192592593
0.8323272014814818
0.8743017174074074
0.9269728574444445
0.9563946555555555
1.0088614592592593
0.9588317370370371
0.8333715107407408
0.8012001637037037
0.7166627596666666
0.6272313296296296
0.590931092962963
0.5016069591481481
0.4034180147037037
0.3457516333333333
0.2808609407407407
0.25220122814814816
0.26265700444444445
0.2607609851851852
0.277659756925926
0.3009403978148149
0.32541712888888885
0.3812451758518519
0.41608472592592594
0.44969605629629633
0.4395335825925926
0.4282551903703704
0.40343517037037047
0.39147860222222214
0.38249644518518516
0.37241053592592593
0.357207007037037
0.32349723444444445
0.3204013022592593
0.27536047888888887
0.27652354725925926
0.29469376114814816
0.31077148629629636
0.325923474074074
0.31959772592592595
0.29997420185185186
0.31184051074074076
0.3067335403333334
0.30882305074074073
0.31317673888888886
0.3090794378148149
0.32159786496296294
0.346820099962963
0.3985638462962963
0.43519453766666666
0.44481575814814817
0.44618884851851853
0.4897444788888889
0.4816011111111112
