# Supplementary material for: Obesity dysregulates feeding-evoked response dynamics in hypothalamic satiety neurons
Source: Sci Rep. 2025 Oct 14;15:35837. doi: 10.1038/s41598-025-19800-2 (PMC12521569; doi:10.1038/s41598-025-19800-2)
Supplement: Supplementary file 5 — Supplementary Material 5. [file 41598_2025_19800_MOESM5_ESM.zip › Fig 3_2/Fig 3c/HFD to_NCD_1st_MPK148_mean_running_50.csv]

0.14753478571428574
0.17564563476190478
0.1791199561904762
0.1837334666190476
0.20418114785714284
0.22085440757142852
0.23935539904761904
0.25438280952380954
0.2603803666666667
0.28694884285714284
0.2692042333333333
0.2875997828571428
0.31987856100000006
0.3476289361904762
0.3520903784285714
0.353198760047619
0.35484169571428575
0.3811136904761905
0.3726634047619048
0.3822079493809524
0.39595991714285705
0.3774678319047619
0.35388511766666664
0.30712855904761904
0.27694329523809524
0.2693296523809523
0.24273324142857144
0.18370163142857143
0.17244089876190477
0.16241934571428573
0.15873027142857143
0.17519800285714288
0.21254033333333333
0.26841710376190475
0.31813658476190476
0.35390051714285714
0.3469981104761905
0.36245302566666665
0.359316944
0.341813749047619
0.32167435476190476
0.2780281619047619
0.22908385714285714
0.18854275714285715
0.14625895238095238
0.07363799709523809
0.07206912333333333
0.054809648619047614
0.036139418619047625
0.0398298970952381
0.020010440809523813
0.019542224761904762
0.02036173285714286
0.01255590661904762
0.012350819047619048
0.026742500000000002
0.0661488761904762
0.08527674666666665
0.12175936095238095
0.15811125571428578
0.1885154146190476
0.23099982090476193
0.2845813571428571
0.3091713633333334
0.35587758333333336
0.37555827571428574
0.34048259857142854
0.3583163333333333
0.33580553333333335
0.28876505714285716
0.25009445571428573
0.22284862476190478
0.1625939219047619
0.1617947976190476
0.14222913190476189
0.1227560238095238
0.13424318952380954
0.16346844095238094
0.19856447142857142
0.25937494285714285
0.32658625333333335
0.3946316827142858
0.4731910000000001
0.5168365410000001
0.5117936914285713
0.5458895619047619
0.5599186338095238
0.5007782814761905
0.4393876866666666
0.4196878895238095
0.40324908428571427
0.37589506666666667
0.3442939017619048
0.31573453204761903
0.349183857952381
0.30556090999999996
0.2946812646190476
0.33545819619047623
0.3639036128571429
0.3446020761904762
0.2863173561904762
0.23931622904761907
0.21306748571428574
0.16312946714285714
0.13052424338095237
0.11503515714285717
0.08860485095238096
0.05197485523809524
0.044490552380952376
0.0283560980952381
0.0795064557142857
0.09080751100000002
0.05593531319047619
0.05573073142857143
0.04807779957142858
0.0479396019047619
0.05803120428571429
0.0721179461904762
0.07267880285714286
0.058286519523809525
0.025289967190476197
0.03636722804761905
0.027231908190476193
0.023884717142857146
0.02387888714285714
0.023178333333333336
0.011409342857142856
0.00024835285714285715
8.241528571428572e-05
0.0014358142857142857
0.003837228571428572
0.00013033519047619054
0.0001038304761904762
0.00012000952380952381
0.0003244428571428572
0.0
0.0
0.00038889999999999997
0.00013366999999999999
1.948857142857143e-05
4.282714285714286e-06
6.250000000000001e-06
3.5088571428571426e-05
0.00023729095238095242
0.005303761904761905
0.016869285714285715
0.023922380952380952
0.015377304761904761
0.011973955238095238
0.011929125238095237
0.0119
0.0119
0.011907986238095237
0.012036463809523808
0.012080393333333333
0.01738387619047619
0.024252738095238098
0.02378788619047619
0.023822154761904767
0.0238
0.0238
0.0238
0.023815904761904767
0.02376727195238095
0.024125624285714287
0.014871171428571427
0.009106298095238096
0.012074032238095236
0.011943998619047618
0.01195996461904762
0.007913755714285714
0.000550574761904762
0.005512743333333334
0.011837595714285715
0.01197609619047619
0.012275133333333334
0.0119
0.0119
0.011926119523809524
0.013031996190476191
0.014465871428571425
0.01654552380952381
0.009080414285714286
0.04378668571428571
0.07468174333333333
0.09768959952380954
0.1384680811904762
0.17157351571428572
0.18353024814285712
0.2241481938095238
0.2628167095238096
0.3084285838095238
0.3954792866666667
0.41414110952380956
0.4277934171428572
0.49383531666666663
0.544931305904762
0.575333371904762
0.609474131952381
0.6315992571428571
0.6893162857142856
0.7198995256666666
0.721089371904762
0.7204591190476191
0.7304663857142857
0.7243451380476191
0.7205073928571428
0.7104239466666666
0.7063966428571429
0.6677627095238095
0.6365664809523811
0.5898620005238094
0.551549399047619
0.5864007838095239
0.6120677112857144
0.5868528814761904
0.5316069785714286
0.5215342047619048
0.5249363285714286
0.5256206734285714
0.4763981192380953
0.483445490952381
0.4586753933333333
0.4148261971904762
0.39229594033333337
0.38751059619047623
0.4083374
0.39336737571428576
0.40245571190476187
0.40895029952380957
0.42599317952380955
0.4217651666666667
0.4062133538095238
0.40251233861904756
0.4109003480952381
0.3777567733333334
0.3648509714285715
0.3871404047619048
0.3793007952380953
0.3824901380952381
0.3820834433333333
0.3751260161428571
0.3636965880952381
0.3361638419047619
0.2743584876666666
0.25775152714285715
0.20415523714285713
0.16185456666666667
0.1475058333333333
0.1356420761904762
0.12670005095238096
0.12756746614285716
0.12192393428571427
0.12274673809523813
0.1695775904761905
0.1996072761904762
0.21016568095238097
0.22854484809523806
0.260442219047619
0.26461968857142854
0.2671325061904762
0.29582180952380954
0.2976093380952381
0.2946517619047619
0.31593952380952384
0.34698
0.39201095238095235
0.43828484285714286
0.46180417904761906
0.48040032380952385
0.5110428442857142
0.497009240952381
0.5232939142857143
0.5728918095238095
0.5814786238095238
0.6138540922380952
0.5997067723809524
0.6075224047619047
0.5513467714285715
0.5229929585714286
0.5293106728571428
0.5322446904761905
0.49822857328571424
0.4313767357142857
0.4042481239047619
0.32285795904761905
0.3008490519047619
0.2694045328571428
0.27054080719047624
0.2534042577619047
0.18470970904761902
0.1513184714285714
0.13713840714285716
0.13729785714285714
0.09296613333333333
0.07251158761904761
0.07011979671428571
0.016597559999999994
6.640857142857146e-05
0.0008530738095238096
0.007870866666666667
0.00023659047619047625
0.00010825
0.00021369233333333335
0.0005574914285714286
0.00042606333333333334
0.00024297428571428575
0.010338429523809525
0.06341609552380953
0.08415714285714286
0.11933547619047619
0.20525228571428572
0.28965891714285713
0.3453929533333333
0.4042997142857142
0.45214843042857145
0.4927005499999999
0.5129695333333334
0.5036896619047619
0.522857019047619
0.5255751904761906
0.48436238095238093
0.43449238095238096
0.4171756761904762
0.40712155714285714
0.38401522380952385
0.3851274471428572
0.36701058652380947
0.3497329731904762
0.34930013619047623
0.36239174761904763
0.3645375761904762
0.3613821428571428
0.34311734761904755
0.3329608666666667
0.3523739047619047
0.37102928571428573
0.4261239647619048
0.45122018952380955
0.44595241428571425
0.4007675494761904
0.34153311766666666
0.3365190295238095
0.3479723680952381
0.37184458095238093
0.3784277780952381
0.3948637957619047
0.3854095238095238
0.39577695238095245
0.42360380952380955
0.4675605619047619
0.47725566366666666
0.5046404504761904
0.4617872019047619
0.43707319523809524
0.41168672190476197
0.386140310952381
0.3743970112857143
0.36109124571428575
0.3738075095238095
0.37948626761904763
0.42584262090476194
0.4287385538095239
0.4505747261904762
0.4901525590476191
0.5315341785714287
0.5438864428571428
0.5329583838095238
0.5301147142857143
0.531317361904762
0.5413903742857142
0.5547399815714286
0.5376795238095239
0.5642422857142858
0.5519271285714286
0.5427858952380953
0.5155816476190476
0.5244380804761904
0.48502205238095236
0.4206043952380953
0.35153408623809523
0.29741654333333334
0.278508219047619
0.21775877619047618
0.16411061904761906
0.13404735238095236
0.16505574614285715
0.17831248714285713
0.24919582857142855
0.3519319285714286
0.4190176714285715
0.4566059857142857
0.5552956
0.6410224285714287
0.747761761904762
0.8384473333333333
0.8645885714285714
0.9353365361904761
0.9739610485714285
1.0072620333333333
1.0701247619047618
1.1629266666666667
1.1396966666666666
1.121738092238095
1.0931767723809525
1.0365015952380954
0.9971514160476191
0.9215055647619048
0.84666958
0.731089329047619
0.6320536923333332
0.5440332176190475
0.4799081857142858
0.4267928236666666
0.424502839
0.45096106142857145
0.43850316528571426
0.4612646009523809
0.4768677341428571
0.49728842666666667
0.5617951652380953
0.540232948095238
0.5771166000000001
0.6511852576190476
0.6519007357142858
0.6240534333333334
0.6273258671428571
0.6203367957619048
0.6397450923809525
0.6642686476190476
0.6506206857142858
0.7424460285714287
0.7895645238095239
0.8123151838095237
0.8152960599999999
0.7932759814285715
0.7901944214285714
0.7679914519047618
0.7319154076190477
0.7083400180952382
0.6869969546666665
0.6560579723809524
0.6041954533333334
0.5277499995238095
0.5093501095238095
0.5032564818571428
0.5041332119047618
0.538178161904762
0.5529047871428572
0.5690970719047619
0.6053370255714287
0.5901819647619048
0.6058692780952382
0.6779374333333333
0.7433208071428572
0.7834711714285715
0.8266384190476191
0.8669035123809523
0.8987289086190476
0.9053832614285714
0.9542160261904762
0.9918831132857142
0.9896871466666668
0.9330205728095239
0.8106609542857144
0.7211377847619049
0.6239470142857144
0.5184095714285714
0.4148073809523809
0.35697653571428567
0.2675515004761905
0.17104619999999998
0.15077257904761904
0.1324233823809524
0.19824998999999996
0.1968143
0.20406867333333337
0.22309480571428575
0.2938832714285714
0.2922223190476191
0.29979220190476186
0.36983201147619055
0.42426055952380953
0.45720192285714295
0.4843007990476191
0.5410662995238095
0.5808025647619047
0.5617742523809525
0.5957756842857143
0.6410408742857143
0.6377379580952381
0.5920940438095238
0.5537780404761905
0.5491538371428571
0.5151429685714286
0.4849206190476191
0.4859580428571428
0.49589866000000005
0.45374312333333333
0.4154693923809523
0.40801577080952384
0.398497540952381
0.37266661
0.3550765904761905
0.30468656190476195
0.2880621904761905
0.26480496666666664
0.26594179666666673
0.2551182419047619
0.2624743703809524
0.2536451912380952
0.2541059676190476
0.26353637190476187
0.2944095333333333
0.33770723995238094
0.356405169047619
0.36102827619047617
0.37901313142857146
0.3743187233333334
0.34508384047619045
0.34018973904761907
0.31150052242857146
0.2666414652857143
0.21676754285714286
0.21120870952380955
0.1766819828095238
0.15252462666666666
0.09161048666666669
0.052770687142857146
0.05551437952380952
0.03702163047619048
0.04715038333333334
0.06313326714285714
0.08138907142857144
0.12918192576190476
0.20627996719047623
0.2407867780952381
0.2850622095238095
0.3518050580952381
0.42365237495238095
0.49608756761904765
0.5431609714285714
0.5955250809523809
0.6610287414285714
0.6884752076190477
0.6458111333333333
0.6839732195238096
0.6992873928571429
0.6747070952380952
0.620376761904762
0.5526906476190476
0.47466210476190474
0.40468715047619047
0.32878049428571426
0.2389148428571429
0.2750299047619048
0.23790899999999998
0.20178038095238096
0.17241396366666667
0.18269964285714285
0.20766120476190475
0.2235061695238095
0.2270577257142857
0.2387665714285714
0.24316390476190478
0.22947706190476194
0.2238403838095238
0.2003240395238095
0.2089265732857143
0.17996897857142855
0.1501914380952381
0.14011649047619046
0.16825680952380953
0.1844022857142857
0.20054037619047618
0.15677109857142857
0.13452567904761906
0.13344190176190476
0.1098567261904762
0.10715217190476191
0.10768058095238096
0.10698245238095237
0.0900404523809524
0.05798038571428572
0.02720357795238096
0.02384892142857143
0.012348231000000001
0.009135059952380953
0.007894943285714285
0.0019331195238095238
0.013448440999999998
0.00874187957142857
0.017254323809523808
0.038580695238095236
0.04774262
0.045067777142857146
0.047938442857142854
0.06414405714285715
0.10795814761904761
0.1211916666666667
0.1309847619047619
