# Supplementary material for: Obesity dysregulates feeding-evoked response dynamics in hypothalamic satiety neurons
Source: Sci Rep. 2025 Oct 14;15:35837. doi: 10.1038/s41598-025-19800-2 (PMC12521569; doi:10.1038/s41598-025-19800-2)
Supplement: Supplementary file 5 — Supplementary Material 5. [file 41598_2025_19800_MOESM5_ESM.zip › Fig 3_2/Fig 3c/HFD to_NCD_1st_MPK148_mean_running_51.csv]

0.423363053
0.3923379889666666
0.3079089853333333
0.27575540086666667
0.2501144441466667
0.23985103531000002
0.24132404882866668
0.21022694569866662
0.21851642607333333
0.2531029176553334
0.19231733354000002
0.1591369302
0.17935968666666666
0.19705066333333335
0.19267816866666668
0.23839862666666667
0.251624028
0.27042447999999997
0.2745336432666667
0.3155603625866667
0.34664829909733336
0.3836136942053333
0.3898143012133333
0.40491083744000006
0.43312081874686664
0.4185552
0.426541543913
0.43787920008666664
0.40294623389333334
0.38626189093333335
0.387222306
0.38254145933333333
0.39878254399999996
0.38131151772000005
0.3636173812666667
0.3475514128666667
0.32466755866666663
0.30499229785333337
0.2840117356866666
0.27422687741353335
0.2830835193333333
0.2590605088463333
0.2599646474746667
0.21123070886
0.21085258969399998
0.23245022399999998
0.2077263266
0.193142526
0.19089124866666665
0.15435028000000003
0.19159738
0.23360341466666668
0.23401685600000002
0.20027984866666665
0.16941137333333334
0.1526149933333333
0.15836456866666668
0.15045091866666666
0.1367304566
0.10716708400000001
0.11133110460466668
0.11656802411466666
0.08972987416999999
0.12579238195333334
0.11388882391333333
0.10021123123066668
0.11655134660533334
0.062402693333333335
0.0501873628
0.050167333333333335
0.05007466666666667
0.04981823986666667
0.037455947333333336
0.012244881333333334
0.0013503200000000001
0.0033128666666666666
0.03358293333333333
0.0338472
0.022332001333333334
0.031692533333333335
0.016776358666666668
0.016804388
0.017099535866666668
0.002775344
0.0004357347333333333
0.00014439533333333334
7.26808e-05
5.4622e-05
0.00011565595333333333
0.00023773724666666668
0.0005007912306666666
0.00034521993866666665
7.503333333333334e-09
9.274e-08
2.725713333333334e-07
1.9859399999999998e-07
3.091651733333333e-05
0.0009833364866666668
0.0009033193333333333
0.001701692
0.002292573333333333
0.008852284666666667
0.0013779453333333336
0.030105389333333333
0.020330716000000002
0.01738859747266667
0.016733987419333334
0.016708599773333336
0.017455921
0.016959802560000004
0.016963189286666666
0.017255411117066667
0.018046350233333334
0.017470519333333333
0.018101053333333332
0.01733581266666667
0.017403010666666666
0.017854099999999998
0.017952456866666668
0.014507319094266667
0.0003007273080000001
0.0006710205852666668
0.0003273358946666667
0.00099883852
0.0006607176
0.0007165808133333334
0.0013238622933333334
0.0020729291266666666
0.0025232872416666666
0.010602323717333334
0.051743417980466666
0.05076258
0.071979166
0.11256664
0.12910992866666668
0.14463711064
0.17504662858
0.18300041272933332
0.20177696102933332
0.23191853933333337
0.261966374
0.291916544
0.31573793000000006
0.33515814
0.3898612066666667
0.4125577953333333
0.4253961706666667
0.4235059303333334
0.4336957493333333
0.417672215482
0.4114083753225334
0.42533370269666665
0.4437207680612
0.42217789
0.43195774239999996
0.40618825600666664
0.4168001424133333
0.4111200903186667
0.3700733466053333
0.36513344202000003
0.3395984752673334
0.3413669046506666
0.32069937115333336
0.2925399793333333
0.24211967199999998
0.24000447000000003
0.226041498
0.23220918000000002
0.2582784
0.26248146666666666
0.25685746666666665
0.28362033333333336
0.3002780666666667
0.2742459816013334
0.30169186011933335
0.3231283014333333
0.3252310663333333
0.34242422670666667
0.34364120866666664
0.33412978200000004
0.3850576399999999
0.43344857999999997
0.45470826666666664
0.47737726666666674
0.4479846
0.4264050733333333
0.42650525333333333
0.42720176686666667
0.43472196266666663
0.4230994839333333
0.4021310508133333
0.38432100241333333
0.38954771031866664
0.4002732
0.3866631266666667
0.40527173333333333
0.41708722
0.4009894873333334
0.38621975199999997
0.36621804133333336
0.3328062308
0.32472756708666667
0.274769290408
0.26486882030546
0.24791255069933332
0.22114499303066665
0.1998767778053333
0.2102305703333333
0.18528026666666667
0.16860965666666666
0.13937214666666667
0.13384492
0.0957516
0.051037
0.020493584
0.008372886666666666
7.352866666666667e-05
0.00015997
0.00135433602
5.319200000000001e-07
0.008186831230666665
0.0007142799386666667
0.006990133333333332
0.0037566666666666664
0.0008122866666666667
0.00028258
0.00012076399999999998
7.529980253333334e-05
0.00011763172933333332
0.0002594271158666667
0.001444147956
0.016899375508
0.022963071721333335
0.03402986723333334
0.0203046666
0.028670054666666667
0.03351059533333334
0.017778786000000005
0.018449566666666663
0.006745830666666666
0.017331738645266666
0.016790774794
0.0166648895402
0.017512078586666667
0.01778727604713333
0.016981663917333332
0.016760288862
0.010840494066666668
0.0015404204666666665
0.013343734666666668
0.016840286666666666
0.018175027999999996
0.024184669333333336
0.03363447156133333
0.033554547038
0.03507311986753334
0.04293064666666667
0.05037204333333334
0.050177860000000005
0.04824806439999999
0.02339198453333333
0.01723777124666667
0.016782518023333335
0.016686832321999998
0.016891706666666666
0.02677680728
0.017301344413333333
0.010910914985333335
0.0009224039999999999
0.013194943533333331
0.016516728733333333
0.016652324586666666
0.0014827795402
0.00039926804666666667
0.0001710336832666667
5.535186753333333e-05
1.761689266666667e-05
9.326906666666666e-07
1.2976173333333333e-06
2.5713714e-05
7.771345600000003e-05
0.00024569
0.0005391866666666666
0.0018517533333333336
0.0
0.0
0.0014175600000000002
0.00127392
0.010290066666666665
0.03645226666666666
0.051463999999999996
0.06703266666666667
0.09485133333333333
0.13597599999999999
0.15234399999999998
0.17892333333333335
0.20000066666666666
0.22141066666666667
0.2666273333333333
0.29838466666666663
0.32931466666666664
0.3762396066666666
0.3839003733333334
0.39137378533333333
0.43328561666666665
0.44116987920000006
0.46697012109333336
0.46620006675333336
0.4817733572463333
0.47012
0.46834666666666663
0.5000333333333333
0.4992
0.5104533333333333
0.4954733333333333
0.4437400187468667
0.42457352928666664
0.38827383825999995
0.36708786760000006
0.3405923538471333
0.3220333511313333
0.28304533128000003
0.25551551335666667
0.21235168951466665
0.21938256570400003
0.18912107
0.18348389786666666
0.17117025599999997
0.14590064666666666
0.12061235333333332
0.11859671999999999
0.14532005333333334
0.16007280000000002
0.1553928533333333
0.18309140000000002
0.21323625999999998
0.23371313333333335
0.24913283333333336
0.2701537133333334
0.3022610666666667
0.3149990666666667
0.32571746
0.3500275286666667
0.3453324466666666
0.35665766066666665
0.363676098
0.39143049333333335
0.3730533
0.34176520066666666
0.34367877373333333
0.35794146066666666
0.3760561573333333
0.3750908
0.33558080466666673
0.31930886666666664
0.29748857333333334
0.26756097333333334
0.25748093333333333
0.23082018666666665
0.17185388
0.16029139333333334
0.14172663733333335
0.08537967046666668
0.07450472426666667
0.07611356833333334
0.08189282836266666
0.06651684411326667
0.04680463136133333
0.005264885826666666
0.0008236167999999999
0.018013914000000002
0.0088896238
0.00036880591999999995
0.015539898665333335
0.006726941595333334
0.018225191714
0.033656018250666664
0.018042076486666666
0.020773914
0.03834209866666667
0.06218460666666667
0.06730599133333334
0.11149064666666668
0.1520936
0.18193413333333333
0.2112481333333333
0.21661235986866664
0.21673676847466666
0.22053108136666666
0.2333809346
0.2443213904666667
0.24988624666666667
0.24997230666666667
0.25011493333333334
0.26843175333333336
0.28950433333333336
0.3004672
0.33196173333333334
0.3434864
0.34563726666666666
0.35024314
0.3498956733333333
0.3710239002
0.411980496
0.4440046639333333
0.47794545081333334
0.51705080908
0.545433423652
0.5895653333333333
0.6322033333333333
0.6730640000000001
0.7088144133333334
0.748952406
0.7269507466666667
0.6971134206666666
0.6708136233333334
0.6496527899333333
0.6772413033333334
0.683807532
0.627084262
0.5973306959786
0.5496439681273333
0.5106904228735333
0.49625589858666663
0.4525689914
0.3923945828666667
0.34973157723993337
0.3058839811633334
0.24574927237333336
0.21151362020666667
0.18227353066666663
0.183136464
0.17769055318866667
0.12996046440666667
0.06135438275333333
0.07055652573333333
0.051797996000000006
0.05084469333333333
0.061023218000000004
0.0572403
0.016439962666666665
0.0016518365353333333
0.007825472581333334
0.008453955659333334
0.018258752735333332
0.01808603603933334
0.025620927267999995
0.027442061333333333
0.01736600682
0.018029020880000003
0.017607564776666664
0.009349483938666666
0.007812436
0.016856445866666667
0.019269373044666673
0.016274367874866667
0.01944357403933333
0.0783731229
0.11579010593333333
0.11914089666666668
0.13533140600000002
0.15922463240200002
0.20487543772133335
0.232272319406
0.24842212194066668
0.26805711373333335
0.29273745533333334
0.3219497666666667
0.363652268
0.373002966
0.42299870666666667
0.468158086
0.5122379433333334
0.5383503040000001
0.5608034608666668
0.5731480647333332
0.6093389985866667
0.6107993428735333
0.5852661594606666
0.5823892679786
0.6040782476666667
0.6082111882666666
0.61709602678
0.606239336626
0.6021373257173334
0.5828644889400001
0.5674452562
0.5925551586666666
0.5804759919593334
0.5116018483839999
0.4352421301933333
0.4175502072
0.39525119400000003
0.35213951306666663
0.3364001913333333
0.3216974206666666
0.30030642799999996
0.2786245560000001
0.24396044849466667
0.241018065038
0.24126104653419994
0.24198667333333337
0.2169032
0.20974279333333332
0.1828408933333333
0.1833863506666667
0.193417088
0.20924379600000004
0.20992768311333337
0.21636117008800004
0.24385445903999997
0.24251920162666665
0.29488572159
0.33678275336100005
0.3770713688373333
0.37311672605466667
0.36712069909
0.38207717286666665
0.4132916633333333
0.41639810466666666
0.41816753799999995
0.425795794
0.44029982733333334
0.4734342913333333
0.5378979685493331
0.5435658580666666
0.5342687527333333
0.5236829858692
0.5342669877293333
0.5167383311158666
0.4609811433486667
0.45083718478666673
0.4658275220234667
0.47108942523399994
0.48339570480566674
0.5068125653333333
0.533319704
0.5396859934000001
0.5351516994
0.5293728580666666
0.4884919185493332
0.4582966106666666
0.4124856335333334
0.407759096
0.3462677459333333
0.33091328574666673
0.35170332957066663
0.3525351821333333
0.33513560680000004
0.29720778
0.2602634833333333
0.20858754733333335
0.17273026386666665
0.13347995586666667
0.09114768661599999
0.07245114476466667
0.04160301917133334
0.02079660868
0.019364116662
0.032200448384
0.032439365313800005
0.049483966666666664
0.03650332266666667
0.043248879999999996
0.01945532
0.011456308666666666
0.017330763333333332
0.039183119786666665
0.06508917966666666
0.06826471116666664
0.06811316937933332
0.09302999064133334
0.12338138898533331
0.14298686
0.146337480882
0.16241868711586666
0.19997139706266667
0.22874613646920003
0.2828846
0.3261866846471333
0.3343607237173333
0.3840148299953333
0.4444551484
0.4704420720666667
0.4948073859804667
0.483699524384
0.5088688699953334
0.5331571794
0.5334647516
0.5178948526666666
0.510882834
0.5084630458201334
0.4981271381173333
0.48035382398
0.4668426694
0.41897596747266663
0.3588397986586667
0.35188745062000015
0.30115374153333335
0.25229128400000006
0.23354333333333335
