# Supplementary material for: Obesity dysregulates feeding-evoked response dynamics in hypothalamic satiety neurons
Source: Sci Rep. 2025 Oct 14;15:35837. doi: 10.1038/s41598-025-19800-2 (PMC12521569; doi:10.1038/s41598-025-19800-2)
Supplement: Supplementary file 5 — Supplementary Material 5. [file 41598_2025_19800_MOESM5_ESM.zip › Fig 3_2/Fig 3c/HFD to_NCD_1st_MPK148_mean_running_52.csv]

0.02543118541666667
0.011588122583333334
0.002565103091666667
0.010700158174166667
0.005258478154583334
0.006772100493333336
0.006805457916666667
0.008527741666666666
0.0010474609175
0.00959569395375
0.0050554098470833335
0.0059516773375
0.0029139913812499998
0.009169545375000001
0.009958451416666667
0.014556427083333332
0.01230872075
0.022650224999999996
0.03660583333333334
0.030680837500000002
0.026818869986624996
0.017597707162916667
0.037220630129291665
0.023935336616666667
0.021938547125
0.017570345125
0.015939459166666666
0.02578010041666667
0.027031308457916667
0.026920574581666665
0.03153040922333333
0.02147724150333333
0.026050217916666663
0.02111866841666667
0.019586976391666667
0.014988103063333334
0.0214031704625
0.011275610939583333
0.011504449166666667
0.012567256743333333
0.016214523599583332
0.01696885995041667
0.012767499958333333
0.018234034833333333
0.010730303333333331
0.010910281666666667
0.0015644875000000002
0.001947840875
0.01100673289125
0.01117062984
0.010794232090833335
0.011261887989583335
0.011053624712625
0.012518170496250001
0.02766957290329167
0.03790068000458333
0.02791251294125
0.0260728953625
0.02430052116666667
0.03775566875
0.0257113125
0.04256473041666667
0.022791188333333334
0.020517884166666667
0.022219870416666666
0.019857457916666665
0.022241853333333336
0.027035662481666667
0.028856272129166666
0.02273613290833333
0.0171659145
0.0066098924166666665
0.014965245416666668
0.03878907041666667
0.021281195833333332
0.026110115
0.02330347916666667
0.020117349583333333
0.02231431246166667
0.005507806185833332
0.0013038553625
0.0023504661125
0.011584330000000002
0.0037697529583333336
0.007743244681250001
0.012986730846249997
0.006741996192499999
0.02077382087375
0.02131366412604167
0.012491926447791667
0.0023775441300000004
0.021066675657500002
0.021672603291666665
0.020947807983333334
0.022254383800125
0.021848355466791664
0.017248968304166664
0.018138812975
0.012091368041666668
0.010745615750000001
0.01728582041666667
0.006201182916666667
0.005621994583333332
0.03295899779166667
0.052155552791666664
0.05688529583333334
0.05830998708333334
0.05335536208333333
0.056189850000000006
0.06408110125000001
0.07277713541666665
0.058245117000000006
0.06721917077916667
0.04890739127458333
0.06146406613541668
0.0632358128625
0.06951454705416665
0.06074855666666667
0.06892132166666667
0.04580973083333334
0.030247867499999997
0.016676316666666666
0.0275480375
0.030712937083333336
0.03383601125
0.03706690258333334
0.032333601558333334
0.0221554887675
0.019160420774958335
0.012504152916666669
0.021100692208333337
0.012103464128333337
0.013301470477541667
0.007366473249541668
0.013334788031666664
0.011914362454166669
0.011444208604166667
0.011185450038750001
0.01756508049625
0.010921799153291667
0.016927291666666667
0.001524425
0.004470110833333334
0.017638249999999998
0.012300154166666667
0.0115438125
0.010864333333333332
0.004953582291666667
0.00817689875
0.008345420125000001
0.004245137625
0.011608949583333333
0.021850782083333336
0.016308145833333332
0.02826791666666667
0.015729808333333335
0.026675749999999998
0.008452179166666665
0.0012881000000000001
0.0010056025
0.0003357112500000001
0.0002451514166666667
0.00028685055
0.0030412490241666663
0.010762069600708335
0.01061580191
0.01093453541375
0.02088441775
0.012583470916666667
0.010628547083333334
0.010548761666666668
0.011238433691625001
0.010865483040416665
0.010781632880000001
0.018767541386250003
0.015364019166666664
0.010710613167916667
0.010682223320000002
0.010935560650000002
0.012846940208333333
0.0160450875
0.021306185000000002
0.0171937675
0.01160795664125
0.014651733719583332
0.02270240899583333
0.03198878383583333
0.017672328926666668
0.012302199791666668
0.027125818208333333
0.025008639833333332
0.027247243749999997
0.029621532500000002
0.0406175625
0.042298317083333335
0.029132635416666667
0.03197428375
0.023910893416666665
0.0318653801675
0.02584303340791667
0.026102150479166666
0.028748107233291662
0.018262581709166666
0.015650572550833335
0.03242803752375
0.02961875092058333
0.027856616863750003
0.02366637150166666
0.03151317816666666
0.02709179314583333
0.03226682179166667
0.022001520820833332
0.04256494795833334
0.024677713875000003
0.011117689166666668
0.018779110666666664
0.022522831084583333
0.02276027995333334
0.01853727181
0.040516086175541664
0.029917713346666666
0.03385332008341667
0.025576505771666664
0.034659442336666665
0.0301624628525
0.02145739369583333
0.017935701345833333
0.024713907500000003
0.04731428580791667
0.05522594330291667
0.07347371737916666
0.07541869079166667
0.08828522037500001
0.07463640745833333
0.09496775849166665
0.0675825593591667
0.08126821953249998
0.09962591507083333
0.11397445811708334
0.09830993480429168
0.09910043030166667
0.12202703369162499
0.12836602585083337
0.11688439739166667
0.10630996883333332
0.10742699583333333
0.07463773458333332
0.06798949770833335
0.07966549908333333
0.05609295604166666
0.09385036179875
0.06481703331958333
0.06898640896916668
0.051409029787500005
0.02719593338245833
0.011050609644541666
0.02645763644270834
0.02287752709179167
0.015440324529166665
0.008739762933333334
0.012224645441666666
0.0270360415625
0.015227699371666665
0.02832997581791667
0.022228338800124998
0.028746267916666665
0.027328087637583334
0.022313466815833335
0.03076310828458333
0.034225534825416674
0.02594718791
0.021400439958333333
0.021014414583333335
0.03357633833333334
0.05276871291666666
0.06135758829166666
0.060848025854166654
0.06562523288
0.05129267075125
0.0428443125
0.0514761325
0.04861982458333333
0.058222619625
0.05035781654166666
0.045369837147791664
0.05042554172791667
0.04974418142916665
0.04825902346
0.05689988960958334
0.04918128603737501
0.03573824202333333
0.01841582498125
0.02909709286166667
0.021865882624583333
0.026939910039999997
0.02735568482916667
0.03358430741666667
0.02034376
0.01803875416666667
0.015738173916666667
0.03007916670833333
0.010370874333333332
0.020968314170833332
0.021771571762750002
0.007581680448749999
0.015260617306374999
0.01725519507083333
0.01135227871791667
0.010244683662499999
0.003671863925
0.021963138064583332
0.004088411295833333
0.007114775760416667
0.013055746750000001
0.014923246083333333
0.022118751708333342
0.017520720729166665
0.02288183670541667
0.024116130079583336
0.034445181580000005
0.032603572958333334
0.023104435958333332
0.01717383508333333
0.032192568375
0.026138205106125
0.02940127267416667
0.030494808141249996
0.03156939664583334
0.03405540716375
0.032534198561125
0.034203736061125
0.030441509997083328
0.025268876083333325
0.03579678216666667
0.03484576875
0.03826760895833334
0.03942685701666666
0.040125381630416665
0.018496471841041667
0.023581758721791666
0.023417317709583333
0.023151182662500002
0.027981536000250006
0.035288142645
0.026839677515833327
0.040927340612499995
0.037010941084583325
0.019766143195
0.02450483856666667
0.03752141837083333
0.030231570541250002
0.0151464869175
0.010983472083333333
0.004921208333333333
0.008158869458333334
0.0222627590875
0.008661210274583334
0.006633234476708333
0.005036315967875001
0.009558023361666666
0.012127843534583333
0.0041380619375
0.01641265795541667
0.02018661466291666
0.010438487403291667
0.029648185833333337
0.011731955833333333
0.0184468725
0.023703714125
0.019404210416666668
0.02791457791666667
0.027653788333333332
0.011707085291666664
0.022252755333333332
0.0325989741525
0.024307596656958332
0.03705235504333334
0.03744862735241667
0.03759947008045833
0.025475600355000003
0.029206561983333334
0.027359898083333334
0.036651848916666674
0.024807410000000002
0.01647510275
0.0222559371375
0.0226598473375
0.02164738115958333
0.023437329166666663
0.014821648333333333
0.007804595833333333
0.011282140416666668
0.007855057375
0.008078565378333335
0.0014489931441666667
0.002200725666666667
0.0056620787333333325
0.0007160114075000001
0.011238134333333335
0.029442401069583332
0.04300731783387501
0.037392654941625
0.05327411185083333
0.057444221520000005
0.06315823681083334
0.056710286032083335
0.05830263126875001
0.05752468988750001
0.067323737875
0.0796572525
0.06442373797137499
0.08495982410291664
0.07552392335416666
0.08573049766666668
0.08882125745833334
0.05770585416666666
0.042796396666666674
0.03105664416666667
0.05018955933416667
0.04404229404124999
0.04768758024583333
0.03976084791666667
0.03929066916666666
0.03876373541666667
0.05158767245833334
0.03660834782499999
0.038675769820833324
0.034884543531708334
0.025986752024958332
0.03152322570833333
0.022236792829166668
0.02966382873333333
0.03534843609916666
0.016493279372083332
0.03584946988583333
0.016090202979041665
0.018333247613125003
0.019277720887500002
0.0149685741
0.01410211025
0.019554036333333333
0.030999466391666664
0.01902825461333333
0.013825966258291666
0.029400374216791664
0.02619413333333333
0.02261216958333333
0.022646626959916663
0.014843891665000003
0.01392175123
0.02211548823333333
0.021751809751250004
0.032249310476249994
0.01623778977125
0.014686802550000003
0.02385835845833333
0.027714618666666663
0.008388172699166665
0.01364086481625
0.014283376308625
0.015420556939999998
0.0016374307708333334
0.0042484632
0.010269018416666668
0.002188443850541666
0.009374711243333333
0.016947846434583337
0.018294402227916666
0.013304399548541667
0.012988950600000002
0.005897808333333333
0.0028680916666666673
0.001102715
0.0016315800995833334
0.0026119210970833337
0.007598463167208334
0.017476498591666667
0.004968062879166666
0.020676769875
0.018162239583333333
0.014280198333333334
0.008773255
0.036462174625
0.027948883333333337
0.030558117083333333
0.03075414583333333
0.028649082500000003
0.045138275
0.024701970833333333
0.037016153333333336
0.02529075
0.03274046841666667
0.033411761179166666
0.026435837958333337
0.01897025339583333
0.026468623466249997
0.01884425040083333
0.02079222989375
0.026181849524958334
0.01224641
0.018473538490375002
0.017542020133333332
0.01566745888133333
0.007979998033333335
0.020573261689458337
0.024592887519583332
0.012324344858333334
0.019949208396666664
0.0032251065845833333
0.016104405416666665
0.01998912920833333
0.013660328
0.02115135725
0.026018683750000004
0.02025359004166667
0.014775798583333333
0.00833349875
0.022928306666666672
0.017700212083333337
0.01957690132666667
0.029114227737916668
0.032641894448333326
0.021894856916666663
0.07625361110833334
0.05650957735
0.055449960912500006
0.04979637433333334
0.048386611999999996
0.07075240508333334
0.06506683104166666
0.051093121224124995
0.08519375716541666
0.08732232098720832
0.0832283704875
0.0529073158875
0.08690271166666667
0.09336603112499998
0.08023620083333333
0.17339892916666666
0.13708578333333335
0.05410701874999999
0.05378836166666665
0.04196053958333334
0.04749699420833334
0.029975136458333333
0.03001322779166667
0.03168184529166667
0.03274513809166666
0.02595580875
0.021980903333333333
0.031686816875
0.028821715083333328
0.02520537038875
0.0134452651
0.028506615062916667
0.030852216459999998
0.017913181879166667
0.01480368907625
0.022336854532916662
0.02477684944041666
0.034507255013041666
0.016012888158333332
0.02460578998470833
0.029182018854166672
0.032926002875791664
0.019023180280749997
0.03346583983083334
0.030529992793250003
0.033192791666666666
0.03924523500166668
0.030181873195833334
0.02920312883333333
0.023278344500000003
0.023046080791666663
0.020860129833333334
0.017029128207916664
0.008596926834166668
0.01466861054166667
0.010441347499999998
0.011173869125
0.0043397200916666665
0.01575068113
0.0015868121766666667
0.016056333325
0.012215921756583335
0.010773757761666667
0.011728880124166667
0.01592226050708333
0.017377299982083334
0.021628134112500003
0.016103823333333333
0.026962428333333333
0.005551665000000001
0.005075829166666667
0.02013696375
0.006358622208333334
0.016953854333333334
0.009527000904166666
0.01912120997083333
0.005681442966791667
0.02085208333333333
