# Supplementary material for: Obesity dysregulates feeding-evoked response dynamics in hypothalamic satiety neurons
Source: Sci Rep. 2025 Oct 14;15:35837. doi: 10.1038/s41598-025-19800-2 (PMC12521569; doi:10.1038/s41598-025-19800-2)
Supplement: Supplementary file 5 — Supplementary Material 5. [file 41598_2025_19800_MOESM5_ESM.zip › Fig 3_2/Fig 3c/HFD to_NCD_1st_MPK180_matrix_1.csv]

-0.4274481300774854	0.3901775445687397	-0.24627981272941463	-1.115011501477477	-0.5972909167626346	1.4661243508397392	-1.1779952128863007	0.013729596495883878	0.908126916691967	-0.6464053559433621	-0.8071952720428373	-0.080246923602039	-0.9581156386681349	0.11288234380392312	-0.5998457731722604	-0.939714803501517	0.4737777411513754	0.45427310074903204	-0.10585984006835696	1.2991009617369098	0.6018600084327006	-0.5027899534288471	0.6251603912261097	0.3977985771858921	0.32256265787388133	0.24287538570145345	0.047909236457254735	0.8152593063278675	0.3105288683889796	0.06659977633215915	-0.6995738946542047	-0.08171473265795971	0.20653709222832192	-0.34292823322391025	1.617750360621109	0.11270334942620923	0.7208614080675804	0.48825224154183156	0.45542329890482797	-1.2011999831831144	-0.125601425352436	0.7486602670578651	-1.2834804367098132	0.12826887979129206	0.4880422524616904	-1.1543043170898313	0.5341209475707992	0.09933115817028094
-0.2582944265106374	0.3085000370861999	-0.17509399193523859	-0.9385908654069679	-0.5701081380159223	1.1119546017030624	-0.8421940287919722	-0.010118353607616315	0.8141359210848995	-0.7607682180790352	-0.8119745153506613	-0.0030459021068263634	-0.8716587873299709	0.0944495238996306	-0.5572714698457706	-0.5744723607115135	0.6718911030516999	0.2794662933732627	-0.1915569536315936	1.1357664128791263	0.3671400943262297	-0.5867203169694053	0.20697002858010327	0.4942909379767705	0.28335827910463884	-0.23700205051000026	-0.12959639864883302	0.7112066954328473	0.20965015873999232	0.13564258190656486	-0.6998084739427084	0.17256484900987454	0.34724451919062654	0.02319857555669591	1.4148486750576423	-0.09592516485724237	0.6823263892256131	0.2662082664491933	0.35023862322456767	-0.7837513733868304	-0.031821883389675044	0.37852752445331356	-1.2774979555091284	-0.03650157307765971	0.404868093211058	-1.156104614868354	0.428606386136445	-0.1956172158967449
-0.2523597579094856	0.3187402827545205	-0.20879494306534688	-0.8722421738081104	-0.3947556029164864	0.9679333467813883	-0.9718714589725034	-0.10353335529235358	0.7243986545346858	-0.7454337191025185	-0.8320816601815233	-0.0990940347203939	-0.6171610649903657	0.02840094837479282	-0.5261030681119477	-0.4510778105348958	0.6422609409056513	0.21338462097336608	-0.34850719310263295	0.969451020389784	0.45091764692417885	-0.4772145539162514	0.2124815834773485	0.4638620499379223	0.35762596041579314	-0.3333948059940341	-0.24315303839366464	0.7357433062075872	0.27956166783912534	0.032050807655450986	-0.7009560104621188	-0.021765880916674307	0.2801886953375895	0.14751946919124265	1.2614917802052716	-0.20045119818824153	0.5051285228943052	0.2320555320013764	0.41038222265449864	-0.7248484721728636	0.045660033345877905	0.4662925177471841	-1.3188872040677975	0.12028158387731654	0.43120398107666386	-1.1486346398002143	0.24738128171870066	-0.29569752617421985
-0.27895734823262897	0.44097934350703744	-0.20714687866559492	-0.8943756907491702	-0.3347892642703517	0.8160872563973108	-0.8293544827612281	-0.13899126839731357	0.591761153710053	-0.7486771429850173	-0.8401852122941773	-0.13847666132891856	-0.5511789462906603	-0.0032124902039431073	-0.5922610512577438	-0.36632798289044155	0.5472207742408775	0.17890493524548773	-0.493300621810136	0.904662965698329	0.3823045244154742	-0.4399574506777512	0.29502592336553146	0.41641729336059463	0.280816283822893	-0.39335287432470356	-0.2093464812873661	0.6628733192783369	0.3221997001163817	0.025712539708280573	-0.7441632675921706	-0.027707471891962494	0.24858398714578522	0.1657271770247567	1.1456872805374005	-0.20853212818204317	0.6192471176659862	0.18869151089431613	0.4915962842229627	-0.9389117922460138	0.00836010291332874	0.4602001578495053	-1.2443802668462667	0.05731078164885141	0.40119953781791196	-1.1969513291084197	0.06266745341707877	-0.23418177845736074
-0.23528169274037464	0.5339797462644191	-0.19199223850157435	-0.8120289262952156	-0.25251128527340394	0.7717348793827894	-0.8317127526119006	-0.10722358044548903	0.6591267004209248	-0.7034843370503111	-0.9021930998292598	-0.17766679772023974	-0.5158150057567227	0.018677358560772187	-0.5302923633477056	-0.3658644262880432	0.5307334344480462	0.20530907013616506	-0.5332088031848293	0.852039180925587	0.3298536547913856	-0.3704000609048351	0.3278756027739111	0.38261033055091415	0.26950005661304244	-0.42396699128093757	-0.2491206700317023	0.6306381342650469	0.2663215670277449	0.01776526232020291	-0.8026333944284723	0.046504914286416885	0.16249104112270177	0.16276954129350032	1.0806815346016827	-0.28190633862259534	0.5719451877394167	0.1506761280330439	0.3918097474808526	-0.8928895791193836	-0.06351818227716786	0.47929770989362763	-1.2240652536725825	0.010149804482826425	0.3541848931875936	-1.2051181001024631	-0.07657213685518005	-0.17227797135986245
-0.22972349666421846	0.5184670071347424	-0.1950969602663011	-0.8042599610938389	-0.2534846204232177	0.734394831556012	-0.8281428249193867	-0.130376734645223	0.6056628765180402	-0.6201346123498116	-0.9313452743169713	-0.23620144125348852	-0.46314017416310804	0.03569219446607399	-0.5659331980212364	-0.3565885161202296	0.5338133801316437	0.12304838818496515	-0.5902226524987016	0.8238688545687346	0.2776527185935839	-0.40782543780189756	0.2931117066981925	0.34605206952737505	0.25267150588966475	-0.36198138196062696	-0.2651460442498045	0.6354710869677511	0.25964978318830834	0.011792079948399764	-0.8047897179487419	0.12355503839853559	0.13499634424005907	0.21088878627267302	1.0356790733733845	-0.22714384215334874	0.5540000458412745	0.0867175391284248	0.40062387716637504	-0.9257685723443588	-0.04833641341562525	0.41889712207056595	-1.2228095754120052	-0.06927866606414156	0.2535351159104074	-1.159661841907485	-0.10692651279656862	-0.14301205347837873
-0.23456336674579692	0.49450031811114165	-0.22178544819067778	-0.755281034073681	-0.2422943741151171	0.7194008324827853	-0.8720837226769949	-0.11010377276745446	0.5926534748039568	-0.6127234288438473	-0.8963734816341977	-0.23844709154834298	-0.3437770552712718	0.049417199959799256	-0.5395899922014279	-0.3364086882463262	0.5518529391635768	0.11018276328634903	-0.6066019276896245	0.8738805537720118	0.2546442412254937	-0.41400330233624366	0.24325466627701445	0.37528765708665757	0.20217690309918587	-0.35449868708832627	-0.3070876353571291	0.6434136880527499	0.30050646826418614	0.006898438301816026	-0.8684187804535123	0.11850847483464266	0.08996550278386309	0.3010653812254113	1.0400800514480408	-0.11427869187047893	0.5668831715497517	0.039066979205972116	0.4031171805737154	-0.9353011990081705	-0.018164512807464037	0.3452249799388611	-1.1675469155723304	-0.038132966445129125	0.2781251840861629	-1.162803970275154	-0.20566989029755695	-0.21902656389697567
-0.20102556931629195	0.45533211195542844	-0.2259984631244173	-0.7500835443884772	-0.23938452915622743	0.6895463293757658	-0.8796375087567223	-0.12733918726815166	0.5634602281914837	-0.5652265063198619	-0.8639187255263963	-0.25486166032436613	-0.2829901967466097	0.00788171151763506	-0.5527949341832592	-0.34026240126804386	0.4941432152003722	0.09985538586293735	-0.6491892954798052	0.7473735765393736	0.2603748996496566	-0.45537738885361706	0.20507161176663774	0.348964919262966	0.21998754257773928	-0.43905662682636004	-0.33020754366341976	0.6616020641279112	0.29127938965949823	-0.05245295068640295	-0.8494086774636318	0.1614623299643605	0.05328709078667271	0.291150143599883	1.0317815613124317	-0.0867736421966015	0.546375109870157	0.02472611826119684	0.3017977366498014	-0.8789094460291715	-0.027235509233206747	0.3527710298947089	-1.0929915725946746	-0.051750633720688055	0.2563742934967934	-1.1595284900184628	-0.22306490333326434	-0.18144232518032227
-0.19127878529661624	0.45560423750207035	-0.2417024426347775	-0.7159886813056492	-0.2159626327443589	0.6708883399928394	-0.8736196645743728	-0.10918744427688447	0.5182433909659028	-0.5453826555423805	-0.82827592163307	-0.2768629647617825	-0.24230894285537596	-0.020524499436864067	-0.5429654249285822	-0.3409821631576114	0.48182868230517845	0.13412237846518651	-0.6489205546199188	0.6705497773741712	0.24273631580309896	-0.45076148232485685	0.22550763797274603	0.31500875295231123	0.2801947264755768	-0.4471171824238125	-0.2689721197626904	0.694361144120053	0.24583745938451398	-0.034138910886380915	-0.7952515050608758	0.19210339526133208	-0.05747862228019737	0.3365012281915367	1.0673504563884144	-0.04818867109976113	0.4666949236455675	0.013930525914095993	0.19026135783445675	-0.8527438876136109	-0.008284039727370688	0.2980055833951478	-1.0318939098324642	-0.012349171741540241	0.2550033225479824	-1.0708815269341179	-0.22747151503909946	-0.11147731079689281
-0.2095974289738242	0.49321281722331356	-0.26346892058113724	-0.7034835129141216	-0.2146908315243714	0.653038352938945	-0.8375704220007872	-0.1339133293661888	0.4446741941265415	-0.5011539790785587	-0.832298565665656	-0.29329843139040535	-0.17165430772797202	-0.04584787546924098	-0.5819211931849348	-0.34961838443189797	0.5483494819224173	0.1415735419831397	-0.6515809012021234	0.6189858223304199	0.299256414139195	-0.44278658216494343	0.24154708346483691	0.287620114555936	0.27105997595455616	-0.4295515295447279	-0.24450199208406068	0.707093617715652	0.24661686761504725	-0.018797093770717116	-0.8215231020068995	0.25175351982382826	-0.05120068012629385	0.3224762058492509	1.041579103507102	-0.03167939460626747	0.39775886941046645	0.017923490615623868	0.15013208609933	-0.8107909873817585	0.02777640644667695	0.2855975493305316	-1.024058749333728	0.0365284655237892	0.2740331210824766	-1.0832933866423162	-0.2182458906250369	-0.0954004126766004
-0.16526520349625679	0.494491204150352	-0.24126463376342694	-0.6111108253654904	-0.14521004058235273	0.5752757317639177	-0.7620407121298575	-0.1512668023896932	0.32124344168564833	-0.47795752619536486	-0.8330872835548684	-0.32032700981240686	-0.03170675881738306	-0.03144510679480438	-0.6206364123254481	-0.2735253252933614	0.6113056078039474	0.07380894389964629	-0.6623319420464765	0.5086042109820418	0.2864458940583091	-0.4299875832377884	0.1701740296793251	0.29089293324401316	0.28265050129056135	-0.47645296248918123	-0.26841036758905656	0.6626388621659167	0.22976199600834085	-0.05809100101859144	-0.83999505096152	0.24958348351614182	-0.13238405856315083	0.35679487037707963	0.9296188924873089	-0.048656745000979676	0.28826162937203187	-0.020602517505905346	0.03748068193155988	-0.790150795679321	0.08456436641976064	0.19805350274273167	-0.99203808742693	0.09010053888364367	0.24635322877896168	-1.053612043581886	-0.29183252921034225	-0.0809039960390546
-0.15417528056141694	0.5050130780482303	-0.26342632553187906	-0.542412614566375	-0.05283038234349521	0.5496981509509093	-0.7806148670865921	-0.19793273722149296	0.22560873785959878	-0.37899556578863447	-0.8363876082390174	-0.34859507184877425	0.1492461216670566	-0.044251803906006346	-0.6318877724891866	-0.24823513182630358	0.6080859672107046	0.056923530249254464	-0.6828030481972698	0.44309049591198824	0.3214438692019158	-0.43555382410536775	0.20202251585092804	0.2772035880317393	0.29374746527645507	-0.42930252102998656	-0.28935261847097393	0.6785912565855816	0.247165098732176	-0.05120334803799871	-0.8416539357481442	0.19828645402785866	-0.25267840806166775	0.3414407959322068	0.8553483692118828	-0.0036822703710630844	0.17554981782468843	0.01695378868561261	-0.002513599814099296	-0.7805941538799168	0.10754587125373263	0.19203543949126403	-0.8704957937751985	0.11835279276692286	0.26731998249220246	-1.030183467534428	-0.3966704758359782	-0.014482212198506931
-0.14178825730081837	0.5362221150758267	-0.2409042493178019	-0.48634482156957687	-0.04560385895037884	0.5260354718914004	-0.6889830176691729	-0.2075658137399714	0.12446663311377545	-0.29917619646060656	-0.7945341724789476	-0.39774682116547583	0.25009119634709365	-0.0629241828974606	-0.647705512961727	-0.19145223197837002	0.6478204257278146	0.04764448620010102	-0.6535833813139209	0.3829851048825952	0.29937547255977437	-0.435799267394568	0.116735538157601	0.28864940010584594	0.31717951670064765	-0.45996798485974244	-0.23986723896318685	0.6034281984865106	0.22071485646828762	-0.06917546948867516	-0.8937955514157917	0.21970227705666995	-0.3463279947248094	0.3489750150161073	0.7609431191669228	0.016987079416868098	0.1420282504553187	-0.00291594047958485	-0.13010054148628142	-0.7287184906738706	0.1232203500824243	0.1762853417508838	-0.8132467510262954	0.11370115592330414	0.28423623156995764	-1.0088868525276653	-0.43536979323888136	0.03916484520722034
-0.11047067139111774	0.5112183171113277	-0.17100033581817337	-0.3695136692838874	-0.03022647050132286	0.5243846279342745	-0.6798411208475492	-0.2386449333768054	0.11537580292749076	-0.20889491527600068	-0.7832830875955283	-0.4127311047339385	0.36664037991132375	-0.07635802570172093	-0.6436552784356644	-0.1973731517299337	0.7114631864243168	0.02654879305493017	-0.5502336488108113	0.3530286355274136	0.3076305806801772	-0.4348059060420759	0.027510197474420916	0.3042568048920603	0.3458865325308524	-0.4414669494459235	-0.23089869568697913	0.6284038644428875	0.18368993604831246	-0.060597425853308205	-0.8666966292457923	0.23944150744847956	-0.42012483216664676	0.4035297024824455	0.6251290987343208	0.04565615898421818	0.014691901919739358	0.04402271965398337	-0.30155153634155357	-0.5737546776296389	0.18170020633817074	0.15361027528531251	-0.7347492909410109	0.1443523026446939	0.30085359364686626	-1.010921189017396	-0.45201741573565607	0.05839051927921883
-0.08270630693188107	0.47903273324758233	-0.18797231390331154	-0.2954748147975495	-0.023529918295394872	0.493807511159943	-0.6303523254370449	-0.2723189567483518	-0.0328041753054482	-0.108465554675871	-0.7479814297271872	-0.41463466331864707	0.47849893813699335	-0.16130413757970885	-0.7137595161693139	-0.19475932273036395	0.7894609439829839	0.002577338314652558	-0.4872761585932956	0.35378894098530445	0.38067210179688865	-0.4800697452425805	-0.07783638178792024	0.256840602046435	0.3803482000325258	-0.4217454241862998	-0.2146939004215937	0.6035906492954853	0.2021533874419034	-0.14415263460038805	-0.8315627612647377	0.23194730459637616	-0.5303705090436981	0.42305704663608557	0.5189240261965815	0.11051132344103623	-0.022776116910654405	-0.017187461120906144	-0.371912691203793	-0.47375615140315624	0.2852732557429351	0.06524563067630004	-0.6540769706980518	0.20848890790685165	0.3018266509633659	-0.9892249230323547	-0.41174701977394923	0.04457360068650768
-0.026727212822292578	0.5046270763444494	-0.15390824453956956	-0.20674093788706743	0.02604906795957107	0.45245770428775894	-0.5704398830569207	-0.28532467186827193	-0.12407283807717207	-0.026929412051097924	-0.7012011684775706	-0.40441795834917355	0.5983797684282333	-0.2014441038324176	-0.7115364715989806	-0.1264054909280798	0.8508015097953431	0.07216757273915278	-0.36203652824337834	0.34281918434856734	0.44282137188381954	-0.48746599274964364	-0.12363589048172571	0.23471191471126945	0.37400746671265156	-0.45569472739446704	-0.21924530504505876	0.5886291201885256	0.21234509490769585	-0.169662469305334	-0.7779834685031567	0.15951563191732582	-0.567034648731996	0.40119026827733223	0.39019604734421476	0.08268319815371526	-0.08720639672369945	-0.04165050682391029	-0.44094955994723345	-0.3044885780590116	0.3267808694621144	0.005505122883040026	-0.5964592437979525	0.3130431565462676	0.4020386235685958	-0.9176537066333506	-0.39571162376500263	0.04564212416804381
0.008261281356977838	0.5359727923786756	-0.07533415228257564	-0.14654162420690348	0.0864331836639671	0.3876653799228987	-0.4785592111756258	-0.3143013879557254	-0.16658881854610927	0.032130169314190736	-0.7495309942476865	-0.43557858292592017	0.6586457572366655	-0.24824697485562522	-0.7367074234462981	-0.04738165943856485	0.8647002412156997	0.09265514760731752	-0.26185196047912773	0.25998076231982503	0.49587100334497	-0.5245249099594256	-0.14353347581756676	0.14719935115546584	0.406420715549119	-0.4979370054565339	-0.17003103460966415	0.5047715119155118	0.20469398070543168	-0.2111583356142833	-0.6847635036119102	0.15405180363265383	-0.612915483616372	0.34301689811203384	0.26914159577720354	-0.021023016989236344	-0.1871200076841712	0.001511300522548123	-0.5529905738932047	-0.2164725545781509	0.31336309846445787	0.00574501319757276	-0.5153915766104745	0.30766763273521913	0.4206874448404834	-0.860287747420059	-0.33773552031805465	0.14990194151046474
-0.014381554403968915	0.5857088698094357	0.020539407318625535	-0.055162322325561494	0.1506195509705938	0.35434267996043267	-0.37438877787639985	-0.33423069583126025	-0.2866291276663801	0.11974121847475949	-0.7842903238888926	-0.4203284089052029	0.697263224497744	-0.2587686241605932	-0.7482960373904552	0.035695648165695086	0.8762872501942389	0.07685876418268442	-0.1411956318378757	0.3188940884075112	0.5358871692020694	-0.5164531604112652	-0.12157243143887637	0.07416194095737934	0.42118577424708015	-0.4289174465488479	-0.0789803348332467	0.42592680746198736	0.18227922064076182	-0.20590102786344827	-0.6116858651179589	0.10805610774473631	-0.5977330822434443	0.2861048257749395	0.13165695432607244	-0.038013822113701266	-0.25458852127605525	0.03842640734227494	-0.58786199591908	-0.15549278204293077	0.30253567455100594	-0.012785047448523509	-0.48789762365953404	0.3838129082270741	0.4932653913787647	-0.7751272328609928	-0.29801498876517063	0.1293232465918956
0.006433878422998139	0.6034102492160368	0.06462604601043972	-0.018628506340645553	0.2046085056979799	0.32118649879079053	-0.31352661518520597	-0.3653915580553824	-0.363286802419848	0.19237972552545518	-0.8253114929192404	-0.39722415650504317	0.7845713296958456	-0.24698098799490134	-0.7837918981181871	0.0642636121038641	0.9183045928627438	0.03990075063165323	-0.07305500158274582	0.3342702188295219	0.5878146763770331	-0.570439718093073	-0.21848035705987776	0.020850263596094876	0.35376945386640923	-0.43662096644128534	-0.11345418173639368	0.31639495479360014	0.21849233465300033	-0.19268097228616732	-0.6640421179527733	0.08724296691219002	-0.5305894955357984	0.19250817149889635	-0.016345782817836132	-0.025374322383087778	-0.23282113063510992	-0.02104381794006897	-0.5636336346933648	-0.12178525999501373	0.24763136083273046	-0.04447947309663758	-0.5192535989116492	0.397316537660091	0.49027199552233186	-0.8087515306274444	-0.28525686991730514	0.14470017447204211
0.035305214734681005	0.5999320227608402	0.19399251367972808	0.055740101691165146	0.24584039794065368	0.2991558602134578	-0.2741190630011446	-0.31402921980277404	-0.3924209471644661	0.2342582405805637	-0.7891944072061753	-0.3861783074313983	0.8547904915566644	-0.2816936850062547	-0.7940779390983765	0.09700708020416732	0.8848533494898383	-0.0017343944761696011	-0.02457579939931005	0.33691659789053174	0.5540235619203405	-0.6361666175391371	-0.3544491586005865	-0.0489270250231499	0.40237181756024754	-0.4615308187776552	-0.12510116782516842	0.1913506130252632	0.2220132642919162	-0.2223520656275416	-0.5755042634420529	0.0016214048013190332	-0.5657275920082677	0.17797815490199342	-0.12962872687453447	0.008992934899135451	-0.22305344415311681	-0.038471552336391164	-0.5976636747266116	-0.06401923689476408	0.1678321091192892	-0.10634206904386767	-0.46260857132840305	0.35604657074836643	0.4453038165058061	-0.6856161549988765	-0.31452577229483747	0.17335560838661596
0.03324511469672385	0.5976884985515681	0.25271683741066375	0.10170029864906838	0.27200439266718685	0.24327248435657794	-0.2554696550800998	-0.3047037200620138	-0.39002812741147863	0.36304793793300033	-0.7916699168510906	-0.43797485279766546	0.9317398626733677	-0.39470657855476016	-0.7862392802357181	0.11694368654651754	0.845020838461501	0.06203845575574228	-0.013679409336444914	0.3317610319831922	0.5725611129135338	-0.6556202531119973	-0.3510670500665857	-0.11277730305077145	0.40516098263880584	-0.5669949364610234	-0.12318299140003301	0.10200182304422593	0.20550597002454216	-0.21106782726103307	-0.5554965406001277	0.04207256396401643	-0.5072801691992647	0.1808198984931753	-0.138044111084047	0.02659883262400008	-0.1519427074017688	-0.04697535564395092	-0.5588132998508853	0.05548692883446212	0.1093883856760712	-0.16168831129677358	-0.35587720476245577	0.3072243862005054	0.42130905066455443	-0.7163545300406966	-0.3548995065930165	0.20103099907830435
0.054294385659314326	0.5701112798821761	0.3451251950890225	0.12907841303052114	0.2960707543583453	0.22291324023344128	-0.22305919460039703	-0.3075557158611147	-0.3746683387664457	0.36514263874198183	-0.7827124042344626	-0.4808081767550858	0.9516379216494407	-0.4443682462752984	-0.75881050203043	0.14201685070215306	0.8289503118884278	0.030754669575179673	0.05719153833339272	0.2894868477732209	0.5774695065352583	-0.6512312239938705	-0.3975380621904453	-0.20657791684180396	0.43879017062559134	-0.6362929130164071	-0.07824461498018284	0.022906073208000463	0.18737705210289338	-0.27827673185401397	-0.5191218807461503	0.10621307693167292	-0.43020790553722044	0.12236484204066136	-0.18757986403092639	0.029538414976875753	-0.06848113235371003	-0.09651316509450474	-0.5819506420591936	0.09564779359994968	0.04977459369756661	-0.21208329006714383	-0.3946025844570994	0.2933060775683264	0.3656457238987538	-0.6655713672188505	-0.2518673855603108	0.27273518551835674
0.08159961528420528	0.5107228110546457	0.3887455943118054	0.18894772424093592	0.3066544472720384	0.17507499319870026	-0.2816392383964886	-0.283926184758967	-0.35790752442553586	0.40416918346127667	-0.7924951189911303	-0.4247476167483839	0.9406931660244847	-0.4670209377058196	-0.7511899020541651	0.10554743238675843	0.7450145040097127	-0.00347076452914698	0.10899860471875086	0.2851374458014915	0.59286059575242	-0.6873238529773618	-0.4296618132057913	-0.2945008509681331	0.42513050468548225	-0.630000024492132	-0.07452358746398034	-0.0036076570745551097	0.19332338656726522	-0.2583964638953368	-0.4403041619896884	0.17813970370545856	-0.37217428234758665	0.09700215397723636	-0.20871087048452477	0.10688467039745256	0.004231482461704838	-0.1303421552208656	-0.48448194758960106	0.0827597793679036	-0.009281056409428034	-0.3011225319331797	-0.3040136846947498	0.24555823443448968	0.3090992813468839	-0.6670948124818521	-0.16652304756534106	0.32991262881647426
0.09846509810723372	0.4336735081640075	0.36328881162616755	0.19106071609719993	0.3593040533069801	0.13744873410905784	-0.318357009588263	-0.259453831858269	-0.38789258338960636	0.42597986946773114	-0.7829463098955961	-0.3849043123215986	0.9540013665563152	-0.513176401718535	-0.7094427873734986	0.11008668573050984	0.6968190049488128	-0.0028772050666817095	0.07839801113850263	0.25166101254567896	0.60277546234903	-0.7515375544050578	-0.4445633984787428	-0.33784724643734976	0.4547956553666597	-0.6478133398923605	-0.09869592751993136	-0.1570626144035856	0.22305277249694272	-0.25735408336671595	-0.3989136551674384	0.18306615198849574	-0.35068162967834554	0.008659295460449312	-0.17890307509773	0.1351945531254637	0.0787944678579898	-0.15700905153709027	-0.37354016876441093	0.05447798613926359	-0.07845742960047937	-0.32373812850063477	-0.30604495626435135	0.21682399733051766	0.2747762459249117	-0.5691197329496018	-0.0961832498704961	0.35829494286713487
0.06199246161949654	0.37558971156494037	0.44739837594715715	0.1371900887897507	0.39801497722939033	0.1201602767447127	-0.36488535150256524	-0.25885429846443897	-0.35300354585592764	0.39700940607879315	-0.768125574943283	-0.3797916187682545	0.9895949158027332	-0.531682178623414	-0.6772930542100509	0.15482813123375277	0.6016380066515565	-0.09912518989356832	0.07936940659135121	0.16374175221256604	0.5980514433055724	-0.7480126415343081	-0.38766210959778263	-0.3131155217847833	0.48780965218349814	-0.6992011165787647	-0.09768791209359332	-0.2209806963412842	0.21463458514996075	-0.16433599737516041	-0.3831641861734553	0.19587906389675033	-0.2805860898243777	-0.01553442051629778	-0.19101930738846118	0.1976244991773342	0.05608295194819442	-0.0585094943572003	-0.26818191199823205	0.05616941852128825	-0.15798091931493904	-0.30289047328322855	-0.29048056196051353	0.10561309373590669	0.2909739196527933	-0.4652123242804035	-0.03891447835354025	0.4219999433576212
0.04551751317814454	0.3300145867079757	0.47454139137912393	0.1453237606537937	0.40459113359903753	0.14416905008152153	-0.41833420191956205	-0.2707970528116043	-0.27471993317472276	0.34977417356152485	-0.7231602358156657	-0.2920406393191857	0.9878984853105679	-0.5947999420495066	-0.635066170114805	0.14900765861819085	0.46870687286421947	-0.21256763235526135	0.04878027071977058	0.10698083656934654	0.5833841319143447	-0.702635572604776	-0.34820007813713516	-0.3378998065639569	0.555860505036874	-0.7175163146419306	-0.10071314487349081	-0.3301577005923258	0.2435388121415663	-0.21295911979552656	-0.3870718045030916	0.2034248275865289	-0.25499718183131737	-0.09279116159827487	-0.18396310206675276	0.2598079772067106	0.08429685813888352	0.00778873852290517	-0.24929945119534777	0.0779236028568179	-0.2231962426457549	-0.2568149444359103	-0.2524039598292702	0.05496724449241993	0.24969016882484324	-0.41892489835390184	-0.06879494405845246	0.46642827229114425
0.022385584796956997	0.28725069688221644	0.4972721806426555	0.10761920045440321	0.34505514392480646	0.19371410095042432	-0.4476836684616529	-0.2166050696315877	-0.3156415425154093	0.3740464593241332	-0.616146162276072	-0.26587810408452645	1.0485364004550017	-0.6728946193256767	-0.5707919180924159	0.08425551827294571	0.3305727398313487	-0.31447063836490147	-0.016052355361792132	0.05620898702041897	0.54578842728843	-0.6312762490044727	-0.32970296813864874	-0.29327433383841106	0.5780976542201806	-0.7215335415664248	-0.13856839170825058	-0.35387537766586413	0.248825922580392	-0.19758351647227465	-0.41914841848436374	0.18731813638132536	-0.18442387453712042	-0.09449134406440675	-0.1928718551097191	0.32195825612813805	0.10848934974018612	-0.00211782729072211	-0.2211524062135654	0.10429836293956204	-0.2821753145016833	-0.2771233770528345	-0.23929824326895396	0.0325659638979214	0.20800439338599638	-0.40969782761107154	-0.060546536799414005	0.49803473044819346
0.039461041893731605	0.21203231954227272	0.46036964072547004	0.09729773312200105	0.34557358235754293	0.21146721103020485	-0.5102166352036895	-0.15610087384156657	-0.2403091098210103	0.3398650939680902	-0.5196249960486559	-0.20005480635805667	1.1395067535676686	-0.7045081781445939	-0.47705320650574834	0.059665240781249906	0.2994972162022916	-0.3239103776880642	-0.05192120338689075	-0.016062057772185067	0.5288777586032457	-0.5808486955226413	-0.2988936265839382	-0.2810012489940371	0.5565557244340227	-0.7367941312322875	-0.22094513213700245	-0.37063406732848075	0.3222392432691511	-0.2034361216604818	-0.41011154822133317	0.1925262083037277	-0.19576808096298887	-0.037355092231901685	-0.21159864561109823	0.3945700251486149	0.160943424029568	0.025934434098896897	-0.20096142493411567	0.1088145753133039	-0.3342821973822361	-0.25320402270494213	-0.2396932587740709	-0.04934895595550787	0.005632523203342776	-0.3634232760829696	-0.04289220586837663	0.5376733387246746
0.037022657263853224	0.1392722791988415	0.5032579470729781	0.11097185485612218	0.340137715130854	0.2580658998948431	-0.5303554129583337	-0.10137891086373141	-0.15446966451708696	0.3377830336035579	-0.4016865100590755	-0.13174071199089932	1.1301099009895847	-0.7415148546061242	-0.3608229366552567	0.05490972815365656	0.22722302272628986	-0.3778382680476939	-0.015577351496789616	-0.037479244261834146	0.4530106016397676	-0.5042903014031007	-0.23497674777485864	-0.18095806778474963	0.581908441832536	-0.7068859579902196	-0.2566052247601977	-0.42141528287758756	0.3483217422146701	-0.222657952669097	-0.33367686685507125	0.1368142432569457	-0.18006935722589962	-0.017230667049477427	-0.24581212995866153	0.4214933568976205	0.09963562824417282	0.12467926946179983	-0.18950751424160678	0.160301464439957	-0.3689595439590699	-0.22718164855078088	-0.18550136184399596	-0.12356955896702364	-0.12138565907963031	-0.2492919309438808	-0.05360452620842968	0.5586492464806131
0.027520716222525537	0.046858335874141184	0.43550283581290306	0.1080686065656183	0.3659914538993009	0.289323849579976	-0.5427237026853496	-0.13942839598728568	-0.08703728732598397	0.33214725630590813	-0.3561805846579436	-0.06645787730615518	1.1368847944434128	-0.7341605247573715	-0.23246518430543106	0.0652902922439079	0.15704895857894235	-0.3624473584350242	0.020200560513859506	-0.053625899301116185	0.3869666938265786	-0.41946081220705383	-0.12320996639332042	-0.1418356166924411	0.5507146280438149	-0.6217141691172159	-0.28371624682206326	-0.40328113248756	0.3955203990578962	-0.2230464996463893	-0.2993032202045552	0.17903812242314845	-0.14899805852239148	-0.01600044903468876	-0.25092153104816894	0.4117832575622324	0.08906645412387511	0.2194249921121906	-0.13887670482314768	0.12832165663359169	-0.3696006099877883	-0.1632873017242532	-0.09415334834142111	-0.15885838231687804	-0.22229344848487093	-0.20225105770423854	-0.04043689475765583	0.5848075564344328
0.007482065140008642	-0.0167885798233327	0.4396705554514758	0.13207613421825842	0.3277667799755589	0.36160523482027174	-0.534860431953079	-0.1693210853716937	-0.05966763825840031	0.2738357774231246	-0.28230636389825625	0.06383832022947807	1.1223353588245844	-0.7064368645347346	-0.06866628527203669	0.019218120618830836	0.06994860727587172	-0.3975769662158585	0.05950835795442886	-0.06733324099633066	0.3367744410017657	-0.35874837495814293	-0.07535077065762148	-0.11054088029377644	0.5335371407051878	-0.5031341032982606	-0.27813777896778535	-0.4242447147798096	0.4954292783035692	-0.22641716857183364	-0.23629393226323842	0.1498687225651811	-0.1313054802103122	-0.06066822755210832	-0.32583998056178365	0.45364335956626983	0.048123576232934215	0.26458973446313844	-0.1302195954745287	0.10135614135946691	-0.47480084038338805	-0.10299775509703546	-0.1146077242508053	-0.1641621125840071	-0.3627804897124234	-0.01690132427363018	0.03431132537002348	0.6042409980377653
-0.013015427368716493	-0.08025458453933693	0.41816790699098993	0.1404074964088053	0.2791827003489046	0.42715607941126077	-0.5053269107018019	-0.08907039902454553	-0.05834712781870675	0.26512632312502954	-0.22171928147856876	0.15215410526249268	1.0462176065975564	-0.6715476684843599	0.023398993785742655	-0.04090357142418309	-0.005558425946443242	-0.3860498345390438	0.0255617860804618	-0.0939530015264681	0.30477793306696976	-0.2847772393433672	-0.02464241191391854	-0.030175147472399588	0.47004150326780036	-0.3816988015638014	-0.2857092876254008	-0.428582534529216	0.5427177446316593	-0.2181695257051614	-0.15039353280740855	0.12308937035063354	-0.16980987703293143	-0.06935343994323863	-0.3630710696522892	0.4463916238709862	0.0014674734462066046	0.32925103393667954	-0.08438367748164893	0.08149214422336344	-0.50627851632884	-0.01854491443654297	-0.01619764102364215	-0.1672756028302509	-0.44004085271267324	0.09666359272154457	0.041608148855374394	0.5668512588718586
-0.00020457605302361402	-0.13818810340295654	0.4395194044919724	0.12458965658361469	0.2933841972961082	0.5277844617123901	-0.4470184687387283	-0.07889684736370844	-0.08892874002637462	0.22915292482996086	-0.15691618742163654	0.16764520859096727	1.0243707464366785	-0.6797663050837863	0.14276460758775722	-0.07753381888433064	-0.03268280169443687	-0.37074123535041364	0.0171964584225419	-0.10920126471673271	0.2260054961484074	-0.19035751852677005	0.0892672573578152	0.050790243242874754	0.4165106037270247	-0.32257585984833625	-0.30964829016282874	-0.33297114833160374	0.526950898472057	-0.2757867207770778	-0.07851636390868208	0.09786408356790202	-0.2189156334272782	-0.16003316025181696	-0.384406903649793	0.46492078003355475	-0.04631239703912261	0.41278822136223303	-0.0976752124562383	0.13473619171602944	-0.5511764498310913	-0.01058591791961514	0.01813752248693635	-0.18709002579910008	-0.5564391391673464	0.25198420792085996	0.04319551381127058	0.5799567814372898
-0.03853891977618938	-0.1348422384150006	0.44622700760601636	0.1063910347433763	0.2481392698909719	0.6527534596050504	-0.3841313087413074	-0.07137349305459992	-0.08930386902857936	0.25315311002949475	-0.08922154713012968	0.15857682479508708	1.0299443819123508	-0.6543939331530129	0.24647585565784755	-0.052682304205589135	-0.09137999310615637	-0.3811532367991641	0.0392927041463823	-0.1415438822393064	0.12268219493440986	-0.04125444875803671	0.16931315011851625	0.10314095613207841	0.3681716949773517	-0.27198262243053556	-0.3491435874096355	-0.2271516410129702	0.5351822532819803	-0.3799887514151842	-0.029877529980396417	0.1513564587193054	-0.1927781453673963	-0.16286899994357024	-0.46735088778901535	0.47594295121328195	-0.14305083164578924	0.4814515707934901	-0.09863278605271214	0.16488827293960068	-0.5813660881411451	-0.022828841602891996	0.034383175415542436	-0.16835021594447525	-0.6821978038184398	0.32607690020848945	0.04997111671366784	0.5968553987169098
-0.03984033157152922	-0.1506564920464749	0.39313567500276675	0.17272099775379396	0.22410516261730268	0.7415076267755999	-0.3533020044726	-0.06584465787532087	-0.08719786119336033	0.25540730612540985	-0.05322549816111792	0.24635637932826984	0.9748474620060212	-0.5873946134283404	0.391698589238084	-0.07223448908747918	-0.13832587164535887	-0.35387708184939426	0.04352419963846899	-0.17729561133113347	-0.010171002575650345	0.05013397960110906	0.15036694327986258	0.14600450711237473	0.25542636282589737	-0.18087520481988792	-0.3649827362743256	-0.14685037971121848	0.5351284087461207	-0.45551417376955666	0.08087583616672281	0.15563547695271046	-0.14952345336542816	-0.2393860667686818	-0.5032324796481505	0.4506477899145132	-0.13166019800649925	0.5116047222430602	-0.12806366344559864	0.16106653722088926	-0.6083176695630711	0.011087892731411562	0.05619444917006172	-0.10109491931791452	-0.8248190927141771	0.337964841325083	0.07092881009690036	0.5680618409475072
-0.052943939006966645	-0.164618259034863	0.3753381677145816	0.17066088265910212	0.18428579372467638	0.8017180086355081	-0.3069243219342804	0.025947531581100337	-0.12147789947847225	0.2706164828985644	-0.06590401726120873	0.2100886286186691	0.8550893917145735	-0.5044936143071659	0.42692741752513913	-0.17370897219128753	-0.15913858900380046	-0.31155445475370613	-0.011899465207208425	-0.2054596145831193	-0.08451690052857233	0.09174162065045206	0.0920780921822438	0.2005981082447092	0.1331672906355012	-0.06021127020950845	-0.3446795373188137	-0.028496467910231284	0.5493998629637528	-0.41321682555480554	0.15336095158512558	0.1823142003873389	-0.16896361014219136	-0.2577526761810357	-0.5262790111362443	0.4791554396612293	-0.14394035752858678	0.5534925512837188	-0.1126363258953477	0.0996607458820163	-0.6208516112449718	0.06625934179704664	0.09562065747960086	-0.12805719239331698	-0.9525724020196501	0.28654055751734947	0.19726706533279012	0.5425746578958031
-0.0537815051373038	-0.1894087340672629	0.3133009505432399	0.19185856285495126	0.18257366739204853	0.8113734596963864	-0.2832280507664202	0.03554670883874196	-0.1442420409152644	0.2936889471766301	-0.09489143971101287	0.2393923610982449	0.6587300760088017	-0.3782763775108392	0.472537004875395	-0.16349094315303905	-0.1906053234461119	-0.2727307804682448	-0.02258928915097185	-0.20315263935302558	-0.177307946419831	0.15471070293685796	0.06884436436822507	0.19825471795274666	0.11474839010122273	0.08090844345497075	-0.34284990192720366	0.0536795241496962	0.5311865543067086	-0.3597726240128117	0.2693085371776771	0.21449376513695523	-0.1888605270281306	-0.311868661749191	-0.5847295681613603	0.4678356886477861	-0.1254538936312729	0.5759677387526029	-0.06818323110745166	0.13359522770674914	-0.597484132858395	0.13299199598157455	0.10688854255749229	-0.12985236738202094	-1.0415618621375475	0.3678811730185488	0.20945988033797075	0.5004838270175073
-0.06496917373317079	-0.18499876284838704	0.2647134319887262	0.21429001844820839	0.12887499190297175	0.8846546381127658	-0.2853611636268497	0.05987754132020279	-0.15906804071333752	0.2734940306837428	-0.12449081240314877	0.19893229934894427	0.49162089926320257	-0.2621096483417414	0.46722296562430793	-0.23459185426574783	-0.23904296189959257	-0.28329867912644013	-0.051629015447738826	-0.217437746771702	-0.29183039376182807	0.22643793134861162	0.05773761301962803	0.26237393847089485	0.033459201787895076	0.18704743631247048	-0.33813630390904165	0.13193103986210147	0.5079922716918961	-0.3266019288486663	0.2949878800170337	0.23376602777699085	-0.12955840701674287	-0.3493890671642557	-0.6210148338926709	0.4231253119114812	-0.14400253290600443	0.5917739857090061	-0.033215269866930575	0.14346819150298237	-0.5971385399901863	0.0924942381041263	0.16706724145281818	-0.10165995223376004	-1.0418361285253603	0.41683042241763585	0.25370753327938894	0.4761173495849903
-0.06070839855833314	-0.16021510618364948	0.19606376188289337	0.2524096154283165	0.06875271562615476	0.9439801992419504	-0.2888947430249282	0.07487290523866381	-0.21025590387891696	0.24696592486960847	-0.15147648046315534	0.1649161198417028	0.38084223125351885	-0.16316820926696224	0.5169097957082186	-0.259529967430652	-0.25799441277164015	-0.2684055576320785	-0.12654497076098511	-0.26218680700038244	-0.3593151076324097	0.33194070045290136	0.018037851628368805	0.21005747824846904	0.02714589064742201	0.27543509113526443	-0.3290690131401134	0.2221583723272885	0.5088188024652773	-0.3490651311352251	0.33267331360439983	0.2309528979925956	-0.043884836018425764	-0.3738783014211634	-0.5639087703582216	0.3781515915006507	-0.14462689909099277	0.6297605779791248	0.0037423533234310913	0.16936827601753676	-0.5783176184367408	0.12918022545641333	0.14239785726636325	-0.10306523743223117	-1.02290877363756	0.3606494524849846	0.32453527443073693	0.38764364883169444
-0.06738962786573852	-0.10909224726300408	0.18737477562115787	0.25282955957334663	-0.0077585036320318825	0.9841560072478893	-0.31960571992546694	0.12562503924546786	-0.23722341387886886	0.25169854884539744	-0.15762431866536544	0.17769242738930394	0.21029257015733266	-0.09027176908824722	0.5706924055243536	-0.3108042084460981	-0.3057741849867344	-0.3310845656442104	-0.13071575676529437	-0.3118294394377927	-0.3822984726626788	0.43137708991623674	-0.03843745102466583	0.21754924514861163	0.011069503100929709	0.2938231623445275	-0.32923257164872854	0.270835343343248	0.4969198688219586	-0.31275571042283024	0.40176527131457507	0.16324694859833225	-0.04055682302253111	-0.3963283007019506	-0.6093984752983099	0.3582192915392008	-0.10659176505863963	0.5599258466221404	0.05024393471096961	0.16813553006730156	-0.6043929467777945	0.15429107226874192	0.027884368875632025	-0.1287313194094195	-0.9930348148865098	0.3043682105046356	0.428222542106982	0.33449384334750026
-0.049270550623610694	-0.0657737512595155	0.10824004745144147	0.2252676857347359	-0.05488042029414002	1.0250731043249177	-0.3560226370298281	0.15940627133294588	-0.266336863861127	0.2713431358237521	-0.18797897341472225	0.09571340873043974	0.0662698975308991	0.03599637503021543	0.5634131454410953	-0.2645260248272635	-0.35008220813736485	-0.3829237720096878	-0.17770021901241057	-0.30226903261908633	-0.45255876362532704	0.5349554228673846	-0.11147452177624413	0.21105107724410269	-0.05183036481889637	0.3353408236254973	-0.4036326835382301	0.39911693647702545	0.4530048484051575	-0.27399358377187333	0.4377197979337663	0.10831143298572025	-0.08980096894371617	-0.3286786096791198	-0.5793925317796211	0.2888239975532662	-0.12744217337911143	0.6140539135556445	0.0697548081559566	0.20651643471351816	-0.5051873960463011	0.1895647228484067	0.019926659495084452	-0.15585036350152287	-0.9164988332525456	0.23457822990767535	0.46857956564420206	0.2803402562555694
-0.04808126963827786	0.028813579063279325	0.07361229133934465	0.2407059249280346	-0.11482081183656048	1.0197633524037786	-0.3900528143945512	0.1535321252776834	-0.2891527227721151	0.26235594809545815	-0.16498911469930921	0.06975338434635417	-0.02444407391883748	0.15297180918018052	0.5323088790646875	-0.2714680485345421	-0.4048604594605469	-0.3890184156998677	-0.18986252220137065	-0.2932619932808201	-0.4806337571699615	0.6164971593701741	-0.17542926734992345	0.17863458963099815	-0.07513883851875573	0.38421618219809417	-0.4487924890903366	0.43597578155947747	0.42039627739388735	-0.24174603356258434	0.49084826042639496	0.02736118411747098	-0.06785341048539757	-0.37496588403716025	-0.6120930245774483	0.2978500363401892	-0.1348334673004093	0.5996371380393775	0.0647250289363358	0.2609087053782841	-0.3986222777968307	0.2337199004048658	-0.13488989027323686	-0.20721167700617077	-0.8968858123952129	0.1396790877227297	0.42626688548391306	0.23332844762008847
-0.08249872067436667	0.0851195376030213	0.0032080228498750805	0.29443848816341445	-0.156901499506424	0.9727188051037997	-0.40787481792352454	0.17679774171586576	-0.27094618982131163	0.2736154462605773	-0.1689271879589073	0.07730152591563136	-0.10092377477891301	0.36400867195710085	0.5255600163275844	-0.2863009120850372	-0.4592406215385938	-0.41928155262233496	-0.22012713211510385	-0.32594158758395764	-0.47236694237586196	0.6784481023750965	-0.251551366854577	0.11841851954848795	-0.09609471650065406	0.4688646216901594	-0.46936309727678227	0.3817422806410952	0.43704635685295595	-0.1773153052607296	0.5272148512139379	-0.05837336981016461	0.011702522049957224	-0.2981144315939889	-0.5792262446757472	0.2524821421799412	-0.16367800946204616	0.5855258033740923	0.06688657971983017	0.20861254937488227	-0.4072931944421606	0.2087715590337787	-0.2487688529948405	-0.2652710344634903	-0.7882650340631345	0.04799143471782434	0.3767443426114722	0.14577165898088226
-0.07334838038487103	0.13652550700706306	-0.013595441431791635	0.4125377664187866	-0.23970132129811877	0.900948561757102	-0.4178844487783838	0.2099057272873222	-0.2984197013347262	0.2328166053150107	-0.2195827153625883	0.10763973504454834	-0.25413897253823264	0.49335564214485633	0.47130052727406657	-0.3388693799150868	-0.4898420910785271	-0.4155682267447965	-0.2662390625670081	-0.30044478493021776	-0.44051073748688224	0.7465939152612278	-0.2859863245269635	0.0643307240030798	-0.15236631422576274	0.5049223464176542	-0.40699512497188667	0.39795069198826016	0.42181578397937536	-0.1395245460530051	0.5277370581391251	-0.17775756134889714	0.012490172513413092	-0.3376167198193051	-0.47994262672254734	0.2192953845694568	-0.10155409653777833	0.4509695081582585	0.04674696233824745	0.1638995811038438	-0.40912938886001504	0.22131820368320643	-0.2762998668970629	-0.3405826043537845	-0.6546622602036184	-0.010559438133342905	0.38040672336573733	0.1279063711522122
-0.07715357422392193	0.21054723041695372	-0.011868471056721465	0.4416840343887613	-0.33465863622240816	0.8471438663802686	-0.39643088646802804	0.26491732140777	-0.3067092652995204	0.26045998041350255	-0.18813912669507174	0.08476500579437676	-0.3570696412741299	0.6676631260293252	0.42761432294953394	-0.3450296005449648	-0.5271005348788147	-0.3451818605726984	-0.2909168937349609	-0.23716353464442563	-0.38176968066271805	0.7641199391480943	-0.34727942300420506	-0.00733896539930926	-0.17489141351055837	0.5843340301337294	-0.3436899445513256	0.3629330344279259	0.43250226671310543	-0.08902073400834339	0.5162768627899084	-0.26100594026661084	0.004817269736688995	-0.25910174531406516	-0.3969926730042982	0.227397717774504	-0.10611719450983217	0.36422183261360597	0.0626922987026785	0.13091616124471617	-0.4307456173152495	0.2112594268566892	-0.31609308408227565	-0.4270367547957267	-0.556133644428447	0.0006591401663521956	0.3326449082351278	0.08490226975801037
-0.08086731519147859	0.23055507281125448	-0.028007562041111007	0.5347286396815637	-0.3981873783292561	0.7924012040207767	-0.3996343054935364	0.20790250035616492	-0.37205759247837666	0.28381319658467197	-0.17738130501181515	0.11816974578814751	-0.34175370149818846	0.8037290498476402	0.4390387150321738	-0.28601196219776154	-0.5277632810857663	-0.3311031057506456	-0.27089187437491635	-0.2557892300098662	-0.3795186355806544	0.8456087229010286	-0.33722194369182124	-0.04073004768361771	-0.12057200177008003	0.6797867527127475	-0.34285913877277535	0.29155003106295885	0.4178669789077329	-0.07145779936370981	0.5160618798056089	-0.27244135626930865	0.06839421485290334	-0.16973020260652683	-0.3610373050612895	0.19802227162924266	-0.14180925728144567	0.2701133251546528	0.06770202797971232	0.07534462129974424	-0.4118527409566418	0.17932511089404551	-0.3891027814701928	-0.4764124444079953	-0.4559852405908966	-0.003804233577641197	0.22311756441895692	0.09237736777618091
-0.1071037893738757	0.2465766405458006	-0.00434581925733366	0.6056066270312661	-0.41319038258526913	0.7308617704838338	-0.4004927462357551	0.17610432676308935	-0.38411010548625957	0.2710830712998491	-0.11444625298478237	0.1533792850557917	-0.3204510294551969	0.8980702756846419	0.4538330935901608	-0.28931020237123123	-0.522970919575964	-0.29279114903986875	-0.2381203178049563	-0.30371708750327003	-0.3446100649015724	0.8677310577162762	-0.3528952488941339	-0.11455163134815319	-0.12752568794889885	0.649068231168896	-0.21709935872489333	0.25598597369729825	0.40650208931805853	-0.09346695057295798	0.4626094442956217	-0.2754227247951325	0.05265841715893867	-0.1691748143532234	-0.295917576239647	0.2547534594869082	-0.1733477174763915	0.21675692866857516	0.06079281511326036	-0.0008556983073892077	-0.4338026216158738	0.17142227496181234	-0.46357013428135974	-0.5480116579919654	-0.3299513267964276	-0.04503008447844255	0.1996697844382567	0.1545037883395224
-0.11059030122411351	0.29913090059755854	0.022598802128054252	0.6364371433281926	-0.4488239162549396	0.6413292773731999	-0.31236271693467593	0.16177019587680663	-0.3904418283416467	0.3233108834327888	-0.06998762881028336	0.195163698310748	-0.29068830396124234	0.9340433810896824	0.47648909297032294	-0.25612580463276674	-0.5277787343195539	-0.2410858174133073	-0.24752545980461985	-0.2965164123249556	-0.3161688228698335	0.8734863922313305	-0.4460591905482996	-0.12083853116622963	-0.05113672486581693	0.6229376994948846	-0.13364152462195988	0.16295063516006997	0.3736095598298871	-0.08015765697923541	0.5023353027123649	-0.3332132777170434	-0.0068801610223126666	-0.13811954429093753	-0.22439422297699982	0.3108608946928918	-0.19021657659652752	0.0838834401244712	0.07798461387022408	-0.04369433176070342	-0.38523513550943483	0.1848404936261226	-0.5588542919876704	-0.5644897577344082	-0.19850012813737755	-0.106442023842054	0.06431329706675229	0.172927721506437
-0.1732496466139818	0.30909702888257606	0.028786094198002033	0.6384846166256872	-0.47799862929056225	0.5141702493273248	-0.23230922750791572	0.12759610794953144	-0.43571866499463835	0.37406063463727	-0.04604466984901767	0.19574735498512477	-0.30398085839409034	0.9622267008994372	0.43715926269983346	-0.20056215460642424	-0.6175402370516054	-0.16540898039389887	-0.2483951544529237	-0.3332364067680623	-0.22310297996415737	0.8638271822839625	-0.4958952162281133	-0.13678471136264456	-0.04302530388725919	0.5529598533019758	-0.05340012855388465	0.13603880519573322	0.348953678149537	-0.061492635975954855	0.5078713162847398	-0.3089291033392517	-0.07008084841184277	-0.18275780331121907	-0.22409551129355387	0.35309647658759313	-0.1365719483260371	-0.0032110287656010985	0.0583436212009936	-0.0685300181532271	-0.36216660110550386	0.1850960787435381	-0.569016525352344	-0.5724788304814517	-0.07692951510749282	-0.12741745967370605	-0.018945393976817243	0.1780499240065124
-0.14222026899788914	0.30039885929873666	-0.017711314810701557	0.6580857142907647	-0.49330372286096197	0.3661037064471884	-0.1466935953465766	0.12563601460284007	-0.43716212952712946	0.3292829440658195	-0.02167821293008524	0.14870731849289753	-0.29037206713009767	1.0581526584650427	0.4040388984064722	-0.1446281805476005	-0.6767131092086374	-0.08053468795027556	-0.2849149094513136	-0.2917392107936703	-0.17012873240007007	0.7832400540038846	-0.5049275257045774	-0.15537115325736425	-0.02566289762433162	0.4779195973573839	0.06963044430500431	0.08859555299167113	0.32437484788568166	-0.05029535908170518	0.4521334560339382	-0.2700121653492256	-0.10243829233530728	-0.20296544536176583	-0.11530425071810183	0.41452698807415106	-0.19777394147338873	-0.0266085664817285	-0.013156912398074372	-0.04117441707094176	-0.29086809214613335	0.19313046337502704	-0.5798951499183647	-0.5442536172373484	0.02015432068133306	-0.14167566679408236	-0.11115085463355572	0.20539877969077708
-0.17331942884942847	0.3050681413252535	-0.01496614598933963	0.7325643913036627	-0.4898945794428323	0.19535518916822564	-0.061672939127153395	0.12647862579246974	-0.46162372726993334	0.3210429877478999	0.059137470423721375	0.20884804888447675	-0.28528377010904565	1.1258505567120383	0.38782580162574154	-0.1943654465158937	-0.671338404783471	0.016749775062405235	-0.29817966245605915	-0.29418197310402816	-0.08974161544446854	0.7497056926341755	-0.5293865654873009	-0.18169338277485522	0.06509882284846917	0.4571239917655716	0.2496984109922317	-0.006462487341571466	0.2754321082229735	-0.07516842802789694	0.46053240665365813	-0.2260008116875425	-0.11965534332539843	-0.21552711594638843	-0.0678910147583917	0.48841090920024016	-0.18136097416472668	-0.07962979804930623	-0.03264650348496576	-0.10676671636238552	-0.3052481615316264	0.17128201313355332	-0.6457440237054123	-0.572999498635702	0.08845827621069145	-0.1570827362111044	-0.20555671399584236	0.22302970574410325
-0.23092367803354713	0.2850401554813352	-0.095669577949161	0.7234958576478255	-0.5028539145827489	0.07519721435502974	0.028720201047056082	0.14050517990103423	-0.44487126856077397	0.3878918940814119	0.0773441374031041	0.24902594117424187	-0.30516403938217823	1.1627721742526904	0.36610589077493383	-0.12125227564127887	-0.656923210023371	0.07071616137420127	-0.26742204370656275	-0.2039704275824316	-0.08741510768318866	0.7426558668926757	-0.5467204501504266	-0.16294607145892448	0.12493358211803045	0.4421470984485543	0.3789246107768286	-0.06631361057339077	0.18927422031084315	-0.08652171737541403	0.3895489444987785	-0.14796481590508181	-0.11649361555098332	-0.10388985996162495	0.04391394066028886	0.5497379552965016	-0.18893853297719465	-0.05792152166088978	-0.04139314185680369	-0.18607062809713937	-0.3127391799625639	0.13933407732150158	-0.5814375483704577	-0.5512813370401918	0.19292367954400408	-0.14632815062457905	-0.2214742262511992	0.27743556039498585
-0.24695881582651896	0.28395311612305807	-0.20064425581387973	0.6986538549191281	-0.526843765150277	0.0019105558060977857	0.09962563414535662	0.13719203831964738	-0.4143631081857045	0.4010328090644755	0.12667359293577693	0.2529701275849662	-0.3014625657251059	1.1143067777966322	0.3304290451579457	-0.06710073772855364	-0.6695675571431932	0.10660730519825287	-0.1798618958020501	-0.12903767498974866	-0.05775571875738096	0.7144831882143132	-0.5436608060515293	-0.11053334943158959	0.15640033210675136	0.33863610018972945	0.47309557822632975	-0.13416561831964735	0.08879048491109774	-0.04371920274877542	0.3720999341505785	-0.07043779683960119	-0.13884140846821624	-0.11414209377298738	0.060134206166950685	0.5709337607804807	-0.2205325069019782	-0.02272217290840377	-0.016766710422612262	-0.16754409193969053	-0.26181475956051947	0.21826420449234366	-0.5515499400604387	-0.48847687786967936	0.20144762284355916	-0.14019806104594387	-0.2868715509077568	0.33680124155382185
-0.23430891517487748	0.26104598521816713	-0.2651867833145382	0.6251232504649982	-0.48361448781435046	-0.0586379208087592	0.15764959334181813	0.16600202234499883	-0.3867079102609655	0.4237724341075837	0.25176274047175956	0.25794705421758835	-0.2981466092950995	1.1708040490595302	0.3172431997015991	-0.07035488612286533	-0.7173728910983881	0.12927192366761991	-0.1048167411834604	-0.11749257967990419	-0.009575785603475764	0.6820260394018349	-0.618711461611084	-0.08228570664693903	0.268237598702567	0.2977820663889072	0.5643086117362579	-0.1847639562397841	0.014896576017881774	0.0178527646289245	0.3476610143125359	-0.044782022773823496	-0.103122100873227	-0.09140468704530032	0.064419293340137	0.604941330980959	-0.24310082351290271	0.09240146376749918	0.01292394160647326	-0.1257958120925304	-0.18214017252571443	0.2298034690029	-0.5356729381390873	-0.4049425859965089	0.19700414529314308	-0.09173793288616192	-0.3402062664513684	0.3402702793605975
-0.2538924983858472	0.2055507815222704	-0.3380412317388341	0.6218527499647598	-0.4354911532034449	-0.15394082798964784	0.20840122813371642	0.14716312460486233	-0.4083305363786945	0.37491696783207745	0.3330961034089744	0.22566036729653832	-0.2868507004034128	1.1775612085845466	0.30223199805712353	-0.0544715864891935	-0.7756328605646743	0.09816029290472263	-0.04479711658906744	-0.06878206231746664	-0.05235006812627861	0.7227548749416561	-0.5531610128776594	-0.0446827747204736	0.3355368382000686	0.2557819859635895	0.5617189140864001	-0.24503847174063073	-0.030406455932114385	0.08170429481138361	0.3066836436917501	-0.0052068640220026925	-0.03601674551688029	-0.11671048682066869	0.03365381689233864	0.561731984906239	-0.22560158966290073	0.14023799919791058	0.007508999411740552	-0.09863233741100039	-0.09951867618644852	0.31345984030711166	-0.43278269812657877	-0.32404449768096055	0.2995030935395172	-0.08299151139309181	-0.4176061040625908	0.3337651157305143
-0.3103652427220848	0.17550967690609356	-0.36937690290414726	0.5286856383671852	-0.3685399753661223	-0.24150405937421718	0.252531706455158	0.13992418886758376	-0.3396688125766391	0.3685277923293076	0.4324295569812387	0.18826151860304838	-0.3217476888589362	1.163034331719976	0.3563016522994883	-0.037200886703892475	-0.8243121504138806	0.10998108284822758	-0.017021884844940872	-0.039344368588222746	-0.04819375636764885	0.7743247939788535	-0.579026124520715	0.013524789849780488	0.31799248594899143	0.14102757082287148	0.6069490804165875	-0.25249582419662253	-0.10129574826869595	0.13372961818076187	0.2715811297974131	0.0707721760298029	-0.07856980759581614	-0.20728501932111093	0.01987782053674487	0.5377917243212912	-0.20679863219524713	0.20259462231335892	0.008596400693305311	-0.07896016246621484	-0.04302503675010647	0.3306347580530121	-0.3717995054107618	-0.3016089181704543	0.35880923655443214	-0.00823124145779019	-0.4278812678610128	0.2740121256725445
-0.3015892097141975	0.14630653979399977	-0.4293951847303785	0.4895119804273307	-0.39601805382882843	-0.26649208458489204	0.3047456297822661	0.10636892260111189	-0.3022608435456423	0.36295480151493403	0.4694471940059432	0.13922610992504736	-0.35673926107667514	1.1620965599116093	0.37494602593447846	-0.052292113461578374	-0.8244277591929684	0.08061226767766726	0.011965572476099706	0.05266728185820642	-0.0511757493366634	0.843208354654417	-0.5548992006301543	0.07529179706145497	0.27581811526854116	0.2112509442947911	0.5573653361583002	-0.30829066050193893	-0.13390850337765703	0.16049356460090528	0.3094460309495274	0.0890821506017854	-0.05502240647075536	-0.19439385492081107	-0.025768862222185645	0.506241824148723	-0.18059536798898074	0.2557332683428317	-0.023319450416865183	-0.036089056748623026	0.10638466108538572	0.361127358359344	-0.22000101270346611	-0.24177979616239392	0.3240115431269213	0.05899423764649194	-0.4537729190671517	0.18971834500086232
-0.3222435696237224	0.06365469745411953	-0.5026846015584714	0.4667537761602277	-0.386670402521056	-0.3500105000134649	0.2974404330622726	0.0794587275682002	-0.2742432443833417	0.3408098643447864	0.5226845870005823	0.05775293428575845	-0.38286360558671617	1.1437527516124877	0.3579407216181258	-0.046809931731221326	-0.8187100626915532	0.06599613975491408	0.08044775157052611	0.11633979820876905	-0.0496323051836098	0.9140774139297854	-0.5317675667221563	0.08490652062594867	0.23610209877910834	0.2552680299636671	0.5384475492159704	-0.3502858753095572	-0.1556580033414234	0.2093665031569369	0.24851155358783678	0.12073115721009757	-0.02218565813704853	-0.19174024892472424	-0.012086075082969642	0.4318762263911319	-0.14059008433984993	0.3327739449859871	-0.02958489182861589	0.0035836076878075496	0.17175060255587787	0.37862008190028384	-0.06024797435536655	-0.23702361943143319	0.34048666426719904	0.07846907232981057	-0.3830456959823555	0.1033836978672312
-0.30677631513129106	0.054607270098991315	-0.48476704388814296	0.4763327112652364	-0.39251777678720823	-0.38739686538114276	0.300210698277218	0.061529590161862414	-0.19890449638587565	0.38538272428429166	0.5511281734656177	0.04024844333678649	-0.43222837381962187	1.0808981211233277	0.3224247293113026	-0.06683787519098706	-0.7804174954575818	0.0544046793159257	0.10903418908823925	0.22850043746575674	-0.09407019677094479	0.9633058237777137	-0.44812645332292406	0.09611201362768887	0.1816482391577921	0.310246785224478	0.5509587544790862	-0.32309634402019916	-0.23112426413741544	0.21792895057801492	0.22831103538885933	0.11316662706438625	-0.03874823867110472	-0.13450897242524007	-0.027995061371392987	0.4558017662357189	-0.16186380770892334	0.35316797681490675	-0.01790066520603736	0.0377027055683744	0.2959603185731676	0.3798848819404657	0.08864876639004451	-0.23069947377137554	0.3626243970947631	0.10246782840226545	-0.3859241063977822	0.07247697053497677
-0.3496867662752004	0.01528923278430796	-0.46643126151781356	0.5353252133812558	-0.3818037905240838	-0.3965047537345979	0.31664971962303456	0.00813951799757966	-0.1707882133262603	0.4760161957692217	0.5870981511954452	0.05064141739709679	-0.45563476110656137	1.002259618503556	0.35386091758950755	-0.05104188483816581	-0.7326240128546156	0.05367430726556425	0.21403377707880455	0.2538337335694124	-0.10104108942578305	1.0511704613625246	-0.4353682847871304	0.1475507787920976	0.11345608574835572	0.38794959095756354	0.4330065329738747	-0.31438285966500557	-0.2817595056120048	0.22567052144616392	0.2265849122243572	0.0820839743440626	0.025618198783562272	-0.13759122963358247	-0.0653054422971541	0.44535111803602073	-0.1203350966925281	0.3545675069699075	-0.00044966163939958446	0.0870345359664941	0.35801468130007547	0.31990670400496773	0.20745939675467223	-0.2363236291436952	0.3826772657211432	0.1231839608396009	-0.424370517051492	0.00444557007569687
-0.3555686866133513	0.0011527878818789403	-0.46295059006370465	0.5327933867821215	-0.36297380522718803	-0.4067900246603043	0.36372084376342995	0.010302559365335053	-0.12252938772334551	0.48010806700412945	0.5814653699686917	0.011838775642418448	-0.4653914739612607	0.9065663206095967	0.32867880367853564	0.00047165705559560554	-0.735160783180065	0.058749314749022716	0.264051258491492	0.24043258343712867	-0.10227923835580817	1.0848293754341631	-0.38159011486168637	0.17954287586382636	0.04152682533333466	0.3483985436268913	0.389546536652408	-0.3098308991443996	-0.28966516385576513	0.298944051698549	0.17644888837901182	0.06388613441829169	0.0963091122853688	-0.21360013940081327	-0.11704215459419873	0.4080080341334161	-0.05691451365981104	0.2936152361648995	-0.00825912090362262	0.11447715769339913	0.39949762369027053	0.3395609537792931	0.3448298803431392	-0.2007915952985102	0.38446325585247826	0.18595308267137592	-0.41443997612109085	-0.05503759417812726
-0.3519084200939359	-0.022141431712942056	-0.3911799330518023	0.5473286531615085	-0.3522711030853361	-0.45709111314495143	0.4005040137891916	-0.04642056569869832	-0.11592795284772558	0.46243539925844235	0.6100823775941526	-0.04080731685047873	-0.49982283627896074	0.8148283285838909	0.38231750260255426	-0.00879679766571267	-0.6997232647927044	0.12362450416910416	0.34472997204353195	0.2154804619783568	-0.08381843357127179	1.0994053058404296	-0.27187659503145306	0.1677589628027158	-0.06601139193175636	0.36534006122992746	0.30658805356563595	-0.3163218796667853	-0.3058402453392586	0.31983153323813984	0.16254796181458547	0.04173379139431987	0.12285147682696336	-0.30416173955012943	-0.16007290498608073	0.3720544507451681	-0.0049848808417121745	0.22744333371117514	-0.04285885494340742	0.172831784191668	0.36574854072302176	0.27481209195984246	0.4242511976298073	-0.15420096214038173	0.28831577921850193	0.19682567096943443	-0.3652071505490115	-0.1620788672367268
-0.4015886120001634	-0.045634797812112285	-0.2751553977171435	0.5537323128593343	-0.3231307205542614	-0.4968868978650038	0.5192063554439305	-0.05482374754877206	-0.1321168922062554	0.4612852474946488	0.5961159063747763	-0.07962667171929792	-0.5359547174056506	0.744285615371153	0.4111895755028832	0.023984224087276098	-0.5822929793433974	0.21517770501902853	0.3597642863110411	0.20374490708556303	-0.04809350497285484	1.096849068201068	-0.16546914876325414	0.17550927828070848	-0.1136590643300119	0.45238448963767297	0.21665885228374285	-0.26021676255138887	-0.22915316543829553	0.3019606991372025	0.1232140294818201	0.027803248275018715	0.15209043348059947	-0.3496376494439677	-0.16814493949041998	0.3270238406661946	0.07585328514095764	0.19392006070511644	-0.08847138768696844	0.18553155139101646	0.38677511794012426	0.2625591844829177	0.4849050450383256	-0.10550211654623942	0.29322863892880635	0.21254363214568994	-0.26145268457491067	-0.22784915254048138
-0.45288924815026216	-0.019978314073501213	-0.2450756479052246	0.5415588844685189	-0.3303586783695731	-0.5896931265359315	0.5993036097876848	-0.13324889332334416	-0.13207618279109754	0.3576431155123947	0.5788503008062258	-0.11774613780175432	-0.5313019918690067	0.6763987402025842	0.4799561893994645	0.032491962640263675	-0.47639941595846985	0.2761972082510943	0.45103650266932294	0.22031450758369533	-0.029083770054022556	1.0420516938515383	-0.04820791186957689	0.21611516512610157	-0.2851027824732087	0.5274535077359523	0.11443853527321868	-0.2359238906731025	-0.21247187672595952	0.29945277756901834	0.12207006640611515	0.044138345000973085	0.13466418033707644	-0.31891131092122343	-0.18835411726699336	0.33596578806557587	0.0851604819684404	0.13609124062504643	-0.13111768183221756	0.22545792370747	0.3815621503061896	0.3221047080880446	0.5518924131702132	-0.09689508109632891	0.3387259542295996	0.20743532502051232	-0.14646081046722506	-0.3134040443514329
-0.46129356564842433	-0.0009533123931919352	-0.14930237106587638	0.5085039630542448	-0.34812896992527287	-0.629054454438705	0.6574088312497748	-0.185462881398422	-0.12503024773804144	0.31719260443384273	0.51845173647834	-0.12805335405170967	-0.5774005264440998	0.5935565740944169	0.48520106372040656	-0.01171081895520824	-0.3526947109273468	0.32504236661054925	0.4689253468255867	0.1895637796135819	0.01662913099460845	1.020226816594708	0.08441143743703597	0.21215465919050672	-0.37966579782401244	0.5247651599874914	0.10197459867425292	-0.14061596851019748	-0.20788329339426975	0.302263492091087	0.12064161110239366	0.06395458126229547	0.12460704504670402	-0.2974763044072788	-0.14479274926492394	0.3317801415065167	0.07671698734284137	0.11988314738194412	-0.13955054456584087	0.20169577567466454	0.3628482025991539	0.23846912820864966	0.5911227859896295	-0.069192641424281	0.26896387392784116	0.15722170077302794	-0.05973168759285141	-0.28167809342072775
-0.44892184851234873	0.0242610416295719	-0.06849076006374097	0.5445915822730862	-0.3376486988518804	-0.6888679864312321	0.739632628313333	-0.20688452898348117	-0.13462542774314046	0.20043049289531348	0.4732954598788918	-0.08069574668544757	-0.5776674824832496	0.5097501897732275	0.46024039717943743	-0.004561136579812036	-0.2147954205721576	0.3611503034283805	0.5412522200796223	0.19185913054987971	0.023989176498130215	0.9447611403646627	0.23471225607257634	0.19955633936944625	-0.38913001953648313	0.5212483945371659	0.057686998850810224	-0.09814487226317956	-0.2015210184643565	0.26942229210900004	0.07982504544841687	-0.053419507285422774	0.1304854886620183	-0.2521828531195612	-0.125155627053533	0.31618400868442176	0.13660593056592923	0.1119436693724932	-0.12977298399724585	0.18815092023956528	0.36329280455402235	0.23539537646604392	0.6546972322096473	-0.016960606400041885	0.25066354295069926	0.09638041041954795	-0.002283465741752455	-0.24963343465214222
-0.4763759990676405	-0.0035236545708790144	-0.006237346322598642	0.548399056889039	-0.283432130010502	-0.7372238117568639	0.779475344252292	-0.21403382429895146	-0.14951011128048589	0.09730318433969784	0.46291528406300664	-0.04552777314972713	-0.5717350032854143	0.4289817501981486	0.39203704892002167	-0.004474514400494326	-0.11436868844751116	0.379860298580036	0.6088608885631528	0.20003354599411094	0.04722020738600804	0.8264809573878689	0.37295443849136645	0.21253772211772443	-0.4392547561100247	0.445790444445371	0.004662006535800009	-0.02865312446013816	-0.17445142685455547	0.2759264543043525	0.06491133577404082	-0.11578044034912831	0.12150895529796313	-0.26537160216482186	-0.08286086873623658	0.2846338795524884	0.1373733262430865	0.04694113961306244	-0.08809852236335781	0.17075111722972589	0.3207259813946247	0.2154916575206224	0.6486876332397287	0.015716945120275144	0.2694310707497031	0.04372260811091404	0.09343381913276252	-0.22341483433832074
-0.4607525862440765	0.02280742189346558	0.10096892807691601	0.5320040505675915	-0.25496621279578247	-0.7785831812764549	0.8239091836884895	-0.2537238739352371	-0.16491177524278136	0.036558174416421264	0.39623360915677186	0.030588523827004267	-0.6203092899355056	0.3253270246958248	0.39573964496001635	0.0032441709692742566	-0.029011531629520367	0.3792128321213954	0.6191433636835647	0.15704716301903177	0.08384848621812827	0.7901148327048332	0.4972482822862848	0.20727013441789383	-0.4326710225649849	0.3488887590067808	0.020932110381963978	0.049389080989134096	-0.1938791641504244	0.24752838937680002	0.039516600435078764	-0.13182195616008002	0.12351906815333757	-0.24674465890151395	-0.06997673679647412	0.2510464430529765	0.15647191326210003	0.04651682760739741	-0.01761666631666319	0.12097088491153603	0.36133555873878553	0.2478760540716442	0.6181801428559656	0.028839676745943232	0.298069460070205	-0.011403568866156153	0.14011672662510358	-0.1663610844955849
-0.4401502003260781	0.0067676110347375	0.0713203690164376	0.5220622816587603	-0.24169818999938072	-0.8478780781727913	0.8802004844180902	-0.2934384858368821	-0.20544445907302414	-0.08499637801708779	0.3525502317634886	0.02571209293266255	-0.5943716820588105	0.3103717642396525	0.3765710928429075	0.02131627991878858	0.054299872652392486	0.30408266294903474	0.691182888516349	0.1673295534479538	0.13426673980877452	0.6879451591897954	0.5570730371734159	0.22475434911823725	-0.4411636336464026	0.28448007787570406	-0.05210365307452167	0.010517947322703442	-0.15027149200253534	0.24224117211178675	0.043159106128827576	-0.07543083560910883	0.17573418333568305	-0.27783487442564947	-0.046949056610567176	0.14772786958343595	0.18000896405175998	0.0028644350122099204	0.008091375371390912	0.07086249712848616	0.3136869986943211	0.2471592037242952	0.5940483413267251	0.12630459432712746	0.29201090133931296	0.007149029240872014	0.2157823629122916	-0.16836564074823993
-0.4060448458961524	0.0150585180738219	0.09374806673291589	0.4893868808650029	-0.20128525720222973	-0.8994176214451468	0.9199491328008946	-0.2772271274387719	-0.24086164054430412	-0.23570462584204513	0.3460007667990675	0.09443946788399532	-0.5710362325935328	0.2933982885860345	0.33239806308498643	-0.02273913024469135	0.07952489492124323	0.2535682491900513	0.6673046526438691	0.12645444880083506	0.12676915748668294	0.6529403414742072	0.6074477463687649	0.17259615983885362	-0.43277892063378787	0.22253636068863364	0.029060279324126165	-0.007096365179830833	-0.19225982688833085	0.23041078953810482	-0.0014645488142459278	-0.07882786845379858	0.14866322556000958	-0.234966660681395	-0.036029148902620364	0.07386275006168566	0.21173317971776767	0.009380673935746162	0.003767319676267161	0.016025257365743943	0.3370096283605452	0.2702597473594881	0.61291658384842	0.21350431600026223	0.22521300577799974	-0.053304365019822955	0.3239624323212289	-0.15655205446854406
-0.4010090657261437	-0.013596283934479408	0.07252853581913558	0.40589127753292925	-0.14216233330624922	-0.9674209173018401	0.9115705825808614	-0.3326490403886794	-0.24129380159113287	-0.31339412383393916	0.3611292468909757	0.1521324867408235	-0.45415921021797906	0.2162119462894426	0.31987453661461035	0.008990152301527481	0.1923403567647142	0.20639291607152352	0.6881332393050569	0.045778017678478646	0.1128212720926894	0.5848033829488688	0.667413584404194	0.20268832054074717	-0.41203769782481015	0.23975469879389152	0.04086098744646515	0.006576323259197653	-0.24231969777060666	0.21370485429110925	0.025704792098530688	-0.04315524493329162	0.10621435386944567	-0.17578414542106877	-0.04208738723235254	0.04127843841372571	0.16587243846597985	0.03986721966861444	0.04408812527214893	-0.011312565605373423	0.387663790865877	0.25942279316225725	0.5763286869861948	0.20934239936404878	0.21047959904478178	-0.0683965532782503	0.42234103446685145	-0.11894688681578543
-0.3543599265877585	-0.018244221505703366	0.06378834935704804	0.33862758178011504	-0.08357536691942011	-0.9895943059762784	0.9828039824028061	-0.35234430910125486	-0.24869718279780542	-0.3872604070535751	0.3277613414141018	0.1855481879328309	-0.37438841431399456	0.1693661342795389	0.25683282557288445	0.030327438809595868	0.21807289576427338	0.17591082075796755	0.616394484780821	-0.041925362912727374	0.06774227967928945	0.5391934280090945	0.6890538434368838	0.16528564033440274	-0.35453147070816277	0.12938347345362383	0.030396687575093628	-0.021866671984516972	-0.24075237593062687	0.22141081799582732	-0.005994189573591743	-0.05340217367376141	0.05015340369233183	-0.10576909926325431	-0.010905238823153673	-0.07915706985408594	0.11014919328163775	0.021324173461255983	0.10238842865831803	-0.10245873674411694	0.41981213843483056	0.2708767039169557	0.6724075459852197	0.2107551110347151	0.28002778777083065	-0.06878387448602924	0.46143485734294687	-0.12671829910954807
-0.2649326307747204	-0.011420836983612025	0.029199051720014257	0.2807552540227327	-0.02536029839382805	-0.9723423705691445	0.940206129862182	-0.40665949849979255	-0.22257903248116526	-0.48944999656139465	0.36430794450234494	0.20249680504651862	-0.32354411737073224	0.13864229522779503	0.1988248763571061	0.010969940592767815	0.1990986600866183	0.08099656871594008	0.5818387338173159	-0.026482424736268682	-0.007441010584931629	0.5096395506541309	0.7028875544817315	0.15547323163754395	-0.347702418277329	0.023668143736162738	0.03651154313434002	-0.09297175071630316	-0.2630092491832475	0.19851230524429025	0.00258076121775771	-0.02738641333506356	0.01581519121792932	-0.034765290520341184	-0.03313306523915775	-0.16296953101812336	0.037955625309171466	-0.038913715107573965	0.13045066225043134	-0.1712049064477505	0.4610510224551036	0.25140579289873094	0.7548376852259504	0.231713016650007	0.2543477513123732	-0.052121740331979194	0.483600590848425	-0.11909224853588704
-0.22643925169062545	-0.10024725473536096	0.013464905327578042	0.22865925233500112	0.019018238005185706	-0.8941501106799548	0.8948672967794667	-0.3961824944859311	-0.16436486028129202	-0.4905401235365107	0.3539277396538991	0.24082985170450083	-0.29514777365663286	0.03966441829729146	0.14905098217669016	0.07684427174494707	0.23760857182527517	-0.028699419822009575	0.5058517555463393	-0.06487248530109319	-0.06378850629942194	0.4608666609458164	0.6834857063217568	0.0824460736169626	-0.24279576603923708	-0.04357973418000924	0.043402532297645034	-0.14135216849741705	-0.2675113840265778	0.19904227466793512	0.008171702078078248	-0.009318158323515036	0.02069815117750261	-0.02767386389351472	0.01012184109967662	-0.20460156255806833	-0.008589959437991956	-0.107953041970824	0.1714377540746151	-0.2279036846954539	0.488692986662057	0.22120929934501535	0.7690900314618772	0.18397865502144245	0.1409585783376303	0.02151558251755419	0.44798828678706853	-0.16312204156840138
-0.16948601811276698	-0.15036865735404703	0.0033170902237415812	0.19824320384901672	0.04272819455110044	-0.849797273922768	0.9567734742670849	-0.38895755546649735	-0.0938827746596819	-0.48967677227191764	0.41909451491668026	0.23617297035502113	-0.23777321929873058	-0.05164614528417445	0.13756362409568484	0.16847007842358078	0.23415140457164071	-0.06394347708168704	0.4836554676576855	-0.13844660065417197	-0.1119909012185484	0.315837229595925	0.617579079159397	0.07138598200456618	-0.1774512033647659	-0.07811454009134342	0.04341056988426285	-0.26047649344615886	-0.27746955939501805	0.1490918766787212	0.013083850015425159	-0.027027276624674818	-0.009463049710521115	-0.06857121543978136	-0.042498043068301815	-0.25149311395245794	-0.01682605476892085	-0.17281997874696514	0.22190632195499477	-0.2993065656538262	0.5632834150067988	0.16425351595905874	0.7112011268694785	0.14202406479727608	0.12124970002000099	0.11285254659233432	0.4107677377735464	-0.20364101663238593
-0.07407787451777262	-0.21516891856489653	-0.07674977590828921	0.13784635097494574	0.04819229120659812	-0.7576853486226913	0.9283819299056939	-0.37081710710987476	-0.03120319739860436	-0.46523052885137534	0.4415422970204818	0.19560045322342484	-0.18965417225182551	-0.0862874836426004	0.15599771242432664	0.1884169083628604	0.16080954368756054	-0.08241988791306018	0.44450447605308396	-0.15006361329815532	-0.12023005374020856	0.19405732991330854	0.5748799754440881	-0.015722612686020026	-0.15298233184900184	-0.12908691006770853	0.05373440336094966	-0.32046646734048956	-0.3178799864450358	0.1584968089560727	0.06966078943031055	0.021502702336548135	0.08248783040087729	-0.08785742747251128	-0.05066728978158229	-0.3237121503206971	-0.10450569363052824	-0.22958160810883194	0.27806577383746117	-0.2740913528697209	0.625526652621843	-0.03403035088346307	0.695910320726316	0.19332960213183176	0.05059254922799814	0.10392004390030847	0.41048585782389635	-0.23061498413830073
0.04226660235742598	-0.21191597949074117	-0.12031305272037489	0.08265792743653226	0.07966800870020155	-0.7119179664427124	0.9408174339002896	-0.3766049035077116	0.056552990965533456	-0.39081305494362095	0.454785692969571	0.18828520998497839	-0.14309597827157386	-0.079474608542987	0.1285753623717684	0.2306480639594275	0.18329004839778765	-0.08643764965758009	0.3662667640422391	-0.19480920667701676	-0.13667043934046638	0.14017097544125276	0.46542544519233997	-0.02772356599847644	-0.10599375595188365	-0.16120635829069	0.06228219811487856	-0.3512004985156335	-0.3971490547399613	0.12250514853224218	0.026582003365138163	0.033503052063002525	0.1746230286855892	-0.051278033341699315	-0.03273900320377638	-0.3987259724456462	-0.08989265124988131	-0.19799566367788124	0.389148551597975	-0.3232400156954756	0.6871981499950744	-0.09585717831906973	0.6287649162615272	0.18379460698638836	0.0767072093338289	0.1878406979178707	0.33212414348307845	-0.3234901833789877
0.08836729648440034	-0.23621591211649662	-0.19778435762663954	0.03856588139419797	0.09056548625058192	-0.6548242720491486	0.992449986231283	-0.3323824709228659	0.14034395598725713	-0.3595582939775056	0.49811125373419485	0.19957034961298079	-0.07561554670312953	-0.05773443848260722	0.15006877302554425	0.25950870945698445	0.176584146643087	-0.07894613475573152	0.3282238976384501	-0.16871241162816403	-0.20122422479695762	0.01193522665333408	0.37141628710226493	-0.06582280725528464	-0.11558072893539502	-0.06581982250298107	-0.031343055477563844	-0.38451067137564976	-0.4356360086399868	0.1469763005206643	0.059999557861028084	0.033850966939946346	0.23089795495700724	-0.08684157723456162	-0.060270713310200896	-0.4731454025904453	-0.12917437155672765	-0.2764693116217084	0.41113125299484665	-0.39176542423844896	0.6929928170582202	-0.24284952172153612	0.6724923191449195	0.15706409418350736	0.014868026788392118	0.26839736694356453	0.25016559981290676	-0.36419542392360704
0.15210084166776391	-0.28374654785971304	-0.20122500032263918	-0.047172707474452076	0.10882768899121469	-0.5800340710925682	0.9202896994981717	-0.31421943475951447	0.22794945150435503	-0.3194362166866084	0.5567994905774625	0.21961935792666748	-0.02734832579508937	-0.089304395840588	0.13277235810263144	0.29838535244928455	0.13063180646567363	0.004611735418365809	0.23532370456021362	-0.21617478641179605	-0.2456252702374016	-0.06680397204726925	0.30091470700432854	-0.09056220922971563	-0.10761417488842655	0.00161599070916989	-0.057914041025299554	-0.3648649598119719	-0.47163548216684603	0.18273613076563047	0.06426163875190835	-0.05117484895533096	0.2170711238018308	-0.045783189802953664	-0.0857270695947474	-0.5375750258648196	-0.10729796501243678	-0.2767684108359772	0.4576399770916101	-0.3902973346109347	0.6999465055996306	-0.35326209695813315	0.6840227946215206	0.06430541224848894	-0.003099719016915803	0.2639407827427647	0.18121220593239115	-0.3643445632351886
0.16875101996920733	-0.34111868018444874	-0.19569929093266877	-0.13406834972235412	0.09383243061505855	-0.5091030420043475	0.9096401283014923	-0.28952457353425637	0.32922325460876106	-0.2686896330171494	0.6139752761898639	0.13399825867419798	-0.023012500059886455	-0.12826038581080873	0.052706138015390036	0.3685066937092182	0.16067347389742156	0.07858449339730436	0.1543598140955158	-0.2216586428142251	-0.27263134931532573	-0.1977748614464118	0.28796160547832583	-0.07780238217916748	-0.12555819765627432	0.05550057950317107	-0.18289238904099298	-0.3765024882103395	-0.46583993526680195	0.1853098457184516	0.12096100089001889	-0.08681785190755509	0.25755503844270383	-0.001680498802183328	-0.0988479250162537	-0.6639873971463158	-0.1139406856765055	-0.3679203216828479	0.49201526573970533	-0.3686836727082652	0.6930789400701574	-0.45814150015760724	0.6899736384247727	0.053642861263696565	0.04563409483200606	0.3097400556573368	0.14331277765984918	-0.3484649285914153
0.2284021169237247	-0.3488388434822039	-0.1613398827335978	-0.2000690214752411	0.04270742411771169	-0.450428568435618	0.9715876933525889	-0.21700718348851772	0.42111333348646696	-0.28691982652099834	0.6210559499108098	0.06896058583910399	-0.1840820174098138	-0.0787424982515916	0.021010750673322455	0.3157209477896069	0.12475028244816447	0.06308124905053225	0.13115577162517802	-0.1799146541408004	-0.31801661840917944	-0.31700770427850766	0.2275634482726015	-0.13424758798738795	-0.1574315695522423	0.12187263968819975	-0.26499992135037903	-0.35426640200493237	-0.45491018040502745	0.2122584689244174	0.11633248179058073	-0.12474359134336233	0.34965861994747494	0.012117054729297073	-0.1393573951966444	-0.7804141501669507	-0.07428180770155739	-0.39369182912612943	0.5394033779330918	-0.28121292371241113	0.7228361890569635	-0.5446888429822335	0.7579789774827008	0.10356766992282236	0.11692124366334242	0.29940129801055787	0.07770562374499654	-0.3657717372958656
0.2609748865466051	-0.4027161101022285	-0.16433760690706417	-0.20918391727762278	-0.01962625304393656	-0.41462978643452975	0.8942729151759286	-0.16842110957732942	0.4604703022025759	-0.3012883592962529	0.6190857132685167	0.021666488306580346	-0.2479967737367951	-0.10488508475679574	0.016678973023831624	0.2926491326974152	0.09063581649042547	-0.016283474860129588	0.0890604773476039	-0.12435819417003594	-0.3424669690714783	-0.4362975700101762	0.251320086741514	-0.09858902640745465	-0.17574393796135523	0.20968337308097668	-0.15382593697792774	-0.2687838037666741	-0.42179750564572205	0.21378143924982732	0.1334413233523643	-0.13343216245922296	0.4392839835333205	0.07217879556067437	-0.2129305366571518	-0.7669979394605297	-0.014929074860477776	-0.36273047689013277	0.5926580132158563	-0.15152230046835177	0.7942996527235626	-0.6181713794743786	0.66806835640359	0.13025006591369484	0.16689022608199305	0.3983708075728746	0.04468929138895459	-0.3134187014063699
0.2671613971327271	-0.44116972738276494	-0.11325136423898144	-0.2513317758170084	-0.08436344803647582	-0.4012127576779606	0.9325990956949107	-0.11450443613332943	0.5118749162852809	-0.22871639027812632	0.5509947591733404	0.02241749317580382	-0.3142794389706425	-0.15582725961018068	-0.013652539699322836	0.34353833623033764	0.08909361861534085	0.01946584177173003	0.050544025652266435	-0.2082535327576806	-0.3534402606010904	-0.5171966410932856	0.17375568935963082	-0.15611157307594897	-0.21544459619376113	0.29914680012735184	-0.11861314242899543	-0.15345897429021632	-0.4321563598118973	0.291602649502857	0.11390188301736508	-0.21538469223472118	0.48063905526760314	0.08819750225674691	-0.18149389566840582	-0.7766171958007417	-0.008345277122360457	-0.3650845301107029	0.5730327901643923	-0.047232648942807834	0.7599359752217909	-0.6796686160494365	0.6296757719991072	0.1715183638098911	0.2221327265712736	0.44807324709970686	-0.01583005442061237	-0.38876903425208875
0.3230812146482479	-0.4577802819828217	-0.060512797965322315	-0.26565230055693373	-0.15780835078127356	-0.3854753617229928	0.9504136862033754	-0.08299195354097884	0.4468497383064589	-0.2039039996060678	0.5601454350914243	0.004053362115686379	-0.3444360793154121	-0.1574325168459135	-0.04566448117340695	0.3168781926212423	0.021540341585561344	0.05930446690131561	-0.002142338032469199	-0.1826174940573851	-0.39405754976812446	-0.5806129910102245	0.2031136104270174	-0.1524268129191799	-0.3009525530832173	0.3185602387318044	-0.06215152941069953	-0.0707372876086206	-0.4073716399321575	0.3125460384396413	0.1311090519172764	-0.25354513917006305	0.5270154764882969	0.09726603234666939	-0.17871043108061085	-0.8658504679174193	0.08899249677367879	-0.34746449970849924	0.6403405667009682	0.057932414080315575	0.7007317791077374	-0.7758592004345635	0.6599030454341599	0.26810972642651776	0.2611745016180316	0.3776678369764416	-0.07560316092685401	-0.314720519871414
0.36590559940506084	-0.5004203085966884	-0.047401607508024364	-0.30497950032478005	-0.1378042909173064	-0.37560780378674985	0.7986377104995745	-0.03505025517295402	0.443472411384516	-0.16328129340485104	0.5252838043851027	-0.032599365410765045	-0.3505409307901817	-0.14966788007743034	-0.07873238376759176	0.278934088566524	0.007914075076722777	0.0771564581927793	-0.029752033166623747	-0.12091088849259837	-0.36166248381201616	-0.5860029097276925	0.1821609582143756	-0.11999168713084196	-0.3551402258730926	0.37956380570938786	-0.05778061326004112	0.001720450912261387	-0.46225305464543043	0.38110234274894084	0.1558898004639746	-0.23691065407179593	0.6070253067595205	0.15443686416153665	-0.14348526018225538	-0.8824310317323114	0.10962806042865528	-0.32132399188937766	0.6205673212709735	0.1736665223292582	0.7202938765970115	-0.771137745729477	0.6491543677117464	0.32668342530480726	0.26530233359906913	0.35031798543906856	-0.05688790562194328	-0.37946934443931135
0.35226573969638425	-0.5124419193283438	-0.0035194017227339115	-0.3446228250339466	-0.1401638198008665	-0.38216286066128896	0.7121255394253109	0.0020992980330941076	0.42009170205132734	-0.12643087395185687	0.5310088317335733	-0.08101747413267513	-0.3718376361005091	-0.1654735366806824	-0.15937833353588862	0.26299854552328034	0.02503269108875115	0.07261114994587392	-0.033960535765441786	-0.1444426745370067	-0.3913302710037362	-0.6405877998199581	0.22183056210762503	-0.09526740357485068	-0.4007716965920654	0.4015183298354166	-0.03882109465767375	0.019300679537930732	-0.4746830257366762	0.35505886596343655	0.12411438167823748	-0.268341551350045	0.5888927941152676	0.26650340391920724	-0.10631724149783803	-0.8288207081719348	0.18394223067539892	-0.29496303873199176	0.5723356140377585	0.26171057633751604	0.6642556401068072	-0.6284638887790643	0.6790125381767245	0.3043049028367732	0.31559417708188464	0.38523892120553377	-0.13328031282156744	-0.4175604614598961
0.34169815659891445	-0.5529918996164194	0.04858285894146921	-0.354308424191543	-0.1417802892986793	-0.36652931597664407	0.6092769038746692	0.05468825774046624	0.39017892901775186	-0.16118754285637665	0.5327779791854375	-0.11088641374504156	-0.41176281227025563	-0.25506338400047457	-0.15062302009398998	0.28125151618117206	-0.04589927865255557	0.07153782201639373	-0.04926508827592707	-0.19160690534572034	-0.3884268388884514	-0.6753985458603445	0.24201453526093783	-0.11338479653747535	-0.4687636646483175	0.4144461802534495	0.03136744942536633	0.04935317421250947	-0.4829517630587573	0.4116859529797866	0.1603183346681672	-0.26599317031081016	0.5825022345800421	0.265901543543267	-0.09144728778498593	-0.7486958396067478	0.17030518497555666	-0.373919753631677	0.5293741051110272	0.3684929730218614	0.5527681578722585	-0.6433093012180159	0.6513424101183526	0.2839091449399419	0.22188610664914474	0.3939451007482605	-0.16767435732588545	-0.36687159061008867
0.3564568304384879	-0.565461151007685	0.08419930115163532	-0.36322569189849035	-0.12049726991670143	-0.35978581058421827	0.4536627989812742	0.11613095320656815	0.35153797964757544	-0.17951965179957766	0.5461802800147836	-0.12769415232972037	-0.44300970726663785	-0.2995861556936729	-0.17703081828938072	0.30391567867318126	-0.12268915103972425	0.05551546481991575	-0.03349720785117538	-0.18871322262770804	-0.330209484206118	-0.7216467278184383	0.23717902306350275	-0.11285234473804875	-0.4769006712434042	0.3638697263982709	0.1275903744639142	0.07939846426070206	-0.47907518511610947	0.43223436778967994	0.19078738312534074	-0.2703503863372799	0.618917223339625	0.3462286637502127	-0.02674746590129378	-0.6635591852202171	0.13931262720674614	-0.31176829816098084	0.5312802410938238	0.5667184380923707	0.42664702902307916	-0.5443886868587663	0.5535472976356158	0.34213812095209584	0.1715394745437382	0.4555767066979586	-0.1500353187864838	-0.370201915257763
0.3533220089925678	-0.6111870096782024	0.10490812218051566	-0.39883324286931227	-0.08770580475717846	-0.3634258690990172	0.4011181425555204	0.18030841428137115	0.326802200593138	-0.22818269032246302	0.4989349558586139	-0.13091652755761005	-0.4645900533685633	-0.3279476308086182	-0.14478521097204422	0.21816374898433982	-0.08023391252536471	0.07369289886489162	0.023765801159095233	-0.20504739924161722	-0.33139564244833725	-0.7304175434323847	0.2502521728498893	-0.14021290250948074	-0.5358215143567238	0.3556112255234037	0.19184883817337683	0.0527464004503206	-0.42905303970481706	0.41099230380268803	0.2511661323544252	-0.26434260725538883	0.6307663287711411	0.3698374016920005	-0.017768613942041402	-0.6141699969205001	0.10866882628185112	-0.3104653869225388	0.501436915311556	0.6337060539738536	0.37715142176617455	-0.48021786016123447	0.5187841253340236	0.3871054100922871	0.10821088715083615	0.46742794594555404	-0.13288519565270937	-0.36570138343216396
0.4039206498724594	-0.6340271731147419	0.09924351003880183	-0.43064878808995155	-0.0038169696346097015	-0.3680312952592358	0.33091086254171775	0.2154845522489662	0.28916003097684856	-0.23940175292331006	0.4751630083552656	-0.12536028531921997	-0.47985052462974753	-0.39147722532576146	-0.09097125877879561	0.14202671534776737	-0.12244250348570729	0.07180681248215674	0.03911771219873585	-0.251103873173511	-0.3057560796289412	-0.7166770648105607	0.26764687491365063	-0.10325722787247013	-0.5296863612934742	0.2845865587524371	0.2555927687586234	0.054709984349566	-0.37195931191734266	0.41128267009550823	0.23345883580054028	-0.2150407943937506	0.5735097403735246	0.32357301197269484	0.03241506524302703	-0.516572969836097	0.13074278333203707	-0.2379767119958384	0.4307703029531812	0.6486416209937438	0.28210923874341504	-0.41626134292513584	0.44986597203295914	0.36318815881216143	0.07201509462618286	0.5894112822813956	-0.19427025257524522	-0.4153619032192573
0.44931528991665337	-0.6481171740635244	0.1388156298380283	-0.4401612515229158	0.058570833057885185	-0.38275657693473014	0.1599401345520572	0.25949330453317215	0.2307530088529984	-0.23270766258042822	0.49446416414935274	-0.07010944313466864	-0.44140487717035565	-0.47400764759298514	-0.06455781477174412	0.21516342300381944	-0.13587078269849906	0.10592785164251768	0.036235672897077686	-0.2971335218120307	-0.304931190664786	-0.6964255707433824	0.31814871891867463	-0.1264988434075638	-0.5404974654160001	0.2299936494752408	0.272551655503626	0.05058501253465032	-0.3349674298643812	0.3572103436005804	0.2764987750744474	-0.17089964279321165	0.46461783415257096	0.27510972896845887	0.07080158788181627	-0.43243001256255215	0.1396079994356398	-0.29677576481975	0.3300045657102303	0.6563239558845458	0.17879413099711408	-0.377839934859734	0.38424985909846887	0.34300687587974743	-0.012596137738229226	0.6455351873130343	-0.18163404643799727	-0.41836584396316684
0.48925376113113794	-0.6343517486991429	0.13561887453171814	-0.47346731975212586	0.1580546680393923	-0.3282799216805052	0.08016101333331495	0.35156643488162265	0.23733860689169553	-0.2400757449848349	0.5346211306336062	-0.02474744671295278	-0.3924499350753662	-0.5058715667931608	-0.04452958443067375	0.15633686996192453	-0.11723801701166003	0.14023721705308181	0.07136609887887976	-0.316901208238214	-0.2792827316585728	-0.6797038859676681	0.20542631107672604	-0.1536909725485641	-0.5126992842021372	0.12998730272436387	0.2641850381584997	-0.003884783674893544	-0.3410176808533737	0.3573597653955509	0.2771672395923853	-0.12101168884460985	0.37388846562734906	0.2654942222762276	0.1558921767832256	-0.4138495560339902	0.13446687944647	-0.350071683439679	0.2122821162810534	0.6524201673450578	0.023668082907660905	-0.33509083849610233	0.2832028676441001	0.2863030824838878	-0.12891327573855413	0.6638262127428293	-0.2098860929971635	-0.461047293713985
0.5255159098808875	-0.6200741476233574	0.10993873478558906	-0.49109720384992206	0.22836138015598845	-0.3280650287645977	-0.08741539414352542	0.39546012449223544	0.21060969224786072	-0.24913932969845382	0.5301510066732326	0.03659608526325246	-0.3709796420425606	-0.5339714941093482	0.008293915099819627	0.10603557656207671	-0.16548321041910782	0.14241185845621718	0.09145539052849054	-0.25704069381547057	-0.2365813871347051	-0.6951826959519698	0.21088249128998854	-0.17941496152388717	-0.4800105311916318	0.02345607530134889	0.29227499999606943	-0.09780775921486387	-0.32363538429838484	0.29872642665227905	0.2794432926888976	-0.05812778030220113	0.2975275639575797	0.22997465463251987	0.2105053417889232	-0.35129139273763077	0.12423040890562558	-0.356746739550336	0.19536449684475285	0.6352432605437663	-0.032808409631267806	-0.30180957611839826	0.2636702397762706	0.15732622018815726	-0.2094987145974708	0.6809397829112582	-0.16945727373981134	-0.397400714431235
0.5265187951964391	-0.5864559464202199	0.09283186490025927	-0.5237258424402607	0.35703421501818455	-0.3667399976497508	-0.20848309448487398	0.45654311484017224	0.31797091313745296	-0.26687128974034446	0.47018744687442887	0.07564822993618783	-0.3558503284049165	-0.5764880498978557	0.0227006511328914	0.12934158665740675	-0.17522628841863028	0.20879470891872423	0.11394905506150563	-0.3159605346172612	-0.19484034581207474	-0.6617789058013196	0.17203603769315853	-0.1796655965545845	-0.471229350168755	-0.012212081281467346	0.275223527908087	-0.17311267676005815	-0.3267017791717443	0.30169693948285736	0.31063519117178	-0.06083559730071666	0.21558229641702953	0.2692435982614098	0.2589341043795004	-0.361704926624236	0.10896610557064093	-0.39408222781673435	0.07738011273929765	0.621758967904955	-0.09501914066586784	-0.21678003523203318	0.20718407712443088	0.07628309571702373	-0.20168732080447255	0.7651958369435243	-0.11152822380558665	-0.419438291606731
0.5322037408713948	-0.5786984379270039	0.07605090412060207	-0.5931087728034948	0.3743933055444881	-0.3534757137957985	-0.2633241015083673	0.50517837470968	0.33893337633591936	-0.32308935462525035	0.4105016415803891	0.1566004773424899	-0.3401909700156977	-0.6451644661332108	0.030850442553790193	0.11224070756966117	-0.147378631615539	0.2044331428645593	0.11350351387593098	-0.33594627235672125	-0.20626431108427662	-0.6862089032976462	0.15372405057373503	-0.22221567657754307	-0.4376468797500572	-0.10971372494328899	0.3281231976622453	-0.16113760045011935	-0.26241414702641325	0.2327428436660203	0.31581587764007724	-0.0467144732133982	0.1267623300091421	0.305785221492788	0.27967844967931843	-0.3586644809369083	0.08297039740369325	-0.41883357311505315	0.008221725176599092	0.5925382559700012	-0.3026220929143686	-0.1833690114635857	0.14478166842324694	0.031407343668781826	-0.21780597322655862	0.77337297099621	-0.07177257856883439	-0.3701127686319734
0.5216637055379767	-0.5360580236467483	0.06841147710085307	-0.6282453234820942	0.45895029452575165	-0.4185510465496326	-0.24369010506448308	0.5350053541108766	0.36262542719557617	-0.357424553299375	0.38426152966989136	0.24826626502047605	-0.33046928409163245	-0.6937475286152831	0.0464559044943292	0.12319382862772514	-0.11887453770771295	0.2189391748967453	0.1122672816713334	-0.34105329725700456	-0.18858181199710775	-0.6093618753778519	0.07057463263746097	-0.25523217642247725	-0.4358597892892103	-0.15796381459740788	0.4164386429225949	-0.14755576317252672	-0.2728721048616672	0.2135738385445173	0.32018080454628883	-0.024672509918405874	0.060078490234992676	0.28308415186038804	0.3166174483153551	-0.4198859525230764	0.009776428914787217	-0.4378383909366125	-0.05527723810886851	0.49334183793029157	-0.4203085541383368	-0.1889130190585729	0.09954034074545141	0.0034552926327815064	-0.24944723682226858	0.8365921672726155	0.051663930650163316	-0.31638976652715767
0.5188770617489468	-0.5050882679967014	-0.0002479377329123067	-0.6991693618229954	0.5013962912775669	-0.44154589881829925	-0.2827730404321253	0.5792732431210743	0.3987342898063523	-0.36962767994481605	0.30774008134840314	0.26973371750190156	-0.2934360948476621	-0.6892836372604934	0.015508614604190906	0.07076857408074236	-0.09126605745914788	0.26114808697583564	0.07334097136884046	-0.30957828636581464	-0.1350267673608739	-0.5866592535026548	0.031063682832825353	-0.28217485165922096	-0.36978840685765213	-0.1953868280037216	0.3526591173109024	-0.2081635132115621	-0.2393721152669234	0.08833724400399219	0.32972188771635735	-0.046215640526651135	-0.03963066604828463	0.2507023739950305	0.31195898201080635	-0.5120077530946595	-0.007021764492780726	-0.44020886460107417	-0.1685687880444317	0.4169923859259413	-0.5279830403882124	-0.1440984922208451	0.14730051748360326	0.05971361413989138	-0.24687888274647932	0.8276912832558576	0.1555559840363085	-0.2813175797334703
0.5411158500534257	-0.4938970994804044	-0.008332347075769807	-0.759862612389454	0.5514271205241366	-0.40707844881785726	-0.30117548562811225	0.6019044001861034	0.42459312406319344	-0.3893624327872976	0.2403236697601451	0.2635059119498173	-0.29129138594041726	-0.6805287971901866	0.012785579345034066	0.05566413957309433	-0.023723597693019995	0.3054260931681587	0.05532738004545714	-0.33492729442701785	-0.12131358307064148	-0.554103973278441	0.0040266463218840256	-0.28169188905765574	-0.35923287652886315	-0.20883073236700517	0.3320966742918142	-0.2226349396753271	-0.21827226391825	-0.06168880364998379	0.29106322097181075	-0.03684002058307463	-0.14656246134200573	0.16074346357895572	0.24190701943041124	-0.5191203084323235	-0.015116619832950878	-0.49776018470478534	-0.2952902559886079	0.32029906732955865	-0.5454553921321519	-0.14896171679574816	0.16747116619970767	0.018995586781886103	-0.20893300946149265	0.7756593491749326	0.2185237299719148	-0.23941446493093638
0.5592357586186105	-0.4499380113738757	-0.03523811517207125	-0.8036875093419187	0.6085877931078416	-0.40101278800891926	-0.29530675279239327	0.6568122079855792	0.469563911413687	-0.39157990527404446	0.21158375762924947	0.24326122996861388	-0.27802546081445584	-0.6969952328669904	-0.0024117696431372347	0.1278327827730556	-0.060306607368088794	0.23837918753078163	0.014299944215599584	-0.29229768785380117	-0.10731271114703489	-0.5548116284822308	0.009306535400350122	-0.279433457190566	-0.29413498720530307	-0.2704681901416055	0.33262855839666156	-0.2699104521929703	-0.3018131473401685	-0.12568269205165267	0.23233667073144781	-0.015435459963830922	-0.13534112415710225	0.14363955768514464	0.24450726204483425	-0.5446891031088534	-0.02934602968528745	-0.48879971574240366	-0.384281071429154	0.2525364011557722	-0.5695028926406671	-0.13813933474823958	0.1531064318757492	-0.01941441204850425	-0.2101750831821445	0.8692630636440848	0.2670663393292544	-0.26954822149480806
0.5394413372099317	-0.38651168545296666	-0.06655091404318567	-0.8312354256407264	0.5969947929232753	-0.4187210639841278	-0.3564373403078152	0.6792375220344231	0.5024361520548621	-0.3784531947058472	0.13473888658558333	0.2658160116096875	-0.21040746290961213	-0.6820991000969482	-0.014260847253172055	0.2060010070033925	0.007103651725831583	0.1765936021874627	-0.0032291497127432704	-0.2062335370708837	-0.13516010393999833	-0.5058620085887456	0.05178907628470246	-0.29812289331090613	-0.23498563320003596	-0.20951933216411778	0.3781543420593857	-0.21132226588266464	-0.37362666798801913	-0.22542709824904533	0.2628916582043238	-0.027045289886360617	-0.09642475714500923	0.1655052114916266	0.23144133140501402	-0.5004965785837457	-0.06760635352996767	-0.4902453577588023	-0.37678195559221966	0.2365097130288542	-0.6009593551284428	-0.07915332248789261	0.17261585898546014	0.04525657575906523	-0.24970245585556702	0.8394371218763675	0.4075024298497625	-0.28672205897920555
0.5509074827295025	-0.2965777200308404	-0.12579505619799272	-0.8423866998299818	0.6539616272542854	-0.3832927426215178	-0.3351429202030314	0.6914093750102874	0.5278553246280004	-0.3496431768643494	0.08925194847891296	0.25694894487051373	-0.16703108436949557	-0.6395407820142338	0.04030070019880268	0.21871609568985492	-0.0035727899754898805	0.2624198336798216	-0.017564445542665452	-0.07273133310365962	-0.11589233534384702	-0.4910003312302697	0.11509483408773713	-0.25815143672182317	-0.1622953929584857	-0.13263500934663702	0.42244687925746505	-0.1993496577155329	-0.4246783757983529	-0.258818341491878	0.24845933750621282	-0.051772213143743896	0.054532089390342	0.22082133330129375	0.2157848245632496	-0.4613880832937882	-0.10892620230163548	-0.5315737414221977	-0.32423484607598396	0.1696561167546392	-0.6103242937417115	-0.00986062812488125	0.21296423716851992	0.07410092907357782	-0.27900071381209485	0.8187830165053513	0.45572861903826983	-0.3062883055885641
0.5843281366688999	-0.1681119959462655	-0.0969440214640627	-0.7953768789875645	0.7223330169446232	-0.37385440963103933	-0.28742738197374473	0.7629191768786325	0.5913988353486992	-0.2533580448733413	0.12682733969781224	0.3166701109811063	-0.019901853376066647	-0.5679456793097576	0.10277955421462201	0.37203474683657534	0.07406623179882219	0.435575538270351	0.07836287416525714	0.062074835600484116	-0.07407505679837294	-0.4072832680170936	0.2423698146500377	-0.22977924415400883	-0.08920956855255846	0.06567131017138497	0.44339027836604183	-0.09158037399370235	-0.3352438592518314	-0.27581305825508	0.31871105060783	-0.07324858335301165	0.23929579733156117	0.2682530363926758	0.2542270516363467	-0.32367926098130156	-0.03906554331183485	-0.5519084946449817	-0.19098091336039844	0.23103762715675186	-0.532165954044751	0.09103751743431053	0.43866121862837826	0.20662963754662633	-0.21979382910896036	0.8422944516362809	0.5419221994167547	-0.28115266519987336
0.6561479286285666	0.026807120452098543	0.0596049430394963	-0.7117096068060599	0.8580863127691698	-0.2733538357904431	-0.17317004302424738	0.9445328828566748	0.7759559276287853	-0.1842897457349752	0.2366224828378744	0.4505508373932706	0.19809073556025278	-0.44367704474217157	0.21627080313622185	0.5227740306795193	0.23488916286681283	0.6458742395925847	0.15120727575160386	0.22294020689830588	0.013965899242844814	-0.30410487062957225	0.40137525596318663	-0.1093642303223755	0.11513100813171846	0.3025587089166794	0.5548001595266607	0.09096158755587475	-0.28883783741790514	-0.2728072652784662	0.44019546820663835	-0.01474073337323234	0.5166094925624172	0.38883427830324513	0.28757557540181933	-0.15225772099196855	0.1667316904260407	-0.5126153745198414	-0.04211095100432862	0.3779594823094638	-0.4677779944158475	0.250705704154032	0.5133376795711623	0.41648712171633395	-0.09426090082430058	0.9976973661626143	0.6891094103088224	-0.13415326399584998
0.8051486497418578	0.2617292274651535	0.25309513026145314	-0.566427175218847	1.0143337148937615	-0.14494758106683453	0.010270660585987312	1.1181715687773583	0.8772088902330687	-0.016813458369686774	0.3647594298481779	0.574744469206167	0.45910435095808505	-0.31199341830723853	0.32555906668387274	0.6936578401576508	0.44939921914388126	0.7711287977454029	0.26107971811699215	0.5123915093694548	0.18680353951597004	-0.1773760157183517	0.5818372745379335	-0.026602665195072827	0.3745132593419291	0.5009750419806676	0.6569755808747954	0.26087611797007365	-0.20375295335625293	-0.21985044543303114	0.5016449825516256	0.0473154933103101	0.7166641231601995	0.46810115657130724	0.3460524311571491	0.09071624690804345	0.3335393327779365	-0.39303885402563515	0.18672032918412582	0.5527911579032961	-0.30998315292471534	0.36937949860649494	0.6855745336385701	0.6613547295189093	0.007265468552360788	1.15902068852632	0.917042360580653	-0.012877618265405077
0.9888933769984154	0.5249596463491859	0.4500028644563665	-0.40097051559964453	1.1727963430290385	-0.07267015880830066	0.1807464667982865	1.2833321811933591	1.052300347153975	0.1458306553331807	0.5268286656308273	0.7311597912903764	0.6413074829255473	-0.1751029178040299	0.47787848087758905	0.9083879558486121	0.6142141155442853	0.982938845084432	0.429382546324215	0.7461372798823808	0.3257505807357999	0.04126997898043668	0.7879048731091121	0.0817158421950578	0.5924168528451104	0.6931465633062148	0.7765645612089639	0.4386154262081739	-0.10879268418702841	-0.17286261123614532	0.5759980868496937	0.12102417259541635	0.9457845368265495	0.5925244313189436	0.4697756220105491	0.36880099877315553	0.6377774308788464	-0.25191834948579084	0.4530669204571298	0.8218157040168432	-0.05547734935768291	0.5568681895882861	0.9017251499256911	0.948622641765105	0.1908041473472638	1.4090168459007784	1.1166652708388887	0.26076113561444897
1.210853454677797	0.7577349177111323	0.6558385272570659	-0.21573440407107403	1.3074239425657623	0.12709906243100927	0.3281417147909894	1.4916504664702543	1.2236071721673984	0.3178776957360559	0.6567936961904839	0.889226998506734	0.8695140132306417	-0.016340193037151486	0.6546621487634978	1.1080276633804356	0.8124744574501819	1.1608812959229187	0.599527664963974	1.0579136134146232	0.5013750289836038	0.1418543444812059	1.0227631647173652	0.27106092265008586	0.8135488943090948	0.8908837847000216	0.8787707933057967	0.5716762958151229	0.07732306892325061	0.002073584105737192	0.7743946440029512	0.26955040047055967	1.1454166562340284	0.7412477625175425	0.533572745797956	0.6775182241028427	0.9953134119626583	-0.06943078357745716	0.7998764756806279	1.132701561924538	0.15758989430966858	0.8270190335870179	1.0882380029499648	1.2628609263403523	0.4450787525510739	1.7158077083362833	1.3818544572727969	0.558798990206831
1.4519055183834426	1.0411496812159242	0.9026755366204112	-0.018371030714872928	1.4608898661737448	0.2653834031978608	0.559374680312154	1.671021257647423	1.4004939531601601	0.5251294132782075	0.776676434680854	1.1311430311582356	1.0809481685147446	0.12830366536676077	0.8636004332157027	1.3741534593592977	1.0482145264928213	1.4256080817201036	0.8122804884370783	1.3693309989736342	0.6432436487694387	0.2949490070191815	1.2265329232384699	0.4567491175323427	1.0066912584441265	1.0980049937289809	1.1178914191895988	0.8190946838953497	0.2542820499884023	0.16802522803334238	0.9284507589177602	0.5224451318109133	1.394558251123143	1.0119073930005855	0.7279893508622008	1.0372195821381403	1.3294647894899692	0.15073573113005687	1.0665870933402244	1.4900505273249234	0.4572788215813457	1.0702456107997136	1.2786258345429333	1.5993066916372618	0.7412925289568435	1.9380491741014931	1.705565567901227	0.845012923029231
1.679741175525108	1.3041199075413135	1.1366090007834415	0.17042914304760032	1.6015046483266164	0.4035565873834625	0.7376758698059891	1.813903263556022	1.5502049454578057	0.7124220175128086	0.9962193978876254	1.3456766882961637	1.3158727978183173	0.30505866355918565	1.0665069178593225	1.6325559261097635	1.2671715122191602	1.6792309380514587	0.9984830947282634	1.6623039515067117	0.7870788348275667	0.4724113907025188	1.4269002126175336	0.6222554049239045	1.2552568430420097	1.2934447078213356	1.3381978409338366	0.9846460678890205	0.46456120047605715	0.34114056535687964	1.109928673932341	0.7319681742840743	1.641138893059659	1.309930332209537	0.9351644637193506	1.3354969338264913	1.6767293329141666	0.35794249463377315	1.320036522600598	1.8488490786044636	0.7529313510704619	1.304629199875433	1.4889571282075669	1.9408633447482266	1.0391006969523058	2.259519119995177	2.0077519020927883	1.1691331882074416
1.9355570477127393	1.6146209216359544	1.415726991705911	0.39694979927302293	1.770219283149898	0.5315184180688415	0.9367895810939897	1.9409759985973263	1.7111583139699973	0.9174083536009965	1.1863396999195248	1.6158854185483835	1.5652720575923311	0.5372966478058062	1.2332901740010578	1.8421730705245025	1.5070301004456517	1.990940260627785	1.2392308324129928	1.9310061450326956	0.9973597951279801	0.6536179448958587	1.6892856496587991	0.7991416093454518	1.478197439795421	1.4989304669537762	1.5443574723288105	1.2543506102144628	0.7695350511083445	0.5069709612959737	1.2811916119299283	0.9197618163938224	1.8062479653477177	1.6250906046285827	1.1421442248374634	1.672882699995612	2.0408771951523654	0.5355392145020899	1.6100896200172639	2.1771820594395574	0.9668525076388956	1.5686634496555543	1.6562829542674211	2.2639736242229986	1.332992713342427	2.503146307942909	2.3934867475578425	1.581429192833469
2.2219210755695196	1.8649945747658923	1.714902979659411	0.6275390250102516	1.9029202624216832	0.7153166389108605	1.1373768388747738	2.120168474221763	1.821254041656077	1.103799081426293	1.3510300049271091	1.896083598828436	1.7896814255276425	0.7322705738604173	1.4383288121252524	2.0191960137234317	1.7214059575871956	2.3033483353884985	1.4976838944974589	2.1656203652576544	1.2518236052897964	0.7987453046600439	1.880578586227918	0.9779251752811936	1.6414837425386033	1.7319754855987353	1.7785542471350149	1.4374899798540544	0.9896013273926046	0.7455475090477948	1.400279389997975	1.1299113668542586	2.0330530923618118	1.9205606977250131	1.2968937499418471	1.9090713897681564	2.372611439572307	0.7265106345613875	1.9204985773556076	2.5163144753084667	1.2562181867647577	1.7831512230406852	1.9014156864191158	2.5365678495223336	1.6937458966486738	2.8088792306838593	2.67363527498164	1.9515438554893696
2.4353070339411964	2.0517874435235157	1.9829880371739594	0.8203713275484453	2.002768861404708	0.8929997306333186	1.3349481751793744	2.254926179592582	1.9546436578319448	1.2876929997700384	1.4735621193887458	2.144367219441206	2.032070658382881	0.8812772202547983	1.5640844083856227	2.1589491482484737	1.9763056546370497	2.496937248178957	1.6616322478062409	2.4031550168503024	1.4507541819626975	0.9415928501359649	1.969804191334579	1.1236700243836535	1.8107520519584426	1.8496255525565641	1.9701878927054473	1.6232555709713867	1.2688304020684082	0.9229797275556708	1.509958394531009	1.26004905464326	2.1255815496261414	2.2208690504593163	1.511270292967197	2.1867870456684346	2.728089363415388	1.009393718661043	2.159683658498337	2.7927214867438237	1.4662211218640064	1.9824207626016481	2.035119847607687	2.7906774043950646	2.065618247936294	3.1430246345080937	2.9496398583569103	2.2529308169142577
2.614338159463533	2.194503099945534	2.230183968376436	0.9640677292161899	2.1048881507233146	1.0225816944658823	1.4425640528981603	2.299824491304957	2.0556718928055373	1.374409333130163	1.5245570374227913	2.3705292970600036	2.142989245168564	1.0100396199350743	1.598073689503844	2.284975534223426	2.123182135163506	2.5048681741137577	1.778897967650493	2.500965529287058	1.6088444009036091	0.9999073846901132	2.079034728455553	1.2790120573229635	1.9078489501484248	1.9124196278930892	2.099070211363586	1.7285304978585352	1.4650924777596894	1.0390080153172274	1.633234363895869	1.3776026671660409	2.1153710906873284	2.485118873561361	1.6539776760530938	2.3655839728784356	2.9781886434917695	1.2436203753284576	2.2868470732933632	2.92340693066699	1.6686668209443407	2.123015895970896	2.08743303753785	3.0363968570222264	2.303259663526247	3.3667955969574086	3.2282080494432748	2.541434045724615
2.7999090263690336	2.2662943543818947	2.363521637004327	1.0593627877738712	2.124533805857496	1.0527152515181921	1.5098279207180072	2.272576084671759	2.0204208426683326	1.4237271605334971	1.5178880647624948	2.3980517805629065	2.187951669646579	1.1267678741412719	1.5738691531141857	2.3682178848002815	2.1700339000232503	2.5288901547912537	1.8529991161959998	2.6271417826785206	1.6583725932162312	1.0289912056564678	2.1459431239757616	1.3486522171624529	1.903954059434994	1.9690374875358276	2.1799593348483826	1.8121706862563336	1.608558294110758	1.134564259408542	1.6580966561225103	1.448903914475914	2.0621570818914763	2.637260393845735	1.7545636862554066	2.413567054375724	3.156205631234387	1.389499531037694	2.3536875920799836	2.9780990429916256	1.8581231365441486	2.253314596334737	2.161643826121246	3.137871707321728	2.4723562062331697	3.470358104880769	3.454848645579754	2.70420215184312
2.9204264189822426	2.2989351041939754	2.406199238286173	1.0785202668171672	2.1268451381552858	1.1101957733890666	1.5584577674971325	2.2662077974366577	2.0470694784426358	1.4741921305423542	1.5088773257852446	2.5140354748971996	2.2246150319604854	1.1672120649897382	1.5537350824909635	2.4151492887374446	2.1852942588628324	2.5660450802028736	1.9465292650088244	2.6528761807878514	1.6764028623925142	0.9867880374377009	2.166253491553003	1.3866177194723917	1.8843257937272029	2.0509281440566474	2.285254143562497	1.8440054397805423	1.7333118538711147	1.1990818988722867	1.702780840591083	1.578755489892171	2.0805895214778882	2.7854756804416803	1.7574095346895198	2.4297368381531252	3.3146509596267846	1.458313321672534	2.3848451763594	3.008039949838189	2.001229018430576	2.3220307440687007	2.0737114463074646	3.1862175237864094	2.629979853611307	3.527132537681117	3.5451502181822034	2.9396279991531133
3.0004388181681754	2.3164196184618655	2.453316702718067	1.1387833406727896	2.1861278949351117	1.1815226776902201	1.5978829337095142	2.2642570323100717	2.059881770988783	1.5617852633329519	1.5066897223636917	2.586672296857718	2.2990863748041734	1.2644953479227894	1.538680847104649	2.453492160458744	2.199343688360049	2.547033904878084	1.9252289372015787	2.7060704820678687	1.699642933311025	0.9347707334598908	2.123609916768709	1.4497103048883626	1.8677416309818125	2.1040665275353723	2.3241050304918205	1.8224314035005817	1.848597920888965	1.2471270431996975	1.7306191197912686	1.563225106404624	1.9814954021025588	2.8845442373901227	1.7730603046843825	2.4139871274697997	3.345705993200256	1.4905411427118478	2.360954868032192	2.9701407566499975	2.0524974646505383	2.3316822100410315	2.0597412755258047	3.205710072582323	2.730245489842629	3.5752655411445544	3.6503677543175015	3.0030703814839965
3.079840765422904	2.2683178209057235	2.477602251658254	1.1830509672317597	2.194841531632445	1.1861568837411913	1.6211681388422026	2.1901621814494203	2.033916159530848	1.6133361039417387	1.4800494449965194	2.6144453685460305	2.2795344968176114	1.298878661350439	1.4439855865273028	2.4922885191910273	2.160118036279625	2.6183033352687084	1.943923225540786	2.661219868942846	1.7145610861887373	0.943956622738173	2.0964253319553583	1.519989808470155	1.8701778316331705	2.174899252611539	2.34466466673463	1.864472455246053	1.9224186652323922	1.2258514171657617	1.7060557288398495	1.5440275291871859	1.9233128110499529	2.9873236762669166	1.8353244103226296	2.4050536717692275	3.3220532256735082	1.452762568683578	2.211009523758687	2.872365331593224	2.0771558428056918	2.311077894085055	1.9948544799293284	3.1464043874829555	2.756597563002692	3.5119313678671666	3.639598381593273	2.985898961658146
3.1267909576111537	2.217462831858481	2.479544018807952	1.1999927268369368	2.1994967097977893	1.256495396484324	1.621413438500415	2.133891865564568	2.034986846297046	1.6177083911130683	1.502208256349745	2.5933217286983754	2.306372197366044	1.3567228936157978	1.3724915722073852	2.419660702622579	2.070179053738472	2.6031898751007625	1.9748300345692233	2.553624511399495	1.6688280470057706	0.9325547970602012	2.111444585677364	1.5030426519623576	1.8122685937510261	2.13338443370811	2.356226033388824	1.7985529445527288	1.9412983428905481	1.2687103171380945	1.6613920628544971	1.4082801165986742	1.839546078478096	2.9945179994266256	1.8352464450604913	2.3352345335937903	3.3114455315557314	1.4236415217483038	2.1149255077432274	2.7411198911228207	2.0055251968892995	2.2697910674256385	1.837699474527739	3.015943007034534	2.7270980858448093	3.510182507168029	3.5623306320147945	2.9558776866581464
3.1317471100726464	2.132772928495425	2.4940031850973354	1.1912033546453529	2.1997922007700756	1.2907048480967018	1.7018058088646881	2.123923043325248	2.038194048670204	1.6034628972763474	1.4237903431217858	2.5638712680998417	2.314860427054584	1.321972600378516	1.242790136614507	2.329222740486901	2.0525100818431232	2.574958665969286	2.066205152063432	2.4754060435870744	1.6364089701971838	0.8764701741065342	2.154267968428754	1.4973428900979076	1.707096523742197	2.168348384487597	2.3658175534182027	1.8306266953968198	1.918669576517749	1.268511339629976	1.5714929798906954	1.3791451937634644	1.7498828568939906	2.96124530908073	1.811055104245656	2.2499509411676195	3.273258616454977	1.3356673987789514	2.0665701614060126	2.5496619138551404	1.8764183839540443	2.168239828164974	1.724973920924052	2.900624384525005	2.697363264591772	3.3893144477417065	3.494529461027058	2.882754092885496
3.146878819758565	2.0564277341851867	2.4880352122171887	1.1859275735125288	2.151133731052077	1.3632779860314361	1.6965835196213326	2.1204558939707097	1.998249270976282	1.584455707431459	1.3305702757801292	2.548544040111328	2.2963593569870278	1.2669502524294267	1.1578814146688123	2.279226626786373	1.9733845286922809	2.4942146726145578	2.098102321780587	2.3851379094704095	1.5729150923714967	0.8177144516442402	2.0720758957055176	1.4535123509006849	1.6187887267524812	2.2088454968800666	2.3812599261816514	1.8179792264677637	1.8434258617046797	1.2637451868533498	1.527898119390827	1.3595323453083294	1.7037949131222287	2.8994610015702476	1.771439441794346	2.1036253004883774	3.189410678909307	1.2595135089866636	2.013422573999146	2.390695597704384	1.839401029814929	2.108638674582368	1.6611688230113046	2.791972767454568	2.6571801999934626	3.2608503419742383	3.340014547781916	2.795169878932156
3.0991111598974195	2.0102277823249963	2.4082791903439356	1.1305721484548739	2.181525312250271	1.3994505388181844	1.693325248566526	2.057301298995412	1.9887384245567603	1.548735612952727	1.225185817271907	2.4557610784270136	2.2250171234449514	1.2653526160503012	0.9914049757517803	2.2153841140965995	1.8500006815942744	2.409808498547162	2.0643149574965673	2.33617050798905	1.4486416695410103	0.7348638508800336	1.9782187811170293	1.4440583786447578	1.5432405651098056	2.0699750513096324	2.346754439254997	1.752295012055416	1.8097598800376056	1.2475192125235344	1.5082764552688563	1.2979314537098907	1.5891854859132755	2.7535405044542207	1.759457577396438	2.044646714843305	3.06677719232443	1.212908130117126	1.9606433860661485	2.2503252695629476	1.7043483618403816	2.078808774760766	1.4523966504231232	2.6477633567721512	2.5838368937681517	3.05395981869531	3.1842394826491907	2.718777913012084
3.09570518043079	1.9654401523285447	2.368423612022256	1.15553729757934	2.1895255629756756	1.4441309973924386	1.6223814536274037	2.024070721481453	2.0145310938691567	1.4890452961760654	1.1052247295787012	2.3782161357713125	2.1746106078870837	1.2602669644077895	0.8629787561007873	2.1505572692296395	1.7736990035860924	2.3099811499573337	2.1035322935991885	2.243048162657479	1.3523743722616932	0.7012347233677422	1.9089449853473444	1.4512447062473588	1.4888454755004321	2.056185053642915	2.31848025082894	1.6888374150472227	1.6978137747175546	1.1837586183324578	1.4798030252678707	1.29987403549966	1.5245182503593553	2.629627214161906	1.6846969202641056	1.8712079755059339	2.9549150673949436	1.1377784460480629	1.9235410534421653	2.179987303045375	1.6418411863331077	2.036607069556056	1.2539950660598649	2.5377894653840825	2.49129752659475	2.8559482430316354	3.097841881180387	2.6468344388173994
3.11456072839932	1.9424363328654901	2.286995911683252	1.1371489056496755	2.18742652516283	1.4156416640028957	1.5907723774055418	1.9776630458384763	1.9816021320905854	1.4263082066495572	1.0384104532918776	2.2464259486214857	2.1364925782489186	1.2590666286864507	0.8024067313716472	2.0697138507249973	1.7030930622207863	2.318344142302632	2.1014720884599187	2.2496171660466002	1.2586054650396874	0.6724882657886301	1.869050092648266	1.4858705617352097	1.3947426339345554	2.0146003934627665	2.2909228109999176	1.6433972605334464	1.6311391491354041	1.2109318773345668	1.4502033841373376	1.2483909264567763	1.4835973882106313	2.4760274307188985	1.608870349995674	1.7438174090072913	2.837414053719434	1.0323613813119752	1.8969871374081855	2.1325669126436253	1.4944040292417389	2.0266292801465537	1.0174952757425424	2.333494201878686	2.4619105490867454	2.6918276512624773	2.901940462651773	2.6034918652267023
3.106104868871613	1.8656996715155176	2.1950688502450753	1.096303632289914	2.1437034240790442	1.4259216938622354	1.5718070397339488	1.923035479533906	2.0318418253694763	1.3962625531928445	1.0025099504789414	2.288996637928109	2.0683939268795446	1.231432488126093	0.7716720887602554	1.9700401778099739	1.695077132904944	2.295263033087624	2.1014092347438047	2.162533449732316	1.216318481108185	0.6567386225335456	1.8778672936229193	1.482580534034892	1.3070156499535028	1.9527621690878576	2.168250969665618	1.5625713425891958	1.6730250193556138	1.2156380349965445	1.4440512973426627	1.2030100856014039	1.403544647230006	2.355690919496509	1.5310262249288027	1.649523322788271	2.674322552691039	1.0261578792610624	1.8673694099224363	2.040469877694048	1.3965329319162898	1.9303254669744334	0.8106499713124261	2.246358653205702	2.409042179139782	2.5649384278373977	2.7199683543111197	2.489979774399746
3.0766295763588873	1.812140139308326	2.124560449557028	1.085560149406892	2.1377534408118346	1.4070841979562334	1.4334654887474363	1.8681466704141385	1.9849525461056108	1.3481469043160494	0.9432728821150229	2.201329842652026	1.9713372081138583	1.2330317502879613	0.7779156687944271	1.8782746881285575	1.6267064495216377	2.2986200320742354	2.0797674781304014	2.0680614089255984	1.100202031720394	0.6628899550739005	1.8356692724041452	1.4775704318991152	1.243999298033441	1.8373933131335796	2.020734654663092	1.557479446446807	1.6337696090436005	1.197435995161014	1.4140631882994805	1.11611885862636	1.3304334104206812	2.2335433168401675	1.5099234721552734	1.535593681413244	2.5298063375276953	1.0161269169063083	1.807417033672646	1.9431772804602083	1.2820031834243615	1.8989903182642078	0.68980565890982	2.130067085210011	2.3424992827848667	2.4230083972576315	2.5712821949544065	2.3502527097467882
3.022760657276111	1.7508067558091718	2.001860326936376	1.0602356603086305	2.105059133849025	1.4050006442039522	1.3976060286240517	1.7937753953452673	1.9237951512007971	1.2561552532047175	0.8286256529732468	2.1465509831519043	1.9563032517037748	1.1715450940432135	0.7427734062974637	1.753889882485686	1.5413119958010468	2.2871853413351895	2.0810515162603966	2.0258012377379275	1.055005574233306	0.6626767312530903	1.830757606244175	1.5047457890446592	1.1708076761274973	1.702071643598633	1.9354718082513578	1.5349617569001306	1.6423744460162677	1.22358065867552	1.4038039466894745	1.0850916937514161	1.2978602244430328	2.083906174465393	1.455761470012018	1.4164212746220226	2.4262477603764028	0.9801754877128726	1.8056571973370272	1.8390600654493476	1.1802674292579034	1.795445671477199	0.5304393500817958	1.9822867575836984	2.287699022298567	2.2131481390717775	2.4268426151208446	2.2513704751987724
2.877604316288723	1.7383885091525972	1.9285693846904668	1.0076333377518363	1.9994166167336693	1.4324141797602337	1.3227459760138882	1.7623674625312262	1.9155415358842336	1.1921156138856412	0.7720454509811623	2.06943374428083	1.9290231289778774	1.1467723311102909	0.7245706716703184	1.6033156096295762	1.4939077487859649	2.23274775950362	2.0152070108220306	1.9928541569380112	0.9709373833595901	0.5978543129226705	1.8059605010409658	1.42054080472808	1.0388979596144767	1.5754074499993813	1.8525883426396763	1.4810476454140942	1.6064213862506804	1.2118286596562364	1.3568025568855728	0.9935240688385972	1.2327221907056318	1.9327745864626387	1.415747835625614	1.2416774669032473	2.3516281640377397	0.9150767032100804	1.773528655163704	1.7878864562251473	1.1171994828608613	1.718757569239584	0.31407028509809976	1.8795271534706877	2.184075206863324	2.045283230494346	2.2683605025843367	2.1295658155576414
2.714942104766817	1.7087936009487001	1.8901315476333527	0.9999230860825457	1.9395180146912145	1.3846836964058855	1.230469431547618	1.7514991646937286	1.8396773546715584	1.1355719461975071	0.7166975844002723	2.0332559296601196	1.8871344557817658	1.0647169422382463	0.6208010519869926	1.5006900063750286	1.5092657069968358	2.144897590662972	2.010869449684003	2.0066104228587585	0.9573692600260321	0.550315576256369	1.7880312669103215	1.421309836153561	1.0706831236913463	1.5252557962352586	1.7078030847468733	1.477895944579585	1.6348791723050506	1.1503699534960201	1.3130645165654369	0.9337097311648955	1.1624651134363426	1.8305010836529874	1.3978065160487632	1.0847093908854926	2.2521295345353662	0.8910761825830662	1.826104428279292	1.7206293777638684	1.0391623209225198	1.650968308529989	0.20856351179429708	1.7612068906315081	2.1182693771800407	1.9372109009930232	2.121255194212851	2.0429501760594557
2.6025781982948306	1.7359150455656174	1.781698568118149	1.0163458990237375	1.8983319283306521	1.3304386595056774	1.1253963495369326	1.690272518878622	1.7970830644445854	1.0697704645075878	0.6535714110285264	2.0391978758443523	1.8554356360336766	1.0804016812499975	0.5994074122432571	1.4250230686519854	1.458438510602935	2.075270569810498	1.9224240137352964	2.0000323371917386	0.9208472043200813	0.49685129324991795	1.7296244829401677	1.3831067502600933	1.0724272041454044	1.3727305824933982	1.5701139951907845	1.445481472497455	1.6903958610857757	1.1626202767170497	1.3409643512152836	0.817763338792355	1.0679679531468205	1.7345649670580237	1.4131936005451107	1.0290633761412926	2.1268716200448803	0.8748848036339517	1.7991455378596448	1.6952751956895824	1.0660184547357248	1.595484946202071	0.10526891571171444	1.6804187762073464	2.0440596943407026	1.8206650690904334	2.049469178866475	1.945027449747045
2.43721989199532	1.7109774549392949	1.708912808360817	1.0269046445327994	1.890093563520784	1.2887960885051941	1.0696797199889938	1.6229882339862243	1.772699193508765	1.0110541647503701	0.6153193385707634	2.0065790863220996	1.88095446767346	1.0871011935672936	0.5573027128805155	1.3510539825071608	1.470963995631294	2.0217741127042594	1.8702075252269215	1.988004003382701	0.926211361542524	0.4659957228497079	1.7843270905764368	1.3964309195239644	1.0361414279624714	1.2050539940589018	1.4574047169518574	1.4323227454154255	1.7465516307769342	1.0537420985518833	1.3227947732344507	0.7563780078363844	0.9339311004997679	1.621270823869597	1.391050302437192	0.9730733836214371	2.090445469834011	0.8388656884565997	1.7583340321156335	1.6270567595873302	1.0010416856725661	1.5366679742297165	0.009039402439191163	1.6607334496488826	1.9643491665520099	1.7052314883868092	1.9715309167317083	1.7971619420122462
2.30032380511042	1.6564875233988325	1.6505413496629777	1.0685550101247936	1.8169023622483085	1.2784739462178523	1.0751496862440768	1.5554342819218072	1.7629318486261973	0.9671671721591595	0.6026231483189448	1.9886811860305063	1.9377511329234345	1.063879020925375	0.551381883916914	1.315041393122442	1.4848994430056122	1.977014463899882	1.9051570285328285	2.0283749202538957	0.9800673717029026	0.4774394741300495	1.8177449301079	1.3466251797763422	0.957100192605995	1.1842988449740899	1.3489997449592628	1.4338487981132748	1.819821811883211	0.9666052317707192	1.2589432130841904	0.701683425621863	0.8401818161298369	1.5384052377623072	1.3917368622082606	0.8918583991141347	2.07604089783647	0.7152515169352155	1.7061407053603328	1.5430932663154588	1.0023072406690585	1.4561874267402428	-0.07105517373032276	1.6299821619958046	1.86712619326517	1.6617187449364899	1.9315589576744387	1.7740476152720102
2.1311748286746806	1.639904523517592	1.5941484476033463	1.0630720084217282	1.7988936697237066	1.190626869712661	1.0602444361312267	1.4984308714860102	1.7011779004777854	0.9707266896407878	0.6362342401987392	2.0105942492045683	1.9494905689430795	1.0776453363005492	0.5040557206685198	1.327154519264847	1.3897175151905343	1.9153096314141174	1.901720370659092	2.0901328770945677	1.054015641086866	0.4530481583573686	1.8168552773060043	1.3385166286489132	0.8715403528153715	1.0774484185532291	1.1989387683080817	1.4593685720280856	1.926447482598401	0.9247681353862192	1.1920733955795038	0.6303769794964947	0.7585013803456826	1.404462206325634	1.4048020946517044	0.8549242097013081	2.0383046236014506	0.6852791837569626	1.6468250771220365	1.4982028378876484	0.9840854244588165	1.3594608033979234	-0.03908814474489053	1.596481527058026	1.800032436555664	1.5678450160576642	1.8397987261776083	1.7571965352035595
1.9584389377539835	1.5836100429434814	1.5816328430728563	1.0776723062684157	1.7754466045149804	1.2025359517268621	1.0216496146649694	1.4461197400463288	1.7179173399467753	0.9630748158954511	0.5726254198663964	1.994750553431062	1.986142329276807	1.0581999585817177	0.4929153732075017	1.3077555106382361	1.3767690995532516	1.9272887106346228	1.8794663359187591	2.151422413217147	1.0992050612918458	0.40979774775649574	1.778581300545585	1.2956660700594635	0.8517660803591574	0.9825954376353442	1.079733448775089	1.4766699005165123	1.9695356864427986	0.7997010867881349	1.1192695520369242	0.547831315593189	0.6991905412963008	1.2090943726829118	1.339234693949506	0.7959350380526452	1.9772454248292928	0.6217483909071723	1.6430668724173576	1.4141196284338982	1.0056341790956747	1.2842888414601874	-0.05033026794201081	1.6245481579507477	1.7439752834293145	1.49922038787986	1.8452245843633548	1.7422508722769934
1.7645670656157413	1.592162267533866	1.570139268479291	1.1125342401288427	1.8065400963075375	1.231737886245274	1.0002246886583248	1.428846298412634	1.6495123089247823	0.9842117771011487	0.5437489579267054	1.9271216967437135	2.034029447215196	1.0360114789299935	0.4702249906848328	1.3170768721774928	1.3571311765318512	1.8645400553406097	1.9161722514027217	2.150466794075601	1.0979373989301089	0.42569948608002955	1.6482617744651544	1.3107595667313683	0.8446993307784549	0.9597025228668778	1.090324972160337	1.4870051897574235	1.9801378356009383	0.7309009029666729	1.0613641561059208	0.49531300826494773	0.6612632238225593	1.1197811661244788	1.3333679825226894	0.7815150425529731	1.990195145243484	0.57678267046433	1.6409897884772604	1.4712186235013067	0.9423368735194695	1.2367143193040406	0.02254723032090929	1.6330873071644099	1.7146296851028766	1.3944970661031717	1.7998385304985198	1.7517477372545955
1.5932810999094822	1.575120149027384	1.5275908790595323	1.1105602706142121	1.784599174404157	1.234097285595828	1.0316064034348646	1.4102755935820734	1.628030951278745	0.9675054055082896	0.4954887135262019	1.905529004432939	2.0805943482449414	1.0602259887135859	0.39328299234997405	1.3073231105363312	1.353550325313052	1.80769698302433	1.9381382066108697	2.1785905593875285	1.1481315549192666	0.4227778428439595	1.5975425743587308	1.3166381157051328	0.8093413746805668	0.9432316217738308	1.0386506898972423	1.450423199779602	1.99515806039388	0.6617586086382075	1.0130813985521667	0.4774671230761621	0.5777222204987061	0.9908331147416757	1.314384604852632	0.8034247029329228	1.9743203084387801	0.5141914695790215	1.6285410666875006	1.4721159017965308	0.9006868783877706	1.147927157755132	0.0398117581011954	1.6563965968967325	1.7094922010916414	1.2677427893687168	1.7514954574435666	1.7377301530025318
1.4298584722970369	1.575009170021945	1.5746580944339477	1.1034761435123244	1.7702004444050623	1.25207414323522	0.9848768617700676	1.363322967357177	1.5996873853196587	0.9777710895600734	0.4940447017175752	1.892059753808749	2.072382356179694	1.0975942595794124	0.36575644642642613	1.342620463950845	1.3873075078580341	1.7766563291732385	1.931795982940346	2.1733737934894504	1.1706406336911916	0.3756915150499417	1.531000273147996	1.2467244069819974	0.7920893917603926	0.9652899603557599	0.9525178704197949	1.5030287254552477	2.000411960986278	0.5694886378288803	0.9852223703240052	0.46408917600384525	0.5784623306750649	0.887174697695329	1.285533268683181	0.8063587498564415	1.9546984908008962	0.5278117983127477	1.607824559583039	1.494575210117406	0.9443912635020079	1.1417839829077248	0.09645897017140742	1.6906877500420188	1.6679873302622	1.2487957898912185	1.7494809789301609	1.6716419455999258
1.3388196322869739	1.5769148163687678	1.5895973186831687	1.0996880494293468	1.8637766020113147	1.2364539264903989	0.9414127880575389	1.3118354045505582	1.601719941322278	0.9608067123410772	0.4942974204778071	1.865939218412874	2.1099946499771347	1.107340319065757	0.3535142537907847	1.3572917401755875	1.4172457664321054	1.711294001337405	1.9034022531702992	2.180264828138543	1.1950747189372954	0.4258799599868725	1.468375405808591	1.2596680173067047	0.799573121462948	1.0177764919184331	0.8969600942230173	1.556050074428645	2.0330869059625574	0.5007372550650355	0.9378087664976607	0.508314104614078	0.5665695429378651	0.7384084367137488	1.2558656245825357	0.8782738089969376	1.9513258684376282	0.511453125731402	1.6744250886404584	1.486245086347505	0.9289953181496726	1.0968425292388497	0.22137787805509532	1.6849070047864676	1.6784097116189944	1.1979910840102423	1.7603282840348353	1.6764500640340914
1.2499324519543218	1.5859687268741518	1.5841461932513692	1.0652714233197205	1.8890511210971923	1.259170730993433	1.0376184495161414	1.2940547464332073	1.5810073989558169	0.9631582111534674	0.4597583511943729	1.8276476289601002	2.070252674599156	1.1868536950079167	0.37479065798131184	1.4038575587115238	1.4051298501939828	1.6528435963867572	1.8328198215167888	2.226181171847434	1.1970803554031817	0.45081080011705243	1.4303815857263138	1.2643256713126045	0.7193836210840472	1.1008796931630758	0.8896354160229818	1.554541098928412	2.0390906288706687	0.47685209309577886	0.9089081485923771	0.5554901218198859	0.5774623667828452	0.6482637362054468	1.1762447061013503	0.9925598188897347	1.9370331076230052	0.5074686942218195	1.6412161288734377	1.513269768961782	1.0150469710215932	1.0571237865329826	0.26322960510255805	1.7147461560462685	1.6485093736396954	1.0490677286313148	1.7933479395452132	1.6892153011591167
1.1559587155433646	1.5737762388793268	1.6179871388538154	1.0626809217124944	1.9061465648239508	1.3134277212028995	1.1243653777663885	1.2463697276871017	1.5937089308020134	1.0003253742101732	0.4083161381807021	1.8017787670167877	2.038006130891602	1.156906472050153	0.34361976803746624	1.3928881012222118	1.3167378757826416	1.5891115214726002	1.7769089487095648	2.2372581146921204	1.2031365120329789	0.528149826510784	1.3861418185988335	1.2807229189721832	0.6265953567872844	1.128751641275357	0.8370280465021208	1.5693260970593337	2.031827675468949	0.44158288956615266	0.8656344369366137	0.5850329614708708	0.5921732357113128	0.5193532167547186	1.1080959686626013	0.9943083950296489	1.9835843090534233	0.535761598748689	1.6056812167447627	1.5444416076656047	0.9788338633548694	1.0394129136099755	0.33466986159628676	1.7449954452304222	1.6118875048548607	0.981536138390472	1.7630278322850284	1.7498275119541133
1.055016454356711	1.5876501348195728	1.6109486815884602	1.0712341376646946	1.9225936497183134	1.324010077837945	1.1540572264393512	1.231921955737439	1.604433286995566	1.031854710970012	0.4276937560612023	1.7654228600564246	1.9600859060735807	1.1730703089139412	0.3783792315478496	1.4018924483305928	1.314354940656701	1.5734824814716108	1.677217520726321	2.249956442138026	1.1908144080992005	0.5605261435779643	1.2930348734260029	1.2808334724070245	0.6007820064631271	1.2321025189327104	0.7731362370811997	1.5190081871743695	1.9854837520466546	0.4730383910637654	0.8686422390863884	0.5971221095019846	0.6224863912866297	0.41773364109119965	1.054411649207522	1.055056971249377	1.982067804574821	0.5992220433829145	1.656147969131331	1.6686026243356509	1.065047401587577	0.9825938174352504	0.40157904016022805	1.7369544130542234	1.6646446682513663	0.986525232519895	1.8488166789329916	1.7664863881681252
0.9696404729090056	1.6156609317403514	1.6158013048535085	1.0676967458890163	1.9608165067072747	1.3171332470730217	1.1930852665530858	1.20196231026704	1.645309814788203	1.0437942422798554	0.43409959694962624	1.7975325507576467	1.9255141045481978	1.1887991472825923	0.4235809172276558	1.368154162646796	1.3063038058533576	1.6414650666831894	1.5847779275364766	2.199692484810296	1.1316340555783475	0.5679075998141185	1.209320118087306	1.2862277949739325	0.6519864583498491	1.2670380188665271	0.7129228483125666	1.5358580453310684	2.0278433970226217	0.45861408134664516	0.8889888511913403	0.5788940479741405	0.6121806899873046	0.33542709803209547	1.0397634892105447	1.0509616558939716	2.008276946705423	0.7136719508533871	1.658680516737506	1.7272609160435972	1.0716081619812843	0.9309448043658224	0.4859039883296236	1.7109449408357023	1.753488357271205	1.004539102863113	1.85926402917953	1.7515331700586034
0.8892978102630413	1.6113821589895487	1.5604672222193128	1.0549553789804897	1.944342645931928	1.3687139832880528	1.2746723651205267	1.1440306410139232	1.722075724120396	1.100211109581616	0.432416966527572	1.8034145901950853	1.9382479960116974	1.1822645167705061	0.48679777300747473	1.3635565056728425	1.371683068506621	1.7114376646852096	1.4990913441531082	2.1185531257680132	1.0990294202462345	0.590622503544609	1.1648869251834602	1.2859825931248623	0.6693543743013957	1.3135691333298198	0.7669841662201108	1.5367791327206883	2.072163966252503	0.4525362114826862	0.9786779885737455	0.6254769564122176	0.5786873132169902	0.34157851141480944	1.0699777047085992	1.1108090211160402	2.0117723523770366	0.7412531730488177	1.6344513604050135	1.7708144974934528	1.114123142972743	0.9682436989047261	0.5629734417526828	1.7116086656154916	1.8079498257084388	1.0238729394347028	1.9092098625115734	1.7506552577989385
0.8396115871895378	1.6157696303552673	1.5387416832967262	1.0726538950574465	1.9768332649429674	1.395138244580398	1.3468635142247336	1.126613985314255	1.7657883087828434	1.1898695741924072	0.49926988515220766	1.8039658733503168	1.91703217307747	1.1766128895106356	0.5753526029781696	1.3317474956557782	1.3887782955264576	1.6904750991535664	1.4947744068906803	2.052179046895787	1.1114938189094437	0.6338342324218357	1.1876075127902106	1.2413482973848045	0.7028761807526858	1.334505274188333	0.7843425465361161	1.6056246854775549	2.1035492717191695	0.41104462155507593	0.9851664055846625	0.6748927247734935	0.6148883457944321	0.35011505799559006	1.1529745306769814	1.1454012255872539	2.105902059667098	0.8310103131076468	1.604406263026012	1.898121960749044	1.1150632436399088	0.989751303827356	0.6145151311482498	1.6858188565414398	1.916809400711133	0.9994070439101023	1.9205012351425612	1.7351338899310111
0.8016341418651362	1.620034720762933	1.4861174605479688	1.0485346439662941	1.9501415367278707	1.3917140812205135	1.3968037150371102	1.1097828224137127	1.7907998236850549	1.2147383865820551	0.5067606728205032	1.8620498054353152	1.9233865223735969	1.2105699023808227	0.6002530741044309	1.2781886420471162	1.4011449491970136	1.73657678776406	1.4391093663157621	2.0927494928538812	1.1271679927578455	0.6573338895806189	1.190030742454985	1.1898863821421592	0.7526464606916917	1.3810605759309857	0.7630179361765712	1.6146151307149275	2.09060600558332	0.3987090222591391	1.0298489070765213	0.7545373101502776	0.6034020897374217	0.3612915613192562	1.1991290349343777	1.228100136144744	2.143822770105717	0.8289042618344522	1.6228731480195209	1.947749962757396	1.1678012592634415	1.0312414368301699	0.6184547404002771	1.6489232628859867	2.011955656323157	1.0091354597628692	2.023552839270378	1.7058545338974398
0.8000432177400196	1.6364314887514848	1.5173319955925753	1.0718849857468702	1.9497666743940958	1.4088978827648737	1.4753941594979967	1.0566447701489818	1.8473404405720644	1.299481232779674	0.5764828503508931	1.916176636430481	1.921626336237976	1.2576252371417127	0.6467907272507891	1.275255476687356	1.4223915189987866	1.7669361645669421	1.3083175485881342	2.089647339284511	1.1629540107187182	0.6951946568876887	1.192018334434777	1.2124386096076627	0.7867534649455056	1.3727372823833168	0.8343444366695871	1.632356963929179	2.1578348526301108	0.3925595858957375	1.0505850245455206	0.7379125126008834	0.6370162088808833	0.4145064009811975	1.3024767609073293	1.2864946060447033	2.1619510724801776	0.9049308165846421	1.5950042578922912	2.024876823374919	1.1995816867352256	1.0854482280157436	0.674016036467101	1.6411746318798326	2.081042079244926	1.0559232323148255	2.08402689607395	1.7199219823570229
0.7999258544848878	1.6413715747538764	1.4385495492079658	1.0875952280534353	1.916780797213001	1.435625758112383	1.5704350906323374	1.0800362254171927	1.8467460248156573	1.343332785603255	0.61288174544965	1.9501205371453953	1.8968688154879874	1.255537630488458	0.6864107213456541	1.2527869012003454	1.4211769877748623	1.7405138852930215	1.2299289254596273	2.0813208959609706	1.2182865223328458	0.766958945083726	1.2080023372272888	1.2096428833227404	0.8017170905256179	1.4144164177788725	0.8612713724817798	1.6336576751887084	2.1688665805831517	0.40754276834330677	1.1074140761775433	0.7301817471597165	0.6287948504883514	0.44300564807079496	1.3534816353982326	1.3354423472201966	2.209378084636609	0.9623719805750126	1.5476755269234526	2.145571220003652	1.1636716284638975	1.125104275290164	0.6720876617662995	1.6556588402808843	2.197002321804249	1.0598657331642636	2.1564363704638905	1.787076981593231
0.7653522695683437	1.6278161733566374	1.3720924787791082	1.1157967483817683	1.8890059846121052	1.4648727474118464	1.7157184058232051	1.1267754346025998	1.855911278419629	1.3885733520269734	0.6035887712758232	2.054351330856478	1.9013527045892755	1.2877209143861836	0.7130183304465885	1.2622963864003756	1.4061897909851644	1.744408308032903	1.1946663539045386	2.058293502075673	1.2238385617097	0.7714114236536137	1.2021870038209295	1.1896019314614676	0.8337200020881458	1.420853184747242	0.8455992905960519	1.645317651933563	2.1621238957221864	0.3978781465204365	1.2010221631643063	0.7263503469404156	0.6240914733410339	0.5381305407705904	1.395778371938598	1.3380167932584366	2.2360181439312865	1.029711949722599	1.498441190043002	2.29317847157832	1.2042827081042078	1.1915129798066406	0.6575284327752537	1.673620552508676	2.2782076725269924	1.1312982207344522	2.1488254647811207	1.8467583938478591
0.7714787944907315	1.6594315075636672	1.2930771818513633	1.1773388307319457	1.9558204142001177	1.505556295215671	1.7146280650516807	1.1096520518247954	1.9496830358517472	1.436764031889616	0.6213292140462408	2.1541421881217757	1.938666440763462	1.2538112524383822	0.7976059277938455	1.3422211027706967	1.4501626067713045	1.7788111527588921	1.2121872091947452	2.061215159742488	1.2279284729495654	0.7513547561264979	1.1707420278813647	1.2089790193955303	0.917481961611044	1.3981245864709027	0.8439282865448788	1.7143722916454043	2.1973701173450606	0.4110439926754679	1.2911213589756918	0.6822294326801923	0.6270672215211069	0.525728134901481	1.4388103325375345	1.2905945948647966	2.2621696824033997	1.0113660342342596	1.505349342767083	2.30935320364667	1.2175887782029204	1.2398387300723237	0.6913915964469562	1.7470792305244451	2.407983130711591	1.2236854180190115	2.1970420815206335	1.839869578027192
0.7220973654208496	1.7055349228917298	1.2429591308443364	1.1895002929771716	2.0212740552652697	1.5368969526060194	1.6676630141026951	1.116953336577929	1.951373593903639	1.4577189588169852	0.6714585746813765	2.2233202636686866	1.9869265899883453	1.3173200166141321	0.8260771358079086	1.4289463473190593	1.5740307907493383	1.8597651010106329	1.188095995251151	2.053181112116714	1.249354673339652	0.6960902632407875	1.2024457421971082	1.2435161014201055	0.9485101977782235	1.420388916213761	0.8948626898227854	1.7028405407959284	2.2407352032825605	0.37279079690973405	1.3331293799249622	0.6680842165210696	0.6222113794373412	0.5719209468686786	1.542371590235896	1.2855634148384047	2.3018443654637832	1.0557891366130943	1.5291985440738618	2.335787329224339	1.2142953824230598	1.3305709301109343	0.633146545152003	1.803173677995281	2.5600309333737856	1.28773895398017	2.219911559125758	1.7959724540074131
0.6866120962182628	1.7742666533767708	1.2101617504891633	1.204267014483173	2.074065573469426	1.5832960212060414	1.6517820764946916	1.1017846678439702	1.990544018282987	1.50341521474789	0.686588506401302	2.3277821107564423	2.071604692022601	1.3518861899557848	0.8588341051664174	1.479628851756694	1.6653501072558803	1.9213636264179645	1.1680107192556244	2.065052965047742	1.2461628122420916	0.6971831851478114	1.1356080799580714	1.2941972920855078	1.003026959677948	1.3785392381657495	0.9007423758040833	1.7665816216351486	2.2452035109535764	0.3755945811785165	1.3223174072641686	0.6303977493984017	0.640539777976598	0.5835039055541323	1.6043144091744956	1.322776180457641	2.2937746284536074	1.059662683662941	1.5147262755337327	2.2998361928015187	1.1792620952657564	1.4628303637673614	0.6036168010032553	1.7954625674932476	2.607258803633612	1.2713706163207321	2.1500238589332574	1.8359925603407128
0.676844376305419	1.8371963102418305	1.2234014798300996	1.2051364714212518	2.1230864738621706	1.6390361412488843	1.6294987097458276	1.1267759611249013	1.967542712926387	1.5606081281301838	0.7018006002669865	2.3835420517620234	2.0711529882609923	1.3574864018364121	0.8735870445630871	1.573058904131773	1.7491627540232049	1.8744166730682914	1.1033822040698777	2.077713353864451	1.31166720283905	0.7216594742216447	1.1112265162552872	1.397331244964582	1.0493516180963898	1.3698491425639903	0.9167778714275556	1.8250294763972588	2.2389662330841893	0.35805753121856754	1.3214796076234765	0.6395723907429701	0.6972970315733732	0.6701926882479359	1.5911956483421223	1.4408721145912722	2.3322031915548282	1.0464893172519838	1.4711341488687664	2.2641013520797273	1.1381430193632958	1.5738822508811918	0.5864678250507434	1.8363107521862365	2.6094700036485152	1.2171616834975427	2.2211555363683444	1.8508188513765487
0.7068736559832691	1.8778077850610024	1.2841642552811487	1.1717225656392922	2.1793751133791184	1.6765373503339762	1.6270111334762052	1.208323384146613	1.9112140959054251	1.5721567628515838	0.6360040119952499	2.437112032181468	2.0204534398323353	1.4135748903509013	0.874680328833532	1.5931370770828281	1.8214698291921536	1.8438641326949	1.1241679607248587	2.1458462778055134	1.3396288917157713	0.750635063888451	1.164647463279046	1.3617528818699653	1.0756683014329969	1.3376173933578794	0.8896445099781243	1.8674361658700633	2.2145898628479492	0.3446998767829548	1.296223429682438	0.5882688056751484	0.80927921077492	0.7287281923586038	1.5715859885215748	1.4803618137560202	2.2935120811666128	1.0669717992159142	1.4793385906768095	2.2399916377872158	1.130353484327067	1.5893382805177276	0.5030282569812797	1.884325353166266	2.6042665715666606	1.2638620130145415	2.2265402227304576	1.8794741492978293
0.703116157267068	1.9078640922806644	1.3079652597385087	1.129601110853548	2.127745859665956	1.6999207816995026	1.646706426738645	1.1986681936914765	1.8784269855495996	1.5717056860672738	0.586692014708861	2.552629636831967	1.9914581024558884	1.4802385875505948	0.8502350107850403	1.57351179881385	1.8939824439894508	1.839170792316144	1.0592322152652978	2.1474398279713713	1.3773635507963953	0.7445928807265286	1.124296175651724	1.3748079905306674	1.0967861918087594	1.3240246837627625	0.9145691936575544	1.8317777079185475	2.2164326949457225	0.4565442285094024	1.3621734427769794	0.5845028598109306	0.7997387960919518	0.7517148842111709	1.6511675752735016	1.5908302629397453	2.2096045806543416	1.0963497766207446	1.4732872052615142	2.216863347794909	1.1609342765212705	1.6201037246393077	0.5228127787944026	1.8884865323305031	2.5611908435570427	1.3749222316861034	2.2286899800929403	1.8337297830449344
0.6576796250609733	1.9371990359649716	1.3428677166801837	1.1444876716184988	2.1750138961357184	1.7321606957402178	1.6500844299614255	1.2033375689674815	1.8384717147367353	1.5780110604716042	0.5709269473439177	2.584409514845678	1.9648532149763678	1.4289550999326308	0.8436369355685545	1.5483601036917616	1.934490946853701	1.7966566985109966	1.0417623304105015	2.1358229430668807	1.4220860318425903	0.7602005277808862	1.0636824604242712	1.4299019876908305	1.1040070978856356	1.224936018903667	0.9815947560357745	1.831924679946201	2.207220820849038	0.47023996610700625	1.378120223499769	0.47602869958901106	0.8593669354449573	0.7787316902682877	1.6558594549293495	1.5974323735750842	2.2091092675636554	1.089104488071564	1.3761260845972654	2.2170587116539004	1.2305510296969786	1.6785157595265972	0.5161553664484343	1.9140612842254199	2.510656518070254	1.390327334391267	2.1803998422398	1.850017246464755
0.590218003477452	1.9627796967187023	1.3481331000602328	1.1406017858553699	2.2025270701281436	1.7702066998818975	1.6403588928516943	1.1943974133483533	1.799145739584911	1.55479104904668	0.5170522509397544	2.605649929438895	1.9050392614146912	1.3770410118332794	0.8487735478381767	1.54988790948744	1.9494559514054022	1.8098757526118079	1.052519776659604	2.166956250816294	1.4650106090240125	0.7473239613889101	1.0874840905484802	1.4821041148738057	1.1015880530272173	1.1900543617215542	1.0247743298908332	1.8537794968531613	2.1887490584198703	0.4893135073039459	1.3959517075969807	0.4639181222940293	0.9116510462691021	0.8185450155951184	1.6154536669109958	1.624584934053208	2.2071382036030927	1.090931632906397	1.3229936837298601	2.184463647237325	1.3121154793844463	1.7265456264532264	0.524154053791373	1.9005694284678338	2.461355809433884	1.4572545389493199	2.2354627450803517	1.8411127078310223
0.5298444704857914	1.991857716404116	1.385534550306856	1.1409509910550395	2.282589727486259	1.7788431497181993	1.5635079147336448	1.1643343062457348	1.813730494805809	1.5392232083235	0.4857236021786206	2.650806810368871	1.8667500749451338	1.3523573621169493	0.8256207867947476	1.5319235214729015	2.0096035391883307	1.8611997210490785	1.1339284335505266	2.2089075606856463	1.4221385127058623	0.685120954725947	1.0887277535067672	1.523969850237074	1.1582168622311726	1.1495882853848056	1.1184619704651122	1.8640802320947678	2.169850083611708	0.5047996550847731	1.4085684998744905	0.4832045865763903	0.901994518790684	0.8486293191120083	1.6342434114524003	1.6651115497781661	2.123832210681173	1.0030659330882732	1.3039544543738857	2.1503726538433314	1.3917591916432421	1.7357642286449688	0.5111977862703684	1.8688853034536883	2.4305050433780035	1.495044150890268	2.266390136739103	1.8535137851374952
0.5348716114161867	1.9957305796418734	1.3919502781813182	1.1406520152183564	2.3409798911478576	1.7688391493541975	1.4391496329419797	1.1143328526347402	1.7769906848393435	1.5320883356851311	0.44364013176546513	2.6438835656257482	1.792283262398468	1.3296067680818813	0.8309956592927514	1.4809965036625738	2.0915489008413646	1.8958711510202817	1.1871361775401046	2.230718491386216	1.4576659437439676	0.6471396232596545	1.0468813917196371	1.5393335413935327	1.1853489794835002	1.0891202223359302	1.1816922609913239	1.921327864268796	2.1968748962306472	0.5613442330964932	1.402462522030872	0.39520291797172963	0.9213177787306128	0.8238756745021618	1.673333215665497	1.7608432314464242	2.1097761342864665	1.0237006143332916	1.2795365926993818	2.135981314716345	1.3702013714261785	1.7100000367909076	0.5333258859620569	1.9493592806916262	2.451040755329276	1.4833981909750826	2.409826888582777	1.8301093393716923
0.5215492519135456	1.9471673830699672	1.4592351121016722	1.0908698269140897	2.2820777343905885	1.7253217477707907	1.3250758905208087	1.068272155188369	1.7063786982915634	1.516096243239864	0.423066498206755	2.621386194617019	1.7244387496425237	1.3270058205275677	0.8017680945972838	1.4029234311478127	2.063986954578753	1.885126623056296	1.2044467565960226	2.09338601874378	1.4945321181190707	0.6679633966987384	1.0142646231239272	1.4823478521260893	1.1346519240045836	1.0685401907779004	1.2344890904626244	1.9475677482303335	2.1229128528504426	0.5424401120660739	1.3962723953515757	0.4776867793708354	0.9040875359331061	0.8457179643295035	1.650733273853573	1.9132648478820258	2.0815031876113403	1.1009457679478953	1.2294126638519878	2.2242132152613907	1.3811992152966388	1.7015924258371176	0.5350862811479057	1.9139425124227205	2.3972891984757743	1.4987559413101061	2.4807718223892476	1.7992222404047618
0.5258869489218513	1.873644552096685	1.4537498890951561	1.0762519336770962	2.243176204446832	1.6632941870579987	1.2779535019936925	1.0882241912765802	1.6697232219106755	1.451246902780639	0.38708054289122085	2.593686921095046	1.665023020238587	1.3117016162890676	0.8464491948831944	1.26629447620837	1.9836035314355445	1.8845341146346293	1.2517441779712863	2.022546103352636	1.534773753626372	0.7026176306911548	0.9461258162281834	1.468242517724812	1.1601437380837092	1.0123725095971179	1.3072164912706532	2.0192884522966645	2.0905409691577366	0.5485124062834237	1.3210455955944194	0.4633826823381743	0.8862517269497688	0.8483231724071857	1.571378600924287	2.022674023296943	2.0643631602485186	1.0974055021620788	1.2038297322154727	2.283201937027699	1.4500367559521472	1.7214762330486324	0.5248438997097302	1.9271225598529582	2.378647877180545	1.475672795507832	2.5414899692900645	1.874542881381457
0.5378170868104946	1.785097748229531	1.4876276241861128	1.05235324727545	2.21443707761793	1.5763758826821894	1.2534785394879129	1.0157455006199927	1.5696351898260577	1.3487640787181032	0.3465898955134697	2.5165548140639875	1.5586613697263447	1.2927134899666657	0.833511864801212	1.1444014798102835	1.9274141791070705	1.8723306445350487	1.303320126004687	1.9429836883422205	1.5389622310753952	0.7503102985836744	0.9741578782982078	1.4197136937721326	1.1266000650557082	0.9935516390342916	1.3577055739757675	2.052933939986665	2.0979480795864602	0.5353714511832959	1.2823411657159496	0.44371442211788903	0.9103235397548584	0.9104413735441096	1.6134193321262877	2.0984649604436374	2.0706734385742154	1.0908271528718545	1.1566789726471411	2.2591723219173745	1.444637555399162	1.6849509079756804	0.44718981731292706	2.015108142015847	2.4421119038071075	1.518833800106466	2.5673532266421217	1.9722510404978746
0.5289025325606482	1.7027232013772136	1.5188008832192192	1.0452900209226554	2.189720070625396	1.4966702970614665	1.2033855396813908	0.9532706459357658	1.556877306044799	1.2420556639499722	0.3108689881187917	2.4616153350253613	1.5102184616898908	1.2637316771238971	0.7889481877307041	1.0471075475108953	1.8253349966746995	1.8939133241382673	1.3058056303775532	1.873185552380146	1.5454494765588949	0.7565647619853324	0.9824589907437773	1.3049140621320325	1.0989502666434858	0.9664249352429758	1.4358568147812547	2.054745086684897	2.081865596986291	0.5639380558459173	1.2711564021858677	0.4905421820857331	0.8706682199608314	0.8691490370692281	1.6189403199802492	2.1080031382321884	2.069497853707081	1.1019743688648784	1.1324788377120503	2.2722533277329817	1.5090151543649746	1.6631275917601773	0.44137456235582473	2.0486605293731026	2.407039168132128	1.6001376683530109	2.5499448973572845	1.99833908725019
0.5073349968737142	1.670707278568359	1.5882576429186135	1.0693175256375202	2.1468203278818643	1.4119535164054668	1.1156244540336449	0.8875839350101934	1.5169223267074612	1.1262326770529039	0.3148862234929152	2.402108400650585	1.4658882456860491	1.2031348930634542	0.7787749633224516	0.9516045690472851	1.7207436761391566	1.885273312895076	1.2680985293982103	1.8122589241550575	1.5725807440169721	0.7618416753930556	0.9291364092549583	1.334396277328731	1.056744432197462	0.9844950120810664	1.4714880741572203	2.0787142792635764	2.0294270551347355	0.5132070924866794	1.2239792220060628	0.47787091887965394	0.8040749556341934	0.8860519011306239	1.6740900372653402	2.1674921685795865	2.0726135454666106	1.092779623517352	1.1587406845228607	2.2674129090352433	1.5009300814140918	1.7516580092338068	0.5232458194381521	2.0357521821451177	2.4084848532880705	1.5655129496496003	2.56293460771308	2.035903456914977
0.4644133799201146	1.6665144005272463	1.6192819493884805	1.064397892913657	2.1020303035690153	1.3852295948448656	1.0337032292357224	0.9074733149445416	1.4690583532840233	1.0505216610303023	0.27537774763143613	2.3586694976223153	1.411529543204207	1.1397240822979617	0.7039622282909721	0.9352759565415425	1.6037553764141197	1.9358870056885944	1.2419965596035312	1.7401036113424357	1.5387058859031861	0.8243690699283661	0.8891369370691345	1.3632066678060102	1.0327760240646557	0.9822425496960717	1.4383803618174498	2.1107537346757037	1.9913026087149845	0.41183987503723724	1.1510752067673145	0.5357150703213129	0.8984834943571146	0.9439394944498168	1.6004151918658647	2.1561977377782897	2.107105989191584	1.0864116156428225	1.138355299636156	2.1691086061030562	1.4926467312733163	1.7687295982062774	0.5250587929654513	2.0735702626777424	2.4227205848460036	1.4708581335917394	2.539231400679414	2.0862685730646917
0.4550050197743025	1.641081205027318	1.637697331649683	1.0534507366313366	2.0132828892137704	1.318871258239201	0.9630491472409469	0.8935990135347909	1.4945381819141608	1.0067528897548272	0.21642945646769035	2.308004885895646	1.3438614910420223	1.1638681753665043	0.7057871260372006	0.9145866067779564	1.5054600286548863	1.9139853415343673	1.179970024583323	1.545675443395483	1.5278260928544203	0.7917103517964671	0.8718864251295733	1.3340678060655968	1.0005231103810062	0.9888192699205046	1.3981857945349814	2.177420504986638	1.986385722330045	0.385734330349897	1.0653662747307466	0.6038151026101222	0.8858799668827053	0.9495580387384752	1.6137243275771307	2.3118025627994934	2.1334286405721357	1.1038907235753606	1.1362938527960291	2.1117218679804757	1.4587440514757528	1.7373022914008298	0.5299414979695883	2.095227356418271	2.487441504112618	1.5135887308643314	2.5193674661994017	2.10813025047057
0.47912039762697833	1.6012496237669176	1.6855146936678822	1.058238172783939	1.9274783354349487	1.2337043895153537	0.8454395237112484	0.8647185632747713	1.4770270124103333	0.9374350482479628	0.1753965195728852	2.23715224313311	1.27169341750135	1.1223669209009137	0.7330354276257749	0.8515923920086509	1.4733685420465894	1.817319473016201	1.1574078647766897	1.3979792102675592	1.5059696556086226	0.8106943869598963	0.7473609463652802	1.267025179494295	0.9934194045638861	0.9549982256150867	1.4157156433654787	2.211412237853341	1.9838421110288382	0.33189135624817623	1.0098995120576797	0.6111861353791231	0.8431426177432085	0.9167403703556118	1.6647112816943497	2.4255013592616477	2.139740225103241	1.0745433869498893	1.2006057199996891	2.082238670746407	1.3891462971659871	1.7053541517239015	0.5567218016269596	2.1342163354415584	2.5136720259268315	1.4403393041075838	2.450487005263605	2.1269184794493294
0.49019745135488363	1.5505839071330612	1.7522490312174697	1.055852944803505	1.7974412694366226	1.1169558662968009	0.8700839266857837	0.8462076450515316	1.4778731658628577	0.9160112271517823	0.12273193899373644	2.118977177365381	1.182466676266906	1.0949517529537351	0.7092737859761212	0.8175938974207904	1.3925344189495303	1.766283337800227	1.0625550598996134	1.2705169127125433	1.4805268932602724	0.8800278062886215	0.6722712090152309	1.209190732766631	0.9307357919223842	0.9503190901721009	1.3988984605483372	2.2186552967483406	1.9924023633539778	0.34091478499984873	0.9167400651646943	0.5851481976543262	0.8588388773502343	0.9410274663416385	1.7208670999592144	2.5731383983753315	2.175905264853065	1.1201083606677715	1.2053332923847186	1.9910888714217112	1.3701901689592129	1.7519652028845478	0.5587691932038252	2.1595763147956473	2.4772311910613465	1.3970141547114963	2.315566939222598	2.1507157947289244
0.48211608900905256	1.505421532960709	1.8395504874538482	1.0249441062609286	1.633120843567238	1.1088395693103081	0.8825576844596783	0.8521751610615711	1.4351891011738187	0.8996649646968032	0.06069013175065694	1.991975438501879	1.101740098186329	1.0557987384373642	0.6649379894114097	0.7998992559903721	1.2787545823659303	1.6975681898146924	0.9850559914477655	1.1422848569772095	1.4670336793604812	0.9247523251491566	0.6596509214593811	1.2305391207300727	0.8972786210057141	0.8715386443673376	1.3970331025495397	2.131459337279269	1.9753183266589829	0.2620272464827076	0.7972388050780516	0.6150224554530885	0.8438038259771069	0.9714953827522919	1.7300553642852488	2.608621712695742	2.197994504506523	1.1134257824969351	1.186214419833134	1.8617247849133949	1.402101011277647	1.7762869809149087	0.5321734410314913	2.1008308496371155	2.4084150259191777	1.3857917942736098	2.2449484391606354	2.214470961634249
0.4966503871254481	1.487972744811008	1.8443977268913092	1.0362618930110246	1.5309911307806772	1.082288051248627	0.958137751000533	0.826359400549516	1.4377741976155816	0.8873420656333211	-0.021490885173258513	1.890710896970802	1.088536381773133	0.9902746438124218	0.6380197659909042	0.7574163132221372	1.2213145638082106	1.7376209271508611	0.9234062077127183	1.1028536952800179	1.442081236323582	0.9260825194433128	0.6216632241028073	1.235445638077009	0.9433709312636551	0.8015532185009849	1.4040835969813512	2.0973260975582724	2.016040800513845	0.2621252007705225	0.7160296455750587	0.5755652210527357	0.8323983884081626	1.0121025168766689	1.7467847313170686	2.670576770087878	2.18615701799718	1.1005240051546117	1.2828083643289747	1.7217521617706208	1.3346507634099447	1.8207661081394195	0.4841028260973646	2.128958289622722	2.398970227726867	1.3791957452699453	2.0872485912731285	2.2848172701517133
0.5470920139004705	1.4451371291020076	1.903801983181247	1.0056310424325405	1.415227426281552	1.0300970618165386	0.9386598559109519	0.7407402050638561	1.4191029555175247	0.9461528965138687	-0.08891765170803607	1.734701074105287	1.125682275967406	0.874936230628528	0.5602764523747884	0.7238258147852258	1.240764724229606	1.7261117771359136	0.8718226212068736	1.0851345276195963	1.4321805770700962	0.9017421060443116	0.5884677462092378	1.1546872669363604	0.9915463859176084	0.769975256734679	1.3601345836836587	2.0336714017173123	1.9709327978168745	0.2913225465252482	0.6857606292748047	0.5838810434376365	0.8147257222582166	0.9785655145761586	1.8024437828594437	2.7113529515208596	2.0945695521684597	1.0851790023891597	1.2846988632118006	1.6070289219463443	1.224704313252634	1.7299536607412278	0.48981864923395707	2.11882387207869	2.3179510833211685	1.370642061539046	1.9364641393334712	2.319791723098663
0.5754545560504793	1.4204663441668428	1.9050357770032593	0.9704979589135098	1.2778398071842663	0.992291319190954	0.8945050529405851	0.7409865121964385	1.4112542968653456	0.9818998853446512	-0.1576501479665458	1.6528954811373233	1.1392504050532495	0.7454446673880788	0.5204184173063631	0.6736183581307803	1.1668308766827606	1.6974758539810058	0.7867335955228256	1.0969684419214256	1.4230251394361402	0.8852207664828405	0.5187212934672282	1.1404450080902024	1.0200545479027137	0.7029384591887489	1.3879092679966651	1.9858552483942276	2.0001037324563766	0.26941484617443695	0.633472156598043	0.6820870485358215	0.7699355536536088	0.9019704319371824	1.7632098010944222	2.7089111672324324	1.9257817285422543	1.0695059925921908	1.234139176094647	1.5708139047682734	1.1794809254210552	1.657221514557754	0.48519937829246224	2.1485543432575884	2.21880527119096	1.3281908886359433	1.7940099236523204	2.3115157756869955
0.6073018088507695	1.4497693623838313	1.8806587927245542	0.8702249482299844	1.1639380400718744	1.0004352007372739	0.8151833561505706	0.770590755113411	1.385141393108177	1.0677203863482352	-0.2482340394743708	1.5647107855236055	1.1343190110022274	0.7259860801844612	0.5198112259588796	0.5916626644051005	1.1960288905014869	1.633923975579784	0.7586313280370472	1.101413137554376	1.4070704258855626	0.8989001418544962	0.4356119528758561	1.0875310396240003	1.0139197391950023	0.6531593599094534	1.3511863002289541	1.991710623378389	1.9262057903673546	0.27143329816576156	0.5568185614594029	0.6238017585793715	0.7709271793279358	0.9076496036502026	1.7214521885234404	2.690804521907768	1.7361943732962157	1.0084356543250714	1.240093598238348	1.4870174615503995	1.112048031664028	1.6101393400436557	0.4039970261844755	2.1755846319502896	2.2323694962180536	1.2551888137168317	1.5970902376999594	2.2382652548406603
0.6408485467871732	1.3670892432014685	1.821358623767963	0.8245435206805988	1.0574008260190708	1.058211980780693	0.7653322844827297	0.7608459216038552	1.4281743540020622	1.093122225592356	-0.295239206291415	1.4616000092187893	1.1676334230644012	0.6308455565519875	0.4873803483171349	0.5107640526929305	1.1485532332797432	1.6137290497258796	0.7629327701125168	1.029421969989299	1.3480827322403255	0.8439840293026352	0.3249159543807141	1.0448970996237594	1.0733408253037353	0.5692747376453144	1.364538134987595	1.9234260442224738	1.8899707955819451	0.30749096579329627	0.5167556466104396	0.6651990387619366	0.7962453565865687	0.8455613858882287	1.6644983317992548	2.7215079727755436	1.6362824813020613	0.968078696386681	1.1775006723783514	1.4627379202461792	1.1061127963044028	1.4905195287803916	0.26745318259470197	2.1711779134318463	2.2559401125172647	1.2382251675062617	1.485452837922664	2.228091445470064
0.6908685216174577	1.3229667271074779	1.7798609780322596	0.8129785876843003	1.032507671980922	1.0342805361599332	0.7276143822791997	0.7111437081674745	1.409736486641973	1.100421612080961	-0.3476844942648015	1.3163797604416323	1.2495337900538748	0.5188041291591945	0.4863779551364469	0.38729901537641226	1.1460350533107295	1.525457451514148	0.724460294194252	1.03579029463609	1.3061203639694139	0.7943539089385727	0.22945484695635154	0.9438240942709045	1.1044107629266555	0.5460912642165108	1.4218940979235861	1.869265471047522	1.8381558900616408	0.35929032014176115	0.46746782919603713	0.649782648814142	0.7303114586188306	0.8230775094702499	1.6375227001975765	2.764932136607573	1.5103206527172437	0.9642347855004783	1.169317830971114	1.3973994544258093	1.0140491096576998	1.3931059087282358	0.1569689126178759	2.180881492083735	2.2234406446958874	1.2139226603514772	1.3586370042368698	2.229652346269087
0.7214357651160174	1.2910290977065702	1.7459446588435963	0.7776932158488149	1.0183663729518584	1.056742643227231	0.7043762919707311	0.6962077622907228	1.3822212844124624	1.0947787177280568	-0.43595886495269004	1.194407344908853	1.3602052999647305	0.39163523027319147	0.43284667612591077	0.33202821276155065	1.1137637050039124	1.5018098566346114	0.7171772398727615	1.0782200910955235	1.2610378307851418	0.7159964882414451	0.18136843212341222	0.9072710183924407	1.1098929031032891	0.5429620772465852	1.3832868902075657	1.8013944821077708	1.799960108205847	0.40212645467226726	0.43810645607008725	0.7000437826149882	0.7330227483955477	0.7774606088353175	1.6066240195175863	2.6741255055658586	1.2713353519747508	0.950874099698745	1.2167060624305182	1.3076134343824868	1.0019188453114591	1.2948542085434709	0.015069490390303631	2.131001216381568	2.1819657737730815	1.091757493940005	1.2325779968947632	2.2349273750100265
0.7233452000751996	1.2469377469497238	1.66750767472915	0.7441066633006238	0.975007337784121	1.0568185007667563	0.7022154397172339	0.7193627212919003	1.3941935444921347	1.0669735013870048	-0.4270389688567414	1.1007746190444763	1.5032799250680227	0.3713235447699639	0.35014555125174174	0.21868859978200383	1.0504085835973702	1.5031025101863036	0.6986317489767692	1.089823180134852	1.257706629288848	0.6200177470692915	0.1752403254025267	0.8608733008765531	1.154085369418485	0.5628196955428695	1.3446239297081877	1.726281985677069	1.6908827391551218	0.5078425632781187	0.38109333750544855	0.7761985679905943	0.7424865012542956	0.7394663452066661	1.5726265105827533	2.639786988071242	1.1443015206116478	0.9395449226840249	1.203135577494598	1.1961924019576187	0.9215045587353131	1.2062034270121436	-0.130658689674854	2.1301097809560816	2.1482262236041647	1.0324467138836666	1.1178712376657276	2.3068587609119784
0.7284829395731045	1.233783694284484	1.623743437579335	0.7190839059863949	0.977289216612828	1.0891214915009435	0.703682266836429	0.7101295998889176	1.3579617763678153	1.0196712161127277	-0.4493617174006822	1.0232670649274316	1.65282746065536	0.37911063766258213	0.3268167385525474	0.10898715387357213	1.0704522411479915	1.5005506337782226	0.7140631001298307	1.0560572636416947	1.247408861517125	0.5296124791861481	0.14529354646408005	0.8500586000934561	1.1001591083965798	0.5704085728744894	1.2699934452765593	1.6344702465662277	1.6321683022702456	0.5537949220444849	0.35654020579563916	0.9322339015662593	0.7367284017688855	0.6698537481931711	1.490593149068701	2.5143459432259356	1.007937202778638	0.909827008436039	1.1885253579284616	1.1625333022376088	0.8305094449780972	1.112644249475904	-0.2141008188669668	2.1022113454266593	2.124050436774559	0.9381154067980404	0.9963789207755094	2.2339421791523666
0.7328024020806673	1.235006743734838	1.5382177471420562	0.7167485517628397	0.9801304244696596	0.9755640421117354	0.705363920264225	0.6960186267046998	1.3657928493299143	0.9552156398509977	-0.45064602109488366	0.986844555121946	1.7740309166869235	0.3583965397357899	0.28176884219119136	0.04040328521707422	1.0524103002266407	1.5088986836157723	0.6825314858796547	1.1055867188889685	1.2138591723093783	0.47199078816312856	0.07074388085284183	0.7527679159413643	1.0886722685132875	0.6969433976902368	1.2442803253823176	1.5343934964013695	1.5559653659135781	0.6840689680247274	0.37047767370377666	1.0848060378600346	0.7381368138869016	0.674364327355906	1.4653306586449344	2.466537880961014	0.8360316235883605	0.888343678064299	1.179645976480014	1.1544212366298328	0.811671169313976	1.0019616789470018	-0.31049168286640816	2.019895240817447	2.0918651921131937	0.806118027533311	0.8228930604964815	2.2073660675809954
0.69193782068003	1.1895311959306982	1.5058367161202744	0.6997092405116347	0.9861580577917216	0.9111544627093316	0.600024034352163	0.6883850396865755	1.3505374089232585	0.8825257593416552	-0.38109881312813776	0.956262117473129	1.830456473264262	0.38622341785642783	0.23354629546844174	-0.03639853099808736	1.0930527698469592	1.4480554513225736	0.6762930363133394	1.1433155730165978	1.2266821514777706	0.3655342167053713	0.048672411906360055	0.6909498840674551	1.0346081275336725	0.8309187277299703	1.1417603977620971	1.4165980900585267	1.4893180627179894	0.7465269261500153	0.3560825744564053	1.2011797475061736	0.7695588404362177	0.6297331670718429	1.454650465026547	2.344008256466669	0.7177743169816615	0.8584271010583269	1.0650514771160435	1.1665351913434328	0.8349927629138895	0.884610073894018	-0.3686008982422023	1.892492040216954	2.035819676881658	0.6753318402026022	0.8304804394228913	2.1944119508820332
0.6605431499323411	1.1689272594537579	1.4439087009184879	0.7173898873815819	0.9821690635452566	0.8941153789606778	0.56811175910783	0.687622503763613	1.3613187000029268	0.75248825116126	-0.33497749422301787	0.9307471177374165	1.8239784800079488	0.4530487788276136	0.20300583160452965	-0.0035479698314494048	1.0895726551220983	1.3673911091320323	0.644950736146644	1.1518845181418866	1.1976987842307572	0.2848532403615952	-0.0031271551155285264	0.6331599658065998	1.0058523853947374	0.9317345700693679	1.0940778616905322	1.3679881349963197	1.4549404414846236	0.7756282294109362	0.36976647771544713	1.3017901413705228	0.7946501559426242	0.6480984270214712	1.3980176622698839	2.2794457559513153	0.6592479549919071	0.8625440162655564	1.0593199499058152	1.139950635594341	0.8426653519654845	0.8967795503680719	-0.4653409788476166	1.7033859306945107	2.0234654049855267	0.6174245813715344	0.801221388874586	2.1058742728394533
0.6211949180884561	1.1165079225079277	1.4582826232710782	0.7148841978315064	0.9513239371744534	0.8691091479405175	0.5492164453034266	0.6892227103419439	1.416782509137688	0.6766674899486735	-0.2289318675406724	0.8271043217693179	1.8240745002058052	0.51922911049557	0.21700334844499616	0.008233073032692492	1.1621226830117224	1.3038116250809035	0.6896680342996632	1.0672792034562983	1.1828333224495882	0.17301654302779826	-0.002576361004562616	0.5910655643644286	0.9514061819448983	1.0350865305372128	1.0132867202140174	1.2878154521817744	1.3745012776952603	0.8300643765947114	0.3919693209175428	1.324228736247655	0.8174289227190688	0.6643022412768244	1.3458405858810336	2.220690742392219	0.7091915416734159	0.8718212656788212	1.0809300642664499	1.0853093178730442	0.8515905451847106	0.8708850804794015	-0.4817690289051493	1.4998230933057595	2.002077152584065	0.5422562489826195	0.824410977408446	2.0305219000943366
0.5893359208124263	1.0088378473315387	1.4088751477750698	0.7768098902724612	0.9327221015091695	0.8124385087461692	0.5819680560126341	0.6403209950864551	1.4709110688869815	0.6156951430672624	-0.08923517114294519	0.7527788349728689	1.8162311196250804	0.491582695275504	0.20095747333038855	0.09059625232180198	1.1836697194493957	1.2526964718578493	0.7398542168323364	0.9644084187734243	1.184479559607028	0.03796087585268722	0.02002594601277345	0.6118041958029051	0.9178674446796189	1.1246526892289956	0.9715914462036753	1.1997793839132884	1.3491050599403562	0.8416812922740975	0.40627796588168347	1.3803203796660495	0.87109356863424	0.6871836469229322	1.3695122358589895	2.248318056848098	0.6986169337386212	0.957789999869798	1.0743217993155245	1.1057981025847643	0.8403544060631711	0.8278341244638744	-0.5103077692428135	1.3008246511194916	1.9722909952838967	0.4398890480128833	0.9385253035038676	2.0296772306396855
0.5404784127237675	0.9716056832279902	1.3459013240645166	0.8175794195308684	0.9489177800067232	0.6681159721971129	0.6131565783975651	0.6581149329737837	1.482619640773963	0.5599481104373087	0.012054689895371307	0.7065621689635646	1.7999599501477928	0.49424066919175214	0.1957129976545764	0.13546081931159376	1.252464681242468	1.16694122994044	0.7165324327653213	0.8887230250923845	1.173238275982019	0.02057593008766364	0.04652302977546825	0.5380395424328063	0.8466806607201788	1.193457551179398	0.9347175886948271	1.1189009532925436	1.3504937459592445	0.8983998435407023	0.3802514456953485	1.440684460378234	0.8867404211889672	0.6662832244452599	1.3628370130271927	2.2016642191475344	0.6663011298061312	0.995838099737175	1.0842893904040953	1.0732651359662264	0.8180109885672788	0.8083612585769627	-0.5493600687109526	1.155199294240191	1.9407186797494695	0.38517285481562824	0.9953394792710375	1.975489947431765
0.5197820546994032	0.9026852124206843	1.3536648034449157	0.8202932275566128	0.9210846342365407	0.6291781592362198	0.6330932811033732	0.6345764112514288	1.5001562658070775	0.5637676033559142	0.13791906485752953	0.7075532891901815	1.6946830847822203	0.5614039897506107	0.24794806707404096	0.2505542234113112	1.3033658904929317	1.154290497659769	0.7707558753479251	0.8167060541498733	1.1502003609504983	-0.0598986825247416	0.08807190456950889	0.5615752584516118	0.8005709949430868	1.268187812015325	0.8690271842763242	1.0105487788616316	1.3481017224596294	0.8978027349300577	0.3512693186918357	1.500319946118877	0.856501177070476	0.6119058507583971	1.331649395413038	2.090408823157562	0.6341944702587377	1.0121077256929276	1.0386779575582434	1.1294838773032656	0.8713747493889856	0.7970505279902048	-0.5577349397748208	0.9975678935664813	1.9358824879040086	0.32063021274371606	1.1605348046929174	1.9073378151488243
0.5246449685748746	0.8457560231510831	1.375711577413524	0.860618782587131	0.8989412675472916	0.5574153637206758	0.6310244432370872	0.577097814438643	1.5393250384917776	0.5831231230678178	0.3317874704292088	0.7416852938342264	1.5407803315785258	0.6349419637996585	0.27308535832315045	0.3554457216656225	1.3548514178841309	1.1307435747604049	0.8017699612657909	0.8466980095360033	1.1246763821702648	-0.10928367582677471	0.17007993854995504	0.5006067399588455	0.764545207191897	1.2569413361937918	0.9383924498444717	0.9123895641030669	1.271495157859315	0.8990886679534442	0.32345363287766626	1.4763077585517288	0.874329655889128	0.6402362744381687	1.2890453361005716	1.9703471112556685	0.7089343289293083	1.013361234953499	0.9970321860272682	1.093555905452298	0.8820042587357539	0.7937955180303152	-0.5409428939270851	0.8832094078192949	1.8700999340103568	0.22792030830021975	1.1964383994064667	1.9268165878499015
0.5138570033649905	0.7728869041276483	1.424538407104278	0.877312622502818	0.8820327577210593	0.47478274367727435	0.6384405326924371	0.4963568305244572	1.554052616720508	0.5634964821550751	0.42188844400587316	0.729164132594074	1.3196181921525452	0.679075938999764	0.3152198564093978	0.4844671595245099	1.397708463714914	1.0889362109192058	0.7990657674268438	0.8452649512682114	1.0568470517096284	-0.12170645622814166	0.18285472610153092	0.38862532325109755	0.7206220843005804	1.3025913163264267	0.9691359634922438	0.8980818577788636	1.2364589870860947	0.7937244174885281	0.31836087617903225	1.4775618142893812	0.8512706254306315	0.6517560473428439	1.256990791317863	1.8840321242304476	0.7529091708131299	0.9972293405567431	0.9263676674500756	1.0885763597778348	0.9693805223837824	0.8989104829065152	-0.6011720770694611	0.7099257466369436	1.8670533917676022	0.1887163733473328	1.2679029804440602	1.813624836780344
0.5074639660507414	0.6973456234896872	1.492512819608062	0.9248859634570344	0.810710608569407	0.408097805883256	0.6355024479315862	0.4286323466619967	1.603716645835177	0.5462685561236527	0.4740137834868031	0.7293010271073671	1.0932282004582254	0.6519369508960289	0.35785555108599043	0.5775067486842793	1.372572094208318	1.0348466122341928	0.8068587552566149	0.8426428427107309	1.00871512919577	-0.19274130014820817	0.23639323580495178	0.3088143182738182	0.7587507021060802	1.3099720233410035	0.9870628053112412	0.8856216151113452	1.2105045489666262	0.7321597325366931	0.2571815718144727	1.3576366796583945	0.864618345074636	0.7005427375235854	1.2542223844986058	1.8098374379048487	0.7667026999208428	0.9579327921804686	0.9076830557171526	0.9833739264393984	1.0097928068010442	0.9492461174489021	-0.5908302638107756	0.5943647934232156	1.890292974614289	0.1577514936135802	1.3591957647004418	1.8300528266031726
0.4793764125276862	0.6312725243020709	1.5903683725240805	0.9134037977827548	0.7768450480698442	0.42485643741214607	0.5843946423584252	0.3852730333104191	1.621887813088804	0.6061302266464887	0.5737438218333002	0.6989969496303822	0.8715370107361151	0.6695943740433995	0.40766923005043243	0.6832949144375817	1.406403986748228	1.000828980292711	0.8344096341529479	0.8315986139500111	0.9696430545672244	-0.2434632203228805	0.3117892945365909	0.2737754937372724	0.7202079738082179	1.216067300176161	1.0085962525840089	0.9631328407713065	1.2143914156740894	0.6348924328066694	0.19667640336883033	1.2950324166694567	0.930793678008261	0.6641051353773602	1.2101191811978886	1.7526436578521776	0.8324493082337264	0.9385596571217556	0.8686137879454037	0.8891108365669382	1.0242243039279528	0.9390554707661318	-0.5711626497138902	0.5328230803498304	1.9159454809860121	0.18689135551359945	1.4317900711700444	1.8499350460741808
0.4464921249646916	0.6338311224685661	1.6493930689691378	0.9907131883299432	0.7492762184962318	0.38413859280560275	0.5743036411764157	0.4118577585827376	1.5633866249382917	0.6315439540454901	0.587123477265581	0.6515316403519493	0.714288588983652	0.6833292803120975	0.45485301719046295	0.7783234256003329	1.3759210307305751	0.9718733127982621	0.7889350796660048	0.769917990597948	0.8053339141854794	-0.1947853313773078	0.3805863347699934	0.2603610982246019	0.730991697074007	1.0577754302738978	1.0981954407658758	0.9837619309478398	1.1671677685643265	0.5576468989472281	0.1830303209768924	1.2441694882749905	0.9337701604493127	0.6732672703870176	1.2189848787975848	1.670389332509035	0.8498936814565958	0.9076359151866547	0.8361275802397135	0.822398823272246	1.022894901345166	0.9934679839542675	-0.5794718264752571	0.5295669474974032	2.049115325158401	0.19577438783809886	1.4083666854948464	1.8472801547829072
0.39998775014142046	0.628756569438351	1.7831682633189303	1.0454049634854754	0.7180695603552592	0.3450740747665706	0.5965958689702007	0.4315134064921343	1.5361763158250241	0.6788675607898881	0.6347259406240011	0.6148260603151939	0.6047074442194568	0.6772002551592711	0.5050758655168683	0.8149692750038833	1.338587528366176	0.9949195983723305	0.7559332886244701	0.7569291707727093	0.722440407243376	-0.16525176396743418	0.4539606247869178	0.3001578544018544	0.6907234376071063	0.9258332664243119	1.1290300470619723	0.9996634698726105	1.1687944222813986	0.4371782218195083	0.13214577364189029	1.2035946353436293	1.0054065282994953	0.6604936076422318	1.2463667443248216	1.5991466058102282	0.8161236999427464	0.8463691745469115	0.7957402904653992	0.7289048809126359	1.0741097311336358	1.0192514452282375	-0.4952336401019715	0.5362363335477909	2.141476244611302	0.17635008252099887	1.4272239688870632	1.8980086752328766
0.41387629769758416	0.6225497265005868	1.8235182564740129	1.0724021348219726	0.771823461098865	0.3132308266961708	0.5817542670946574	0.4582946211119537	1.5049112032242953	0.7551667484719955	0.6321502686459162	0.6644956643883089	0.5506326035193108	0.6631233136687884	0.5027343336476169	0.8354747777214012	1.232237397446149	1.0393222731992182	0.7222856647377667	0.8218533680860141	0.6490487359756295	-0.14208822568896112	0.4362934343259649	0.30970064736611513	0.7141526653158821	0.8728376785791914	1.1514847676159872	1.0561497387558436	1.156917415139093	0.424666635596179	0.03886344639433998	1.1758583206769027	0.9682490249699767	0.6745347673096204	1.3039008487850166	1.5621792307576516	0.7806434645021362	0.813783584735471	0.7336466916620752	0.6958574096168826	1.0880418442995863	1.0916702538879568	-0.5129024184943416	0.5302967083644458	2.215198816897648	0.21156027621624823	1.4375872109796104	1.9360157786189742
0.38900597255604874	0.6268382973293353	1.9351599972310454	1.0983264425256756	0.712263191438271	0.2699622378424062	0.5499515446227891	0.4823370948796957	1.3616932460540796	0.7371697746327314	0.5618014233006063	0.6347672668721329	0.44969513287903345	0.6362368096250188	0.5089035862972047	0.7822860479380502	1.1642959653929545	1.0909778893296607	0.713119006759918	0.846291465827959	0.5124127116445135	-0.13677094741297097	0.5036352199315685	0.254632008990632	0.7054167096537605	0.7272199701318699	1.1364303423665767	1.0147115015084411	1.135629537756642	0.31827467007511273	-0.0036562686392755477	1.1825221877382321	0.957893344143692	0.6528948814286328	1.3017347759805058	1.4074697715361968	0.8285436103814285	0.7080717657480903	0.6317054553065419	0.618407779995184	1.1251528329313807	1.2097552139653427	-0.42202881529901876	0.5333721347061654	2.291262804310887	0.269246506891483	1.3679734504564875	2.065082480118872
0.4054404958761883	0.6281489897887786	2.048742697563637	1.1357631424229768	0.6877370008490051	0.28980705750932534	0.5499394417321638	0.4802771641292921	1.2620032723797263	0.7269820911308778	0.5141766145482447	0.6070019005805997	0.37060631241943337	0.6575593973878948	0.5027298688221558	0.7774867740508282	1.1024551563268428	1.1566020276296523	0.7109345891465997	0.9154890984369513	0.40972415999882805	-0.1984591158395377	0.4459458168654242	0.33483580937700197	0.7046661752785741	0.7019921098891976	1.1159168520774063	1.0987483204553978	1.1233327490099319	0.2554254482126232	0.0652900770034656	1.1744678277326068	0.933916611912796	0.630006503558439	1.3166603526714202	1.338833410504773	0.8769056696791264	0.6792534848744506	0.545290202748869	0.5304849450750623	1.1165782186494766	1.1902713170336998	-0.39880139137360027	0.611010338118876	2.3539070059026854	0.21041958333809002	1.29072496340978	2.150336675648114
0.3797326453554458	0.6350430664170745	2.1170894914755185	1.1831468564192258	0.661417208746404	0.2255594270576661	0.5201338042750183	0.4928957712778706	1.1520559834632835	0.687781726937365	0.4996654634643473	0.5131223307024887	0.2712499927863698	0.6358051033399356	0.48533294549571016	0.7439702101080522	1.0202742780957073	1.1274309600870622	0.655878880430669	0.9046254933182777	0.3432188565462514	-0.16472624541335318	0.47314880555305416	0.32551270593069487	0.6627817519617373	0.5670687792639137	1.0596499566118431	1.1633150538290178	1.1024171191384462	0.18405415299991945	0.03601054726564014	1.116752099713707	0.99529237951089	0.6724706516144828	1.3081081452451588	1.2998246606888366	0.9154048984929171	0.5890769177538806	0.5535807281174266	0.47290758764435215	1.122546219606125	1.2553713765980237	-0.38721954278973597	0.666084616020777	2.4087809730561482	0.18587955790496105	1.2255293806890186	2.250974583611798
0.3571451088782532	0.6573589680724402	2.1565673045615137	1.2017059392815193	0.6465506658552629	0.16901163110308193	0.5603243702579348	0.5163084541701978	1.0098682173928277	0.6133450498485363	0.4710762303216109	0.4447286591214069	0.23789258710050612	0.6234424379792362	0.4697579699415277	0.6562758716359572	0.8989782442152162	1.1253074777782541	0.6328523669720412	0.8822779673325998	0.28628171183243356	-0.14409609481090485	0.45794843496772175	0.37884174585065666	0.6354380856234487	0.5500660422627	0.933639225248481	1.196125133943999	1.1471016477076375	0.04464374406791647	0.030534244784883112	1.0938988676007688	1.0126906311764117	0.6268408889129403	1.2980486482062426	1.2693622905643749	0.9587486211097918	0.4577995249874542	0.5738770875485392	0.5092494517851541	1.1060370339555543	1.295128392840103	-0.37374622980207833	0.7219389322652414	2.49593975352662	0.26426744299253924	1.2640862053511763	2.305118046758567
0.3625923939615669	0.691328957520216	2.215690704512333	1.226048066501891	0.6695668401992553	0.18517474876471543	0.5482449397892311	0.5753389930170224	0.8969304770203509	0.6110245334880854	0.4121311327395028	0.35610129388903644	0.24136323659955594	0.553955569046565	0.45444102741420195	0.5842010533348204	0.7664098315198951	1.1438786215761254	0.6243791186105856	0.8895936846976362	0.2461512786603408	-0.15449102257328357	0.5066203362723394	0.4502685838455909	0.5708298698759677	0.5197183833122809	0.7904817700166904	1.1334604924545355	1.249566724843473	0.01786944628941755	0.019741937591715913	1.0987198179693747	1.0303985169631338	0.5900927697706282	1.2497494475900908	1.2799600034047718	0.8836439131446786	0.37383816494666555	0.5496189230704239	0.5042580447335387	1.083456227766603	1.223904567481759	-0.3068710539076661	0.7839406596572506	2.601435976927698	0.29052943055799585	1.2749835048131186	2.478758816671238
0.3640564190670726	0.7521130709554633	2.1687024519425253	1.1908205695607503	0.6694615536101002	0.24789017645106526	0.46166877035832626	0.6335287810530155	0.8365909624420217	0.5784590069354382	0.3773859419551818	0.31790196299685924	0.2641950496300463	0.521173285819516	0.4209108658927967	0.5054575592702781	0.5946366576571958	1.1920480746699227	0.5653249969331556	0.8926577974462111	0.2592894749556392	-0.12691589083788982	0.4812910391500516	0.5044867757500419	0.470231438304448	0.45232718189239235	0.7581848332792966	1.0498943483409604	1.2808138179028057	-0.02892386286697742	0.05703645949202642	1.1155004531832362	1.0348594884266593	0.5777367938534457	1.1728049485554455	1.2386875188773143	0.9094562300723519	0.33590832090684697	0.48158746684794307	0.6278126798943975	1.0352980526063802	1.202632105335423	-0.33374175012913654	0.7348562067855876	2.5618942896436527	0.3558684396472306	1.3347988124385841	2.555873058082049
0.3915738642778742	0.7872160344279452	2.0924037446847015	1.2114561253987801	0.6732365703162451	0.23089003290603446	0.40614308552230727	0.6901107367126785	0.7954487061280094	0.42997693241999324	0.33529767149204937	0.26223285885190395	0.3504430653249991	0.4363357762287509	0.3705365922135643	0.4018597073482417	0.42803569276218134	1.2320082659642437	0.523884210623026	0.8296557856904843	0.2794657832278044	-0.1339318190668163	0.4717429055679855	0.509730977146348	0.46295569934728775	0.42689393956969257	0.6580894500410712	0.9741526870494559	1.3386849190317713	-0.059151715903315714	0.06710316164966004	1.1072258409211597	0.9833952608784273	0.5525995040189576	1.1253150855433198	1.2457405447800358	0.8715517165807899	0.26360276230991575	0.5427779568690951	0.6900360968922723	0.9811394994173508	1.2612670511063662	-0.349090015812212	0.7777865336332804	2.51039207923806	0.2912873710513066	1.389163264699668	2.6524071417668678
0.44314246356007214	0.7246935032842088	2.007978149684358	1.124393348279345	0.6794429326438753	0.283910315349915	0.3662945342610814	0.67256631160121	0.7434573518110884	0.3376883249002943	0.34027985239664443	0.19614757763492818	0.40237938484066216	0.3392839641137145	0.3751979497247105	0.28577283735959724	0.31131497798009905	1.262928746596236	0.562540664606164	0.887607003470418	0.3809901958001311	-0.20245237135164432	0.44224157442566836	0.52699773465771	0.36951907096368014	0.4362497470617958	0.5402029326169326	0.9353237116127893	1.4559980327654078	-0.09565541010435782	0.06745725533929628	1.0134327425754264	0.9529489775651164	0.5176427966458379	1.0872498845139966	1.2720724879570346	0.8729010659533415	0.2203254618291206	0.5233425907392949	0.7113021367169894	0.9606299192884592	1.2201292133675594	-0.32332477545340177	0.8118900842579642	2.4096686858106695	0.2861076571570991	1.5044645156535001	2.7530467118708035
0.505855192930573	0.7172532731257212	1.876661211010773	1.0866201561007938	0.6960317384511596	0.3347242008017491	0.2797641613038115	0.6503784863139372	0.7120903102188516	0.28594392810453406	0.2914371180605372	0.18086962077511737	0.3539850946259082	0.2735502420780222	0.3574814226310004	0.1893833913007694	0.21811420121248343	1.2188420045030977	0.5519736018266832	0.9117228400213062	0.41053560509857706	-0.2099605938799268	0.45097963345245207	0.5351640428680848	0.32803570706428753	0.46045236172546067	0.4195791704171847	0.8899766413420374	1.492863591650378	-0.04072353473385894	0.13532257662452357	0.991852586256828	0.8755417042202511	0.5242450149205655	0.9858827089314834	1.2655200749721325	0.9431704758014444	0.24398705022869702	0.5130708448045264	0.8740411243487285	0.9359093771547631	1.1745319012543558	-0.4416855973536403	0.810320692137332	2.296697054639911	0.32269545686673784	1.6365643117757382	2.8640444378094965
0.5488660630096547	0.6884346858687761	1.7821548475061426	1.0835355398042181	0.6383847011150113	0.36468158446529503	0.25545927682977654	0.6129023752012048	0.6580372814942451	0.16938833984947793	0.21086028558063977	0.13627809023319665	0.2699709573429984	0.24436317416396744	0.3320956907534882	0.1428867567811382	0.1434159879228165	1.2442056450924441	0.530077309487229	0.8861625763878148	0.4405037160497221	-0.26141075462714347	0.4577453048496028	0.5224668627639467	0.2918854462643637	0.37504947402325045	0.3454607568014899	0.8302754166500584	1.5432417283242308	-0.10434771236026723	0.2443996403287562	0.8966319692564456	0.8659994625964081	0.49463695929084006	0.9164248532851882	1.2715483056928014	0.9181464146512923	0.24821694703097022	0.4952566762169729	0.9417767047189223	0.8744209138458532	1.1001270856426042	-0.4808576669692113	0.8410065129797708	2.1717125298209354	0.3296511115695242	1.7505842367612623	2.9751267817973153
0.6115442354217	0.6875113785500302	1.6850162409637879	1.0882685682220452	0.686241328825688	0.37625487043786643	0.2792346490327955	0.6355788044087795	0.6423675280588135	0.10182749042545299	0.19915621436801853	0.08198619010420402	0.2072044876675303	0.2546769569841184	0.3305850449636468	0.09272372479469768	0.012921980150430506	1.2201924019830384	0.4655029074226992	0.8874853188300966	0.4796971727297322	-0.24112267001599932	0.3806108732690333	0.5587205939573032	0.2367509105281512	0.41401589843428166	0.27960613045452354	0.8592330784344332	1.6698392633784511	-0.09202735710603974	0.26613390131574316	0.9069412203826627	0.8350212283606793	0.4874039655898804	0.8233824243858001	1.359777393010749	0.8524439299570881	0.3516471581486539	0.5523581706101793	1.0369360681581878	0.7039900781413811	1.0218862591339781	-0.5588248692080566	0.7907890702647135	2.021369937369065	0.3086409466321554	1.8115136833426457	2.9971531621916663
0.6110763309441232	0.6483335092394773	1.5820954035930361	1.0687016976450214	0.6906786947620429	0.3267554812103307	0.23058048841089537	0.6321478973393195	0.602025634392162	0.06501400245111337	0.24363544198283807	0.01974351429251988	0.1428905127273661	0.23927841670196334	0.3480922335331935	0.0794621913679463	-0.10122503921073042	1.254035143268149	0.39369213301541744	0.8755597258946766	0.5404345604313348	-0.20533330288964763	0.4610331331914466	0.4702064233685978	0.20621949905373707	0.35167944588184474	0.2271795045679475	0.7618610366885928	1.6907560936058317	-0.1279357538697102	0.23932223791082324	0.8519075739575767	0.796731633987092	0.4789928206443241	0.7532283505852152	1.3715182945741053	0.8337836754302496	0.41741344700674243	0.5849955811215117	1.134202737817025	0.5815155141751577	0.9940923550493933	-0.5527141812206205	0.7057531172498998	1.8258032356626859	0.3127040220470958	1.847775619964019	2.9913356713143755
0.6202345769528883	0.6472569368737003	1.4617408351911036	0.9938599467941776	0.7099417034313359	0.34214966087707444	0.2045798052556455	0.6257429316831684	0.6072075834552448	-0.0016183632694171974	0.24218542043422028	0.015123532026209049	0.15450906716305865	0.22661265463228403	0.33620598116846345	0.02186791938359004	-0.2240933524868148	1.3244648807021446	0.36716011722212255	0.8624783077115019	0.5441768232960855	-0.26705992352013985	0.44702524639965074	0.4125698153197347	0.2295129703306255	0.36695113435524795	0.20694526300237825	0.6829898878478456	1.7462131647104413	-0.05789026264756873	0.2571643270667786	0.8633925181878906	0.6956908145257275	0.4487128028614082	0.6793012026154945	1.3940596134379348	0.8031805497417585	0.5002985132551631	0.6080492250896405	1.2342819214081489	0.47636216578004226	0.8785090823201973	-0.547803605175886	0.6200636605581454	1.6750381876290217	0.29281151071488226	1.8404235086012197	3.026125777797161
0.6382284830233282	0.6326770320276192	1.371597076910648	0.9644493656930575	0.715392699030781	0.3343766261530718	0.11390894696619207	0.659044861744336	0.6551913338882451	-0.03014250612585308	0.21142629373173846	-0.03363198625327644	0.09424263637442883	0.1749293463932819	0.31183983404289195	-0.02641229210761529	-0.278587264308306	1.3561473405873303	0.3678465430922802	0.8559494145229476	0.52260345961662	-0.23978522799909824	0.37824577710656165	0.33381513896334886	0.18817767931288804	0.26109548593318355	0.1904513697802686	0.6394219959494394	1.812286354829417	0.06011258130864268	0.2863277198841317	0.8468971838243549	0.5914428053347736	0.4345395223589719	0.6229602459445671	1.437061279900259	0.7455353016719752	0.612328071658148	0.6222958158225735	1.2232202801664442	0.30868791399905887	0.8275679970188984	-0.5431343772772983	0.5693200251180577	1.4801419838359338	0.27488851758809585	1.7813644391505317	3.014608656896717
0.6145977991138938	0.6655369273689333	1.2588839544638093	0.9166017635267778	0.6561782207474645	0.3261234178013031	0.10721669681946197	0.6496191472588815	0.6710879330098581	-0.11143363001808178	0.2067785679222506	-0.01330493249523213	0.08180862847477646	0.1562974697144094	0.3141157987543016	-0.04996677825602521	-0.3265740866182087	1.377912989931618	0.3433607649457854	0.7875260109765033	0.4781870339526991	-0.24312030255838885	0.3646152622857046	0.2967698286407612	0.2200604452279531	0.16933920767046928	0.16595650561372696	0.6275896958243801	1.7882676906498731	0.1084577012092907	0.34751630367509223	0.7970371830190658	0.5547132044134557	0.4711113679326583	0.5539733505189941	1.4544087309873721	0.7293192056423956	0.7053327575983267	0.7585926751852221	1.2551004524047245	0.20033700595766968	0.8083933882401599	-0.5412671983423928	0.48049258634753994	1.2998024588777968	0.23110554792836374	1.7749166374853569	2.9339268580933657
0.5886370470787953	0.652352469496724	1.1790669158779052	0.9442667631371853	0.6676503469550185	0.26834010941205855	0.12546228098863538	0.616794922106378	0.5970787020458441	-0.13887354048410788	0.21933582769532536	-0.0835963836134387	0.08251148748348194	0.1347227230481153	0.25580051407515103	-0.07496202746727094	-0.31351868347963596	1.3902375196702468	0.35912652842245896	0.6854321378855143	0.3788857275672717	-0.2442809582852997	0.3115316270755115	0.2833794690511584	0.276858780663627	0.163462470288446	0.1299610032252058	0.6946230441075257	1.7781499479711307	0.13490852847238052	0.3418197733168527	0.8182813183361697	0.5121699490743705	0.38308498653900125	0.5299124560606608	1.5150491575775582	0.7705264595079016	0.7518572146718796	0.8239788111568288	1.2566689451011988	0.14679212779431436	0.7165066008652435	-0.45939729714852734	0.4327934034261153	1.2121018697487038	0.16382357880807188	1.7200992951643221	2.851437859526577
0.5704964369394412	0.6790803187094194	1.1844929167809652	0.965957313401	0.6804096088870976	0.2354851148563161	0.16836043650290267	0.5907819561764922	0.5578838423015501	-0.0971555204691749	0.21869741137098925	-0.04067395922283322	-0.012835795522733746	0.16297360429197866	0.302159454609498	-0.14649131084531913	-0.31196824775285553	1.3775193055050052	0.3526832586736007	0.6957237255578789	0.2603753519278107	-0.21955843025389993	0.23214307786745508	0.2562925782760167	0.2990780692729912	0.16146597076857616	0.0885687079560945	0.6670745743355975	1.7514700376126757	0.1553840938684293	0.34220597036366124	0.7758340803042565	0.4602371062134309	0.3732302861728387	0.4659365474542255	1.5045453099959571	0.7548894827079815	0.8141439918796218	0.8155865916313477	1.2777182845426105	0.11797644291833591	0.6438747394453881	-0.3755161011417269	0.3063749737396346	1.109054647346586	0.19276578616627255	1.644278735186497	2.5794420406222995
0.5355503051901146	0.7729779829251255	1.2090063810889997	0.9820290826589346	0.6869982925439188	0.1488491844246042	0.23966515693031956	0.5390593801406565	0.5842355908207277	-0.09940793482664005	0.17345065963600453	-0.05517963997723886	-0.10897278664641882	0.2547311565163094	0.2806114893696109	-0.15359582221828832	-0.32826425211155297	1.292034484988422	0.27186931142298476	0.6301847819381055	0.13967655859108952	-0.2153201292867742	0.0905839673027343	0.19768532051826043	0.2833125544283491	0.1910667070417666	0.09203890408271273	0.6736144123325098	1.7512768374733938	0.14613490991491013	0.3797242935851608	0.8064377319169418	0.42350698508687695	0.3564497733986299	0.37945968964557036	1.541662047363805	0.7141089269630839	0.8404188369123862	0.8919118477371324	1.257780998050262	0.055353487001027116	0.6056637590307415	-0.30646160572314457	0.1346269879766266	0.9603059292446389	0.1779826333936532	1.5235114835188774	2.305388507198077
0.48983201966944384	0.8291164847874818	1.2660238071487182	0.9658659297429439	0.7118549166301551	0.03141800771430152	0.2876687871811004	0.486481038633028	0.5379337319006405	-0.14723137859760146	0.17481897388230727	-0.02720633649937047	-0.1387444622393681	0.27368012179689283	0.28908204062865284	-0.17774025018792372	-0.40898950543373314	1.2993492350888594	0.24016059373313636	0.5457500377965232	0.03502345448654602	-0.2131708250123089	-0.03931935621856928	0.11789952077922314	0.26654370232901814	0.17313604205449257	0.08399835759274826	0.577968237074374	1.7206451268695395	0.14168181340737832	0.41011366577491015	0.7674279760502769	0.4286470235047154	0.37228879695387135	0.3349186008501871	1.5612126181907429	0.7296534244201227	0.8693604343652561	0.9858794220269773	1.1193015129726351	-0.06109868252732438	0.5796221154566708	-0.1440790024890933	0.05165427454530245	0.8379660513674638	0.15832459193640136	1.4050454427078145	2.0251996363495426
0.4295160272737025	0.9052839606629828	1.3271253150854465	0.9519152353570478	0.7079746133348555	-0.005824053626067223	0.32324567722683717	0.48688540776048284	0.4874220433765619	-0.15400901267670483	0.1706876986111717	-0.043999868937029396	-0.18651821225715753	0.26810317893177227	0.28021756818388965	-0.2767344033811586	-0.4664348687189294	1.2420744762563452	0.2072138979021311	0.47860915152624955	-0.04965776553916294	-0.21900256409226532	-0.12817847038053545	0.06365506062273264	0.2244830837615303	0.236418464922808	0.08234325265338809	0.4933439883861822	1.6725380635489362	0.1898498408102829	0.39271376145958403	0.8186995820627864	0.4367382061372885	0.4143150021845131	0.2659095691084702	1.5643022228005885	0.8329072638497458	0.8826214371724955	1.067329033978466	1.0818030947866049	-0.11836218398542797	0.5619131555123065	-0.0365850691869701	-0.07443260326579874	0.7581943599760199	0.12470198856785879	1.278262987607608	1.7502243252734053
0.3553047959862096	0.9677306840244426	1.3586727501358464	0.9040174038277813	0.7253159170259338	-0.06654530153397552	0.2942279163371029	0.40841481433593047	0.4850656872118996	-0.21277371632848566	0.1636863815229043	0.010643766275945493	-0.15701492913899942	0.2525656545473873	0.25633848567878487	-0.2954393209948775	-0.4595835090440873	1.2181107333696433	0.2037292158609266	0.469506946266255	-0.13282394503315986	-0.2381341447332297	-0.2009015514695757	-0.010207035678716064	0.22940817146167233	0.2266557101776317	0.11790268407276275	0.3963473864205382	1.5834985212516581	0.2448900256002286	0.45100492792959923	0.7968039464039178	0.45394181641793835	0.40689183263746614	0.2292642667785682	1.5769049543507974	0.9001265795739053	0.8530120214219185	1.1211362552202604	0.9952758136840657	-0.01761501838939905	0.46867681057630073	0.08212160972894214	-0.08342316295834666	0.7062438320001552	0.10990861797070459	1.2094486956740766	1.5306474385643802
0.3103889817225003	1.0638727085926132	1.419469623161612	0.8173414372541113	0.6968283209104316	-0.01466692791840878	0.2758557175615282	0.34639716529210046	0.44820202929435676	-0.2340231250274849	0.06714421507684303	0.06472642689802113	-0.1162654599013474	0.23671732114713598	0.1949084769674868	-0.3856997503106336	-0.4890358505578344	1.0971356967729349	0.22964360659657929	0.4651113920159748	-0.2286375367848287	-0.2418539759519303	-0.2953603352467798	-0.030375749987069413	0.25769020664300957	0.28016360273667396	0.06406246358755173	0.3526480365349824	1.572202715001728	0.3357369676315231	0.4158962930720099	0.80328446011877	0.4706630545708668	0.44812106767298826	0.19052693536997564	1.566039216290265	0.9947840199728777	0.7695587194087126	1.1660580919574302	1.0308384551187193	-0.013033015137670152	0.47776597253430086	0.2350506121045833	-0.16852134825757986	0.6962602251398857	0.10537564970701734	1.1285387101264674	1.2761711520959031
0.2706700775978248	1.125225855476297	1.483926601641914	0.8381213691726563	0.7470589556060292	-0.07202929592468933	0.22619323486439674	0.32864556857317345	0.42445843293106345	-0.2452480772637639	-0.007709525558605349	0.13785780509973294	-0.12196523652532006	0.16797404459648085	0.1614207910847389	-0.3574513122779056	-0.4986024479799126	1.00494738869112	0.23594916559937046	0.47104348629672144	-0.25608448609599044	-0.2335050808306177	-0.3886629405743923	-0.09513360557165547	0.22181559097332498	0.33111809280479404	0.06452269834884393	0.35295467389615587	1.4728116578571773	0.3090245516064957	0.46149355004387305	0.7412581532524022	0.5263318969402381	0.5160492681228677	0.16214364445137203	1.5172248910836688	1.0428219705227064	0.6879004145274046	1.236585785909885	0.9134483590735971	-0.032579480976505995	0.47322717238127465	0.36197894668821545	-0.17426969649853902	0.6160841815585817	0.09104298741423159	1.0613520286064322	1.068659288155398
0.22991328293670907	1.15825487978138	1.5443265071136012	0.8160812581030621	0.7243878458654022	-0.1068539016109212	0.24472600225765376	0.2315703008542495	0.36830363248221776	-0.25095305035383597	-0.09642122338040189	0.20392974838341008	-0.12166910979314953	0.205809910901439	0.14155538734722867	-0.3643764664579202	-0.4340063157104973	0.9689554209291892	0.21106566310480307	0.4536493401500449	-0.29493537319410806	-0.2664989997639435	-0.4278798514681327	-0.16934897679149138	0.2935385365065729	0.44056627634134554	0.06804738420949363	0.3290583502956009	1.4003001016765098	0.2740574366855895	0.44358898325923646	0.6009611431040379	0.5749708375835297	0.5585030000134925	0.179850951875745	1.4732875889097237	1.0736566994920778	0.5976452613423912	1.2692420139483	0.8965898534987777	0.007640859206177989	0.4288957773760737	0.5256892208383405	-0.25550158791971356	0.6011222453641742	0.08199217943961654	0.9862409473751171	0.9521341903649816
0.21103478393161984	1.1796533043164377	1.5443318909411885	0.7707675272710481	0.7812073745997435	-0.11758889281034327	0.16183114313352384	0.20345093858086455	0.3055767390273892	-0.20144099366233542	-0.12869275292614918	0.2438732229683307	-0.17726723524318128	0.2145457293136535	0.11185682343005343	-0.39855202592586547	-0.42046056868297355	0.9328378259328319	0.21459561946339556	0.5038759975460356	-0.33869465391394865	-0.2952103663279339	-0.5702310293490771	-0.24140229606179045	0.28059043537318384	0.5295968498936336	0.08644151600470154	0.31334652928129775	1.3397019177057838	0.29690488441291973	0.3695749872417119	0.5217239039413295	0.5829739088986551	0.5491305456151753	0.1488721380338631	1.3645907599526053	1.1672526520662976	0.4944876778148396	1.2720328254877955	0.897997868739651	0.01303790992157115	0.3723771724451638	0.6416348588838178	-0.28160411098845384	0.6080248100890585	0.08171587155199544	0.8479177360264962	0.7861200754406081
0.20223727389630602	1.1878551088964977	1.6217387693773293	0.698834554385713	0.7332223565397484	-0.15282044431285277	0.14509067228129996	0.18192278430961015	0.293213804584116	-0.20158696753414213	-0.1426965116305196	0.33756737495351313	-0.23723875474518358	0.22309246919287445	0.16156966510873075	-0.42639073820723894	-0.39604789851449435	0.8298705246130137	0.2026225757973991	0.6476976363949336	-0.3578856320418064	-0.27389548189116664	-0.6306011576658144	-0.2653048227079917	0.3494299886739568	0.5615248436865389	0.05799101099603519	0.23342416315967288	1.266374919753813	0.30661088651402774	0.3783543620675696	0.4297673822694235	0.6028513989814123	0.6691331491542197	0.15233175926670545	1.3134373319987578	1.1352869320824184	0.4332772835591106	1.3728640265221463	0.8351112193496222	-0.036796167247668696	0.41251300034864913	0.725431778890022	-0.26779875201178355	0.553418255896461	0.09339072700295424	0.8462193983016897	0.6979557745397876
0.18726987276757137	1.1806247506791174	1.5893406895681892	0.6308791158481153	0.6984435663679707	-0.12210488063274913	0.09807423807791801	0.11816659372813502	0.2237574699184178	-0.2386009901710532	-0.18135205925683576	0.37579829797248615	-0.25642069530663214	0.2602033380059373	0.1554148832773804	-0.3946889397222911	-0.4421633690696364	0.8287574217540088	0.28747160067724636	0.6971135312335941	-0.29751353018022786	-0.30171059944683914	-0.6489721508850272	-0.25884854935833207	0.3429445686352254	0.5585297898662828	0.12978624312762438	0.2155495203562577	1.227325970655732	0.2926706380091337	0.35477510904025666	0.2997938756097567	0.6232945263868791	0.7068328925428509	0.17295473476292575	1.2838203606596494	1.089658826013784	0.3412851497998429	1.3964944674506987	0.8012327539250885	-0.050809909487942395	0.42289821231911845	0.8039844236356899	-0.27684807528283634	0.6221149386518585	0.1135736535982371	0.80542870812306	0.7069816645221845
0.1679940991438621	1.1743871224692963	1.556327956109538	0.5962437919810578	0.6865851980772242	-0.10370643897066342	0.03607566798775654	0.17086920327425867	0.1761610418804674	-0.21279419147284256	-0.19081285130694306	0.47120359067631845	-0.31443656293077094	0.19617574591237147	0.14374992879072873	-0.4111941847080181	-0.48748579825715527	0.9131892133579942	0.3790889668689765	0.7763795139782879	-0.29593379312573365	-0.27439113227888706	-0.6470002127753112	-0.26014164658551103	0.38435573265666345	0.5219008826043754	0.1493555976669485	0.17768545947363426	1.1240147683655253	0.3693373510769461	0.24387017124377822	0.2167185792079057	0.7067440208806199	0.7013176102665621	0.2006852330145911	1.180026615698217	1.0963595291359103	0.2412849478930627	1.456146558373945	0.7655827569363429	-0.002728001758893184	0.3940165634439607	0.8845594513488226	-0.25486496717581464	0.6930798471067536	0.08871783475478176	0.7558697281867058	0.7291665526549861
0.1373760797370051	1.1825942479605753	1.5284908755711517	0.598184611894148	0.638206096426034	-0.061084983890445296	-0.04507291691755958	0.17044851195546154	0.14090600824440555	-0.16515105963304175	-0.2444948392530955	0.5105549000923899	-0.39244142695657047	0.2341480560340239	0.07527082772840525	-0.4485821866919523	-0.4506167062344789	0.9305883706858168	0.5009611002570884	0.7365723114864055	-0.3055272905060466	-0.2798302090201555	-0.5754490697753306	-0.2736081415854765	0.4101288737324159	0.5401324741624457	0.16129705286159957	0.21348431949171123	1.1603345654369221	0.43348344846801073	0.14971626954888656	0.1726766235430139	0.7175313351564853	0.7678212841259674	0.1765133253322582	1.086300577664155	1.025530527828997	0.12123434924212269	1.4829694855345301	0.742671292918393	0.04924613512581255	0.3794655961192439	0.8975729674937579	-0.2584411111140764	0.7469437743001942	0.06684811991233977	0.6847226113177568	0.7310773339767725
0.11270291606184593	1.2038520484133972	1.4305605771821333	0.5781435405699145	0.6525570410403865	-0.06577402804635232	-0.09334417233729585	0.15871101355211376	0.12407630852080631	-0.1713180523510729	-0.25606557262584745	0.6089464790078541	-0.4336914387676288	0.2206353221221665	0.01018424655743171	-0.4214594460532869	-0.4744211928921468	0.927970266044239	0.5878928026621375	0.7737045212710136	-0.3154653491518714	-0.25870590755883105	-0.5075887893869666	-0.2651046217763088	0.4348143448820435	0.5095817882448197	0.16291431735349132	0.21526561341503442	1.1764106804348677	0.4866254104701773	0.0692671872859604	0.022823683313668287	0.6997263775793554	0.750628145009378	0.16198878100389194	1.0148155580842189	0.9443689323252707	0.05978368858003617	1.5488652849509243	0.7468230540131865	0.06608725052014107	0.34173246939167046	0.9383913870101381	-0.30644924304167187	0.7292565405529157	0.07149530874937213	0.5903959047864009	0.7316020112124398
0.11949238037120544	1.1995755560531176	1.3865621435322857	0.5575721005134537	0.6185923141530373	-0.04819372603903557	-0.1777375206069883	0.16789787119555022	0.09311645823865428	-0.11673268349501068	-0.1907272149314619	0.6799851365602521	-0.4645759100022503	0.23155895637144946	0.011839421139342513	-0.47897659681398935	-0.5129354152697024	0.9001501151704183	0.6498019889213934	0.7873080107590267	-0.3364814840153094	-0.27249136184509504	-0.45650865122894857	-0.18926437491212722	0.5003361817878552	0.550570361249245	0.11230825586791679	0.17970320147791202	1.1578185394573781	0.528687730024376	-0.008253820967186317	-0.0956724110581347	0.6370282681840744	0.7465973982441756	0.22590516836915747	0.9418910575073316	0.9106828091986108	-0.0346989917699288	1.6295252896128196	0.7497513489410469	0.10213671151335135	0.31310715965470637	0.937246414531538	-0.4013212609022322	0.6968997015979947	0.05240791630225511	0.6315818444718951	0.6738659074657113
0.14481101684689174	1.1850099416543123	1.311602214734419	0.5707726438110564	0.6149245922271214	-0.12119387295989492	-0.22538788693148754	0.1485244743411756	0.09484073029307542	-0.060453801937672004	-0.10200225890710986	0.7362839127068307	-0.5557936615303376	0.23008315208661717	0.10475253866070688	-0.514143164005899	-0.5323745376669633	0.9384007822731408	0.6752861154163623	0.776986659784967	-0.3878801991903133	-0.2397752841846985	-0.4106057926175863	-0.16268843943519207	0.47499897186710294	0.5268260867316193	0.19615978627302932	0.18765379464438142	1.1116934351987533	0.5345775648854048	-0.060313708519086864	-0.1580311885154146	0.6487000309215751	0.6758136784377827	0.24443052921566766	0.9425726830056075	0.7759385256848369	-0.0459087450913208	1.6680940376677285	0.6464722309306976	0.14551318164077745	0.27822364501148117	0.8575028477538522	-0.39570655034646707	0.6915978646499809	0.051659052940600005	0.6860756938929644	0.7205850132030532
0.138961844117013	1.154008032497895	1.1942401571662393	0.5585937568664586	0.4954707505645709	-0.12576242775847718	-0.18348216844850734	0.12924068280712273	0.06742386219025018	-0.021312492475235704	-0.07362341505163127	0.7426240434091527	-0.6341209501100437	0.2786479245128315	0.15622300671983771	-0.605596294961647	-0.5861641073589776	0.9482266208007608	0.7290536503150735	0.7096080375456616	-0.4069464757940125	-0.18181542696545716	-0.3445644416916466	-0.12886830116006792	0.5142215268695313	0.46422515771656603	0.2557737496930852	0.1837847104732951	1.1510863605684836	0.5742577299887971	-0.1566913296510412	-0.1780509393833003	0.6067289266712392	0.5819269177893871	0.28863950926755455	0.8257745040218933	0.7672335287365689	-0.08737083054891878	1.647849028882704	0.6855924482375835	0.2097001185040678	0.2914828909615331	0.811747638349148	-0.4370786506580294	0.7137274509511766	0.05808593446729404	0.6935974919860184	0.6977665474274342
0.1486375072266139	1.1360301937469222	1.1117801976178956	0.5445247345475784	0.4616759262048792	-0.15583824113221523	-0.23676279949196305	0.15204093250923678	0.0420713597858019	-0.045182006956540954	-0.016072170691404087	0.764967404156334	-0.6733599520235309	0.23274746452333278	0.17577672976205294	-0.6371258442005209	-0.6607414019989994	0.9504569040505466	0.6872088979336738	0.6812567681980315	-0.37879004451931486	-0.14713714950715612	-0.26179100750303724	-0.09221227830103895	0.4341497960848767	0.4606866683807495	0.3432104315747407	0.1876589894973399	1.0367987610160136	0.6118071503579763	-0.2027533648495501	-0.10339062326188639	0.6147495455792479	0.5407152960538244	0.33226584444253615	0.7247141298345157	0.724864914580821	-0.012421475001011418	1.6038266169329671	0.7124135338016672	0.30260147771245804	0.3257208800377712	0.758379868504486	-0.42196422716879906	0.7294890398293361	0.06209622636165202	0.734381565264422	0.6382853475211806
0.16926626727611319	1.0495363494543577	1.0595579673289641	0.5808527434965383	0.3950423676929133	-0.20802795247969805	-0.1913770677080736	0.1372861103041569	0.035365673830315934	-0.06564047226185427	-0.009757685592847268	0.8452072822040249	-0.6852039163598309	0.1803310298787218	0.1755952465663851	-0.6602411125413099	-0.6315589576037878	1.002373668362812	0.6672038477230197	0.6332245475394587	-0.3698671912720333	-0.04489041857112042	-0.2167988233603114	-0.07073231285211518	0.3851100778998111	0.434510942903837	0.434773572151237	0.15623835625234445	0.9716223967980205	0.6325009369781618	-0.25700063798508277	-0.052368179991993745	0.6530651502146251	0.49217049706677757	0.4535557045547792	0.6114236891342208	0.6421572943562719	0.018584733326736994	1.5561427515216724	0.6910024642207717	0.3155470744405987	0.3329501240740186	0.7185821316910683	-0.5075318069126868	0.618122196767638	0.08529788924625292	0.7841443310235311	0.6687217042728657
0.16172021051401386	1.0279532132869598	0.8911134357720133	0.5688370708661143	0.38498588231297953	-0.24891953383888615	-0.19893922392465946	0.0848271138515066	-0.01769511390804156	-0.048538138994077204	-0.036022475179633674	0.897591825313277	-0.7043162450402087	0.15680351491540845	0.16457628654760972	-0.6381507864475505	-0.6717058780353538	1.0479754414471123	0.7184505448577599	0.500777599517739	-0.36557068711667845	0.01677760312438123	-0.1422450195215951	-0.08339906713914509	0.2488904878136325	0.41225435525599474	0.5483518155680318	0.15381380554809423	0.9482986815218487	0.6623093021604707	-0.3556044108012681	-0.08702652728950006	0.5950702312901416	0.3761524211945583	0.4927449435686171	0.4807572528480758	0.6038668102287226	0.01077702322623331	1.4482634589702874	0.654985057586071	0.3683687653694151	0.3790947994194503	0.6292455033939927	-0.45920009298231346	0.633252610885988	0.03389197467856573	0.7482351487053457	0.7072682477221302
0.15858930117659786	1.016282934721839	0.815572771438433	0.5421760895456736	0.36585834047583554	-0.31542903383240306	-0.2185269419405146	0.11543499602861214	-0.024750667653462965	-0.03654883086120738	-0.02199210329495253	0.9291433631181952	-0.7534058806003152	0.09211270507417703	0.1541775286567666	-0.6472823658050942	-0.6561143784717519	1.0057429505973186	0.695645121527982	0.4622939059050931	-0.42011888478786485	0.11453419385453048	-0.07310244390436786	-0.1151784551501848	0.13766820577443992	0.42881472356592526	0.5721360294969091	0.13225963194120421	0.8540292457500716	0.7257886613906412	-0.42384010223585483	-0.01121854094751214	0.5998281677617086	0.2803084054306656	0.5394609140794726	0.3219310369000798	0.6170508638930963	0.07055072910314011	1.4676614140009994	0.6101171239111662	0.352112884980576	0.38727403982061215	0.556342393904578	-0.4305664897518244	0.5625701800002483	0.009238122014465739	0.6788093081486565	0.7533235853055548
0.21092972686580577	0.9859970681895565	0.7157210298488581	0.48794133047210186	0.299688253338072	-0.3711592234337087	-0.26591743110728955	0.07595792466323155	-0.0115343025853615	-0.046429600016465435	-0.003296063478492986	0.9435191373945001	-0.7475651122934137	0.06505348193626331	0.16496365998706258	-0.6838772749226666	-0.6572171351776025	0.9060236312732579	0.7011081351959567	0.3356231588877728	-0.38048659381786865	0.1762306351919302	-0.0405513845436911	-0.15759931994054024	0.04340305796464026	0.44909617013084857	0.6056192119543504	0.07263388540688882	0.746233399516718	0.7305681464149655	-0.4256631348882397	-0.00233592087329713	0.5266698262438336	0.22562283413677697	0.5298806124875505	0.23370504726766034	0.5895065185945106	0.14408459366384735	1.4564566367656409	0.6256831161494605	0.3610328719665986	0.430438517853435	0.48180739732460987	-0.35908629379454765	0.4849142578862228	-0.009708075649736515	0.667603969924836	0.7773063047749265
0.2593455579043199	0.9204820565758685	0.5795805854444247	0.4239418765519969	0.25040127719086397	-0.4426950623858469	-0.2748736782316402	0.08044231510402212	-0.045187289570984376	-0.05728814763900747	0.002518964807029045	0.9935567143187264	-0.7413807043831349	-0.013832829601974461	0.20939701498133984	-0.6884324026811178	-0.6439838223279339	0.8445537000745613	0.7016220079735966	0.29695347657440585	-0.40425866555994333	0.24633021175110975	-0.046985733319121974	-0.1393622552469533	-0.06916971762635553	0.40872737078165444	0.6947317816779034	0.009414899042871117	0.6141136786115977	0.6769720075595669	-0.490264668654667	-0.021324404267540238	0.48578418373188575	0.06650820418148735	0.5857692542720123	0.20100416836643845	0.6175510883161167	0.18370775516733373	1.445301288668323	0.6679951323663031	0.35602025365517403	0.4269302686185531	0.42767626227612254	-0.3136949712053727	0.4306052458710698	0.01928824654168888	0.6968067033001042	0.8220970558349222
0.28646281136759344	0.8620348873483079	0.4855363427807215	0.3830089462862086	0.18531807087631053	-0.5229506841295251	-0.28855938921554086	0.027773938282859435	-0.10507608582731817	-0.06850844755822177	-0.01951858721918007	0.9608576258798939	-0.7873433300475675	-0.03702813618406808	0.2565197595857587	-0.6559955512700618	-0.6135337480032279	0.8485429697492218	0.7009652150116814	0.23727013682741757	-0.4530166295587502	0.3023402458958905	-0.1083720014099017	-0.2043698009610842	-0.1359272858614298	0.3878842162741213	0.7654710407830062	-0.01968215404481955	0.47287611148823033	0.6569411858226242	-0.504453078765309	0.07967945116950204	0.4661174389951266	0.015464214282193588	0.5861895103081514	0.028518034670106596	0.5971299905270678	0.18870516581950497	1.4103417688114304	0.703601730669229	0.3843503213012769	0.43720832585830616	0.42053996519098036	-0.20640082009781086	0.4334505430504806	0.027624185012702474	0.7323453392056052	0.856156938774499
0.32352995794438044	0.8334228274597042	0.34848437150058603	0.32279405705844255	0.1486422860393402	-0.5762788286507834	-0.27911113797496073	-0.006551094812847583	-0.11111438998634202	-0.06568511470857738	-0.10260996846012915	0.945932489371218	-0.8991996783722511	-0.10538762639598698	0.2493056979135968	-0.6285438311566044	-0.6251131000787106	0.8738578572412526	0.6805134014598622	0.1441038491105112	-0.4307522623137373	0.39274391224142546	-0.11695580899903144	-0.25650897410477425	-0.3137389873261321	0.35193308070441215	0.8692833740569854	-0.0006955541413415769	0.3720079192432725	0.5707937894131022	-0.5771760126260223	0.111486311568291	0.4905346655877546	-0.04402952081939081	0.5569514897117067	-0.17926029961771667	0.5813358119063037	0.1599054238731491	1.3848201664110695	0.7399623092722668	0.3624099335996012	0.47672337124703706	0.3369237399204118	-0.10633725827744181	0.4385520788977292	0.035584980760909386	0.7013031075673657	0.8499230062125896
0.36362927386997723	0.8411921179706209	0.24593241605000005	0.27865453760047154	0.09582781708005444	-0.5872687195727159	-0.2708965170859877	-0.009112187040440367	-0.15214413674724517	-0.06379855064622102	-0.18141086954656277	0.9088797323725192	-0.9577167515400928	-0.1429643429317327	0.16411015079649457	-0.6021240664644333	-0.5846757053278284	0.8433081534117048	0.696772653904854	0.03672896993078936	-0.3927044663090946	0.37153140380110183	-0.1546384026441459	-0.3086985813474785	-0.4220575257205108	0.3514649005180292	0.9108068274299941	-0.028276109769766317	0.3120037285291725	0.5198108465723448	-0.5587849848805044	0.1001217008966272	0.46776821946163094	-0.019824081385208876	0.562660525123303	-0.3633161540814532	0.5561097042912427	0.14113907670735096	1.3558381267944426	0.7748004438358517	0.2987413277598934	0.4525423856521501	0.35482402873486807	-0.0445873840348162	0.41888739871840963	0.0804028644578961	0.6357102167485598	0.8472464315462283
0.4343760070677957	0.8181559929751618	0.1141677223821002	0.24554805330029947	0.07526097601187878	-0.6129951834499654	-0.3424043931774741	-0.06435315182610904	-0.1271344678566999	-0.0552829098973205	-0.2135308491273395	0.9055025980487453	-0.9793340029884906	-0.1869607674619293	0.08227976654865943	-0.5687366183767443	-0.4953668196801348	0.7765143839861067	0.6651991371772695	-0.003791146667357248	-0.3809051793244286	0.42015383058120515	-0.17793278920471162	-0.3051394930439892	-0.5481818740480081	0.4080916933473251	0.9260797729707899	-0.09065926544857027	0.16581547071247157	0.5137898274249919	-0.5783004831426672	0.12374600610771103	0.5134678760717595	-0.06889687172083273	0.5670816674972239	-0.3313190828005313	0.5140298268409184	0.15421323354897076	1.3225671486987278	0.7385268175000834	0.33023139764856907	0.46423899335428026	0.38013891827390317	0.05456384732070356	0.4325906707265556	0.13591666521380127	0.6001355554973801	0.8307578793768104
0.4808023842277603	0.7864029231805594	-0.015374006821235714	0.2152589473053054	0.060412984981133046	-0.6002848619213164	-0.3743218445687802	-0.09433063762715217	-0.1376374386722606	-0.05015486866669705	-0.20244283045782585	0.8563374999460736	-1.051308268212662	-0.23042759326363882	0.05384052259879059	-0.6119448797378336	-0.4599312765181449	0.7519684658017415	0.7511390450432013	-0.059882835110662024	-0.3748308762439101	0.49599582734580416	-0.2516702119881231	-0.25390529897909386	-0.6068678632403551	0.38298483717710796	0.8900218453262122	-0.11028088323722429	0.2223852717317018	0.516068258246456	-0.607019800652398	0.14917175160789908	0.44245787017173727	-0.13443618577943814	0.5689596761130421	-0.36548291776773	0.5099641449502575	0.14064476810162094	1.2893035915996105	0.7321935537829855	0.31293503471804873	0.406601645000766	0.354351576933171	0.10221110962728777	0.4146053387690813	0.10480266333548713	0.5698452978093267	0.7157889981719837
0.5354940686303646	0.7755455278237713	-0.05109101893072633	0.17642764914750977	0.03819464582512893	-0.5772000793901866	-0.45459880522601825	-0.13563288977486945	-0.12833052796256197	-0.07336307112511509	-0.25786327843956436	0.7986760623633716	-1.110227543360017	-0.34009111017215454	0.016520661076372883	-0.565556227370226	-0.48261406754434333	0.7090949920220945	0.831530344701369	-0.09876507593913873	-0.35647031953469527	0.4938099835317561	-0.24149519643842693	-0.22708581523010554	-0.6559910991220822	0.36601543720390906	0.8681616255042128	-0.08291351638205799	0.2073621889485338	0.4685320032982146	-0.616636514029436	0.11490344227288204	0.38608168557782224	-0.14135766444416864	0.45701575634205477	-0.40145446773204424	0.4825331782810801	0.1450260228193188	1.2381058180412174	0.6879431094481073	0.34769894463500123	0.37123430035762695	0.3391015980981271	0.23215631144384896	0.3994317997849438	0.1696256374900545	0.4815208549945618	0.619475525829525
0.6022105150460616	0.7939391577800545	-0.09034190368393166	0.16644690580906132	0.03643317536897282	-0.5489365256228295	-0.501411316528514	-0.10579574849325687	-0.13763345517340234	-0.1299081246098211	-0.235280011054181	0.7532490584392478	-1.125547681947833	-0.43338888832250316	-0.007796313172348438	-0.5696786944020541	-0.5134845163039632	0.6852161175141488	0.8202075096340401	-0.09337715189539081	-0.3277749165437804	0.513054039036887	-0.26588337072823703	-0.2257830445773769	-0.7111722376412034	0.3855513281398505	0.8040191326873645	-0.08271932055535487	0.1184877241667143	0.4161741535470651	-0.617550843001643	0.17234344160198528	0.4459452364676695	-0.13125215659048667	0.42893418167864106	-0.41626100051289605	0.4738034026162259	0.14301189388420615	1.2541127751809547	0.6930831186236088	0.38345781493018327	0.27331390852518467	0.3199415382486624	0.24195692588225745	0.3603149085926502	0.2263634591927226	0.4687474437550613	0.5646495274543748
0.6738593152631833	0.7777003448417098	-0.11272335162952365	0.12692114447974348	0.014605859703480129	-0.5363989478026718	-0.5321615197620618	-0.18204609390200938	-0.13112150328432243	-0.20932881907121423	-0.27555688201263523	0.6819770684491574	-1.116082676023331	-0.5397756401127831	-0.028359495380189188	-0.6017291376814955	-0.5603053746961314	0.6608661867809936	0.8373196520879574	-0.18220004139670354	-0.3084471761409794	0.49983033681799266	-0.3348356143238258	-0.2046221013800611	-0.7174493799715906	0.39901812040990314	0.8372080756842613	-0.09809467493969744	0.11174572522340313	0.37644103678064134	-0.5638936261127774	0.17651301842920458	0.4613583202389317	-0.12731327168899723	0.394566163199557	-0.39320595070644365	0.4605975393707767	0.09608533937002367	1.2313454226600746	0.7528077760467389	0.43029435800493687	0.20171916079692162	0.3890481600458754	0.24849248017587752	0.3201928007011832	0.2905028345622463	0.5079144936603306	0.5415243212506805
0.6589558689582693	0.7638184675346343	-0.12533931967928127	0.13438483665291284	-0.0036982281652629748	-0.5339440139265825	-0.4917239251365572	-0.26605412237009723	-0.15813729134726157	-0.281085227009402	-0.2577500514542431	0.6972174750655061	-1.1529360898220629	-0.6371577909588841	-0.09223777319443505	-0.6224144477619376	-0.6255334745136228	0.68961894008547	0.8351042986612395	-0.16651490914293204	-0.3025845447691715	0.5750406851095201	-0.2818284768266911	-0.19417858139219218	-0.7235329944892109	0.4257565012886042	0.8365973466821247	-0.09858795090935937	0.1814705694542339	0.3516591553776761	-0.5581491424454391	0.18441471077981086	0.5005404150547171	-0.17503828612670713	0.39643407124111646	-0.380960436170475	0.480792128080037	0.0969369897861999	1.1380210102430675	0.6816327730753187	0.3791046657752918	0.14404048093403635	0.39562602693543475	0.21077773628684188	0.3063640075319559	0.3257522112091455	0.4920356976234106	0.4896174944666572
0.6734586256998474	0.773239748953229	-0.14192200216465198	0.10965314293942727	-0.035810446601111955	-0.47817493009592094	-0.4843657998823817	-0.2643044010089194	-0.12723369584166327	-0.3785112793793225	-0.20650913085892367	0.5995606979806858	-1.1351342324265858	-0.7691916719634827	-0.08204867274385827	-0.61721605081079	-0.6750212357262957	0.7285073230273691	0.8029523313275494	-0.10549017698779281	-0.24685701590460324	0.5906667957503229	-0.27112766047345216	-0.17277054654349971	-0.7317659614944236	0.501702663560879	0.8226109508391234	-0.08829215195336845	0.1378531572756547	0.3279353010279903	-0.5709562378911963	0.19141891005548267	0.5485857243643582	-0.135019125563402	0.3836876352635757	-0.41307353597673935	0.452964140277121	0.10392664130855604	1.0786989018845294	0.6179175576501852	0.3985657467994351	0.08182901912100851	0.3786019433756546	0.21544748647727655	0.28338446697941777	0.25378014867619264	0.41743779376521956	0.3979963951554532
0.6819387729011853	0.770623684945561	-0.1509870308372447	0.08688995129663636	-0.029947896148130815	-0.40967596728369243	-0.4440824090508273	-0.2622605291887082	-0.10409529982924567	-0.4541596375997591	-0.1854653633731223	0.5929569884451429	-1.1000321651595306	-0.8765527756738436	-0.08294120929270273	-0.6347972932413317	-0.7182994693200874	0.5612135389004035	0.7535016245702298	-0.1227516145759691	-0.1943249221031949	0.6040734200864167	-0.24361532275537687	-0.16924783693438195	-0.7713322981096884	0.6006735727789941	0.7916474879956785	-0.13680878771133234	0.1617717917972858	0.297104754930084	-0.5340405817144764	0.1900736848461047	0.5967493243621822	-0.18462396969268546	0.38133310762021	-0.33955199018470644	0.47289121811883705	0.1048193302767618	1.0594398255043993	0.528243034552102	0.3773061841710867	0.04798675132031577	0.3948829548622518	0.1845881656485416	0.2870809209926353	0.24916208230322567	0.4064249191126549	0.3413604167095352
0.6860455251041154	0.7171562805154872	-0.14592692383004144	0.09918423242381323	-0.038141506985497134	-0.39057779728732334	-0.47596217938890895	-0.24928359728792984	-0.1204014123493021	-0.5068308947373148	-0.1536873099329789	0.5587579088647652	-1.0318865533941974	-0.9489267299235717	-0.08539887645460334	-0.5763613218805272	-0.7283116543479966	0.4568770353345366	0.7587042208883711	-0.06082366201900623	-0.18018064895925903	0.6101825209981071	-0.16469962883725636	-0.2085760402526462	-0.7161136248368459	0.6790911823230938	0.7586558741292608	-0.1635025748882219	0.17650278797934874	0.3107534548484944	-0.4842130820824372	0.2170016471035762	0.6375561893826827	-0.183390265565855	0.3571268835859297	-0.2672692492401615	0.43549893307799525	0.15789779982480134	1.0299161856540635	0.5018557809505734	0.3884618986453873	-0.11658331052091224	0.49179743285467026	0.11482264379147193	0.2821754190180531	0.240941075447534	0.32328165621748106	0.4040699462935393
0.6827617990282472	0.6461268285397506	-0.15591379838121192	0.07333721570804179	-0.035791827801013254	-0.32205333714696105	-0.46622680868054445	-0.23840371595980164	-0.09139425377559345	-0.6217195676867364	-0.1378940325969056	0.519458974441452	-0.9752733099260894	-1.013883050408997	-0.06945346987901516	-0.560880450506081	-0.7510883266741974	0.4028317576470825	0.7846744925060067	0.027193319025681	-0.16432574088764457	0.6515341608510836	-0.06705213586006872	-0.2025530040814028	-0.6823951339803483	0.7435301821479388	0.7637418930854085	-0.1802793290055762	0.1258901817873494	0.28475935894760596	-0.5147593745598681	0.19482565580911973	0.6662700249855126	-0.20568870331419178	0.31226986092979103	-0.24153206168465685	0.44627774271662257	0.12045991610147352	1.0155028875333139	0.42460866103964506	0.4181168101825182	-0.1567557642855738	0.5417766867797695	0.07199670157386476	0.25088254226913503	0.23160917896262362	0.3318598056711405	0.3711722620379533
0.6529190943251514	0.6214537632140635	-0.09828144948060288	0.0031050090534512466	0.023810613872131084	-0.2801196570917674	-0.45285678863122714	-0.16283495367017498	-0.07879911049645599	-0.7230213961131957	-0.11761411177362557	0.47965549931914647	-0.8903756542288399	-1.1064515633877516	-0.07502264201363348	-0.570098746815568	-0.7798456328556579	0.38190566196485887	0.8310440140729423	0.07951056095188762	-0.13718528955511672	0.6366826537664684	0.019956674993449865	-0.1747782252672498	-0.7103017068392858	0.7266660854950648	0.790614071244016	-0.19669600459344525	0.16331533515858399	0.2473420787617572	-0.4681866827284115	0.1159725457112887	0.6916988516401086	-0.1672269070784836	0.2662468968698891	-0.26290536858988456	0.4025957651473127	0.07870730833628883	0.9847953204385453	0.41109521732216	0.3384946481029506	-0.3077375338867631	0.5055261048359122	-0.0043932981715905295	0.1806132825113253	0.2513425606126227	0.3875124948852159	0.4814086975211159
0.6570774048580793	0.6103043258443319	-0.06354847543136435	-0.04579394257598895	0.05448453717248507	-0.21137743524127592	-0.4408739543583275	-0.13440078371279954	-0.048479923420866086	-0.7821589780284166	-0.09277979514482879	0.4610530110344224	-0.7806430207520305	-1.1682222641999618	-0.08021808433839164	-0.5017977744449211	-0.7879550949023215	0.3255502472531588	0.8533618846187029	0.1622031044804761	-0.15808446833067932	0.6321876375416209	0.12920336838911428	-0.21511381132670931	-0.6755787308763035	0.7432427094975027	0.7607215594059255	-0.2590129670327648	0.1432969427386725	0.2145318951219605	-0.4242949843288809	0.09880946280556177	0.7714120902563315	-0.08085089048531297	0.1807118128814397	-0.17367438202639804	0.3859197019453868	0.00821192912627619	0.9592075386506833	0.2932343501951146	0.2628313860460264	-0.3808052193169319	0.48363392973652325	-0.03968027137244841	0.1399974175358285	0.41866783371307986	0.3806528279414967	0.6382234705727554
0.6325651924989893	0.6034867107102628	-0.09129438084956468	-0.08699683121991326	0.0692886348840461	-0.1732617387091929	-0.3841226897541978	-0.11041716636297891	-0.06042264731388497	-0.8341792077333625	-0.03563549050535502	0.42145758162516583	-0.6643270922369082	-1.1825992642179253	-0.059946680467704946	-0.5453587670776325	-0.7824955719759149	0.2673068846768259	0.8516529619150445	0.20964810669316117	-0.18265476260627705	0.6317320449757842	0.14712475178660836	-0.15032993552663582	-0.6961950674099007	0.8390334043012679	0.7308475467751279	-0.3164682875475099	0.17686195732703971	0.20416826103668945	-0.3349067885427824	0.11453866928569008	0.8448951866935287	-0.052782505758875796	0.17837064406209407	-0.14583224981320875	0.3707871033016835	-0.038307994618855624	0.9436404610841741	0.27016494845173133	0.2464768203412518	-0.44986011786757435	0.46835201219549816	-0.10064357352955136	0.14916895795787644	0.4898703672813052	0.381985980413223	0.7229741887097081
0.5912657150362814	0.5109879140542123	-0.07465039451407002	-0.1418140108700108	0.10217964894394194	-0.1351998274713465	-0.36661348111097886	-0.04627437678172102	-0.010255628599524554	-0.8938596259630787	-0.021992025874792133	0.4196567435763983	-0.6140131715303677	-1.1887396424148684	-0.028259844063686805	-0.518437453806986	-0.7698354230531215	0.18990832885991898	0.923980260741116	0.29187749109334354	-0.17066593373085398	0.5683063612568581	0.2616009483664306	-0.20338021779534882	-0.665662209642224	0.826704388690579	0.7142461029892414	-0.3502387102758114	0.2683406228028588	0.21054975397561426	-0.2781552460574854	0.11821404290796152	0.8996634641950362	-0.029107559802076927	0.17126312130664956	-0.08618368327380731	0.39260313703202027	-0.02005236896805941	0.9509056167516405	0.2033208831429219	0.15403898424869772	-0.5693140026693949	0.4091875781310831	-0.13148325431509586	0.19574246818522142	0.6206337104973445	0.3108520973447269	0.6998238086363994
0.5307312150801173	0.4431382538259638	-0.06268153831304193	-0.1293902891189235	0.08020181457606076	-0.10490719945736622	-0.3125835838824375	0.020393701510635298	-0.009172116910174102	-0.8160450796276206	0.008945980109459666	0.3840138571349367	-0.5018458901369053	-1.1943150611086673	-0.010835493952261998	-0.4978041502045536	-0.7178900167195815	0.13462560892059217	0.9641543700779074	0.3733503779498982	-0.15980362323827016	0.4961039148129913	0.36237401943750713	-0.14093022421939108	-0.652260580785806	0.8223670423793223	0.6381096172290318	-0.35988914865295873	0.3090512074183802	0.17052534017454818	-0.29760365579586123	0.08743756238016945	0.9407744874921505	0.027438864363796868	0.1697383767845608	-0.08322268648619066	0.40831954013355976	-0.02731564013856866	0.9166332016688564	0.100710621212952	0.05790964389703359	-0.6198101724246542	0.2822376999863416	-0.09322152616650559	0.26904906331788747	0.6788005752937868	0.19791352089844388	0.6685801352546051
0.49627501786938283	0.39752307010881666	-0.005967580668308464	-0.1390286371147004	0.12942535101096614	-0.05871087737207398	-0.30462096462736044	0.12296867895020039	-0.014547605722646368	-0.8204870525694462	-0.029425841982182104	0.30045175928136647	-0.4083228803949138	-1.1836245234601426	0.04688345747614624	-0.4138419541539412	-0.6722716058196531	0.06156421728290777	1.038333507427072	0.4251224277231692	-0.15218266718109588	0.3044385243660693	0.38884715965399475	-0.09940323591928837	-0.600420379703474	0.7825989321504414	0.6492160309645673	-0.3409757703194339	0.25776268653791434	0.19288427422202337	-0.28594120353283703	0.06367883608845004	0.9380982555658923	0.15285475328806428	0.14540618648719905	-0.11495614472862703	0.39060543549395327	-0.13062906467918034	0.932700401398818	0.08935685518380974	-0.05809883023447125	-0.6733233063835105	0.21397261789547226	-0.033682515283926594	0.27698741361232704	0.7881437032270098	0.2427853680945641	0.7313795715158037
0.4796331527985115	0.3333625876617207	-0.007409190235177375	-0.1531419323942322	0.15402014523243795	-0.05190264021258795	-0.24405775414076775	0.16180408636227067	-0.030661927346471586	-0.7964375429104832	-0.07454302140037303	0.3187925570977148	-0.409267613066575	-1.150132382842992	0.05243877669247872	-0.3358689615312588	-0.6594389151511857	-0.1249533563257135	1.0580799407849684	0.44933749231164094	-0.1786667481131705	0.12837221223725365	0.41439285302044515	-0.06272725202341373	-0.5495716930023352	0.7582780610459431	0.573047139696411	-0.3390257024403248	0.3012552731353796	0.2199837027580988	-0.20692221920501402	0.0757679841195638	0.8622717465474231	0.11393132834472666	0.14958400742361136	-0.11660404608886062	0.39664495050063986	-0.2098636085668722	0.8782900386586876	0.05980862969381947	-0.1510091125639485	-0.727377659701578	0.22158969796363506	-0.005428281870601797	0.3281111338165387	0.9211125776358207	0.2766837479550244	0.7606658783176958
0.49011613654957387	0.25816072034916143	-0.01690007069685364	-0.17406506689313042	0.17379045165541532	-0.03164018111503232	-0.24964485908726108	0.19819528949765247	-0.03087548174865882	-0.742655173878286	-0.06243886311899009	0.29383097849352324	-0.33906148962157645	-1.1191043191954895	0.07667029139134503	-0.2923346823399107	-0.6523262447786878	-0.06813662334512542	1.1015686342937323	0.48201593695934897	-0.13922919954115087	-0.014209641209636881	0.44276033627614453	-0.009296517116917122	-0.5523931127163553	0.6591347142570133	0.5556318583703886	-0.2881692673008954	0.305932202660938	0.19320321680425223	-0.19800799875179287	0.019602314640538354	0.8111338917816859	0.1853484184817173	0.15645588890169757	-0.1350261166095253	0.3808677003019628	-0.2787202209466395	0.8418683836956905	-0.00667550561392099	-0.2097757001707207	-0.8078245555229481	0.16106585012771998	0.04590985948822486	0.3171944652049513	0.9994713402593348	0.2697220337055886	0.7677009624804199
0.48811059412480107	0.2027197899477061	-0.011723906312966695	-0.18631454165049252	0.16856360843106413	-0.06451481587737201	-0.20714296517945438	0.2983961691049576	-0.028316909579779316	-0.7110179528552882	-0.09163621227058935	0.2753120123688219	-0.26214014004938047	-1.0731749405954525	0.07799080338618669	-0.2805353720522856	-0.627434919407867	-0.045530192013984776	1.176927282733541	0.5000402603431592	-0.10169879868022262	-0.1577738186606577	0.4044478594568887	0.05651735999568976	-0.5475856798252801	0.6097574730214781	0.5770905560876203	-0.2521803367805221	0.3164644682420702	0.20439412943686328	-0.18680865326593893	-0.040849448532978866	0.7672817851352606	0.22955501811241535	0.17626562853078354	-0.12230055509400713	0.4371575773922641	-0.3273331736337392	0.7176972207424012	-0.13459977443603233	-0.31004982379170115	-0.7432564995083132	0.11569149472642418	0.11777174247724898	0.3805621559244334	1.1753342608247643	0.3307345591453722	0.6999815910772847
0.4652214992837286	0.13253963141564873	0.013713027994967866	-0.2084541690898704	0.17992650816983274	-0.10643261642095861	-0.12386308284730255	0.34470933399483755	-0.011507418825995092	-0.6413680150984	-0.1207679671908631	0.32340638589927284	-0.22422365338116967	-1.0541532825039783	0.09722449411762102	-0.25708009507246204	-0.654974208673572	-0.006709417588076217	1.1891726161179705	0.4942585793145405	-0.12065188126509796	-0.3011845749292855	0.4429110312179775	0.11117304113374357	-0.5742517692485214	0.5601781522779156	0.4764886773117974	-0.18887380186520533	0.3047219009600005	0.21984379088056732	-0.1315372426912599	-0.020174215791460108	0.6939960680052264	0.20162535674855436	0.16606102301144016	-0.14102552538657948	0.48856936507638987	-0.39404731742057814	0.65862806235355	-0.11381155386308839	-0.3010806495576568	-0.7630044433461152	0.057465124561385084	0.18439766499244775	0.4085436636685781	1.2610412943523102	0.38610330981861607	0.6860959656507575
0.4793252209578595	0.06794939417194164	-0.016109518427029797	-0.18958579781371487	0.11075436663304179	-0.07949325944810684	-0.06267551449056838	0.36587825087523723	-0.09183438182013835	-0.5961238357050467	-0.12030383332624198	0.2859333049325812	-0.24981309135746715	-1.0290542452968472	0.11828940112060315	-0.21933879377348373	-0.6659824882372792	-0.015713164926669382	1.2280997339161204	0.5149080514557483	-0.17660192544917214	-0.4768664160232333	0.38400052051647826	0.12077701644762746	-0.5405611711906613	0.5564921300125949	0.4180080646370065	-0.1599456990292153	0.3319036858341164	0.23327815605081953	-0.12019313815356476	-0.0012870332191378397	0.5767941519568958	0.21675834421676435	0.18136795456366767	-0.17629609201170432	0.5509371465503171	-0.3663685847121412	0.621799397531535	-0.08712849286538168	-0.3068381218403086	-0.676237875961642	0.051667044191461044	0.23338249445661732	0.5264528656796342	1.3831408179733533	0.35906400873296634	0.5626597944706829
0.4713151950955835	-0.03459581495799907	-0.05831450937720082	-0.15157692768599795	0.09515268236667322	-0.11708984674622831	-0.02022873195971687	0.3956223732169409	-0.12735698998924144	-0.5358577204525612	-0.1771037247024126	0.2863827466182622	-0.2966386833570668	-0.9937009898848072	0.11778900182052024	-0.16463236214094418	-0.7127237566659546	-0.05271874123965292	1.2217632936604481	0.5075636693486505	-0.16065141656400533	-0.6336455229393689	0.40206844476291936	0.14381677747402138	-0.6164989137328242	0.5280561594502777	0.41432021576803535	-0.11900461626160022	0.3074229417948219	0.2274131242015492	-0.05710894622125632	-0.02238265486160514	0.5349461297587564	0.17134062990299836	0.15132504154679804	-0.2739560155805374	0.5759475839780646	-0.3768463624646149	0.5801349118373577	-0.03108245317969091	-0.34651920245996637	-0.6478223236347422	0.06868238980337975	0.2918299950600127	0.602476379080904	1.400670725913757	0.3869352747404304	0.48849479427916986
0.42078338606930876	-0.09975264563228267	-0.06958360527952813	-0.1507821835915557	0.0766979801673954	-0.14487340618545835	0.017928494367364378	0.41805766398585914	-0.13880323390265314	-0.5088485452568717	-0.18107054019674748	0.3574190274355974	-0.38808328122140373	-0.8844023595906408	0.04167080364787681	-0.11834932142507563	-0.7852103449642402	-0.09530121601246333	1.2451011185195962	0.5109697151700903	-0.14416337440078836	-0.7603941461291366	0.4662931244029636	0.10759998010446177	-0.6075814827017888	0.4105806956842458	0.39739225459439725	-0.05930576568793984	0.24431488223951642	0.27206579005869547	-0.09904918701247374	-0.06120005455496236	0.4167927110428006	0.12998916025258817	0.16440644887298356	-0.20700654634241503	0.6927565177802378	-0.34952724450968453	0.5426298576302451	0.02433367760636595	-0.4116530650772332	-0.6809887654038093	0.07551034278694942	0.3422768044981915	0.6618010910035462	1.415896101412124	0.41728700196116486	0.446414540657014
0.4124183852616164	-0.15956865727761732	-0.06670879388987186	-0.09107966053671705	0.02354785641434654	-0.17300294496632138	0.03541105503890386	0.4011143255090093	-0.16569126824246502	-0.44252372738993967	-0.20224757681202524	0.2878096124591014	-0.480243887005315	-0.8215619953450494	-0.016822197030459028	-0.15672299424952502	-0.7689796857084154	-0.08247104700738493	1.2102838808201146	0.4276616984973217	-0.17187178751105056	-0.8767725797020995	0.3875929356218749	0.17260219893834636	-0.5827195867311505	0.3986741115166638	0.43054985100348864	-0.02514819713069804	0.19847351925053588	0.33582739045714505	-0.09263210054884138	-0.12305239130282157	0.2689034276671281	0.17382908555811874	0.14744144056380598	-0.2604446574428768	0.6948308503403504	-0.3485798378906974	0.4653123758494148	0.08054311125097943	-0.3533501171437568	-0.6596843271911008	0.1727063936165404	0.3118310113772848	0.6674765560991068	1.4869836579793687	0.4764647344892484	0.43883507534146987
0.4594936019174857	-0.17626158718465648	-0.14000395346738945	-0.09535004540589795	0.022873830987465395	-0.17212747540137874	0.025578586729266682	0.40429108903896926	-0.18316095106306554	-0.4573255096664545	-0.21895023135808103	0.3147551679439705	-0.5948674733450962	-0.7419201825662037	-0.10160195727643169	-0.13635529092886517	-0.7453911957545897	-0.07659762841073954	1.1561039775304436	0.4061539447076653	-0.18132697352916477	-0.9514197070000435	0.3293257936920482	0.1221536311254221	-0.5550501600532198	0.3676595766546232	0.4104954344908772	0.06991714185341698	0.1854838393534158	0.430059339868958	-0.08616543543558562	-0.12304643168505887	0.10502956902181512	0.21577854009620162	0.12869690423783656	-0.21342243759197074	0.6926641037476267	-0.34712666125642266	0.34502326873328104	0.06154418528248864	-0.34765874589162316	-0.6349585769430041	0.24531150895297263	0.2880489632930421	0.6424735735680194	1.553821604076134	0.5253540694184571	0.37384279255794933
0.5168015088823974	-0.22896080406064262	-0.20082604075235405	-0.09226947412881983	-0.02254781723216418	-0.16320264738179083	0.038911435775751166	0.3970711695321417	-0.20574282313748063	-0.36594836034950434	-0.26213580679427	0.30848775014083585	-0.6326998732807774	-0.6242325133188757	-0.165000017200327	-0.18363372852589804	-0.6905020064793739	-0.06671809816036092	1.0516564110313251	0.3952176558178988	-0.2062447059466062	-0.9846820109937926	0.330180278170969	0.11118486420941351	-0.5264192927111464	0.39510557418970216	0.3601021776795381	0.04915747516930688	0.2208925091407406	0.4511837832450201	-0.06313366856587645	-0.11703265748129965	0.07085279440192314	0.16475591669007467	0.14873704867145143	-0.268927574985607	0.6964362943451794	-0.2500506319894676	0.2938684839480266	0.13141146444550506	-0.2944974065250451	-0.6479255002076817	0.36030201396988637	0.2706665676488726	0.6881018669094613	1.5720136887708729	0.45037226771334604	0.208756302997099
0.527013905128573	-0.23125652640897965	-0.21471405471912886	-0.03593639897422744	0.001307446282161201	-0.16586704001550115	-0.056569154472862926	0.40231585817611304	-0.18766094455337615	-0.26810666799333854	-0.2406470959662311	0.3097109547479205	-0.6644395761971131	-0.4915060488658196	-0.220634433309	-0.22202846456627018	-0.6507182951366806	-0.027435764865863597	1.0366481003064372	0.3951249169465227	-0.18938466154361736	-0.9759128275200835	0.27245636784055116	0.0038387782178366915	-0.5193509361379289	0.41815082685923033	0.39789306003099373	0.0722250551804241	0.16603015150629397	0.5099027753909648	-0.119599958025464	-0.17669870211302188	0.023806366260687988	0.19107824705751672	0.16022261181112063	-0.3208866705408555	0.7348158616815492	-0.205710360176479	0.3123549815753956	0.18067715022279524	-0.26120667929291597	-0.6733451604190904	0.46511942344900825	0.29965659108610804	0.634240913844696	1.6252404759488364	0.46724520154452004	0.16338334953839742
0.5859771230044032	-0.21960496224874831	-0.22835326406701806	-0.036402660815039456	-0.025972701043186337	-0.2109078632793381	-0.09608357950360716	0.42333787533442946	-0.14908036948052403	-0.16625032296698888	-0.22658831088249798	0.275551302923177	-0.7005590818782805	-0.38556471074137344	-0.27033262477912995	-0.23862030803815876	-0.5659237289803406	-0.053378490946185964	1.005162284154616	0.41180015800474734	-0.2131691259837439	-0.9398314092998529	0.24244364168593813	0.00884951816189289	-0.42252494245026845	0.5187953279734354	0.390196904990448	0.08416616514410921	0.19423131290228482	0.5841644012841685	-0.10646200780140244	-0.21346198767219304	0.04168549664177116	0.21497146017615681	0.2222805167859206	-0.3466845996691169	0.7519799101618234	-0.20118833368147096	0.29814900754704626	0.20574764583289715	-0.2166730526065812	-0.607968766202578	0.4752786437282114	0.27193403615427647	0.6366408649963098	1.6504688505325766	0.43901557892501064	0.15431350350155454
0.6181410120867673	-0.1844362171109874	-0.26807622076913984	0.010698079619461055	-0.02509674722242709	-0.17534971058847484	-0.13448194512024808	0.4126635921896149	-0.1435163931611171	-0.1478152493384603	-0.2216349302777596	0.2308626713586274	-0.770078368096724	-0.31296480317381425	-0.2976197843018019	-0.3078842887453511	-0.4749891399002458	-0.059594194275415166	0.9761527516482117	0.3843636311611426	-0.2830077332653196	-0.9657568348877043	0.25423523662920744	0.000689139206250558	-0.35191369138123224	0.49942547249127706	0.3773805265973735	0.07839129862771427	0.22305827127013775	0.6253336275244813	-0.09686365731412262	-0.26602270972685005	-0.07932128512773536	0.2800402334503801	0.26888774321100256	-0.39998122196283	0.7638981201653744	-0.21453516834400896	0.3136249658767817	0.2663026415204239	-0.17089472175822276	-0.6466772606979446	0.5474784990689286	0.2705576805582928	0.6006590804263149	1.6093373412867908	0.38831012544696303	0.12757002951731009
0.6574068451452793	-0.1028445283251204	-0.3122237263237381	0.05764374022954614	-0.021424989788734188	-0.1846069509436882	-0.2653096541973058	0.4337933709122795	-0.1707763502723449	-0.14141672960737264	-0.19481387683487633	0.14912707812197087	-0.838676015108813	-0.26673713408503036	-0.3538211335828415	-0.2904352268796585	-0.38610330105120416	-0.14148142876748912	0.9596786398854652	0.3722638526540873	-0.2608916358005834	-0.9384269526248572	0.10616879640829709	0.018621177996549127	-0.20893510225931658	0.5413907405592847	0.35908791079694147	0.03888643991281723	0.2900969819431677	0.6582909287443635	-0.1086438026747187	-0.28786048637327394	-0.09525922860267452	0.33554475993630645	0.34950103147654066	-0.41603410178202116	0.7075912624047708	-0.15796013379383173	0.36794455392640807	0.2359503542050696	-0.1869110377147532	-0.656232644874333	0.6290742094850231	0.28300236492208103	0.6831456340582779	1.649680652933745	0.32699742800446024	0.06786938176687066
0.6683920458255924	-0.040147699332430196	-0.3097037360912004	0.04645681652779896	-0.00564596312492	-0.21175935266693885	-0.390305174792705	0.4353726745552467	-0.10593266438782871	-0.13271145249608832	-0.22951630265781855	0.19712725046362353	-0.8759426803919901	-0.15870966267294015	-0.3657834773368597	-0.28576210601833146	-0.297941510109463	-0.13231103447806994	0.898136231248779	0.3780504516531568	-0.20471874434973447	-0.8986145638288011	0.11414579177200412	0.03424122083567773	-0.14164871870192813	0.5604246540863684	0.3868536134258559	0.0904408305790118	0.317314183032164	0.6560206356250331	-0.11398729984919645	-0.3295983523709385	-0.0910083055594705	0.33081149130992277	0.36767613047374337	-0.4436809451249289	0.7255120087399107	-0.16405743540578832	0.3853577846203713	0.16680544686523555	-0.1579119302495876	-0.6451940599354355	0.6929486083635796	0.2808599441367936	0.6156989129300184	1.5946239160138458	0.2701926335313891	0.08179755798381447
0.6822083090269115	0.07226308730294963	-0.35634275771153234	0.06158376702286961	-0.02535100333799952	-0.21770115880225202	-0.4871796290198855	0.43692372150137304	-0.08765005632468945	-0.1088117078524113	-0.24312381530116078	0.16056286368335063	-0.8827513853309092	-0.07748126070870703	-0.4018708277769978	-0.3670892203082012	-0.2004353926947838	-0.17593548324037286	0.8331772430087799	0.3800079316324448	-0.2075246946169421	-0.9242572211203788	0.07453660864416779	0.08151261757968423	-0.03444521502048644	0.6099641815443595	0.3671162350520189	0.15990823779274752	0.3804591906851105	0.6993978330154763	-0.1832654224492626	-0.35288055016238695	-0.1563175590010302	0.3870632124960325	0.4953935747993398	-0.4522009271484214	0.7115236721576597	-0.10732603241929946	0.5193900102560965	0.12584859996540926	-0.10993908145039406	-0.5986847945982926	0.7487580320188566	0.312801537437836	0.5422169864464634	1.561132779768794	0.21599125110033207	-0.010123905181048398
0.7362492793816199	0.14623188664945805	-0.4180783908075454	0.07771085970131182	0.04822791269112271	-0.25156375296451045	-0.6004077900201268	0.463395946508631	-0.021436435467088687	-0.07635971763322902	-0.25447990127780484	0.09056778817170036	-0.8195780507848449	-0.041755192991443826	-0.33213304457957776	-0.43095317530439897	-0.033377569790350406	-0.16764631701386695	0.8125892682295885	0.3618956212863703	-0.19959026968847965	-0.8717921751712782	0.01365720070298448	0.09128026158444427	0.04200630598546541	0.6329206437535635	0.3543792118791921	0.18652292686918867	0.4553329329474348	0.6775300162094339	-0.14891895702539487	-0.3725238687483357	-0.17610551902478724	0.4265893353115587	0.5537647468963496	-0.5543232687441958	0.6602005105104607	-0.11477630024778421	0.5997839191829087	0.02013785777500112	-0.08847997245092595	-0.5882203825193236	0.7681559749661766	0.30738690173576716	0.5017446425760281	1.5087108315976985	0.26022192066450284	-0.09218497818512328
0.7545428855643996	0.21488495126276685	-0.47149789462135727	0.024290029671798264	0.09646963494723604	-0.23457696954128893	-0.6847033858357151	0.5219982559923777	0.0015690477053871472	-0.0614323128974277	-0.2626216860465849	0.11854521566474656	-0.7422138370549869	-0.038325604295378776	-0.32935678022936715	-0.4140556901166432	0.05377656573768397	-0.18222792521109257	0.824635903121535	0.4426022627986443	-0.12284933899298911	-0.8682202362599141	0.06272305333080103	0.09553067500488566	0.05996031506393693	0.5522800919455009	0.34076086095479685	0.2265190635333793	0.5009242789514387	0.6145332969235741	-0.16387286448330127	-0.411369798526726	-0.18834772787215326	0.37756138649777726	0.6042005913397068	-0.586854219391876	0.6809580737505382	-0.1857945480325835	0.6979157062019123	-0.029833426442719337	-0.0760210160681412	-0.5593318916037617	0.7500702307410423	0.34054454751346375	0.462869819595893	1.4466988938315966	0.3132924013257369	-0.15355976381675465
0.7289602225157982	0.26483857794939436	-0.5145422242923352	0.029083066620627467	0.16294108462547358	-0.25886659047655186	-0.7643754677930276	0.5241090926739516	0.08236353744353747	-0.08046979229596972	-0.24329501063195919	0.10451759509082273	-0.7138177143309858	-0.005223753147936254	-0.25456666830904345	-0.3947688685849652	0.11720292306629514	-0.2640824761332506	0.8291392191116043	0.48387757527499203	-0.10274517392734786	-0.8342933451629119	0.07283138127858504	0.12230161445716467	0.07068205433275417	0.49850109070957876	0.3845278165365819	0.21246507053672103	0.5195987300474398	0.5611317082638492	-0.08861432793513324	-0.4255700080097543	-0.16088808842513339	0.3420060658934028	0.6870112781538855	-0.664825832873331	0.7228749890141698	-0.23568313664141569	0.8263123846169524	0.008084672385197259	-0.036980483444047085	-0.5630311315093172	0.7579923857130424	0.3754127530740216	0.4479290902320381	1.2980260672863868	0.38956570432128335	-0.20168434512931727
0.6776526179224249	0.335141193452522	-0.5510033890508959	0.03272143275113863	0.17027484542193058	-0.29113696706616937	-0.8833956183882078	0.5282841249365697	0.178233335713159	-0.0914854595541787	-0.20588975021664715	0.09592933348301279	-0.6873685143759523	0.016491867593026614	-0.22483013344318659	-0.3752213038685479	0.1737012238807932	-0.24987379747263644	0.847931170777065	0.46735983701071415	-0.05716140036646596	-0.8218244057954337	0.08604039184951959	0.1649564603954054	0.09711960646345565	0.4250027569052793	0.362738250928366	0.30303921232553876	0.48884961320509845	0.4967607675463698	-0.08054922687008732	-0.4256195869575219	-0.23694518028112627	0.37046645970200504	0.6907906151445256	-0.5987667462017172	0.8003792093757006	-0.2448467514594201	0.8780221539333489	0.03313246811033943	0.002982018686802598	-0.5749353043759141	0.7023979457060501	0.33674197380188825	0.41060662017932276	1.2345126206587862	0.43295548350044477	-0.2171838029666683
0.6609952674220562	0.3680096782648053	-0.5811460668342605	-0.058074052799696574	0.15832299105529238	-0.3070782956719392	-0.9260805685167242	0.4888240339154085	0.24580523252279646	-0.17239964677872058	-0.21367606031663539	0.057859789689549836	-0.6292039204154332	0.03155662451693032	-0.16836274833429593	-0.3897279363503798	0.2278115934110588	-0.21681843770389309	0.8045002568562903	0.4796468432915656	-0.010231027383213475	-0.8121242903333457	0.1234494394035179	0.2638453267342856	0.14335622464916126	0.34028262182352786	0.3298980116098981	0.37494964605539705	0.5601953380127456	0.46302647047711937	0.01802318033214274	-0.41891163140478865	-0.26885988350206896	0.33118647578118454	0.7415106255134672	-0.5504813710014294	0.8109953154563053	-0.2513416297412789	0.9134914697528271	0.022179728265461114	0.06503516403579664	-0.4930621084341607	0.6559904032970904	0.29774647397374665	0.4348930963196163	1.1224274425376874	0.4407050647077404	-0.21863986804697375
0.5676497504350949	0.37136420873674825	-0.5851093715124026	-0.06843561472096137	0.1453538062163	-0.3026277016460311	-1.0262085390916813	0.47395416658747924	0.3193485884374526	-0.24203097526735076	-0.18427194127030055	0.07012113797349935	-0.6470113025633764	0.024110793583181078	-0.1542516076655041	-0.3871232292159738	0.21291688364463202	-0.15061364368329747	0.8553028641152212	0.47084431488039724	0.0038373404851474112	-0.8013491044980894	0.16828429157503527	0.2905478671543887	0.21757759587961534	0.180290901870748	0.2948185134180642	0.45077005285552	0.6170704867077296	0.39314323019396186	0.003905991260025772	-0.39766276516558385	-0.3068247851818419	0.25470535245806475	0.7510776613742196	-0.5327929132231286	0.8304718961148811	-0.2621887682754807	0.8746939694778464	0.013523564542200977	0.1102770715526498	-0.5383114539211624	0.6928127182088815	0.2915468705111602	0.42830744698774537	1.007888564444331	0.48383756410187234	-0.3074295265515533
0.5113813233007023	0.3763214888836815	-0.5842156561329672	-0.11568835898702905	0.12140411947024751	-0.31369013812133884	-1.0442530845220293	0.43699880358154874	0.34595583468703694	-0.27287336276771323	-0.17526998948131417	0.09740555727392693	-0.618866003601325	0.05873105468446062	-0.1148337764824529	-0.34575853234415516	0.2052784779921181	-0.2137743576231969	0.830465967214667	0.4980645787636173	0.11224116104489812	-0.7739528859354348	0.11779381777969362	0.26489521821607864	0.2465990542307559	0.11029261762980731	0.2749827830517998	0.5010907599690004	0.6254900001621775	0.3074653012164739	0.010092014242677803	-0.39164280310338134	-0.20770529024489132	0.1725707674982423	0.7988773490287977	-0.48996912125113806	0.8382557831335851	-0.255522251398416	0.8931646709838905	0.056271828256171094	0.1199139775720417	-0.46972009941880755	0.6305465536999382	0.3257289554323988	0.38409508458450176	0.9553897632252115	0.5726315127482661	-0.28189533515148857
0.45003879363341037	0.3368836550535377	-0.6191108152963483	-0.1874633271876974	0.13534899828666444	-0.32371087311830155	-1.0393187792386454	0.3804858486694809	0.4461873698890478	-0.33825148360477064	-0.12739400069441817	0.13706501744515376	-0.5949592947310786	0.09782669939229269	-0.10025328100311708	-0.40102518865666975	0.2198032977603283	-0.21523922990826422	0.8208793569339337	0.5227881487228496	0.12467546315569193	-0.7700916501668447	0.1560354026636875	0.2457696511575441	0.26205672670228813	0.03508615027472907	0.3290430420392027	0.47286167043526384	0.6252598633572135	0.2782902681102567	-0.005512119337575764	-0.44085323093264944	-0.16749193210702903	0.11597640929177641	0.8007036911126916	-0.4012282424110711	0.9214281512422741	-0.2148117315162132	0.8679703080298538	0.05828448068606149	0.1080500858738546	-0.42034292303007714	0.5351331195615373	0.2529926118114772	0.27469248540972746	0.8317601377779509	0.5687158370533287	-0.23715502249291737
0.3792045270078062	0.3059438485323565	-0.6212757420995252	-0.251080371187644	0.1865740987648186	-0.341617665975733	-0.9352161977699878	0.35647678274176053	0.49449030545492506	-0.36122462526887295	-0.07651230964569426	0.11635584112287065	-0.5497715708475064	0.09058444694137524	-0.08202443511992183	-0.4850481102667986	0.22376578575881764	-0.26823891194756755	0.8601777481412931	0.556978262521882	0.1291467928728674	-0.7676887317011123	0.07729379194429856	0.2437336253992207	0.3488134315603693	0.01350422123891959	0.3381173497488274	0.49588208541263573	0.6051316097930123	0.19170033792457414	0.04525038913121876	-0.40414761545336103	-0.15257836981312897	0.09334419037222544	0.8358318127145935	-0.3898364365385921	0.9471660144616972	-0.2050728611811025	0.7755139666896623	0.05209457217777917	0.08933704472483839	-0.46737357279093616	0.42950986037346367	0.19584539074743507	0.22916654088768804	0.7833251684014103	0.5954749050622746	-0.2624978259983024
0.3117645279739975	0.2337160741408341	-0.5549135167666572	-0.3836282812839417	0.20859515705485926	-0.31695991989472355	-0.8970178540332368	0.30794186924752315	0.5219650800289537	-0.41512310425674126	-0.016569459739932107	0.12784285129382755	-0.5227091233687626	0.0852429092885072	-0.04103594212262985	-0.4720255223210176	0.25351378365373767	-0.32198635253141805	0.9329142290241037	0.6125807598056532	0.11472700349543159	-0.7242975694064449	0.026777404647818158	0.17382298760483114	0.38532052504804676	-0.053438371794226766	0.41662773033727235	0.48281326924716367	0.5699391183863879	0.08812657059291693	0.06970037511751469	-0.4292388742366284	-0.11197203271042995	0.09239675508312022	0.8713861832048746	-0.3569398243165554	1.0270150563992142	-0.1821878407305709	0.6931321702263037	0.05716755759508553	0.07017152751700742	-0.5684590017519718	0.35959603297883636	0.11185983071453187	0.20351336210426463	0.6931061952985145	0.6496718762265148	-0.2015453599836306
0.2728365217852915	0.18773055500279662	-0.5022737347561722	-0.455814010101858	0.1367365913789525	-0.28845570003772736	-0.7954809773156504	0.270935337049271	0.5518848776227099	-0.4139708243053545	0.01801767778590234	0.11424434535182684	-0.6048865014468743	0.0540970780035688	-0.1047093362720453	-0.5000541707896184	0.24125144512073454	-0.41374867251097197	0.9779434060070253	0.6290018120482451	0.10412626745103874	-0.7730854033988162	0.012012790738035132	0.1656102847478694	0.4148402888207702	-0.13593179751431456	0.4801417604291306	0.4911357292632905	0.541770766718191	-0.046086110642356196	0.02668255661287696	-0.45122196411615	-0.11177699681584745	0.10692961709246432	0.952638460794971	-0.3290582302833705	1.0370451464856068	-0.10483958842803691	0.6450405343038386	0.053016354682745924	0.08084666263386003	-0.531824762566486	0.36393291755008284	0.12981002802899042	0.19524271111986724	0.6630174705693451	0.6493530592693784	-0.15265229568136154
0.24485524720993776	0.17225258676105754	-0.4709658800333917	-0.4983901962003098	0.14402058728803852	-0.3603097728617393	-0.6840085459175237	0.19617176776439038	0.596389109814285	-0.47831929828913405	0.06936456722645937	0.12489721918971133	-0.6380471706974273	0.10297339104788436	-0.11503992584557121	-0.5173305095461114	0.19595070855538252	-0.46868771477207744	0.978076642790661	0.6424131813399094	0.06899987297385755	-0.7152326625233218	-0.07732836742983176	0.0991187717737563	0.5156215617048387	-0.0818891319236452	0.5289425123427792	0.49364303326995607	0.5584202745792137	-0.08706922625134017	-0.002081080820608755	-0.3797354107339811	-0.11361103139950171	0.08705863787832853	1.011896249198376	-0.3127517442967706	1.0377846416152503	-0.00016438216798208004	0.5143180492967182	0.01776908633474991	0.06248828252342381	-0.5342129139340319	0.3958708702607283	0.16391797760932988	0.20339452626720567	0.5700178694690325	0.5823822357389534	-0.07318431257196434
0.19189672467748825	0.16343773719547233	-0.40791506758834417	-0.5989759624572668	0.10664281535418818	-0.40352180417300554	-0.5746146238920331	0.16773561457301306	0.6041446585527924	-0.4313422792674884	0.0928108758555236	0.18548106415947493	-0.5844073490064428	0.11679203630509487	-0.17605525392597637	-0.5167658187061794	0.13786431492334716	-0.5057006863600829	0.9759803185888327	0.6469669664992441	0.06188768143139743	-0.736099065425253	-0.11954130213293643	0.08715831928694773	0.5793108073046203	-0.08068572341334598	0.5813759127666449	0.4978068959636802	0.5423081832003024	-0.178285798561306	-0.02028163479476077	-0.4019900563028612	-0.13824712625576757	0.06378609889513862	1.0433235809020902	-0.29680112850461704	1.0496293122543352	0.11040189065507904	0.41962963120181146	-0.03049450564605454	0.03389945731663781	-0.5057388551800137	0.4250752011787151	0.19310529420771558	0.23252120286117353	0.6082782819718938	0.584567283235978	0.011141834503508441
0.19622463326430734	0.12180344641644592	-0.3927799617454171	-0.6801113458085668	0.11250014451037778	-0.41153560613003404	-0.42832828164058095	0.15035476238983847	0.5763341818994023	-0.4426492310666651	0.1490011318521734	0.21536129055022357	-0.6072367311458476	0.0686182849508232	-0.19256284979687713	-0.5211511849999646	0.08038328139173996	-0.6232292082182499	1.020677811274014	0.6984218646611482	-0.005850252881097984	-0.734430406049194	-0.2037494188025224	0.06202673608917626	0.6234619739122046	-0.10957375382084984	0.659883933111401	0.5148632906611181	0.5772396829394824	-0.317078188635682	-0.04975988258440114	-0.4432924898027403	-0.09898489743248978	0.05024547744398784	1.0900644537504047	-0.34825947646006455	1.065733649349212	0.13214328168906	0.30993280406627466	-0.1516920200299359	0.005571591311441498	-0.443304314923158	0.4827923598993237	0.28133988313691627	0.27621567894513827	0.5772691360927624	0.5825891241527023	0.11179349290017467
0.21336512916496772	0.08620259767983549	-0.36133217237060516	-0.7485078248236496	0.06072725732136632	-0.4306191287251348	-0.21273678939147356	0.14693713245774404	0.5405957846824114	-0.4319903767302035	0.21397839223858	0.26060347347835167	-0.6403034796044818	0.023713606730185417	-0.2568500577860086	-0.5058393761420735	0.07759867837705026	-0.722943348317167	1.1030268732438695	0.7934376541645403	-0.04186985107045324	-0.7442475255646105	-0.2063700934805754	0.05679304671819072	0.6848744554750621	-0.0783665463669275	0.7466474607348619	0.5050866479150832	0.5773556030230516	-0.37669490642270764	-0.07511288932265806	-0.4640292587676641	-0.020732863054144245	0.09783062569287555	1.1664564467184342	-0.40920792073737955	1.0563027940557612	0.21012543395116587	0.24827945588600814	-0.2031531629908871	-0.08379560325769546	-0.4165111639725968	0.46390649082762925	0.3477397122695263	0.3319265400457621	0.5281766798132421	0.6378564156891404	0.20291180989592136
0.26100662352684656	0.057875738632606866	-0.31958338902406097	-0.823989844474907	0.03696653179254342	-0.4067703458353241	0.020693174962779427	0.14882269657267622	0.4859791005852614	-0.43078790124725524	0.19403263618480338	0.2704858076382758	-0.6159847346953319	-0.011768593575648858	-0.29591339378674575	-0.4762613137192764	0.11413906965998902	-0.9090334015833251	1.1197915415862951	0.9358349976748161	-0.05450431738462282	-0.7624686371754319	-0.20338779324987785	0.016120686076720257	0.6611070361916971	-0.03310682737768738	0.7784551253345519	0.5109751077659256	0.49445765308239054	-0.46154988354456117	-0.09410913163250231	-0.43197261430440703	-0.03725361062457392	0.13295929116527744	1.203740482367556	-0.45888200182834316	1.0932936168644773	0.3042435116305912	0.26252859096063164	-0.16499345209673139	-0.15214595963303607	-0.39330631412963085	0.4822079719724165	0.4693449599349915	0.37131098643985916	0.5465438018634232	0.6299261342887703	0.32112618615417443
0.29550017322357214	0.05205271582502382	-0.2682268512919745	-0.9199086539292083	0.07002885411384814	-0.3726182075823838	0.20745709460340872	0.1023126123420833	0.4880797647024995	-0.4137367632642813	0.2388125927371357	0.30395761714204533	-0.6179935346919174	-0.051435152215920765	-0.3578117208312485	-0.5007415566392869	0.12340705948181097	-0.9337433707743724	1.1841542924914967	1.0026086456788117	-0.07324202151628106	-0.7846403748355156	-0.18453848439584444	0.02376749944472089	0.720691816297174	0.03739905135153668	0.8323451023083445	0.5279487421091125	0.43524809797074815	-0.4795630205233021	-0.10456265330778405	-0.3856695416203677	-0.09250262994552953	0.11552507615539194	1.2005155133005379	-0.5274270888822573	1.063314818174813	0.344181331334258	0.22055214777240661	-0.17384315581781334	-0.1529059790248612	-0.39635790324667164	0.47163128870134424	0.5438835815641919	0.41535524591799317	0.5286237285473209	0.550084116437721	0.3436827892884856
0.3343266438961373	0.05113637889997654	-0.16862985447772258	-0.9756837830977695	0.04241249735148979	-0.38821134548430825	0.37036265079101605	0.17052366423861237	0.41693379499074135	-0.33495316897994504	0.20122758206324365	0.31923003913937953	-0.5808612313887093	-0.08132811467464188	-0.40714619845042277	-0.4568278315502942	0.1460075068479691	-0.9994245565297948	1.2332757810864652	1.0541941715228893	-0.08997570465876419	-0.8437951555860572	-0.19340248832663928	0.05002286539440881	0.7108235048385179	0.046187005951489994	0.8858318731116009	0.6458882409796672	0.40893482203045384	-0.5467502539249752	-0.03262410186796287	-0.4144323814266021	-0.07670183148729506	0.19107362233629965	1.2497137115721766	-0.6254565798028515	0.9916681192204845	0.3329551776612899	0.12033092615468574	-0.11552702995432736	-0.13018452683445825	-0.3696206056871537	0.5022954745949745	0.6606592934440874	0.46893668261128296	0.5677779359472845	0.5829359085414652	0.4048811160669599
0.3976422454876157	0.04544487381513972	-0.10819981303111785	-1.0237074991898492	0.0021664643581995775	-0.38705821893499837	0.485045860204396	0.19734243744926222	0.3837298746324661	-0.31856542171471647	0.13829205583772516	0.3368238475749662	-0.5736930860543604	-0.10503344962545384	-0.5044049465395648	-0.30911934071751584	0.10925774167566746	-1.0779046333291586	1.2427981409018383	1.1178886590661197	-0.06516519120929949	-0.8686535694931663	-0.21718500063317095	0.06064969620586136	0.6886377105445549	-0.030425328405588085	0.8695829604263425	0.6374869884426777	0.37334174328178166	-0.5300573993738361	-0.032489348458500475	-0.4078690417048894	-0.06220342532880872	0.2522238791620593	1.2947464469832834	-0.5650068628956436	0.9822660526942233	0.32506090735909166	0.19825841385570472	-0.07013712591188367	-0.09620219943938665	-0.33074237273640594	0.48168175166050897	0.7145832444420698	0.5769819929067355	0.600649557956785	0.586689455476628	0.45991956618687535
0.4374067664274978	0.04692991733264889	-0.064776264491007	-1.0469312451953918	-0.005798250948013645	-0.4453607606887237	0.6156310792228511	0.22816721171304635	0.3719257959314042	-0.25049697183375813	0.13454085549150918	0.3747530229149815	-0.5839481315814807	-0.09697891547163448	-0.5624733901538984	-0.2188341591614053	0.10911485154850957	-1.0901815496532665	1.2830679493862531	1.1120429933258322	-0.023746393230775438	-0.9105270453838112	-0.2419513005008415	0.19216741669186685	0.733356179945166	-0.022024072502511406	0.8364898688393687	0.6057671222649316	0.3646564367363091	-0.5403984818363462	-0.012979429379415245	-0.3604264393845388	-0.13810409470612933	0.2016708266139827	1.2578287084269353	-0.593751369758797	0.9407193160431975	0.28857966895203535	0.1433379914425727	-0.02957386741511887	-0.07563605009002192	-0.19805909562204596	0.41984977276779284	0.7516593764128683	0.6342854611198493	0.640963066354801	0.5993181771645091	0.46711119374047866
0.43322741201090703	0.09166601050328702	-0.03714393091575359	-1.1122946707997985	-0.005266940966775281	-0.4681035866265287	0.7120032634890772	0.24374130261906127	0.3012732651379304	-0.21237021394050798	0.13124810830560854	0.3600306143103099	-0.4946979653965819	-0.027332062404265965	-0.58753421628391	-0.09594562372321816	0.1343127086590184	-1.1215519517262034	1.2307091124878264	1.198541343416866	0.05804176249935957	-0.896694656864822	-0.26563319967284427	0.2529052021344588	0.7736619626872698	0.043112821423304394	0.7742816276208909	0.5702313897762508	0.3764605079680447	-0.4827357055704094	0.09279448128905281	-0.36717374109454093	-0.15941687459225445	0.14363684470279203	1.144646537380701	-0.5978118967588963	0.9793961887924656	0.24907865616201058	0.14623933607600872	0.08400488905950057	-0.07922006246956904	-0.06585621352405162	0.3449525430526215	0.7740341468304897	0.6310142687141775	0.6237585735842794	0.5690101567754035	0.47296812267280675
0.46674578716065385	0.0799240364601314	0.029012874475534307	-1.1975974643810798	-0.08319890759559785	-0.44926770901470336	0.6782200434463356	0.27272288026243086	0.28326027193651576	-0.11909442433392685	0.15144435728999048	0.3273508327741129	-0.38973871915522196	-0.027305846657537814	-0.6121007224520792	-0.034011120907766965	0.17956651619334166	-1.2066041993066026	1.2183678508015994	1.2413852329883377	0.11824501384996555	-0.9330878138705543	-0.22993457540583212	0.3697703404488391	0.7531977165166136	0.04954918233773966	0.6854217991706005	0.570085675326123	0.2986929934420152	-0.5435715064784422	0.17690202640096359	-0.39240369413117926	-0.15118618237372144	0.16498323649770796	1.044654692295521	-0.5616863648874137	0.9673282354009493	0.23556683848339083	0.2538414411527538	0.18483496759721918	-0.07145319397401684	0.03994435172720859	0.24718394572202085	0.7940402090086605	0.616019926155107	0.5836629919887817	0.5920181481586033	0.3946752727206215
0.464131015338584	0.07444273777367967	0.07362588370939302	-1.2263553304679493	-0.09345724486689232	-0.4299977791591436	0.7875453464044421	0.3094558841251202	0.25772682541175	-0.10513786908254755	0.10124918951808622	0.307038213069192	-0.40660910328495614	0.010994251748502376	-0.657772099797566	-0.025192374139017915	0.2977767832848769	-1.2397246476260497	1.2424628665220503	1.2792368077235687	0.17430603907106904	-0.8967622478724377	-0.2575812138099186	0.4337268135547362	0.7680822551079964	0.07540507266564282	0.5531612573412752	0.5693187175782982	0.2557295122910831	-0.5865217197699241	0.16422448558043656	-0.36219287008929973	-0.10361391136580211	0.26242948622484724	1.0187076086871483	-0.5357354100940392	0.9480534112296812	0.1910612069234258	0.3552718346551108	0.3142117527563695	-0.04849213849881949	0.06975121202500341	0.11297820372797315	0.8054296227250027	0.6184835391775597	0.5448960755394914	0.5539743538273423	0.39337351469704
0.4068068079215708	0.11788667045852134	0.14847966406525034	-1.3118874899899515	-0.05155734220774409	-0.42213731977019453	0.8933092657344879	0.2997192582207055	0.26933916179583484	-0.12964101924947913	0.03785198751805589	0.29257909027561	-0.40206444190654517	0.026588495628328917	-0.7248141449611416	0.07082965859157724	0.4052647822845773	-1.2401843196864573	1.216994857203939	1.3154427529019503	0.3478909590367936	-0.8564941859236207	-0.26892342104719147	0.5182737812209293	0.7196489125910859	0.07978571786143904	0.4061967928293999	0.5432972877613432	0.21613994576183754	-0.5452144796107377	0.21486598110718544	-0.3511937741870337	-0.17915268964141937	0.29778503011811164	1.026361500363052	-0.45390115784497265	0.9136968128671314	0.16144212174657419	0.43690523553836674	0.41877235999977225	-0.058751202336790265	0.05656065178258725	-0.07833976734958537	0.8090300385479994	0.5760202230551098	0.5753993226143047	0.5331592031792127	0.3971041582689032
0.32081295783695407	0.1485684887985661	0.21177343967625117	-1.3587492631187719	-0.011545378228327345	-0.45282891246780865	0.9450583083877506	0.3353360260291133	0.3228329850075991	-0.08682732907314085	-0.03867868348009988	0.300360216997092	-0.34626112714993174	0.11084804961514867	-0.7776439929153384	0.1325293503818261	0.4004997997222155	-1.229463703533812	1.2070374536465511	1.2939443624170759	0.452783087305035	-0.8200442100358453	-0.27285025517327105	0.631120018708492	0.7037148012746799	-0.004412610844325482	0.3144580756385846	0.5025363559125495	0.1647548819715347	-0.6626552309729037	0.25616403948256705	-0.2958238531596985	-0.19467810289732645	0.3120040096135	0.9516853249923803	-0.44842081341693085	0.8729229579559764	0.13596685036276826	0.47448288299432206	0.42573830957421394	-0.02754333100903999	0.07409009892813766	-0.17451127872681166	0.8062747112712272	0.46722360906336685	0.5929228765625487	0.4627287701259092	0.3217513926542721
0.22358198358479422	0.17138045140564145	0.23665015083157814	-1.404561998224143	0.0012969080604314676	-0.5236542926918909	1.033658383703496	0.34952922444606227	0.3366501880095345	-0.1258857085092678	-0.08893123894627422	0.3240086223472941	-0.290469966848743	0.17816848785050624	-0.8126086590066569	0.12528753716827948	0.4320181572605568	-1.181441269520492	1.1619320883570494	1.2406833811221023	0.5771207972566714	-0.8165398009268383	-0.32954939230298963	0.7938582181738405	0.6630661781582134	-0.007127961179423792	0.24186335880010262	0.42046525992193756	0.18472823246548287	-0.6271134710209674	0.3458386410181515	-0.3288691982097293	-0.23097175191889993	0.3260741265018898	0.9013020780094507	-0.35550708280585774	0.8047224468534907	0.07753892770001612	0.5321685158338701	0.41988159412744047	-0.02502929020849659	0.10280488579755358	-0.2755566065060384	0.7417677786333987	0.4571088560595234	0.5114792204884949	0.45556501985622455	0.2611752956338129
0.1419234017411199	0.17762207181913764	0.28461383631054443	-1.439360723098582	0.024099210055064775	-0.6005165998084251	1.1047595162207493	0.377511304804736	0.3871149101104926	-0.09441139777190027	-0.17756900051440697	0.29562302587835937	-0.23937407267818522	0.22534179347167468	-0.828467758911487	0.1942282247581844	0.449579537468032	-1.1642797993710126	1.0870132958968945	1.1991891231560325	0.6334797230221328	-0.7642313384318429	-0.3139968889679819	0.8938825367938719	0.5861543685821553	-0.045879610129411316	0.09810830262431444	0.37357481999327763	0.16457197059706571	-0.632514653848627	0.4031059467027254	-0.24367126348146062	-0.23194997048555877	0.3951113744592547	0.8267216719085406	-0.2993162794545599	0.8062392125731762	0.046300401987769836	0.5653384093545242	0.44582661232956305	-0.09489059388562507	0.1302099246103463	-0.3509142959427349	0.7421028755495103	0.43629991219997777	0.42136487645649173	0.5170091142330047	0.24853632072637288
0.07296749326276558	0.19758385032487955	0.24220491494442614	-1.4423122538086233	0.04300831521142323	-0.6291663374133631	1.1783133211355525	0.28825814014872053	0.47164825358156737	-0.12457239899617016	-0.20762224889984376	0.34225160503522717	-0.2122254390609748	0.28977766025654106	-0.8589890267167682	0.3026316055606978	0.4629657792373324	-1.130043474964428	1.0114456697631122	1.2201925857007772	0.7182187018726964	-0.6680422755882409	-0.2467313895366538	0.9086247782736047	0.5654979605423669	-0.031596798337623994	-0.020734508994186773	0.31778151158588874	0.16231955420401314	-0.6373646991650217	0.4677187656349243	-0.1054870519501903	-0.3289230712404635	0.4579263341269656	0.7526361706731144	-0.27114510569724143	0.8636391422052968	0.020646158314026206	0.6395607789800842	0.3912420896729879	-0.1269075034924469	0.1953417787175226	-0.4818122124461057	0.7511370366554667	0.406044101189043	0.3373936325584974	0.47099417546641825	0.2109773756829493
0.008395990738214985	0.2698929358411405	0.25754131761430665	-1.4373773300220467	0.05166591381498288	-0.6897230893961688	1.2101894173818377	0.2902082207963138	0.5028900578560525	-0.12617290495034594	-0.2144902881488659	0.34337062399571316	-0.1449270591357859	0.3329711513346068	-0.8713360630217355	0.3412078311780888	0.5421653452447366	-1.1183579273791917	0.9239972727104607	1.2695443553143253	0.7526534842143374	-0.5944991585500635	-0.12776501782561042	0.9516325447922995	0.5509244897876393	0.05575271192617941	-0.1388711101847735	0.33167879984508974	0.10651433416202401	-0.6407605232748036	0.5416467454042532	-0.10307388859787561	-0.3873688388509887	0.4720906182112269	0.6339221897290721	-0.3119932207754762	0.8869443284729945	0.022192513056028956	0.5979882500351552	0.42311189367218016	-0.1831066281296167	0.2249066458206134	-0.5191804984450613	0.8234949407089653	0.3392855158502163	0.16442707341910415	0.4516176859697594	0.12280174200769452
-0.03382259586646794	0.3182580424896394	0.2375657739027707	-1.4263010887219252	0.058718174036967594	-0.737630113933412	1.3048386687183116	0.2594405742022282	0.5382954928636275	-0.19890357044266876	-0.2902272379799112	0.3079474390365144	-0.058135772431855526	0.34946317276732525	-0.9030522696057446	0.4202956649906319	0.5677117366815055	-1.015951603257061	0.7814587938158792	1.295845022592814	0.8459929955137145	-0.5332437113041563	-0.048513069787849035	0.9388107794712062	0.5220418870682332	0.13199747272669224	-0.23236299087167395	0.336872595026244	0.019711786542539456	-0.6609845368274675	0.6095502679554312	-0.06527527922097212	-0.3534816990744527	0.48458186370981976	0.5794719139382118	-0.2809006682816314	0.936649101619771	0.006821440512728022	0.6532899142218043	0.4085007702038287	-0.15980150798401588	0.20187741300243606	-0.5030729954852549	0.8755251801115589	0.3195239049380796	0.04843176955147478	0.40555040017027133	0.10370465714963195
-0.046090291667457324	0.3589788240278665	0.23617247521544846	-1.4159138342592392	0.07038287620568245	-0.7971453556908212	1.371950493974675	0.25421326079420137	0.5797559432937283	-0.2497011514259908	-0.34200303511187874	0.29448491706866614	0.026216590197013823	0.3143545499007167	-0.9108069140071458	0.4691336572127424	0.5562828503034278	-0.9351556910194777	0.6996377685339974	1.2892369820148606	0.8988515594544578	-0.5206332857797756	-0.030153341008927248	0.8915342448271838	0.472706838094632	0.14450216080453954	-0.3042389178212818	0.3156189471888139	0.00423891325759147	-0.7130914133044706	0.5989740388341506	0.015456695476722737	-0.3243535287128949	0.46585652212271744	0.5858885713782613	-0.22647931677707164	0.920552862998424	-0.0615922367975245	0.6468027705367483	0.3586053290270804	-0.1451148795285069	0.06960611050041311	-0.5322593382829852	0.9083130419139895	0.34957504417219576	0.023944694053008957	0.3608967636393997	0.07696610914467474
-0.08475308950046964	0.4776290403815796	0.20748064923631043	-1.3418855323842047	0.11993441718264067	-0.8096674585729161	1.475952794349578	0.257073066674106	0.6084410214109984	-0.32197766861488636	-0.43725590426335925	0.34306147479477717	0.006788246780539138	0.3475897152330736	-0.9376536703218777	0.5768254496064575	0.6086270197825254	-0.8034083599869677	0.651170787906473	1.2833757831523143	0.9010304170703629	-0.484153421323888	-0.05283069537652981	0.871366983304353	0.4915748815580797	0.1727900705672362	-0.3329005689545641	0.23150576860461847	0.03229934721485171	-0.7348488868944117	0.6851410632994622	0.07788361545709895	-0.3857025268980177	0.3809199324376234	0.6171168123849726	-0.23283205025915937	0.979749308362446	-0.10387882293155355	0.5907425744837538	0.36825323365775514	-0.1463214434995279	-0.028441166273132718	-0.5707563260990034	0.9707309881396405	0.3286104900210756	-0.04143405774432711	0.29652430860259393	0.13494745413020426
-0.0857709712319545	0.5838706865358374	0.20846805846993693	-1.319745495997801	0.12251369954656073	-0.8517578189279279	1.4557144919318445	0.2395298525639311	0.6696586827671919	-0.3757923069101249	-0.48029677174129803	0.33211102070379767	0.14864444297501223	0.32823374540395733	-0.8944783097998471	0.7517115070415071	0.6021701474712602	-0.7097739210704818	0.5563481004350345	1.3479817302946198	0.9825017401968801	-0.4847990756003783	-0.002392048583469225	0.8416582634901395	0.446129707185562	0.22084438808444257	-0.3470723651288591	0.18482813429942885	0.04327825950851498	-0.7228463422391164	0.7671067554169098	0.15034622742836343	-0.44680299640949317	0.2532420628459703	0.5522222635316347	-0.24275637475114903	1.0436533833269075	-0.11031213082767163	0.5017714776913056	0.27699717034833005	-0.1472871997586706	-0.02283171246719105	-0.5471555115828851	0.9430032062134426	0.285817174925641	-0.1142872677042722	0.28495904041489606	0.0745159633115522
-0.02443535295635323	0.6748917901331639	0.22056076065155797	-1.2344106978666518	0.11839748161416415	-0.912571226850219	1.4335492364281035	0.23919559865627593	0.7294407698333878	-0.37419359259294593	-0.5292684106453115	0.34147828707335465	0.23667640124118963	0.32152810286960626	-0.8748931735213477	0.8352640519742053	0.5575593815279627	-0.6439117790135926	0.47274375372788613	1.4049587811587312	0.9515731176922604	-0.47218405968157756	0.0321961028326465	0.8333333536213191	0.4776032983709856	0.29045191308916496	-0.360320221584442	0.17441930615591653	0.06490181355899802	-0.7242051372539403	0.7979981388112826	0.265866012609422	-0.43692768404961635	0.2163000849488801	0.5242955418427557	-0.19665675339625066	1.1106942452682365	-0.135481270687192	0.5313597862262642	0.23825632174648254	-0.08114492085198508	-0.036953167214783096	-0.4751882664404518	0.9134252752909511	0.31036304681037274	-0.1888103068037333	0.3319925553939062	0.01771443569666929
0.05332065614741562	0.7641356333700976	0.20795500392812377	-1.1265029129106072	0.13307334198144205	-0.8991996482533917	1.409142676866662	0.19994874916717076	0.7270712681224948	-0.39145131325067356	-0.576199447658289	0.3431194497660391	0.290151927843345	0.3336074349427941	-0.8451681993642763	0.9551334395885327	0.5781619418782777	-0.5990791905103736	0.3776633878445903	1.3581513267518812	0.9445190722464696	-0.4240605169670424	-0.04580184196660295	0.7911414029464183	0.4426523705198801	0.3807659419173568	-0.4299690481052008	0.192757971560194	0.07484979161831115	-0.697967148005539	0.8195914216804155	0.328060456776916	-0.4507704947149057	0.15945298361929705	0.5324419808077092	-0.16041741525208705	1.1820172403983729	-0.2027675682401111	0.47564002839211106	0.26617810124668656	-0.061752461089655805	-0.09760645905117218	-0.4434416747880053	0.9053219099131139	0.3917599702127702	-0.24084677945048508	0.29866425824851756	0.020992402926448224
0.09888661394319682	0.8885668145288541	0.19629228741786744	-1.0378325294710016	0.20220152325934584	-0.8915894359911956	1.3241139268391333	0.12271231524166368	0.776667674915087	-0.33473956823540396	-0.6059745641156772	0.3374324328358251	0.36662201563412944	0.40765327710174243	-0.8145522533404963	1.1040451636692639	0.5798853608716974	-0.5098695067274297	0.33691530186412555	1.3796606900591404	0.8827191213359094	-0.39616969870694574	-0.10800720145336787	0.6643617711769179	0.5076950596505809	0.4350457836111188	-0.42859589660112807	0.1932366737342303	0.08768056725886213	-0.7706187163251543	0.8334312538846916	0.4509993827903602	-0.43363209676524717	0.0533412152226887	0.5193845448904801	-0.17924420512116432	1.242764282202144	-0.20047101671162731	0.3360041313664391	0.289812383633781	-0.06480043866256348	-0.08206715200859113	-0.44318541186878224	0.8921796417490933	0.40194687816446806	-0.30808811327806074	0.3154260428601097	0.0837706846753653
0.1361591462164638	1.033907388954809	0.16941496387731717	-0.9664383798531506	0.16175636377686659	-0.8654219869508417	1.2531609466705187	0.07780280615501314	0.7653721141328644	-0.36061456792206964	-0.5760379298476025	0.37801068017798467	0.34434644573140616	0.5355683391387231	-0.8109006639449522	1.1902380229962677	0.5744143351622456	-0.5086855029354702	0.2234305167587801	1.3963938609771032	0.8977862078884371	-0.3578144235103209	-0.2382736312988095	0.6046977005364261	0.5436959390178012	0.5154038572321398	-0.400592084934016	0.13277916307380228	0.10654158795682174	-0.7933997543658304	0.8452515255599437	0.49326182195148965	-0.38524605675970236	-0.09613413219396016	0.5631435373771598	-0.17033130189066395	1.2931802972555906	-0.19393543893554466	0.3037231009648488	0.22862512072574992	0.007471014265969878	-0.08311029786641677	-0.4145150268138485	0.856862885030826	0.4419780035804674	-0.35772831393883486	0.25413369606185754	0.09550052930716098
0.1650313220014302	1.1303030689621234	0.20307884436347406	-0.9078111118821933	0.20460075981812337	-0.8246453872318666	1.2048743032898437	0.04162651187230877	0.7733301246866183	-0.38091890295289427	-0.6280156000491277	0.336936064198489	0.40053027228935345	0.5898532249228521	-0.7351489203085382	1.2128454759187488	0.6123688658118566	-0.515812572605954	0.13633359855960203	1.352572955899133	0.9887617456447415	-0.38396684920267987	-0.3452027850950632	0.6070755442866617	0.5775750258190462	0.47119514117648065	-0.37508780195299574	0.08302744514886844	0.1355190938178238	-0.8865356923960114	0.7814585237775231	0.5024377312998387	-0.3483442031908145	-0.1982136778505082	0.5701033718165626	-0.13013038759674272	1.3342883056342005	-0.191343329463195	0.24282420310280015	0.23933050201602296	0.03247846906229688	-0.17347244126266792	-0.40296601332889403	0.8316982710602628	0.4628931884886821	-0.38444966488031707	0.3108723656453313	0.07718132608640382
0.13622470663481684	1.167030278590924	0.15074865038533186	-0.8444817532249477	0.21690246019544573	-0.7741736422704217	1.1584725770625577	-0.06913502736717378	0.8675280193380246	-0.38553499133549274	-0.6284511852294148	0.38882333789866813	0.3817973394103103	0.7374448306624151	-0.6511900700475849	1.270311686393473	0.6333310380170738	-0.45914741743702087	0.026613052674820403	1.2575870318890305	0.9944390840508384	-0.4024226931823883	-0.46585882284983243	0.5708984681993006	0.5921466140968283	0.4294452170450243	-0.43243827891716863	0.027904461997169838	0.20905918352105096	-0.9468724144467681	0.6819651363868968	0.5640979654751452	-0.33314649434324556	-0.26780743861344786	0.7000251501081493	-0.11113779074269665	1.2709924652179405	-0.20802698267121206	0.20718139498433205	0.24105933262248325	0.0621659519340169	-0.22856194502563398	-0.3881821136197781	0.756334327721458	0.4681981288753124	-0.36159965007608585	0.3250741744888426	0.11362375108199871
0.10140295548525184	1.2412823784533726	0.1702616156305961	-0.7979978115876246	0.2517966926655218	-0.7534268350817128	1.0801949058751208	-0.12712935277415371	0.9629466134931068	-0.383562408900179	-0.5805001279190022	0.4251133691429011	0.39145419788894203	0.8524140082631215	-0.5691508954126414	1.280970289672538	0.6205750325689068	-0.4947746613784584	-0.0009652156012775595	1.2208747656852066	1.011055147210907	-0.34268023993732094	-0.560893150775827	0.5147263860692064	0.5646904582825536	0.40013106010361293	-0.42587195339346395	-0.007658185001172974	0.23493197457574114	-0.9915739316718994	0.6197005310596129	0.5355809028414373	-0.3738038936967195	-0.34621431553154697	0.7339111221716998	-0.131694974684456	1.2732524618147363	-0.22615133895361036	0.09518435044319196	0.2639834952912662	0.06537558175279244	-0.2966417690387863	-0.43667373192120057	0.75701211622124	0.48956870460764923	-0.36685016559721373	0.3337245069718614	0.06085604444276982
0.09460891074885178	1.3182455585952693	0.164493562214845	-0.6985549633670616	0.27943410674571256	-0.7482676948572304	0.9649678444265651	-0.20410989686119357	1.0645597426892501	-0.36018768318649574	-0.6210377112693009	0.4745626987126973	0.365551174962682	0.9895597566569604	-0.5368751903879504	1.3569166170943032	0.6110231912422494	-0.5353385046595461	0.013678063437599091	1.1787943111891868	0.9927270549446284	-0.32826599342340307	-0.6009287299879832	0.521656940741092	0.5970930977544436	0.40330759296229096	-0.41405032202977293	-0.006164958602663045	0.18210013897319532	-0.9626835797868413	0.5799066619400626	0.5382547931308354	-0.4020178220240477	-0.36617343152999693	0.7698890651309099	-0.10195933640002615	1.3067844527032606	-0.200900071759246	0.04783415159134286	0.25109199241888047	0.05260699695355216	-0.27115481945451747	-0.4372847856545176	0.752510186189064	0.4789228886013964	-0.4611130008530444	0.4386263434452397	0.08641324893012356
0.08467125862284827	1.3262254051644513	0.17289077194050473	-0.6479831516963311	0.31328704432995513	-0.7817502013696294	0.9395540434051265	-0.29831781188055817	1.1389168011145152	-0.3748327813634093	-0.6374834953989961	0.5108738926663945	0.41483461883929096	1.0690598215029128	-0.543254509089064	1.3255048228420847	0.5639692562562618	-0.5261925502344963	-0.04135462073996399	1.0491373597396163	1.025571466854249	-0.2932037447731824	-0.645611009810952	0.5386020893339403	0.554149322015285	0.3837668970547933	-0.3905489290852152	0.014147151519028811	0.172140157354932	-0.9476759968104627	0.5070844900894381	0.49906941874074784	-0.3358790154628396	-0.3674974512611676	0.8168946474990921	-0.09964967513349328	1.309969242728868	-0.2277628304671478	-0.0013584421832547808	0.22291897499601418	0.007200354893561462	-0.2907567066747408	-0.4024738860790804	0.723312622611621	0.5345438792920578	-0.5020576422151312	0.5118655918278088	0.02641763172665698
0.07341995306197681	1.3235041391406683	0.1442992107771282	-0.5678231336727131	0.36105275836187756	-0.7402640348233663	0.9674879472147431	-0.33933019595062597	1.2010008938755905	-0.3979606373162709	-0.6418853154224118	0.5462083635475149	0.3721690770504406	1.1382621784555833	-0.5693549020581837	1.2440546226053992	0.5278896618145128	-0.5303352971921359	-0.09928970620430047	0.9410443546823444	0.9745243170321377	-0.2172155592476202	-0.6467636317647244	0.4727507114568443	0.5662386119135915	0.3480325266104064	-0.4094955620328478	0.011010729663803235	0.16096838788081305	-0.8940189572537802	0.4323828828120509	0.4606931575621817	-0.3443915892265974	-0.3494378165052444	0.8618702937197436	-0.13739730329793698	1.2899947496308435	-0.25862676009401336	0.024844526970632698	0.2631205591715404	-0.008082788739376479	-0.3911911085097716	-0.48774655659332433	0.7862282977315885	0.5544855413679802	-0.48697689568115743	0.564857066700337	0.05949437381833642
0.01642327062904094	1.3262664521938599	0.09126267656566846	-0.5017482869304295	0.34669992987304166	-0.7050488501596883	0.9460243351827069	-0.3997858200583453	1.2119670775973708	-0.4871723805034073	-0.6161727251332759	0.5667393390034311	0.4138963611775205	1.2348365185013253	-0.5541602439246436	1.2002220702697834	0.5785211947069235	-0.5440889891549417	-0.13085111049700854	0.8308607395469594	0.9640984397442922	-0.2150266347688726	-0.7062283740824454	0.45769882586944205	0.5737022197741666	0.27933550987795785	-0.409223559895276	-0.03701756641011387	0.14942496535769637	-0.7403993908963054	0.4183608049787244	0.35974813750049656	-0.3114236446346224	-0.339226600738	0.8119029390455943	-0.23922900118193838	1.265908191288123	-0.315783994567438	-0.015593517119685513	0.24290012067470634	-0.05596491050697011	-0.39735616392311973	-0.5933829227031924	0.786140447999527	0.5903924554813289	-0.5078954935400883	0.5370957882788601	0.11023327508968919
-0.06838684062395747	1.3172361057238775	0.06477056588896567	-0.5097524470493399	0.4019748727871966	-0.7355531988651951	0.9041248842680865	-0.4476271281742423	1.3287093411388233	-0.5468041968676205	-0.604870349393259	0.5790162066076552	0.4367494887030242	1.2478118092829615	-0.5941164453564589	1.1147370439863091	0.6034838721895415	-0.4903462339336902	-0.16860225272604604	0.807090029556241	0.9109669044991113	-0.2061183011389783	-0.6853320321722035	0.44915867932935016	0.5560493725713535	0.2128829427328655	-0.42839894510963655	-0.014395168843096207	0.1430318698611851	-0.6307444206387633	0.3708635479879267	0.2940917260147798	-0.37583525780713406	-0.33452034947994946	0.7213670002311037	-0.2666484205342526	1.29127953327008	-0.32094395204257975	-0.0065086270726468914	0.2168108123081567	-0.03882360007992933	-0.4841227313075935	-0.6380505287766454	0.7635726022429431	0.6217393320621902	-0.4777340004721409	0.5451757733707991	0.12112491750344548
-0.1206156652678517	1.3051865222018093	0.020291652546120163	-0.4862433271408079	0.4319100304055755	-0.7286694719603143	0.8975021176809307	-0.45445313879667015	1.3981327876493181	-0.6609809663207168	-0.6420865110655618	0.6413462355724082	0.4065757105761051	1.2480726458017695	-0.6220245943311952	1.0280723117590567	0.6290546634691333	-0.4618988269761176	-0.23548275326993143	0.7262535919458871	0.9657383145790698	-0.186784355510226	-0.6536525126049726	0.47921744958676815	0.47489291036117126	0.15694194792853675	-0.47718326845140185	-0.000534784020090523	0.11856438689653817	-0.4958033333081907	0.30551472645173183	0.18370011583799606	-0.3195842709326441	-0.3245521775724777	0.7052516969131718	-0.32158142887895336	1.3281567723751386	-0.3772195106475951	0.06786689337016186	0.18986200064397643	-0.07875191202258144	-0.5233229311310116	-0.6992732135779586	0.7399011749553324	0.608796344325835	-0.37991249087896367	0.5219378079441707	0.10078001862811847
-0.17005509949653758	1.219167151164006	-0.01475320663523036	-0.4246142990968229	0.4847132152435898	-0.7189828779313914	0.8774182892109563	-0.48530962725374005	1.4656187963372391	-0.6942990793976364	-0.6996869172279636	0.6584904178268962	0.5027136851057294	1.1344607122793726	-0.6778578346987147	0.9261000117488851	0.6842820810417602	-0.43326568971248475	-0.17006676613569166	0.7076519754747358	0.8648890827524542	-0.1951817374376671	-0.6677703466801775	0.46178741315625604	0.46764575291372595	0.011116475218104716	-0.47274457375683737	-0.015793665570043837	0.1709097354028024	-0.35218473874337675	0.2836179314122715	0.048436446691257705	-0.3909165551768214	-0.30477270879947005	0.7352758866305219	-0.38019548427829847	1.3614017768734865	-0.4267433735204616	0.08338254077990617	0.24045942602976575	-0.11032085245903252	-0.546153633070725	-0.6790659588864817	0.7312023695275851	0.6291537378665482	-0.31037139010347087	0.5336010503678894	0.15189454848575318
-0.2392507387239497	1.210816361069795	-0.04877661912764482	-0.35795291119221784	0.4980908470213626	-0.7520233878468247	0.848321751470633	-0.5067509316713835	1.4965324477484903	-0.7354128921070109	-0.6885309623672563	0.7414513862049412	0.5182309800100411	1.0475293977386457	-0.7329876657334345	0.8013600456935442	0.6929685470857978	-0.3422011975079405	-0.13582152998915126	0.7143072030211276	0.7357819699267043	-0.17148364262854482	-0.6844070788355907	0.43154638327778755	0.4121933770152625	0.007862358987691118	-0.5135774274812716	0.004014543814852364	0.14654411120981264	-0.15932245593815797	0.2947336467881477	-0.041185096741361685	-0.421943076405728	-0.28168968920497817	0.782331433095129	-0.4219373085679357	1.379396415248554	-0.4927823653148601	0.1472005406601036	0.2608174704561356	-0.07667256579282497	-0.5767506512916145	-0.6941842809519132	0.7755874439486627	0.707704148576077	-0.29715886854991586	0.4967781623537584	0.1952680983265777
-0.2567069743818179	1.2112458346182406	-0.037919233493939185	-0.2636887547463921	0.5610637983415022	-0.8013935893858358	0.8575561489563231	-0.49299404473483854	1.545129190644766	-0.7681277877330677	-0.7311305349280408	0.7483771270625139	0.5074316358699849	0.8986262933827012	-0.7830776257055816	0.6654870209048569	0.6503965146571271	-0.2454108249760582	-0.11535391571147638	0.6966994508955044	0.6877689066650657	-0.1468934607687126	-0.7073206955834861	0.4589435559688778	0.3909385364417465	-0.08236404340145301	-0.44676977300688636	-0.03715318498085397	0.1591526495303832	-0.04204266002298203	0.34305133187232717	-0.10440522916586874	-0.41638920103321686	-0.32277492532207774	0.7422739287030142	-0.37537339802508807	1.409232628555889	-0.5405597539949472	0.18712205688378114	0.19589526920103062	-0.03373422220583377	-0.6109812677202356	-0.6725524816334151	0.7998331937114166	0.784289642986982	-0.3010691455819746	0.5138383544613443	0.28761207754315643
-0.252533406625723	1.198104704165963	-0.07002882987487861	-0.20506877670068197	0.5623002415856361	-0.7359814031822454	0.8631154388666827	-0.4851036692801868	1.5798648148931609	-0.7500924372272955	-0.8043063387386914	0.7726848311223246	0.44900041735546276	0.7567128354840018	-0.8224442309893609	0.4880795377796855	0.6508030625144414	-0.2086331345693842	-0.13636626219546627	0.741617702081675	0.5762784412272053	-0.14701117888339427	-0.7636405172296811	0.465652590376828	0.4070565806777597	-0.14220946334729317	-0.4578446742996542	-0.0212651620762199	0.2815514882795544	0.12578971126169558	0.3668471240610385	-0.10548544158538864	-0.3667524868355399	-0.34407338307640223	0.7346829864124933	-0.3295150190318772	1.4114580107093748	-0.5599332318787739	0.2801517099663513	0.179072878031003	-0.0941784213310334	-0.6646044607861427	-0.673202027533611	0.7996988961828747	0.794929828838343	-0.2787331990005525	0.5701834655235686	0.42331665399489654
-0.28059528693671865	1.135483660151645	-0.0880924687337333	-0.1792928900969912	0.5902705181177138	-0.7037715563117413	0.868144524912277	-0.47427398307812246	1.6301589169369393	-0.79730791224486	-0.8375428138149104	0.8165957710983813	0.40684257821921516	0.5878682864498093	-0.8574197601604847	0.31446319658907856	0.665570660718736	-0.1382527833898121	-0.16362480583925168	0.7175296360964022	0.5021059691251172	-0.09412300057753316	-0.8057194156702551	0.5579537239932089	0.3597289752742392	-0.25550879774916274	-0.44933312523394503	-0.039010051086328754	0.4035544039267268	0.26052565806398675	0.39097870468581586	-0.12923870278081956	-0.3327198638244044	-0.30320104578973417	0.7316679417229335	-0.31147564735597577	1.3756214816196437	-0.5517238889724119	0.33207642314843827	0.134407355268576	-0.09350487462352727	-0.6792751219278664	-0.691638344253181	0.8048842298523455	0.8616714745747153	-0.27524697530237796	0.5549544490888932	0.44751410687428705
-0.3114004518341533	1.0987623795382033	-0.12387595316783062	-0.17648033914475147	0.6219130110985869	-0.6561922363452447	0.8565579522458375	-0.4685477897895459	1.696647593532753	-0.7034972645526222	-0.8810887510675485	0.8153303495990828	0.37791773668423145	0.4843341737047221	-0.8541618328313263	0.19733915868476876	0.6680657537888505	-0.06523989158659979	-0.1893926470250092	0.7435696764888473	0.4482729629104994	-0.06254812557258223	-0.903123639044902	0.6510966464238118	0.3288042523820021	-0.3286186732895381	-0.46809502127013153	-0.017451857932580746	0.5026264864981265	0.3576844018537556	0.3520222271427403	-0.1585721950078562	-0.33910474839342103	-0.27721924952989924	0.6976602042111726	-0.23705105889136185	1.3005593428887743	-0.5037685200604057	0.3753995250374663	0.047763776851690684	-0.08306534098535115	-0.6509570756583807	-0.7212938997857278	0.8064189607900338	0.9009943694362347	-0.28191639778693156	0.4787692243874739	0.49560426677329517
-0.34726571717613314	1.0658274593486918	-0.15438759362877522	-0.13700975010334507	0.6448205136170427	-0.6489255438014297	0.7824241811347238	-0.48393751013636405	1.7273330681862529	-0.6576421468417869	-0.9210912643307971	0.8271940386342445	0.28617113375110115	0.3915876375156247	-0.8627994761968246	0.09437578460979575	0.6696072312876236	0.015002641338592576	-0.14861782639098986	0.6451379669012652	0.36717932938696574	-0.14209111253700665	-0.9796583713916881	0.7877332507907757	0.34161531148949376	-0.3736145925727204	-0.43994177938554635	-0.016389616280495605	0.5517988942554024	0.3858116460667197	0.34523791746565835	-0.14653389392828942	-0.31099910489280375	-0.3057723626733209	0.6563052880374388	-0.11851844537558257	1.2893836584114127	-0.5070498587029271	0.3877826637698093	-0.106470017269736	-0.02698786348369183	-0.5866719240510562	-0.6523851623767568	0.757179119985081	0.8820133638533365	-0.26472915156655713	0.463331555032321	0.5284467981932915
-0.3540053673038703	1.0018556640147471	-0.19493553217813903	-0.12547116307469483	0.6612007544370925	-0.6557787437934339	0.6832315803005246	-0.4601989187148588	1.8029854438498987	-0.576298857607155	-0.9890404234012768	0.8592000863224435	0.21921042669662424	0.2621902680628399	-0.8760505399965248	-0.027481340349700123	0.6504893734875256	0.16602997354080382	-0.17120424380368687	0.547774287208411	0.29049366791181025	-0.07476514409429165	-1.0467974763990875	0.8628305218787565	0.31827018688179576	-0.3959964884647235	-0.34645758798984205	0.010322623202145546	0.569509059449126	0.3565027370694525	0.30524405653452025	-0.13779037386865614	-0.28198149681150164	-0.3530406683195924	0.6761031117816846	0.00993395384947655	1.2338614382393511	-0.39831301621545634	0.4180756754422351	-0.2158253559769978	-0.015410541251171861	-0.5692211882968329	-0.5653500794159423	0.8066689236822965	0.8727436513230252	-0.2347989891988711	0.47479165861908523	0.5150857744506017
-0.33157325563746654	0.9545710824089317	-0.2573057390857344	-0.0768341153450068	0.6717939049744615	-0.5924212395028396	0.6759709265404936	-0.4616824830526923	1.7819195359871884	-0.5142543694104285	-1.0293985855286802	0.8180789883508247	0.18494248655686318	0.13467453891207465	-0.8559927102545133	-0.13688484481805205	0.629886494777357	0.20349089111957624	-0.16653997428711148	0.44933751913693365	0.23746387450466472	-0.07454347904818755	-1.0856625718513302	0.8920717872815704	0.29782074799930414	-0.4592109108341563	-0.23420117034543933	-0.03272484315571729	0.6002331402970864	0.38805289752573124	0.2830105278254958	-0.15320353040681423	-0.19403756597674657	-0.33507787157118696	0.7335408418685918	0.09953091175587118	1.1954691628305678	-0.3609580132887594	0.4574843477940118	-0.3147351473264437	-0.048788453463204845	-0.431651633120416	-0.5514361026782962	0.8554430302324623	0.8598668379496888	-0.27002446273240865	0.4709575178391628	0.4675292220135169
-0.3239005757816592	0.8927053797487572	-0.2769180844941573	-0.04470358063335577	0.664471237042984	-0.5605551881963158	0.5772919529333636	-0.443410228613293	1.7517251975953148	-0.4582780864332153	-1.0195771606915618	0.7520212837721837	0.1166730208907506	0.006370498192721688	-0.8458631374880519	-0.2210166127880794	0.5937935501358924	0.26877542927312204	-0.15858385051013763	0.3363350766259977	0.16800081023373142	-0.05370096659899357	-1.1723407211418326	0.9356973537962899	0.3128287495298418	-0.4756154356440569	-0.17940830447502712	-0.05775169369269593	0.6177377588337511	0.31267815472554744	0.2938363101171296	-0.2618831579611182	-0.19136871399558048	-0.30851622804613477	0.7884772601604002	0.23194511609005347	1.098816045642531	-0.3176789170573715	0.5041931048540205	-0.3447865324352665	0.02431910497672429	-0.3804162004483175	-0.5594322771079538	0.9103554524424498	0.8821740637842449	-0.2782511276668327	0.48911238051177863	0.4150371707576035
-0.32293762657375624	0.8876601677432674	-0.3014847858839811	-0.040337777754804315	0.6460352779603957	-0.5434792974499991	0.5500573692726981	-0.4230311829386689	1.8100319618540077	-0.47815733826400847	-1.0207287855850131	0.6921565368173737	0.03357118487757775	-0.07329407554452375	-0.7986132250869975	-0.24773416491481387	0.544841772137222	0.39268440194001997	-0.18326048134670586	0.17703230549245685	0.1456205933917405	-0.041617620362795905	-1.1593531652362532	1.0532937038675225	0.2469285921506601	-0.3881591467306329	-0.18327565944510643	-0.02972275878758306	0.6278585081182103	0.2515878085071921	0.2812916783480216	-0.30832683958423474	-0.1539067188607319	-0.22100778731512363	0.7633085607833253	0.3650373095090643	1.0032733898386073	-0.2551033379464577	0.5871415858447627	-0.45823477608388774	0.0612090229598272	-0.3685438640146167	-0.6415796834736058	0.9055881489413021	0.8814949279668024	-0.31536058710705567	0.4929751798217934	0.37175186545372274
-0.29354383632153946	0.8586216748269141	-0.31891537634906875	-0.04887561374276201	0.6284974393028955	-0.4712706710836752	0.48925536443160356	-0.3736612050744542	1.805168109748505	-0.43166069572563126	-1.037849770292995	0.5890367310898532	-0.0706490715789003	-0.08314440562319628	-0.7770614727183699	-0.19429768645828022	0.46911941611148505	0.4577973545172959	-0.22538207379369504	0.046058832513877594	0.10188298440262122	-0.05765768257151875	-1.2356251928546447	1.1348266848938322	0.20561455934818165	-0.3671635731112516	-0.1561544181659713	-0.048776938791741394	0.6517781715163231	0.15939695075260985	0.17932534111263548	-0.2857952112698209	-0.10487211111071493	-0.2703460661681781	0.7466363178517809	0.4469502833751517	0.9546512258580295	-0.17047915631538285	0.6769341869603857	-0.5948819016643502	0.09062753006689231	-0.3223770148729409	-0.6718836399338709	0.8382671668501315	0.8591223682838525	-0.32808430512091297	0.5228750256922577	0.3603311789085494
-0.25172649349556375	0.8555887554316932	-0.37118220267651225	-0.08134169589023031	0.5564784478486373	-0.40755852130223547	0.41854656008135704	-0.3815809780242665	1.7787079614811383	-0.4246931085306424	-1.020873561285905	0.5098540117749817	-0.12191103980858072	-0.1202818559841053	-0.7232293910415377	-0.2175071469418147	0.4632060212516598	0.4843865086786024	-0.25074911341819556	-0.05266629468741144	0.1232944020743155	-0.0066838415510756585	-1.2425848188751236	1.256412076915464	0.1348994276916269	-0.2573663185424131	-0.12677359440159516	-0.008920193430866941	0.6882839665916347	0.1508820088971558	0.01785566766567981	-0.3479697984981308	-0.15068638710413212	-0.19819507353885696	0.7544976599626464	0.47213119395070563	0.9129578545879097	-0.10935487018427462	0.7516911863835681	-0.7125671366821607	0.04303187415833433	-0.2371730857363882	-0.7428592786481272	0.86251252846974	0.84507426545233	-0.2863330093256252	0.48630215357712886	0.31929187839428086
-0.22382313508125629	0.8228033528474544	-0.3427264575370619	-0.06928558195498705	0.47167454699344297	-0.42817632469948486	0.35435941995693554	-0.40988576390145165	1.7521176208120735	-0.4540696202138353	-0.9575055466865343	0.4448719057033399	-0.13718477047568292	-0.15806108408275935	-0.6617203409669863	-0.17058940210923995	0.41801874395543387	0.605054261467655	-0.24628169824861498	-0.29371876415722104	0.10862941431397284	-0.02348207370396294	-1.2493095046327152	1.3194394641519132	0.04131653888434983	-0.2587769499105761	-0.08391450336528926	0.004062355266953312	0.6553346431216907	0.12593322284610436	-0.08189343996750478	-0.3891138202858719	-0.18974588522667185	-0.10207357450186512	0.7057171576737622	0.5463020685023279	0.8647132884666562	-0.059514879860740263	0.7413401683030187	-0.8304633646676841	0.07412832950537583	-0.17437139321350717	-0.8243710746338822	0.9015773247875607	0.8616516629984445	-0.2896606857908683	0.38674736065568616	0.2724290730770885
-0.20169527950355506	0.816087602758035	-0.3320687221763715	-0.042291975569739446	0.33389360933013235	-0.4322976418347351	0.3015981325951399	-0.41199878565057657	1.705770097392883	-0.4738181122394778	-0.9165744753684384	0.4050294152269175	-0.15626903341353504	-0.17519205845570668	-0.5804565311108998	-0.12696067015042606	0.40785411800474797	0.7202199676301896	-0.281862684983597	-0.4025069786271316	0.07968247827976212	-0.04275010126884347	-1.262917001389549	1.2998526317845267	-0.03472468249720184	-0.15929178691965407	-0.05298382877201098	0.005338737690236836	0.6205576920619765	0.02450485314353656	-0.17302997190527686	-0.43527004545223874	-0.23771951075262546	-0.07878823670812937	0.6784126755783488	0.5328055078737544	0.7959341283684582	-0.05810560493328822	0.7698458064417419	-0.8735389605273942	0.07408999505194255	-0.14553219291554126	-0.8376094272165888	0.929853423598115	0.8500199491984126	-0.24386504372895756	0.3024730489484597	0.33253750427247836
-0.21314145696930153	0.8438059015877661	-0.29502278401140725	-0.001895183745307813	0.23028978866726196	-0.4201883878647215	0.2931966733321362	-0.4357528392769985	1.6710495327133412	-0.5375003546225372	-0.8668796353863781	0.4111227561788621	-0.19992109710169753	-0.22789952853357462	-0.5446821170982187	-0.1348666025341861	0.3358030088059807	0.7999801614705079	-0.3010407068706005	-0.4310602041120135	0.02108804256443732	-0.06293365749860662	-1.2400668462770987	1.2442778925405071	-0.05072586279403515	-0.13756113386279883	-0.061952499628957866	-0.0021287106451432416	0.5934781546461898	-0.02273757793179832	-0.2395241040512722	-0.4856798146560849	-0.24951200341817104	-0.06259805764907174	0.6797625219079078	0.5594113941970668	0.7536120281872878	-0.06043697895405349	0.83386689024241	-0.8902093307060049	0.08437347120231953	-0.08040137209609922	-0.8498458234225289	0.9153913393563894	0.8250992077906861	-0.14656484893536134	0.20462194608889636	0.3235752440409503
-0.17244424861084334	0.8456096904912395	-0.2205345144023425	0.003837533458102306	0.11538951070172217	-0.414450523575064	0.25248360827107463	-0.46911715345550664	1.6336622875922564	-0.582774427627667	-0.8273876113090919	0.4297202196766719	-0.19342354622165484	-0.26781178359086183	-0.4776516027450423	-0.1252592397209521	0.3162944049515397	0.8657447720064807	-0.3048579789141349	-0.46123354957714346	0.01605752554234616	-0.03646406615445334	-1.2429477401028248	1.2522268734858089	-0.11488033272664584	-0.1524943087062106	-0.04947914757138556	0.03433821686560672	0.6367967353667312	-0.012081967621910225	-0.3526709858477197	-0.47382385251997156	-0.2877392478340731	-0.011986289415495862	0.7261360270956688	0.502677404954228	0.6391119430641679	-0.0016757499118772751	0.850986334282563	-0.8979300825042211	0.037312231246792	-0.043783888927927526	-0.9614639174617168	0.8792959687809055	0.9333202373668549	-0.15962381567839667	0.08448624078734206	0.4058523952776116
-0.14007678318218256	0.8353577388182348	-0.14606944909017688	-0.004083592634206731	0.014216270635164919	-0.36104347801784664	0.29457482516519384	-0.5215843110038281	1.5993857372976081	-0.6103665282529817	-0.7966860658512831	0.42668320807835397	-0.24096050534875713	-0.2370435403479531	-0.4088106714300044	-0.14979231837944124	0.22081933045340837	0.8915422645093711	-0.2608712897383122	-0.41557562286108035	-0.0765602106796213	-0.06446357475353941	-1.2138341859954245	1.2210294146607934	-0.19512447085102583	-0.11622360869011454	-0.029286092896094573	0.04350971800749838	0.6753070104670025	-0.08208875759294576	-0.40954903400385795	-0.43575222924936396	-0.3638652979965604	-0.010047983005780572	0.7451106307645843	0.4654953468263206	0.5650248866703163	-0.05236587117031548	0.8440500877856538	-0.857921657366991	0.05088629284716748	-0.01906587297815556	-1.0327565628982707	0.7549407269254959	0.9511272509137706	-0.1839486828341625	-0.011153552833410485	0.5139723369174212
-0.1273454291713896	0.8362751399255259	-0.03232283812669956	0.01976095273724593	-0.12567087695196855	-0.30714766164505086	0.28006857061534596	-0.529089008872725	1.5769060759743758	-0.6323146753808683	-0.7512003664671874	0.5062492437513331	-0.3122681539403979	-0.19614666045587872	-0.33060397141857734	-0.13678947867941066	0.1652334327138274	0.9790464256536394	-0.20952056752098444	-0.45096584918982974	-0.05901834658553636	-0.07492671577699907	-1.1966248447918593	1.2477035017449436	-0.195938297774232	-0.05415027908717988	-0.05834162404782136	0.04662263374074752	0.7319592702202353	-0.07823110945389236	-0.44563598553048206	-0.4401215547119248	-0.4438739833184611	-0.04559512249237519	0.7993892084296464	0.5083268695439356	0.43073981142354817	-0.07522504788153409	0.868525064630389	-0.8132644096594477	0.082816690917184	-0.05089141446174441	-1.0961416366964996	0.6908981428714227	1.0657973681778494	-0.1851532182049685	-0.047652374482892716	0.6155777767210104
-0.06879748161330064	0.8354012182642011	0.08940758904012173	0.04101507402360453	-0.24373635093424534	-0.25457139866585576	0.27196312428350555	-0.5984070739078904	1.576261429268956	-0.6103710815845759	-0.6860362041348376	0.5395134633542563	-0.31495004557940315	-0.1870757987037867	-0.22511041086832653	-0.15758259262087695	0.06814413432839303	0.9800950604559076	-0.15821000184450656	-0.49970996203873047	-0.09336625832680702	-0.06902834457181695	-1.160725655314492	1.2658726516681953	-0.1919416155635506	-0.052725043312509455	-0.04438046367518223	0.06723080346872337	0.757037951542669	0.0018441310917923226	-0.5696033470891919	-0.30873074950807	-0.5253555463832903	-0.06647904216545786	0.7714138759816539	0.48307521052454777	0.4444300066214396	-0.07984602902464041	0.8729586356827765	-0.8362774628840718	0.1332196332442316	-0.053496137353062176	-1.0873991692052913	0.6650581598266863	1.1562015695824743	-0.12766821241000362	-0.07973345945669526	0.7496321078021442
-0.07025042241137759	0.851172627158405	0.1789649856850354	0.09070815632694759	-0.3620592558865535	-0.22106391893196017	0.25051118289600116	-0.6674760061407895	1.4971301960417451	-0.5575778664298128	-0.7188584813502181	0.579842750411734	-0.35543415985117083	-0.15417381722229473	-0.1342239752921303	-0.1857112262089325	-0.04522369348068912	1.0584183675553318	-0.15210009685732614	-0.4602253145387373	-0.11681058746501387	-0.054580047532178946	-1.1385555973952282	1.2313479714712467	-0.18569392711024296	-0.18314156778457363	-0.0775425254101713	0.12467788508771638	0.7647669516945744	0.013103465825805637	-0.6740043867944372	-0.21906868067466795	-0.5373499857081897	-0.14230532464372697	0.7389766381279091	0.4467494604223332	0.41202448727671176	-0.12901267566402455	0.7900534880114433	-0.8022218819804324	0.17657046073050894	-0.046193446107590505	-1.0943598486038153	0.6585065881592385	1.2697576816928455	-0.09521772694941251	-0.18686136820850388	0.8147274130604734
-0.050006401932832734	0.8417705770332187	0.25608068877918144	0.12338560185583498	-0.4956140988772866	-0.240012185235375	0.15928694154500306	-0.7265642693825882	1.4781512529465421	-0.5108386105057996	-0.6812400154892958	0.6561199925071158	-0.39286435780733703	-0.19113688511008994	-0.03760203290060667	-0.23892842450419885	-0.13055250000511567	1.1060427990105635	-0.10454264005585068	-0.4170608627114564	-0.1790897595833229	0.015269434138120697	-1.0985526877041525	1.266014623066356	-0.18390663003607405	-0.23280982787490556	-0.09686271476437398	0.1615970703852799	0.8016871782165877	0.060011973148879315	-0.7439021330060345	-0.2504916275692212	-0.5906367112311393	-0.21376901903824802	0.7246557111363934	0.5108452205377132	0.3641858767341871	-0.16393148547761024	0.6940406340526276	-0.7246294553323714	0.18087402116168408	-0.03618055284181636	-1.0904977660409307	0.6198439197850457	1.3587739994857784	-0.04034797894163639	-0.2553737824494782	0.8679596909218326
-0.029317705120955263	0.809193222077669	0.36381447060566685	0.16402973550982974	-0.5990527697313747	-0.18368308886595464	0.12041876764904894	-0.8037662160973553	1.4204441510037267	-0.46565728688555064	-0.6517379018742961	0.7569142986338784	-0.38566671029482213	-0.21654522748404995	0.009362529316023573	-0.26714401197576104	-0.21144079075324074	1.1466528627605341	-0.02205739503441646	-0.45894025524666854	-0.2142057973057027	-0.014833954232425173	-1.0970296084534699	1.114604371067605	-0.17611730774992926	-0.25855310591166425	-0.10595271490501283	0.17118368964126152	0.8066751713983512	0.0635684759986247	-0.7272140356226388	-0.21967249139429632	-0.5940454244866379	-0.2415574085229467	0.7263773470368964	0.583364867084208	0.2998181119119655	-0.2129428562002748	0.5940707986945961	-0.6025863503485305	0.2288449920906918	-0.0725422693690522	-1.1344916763341448	0.6159794372416693	1.4566964102510163	0.05422713990028005	-0.2620020049274959	0.858595494956964
-0.00342142137391892	0.8214817145135005	0.3842589546730736	0.16822724779699186	-0.661967674766666	-0.16214635183232767	0.09111475178371783	-0.8015883443514447	1.3969084738491149	-0.4038178470888008	-0.6815789222436546	0.8558454072613163	-0.3459581044217374	-0.22093646667251648	0.10890455725472041	-0.3014361476958379	-0.2772249281317405	1.1744267678391869	0.027573034067414116	-0.401940339013443	-0.2352373123926176	-0.023238007533088873	-1.1159015122939553	1.1139187271688313	-0.13468571196652712	-0.2387598715272214	-0.169083109711844	0.18345647098602405	0.8494419085021209	0.07422814887078336	-0.7261134149609263	-0.20552038997465102	-0.5573068630923597	-0.36639449039284944	0.8077872773689988	0.5788486974792463	0.21755956510666113	-0.27251352924082684	0.6330025792526235	-0.5430938689172511	0.23385448925236102	-0.062086751942606114	-1.1377443020990121	0.5212384823834324	1.6158598804231563	0.1111381835320582	-0.25051763937323496	0.8643718251975013
-0.0007780585588620908	0.8354878731040646	0.42709439183367703	0.14746577183553738	-0.6660682096830575	-0.13912924342130722	0.017757510780053786	-0.8362204364779403	1.3590485720147643	-0.31395448255623654	-0.621916042994763	0.8999295016114836	-0.35282150441006843	-0.2272299732815522	0.16885998759436105	-0.38903819303166065	-0.38622042029675197	1.182010597047382	0.1772002205378747	-0.43313687781152066	-0.24524685035042587	-0.035712587985266185	-1.1141060768578221	1.0894928906418533	-0.110993706546144	-0.2563064907033238	-0.22350076062606505	0.14500104308673495	0.8732899963930112	0.11110366185153267	-0.7093842806110906	-0.20986266891660055	-0.5203994726978886	-0.4060890629997645	0.8732550570847544	0.581915931412298	0.23143995687400104	-0.2740026711177606	0.5968232330802659	-0.48679865658397903	0.2547213697987525	-0.10068866420451421	-1.1361388698988866	0.4615486649504995	1.7262255541868785	0.19720966389560873	-0.2367334598635769	0.8465941774911393
0.028988034019355947	0.7953149173824129	0.49190652347379904	0.09261726328717998	-0.7379206169063376	-0.1395511032895977	-0.05929121992589335	-0.8658241528726116	1.285030499626456	-0.24714469528025398	-0.6097076578217621	0.9151930678288563	-0.36631361290198183	-0.23459019659274763	0.2585618192668392	-0.39032484988283656	-0.4267257047055444	1.1323833630281261	0.27080784528549107	-0.4554905225188782	-0.2557188793736091	-0.03835757325008021	-1.0794353988732786	1.0633234162069254	-0.09226184421974702	-0.22908436423741993	-0.2777951685454952	0.0984631526766911	0.840506779315007	0.22225700066419957	-0.6992118241160378	-0.17971648770738607	-0.5090842123332137	-0.44359372468302166	0.8811098826960988	0.5774366781379181	0.2271174619380881	-0.28030476364357565	0.5833113210103343	-0.47369339774073305	0.2952215903439956	-0.15049327263155327	-1.1575150089152548	0.42739737271884853	1.8809279606564377	0.29709139493229014	-0.13935142170896103	0.9276605351070284
0.04432418397553317	0.7318563619421162	0.5206092337577087	0.05926675318441761	-0.804669063073354	-0.11469773670514512	-0.07564739050168792	-0.8875010760201192	1.2303055518030295	-0.15789513964378463	-0.5776756468988125	0.9272349750946599	-0.35662695390854926	-0.26186046665296925	0.3044164438126957	-0.4445427286331136	-0.4864428095472465	1.136999863460255	0.3243522276677945	-0.40703727249383836	-0.28357478772052047	-0.02036682803300821	-1.11948352497961	0.9782066022781961	-0.04391060754178887	-0.18668326494647047	-0.38401612412512215	0.013145802475922364	0.8612500495119371	0.22065574740512856	-0.6400379017780515	-0.22208239597689916	-0.4403544850153939	-0.4709275420255987	0.8381462522492928	0.6397913504314436	0.2400188135660235	-0.32712492935335435	0.5794762559837674	-0.38691419494202495	0.31755788488401404	-0.17745873129348289	-1.1008515563143604	0.40926384245839487	1.9987138009824506	0.37492552960316866	-0.10520946639904989	0.8444906634521067
0.06752127585906484	0.6901720393950209	0.587683470288952	0.06396555451419195	-0.838818830423931	-0.09281763626564252	-0.14085565799186947	-0.8921634309987734	1.1604758855675377	-0.07493947609718807	-0.5160918766826834	0.9922232682743362	-0.3414283598749833	-0.28558195781978946	0.3913055490581015	-0.4799439765378658	-0.5159035283403625	1.0824999283166905	0.33837340768659924	-0.4680153797343049	-0.21697344085803305	-0.05336743874130991	-1.1318753347824488	0.9588190023188113	-0.00862828339872466	-0.202308355694128	-0.48438822998829634	-0.049552311731235074	0.872875439194738	0.2608014217722967	-0.6315681485585374	-0.2161748297696869	-0.3391712064790545	-0.4988531268874743	0.8543463166074371	0.6348388785538737	0.26332029021036324	-0.35259648365900853	0.5318160980062396	-0.3298307313014065	0.311776375862993	-0.20536885609158614	-1.0997413548420831	0.40144735109220075	2.1302434778455384	0.5253727538445739	-0.10341459545204892	0.7874855992083485
0.07530736611036902	0.6242926213758015	0.604647399551848	0.052972702846782106	-0.9277750010227039	-0.1725357268868205	-0.1756467570575973	-0.9242883116798503	1.0869265058253395	-0.029539760835678597	-0.5656247149780513	0.9644010231313628	-0.30360303162245816	-0.32720017719258737	0.4349597820431665	-0.5510549927817239	-0.5720841315823393	1.0213973548720552	0.3118371361729426	-0.422978266950593	-0.143620065240252	-0.06223038867170581	-1.2031270181901728	0.9527951393590582	-0.026354329110554225	-0.1958177324389227	-0.5348506228026142	-0.08054160763797408	0.8571950986832995	0.2069751129802011	-0.6697492418425197	-0.19555872404439326	-0.21501819108629405	-0.5111839831182834	0.8139927769513221	0.6237552250505016	0.317184935719766	-0.3506191236591279	0.5294812669522276	-0.30281316551342224	0.2878081473779489	-0.22871892475126526	-1.0792254065311182	0.3102259230253186	2.1042715759161084	0.6956005910776989	-0.12005242346606404	0.7679426074521348
0.05654825161647135	0.6271893254437984	0.6412951139362972	0.021848011395653184	-0.9638106510478657	-0.2000561158330194	-0.17733959485306916	-0.879128230629977	1.069426606708524	-0.016558311443907035	-0.6108045079513744	1.0097421607184152	-0.23672926207278455	-0.3853816577656678	0.40407764073348373	-0.5642261368173094	-0.49036127325790063	1.0224867649920797	0.30606572463608017	-0.3699663776655135	-0.15426882298960087	-0.10411004629350251	-1.2086214737023133	0.980501767177589	-0.051795614753629746	-0.2240670264724578	-0.567866732171103	-0.12785625784870702	0.8637288358788371	0.14159502802140933	-0.668134160559398	-0.1250632931362159	-0.10255069026800859	-0.5175039668865618	0.699927969318046	0.6290303141417769	0.2649618116085605	-0.30455812093110185	0.5242521147079874	-0.2970518574026447	0.22958730769946184	-0.2193570725748418	-1.0909514011238677	0.2641463450095236	2.1177004134335156	0.7113462375055069	-0.18386448587057483	0.7029051748952607
0.08468264448864041	0.5777686260223309	0.6995255163513587	-0.04109391440513585	-0.9825116913521945	-0.217695798202791	-0.2515050279905508	-0.8400323701861616	1.0199125903313337	-0.06364996355802073	-0.559000355685476	1.0173409842636942	-0.18699974968208244	-0.45478103926448893	0.40676599386628604	-0.6102603993923564	-0.3808816184974531	0.9505385015396847	0.3834015480196901	-0.3583790772274287	-0.1441977641378859	-0.13949621357575287	-1.2141809773907852	0.9721555734103099	-0.06267660698059276	-0.16532515283931074	-0.5293024043417797	-0.23184687134701773	0.8643771538136814	0.11822950927262617	-0.6121568565257609	-0.14094043761726688	-0.011247727022282383	-0.48295530330531433	0.6184150201104632	0.6694669623044249	0.24694793282783456	-0.2545027661132905	0.5412810490932274	-0.32439568083514425	0.1555272287474892	-0.21259638263605823	-1.1189506485081275	0.2097923805704882	2.0658083335516118	0.7901361941398061	-0.18541475207253325	0.6981265216746301
0.09677480887117308	0.5089605784677962	0.7591123741269551	-0.1053945222493456	-0.9545261143166973	-0.19207479929261434	-0.20186270957369282	-0.8340280853687432	1.0072888824506303	-0.11119585207262887	-0.5604724129473901	0.9904513200371557	-0.11057573832686288	-0.5055507795357088	0.43634702723285584	-0.707027988225234	-0.2854139720086154	0.9173477727812512	0.3747048197787215	-0.3811741896200129	-0.06786173165655274	-0.1847095176341313	-1.1929055963195574	0.8360195304288769	-0.016396324512575573	-0.19082994186525568	-0.5017614224282114	-0.258064071900849	0.8433124854678876	0.12938652529434258	-0.5292920398627171	-0.10566026126642973	0.10149082810306749	-0.4456461731483401	0.549823277070281	0.6356213808547951	0.17646585967726697	-0.234268926539254	0.6105353795404872	-0.37225664464804104	0.09854688421164502	-0.17822183201871883	-1.141415219454252	0.21828455152536952	2.036326959785663	0.8397885581569998	-0.251803582467478	0.7708332204516831
0.08908001745208924	0.4454359677153584	0.8013275225651733	-0.1622069366594316	-0.9417272432063918	-0.20332304720188837	-0.23017828668410578	-0.7866779348063101	0.9574665821252424	-0.11825905923111146	-0.5017279303572252	1.0021052877067858	-0.152225742216448	-0.5728331886804824	0.45024871975007363	-0.7497636895845442	-0.19329791930110654	0.947102484545996	0.4059141996127811	-0.3408557736801342	-0.0784867994357832	-0.20633793621066215	-1.1767961245853011	0.8059287988899764	0.018942634638092693	-0.2793898989075548	-0.49885538833364934	-0.3217165346602204	0.8050774919861926	0.1367219657113457	-0.48674535109273237	-0.046985541989304644	0.2367068541015555	-0.4836866839891748	0.43227377131760897	0.6491398151836589	0.22231123995345695	-0.181494591841764	0.6316943635669848	-0.39788573158105084	0.10137002244466212	-0.1820059970053564	-1.0795897186952965	0.17116436173494554	1.9597470257022802	0.8142039061557445	-0.2943671607801344	0.8205883311294062
0.0680011693191603	0.3663973053418095	0.8877008069255593	-0.1916787086818682	-0.9490590531886622	-0.16548915913042705	-0.29676450069045124	-0.742107821995124	0.9310000213962988	-0.1243814589951526	-0.48796262574844	0.9843782084649264	-0.19510334610394647	-0.5970934236037191	0.3613430422000092	-0.8849613409537905	-0.01798969621027844	0.962958764633046	0.4188951615420134	-0.31500002305316305	-0.05040570912630273	-0.19508223808839403	-1.1837993804801488	0.7242129298833502	0.06469462979562109	-0.39934865318516494	-0.4537680996741301	-0.32494780371761844	0.7455396109573784	0.08954677570150675	-0.4535297307479939	-0.03354680681581356	0.29259680858633513	-0.37389327202328504	0.3175537063841817	0.6763427601903144	0.21908595756020316	-0.12670739653650273	0.5924058848565036	-0.36446720849882674	0.13535573000606535	-0.13136453722030939	-0.9432272779162444	0.13625744536461992	1.8669102456613764	0.8413576916493378	-0.32803799279391527	0.8342102051188863
0.05405463290464505	0.27434828531115907	0.9378534938900627	-0.2533064921044699	-0.9584731660581639	-0.11113397708282875	-0.3222490820097438	-0.7323115235632203	0.8787498951072271	-0.1762086670346592	-0.5455429026690065	1.0068789438018275	-0.21518471636683528	-0.600971017056865	0.35010144884196787	-0.9278187066705399	0.13485476278629466	0.9580019042659403	0.33248200884216217	-0.24757400946223157	-0.03684035201998811	-0.200482551499004	-1.1279539345589062	0.6844897224495534	0.14276301484110482	-0.46106814738965	-0.42869223281786006	-0.26020312900064224	0.7254963768864225	0.0411060661003717	-0.4715225731194277	0.027862489411583792	0.3254902580462321	-0.34211315773721895	0.191434421929751	0.7154107970136281	0.22670361687869503	-0.09802078311023926	0.6168896078757976	-0.4337895620408709	0.17119936347615655	-0.048647382576538736	-0.9491131897276178	0.10246233916001787	1.8087944782521448	0.9162152835645481	-0.3616756667854509	0.8274061584510022
0.04614426800651812	0.22462607014634797	0.9376775324584286	-0.2715890912165169	-0.9847221359555629	-0.03874297999663397	-0.4234838187077877	-0.7315191074996549	0.8557916212541434	-0.23474495181712401	-0.5689886306468649	1.0427855067505527	-0.20221569143838924	-0.6556268861406297	0.3230674289771743	-0.9870282595835198	0.29946104053056605	0.9653539599831804	0.3530447766622862	-0.23764673482177368	-0.027713483981008445	-0.22562169352708858	-1.137830944845493	0.6028853305186442	0.15408095981116715	-0.5446631476245264	-0.33598887765229035	-0.28731156416918413	0.7084286993274803	-0.024449111519009047	-0.43735975964761664	0.07028790509845737	0.3520244088209461	-0.2874169875381674	0.05147164880324796	0.7826185862884418	0.2878086895847787	-0.09643259868133094	0.587786579511098	-0.4306566095161557	0.2019463148046718	-0.01953087019204199	-0.9272431156101529	0.12966871545998723	1.7339718662858694	0.8935731350752493	-0.4139187408339139	0.8259227738291228
0.046957212303955255	0.20307470742023356	0.9127851364187313	-0.3236806744983358	-0.9514244153891518	0.031380143308513506	-0.4739446599401048	-0.7090945226841987	0.8188116354540986	-0.25099262474452566	-0.5934224334282634	1.078050828749813	-0.2029024181698948	-0.6557143735744806	0.32131666925909336	-1.0501385352788073	0.4336569227421504	0.9854577112135334	0.33545992188509943	-0.2692064369963273	0.014051789492278869	-0.22461941864872084	-1.0898198378199484	0.6363551466914852	0.1673355029384751	-0.6203712269399217	-0.21993965046415917	-0.2609670779648547	0.64978399740412	-0.0057703809402618435	-0.383069121043616	0.09554704758209334	0.41437533722430064	-0.3126751344110106	-0.06817163151905824	0.7869299046025773	0.3264158501514271	-0.003842128358863972	0.527093693815266	-0.41497084527773814	0.22126623179420774	0.04731781941237877	-0.9287297870464777	0.12020537153930892	1.613661895884365	0.9144372247585834	-0.39891321388044554	0.8460280827425007
0.011024577193439921	0.17711805359672586	0.8804463684435074	-0.3775966060241539	-0.8680084614503875	0.021685889966812307	-0.5108072551855954	-0.7198478631525639	0.7443479941447578	-0.28614355277388714	-0.6719627672856539	1.1227958507955824	-0.20108919441060052	-0.7168497997799175	0.26377671547396386	-1.0944032744779217	0.5911981098074288	1.046903759726116	0.3465955052565074	-0.27999876347832403	-0.010733495964721704	-0.2297768797927585	-1.0046859216586104	0.5575514535878144	0.16338344920561396	-0.7099670275689176	-0.16676361531112321	-0.2675449136079406	0.5675116043641426	0.01669672039987024	-0.30615155216017964	0.061762215408056265	0.47302922426444105	-0.19075525358973558	-0.15861971395606517	0.8767479160419341	0.36845625407432375	0.07362479417521176	0.5313871909065491	-0.4217996075594835	0.25278320055443165	0.12276685982983926	-0.8394999726293142	0.12126196187345084	1.5294500890010077	0.8329351724708742	-0.3410154839406261	0.8350259231124426
-0.024750986760624497	0.2026294664915833	0.9136347941424136	-0.41485888112467506	-0.7420966024302167	0.12533634469407826	-0.5956082223278619	-0.72724374641251	0.6526531941537478	-0.2851603598014248	-0.6284033782800594	1.1968639556342495	-0.2280230256519392	-0.7822205932533504	0.30589536741627377	-1.0876580698197675	0.7392668131300865	1.0777891001386142	0.32830431002029015	-0.29702950354348967	-0.08787306213588797	-0.27561368182389384	-0.8716063432832794	0.3711587167837342	0.19830408524782833	-0.7366653309242921	-0.1104851993047423	-0.3345696821565655	0.5033833337538165	-0.03261222038871039	-0.24942855111558648	0.0711883272621209	0.47208843682906565	-0.1342047529218752	-0.27627232004045965	0.8562639452242344	0.40232276416781776	0.1428062741623803	0.4851877765982636	-0.3885589214071881	0.2928056261704304	0.15744036572273945	-0.8073274512148281	0.16671963106439452	1.4692097592382753	0.718702496285394	-0.3202432696228534	0.8091086688260638
-0.06974528770120275	0.15162710340615945	0.8777893597988813	-0.4380523117093705	-0.6739287476866144	0.23786186489500408	-0.6506401524509712	-0.762041868571372	0.5176108340175855	-0.3188500643306814	-0.5979096091790769	1.2456838302558526	-0.3219709993536032	-0.8032785442302564	0.351235968964713	-1.1115603181926008	0.6860504073649464	1.0728374316597937	0.34000789020265804	-0.2754803621583428	-0.08690598909139043	-0.23939154251249972	-0.7390586527400234	0.1652504640267512	0.21970268278024746	-0.673647384518592	-0.05735981370546488	-0.3258136517205955	0.4403245630979494	0.0016358084326941278	-0.15805225263232187	0.011766119757143497	0.46985989253311156	-0.06016085768081816	-0.3086092852578095	0.8962752676956061	0.4319924362856417	0.130695380543066	0.4447985772425048	-0.3638784655551949	0.3283076167751151	0.19899572152294295	-0.7460297225067973	0.26066838576149143	1.4500511981734783	0.7063929980461239	-0.2515899889281666	0.7809411335165202
-0.10324106227410992	0.11160589247119097	0.8096856546755967	-0.4725450375264602	-0.6032342060595959	0.3297179893769495	-0.6776280856843818	-0.75656059590665	0.45712082090923517	-0.2557098069870789	-0.6329214253200325	1.298950804086442	-0.406588218615685	-0.8383639519354107	0.3661945693842176	-1.1091625707782027	0.6089887323477066	1.1119168634274605	0.28476842166392374	-0.2583349503509807	-0.030919187279697984	-0.24475740756320624	-0.6566588753724447	0.039483530067429363	0.2309778013998091	-0.664766849621593	-0.050474395993073816	-0.3001144085645	0.3705925624595924	0.008346456958688638	-0.1597123016699602	-0.03197992186578971	0.4632814119677365	-0.012531064706735017	-0.34376335649173634	0.9122777629862643	0.43499592500062984	0.1344613458073471	0.4241314860243047	-0.3105324241735717	0.4127160555300685	0.2241616118521447	-0.7053546505316517	0.2684812441078383	1.383463301958609	0.714876485292212	-0.2151210903719319	0.7994582825307639
-0.16668641546431678	0.11522692458222247	0.7155742846549296	-0.5105273260974813	-0.5691744247947531	0.4315730570535954	-0.726059250546508	-0.7341399600084538	0.34781672132058067	-0.20577628996372926	-0.6627089290031657	1.384062880486582	-0.4488758894348811	-0.8643470085089724	0.35658433156153874	-1.0613798717363019	0.5491016338010601	1.1153235019313403	0.32788868982249064	-0.26758967656472554	0.005474515482133574	-0.24399554490175493	-0.4577913896315697	-0.0696783016012958	0.1965634368706392	-0.6181576780569749	-0.015316461162318235	-0.30413172234076646	0.3267500778347285	-0.03884422864470366	-0.12658766581289227	-0.026387517997903714	0.37765727291192	0.06295043004495779	-0.3604963308715051	0.8706840619376879	0.4594461309289182	0.20406991305109798	0.36697656045560784	-0.2937629626547687	0.4518866364923557	0.17694259652999067	-0.7140041643361114	0.2970122365224207	1.2624429027336022	0.7354845998628362	-0.2031290615280688	0.7062026949385304
-0.21027390588626577	0.07113618192951533	0.6336676031216059	-0.528992457825608	-0.4423520901929832	0.4947183901048522	-0.8056312178248127	-0.7006148810205941	0.2566394847055717	-0.1734774302657954	-0.7592326113858104	1.3550364880277141	-0.4612402854534648	-0.8105222192410737	0.38423452723844426	-1.0478125781279022	0.4407038215954728	1.0198817033869267	0.336021818830208	-0.2200386505734703	0.02877465779147469	-0.24059661285564307	-0.30786622421434073	-0.13851624036232374	0.21494382697716938	-0.5919089982231798	0.0040515709693658315	-0.27134855673544744	0.3140521415798859	-0.07241994743188349	-0.1207873903147767	-0.04012329573671512	0.37128799449997635	0.1478153295227153	-0.34205463722421453	0.8296837023498217	0.4618960628540812	0.28708771415109513	0.4093980249075585	-0.30685610893875714	0.4746731147944797	0.21775802056899835	-0.6956050592220959	0.3546956126522406	1.1582957699614993	0.7424995584924455	-0.2214822841652529	0.6728167947602286
-0.22458254869399202	0.05861260403469606	0.5171198046107245	-0.5853484695742723	-0.3082674672713546	0.589691376755353	-0.8398481427918865	-0.7104507563788172	0.10819741167948504	-0.1996761124375817	-0.8097139434274572	1.3894010382907662	-0.4788012636414313	-0.7789677068191487	0.46610916109576744	-0.9248279195547336	0.29557994692204037	0.9578780207461852	0.35549989082692857	-0.22384324361074084	0.030883618377379057	-0.2392118948766528	-0.07212749628462232	-0.216657330981825	0.23232773250423172	-0.5203735291378495	0.012118756317832404	-0.32886368857755904	0.2860580129958722	-0.045880347523263414	-0.11592981232100434	-0.07208967101093003	0.38931968937831785	0.11776560598818904	-0.32405432005347634	0.8019020423454306	0.5140837757366784	0.3476146683347213	0.4054748355464143	-0.33134022411246505	0.4825871072960818	0.18910446297951386	-0.8131200477691947	0.41131305713620414	1.042019752522855	0.7372162140118269	-0.26535174449816984	0.7281749802229064
-0.2335145933289436	0.0636285434271755	0.43521177712050463	-0.622131298737466	-0.19323397929791963	0.5918662445955163	-0.8471775236808275	-0.7210385933371181	0.008918972300556327	-0.13109986016933317	-0.8519930932972988	1.3773102940031197	-0.47411074879791987	-0.7414456572281306	0.5087051905818726	-0.8720679991754545	0.19446861562645132	0.9382282191022977	0.350897165574048	-0.2311576069371583	0.07344755698054872	-0.21395452469006204	0.01919319952380525	-0.29212962152596356	0.24820711424701516	-0.5122022351129645	0.04301231767385953	-0.37794905495672515	0.2541040246340219	-0.017757480312373928	-0.08015309334432308	-0.08428032274456976	0.42813777742517284	0.10353706779848923	-0.3107092272287757	0.7518314359576865	0.5114163736731492	0.36956100097491673	0.36396390087323244	-0.3296038580428715	0.485766147257082	0.17492515808214906	-0.8136223592478993	0.4691317658429571	0.9523410962739977	0.6482100969837559	-0.28446238164794935	0.6843248494411238
-0.2672844844546177	0.017266351891024285	0.35228530891175114	-0.615013397945314	0.016523777807100216	0.6168094816758853	-0.8104988491482341	-0.6505548956804306	-0.1240681841846016	-0.07899955121959723	-0.8640590253742351	1.3079470718800685	-0.568443245271208	-0.6568824984752242	0.5257444793956025	-0.8094623877086917	0.06844453125045413	0.9383248515401208	0.3332062451509207	-0.254070367402107	0.07112702427011688	-0.1825168514738874	0.10496231377125205	-0.3506210107798963	0.2966477456228286	-0.4840744730220009	0.028682257591657954	-0.3558485990751179	0.27142042736635774	-0.060284822377532056	-0.0453826676427309	-0.1479036296507184	0.46564917961231894	0.10285374766735193	-0.22654898500019457	0.6058248703560903	0.47892648652112324	0.4514531301642991	0.3000957165035548	-0.34830744967481236	0.4974194325762992	0.18788356370469275	-0.8130480048956066	0.48280695454653905	0.812573535565915	0.6448241755903847	-0.3131634069438192	0.7228547714878819
-0.2927610845365075	-0.05504787210521509	0.28933544323395904	-0.600939397140899	0.1408896165848891	0.608419821701505	-0.8061709311036415	-0.6315746442531192	-0.2157292701730825	-0.05481492639482689	-0.8803050654887971	1.2814893005693633	-0.6486587837486939	-0.6316593937225286	0.5163712430793057	-0.7196673393683664	-0.09263718919810189	0.9099234497780143	0.3374930650077108	-0.22313824935299423	0.10529526401943642	-0.21837095132226217	0.23794997854457917	-0.4832662345661093	0.3513176309521103	-0.43233332113160394	0.03736092466862569	-0.3601478687844841	0.22547674832728365	-0.13139047884362204	-0.05280378804284998	-0.22641474644925347	0.45368780692166527	0.16983143998904215	-0.13570234879778015	0.5424048366682832	0.4780039136415035	0.47757025052953483	0.31144507065473864	-0.34359973885557493	0.4724876106205314	0.18165702767115377	-0.8278976953259616	0.5591737562699646	0.6874790972959073	0.6628997704288666	-0.33421758943657776	0.785247844678528
-0.35340748709634795	-0.06751777492804094	0.23961794899940214	-0.5923206607629967	0.13961365022785896	0.6629828809919609	-0.7864370598773328	-0.5954604796019759	-0.3133791094811361	0.011953079114498739	-0.8391216044461535	1.2505911261479987	-0.6823045262657498	-0.5579197819687978	0.5506556212553947	-0.645637006414588	-0.29454821234916106	0.8929326787848513	0.3673441061990996	-0.18702884968285804	0.13689609080925286	-0.22018329004366888	0.31902237647977905	-0.5147358131117774	0.41895895324178917	-0.4046587152314493	-0.03174063151004731	-0.3587163459561608	0.24995769814187518	-0.21485626091037952	-0.12165016947970116	-0.3037903531834577	0.44236575153166313	0.025070637403448857	-0.06650323309232824	0.4699626322600044	0.3951856578189036	0.5513229831818318	0.34973166181764415	-0.3087225175656306	0.3742351372867243	0.1746503593982129	-0.8697960046747912	0.6317713904685844	0.522261723550801	0.6777367959778666	-0.4596118188692607	0.8005715689602869
-0.3461424489466972	-0.1558385160813761	0.1796143470763913	-0.6004207456299839	0.2251488195183525	0.709363284039833	-0.7653930291285146	-0.5039184347481769	-0.3278719527527755	0.037953988318312634	-0.8015536649177409	1.2094006687526924	-0.7482855400149611	-0.46778894731240506	0.49429686694456987	-0.5811764577435431	-0.44202783375224586	0.9072203121368323	0.4246510909864428	-0.1493478710395307	0.17626625408561025	-0.2110145280370117	0.31549457060773384	-0.5306420428874663	0.48784213638932006	-0.3533034499300608	-0.03533215692035696	-0.3132338804228293	0.27576760197963035	-0.23605654716722163	-0.11604458902742018	-0.3269410589830025	0.4307996477044912	-0.028878028843543912	-0.025010609319766987	0.5024268345186413	0.3366995269557137	0.6262594043023866	0.383919530546351	-0.3197962434574697	0.27513815335359093	0.19272074663602	-0.8228640347397789	0.7389976165255834	0.40972203931160783	0.6850936598998667	-0.4592596380307604	0.8965203828421192
-0.3419587749102996	-0.22114405102164705	0.1632211304568511	-0.6007541263577748	0.2727461993242171	0.6885927541296728	-0.770794916623831	-0.45619761248557794	-0.361612188079237	0.15777243460303797	-0.8135730481229329	1.1318059340400553	-0.799091163690962	-0.399881973404678	0.5170012917419614	-0.5600563782455685	-0.4607269437736174	0.9025376087974903	0.4304596909720054	-0.11476700213369653	0.18699401528504628	-0.2326970010580564	0.26374927518320745	-0.5159759958744188	0.5270175146829421	-0.3858969931917367	-0.06978138074069326	-0.37388085042638197	0.33174122623770225	-0.22633881017262056	-0.1119517279869157	-0.3765581736643807	0.4783624604353959	-0.059523624513163245	0.07896514429461912	0.46365714521632756	0.3093827409260645	0.7098721890606259	0.3617831363344423	-0.3276181937346436	0.16366606965456004	0.15410739839229828	-0.8826489233641766	0.724556233251648	0.2771393915876218	0.7312590437912484	-0.5355627758942173	0.9485420484070988
-0.36044177604604793	-0.28200914112435604	0.13656821382317116	-0.5751433743412504	0.3468684362297611	0.6798237145091358	-0.7140391674664789	-0.42948274845110374	-0.400321789651682	0.24436729893417394	-0.7098581263520515	1.0727806412273615	-0.8302010448261905	-0.326262567962497	0.5459410745177079	-0.5260578836577081	-0.4509123858535976	0.8951719655287131	0.4589754180590915	-0.09767418067529479	0.08859010621229431	-0.23639930717094954	0.26991959711283864	-0.5586363931069303	0.5650963501560579	-0.39082453889666635	-0.1367268224142241	-0.3861463448733324	0.3739948969360859	-0.273334480209427	-0.10929699360261735	-0.41001077616822224	0.5162545582723611	-0.08820760742723197	0.16733183351108286	0.4930879187187701	0.3248637306761701	0.777970781209016	0.36430456569750325	-0.349279915146626	0.073316684224453	0.19877536593192863	-0.9204166691693179	0.8703255912381422	0.18666075550085826	0.7137170330086364	-0.535074816263068	0.9355457737872331
-0.31669894231557005	-0.3818038192188055	0.18962493738808167	-0.522433125330179	0.4102803111789287	0.6466977936016232	-0.657479658035696	-0.36494822627762435	-0.449009570070637	0.2883066518691623	-0.6629133472605131	0.9781976554446432	-0.8635407160566377	-0.2841161825822544	0.5089187019239401	-0.5154191826299085	-0.4505376739816798	0.8544288501440654	0.4735495143618298	-0.0895180140949273	-0.003519396610591008	-0.2663029725807179	0.21773350139928555	-0.5760308421977868	0.6484152503643051	-0.39254796714564105	-0.2937436285881751	-0.4101700716549958	0.3858161161091779	-0.2924388365071808	-0.12301506359439249	-0.4430185629463133	0.5995308045104255	-0.1387223549135463	0.18070683241394714	0.5040183041294649	0.3452109233632375	0.841288319257534	0.34801733341847085	-0.3547204776646254	-0.011275561759304975	0.1840004683991689	-0.8987161263058219	0.9162478418987279	0.16222712464612288	0.6163933889582612	-0.5125267729667251	0.9726995948101095
-0.287332618325144	-0.422809421533321	0.19706915579257386	-0.5463950207178139	0.390461680984746	0.6281296149480683	-0.5639197749170348	-0.35472553253532596	-0.47819890084821387	0.31697670425684976	-0.5972613243971556	0.9929239710110627	-0.869023480403752	-0.2830210146820951	0.48665688284883507	-0.4892305446771397	-0.4504040557947949	0.8861726376267309	0.4177869086695911	-0.13681253918573813	-0.1088732635303987	-0.3116447464775986	0.1945568626148182	-0.5274779232657187	0.6798159988747683	-0.35156882812762447	-0.36583835650679525	-0.454367810091743	0.3419016101306174	-0.2781471449218928	-0.09130468148412109	-0.49408779555565874	0.5904352150844542	-0.24301937708131774	0.20651170505685795	0.5585753477283756	0.26546322990332166	0.8180815455083209	0.2834066915911451	-0.3442191678796306	-0.10949270523197349	0.17802541225880447	-0.8423205068723558	0.9391024866259483	0.15143452892425996	0.5376383036380752	-0.46987252841674254	0.9517328741566471
-0.30135572611340666	-0.4967913711318445	0.22993692969344628	-0.5317220903232313	0.4180951551853049	0.56353872223392	-0.48106865909759405	-0.3303357032299968	-0.4800468556842474	0.428897624556691	-0.5227199354008751	0.8792087020780013	-0.8919136348202814	-0.2995383576810345	0.4612047865232201	-0.5178441771740165	-0.4466822664362636	0.8586151557781083	0.418104232639135	-0.15030259600462922	-0.1884008583567501	-0.39082680603009223	0.05258494865481914	-0.5356865158026659	0.6655883184735194	-0.3412553288960688	-0.37857767613294074	-0.4820783545746939	0.37196907344011815	-0.311919715604114	-0.08752199535737254	-0.4689001342490683	0.597479901590918	-0.2402497454045743	0.1933434886477536	0.5634874688848841	0.2432764428299979	0.902239974735416	0.29215395279662565	-0.34924476360657064	-0.14785654409714563	0.25391509027144904	-0.6977788798652851	0.968772148711962	0.13080273968579198	0.5143312552549435	-0.41051805113149725	0.8207940436509741
-0.31553165879034817	-0.5840857845239196	0.25043675053540093	-0.49213477357633356	0.4378709602266987	0.5412585813129496	-0.3734832547284189	-0.2617584550728619	-0.49564923940972605	0.515721412583038	-0.42702546165159605	0.8259995729866167	-0.8892087160129997	-0.3325155316143844	0.44663899108307215	-0.5440665778744688	-0.45472634852313404	0.8047545307633175	0.4606398302926065	-0.13777901618412572	-0.2684781578610259	-0.4741557258928647	-0.020602774730836337	-0.4982201220927349	0.6641655676511713	-0.29216760411577225	-0.40803799545637887	-0.5084639764924814	0.36430428661261177	-0.2716062435798149	-0.10382439136518466	-0.4514972261805532	0.6111139332362223	-0.28329071849160437	0.23263262792658573	0.6090113328583185	0.19998422389235856	0.9756494427549972	0.2617644416648927	-0.2677640938003738	-0.1747975058394023	0.2780450817203124	-0.5613516125523466	0.9938495598557067	0.1279527614864669	0.47996417580504797	-0.39027645339500094	0.8099053628689372
-0.29536759202936186	-0.611981193684249	0.2542193201214478	-0.5253052669762421	0.442558068630116	0.4992756628184642	-0.2784547074446643	-0.2225638716975392	-0.4511918376193586	0.6125502856157314	-0.34926852304735634	0.8213620528031284	-0.836509207191703	-0.42785458160981626	0.4682190472559663	-0.5577505602774927	-0.42061141780648237	0.765400042884793	0.45141335216341594	-0.11128073591112193	-0.31560150285681987	-0.5398967025484841	-0.05486999536803596	-0.4575316993127988	0.6795667658143524	-0.26410616416743093	-0.4922993968498818	-0.48920717371689176	0.328992262622772	-0.21124851695013575	-0.1777715178764404	-0.4081362773053705	0.6082631338735462	-0.3349034788162368	0.243996914355508	0.71774762363543	0.19534078122566417	1.0305803232231463	0.29691177899456334	-0.1980146329988915	-0.2716865418121702	0.36268335563906995	-0.4601036547752627	1.0076137627207884	0.15913604805920709	0.4358530980930412	-0.3170622168952876	0.6351295022687277
-0.3178309394371051	-0.6145352310696983	0.282030109635118	-0.5100266504754092	0.3975752579741837	0.47232839827179485	-0.196318818430426	-0.16565909643953264	-0.4483758925608545	0.6605712746880861	-0.25678555370262934	0.718103756134333	-0.773709345912331	-0.43850041023291225	0.47480646170504953	-0.5851965940334455	-0.35863994177256914	0.7266663528875202	0.47876366659756864	-0.09186561048355626	-0.43286256175362653	-0.5316277292542863	-0.13433451344218952	-0.43976212446440427	0.6802263214562062	-0.20649271441802824	-0.571255149043415	-0.49183762629658834	0.34711352113061467	-0.17881568623060112	-0.14534297732623083	-0.35874248344958903	0.5779201100550263	-0.4530861125811422	0.22889481034718484	0.7919059727629596	0.18609062638834523	1.0102211578384461	0.3511191112188966	-0.2036379723615383	-0.31073650263967506	0.3664189700655435	-0.3341046612085711	1.0276930545725185	0.20008087752814713	0.414955574308107	-0.23166656116300594	0.5074071549139231
-0.26991103335333116	-0.671851250584971	0.3039816257476212	-0.49962561627597435	0.4730186933499908	0.41549844904959155	-0.14115475067645228	-0.10045764601764828	-0.3649292670099191	0.705428955417403	-0.22542093359923485	0.5750672493625333	-0.7409986125025965	-0.4492711294540868	0.43208241032511685	-0.5775765195800674	-0.23820347949779813	0.7334619014962562	0.44547618577451253	-0.0453536175222888	-0.4759970070635967	-0.5915845539187694	-0.23092777644289325	-0.46308854487793444	0.773605419507809	-0.12017146806747839	-0.5829955114757578	-0.4954810752028311	0.38715364410302133	-0.11407741064502182	-0.14623413655053197	-0.2760671154397065	0.5353779249946559	-0.46793863671273234	0.20182730773885313	0.7864341537042208	0.2551993812971259	0.9526595655390306	0.3109701414495516	-0.21277614477498358	-0.24105809056774957	0.39920770327767885	-0.2404071943107621	1.0916549177903132	0.27675571217825107	0.4570545545029404	-0.10123848812244077	0.3722164487641495
-0.322352448493535	-0.6485365378806522	0.30805339660554865	-0.4773392479754519	0.4642239639845352	0.3530866786342169	-0.02831582728364739	-0.09789023552243883	-0.35099731980917437	0.8063407810942067	-0.20190359197253982	0.5183305570674273	-0.6937741333749619	-0.5141209408475694	0.41054311561681844	-0.6159742409581301	-0.10496232827894181	0.6748130651079609	0.47644417569359765	-0.0899818361912992	-0.5285859744971416	-0.6089354389571973	-0.2910761856707937	-0.3910914472262082	0.7959481021852192	-0.08810444140742832	-0.5837812812531047	-0.5140302261763401	0.37316452502384284	0.0038723558722344453	-0.14845854762186142	-0.2970163130777632	0.5340790919938887	-0.48204590599680647	0.21680969434167183	0.8295519160328773	0.3091445282458184	0.8847417665465643	0.24921425099846353	-0.19164852024436158	-0.20764132586912676	0.39373819014299843	-0.2205816945352475	1.0852668578922018	0.2792919456643508	0.4620677030312531	-0.13929214898715064	0.2711316063974304
-0.341867781711556	-0.6339064036326576	0.30940653193907186	-0.5213277237383523	0.47266477358027137	0.2832453316077036	0.16722474122937453	-0.09559257995296601	-0.31642288152676223	0.8553520504986369	-0.11343982253851922	0.4965333570145197	-0.6383597611919452	-0.5477932994817658	0.37082581224559447	-0.5819030083805259	-0.06524902791125059	0.5889654455684941	0.435777057521043	-0.13353333868010636	-0.5177323056984676	-0.631645854302033	-0.3469664513720693	-0.37469942014549645	0.7954901093187047	-0.08983964522050167	-0.5764520229045045	-0.4381369503980914	0.3128109735845076	0.06530140407011549	-0.17622074705280513	-0.27688079346483413	0.5073648108224597	-0.4899752646352584	0.15913611351849338	0.8684320445583857	0.3350850962576752	0.8404079493895564	0.309403290780768	-0.134588207221033	-0.1312193783557504	0.42315737205355886	-0.12073090449060209	1.0694598576493248	0.31996690528351995	0.4294882133755614	-0.11967967141996956	0.22622586545282147
-0.3487633619640985	-0.621507312256474	0.31105175786527994	-0.5397596774164487	0.4672544103802201	0.21913507226398393	0.2982767860290963	-0.06867167019122185	-0.288841426910149	0.8480499815038106	-0.09073439581674796	0.4786940611491378	-0.5496333415408093	-0.5912757734423755	0.335420493793131	-0.6033038517802856	-0.09046906564078275	0.5617977504313243	0.3729039178635198	-0.14316898405975093	-0.454928435596521	-0.649990192500841	-0.4487126405168268	-0.31774514884137345	0.8125750912811107	-0.006846644306634381	-0.512813601591196	-0.38393300842809414	0.24649908412185134	0.1765739784565475	-0.14788794935254143	-0.2509170466411592	0.45386369353882283	-0.5601758338041348	0.1324404121177104	0.8122115195878497	0.35590891023604315	0.8050931954066088	0.32968646469114254	-0.12495753647363243	-0.13018795103360997	0.36298441938014353	-0.0014294425029108874	0.9508306328658692	0.37450461874208574	0.4269428343735749	-0.08364772354624835	0.07988786460837398
-0.39907112127623673	-0.5574103994958504	0.20932047719986663	-0.5747394058006956	0.47190737953538353	0.07425451845933051	0.41789862318679855	-0.11429552963488776	-0.24708678051561606	0.8887986368163627	-0.005421791449373858	0.42978996979653533	-0.5010186137026673	-0.5743579798315858	0.3104121891590642	-0.601413730238946	-0.026247749814040156	0.5820581067407697	0.31403606579269583	-0.14037212787686748	-0.4382070345030008	-0.6614536314728061	-0.6118988153825324	-0.23838301915658283	0.8123649999669293	0.002949381144414796	-0.42532051626441014	-0.32979370829353033	0.2342571687874817	0.2743328104885457	-0.16311871570161715	-0.20851824635361255	0.42498309357811054	-0.5979510908778269	0.13610966681285389	0.8289269000642259	0.4170855238123198	0.7282520228871017	0.3358449642412335	-0.09228115882803167	-0.11217412513490677	0.40409097921996695	0.12083388250179139	0.9616250231392789	0.39745571110729705	0.4957400793383768	-0.12661357998423103	-0.08187419334750783
-0.4502986335982088	-0.5120187548603439	0.23235791761779206	-0.5735845749596288	0.4667808339797908	-0.08876710386936779	0.5446985551006224	-0.07677297925517522	-0.22477821532625608	0.9834384461920429	0.12121705870532207	0.38341758965625405	-0.42378257423001664	-0.5635960093537954	0.27217728757018345	-0.5850995705585265	0.03906644659169706	0.5921294835948726	0.3325173498717414	-0.13618968142151316	-0.3976369924972939	-0.6557731713911809	-0.7971531525790901	-0.25443393692124666	0.8107629432155633	0.040867753280454645	-0.3512362942870224	-0.2773571916348903	0.2685317880531003	0.34690306467478527	-0.16651067457711682	-0.12032110228634667	0.46127172722384574	-0.5420862859577793	0.10038796192413402	0.7995100661466624	0.49903955495087376	0.6185529092353447	0.4009502950023588	-0.1258460094406397	-0.16238992798488314	0.4310409385658825	0.16619618556120755	0.8810625492640355	0.4095559924145813	0.5770033274207592	-0.14626145061551368	-0.07793247307417932
-0.508860681047366	-0.4502146531494898	0.19170348695875902	-0.5522290945526258	0.45135075442208483	-0.2154880063515064	0.643895445977303	-0.09349427450216415	-0.2019630268089779	0.9888685613798046	0.24040183509010013	0.40959271398987773	-0.326021858356617	-0.5140114647021204	0.24664750527475862	-0.5532602333014388	0.07506540536240429	0.6026742872143966	0.3180180014779228	-0.1289214320517979	-0.3159563876824053	-0.5919928746028698	-0.8847998850805731	-0.237474851036399	0.8572655301408684	0.08069839581523494	-0.34957417240696464	-0.20589152899199634	0.2740632223603717	0.43470469493487185	-0.1396307929791087	-0.15290819964659338	0.4491566699768139	-0.5366570319302953	0.046570868791293955	0.8026853284954741	0.49203424472761903	0.46107363165258297	0.416848163492135	-0.1422398281222857	-0.2043722543360355	0.38056272427951005	0.15486653223118244	0.8499650379246585	0.4682202925994387	0.6211664473542622	-0.12971243610676075	-0.12302366353966376
-0.5244576871385257	-0.37567765649773577	0.162349118183723	-0.5197394090496297	0.4733591897968048	-0.34848567427894056	0.7615977862941152	-0.07008851537810037	-0.17551512051371046	1.0281146370631125	0.35917378782189574	0.3714249535191538	-0.26692258677392433	-0.44987423388483283	0.18674838355980397	-0.5026049759935138	0.03985890701068205	0.625331561061311	0.31574872043574903	-0.155381390477126	-0.2629791636578039	-0.515389321203113	-0.9628755452630113	-0.30370096489930665	0.8720722329019797	0.10852453833668844	-0.337337673993107	-0.09284913103101806	0.2844401275928149	0.4485012947596001	-0.060219652022551404	-0.24980461044159746	0.43191846231445286	-0.5218456945256654	-0.03251011115806778	0.7761347964657379	0.539940712641086	0.32108218960139684	0.4449979780958609	-0.15661389150231242	-0.24540158358464081	0.32700561973855535	0.12798739937039577	0.8368977680731342	0.5121755868372073	0.6480260732679779	-0.1038070364523721	-0.21224357460330764
-0.5470921689177708	-0.3351674310177729	0.15609608957893864	-0.4109158494597248	0.4117012306802292	-0.5129903804667477	0.9233910652209397	-0.0940547574919753	-0.1797679427578137	1.0185323486924516	0.5161296155272181	0.3574095747587055	-0.27893560853567856	-0.39614516257592053	0.17288609711373787	-0.5037324148345628	0.035860586100161435	0.6464682447976549	0.3159574253271357	-0.16711043065581532	-0.1894463152164335	-0.5025770203330165	-0.9642301867562832	-0.34519042763126406	0.847931376106783	0.15257475800661405	-0.2753204211423322	-0.024927838990237827	0.2900296705573636	0.3850806351520826	-0.004451797899087842	-0.3094427082700254	0.4485179873763305	-0.5012756795623902	-0.05076361760844731	0.7696024510957828	0.5267789950891879	0.10438004949691673	0.3882619412814462	-0.16850178232193636	-0.23856781971850166	0.20987910385147682	0.07514137540571954	0.824906085575131	0.5205359918526202	0.6736258538219928	-0.08026822262877849	-0.17821132852299065
-0.579869607017239	-0.2485524751845464	0.16877564063249798	-0.35142819250648527	0.4662819419401735	-0.6599156765480053	1.0533389373741375	-0.122008177486711	-0.1840872214218878	1.0204296328811497	0.6172705975961149	0.3651287001677903	-0.2643027491546158	-0.3964560935254929	0.17326022556872883	-0.4466490857651415	0.02762457020205956	0.5879553345773049	0.28764488160706914	-0.23064166712794681	-0.07801884230537248	-0.50901485469044	-0.9626178645807562	-0.38356593436253184	0.8449249571188368	0.12661734065997474	-0.1974575128091292	0.012890455472898788	0.24099158834071419	0.41604817638389635	0.0006077373003098352	-0.3695450476421022	0.4625673867237725	-0.4898164919113663	0.01357285124386245	0.75444534112228	0.4713509523270374	-0.00041066245517175636	0.34746262717470044	-0.18460770444823732	-0.3154755139700427	0.11937203486881436	0.06555479202009026	0.8511344705280403	0.5457708271104167	0.6358271647493883	-0.1559629144600727	-0.24752364981125421
-0.6217726902212692	-0.13902082600883778	0.14426276854549785	-0.2961305534416476	0.4377737475219434	-0.7771791483294115	1.2068645804285887	-0.13833058821355237	-0.2191441488586497	1.0240362971418795	0.779994643422173	0.4031769727250725	-0.3188031062896823	-0.38782287216549466	0.18845673441228705	-0.44212203439686915	0.012140069758721367	0.5161679436829102	0.2901965678876132	-0.30037031280623516	0.011947940894323671	-0.46045643841030487	-0.9778078036597616	-0.44268839947368227	0.7206666944127709	0.11966488519489563	-0.10986325595556319	0.09906213567687705	0.2267060956750912	0.36309289100470543	0.012271169378544689	-0.4156036618775453	0.4878717499199232	-0.4444998467330398	0.09947939897827882	0.6946321824293662	0.42218494972486786	-0.12383674479898768	0.31455770298786173	-0.21168950308214515	-0.39986518697397444	0.03691274136814404	0.03316352060048301	0.7593430154368319	0.5777994903625406	0.5685244695118146	-0.2155278091725211	-0.21281296341171757
-0.6170195598907025	-0.0984846040769169	0.11769187452510492	-0.25416396511665224	0.3822156114151255	-0.9162872072685145	1.3296367351791791	-0.12371766376869284	-0.2094844556037546	0.970951208482606	0.9175318495942761	0.3527817243055433	-0.2736893035941036	-0.3396014447322877	0.22860159465211974	-0.3961423845470211	-0.07427545928912951	0.4567438697315813	0.26516847238330576	-0.31374208285530053	0.0666968892090605	-0.4519643107420356	-0.9835961658710579	-0.5310086645346321	0.6441808526381247	0.05470134489757059	-0.14208938538228538	0.18518598092263358	0.25632559759655626	0.3483912831130293	0.019661604271737042	-0.4677187631381711	0.5224064705443957	-0.4030713410349319	0.1933640039846431	0.6193572523507507	0.4042837572846841	-0.2445489833609758	0.3066287126713257	-0.18046045067676117	-0.3865268693113927	0.03378633384113079	-0.037764420970781885	0.7276591491847836	0.6016153558984925	0.631232471990435	-0.2564839218568148	-0.32231826872971564
-0.6254301775136015	-0.025575920277912906	0.08965603563447347	-0.14702962344908244	0.3635433110982783	-1.0383099902745623	1.341332341922772	-0.12779882588034872	-0.2543266050886908	0.9346952066722398	1.053479126309488	0.30277429610280177	-0.2613083333181229	-0.32058486721188584	0.2645809919909138	-0.3324175320712779	-0.11533156434015387	0.48082296118021856	0.30947794158041975	-0.30742408756845774	0.04828810056161934	-0.48167344543716045	-0.9293688594419255	-0.6082322466860559	0.6399320792160551	0.07948904267533631	-0.16054406699667406	0.23706790589243792	0.2834990257072506	0.3057533588575184	0.023477119971638753	-0.5290453855191639	0.49135245808664046	-0.47612830108833243	0.3291276960950433	0.6069588333634502	0.41476096148220937	-0.33966549711472044	0.22949752440861518	-0.23430633049161437	-0.48104823475142694	0.009607680125319429	0.01247802597012202	0.6623237896921805	0.6033680228576741	0.6167801655381407	-0.211590606495515	-0.44838903797963986
-0.6558585574607071	0.0713368762869375	0.08328013013806193	-0.10214982097236099	0.3552766690455276	-1.1367935167366199	1.330970322439971	-0.15886644978026948	-0.23361309113714235	0.9249082262492909	1.1951465045154335	0.21244132501425703	-0.2800714976426591	-0.24383095264146898	0.2782644262991735	-0.2508165248949412	-0.07016362101461973	0.33086584177451606	0.3400224469487193	-0.325666947675614	0.01657773117294158	-0.4362547569315532	-0.8479842038179877	-0.7267196621666125	0.6737169732989382	0.038574463525867395	-0.15411144608843658	0.2973090427000794	0.34866771907947747	0.23986432163159682	0.06840280007136786	-0.552911854092005	0.5248214424583396	-0.4310066251601534	0.44555426934079706	0.6426660268447534	0.4154203862203468	-0.4475577089383355	0.2228961503831012	-0.24019987202580712	-0.5158380696375977	0.042892642790181214	0.04682494051403367	0.7244318683062139	0.6146424274248883	0.5850946220650781	-0.24672569383084425	-0.5256140383726076
-0.6648463007404897	0.11111350013574031	0.05851407458573869	-0.04554281354135821	0.27992199571518206	-1.1615313499896618	1.3388761034949481	-0.1301916064789364	-0.2300874031723696	0.8756140563731565	1.315046585121846	0.2148622304503532	-0.27790159586416996	-0.1823476089290595	0.3166304522376091	-0.21954643941036642	-0.13120215162975377	0.16816903151446877	0.4429224916669273	-0.32048404551693277	0.031019539719239347	-0.4484350114943956	-0.7944886893725813	-0.797884774353574	0.6317617504833378	0.054345894757975	-0.12140318904544622	0.3020241357071973	0.38092060749113055	0.2444369052647361	0.09291910225652023	-0.5919555163797274	0.5795975603736887	-0.44281329946320475	0.5117110641515484	0.6308039114998419	0.3690449086034577	-0.5774623068855222	0.20936515575049444	-0.28000913766335694	-0.5287220463220089	0.06448402779937587	0.07515351814016541	0.7428420152487714	0.6124247489818705	0.5263285152937845	-0.20465929469698624	-0.5160357285227237
-0.6788877546875927	0.17707433569792302	-0.042890458891507964	0.027371747778578915	0.23224610520114658	-1.1519516001558017	1.3645684871238193	-0.17521174667647688	-0.20753069515171524	0.8315026468951604	1.4206695557907743	0.15816060313693014	-0.3053855819560586	-0.14281233224527307	0.3548438768200827	-0.1638845812512902	-0.12226019018393249	0.07508391970488297	0.4969733047722894	-0.327094564241036	0.046262005079036786	-0.4273862108003163	-0.6923466582767364	-0.8483171016779394	0.5670890254649346	0.015400300913779603	-0.1623835261052605	0.33631709952702027	0.3270003920506893	0.17969790017881263	0.07056833001219753	-0.7012865935556457	0.528544892326585	-0.5446126910350072	0.636729525651011	0.5141847248668905	0.35944535688157264	-0.5622908514851392	0.21814714987039974	-0.21287526402429524	-0.4788663024160818	0.06774209573242637	0.07334717340090005	0.7586055434592881	0.6741061346046069	0.5081069299211602	-0.16335822094755031	-0.6884522565889586
-0.6630868299406425	0.23724126903949744	-0.09528911721046429	0.09758546291546824	0.16676699836061631	-1.1607731423885435	1.417683751617952	-0.17346079676326295	-0.20069116363460332	0.7920703201525237	1.4941364303738638	0.15773897684835503	-0.3640211058167677	-0.12893668298064084	0.3297537004423364	-0.120607491271239	-0.15224133438650767	-0.020347659683807674	0.5872530434937755	-0.3330624255796134	0.0237685942182216	-0.45454974737025766	-0.5621088258307672	-0.8972518787882574	0.4838081421081638	-0.010806487689114588	-0.1404753614411885	0.3679879554404473	0.24985649099199025	0.0681500022997956	0.06228542178959977	-0.7543851394132599	0.5032035547343691	-0.6216659443833775	0.733441174335724	0.4033352832590829	0.38187669173136846	-0.5649487004984549	0.2292459128686733	-0.19555737428961967	-0.5142251734110017	0.11338424415529062	0.12241481831704962	0.7763989309427314	0.6586689843719091	0.4232052830540941	-0.21488253788496364	-0.6890897629269144
-0.6798482588276793	0.27069490205991176	-0.153666910878764	0.08474888247108422	0.05429538842846149	-1.1356702734604547	1.4373464103003124	-0.2162177422759553	-0.19184002348935403	0.6484070661596688	1.6382288983449356	0.1451701723802266	-0.3675339644246563	-0.14114854683079872	0.37672963401131365	-0.12122529032094756	-0.11853949300884177	-0.10127590175696304	0.591994461582038	-0.2983717007104415	0.013342030906019302	-0.49481441242720364	-0.47280521579720486	-0.9155699687556712	0.35882889073213475	1.6260023749170572e-05	-0.0831947732063599	0.36117507033066476	0.2003325504369077	0.015404247028553905	0.00038046628055387054	-0.7569494488160584	0.5069561261397382	-0.5958553049793311	0.8794599864733694	0.3621590963469715	0.40983894438816665	-0.5577278994573712	0.2752160051303651	-0.2747553290399935	-0.5778259790714465	0.21474446481858678	0.12793192846689555	0.7432294248042994	0.6288497237264895	0.3799323876792423	-0.2319878719563171	-0.6890788834634558
-0.6757196803193855	0.30524497724885713	-0.21705706597661742	0.08534961854028783	0.0005505532331312235	-1.0885266975906958	1.3644221718210785	-0.24069172739578817	-0.19340961919787825	0.5761585816557225	1.693596894167662	0.07561668122007648	-0.30967323184975903	-0.06419320793968344	0.3625815489050499	-0.1008467592278719	-0.0963941956631057	-0.21285819195106578	0.6374529861889509	-0.28670499740397126	0.04475552878687267	-0.4960522887891348	-0.4195950142878216	-0.9104379743712231	0.2933876054739434	-0.020512202684608717	-0.04589577839777928	0.3596496405450476	0.17930940297311826	0.0546381302333185	0.008161697588422315	-0.8074931445790658	0.5316704795267257	-0.5820837145484286	0.9478496016623066	0.23624949289496738	0.43604952334471775	-0.48807111065921616	0.3387989714469436	-0.3297412825631126	-0.6089899859418375	0.2933433911548847	0.21627737216775883	0.6986541990559592	0.6227671392083012	0.35936557405765585	-0.30181425554005153	-0.7749260853030335
-0.6745219230989595	0.3003963577103314	-0.33394589407294967	0.06384247212752217	-0.12443083436003363	-1.0657381732321103	1.3327703032359344	-0.2843014635292705	-0.19977709638447752	0.499020375317124	1.8379438809177064	0.03573452422924699	-0.27345118676282526	0.002179474149037319	0.35305811605954085	-0.129090896952737	-0.08921207869034631	-0.2675413121091172	0.641829503536444	-0.2514616714913121	0.010664953633654904	-0.48212508312318086	-0.42574735542074277	-0.9151731102716267	0.1495320116659815	0.0301922258355668	0.007863938640524693	0.45524363221239755	0.16616070449981862	0.0654133534447356	0.0051412154771074275	-0.8711086405819353	0.5473508094040435	-0.5257609357156345	0.9444084244504328	0.16041613092472892	0.49605733125992735	-0.4650328863118805	0.33760705337939123	-0.3465030272094852	-0.596462519674368	0.3970370268625032	0.28923170411016336	0.6357992036478274	0.6109567449298714	0.3390665963341449	-0.29336653254196765	-0.7705288026077318
-0.6535177310366561	0.2861368857392018	-0.44133800025467423	0.06407361609879038	-0.23608261463053354	-1.038636343201877	1.2499334731498926	-0.34956903637683545	-0.1710648138847624	0.4074859182921142	1.9071516982540886	-0.029186048280140764	-0.1831089980055251	0.013384368812835237	0.35402384385434876	-0.16766430308453187	-0.1064577133127246	-0.3755759850376717	0.6895521695847873	-0.21255988652052027	-0.049656946735900764	-0.4293617839472962	-0.35530129103264696	-0.8623991997787528	0.07885496573201063	0.06824371598644012	0.049221404367629076	0.5008958119463939	0.09402788918391052	0.13671101943288053	0.03460033957929676	-0.9212591790931569	0.5168177364430466	-0.4292340918122223	0.8947969171966104	0.10175234016399201	0.531815657831886	-0.444484853172432	0.43570442552668054	-0.33188780110009564	-0.562679894060365	0.47041613683778366	0.37609458923636807	0.6822539867048288	0.5522435914487772	0.3546300949867125	-0.324741520740488	-0.7804315169034463
-0.6618658445759714	0.300821840575363	-0.5498373264718406	0.06634163630548552	-0.2798066719957841	-1.000761271382593	1.1562936245038844	-0.47128423149424015	-0.21242509389236272	0.3209337889577063	1.9661148927988072	-0.043004103767002526	-0.2185180205195835	0.07826585248637738	0.3359282451060298	-0.22214754518501928	-0.0941973732430376	-0.34269666827123507	0.6803405755647598	-0.16590060992468422	-0.04872406426013988	-0.36823579602490997	-0.32347065344601195	-0.8509954239946678	0.07441828897097227	0.15215711664642456	0.09878141860828613	0.49422629067454193	-0.04235689055930721	0.13518187350971672	0.04569855660824597	-0.9016221053117007	0.518890343619281	-0.4136351461101356	0.8150052664279481	0.005584032986376597	0.5263855007100513	-0.40028502663664545	0.4976700121387239	-0.3469857992141759	-0.5982769307980745	0.48233578109369935	0.4758708656773397	0.6898944551542765	0.56947871884447	0.2841939739013449	-0.2654372422012067	-0.7248027047872301
-0.6638195189621564	0.2733395454418698	-0.6565239663949262	0.09824304262129874	-0.3709598551728569	-0.9806971820496087	1.0535804981036374	-0.5000150616669524	-0.17197042834462922	0.28424013279268945	1.9515928061171823	-0.04842016204736261	-0.2656574184592433	0.1350064627813129	0.2967046736950802	-0.2662099329830201	-0.058977478215708944	-0.37998506320122066	0.6433476717589612	-0.08872998916721694	-0.07095379834005819	-0.29587587865068354	-0.2960293134325903	-0.8039216297041746	-0.0052053204726111215	0.25873646146066703	0.14749978270749908	0.5031360158890507	-0.10710934623500842	0.07551831676945256	0.14608350667649525	-0.9443747547338776	0.5687210022761555	-0.3198803797846578	0.7502609461618048	-0.06136880330123333	0.5553063905777811	-0.3596549764733541	0.5484740223170204	-0.3594696893493377	-0.6014238527034946	0.4986011431224747	0.5300836553420634	0.7013365269574376	0.5527577795037042	0.30987106135996734	-0.2779637695411449	-0.6293259236262171
-0.6389344337612427	0.17193977647149233	-0.784590419162883	0.12478699397105522	-0.46301774382480493	-0.9958171987762302	1.0102779763686527	-0.533260206297916	-0.1712737046785305	0.1973014919261337	1.9495798819336703	0.004906827056736579	-0.24976823036744572	0.16762372905996165	0.32978734609135074	-0.32078901390061504	-0.03548530954616923	-0.37454155828090674	0.6578852561634156	-0.01713937432799879	-0.035013535548060734	-0.3221705759674337	-0.2818017436127614	-0.7283636956818279	-0.14116062916132982	0.2649801903886143	0.14652634166168624	0.49072826239190315	-0.21466546424819924	0.0432987391251484	0.1053936368927831	-0.968925843907194	0.510649919331506	-0.24253848198188904	0.6199712183793504	-0.1415239214390182	0.5612361059578782	-0.31396166309765855	0.5944677822571395	-0.357022352333192	-0.5420211203829708	0.43671533450592676	0.5798042358795629	0.6370600866578544	0.47610875511810163	0.3698041846912221	-0.3125008037889351	-0.5396328163435783
-0.6381600807841561	0.13510280404553154	-0.8243664065667355	0.15887175956901034	-0.5223022219112655	-1.0001295849625509	0.9411321090565499	-0.6343357272015174	-0.20025900258777546	0.15766365155181256	1.9444236992174435	-0.061792606841588514	-0.24046631513573566	0.2155942778936612	0.366981813787964	-0.31351033413591367	0.06134165567200446	-0.3067153628750034	0.5718889327224301	0.06292403497103535	-0.012133516767626256	-0.2754090440808229	-0.26231412969671686	-0.6789418220274025	-0.23364706582839334	0.2556056232047414	0.14523981748003942	0.4806120502078053	-0.27275515590161675	-0.011129508072985158	0.13131631972133934	-1.0237894510254864	0.4693067202238983	-0.12084519844340957	0.5711922986689213	-0.20393420392188086	0.5543076397987712	-0.2934850832510638	0.5810704980810586	-0.3461294496474093	-0.5194782860242455	0.4279991335666212	0.631853027559732	0.5429230825349121	0.4196114438788441	0.4083132500872579	-0.28013520680961423	-0.5464102687674505
-0.6143133343821148	0.08616985735296953	-0.805008845504769	0.21869375738653601	-0.5720156613400296	-0.932263200471134	0.8131177817422914	-0.6150577274127799	-0.19562794226918806	0.002986106198775218	1.8528521006518417	-0.09785277850301592	-0.16524095407550807	0.21176606759133082	0.3627695300163464	-0.33518534289343627	0.07420211568539795	-0.312439862919847	0.546755739475761	0.14207321272401247	0.05786431455411336	-0.2704491800349009	-0.23526347537650288	-0.6491089303904877	-0.30123533440807165	0.26842217423935033	0.12370240244625866	0.47471149645720623	-0.27936054291212065	-0.03608277174684901	0.1888525673901869	-1.03106053973661	0.47159201418193913	-0.013999758087687475	0.4881600776351892	-0.20306063370687438	0.5792359430304678	-0.29785792431213265	0.5689159525474319	-0.41383038084175483	-0.5231328545194385	0.4095975357199251	0.6641266379917357	0.5223882400107371	0.3554189626228096	0.3590321407548115	-0.31545130900838536	-0.45908318791088576
-0.6154183420300825	0.036369381693848	-0.8402190779234985	0.24541808993540926	-0.6582858955032336	-0.8922465553753993	0.6847303179875885	-0.6225754128317768	-0.21110723587995778	-0.09046569936959184	1.8374435531278617	-0.11452704008066321	-0.1265433779036748	0.20755308531947558	0.3794391950650599	-0.3746743710492383	0.050533338629713674	-0.28934825595998714	0.47647416542762466	0.20172027445520063	0.10648167675456355	-0.25377182826840855	-0.2602987071455462	-0.5927637659917852	-0.35700027035052456	0.2567813523718433	0.10978245065262424	0.47804548726763835	-0.2544899690059878	-0.0022490488115010144	0.19977206612484213	-1.0058577980610734	0.5128741576224015	0.12538877715680097	0.45103413691911404	-0.20683040520915844	0.5621477720223407	-0.36472627661149193	0.5684369007136014	-0.4636621194459104	-0.5221232079012784	0.3798181832172189	0.7105411104972758	0.48691624673500805	0.35224797249149603	0.37744680882060805	-0.29209010749109426	-0.42394295913948243
-0.6328127174722253	0.005573467814650081	-0.87992543449056	0.33122219922976043	-0.7062434109083313	-0.8186369643845705	0.5249278997317355	-0.6067211243077142	-0.2070799185346149	-0.14054620981508223	1.714817760271531	-0.1236120284639702	-0.11071794545533231	0.18123340026786233	0.3483861545879249	-0.3648787909872623	0.10183462396965781	-0.2348097488854029	0.45184685729883894	0.23446667651278558	0.13071648299001115	-0.25747372634624144	-0.259803574177334	-0.5156299494498482	-0.3781692975237888	0.2237400940420803	0.03637108949772873	0.5245646315454071	-0.2967308359081593	-0.048115905106299636	0.24122366730724148	-1.0166358048243942	0.4999179608663781	0.23283482682406031	0.40305978380413415	-0.24454647738580393	0.5422289232746932	-0.4098509774915091	0.5756493938087945	-0.4260953378637936	-0.4852229163042555	0.2936764896083933	0.7600875346946079	0.4407955255457292	0.3038565843010218	0.3389230082141828	-0.31414197149578443	-0.3625796120548497
-0.6328899001129265	0.01772145778907516	-0.9179968302960131	0.36086328243312027	-0.7651933817387855	-0.7608855253567798	0.48841466739153133	-0.57035203510899	-0.18110800148946393	-0.18093891337947166	1.6738838824726028	-0.15095641962722084	-0.06395633008928765	0.11270804973274562	0.3680067403846565	-0.344562904599363	0.11444772302410589	-0.18470745708801511	0.4408841216467431	0.2509233552997654	0.10560015758626877	-0.2202954078771569	-0.29985434451847415	-0.5005135389249948	-0.4781526986246119	0.2578289985928997	-0.021532449974124106	0.5336829618393892	-0.32522259775033857	-0.07938209749089561	0.2644230286868024	-0.9375293602515133	0.5097764076249265	0.2880051785454766	0.32763816743457014	-0.24700617437750633	0.5306768426469848	-0.4525575683413165	0.5870997265208022	-0.42140255842520735	-0.48954741822570186	0.3102593041595072	0.7583468752185873	0.414043108531304	0.30116005821033276	0.2953511121225691	-0.3629611525783704	-0.2772374893063491
-0.6205568557994625	0.005631313720910346	-0.9297631854873183	0.41953304533417946	-0.7678499316449743	-0.670164864111002	0.40605845173714783	-0.5104280932211964	-0.16056869274406654	-0.20689387550807298	1.5570036333073831	-0.15719909333928808	-0.09191433994274609	0.07299809285438122	0.3461180332194587	-0.377025134934756	0.1094552828031595	-0.11656012439693542	0.4712827321913561	0.3605161752834798	0.09755548190477042	-0.23196932153371827	-0.259870460096857	-0.4449037438482171	-0.5160329557370584	0.24418367523598886	-0.14421370676703277	0.4884989182776005	-0.29835211660360744	-0.1762459080641285	0.277655144916158	-0.9294408909442268	0.5457833215117538	0.3367879749639752	0.26714154592560646	-0.27865819042693507	0.5544849702449508	-0.5033547062889816	0.63264945908067	-0.43597731630666414	-0.4584482043521126	0.26802799665754395	0.7172310641663178	0.3335731421058756	0.23273249530704193	0.2997893151317635	-0.34953568258210366	-0.2614583537062759
-0.6216292625432274	-0.01259913909086765	-0.9391202778334579	0.4002022083124318	-0.7881843006893219	-0.5824872487516815	0.3606190133761086	-0.4197866647638954	-0.13025191519949272	-0.2521709972656615	1.47304379141149	-0.15423088767840937	-0.11529608683368756	-0.01999241235756687	0.3281295603838376	-0.30571679023891435	0.1273985321697793	-0.04920488391110497	0.40008463965883223	0.4591402605463957	0.127844740774033	-0.27487734991611734	-0.28779260132582024	-0.449768803657088	-0.5091264462670458	0.23033072567430463	-0.2038264454119858	0.5061101749842782	-0.2869841746803709	-0.2473142593918427	0.3039416388957859	-0.9116467403096336	0.5362995320398577	0.3239202293647384	0.2562473551175593	-0.2592719316149924	0.6028094369510073	-0.5050552695435047	0.6447597304185353	-0.4737408851130308	-0.5128758757649147	0.25107659021925055	0.7024247621667313	0.3074002616228563	0.24560242939144356	0.28748329645962933	-0.2961521490190427	-0.26655598675137376
-0.5741706511037025	-0.03377735391444685	-0.9393760096438388	0.33780866269332377	-0.8261246721339033	-0.5640516598823617	0.2991448658592078	-0.302502593581125	-0.011693176178835928	-0.233555987850757	1.398746566247661	-0.13501612422450968	-0.021820700457952223	-0.11095744630046397	0.30077273762460793	-0.26809087342630705	0.13773999888606536	-0.0912019162955754	0.3906115479907248	0.5029897792706297	0.12345807974034224	-0.27752395712029454	-0.2844800361673269	-0.4055809737115812	-0.572605175847481	0.22223076179056536	-0.24490897464449982	0.4928613136775331	-0.2499633697663212	-0.30603664748767245	0.2740434768888767	-0.9155814701569026	0.5040181836885027	0.38791034615662345	0.2595961144022828	-0.19007224973608997	0.7126232881182686	-0.5417779924534731	0.6405003434080345	-0.5604571807491447	-0.5405671308265219	0.17289172880845188	0.6503039577438299	0.22953504622211227	0.2312723015755635	0.3364330904866159	-0.30917194568495443	-0.25966413374715824
-0.5271577021748622	-0.04257556271025731	-0.9377393260574024	0.29918009557863556	-0.8684697716284819	-0.49271182761750154	0.3039302623632899	-0.22708994515385586	0.08014884810045235	-0.27448437108019996	1.3717753176926235	-0.1447113583274187	0.05761651089214474	-0.19808464733942163	0.23021254952292886	-0.2728041411562737	0.20723075124465423	-0.07207082101453051	0.3768050090476066	0.5146411666119782	0.21447979136180312	-0.2959547987517283	-0.30406680888875304	-0.4108358052458537	-0.6165704248997023	0.14769787023702804	-0.2450464428917964	0.5270171192756263	-0.24340725450731382	-0.2554693186025571	0.1956051195272289	-0.8719711810185728	0.41382358116761936	0.39480511670489427	0.21613225068797348	-0.2019837933674796	0.7313361827230465	-0.5290891936431001	0.6354720218841735	-0.5944929140801676	-0.5186930513686254	0.006821847028208849	0.5839681693448293	0.20622498020349717	0.18542584943031187	0.2623702014479245	-0.32903912979818856	-0.29210117849782563
-0.5000159823850022	0.008127704354206833	-0.911424971421529	0.31782532402099145	-0.8682943896080377	-0.4066678618396821	0.29967103902915004	-0.1506108872327584	0.09906036319059645	-0.2577271209560404	1.3014547790936448	-0.12567143141171516	0.08291932471051418	-0.3050151218457672	0.167954584773929	-0.2690371662411029	0.24822434622216144	-0.014532035667980137	0.3445978919428683	0.5646525446416749	0.2130765396054751	-0.22722241506573065	-0.32490634073621394	-0.36355812490918255	-0.6265133467250844	0.11730029372293924	-0.2763765727818557	0.5372355125719513	-0.23700192681263466	-0.19244324321657508	0.1998835218340598	-0.8036053624576016	0.40784759907059637	0.3541777420453136	0.20643651396166213	-0.21618229088365673	0.7489975297262267	-0.589485434764282	0.6306027747230595	-0.6113685977200172	-0.6712053792748276	0.005743318047156959	0.5176388590795895	0.1751122407146881	0.2514203811125265	0.22277393773629436	-0.2884398885994455	-0.27061750200567675
-0.4709879742779447	-0.00584812504240464	-0.8528726699550437	0.3039002955060588	-0.9129785535628532	-0.3082706106859098	0.3323999568184347	-0.06322538493342732	0.20155921849987052	-0.27789809286386635	1.2571907698486193	-0.0363768439342604	0.08669560351597591	-0.4057034035108976	0.13336157553779399	-0.2545069827619405	0.2645483987811329	0.01194584746316517	0.3551923441021126	0.5417839820410444	0.24723604914161262	-0.18102040125453886	-0.30547848652688153	-0.38129013993676525	-0.6720246373610381	0.1256739379584757	-0.2278075036645321	0.5906545851291787	-0.2311151528645737	-0.16424480983193215	0.18961033226635943	-0.7523073819664848	0.41128356709801633	0.3154371411875859	0.22968284597974384	-0.19180943178053855	0.7815693812676008	-0.6294852719076823	0.6813377696330132	-0.6191052856273033	-0.7027095785177926	-0.035056564785793706	0.4742365681184088	0.17740202651443568	0.3049243094263473	0.19133505018744285	-0.32902882213805784	-0.14393854052767438
-0.4636990641161911	-0.042627251562105804	-0.8542235620270722	0.2387656135316812	-0.9380828545481904	-0.29456917592266885	0.3602397390411338	-0.020478101104964924	0.266208684525436	-0.25342878582894174	1.2290709835290468	-0.007243932504418968	-0.002850468410993712	-0.41758533507567586	0.11704682424878081	-0.2964373181999408	0.300106057346963	-0.030350313665408614	0.30936587427755574	0.5572218489596603	0.2010234014790826	-0.16276399461106567	-0.38361231987514505	-0.399687365375699	-0.6812067630161788	0.1598108922248696	-0.22172445398375434	0.6938845875325971	-0.20918293586967457	-0.13579609242519547	0.21297189340849904	-0.7394020579427989	0.39407434407666336	0.3704933508534015	0.23221186104343539	-0.2249447772389858	0.7351690465617985	-0.6430283708081846	0.6787975094910891	-0.5653663256615646	-0.7220679594690514	-0.09515383611434486	0.49169363206022865	0.16429287989888045	0.32221891939554004	0.21480034323245248	-0.3566015041988565	-0.05356016304042227
-0.416886146185315	-0.04319566170379986	-0.8131631728218901	0.13293865772621508	-0.8946198620225333	-0.27344602338938434	0.38864792487713573	0.034407189090755186	0.35602356453104145	-0.2433421664914031	1.1763750477847323	0.02630818676860248	-0.0323482267766857	-0.4438351521139138	0.08967104591359462	-0.2857836904836911	0.3569235313435252	-0.06821019620107376	0.2612328149289863	0.6060373170889342	0.1797920541360626	-0.1296032097401338	-0.3907812370808514	-0.3913946530136515	-0.6816172348183487	0.15982117892454029	-0.21275769683790585	0.7077603688654956	-0.20216471788699458	-0.07366773010270275	0.18506379372917622	-0.7226370445354979	0.3689177415686558	0.3303994075640133	0.2040370771636439	-0.21737138057204977	0.7406803190394649	-0.6233957309521396	0.6790034421466278	-0.4783165160090313	-0.6926472766227378	-0.11273969518484935	0.4391981504591316	0.12441811163907121	0.30555854883179184	0.23550938037854258	-0.41035002597841164	-0.06837105661339107
-0.39003090684114056	-0.04479870022825667	-0.7913773350303293	0.07716396417513863	-0.912674456057394	-0.24982500621006692	0.46156855410148667	0.058053577681918045	0.459124161348279	-0.23182698885867964	1.1829415355070325	0.0727386938175485	-0.017509294128646213	-0.44416458650332774	0.11685255451055054	-0.26395079053279347	0.3857158919658403	-0.19195176212861623	0.23063942333704354	0.6171283495996156	0.1655376630179992	-0.07384960522853216	-0.38935364114916593	-0.44379213850990273	-0.6573913635277502	0.1639910550581115	-0.20197966316892546	0.7003694212040842	-0.12044487724536626	-0.026111237808660526	0.15970471213661824	-0.6904431893832903	0.4488426464683739	0.32651458551299817	0.17944549294816559	-0.19047132186910293	0.719885999179209	-0.5866067034048662	0.6156207102203457	-0.44146738960835796	-0.7236849870100578	-0.16332026081031037	0.3924993933394972	0.12824609578861174	0.33617020787319446	0.22368767206593665	-0.42364558416689846	-0.09292313467044186
-0.4061250767213987	-0.10861406077234245	-0.7302061065263501	-0.011947024124467565	-0.8996728532767817	-0.2549497944627113	0.430400260833743	0.09578767594694997	0.5561303352518513	-0.23941335402033012	1.1310534791417541	0.13046123194091203	-0.08265054550304693	-0.41918138631662594	0.08378191123109327	-0.27767090499912694	0.4112425357964852	-0.3168501694081848	0.1422246503991494	0.6480547193715779	0.17481988237900223	-0.044979247803586156	-0.39278678341500484	-0.4418801310278444	-0.6180200469325883	0.10972059321023467	-0.17050319817014492	0.7061408088144254	-0.07796439644263982	0.03725271698232	0.10499610741853142	-0.7170369058445599	0.3693733965528337	0.38387307698824535	0.16062072222183066	-0.15304250076516474	0.7297503317993345	-0.5655553954644172	0.5843095510667318	-0.39515150273797867	-0.7149192055433067	-0.2639053425273647	0.3456998485108916	0.1489823846055994	0.3054280621689235	0.2823200424308263	-0.3149343394162202	-0.055450772023709315
-0.40116440088444777	-0.12250551571961388	-0.6629026535355912	-0.10626709963103406	-0.9396989702218621	-0.2939269705904777	0.43316678711997747	0.13003836409370334	0.6486070572052649	-0.24167101460767668	1.0935880245513392	0.1896199040865935	-0.09565702825321201	-0.44920287706231143	0.14188634253458526	-0.24415302608617928	0.4266525470053776	-0.35632308299218957	0.11226885301423732	0.6498896971777953	0.19871803875885696	-0.0005049564433236675	-0.46234088129574563	-0.4474915174686278	-0.563183263952201	0.07374645062460024	-0.15651243906583842	0.717653884049992	-0.07426046397356832	0.09761767572749662	0.10498132604154706	-0.6807179807977832	0.31218218227252714	0.37973500576559005	0.2094865441080278	-0.13767501753967534	0.7275033972566175	-0.5520641096195075	0.5181185020000552	-0.30908836430071845	-0.704149814293989	-0.32950501067457305	0.3281326562951441	0.1597172078441908	0.33414403745485993	0.30267777945326013	-0.35287704221624244	-0.04767450930248719
-0.37334131404651466	-0.1128288533663798	-0.6270236600001007	-0.14079236340715653	-0.9337968010278381	-0.3160508909542938	0.44769565894668195	0.1328380586775348	0.6383267931234129	-0.2111504288685151	1.0917676830180771	0.17012307969987334	-0.1927141116525612	-0.413805217459107	0.174569731968129	-0.2321123062293322	0.5043014449065468	-0.3930340259765373	0.13582022773872113	0.6630022837970794	0.18527211628002893	0.030437872254371966	-0.4750981640128781	-0.46124112847640664	-0.5700763435562026	0.06980039141967938	-0.16228878464777716	0.6481594330429237	-0.04558900313793547	0.15908894690229083	0.11369025791742829	-0.6810096343470419	0.35213095755601986	0.3672478367689817	0.20391063147238137	-0.09232557481061991	0.6739676542689326	-0.5570817883937635	0.4685382936711126	-0.30025233604976587	-0.649967004202499	-0.43691987856046943	0.22536414493562446	0.08187380608825585	0.28057305831523116	0.24653677915700173	-0.3660125596445848	0.02444092085631117
-0.37973558204489716	-0.13815509855079208	-0.5472688494880561	-0.14095256395955053	-0.92507723538543	-0.31529755662541364	0.4059466296726926	0.15544587325386847	0.5865554251019568	-0.2399668807655267	1.0821869381061693	0.15769318942720892	-0.2963970306842103	-0.39372984892741686	0.20673889908168902	-0.2231036825062455	0.5783323108760435	-0.4217233875913613	0.08901537871508074	0.7359775564104749	0.15290966967558198	0.02207570375257185	-0.519436957734	-0.4723151337582728	-0.5804571708416753	0.0796679080799338	-0.17107539778881706	0.7187613279746353	-0.02726665643778674	0.29029700487702315	0.1140437637179375	-0.7013878498833146	0.31206158924059724	0.3496868284904345	0.20710354168907213	-0.1573358929078293	0.5315097706494557	-0.5276432577766051	0.41869437492742073	-0.22697163163332976	-0.6939334622896076	-0.4416746777400108	0.2546391327078822	0.054118414246267066	0.287710320585557	0.13361853214958247	-0.3091735337410089	0.04139825701787716
-0.4056654936246189	-0.12130301258787049	-0.5240516314020423	-0.20067004914145267	-0.8775423963872919	-0.3247451764177005	0.3482276200953829	0.18197390962507215	0.5679138843600188	-0.27578337719296164	1.00925859816233	0.16705687441516417	-0.37266192916841306	-0.3817737410249955	0.29814741028694025	-0.1957127353386185	0.6698123874898693	-0.48315966015819767	0.12945061468843225	0.8270346683914621	0.09373121699959955	0.009095496455467011	-0.5270556592809242	-0.43136004688071405	-0.5160572901951282	0.0015178204029582976	-0.18594742085432187	0.760678267396075	-0.05408146393491313	0.3180718501125892	0.06324829887637518	-0.7328170607165371	0.33374860950248025	0.37508955061474	0.23516333146185114	-0.14045882536823726	0.49339937306149695	-0.5592255253140339	0.3689341411721275	-0.14984225919476235	-0.7138124665611595	-0.36954602744676196	0.2658378674742352	0.06169897927017023	0.32071771786065156	0.10512874416169071	-0.2827592797549787	0.03182866584912562
-0.3845398631941589	-0.094571362724304	-0.4641403082838715	-0.27588563091506024	-0.8438248682583117	-0.3368286020448632	0.31616657655172803	0.18011850646263722	0.573177155094909	-0.30063714379125217	1.0057630778975009	0.15380608806868246	-0.4190449884954977	-0.35821851662705956	0.3176599333549158	-0.12205841277482532	0.6870109071776554	-0.4936108046456783	0.14186618779943855	0.8318941341557583	0.085244653113239	-0.058006379132539365	-0.5421728290179527	-0.46270383546045757	-0.5555766796719456	0.06875033594527838	-0.2235732775186528	0.7577241355167718	0.011132157043667249	0.35655373543242264	0.06253917894356723	-0.7806952350150896	0.34174144472175894	0.45576985051959074	0.3156552499237909	-0.12425478253570994	0.4555288209105418	-0.502638947729271	0.30826881917793797	-0.11073292644573363	-0.5973952642707377	-0.3575768133062951	0.3273248480806355	0.10705042662013822	0.29950597353055536	0.03924540974412601	-0.26077470227348143	0.0029724000611755785
-0.38083868253996883	-0.054329273163304784	-0.4758527713610315	-0.35453797682546995	-0.7376310548791272	-0.38953092646246895	0.28008241329650013	0.1906961464390344	0.5749562925592091	-0.29670345133653436	0.9816413751397468	0.15429326449324157	-0.5011262358807037	-0.37235845719882876	0.32466958973640414	-0.09888224117584761	0.703734094689312	-0.5212169737432782	0.13499505447266302	0.8743179409104002	0.04325793761661626	-0.0970705336381329	-0.48670790170707406	-0.43207628195430087	-0.48187368979098244	0.08223086637344672	-0.2846575069020315	0.7174500037010347	0.031390277683741016	0.3871338490926459	0.0419146451361241	-0.8323843946720976	0.2749395756065527	0.511413596576782	0.31764863549096756	-0.1828638533549939	0.46223905933214615	-0.44113880220851787	0.239149762897198	-0.028778903963762214	-0.6156197872042128	-0.39267009932293095	0.28818818221933734	0.06411765447062619	0.26664611889972983	0.027453913151382993	-0.22513356323136033	-0.07474237262219575
-0.3440106635955123	0.024841735474881964	-0.43004474352874633	-0.389710354819616	-0.6670783297931762	-0.4280586489672646	0.33978813398227997	0.20633069088061912	0.5584479931824864	-0.25369228514863246	0.9762833290314814	0.16687834796865075	-0.5475474159998026	-0.36399766622082375	0.35005017909173247	0.02972454275518035	0.7569633975142294	-0.4493725100671684	0.16657337252578394	0.8970760471720791	0.032208132241435726	-0.14257164522577084	-0.37136456798476525	-0.42422651563001007	-0.42113924428389105	0.045768982629896836	-0.24245890135644257	0.6691492951795411	0.05057608039099232	0.41645157246650566	-0.04356462974247201	-0.8653396860937285	0.226890171858574	0.4744513486249903	0.31452816314842774	-0.12686995505773205	0.5225820656791382	-0.4567762737245065	0.21808518454882497	-0.04445042059503464	-0.5736855213789706	-0.36983619977657994	0.2544493083232717	0.08500669055369905	0.20578763588838872	-0.06765610290478422	-0.15667923067015108	-0.1296121457274021
-0.3434891061798432	0.05729160139760782	-0.3922933983272462	-0.37819849603518196	-0.6839442659686442	-0.47617614369598965	0.3738242720206359	0.19390135094864042	0.5100028175598285	-0.22553537343460373	0.9290036787114719	0.14639772890858999	-0.6247856653734397	-0.37661953215644683	0.4102836145792678	0.18908802886075032	0.8772798358002604	-0.4701048596743436	0.18291370189972075	0.8842274214395864	-0.031561405661567635	-0.1999897112487394	-0.30929107648798626	-0.4036197805811562	-0.36382826675770497	0.08496171443370996	-0.22023841904097452	0.6974324135346389	0.044973825085918614	0.4279965820514596	-0.031875895377344754	-0.8546428315722775	0.15235080989071983	0.4567168781584968	0.3379139017098556	-0.11655533565733511	0.5250315926806243	-0.47771281687701456	0.14185087673185737	-0.04765660665774751	-0.540845897417797	-0.3978225187933097	0.2826834257199189	0.13838260930563112	0.21194369431584442	-0.1343454866134386	-0.058452493736838904	-0.10596675006671685
-0.3245569460864351	0.11878484027240462	-0.391708535190383	-0.4217133844714124	-0.6211881036563285	-0.5251837921703382	0.39563119551264525	0.17190120453569185	0.4421372397258545	-0.2189535326140847	0.8824767749384149	0.1797821092905895	-0.7787776433294585	-0.381323531300072	0.39553753187884344	0.24220594098467246	0.9376900472247689	-0.4342110565904377	0.24248950942089148	0.9229174909759166	-0.03319179786935394	-0.23100906692185558	-0.2334024364747272	-0.3233246436871346	-0.3310469968924601	0.09501811384912515	-0.16493396716143932	0.678968625043085	0.053884078326105644	0.4774547056607588	-0.02608775806059464	-0.8546996381415871	0.056844364328077115	0.4036636085442252	0.3291096477186882	-0.12898746554410528	0.511294021412587	-0.5290573448133415	0.15911343999207514	-0.01829844229343316	-0.5303153194527128	-0.40801044262326586	0.34735930533349596	0.198505866189788	0.2225116786677725	-0.06972664202127166	0.04403946767404071	-0.08938637220363395
-0.27738930586715005	0.24382062897175233	-0.38836203769278743	-0.44831601082926	-0.6075821309906503	-0.5625783409574319	0.4372322885610444	0.15731414111120162	0.34528594620104797	-0.22155367302720066	0.8358192633539122	0.1991553217486901	-0.8513122289487173	-0.37701307319164046	0.45726876681688944	0.3823995312847503	0.9903265500588259	-0.32203283892628665	0.2796071167453958	0.9288325959041943	-0.0412522521110514	-0.2795563030413589	-0.18162256503582336	-0.3156977559221866	-0.26219609133742666	0.1304184372567997	-0.12020900780337544	0.6683171784616004	0.04364207023233332	0.44614336097803575	0.019801138026698473	-0.8308306082011123	0.02408002159393271	0.3875683135831122	0.3310175856858835	-0.11446488143382519	0.5048448803899741	-0.5095661171771244	0.16715513669441273	0.03683256889498663	-0.5384071397854333	-0.3873966874442015	0.3359951521748396	0.24626519836075053	0.2634285125341859	-0.13918621502593742	0.0828652325698491	-0.10809537753390178
-0.24343966150592541	0.3345456618662118	-0.41981880011357686	-0.4784643857063635	-0.5724635548891875	-0.6109657046297996	0.44727801196473216	0.1255904967498852	0.27114361779592583	-0.24330761066401557	0.8152166940100642	0.15841916803590622	-0.9359017139534214	-0.33749578172944783	0.45809106209373684	0.4900785293740807	1.074092837124788	-0.3532170928094721	0.27864423273327055	0.922454818534975	-0.10913674114293279	-0.36056503354672426	-0.09749873335081267	-0.2800643795013463	-0.29506103959858343	0.18850996137345338	-0.06291543184921797	0.629842687097389	0.06563181285450306	0.4997823265347712	-0.00231074028403046	-0.8134015158545566	-0.02449345781634038	0.32747940919160673	0.28470553341593635	-0.09898714753991249	0.45924159222408967	-0.48149591083926413	0.1557314003041339	0.020139731872591455	-0.519995373768258	-0.3532181822294254	0.3493241383684836	0.28590087561781957	0.3189125381338667	-0.1521549853374134	0.25704204427475374	-0.11905421574488187
-0.25753556711327374	0.3569417572549601	-0.3513673804855881	-0.4922585245024891	-0.5406843136590034	-0.7126248299831385	0.35846970209331525	0.06546998653624685	0.27423753334790496	-0.3275737428407356	0.7454048058682265	0.2273498026721469	-0.9207119595238	-0.2935180537007933	0.4377808202212101	0.59128338435955	1.1115090665753287	-0.41544959842904355	0.24497340971454395	0.9249382020038699	-0.1430645182903874	-0.3957368906148183	-0.025119508556492254	-0.21114588791706898	-0.3027658799925591	0.21719308343051819	-0.02574325229614549	0.5976350923947673	0.022162021587080475	0.5316676546671759	-0.06323946555407647	-0.9086800679476117	-0.07569683604060357	0.3387821575647017	0.26297102928696126	-0.1317158652062976	0.4991281418016388	-0.4726280423305741	0.12484294641733881	0.13351236552141516	-0.5414171196264574	-0.32090009761691957	0.4089818747860458	0.35093943498472263	0.3743935544325678	-0.11990257499240878	0.3863385685596935	-0.1445331636471628
-0.263960390309121	0.44109303009615786	-0.39037406379249384	-0.5083067615261179	-0.4866532634215849	-0.7701862665628393	0.29277812943954207	0.008333365958202804	0.29462069865392265	-0.3995131155206655	0.7137326051430797	0.2288511612503037	-1.0237021850912789	-0.3047964134222836	0.4591097808887933	0.7189375967893701	1.1149422406501874	-0.45362327362743426	0.246617863710773	0.8913720700765966	-0.12706032357336086	-0.4318847165409914	0.10164537266856914	-0.1736248080529381	-0.3107744419716969	0.2182630355477055	0.00490375927993022	0.5290790527892153	0.055392102584872246	0.4568848133544769	-0.016742968764239384	-0.8928089718445873	-0.09567582836984359	0.32513664350038873	0.2555200986433128	-0.13986870415365846	0.5696842911670947	-0.45549999736025404	0.16014658848781158	0.14156109137519454	-0.4786750160836089	-0.3167406955859038	0.34997787245748146	0.4033852721919241	0.422387974030893	-0.128012901356102	0.4633923716975146	-0.1602164088651381
-0.2557231524450012	0.4580445334845691	-0.4088328755962311	-0.5123043076076755	-0.4730482470373705	-0.8561855453537381	0.27713330626025856	-0.044507008148075164	0.3123082108510939	-0.4147208471059655	0.7239377436526805	0.25557586486972894	-1.0989084305079755	-0.31749631692956354	0.44014605263974527	0.8029481979582398	1.0212148223226778	-0.4454129734503005	0.28293590520248385	0.7942488523135403	-0.1347721225332273	-0.4529823733129262	0.16058100360076538	-0.14196739496941949	-0.3254934603341283	0.26268238531427784	0.07089438669568142	0.4341694418631895	0.06391348624293718	0.36606189452422433	0.012131417758788399	-0.9386563112903359	-0.08406087751993527	0.3322367151228049	0.24002816832429885	-0.19340984292798144	0.6338451269285926	-0.45459290471421054	0.16273544290565864	0.17337079307862271	-0.41350015114216027	-0.31783221048037247	0.35048331754507517	0.4588567499133095	0.49307150405114253	-0.08757463383488981	0.5008203972936962	-0.12295426162901768
[truncated: 182 more rows]
