# Supplementary material for: Obesity dysregulates feeding-evoked response dynamics in hypothalamic satiety neurons
Source: Sci Rep. 2025 Oct 14;15:35837. doi: 10.1038/s41598-025-19800-2 (PMC12521569; doi:10.1038/s41598-025-19800-2)
Supplement: Supplementary file 5 — Supplementary Material 5. [file 41598_2025_19800_MOESM5_ESM.zip › Fig 3_2/Fig 3c/HFD to_NCD_1st_MPK180_matrix_2.csv]

-0.9894970088287339	0.331173414251143	0.14309725181132946	-0.20459172205882648	-0.06770460590825615	-0.031813669076896256	0.8842443208035273	0.11419627372249566	0.3829155216409415	-0.6743212278060672	0.4536980213257814	-0.896122874613936	0.20509821102862852	1.0050335704099935	0.48619961884528173	0.1633133536249644	0.3823056626220173	-0.021218243333860624	0.050550368117590984	-0.6006476949791534	0.7567273860230024	-0.12697086524807993	-0.23128877910994983	0.048238320664474844	-0.05672842992325	-0.717788616522399	-0.19183838806607006	-0.2582715797580111	0.014060553221565842	-0.26912694885248933	0.376128021686409	0.8454285826927416	-0.7414454968562771	0.7251354402543322	0.322793293535998	0.05721930358302009	-0.15981744203557724	-0.2680559876818722	0.20682914128775254	0.20469296616561378	-0.2665051648748352	0.23636161418309404	-0.20063024860957893	0.7881603775583782	-0.5121297544288235	-0.17985776788326666	-0.14604900821912942	0.5161563188416028	0.4570976069930596	0.3807789372496722
-0.9999812102202337	0.4176065245364681	0.0613913678844249	-0.042967870677264576	-0.15244704350894323	-0.09684167321280267	0.8733967874702282	0.07971782955177886	0.31362101364010286	-0.6950467935753528	0.35068498023512845	-0.8751240611268594	0.08456056446918062	1.0056667509453527	0.33542381697569346	0.23550959399134283	0.42224926535634444	-0.09366238274214744	0.06442179904884364	-0.4334805709968972	0.7192833933974682	-0.05336140838942423	-0.09445568532278463	0.047012809689199686	0.007802520633048579	-0.6259106151203712	-0.09242283386481619	-0.0014700068723179915	0.1268888122174131	-0.2424052765309338	0.16390394646737286	0.6120526461594146	-0.6299618721502631	0.6025029404287239	0.10852733390759356	-0.10165191376884106	-0.2320773221377779	-0.337038962330544	0.2864272073826039	0.006536258026072508	-0.19970026707615812	0.16420404853133555	-0.18550863148580848	0.8155160058410813	-0.5428616623377839	-0.03660779866320174	-0.6188203332696446	0.3920386431642422	0.6681645133403258	0.3386038524100049
-0.9298243526775031	0.3444029083824343	0.13228989282240974	-0.070129411264116	-0.20146456417750655	-0.07169368019550736	0.8351260459036167	0.08955575151763896	0.30225197865135606	-0.514882267063525	0.3685137320633188	-0.8289119909864007	0.038914313813896234	0.942415783790942	0.328559250543871	0.1034114753272432	0.4813150263792223	0.031284135781100564	0.09812876904203072	-0.5231075647704494	0.715583992036945	0.046380966758442804	-0.07252649424367519	0.016357479330661857	0.11518857562022411	-0.5601450205556479	-0.017891621951725268	-0.014814551404193117	0.15793435284977828	-0.09984618296632675	0.06489225593256161	0.5706054960453976	-0.6277315835564539	0.45208001329019115	0.0813988408335104	-0.1421458721606352	-0.1652582152817775	-0.20777724559410338	0.3094630343567895	0.14696925988678863	-0.275460184370584	0.11001735398222497	-0.1636239836184332	0.7093621332527568	-0.4582471066538061	-0.24456532315555027	-0.5135631245479605	0.35889549869051957	0.7841600890774276	0.34242151767291135
-0.9106987426384467	0.3329559672389054	0.18780326850106094	-0.005274492651472437	-0.30158647666454197	-0.13253415072748465	0.9137904271739398	0.12340256560690088	0.20053678273142028	-0.5046694956166881	0.25656164508745605	-0.8445595671741291	0.02422694193306018	0.8845624821450817	0.4761137974685802	0.039231448687886895	0.45650044630364495	-0.053829295421344694	0.12459824843925191	-0.5254509211336018	0.6808471383969652	-0.016429524600757875	-0.168563685197227	0.057118790337559955	-0.009221846803324885	-0.5466414095159878	-0.0378252984579583	-0.1542234087942891	0.1088947946915453	-0.1709063865163698	0.02496981523709965	0.5345021450669379	-0.599598023338754	0.3878190801863908	0.11758408524066058	-0.13711984346539496	-0.20104203592733721	-0.24287042659157226	0.35698966152009615	0.12042277734858231	-0.05302591420173711	0.14956689935568734	-0.09227780200021579	0.7141700998947097	-0.5405537705557282	-0.2589644026839489	-0.45853866688559003	0.34176294377296795	0.7165446091447524	0.17906744371374747
-0.9069949232993129	0.3125562047573917	0.09869039121831125	0.09693660458748822	-0.22836112334089576	-0.1526896119552755	0.8494627864738149	0.09119619029687957	0.16031986330114703	-0.47577911889287805	0.21105823095617518	-0.8257187556940847	-0.0022450708835356934	0.8652471806416197	0.5142163228772985	-0.006498764063662854	0.41603480662947856	-0.04842786734988988	0.08808974653515252	-0.5397888273443001	0.6697466552870862	-0.1376718421725016	-0.1763311068287162	0.06052064443765139	0.01928414035199764	-0.5575946993005058	-0.04083949651856687	-0.15757145352715635	0.06579549456183748	-0.1751515726244599	0.09177197035301074	0.4930570886568524	-0.5860195940276475	0.23812782109277011	0.15352451485370777	-0.10229712721675858	-0.22864808882881427	-0.26579762369990345	0.3283710058331732	0.09623603197510473	-0.039708539963742635	0.22064804838193885	-0.10881235573268302	0.6928016984068346	-0.4907310071593619	-0.24409248157640318	-0.5424879483646403	0.3339923048190057	0.6064180077053339	0.06314351560577126
-0.8743742058608044	0.29532652208099935	0.039295306187003144	0.18646680177682926	-0.2263916376985137	-0.1813983598499648	0.8166750694499091	0.08327046531276315	0.11663990794502403	-0.46691075462408943	0.1994834611639442	-0.735183747683387	-0.07185234019156406	0.8520281217305552	0.544864697805664	-0.026593078330240577	0.29039590641054525	-0.09745525107694931	0.07904382209588619	-0.5011871913098332	0.6389049781775206	-0.14990386136222056	-0.21468637471023236	0.0495023735526128	0.014523009130212037	-0.48533971836016665	-0.003218675272032512	-0.13875624273826406	0.08123117684490479	-0.14456974805254838	0.06139485483109766	0.4533887447217682	-0.5513040715715319	0.1987562834651948	0.2120521522584848	-0.11715546895727302	-0.23350223177752003	-0.32135643820790477	0.31374768562660726	0.13507853360261535	-0.11333229631071978	0.25145894053922596	-0.19631488302800826	0.7244830744715416	-0.49233814929584946	-0.20961808500074877	-0.48973480821742293	0.3188829681697975	0.5055162721155585	-0.004726507356528816
-0.8693681526377197	0.26780999373727427	0.03274313453485388	0.2562574007058445	-0.22170501585418403	-0.2266117110919547	0.8044060504031175	0.10501590746025972	0.10789050037998045	-0.4472717458648064	0.20588088134531607	-0.7169645704802086	-0.08328566017409811	0.8194786493782829	0.572186108794081	-0.06123069934707882	0.242596714840633	-0.13011224249615796	0.11606629830154255	-0.4762119056084484	0.640157347960758	-0.11245509900828612	-0.24856011886039012	0.0677696123091782	-0.00646100951950957	-0.4409831583662405	0.023904628594745035	-0.13028970850335828	0.03792438241567293	-0.14080641911069255	0.07105728891447713	0.4177507791779686	-0.5217797107613784	0.1768199248103422	0.24974159616548222	-0.11927736079730962	-0.24489439123482473	-0.3513282885372834	0.2845713503716449	0.16342784861282308	-0.0655499108907784	0.2598243905458289	-0.12210522923249825	0.6443808211030443	-0.4715081558131048	-0.16804020075044934	-0.5262237294795423	0.2941505233149812	0.48701189344261814	-0.049656566558980715
-0.8885823661263768	0.24669957523995978	0.022555524602493833	0.3079684662153036	-0.22238563445093934	-0.2183699658374838	0.7536439059104403	0.11089036503328153	0.1030652241744603	-0.42516540373421763	0.21022758036714642	-0.7293033270394396	-0.056916892859640286	0.7902408248068911	0.5885449555379443	-0.06911631784891802	0.17254286176708727	-0.11127816692974628	0.14445432811725437	-0.505408148045114	0.5951827650099266	-0.12190383664676119	-0.23180420676195795	0.057967840696718315	-0.00683048995711177	-0.4309800200892629	0.02857114600705111	-0.14388910066407914	0.030159109484805477	-0.1847567178207221	0.0029920942431913844	0.4165888687419994	-0.5715017339633401	0.08395936549689878	0.257836393503484	-0.13673133084845768	-0.24412230882565453	-0.30297868439145276	0.2944190516344203	0.11856267715604768	-0.10557506002323151	0.3156704241339504	-0.14289907329643858	0.5989515661563569	-0.4160990695317925	-0.1460115153262667	-0.5538701453899106	0.29967848714333095	0.38909227080419184	-0.05340981730878036
-0.9036559406356631	0.21647259070399538	-0.02179859667865547	0.31614960780736845	-0.22534536403396718	-0.2225299983396613	0.7497988968730578	0.10544147360486408	0.1526378295184569	-0.39784293088486206	0.20413708816798318	-0.7024437595919877	-0.03328952144196257	0.7522476339595349	0.5801993709100525	-0.08185163647229794	0.08850754174637945	-0.11442151896671654	0.18459185316797713	-0.5339727663253971	0.5685383933332561	-0.11045123908596495	-0.22008625542542515	0.07860906217187325	0.014701540232787512	-0.39423483680555726	0.043703849163417546	-0.120158535840835	0.09536007520266765	-0.24088847262652235	-0.024962366206535067	0.3994772253782915	-0.5664525218074447	0.08265872941388923	0.3033264563712037	-0.09934200452772418	-0.20066914660775967	-0.30958007510107194	0.2563144569906989	0.0879867689727373	-0.06203097438452581	0.33063901958045633	-0.10632620369199342	0.5050133136802456	-0.3779451912152888	-0.16432537051365234	-0.529437757676355	0.3217488605113327	0.3406737338182628	-0.054116874510301276
-0.8885047053003756	0.18423843112896887	-0.0343767425628996	0.3171350247001471	-0.23591396407369292	-0.23052594816607389	0.7858041955835332	0.11784262627101452	0.15469919505900753	-0.3834769035268796	0.19951367159604522	-0.6184268917341085	-0.03757527992038566	0.716057020675646	0.5506125603093978	-0.10448638101429189	0.04560336227475449	-0.10627968526085749	0.18444659813532488	-0.5436333099129921	0.5201977578727817	-0.11001762887238413	-0.22572704843587102	0.09641937638619862	-0.0015052986369250287	-0.34898385134067766	0.050267349594429425	-0.10785168526807946	0.11467250467247807	-0.2259886230421174	-0.014368194693794727	0.39103258990204026	-0.5976788604482731	0.0763587399910337	0.27921017411421284	-0.11912253595765224	-0.18409910458976353	-0.2969012141515853	0.2635841732180783	0.06576246391547648	-0.017460299044544096	0.31627928402032707	-0.08903526626527744	0.47507946498410425	-0.35681399119022766	-0.1169971590661146	-0.5325321568108048	0.281426169985496	0.2947194254859858	-0.0492137728268401
-0.859332906999674	0.1450138747598108	-0.06356921166859503	0.36520395500397684	-0.2654818392593224	-0.23729610086760355	0.7689396340457868	0.14253564216569686	0.11321883855807661	-0.3501585109646709	0.1914416022073167	-0.5479120016772195	-0.11146264581436358	0.6442703675852336	0.5833154518242478	-0.12232843763643182	-0.02861537995290441	-0.09067316175143728	0.22162710393911392	-0.5102565581910372	0.4229325910478702	-0.09856334443380688	-0.22673016996476342	0.12796069686464645	0.03974192234227478	-0.2645186527780516	0.08271145585228135	-0.10685632741152082	0.10420174982770451	-0.2170210821989785	-0.03364684812887357	0.32207833418291004	-0.5826104690296815	0.043370617700025954	0.2896625249389041	-0.14970649430386374	-0.14191147149436964	-0.28842229892215576	0.2715002034146286	0.06037250210471516	0.025407609601703084	0.3307871755501749	-0.03134607966244609	0.4055714073476652	-0.3289586789949873	-0.1012403604570862	-0.5475855335061091	0.2498497362860793	0.22263922863717384	-0.06680218124660454
-0.8225460938601316	0.07802721313296665	-0.08244448538986338	0.42040820000843493	-0.2742224443587954	-0.18561612284973736	0.8158651878533674	0.16534814572091405	0.08358237192515228	-0.2996008724110994	0.1965787273110318	-0.454717800810435	-0.15902441763705083	0.5740862847977729	0.6001131428003408	-0.12414715350596181	-0.12812617241223478	-0.06879060625756327	0.22917966224912076	-0.5258966729922661	0.3922193434528198	-0.09012286165556667	-0.28343322900283574	0.12509388259182613	0.06647666987484965	-0.22322960036901002	0.10803564847247457	-0.12985733251253453	0.0785282845818685	-0.21572055829123676	0.0371573798539686	0.3359715779758392	-0.6194786086163578	0.02848360885672511	0.3299266929189918	-0.11906030044349851	-0.07759284961261884	-0.26807418150024154	0.27341281441389265	0.051476847866792685	0.08982604372730255	0.3214800603994129	-0.036171288046948503	0.28414491470927067	-0.2812787243875339	-0.11163959803932164	-0.46568235168838423	0.22210866142945881	0.1510801328203481	-0.09145635504973798
-0.7915237033412694	0.05689371220736539	-0.13652027982562967	0.5050987627803033	-0.2974436721937194	-0.19307205010840683	0.7976188648891352	0.16873467776574763	0.053558639191116655	-0.29492896541714864	0.1804252689459247	-0.39514483133752915	-0.13918382284938585	0.5194719542203652	0.6246533422391939	-0.13086632117253677	-0.20621901886741437	-0.029153905061866568	0.22015388028182245	-0.49185377412193987	0.34765379669439095	-0.1128295670995133	-0.3114056969304106	0.1364877430637991	0.032789705595473805	-0.17146111507951883	0.1278450881870439	-0.11182144061061541	0.04528574645350487	-0.263218650784669	0.10478622690774231	0.34515365106569595	-0.6223679963253903	0.07886069299728597	0.37866870784547096	-0.12377176708069534	-0.06119566893717536	-0.25082289296074955	0.29106188871597355	0.008556033217689487	0.1789796155429424	0.3471062463434421	-0.0041548388546439	0.23075342273278165	-0.22520699064359415	-0.04746916022734303	-0.43213475988502914	0.20590370954202153	0.040879442353266085	-0.12300317256952165
-0.786714864045876	0.025481862316308158	-0.18475830043086278	0.554841974596465	-0.28476517799691736	-0.14565446310312705	0.7673790209218272	0.18242642831522246	0.02507785979202324	-0.2439421210739868	0.2212584180231277	-0.33196487065772	-0.14996763237655159	0.49031959236431855	0.6033195869959542	-0.15859554216867952	-0.2711942790725614	0.04109814570015217	0.2102851114310889	-0.46206765284711226	0.31949518495093193	-0.10081054085510062	-0.28623036991904005	0.14930959494672036	0.07416120085988032	-0.08286623657805134	0.14405284998511259	-0.08043816370866666	0.023635133381414132	-0.25509639317854	0.13103980188548153	0.35474550529202475	-0.6589861981065472	0.10852883287371203	0.425995155618884	-0.11769436042956985	-0.018019921675564175	-0.19579609977677426	0.25427421280787704	0.007170963349983772	0.19695654934896284	0.3434618119518837	-0.015563248989135631	0.1443275315115033	-0.14280538549423277	-0.031030692730912933	-0.39266835812372003	0.15372862588262706	0.024819999723701514	-0.08363987614136363
-0.781687153775794	-0.0179952221485205	-0.16941980056286302	0.535558964917666	-0.3355205961970313	-0.09000702702691676	0.7505030318494617	0.20799013256200394	0.023769347549950796	-0.2146170402251501	0.2607383687802175	-0.2543828208227374	-0.11695133585026571	0.42623067067594683	0.6293856755004469	-0.19966834133779654	-0.35469332179092894	0.025466452786291803	0.1867485949316807	-0.4010407505004713	0.2621309913463278	-0.01306909557844622	-0.2637619417076744	0.1716631101018237	0.06116137211199896	0.011844048739442647	0.15105804487267668	-0.10252016424535766	-0.0025165785990416576	-0.30308179056672957	0.12830208293349815	0.36778544285481585	-0.6681402064691455	0.19917515294670438	0.45503901007190545	-0.15720757251153472	0.037939187091820946	-0.1785139585467363	0.27683858361515973	0.028028211361454343	0.25139216680510157	0.31371663693425217	-0.010450284732925468	0.04678411870592669	-0.1493157200137698	-0.05961557902803407	-0.3374775424662087	0.1566027311731011	0.0016164840601912618	-0.023311875897205864
-0.7973519140853522	-0.06410757729764072	-0.1875230643570785	0.50761461155449	-0.32884241754307897	-0.032080235985725784	0.7232614064225282	0.1868971930774818	0.0340950276393081	-0.19711746729995389	0.2796962584926001	-0.21513812634418575	-0.10636330279987391	0.38130881831446495	0.6251300609065499	-0.23194384500755394	-0.32166216877192416	0.08911793602833368	0.17434886747115638	-0.3875152855698422	0.16639553930107062	0.034145502068660544	-0.23565791627971802	0.19123961589763372	0.09165679193835836	0.021621675717135896	0.1095240357902338	-0.12742649505661752	-0.060870133538556435	-0.36178517056253323	0.1626389657259217	0.4098758256023244	-0.686267751981218	0.21352720800466382	0.4281012738029967	-0.17220085115640354	0.05443319125892461	-0.14271053669555098	0.31201358666025825	0.01119973536192595	0.35722417591981626	0.29608353027441114	0.09436790863612507	-0.03355761906345957	-0.10833603843072521	-0.04790351251383024	-0.30606393523468	0.11053621226822179	0.05836532412630824	-0.02413481328068189
-0.7873737678378268	-0.10612324138964527	-0.21831571258413174	0.47664075769681463	-0.341741582489249	0.03659165001624514	0.6928198556885077	0.1987676545624359	0.026209430988546455	-0.18120616309434343	0.30466017243385296	-0.18647519280923747	-0.10673930393188744	0.33666794805348693	0.6419633574551992	-0.2560576003435012	-0.3435411488643658	0.12590111798312592	0.12784788067623376	-0.3799202031013202	0.08449731828055071	0.061483904326458984	-0.16954389033421072	0.25550506483454244	0.14740413533378893	0.043172352011754664	0.09557594799898635	-0.17548633645827186	-0.07684120464355242	-0.4075090341705696	0.19475242139474574	0.46448021824673746	-0.6832526590645948	0.2437564586067146	0.42828923675735364	-0.1938764454732102	0.09125279945635616	-0.0785661908293447	0.3227632055116362	-0.003905637140372767	0.4051427743281275	0.29529858473832915	0.05659807714378238	-0.0060681815320449695	-0.0523139381579452	-0.11044128651020158	-0.2316025991114074	0.08269758288550612	0.017134093957242306	-0.021833102760097617
-0.7751621306379983	-0.12065468291190089	-0.2719040733797818	0.48354964777836795	-0.36436582480922347	0.033579490145218736	0.7002645710717748	0.21341679100167493	-0.022735601736151745	-0.19339538047790578	0.3135455360102932	-0.13082221003660618	-0.12178718027150563	0.29623767258816747	0.6585159438141669	-0.2864017279807904	-0.324837394959241	0.09064052686583761	0.08156140306391424	-0.30675036625349583	0.04605774430678076	0.08962927339542766	-0.12801087101025713	0.3117002569363148	0.19887029326894018	0.07627014753438242	0.06599438846300054	-0.19954469954598436	-0.1024703191994667	-0.399419884976858	0.2768293077536993	0.47678754798489675	-0.6434623980910856	0.37627323066384344	0.4811528347376142	-0.1900856895484222	0.07436655661027076	-0.041509527391585706	0.31404801877296956	0.028605795974540226	0.5389181156589395	0.21788141776748252	0.0710898252249996	-0.04029698424334592	-0.0315184185184497	-0.15393844455467592	-0.17433773589155502	0.05634137606756412	0.11946157008402966	-0.006384991585488028
-0.7589313640623988	-0.1363607375309317	-0.2803468632208721	0.5092548266790278	-0.3623074088230177	0.052953406763528665	0.6491392904849073	0.2108892466085542	-0.08887528217425557	-0.1926263045104058	0.29529421233559605	-0.07386191894634453	-0.1316906022845224	0.2866959612987566	0.6686072544663209	-0.2992136350777505	-0.3210947816023614	0.13747389907295243	0.01477222356027536	-0.2523982799596335	-0.013653195727093403	0.08673658820722788	-0.09199685528881421	0.33252812025716033	0.2189026077281663	0.09702782658892077	0.04842337981058469	-0.18596453441007055	-0.20245368846058848	-0.38565659059514507	0.3202121318941351	0.5020777041892149	-0.6555319532761115	0.39026410219543567	0.46130641256987825	-0.2772854682489131	0.05483801761932357	0.004708067876142098	0.3367826156955164	0.08235871853438285	0.5724892606588505	0.1830639482660701	0.0524322980381544	-0.002903110860013436	-0.0029956007630144834	-0.19446833803046354	-0.15107192637696337	0.04804850542209348	0.14844314356080557	-0.018024658269939244
-0.7409066131806883	-0.14540195551571725	-0.31116021117784254	0.5057990536865433	-0.3207649132449526	0.07649722445482687	0.5433172474185828	0.17292771547609365	-0.08349509851551948	-0.19413533599740126	0.2903344303717329	-0.11013547675694843	-0.10657319724229686	0.25859369564843404	0.6698203743796356	-0.3159104607604592	-0.3329512410237646	0.1653417198402038	-0.00663139518102997	-0.19779176908890794	-0.044138628996964725	0.12099906950164319	-0.027645003415986035	0.31842498896602894	0.2829601127301953	0.11154110457841146	0.02420904829204494	-0.21234976879182915	-0.25306404444778285	-0.41875316038750726	0.328605650287161	0.5042741282735133	-0.6230850517139059	0.43459890624813297	0.4794713367309565	-0.3011698860958723	0.05748819518385652	0.06710208631753634	0.2997012056332405	0.13031398467292338	0.5860482892589074	0.21337476713301182	0.05430670354826217	0.02746719443701276	-0.0012242972132011144	-0.32655720444120373	-0.0948952528626668	0.09412681388270541	0.14902945960705108	-0.01788697687544561
-0.7495657537932642	-0.15259143588524654	-0.3141606820286268	0.4853680563159773	-0.32476763810118275	0.05569715177488209	0.47118069796303275	0.13199925363453294	-0.10605023544566514	-0.17884798921483963	0.2652789657563736	-0.11518853363269041	-0.024238655432684275	0.2659083756393309	0.6331606158610715	-0.3322955166861351	-0.3149610864927513	0.19311727594156647	-0.06100030298858501	-0.1961745828722209	-0.031881218184999185	0.125113192399876	0.005483064488566405	0.29595253094048685	0.2974019955815579	0.11642836984517113	0.0176380724346859	-0.20047265284184185	-0.23841705603701818	-0.4209656937172833	0.3042839097233184	0.4968921726953119	-0.5934764023598122	0.43587301537932915	0.46111869551296636	-0.33848958593796075	0.01886803399245506	0.10348747200970634	0.25564441453273234	0.09101781779305154	0.6599726683780344	0.21661165407241673	0.044602129097319976	0.0910390258799821	0.013720496057867796	-0.36918720243479997	-0.07405020532044024	0.12383486057289934	0.1810249814333241	-0.02155162042948301
-0.7656769500172425	-0.14769649000263885	-0.3439768429965846	0.43405502852177713	-0.3013072150143482	0.006355755546454031	0.3328213050943173	0.07428390316017977	-0.11903558234774674	-0.14275330249645582	0.25489977099186006	-0.12536877477869052	0.035893146372617216	0.2275358101764405	0.6570744800042849	-0.36335941955176343	-0.2874933311390219	0.2747459202809165	-0.09178494958015825	-0.1334907277475284	-0.048480642586322814	0.13379643473875993	0.06570264857106169	0.3099669391092514	0.3065461254997418	0.1259081606800897	0.011062496412522719	-0.23782357738049295	-0.2531800554225862	-0.4173483449806518	0.2657475386090607	0.4691558638237153	-0.5752758745447136	0.41265153973689744	0.47447150531361004	-0.3857235554865077	-0.03885179346747727	0.12149438663761152	0.1624837465171273	0.076967002586385	0.639323375083313	0.24965498607286501	0.0862372098582855	0.1582596186621726	0.028223008569516577	-0.4174501319238203	-0.08049163270277218	0.15436005152679133	0.15685964019169799	-0.02426954270116634
-0.7987531966855632	-0.1582592358425682	-0.3630601940029258	0.370553635015124	-0.2563113893111476	-0.0031814263470280545	0.276851288863789	0.04982162718375416	-0.1317646118797208	-0.11460705686824482	0.23261843696683968	-0.13722126490582057	-0.0003248400510258681	0.20513328463434996	0.6400337167380971	-0.3483326407700366	-0.30463135721677415	0.2588325592641217	-0.11891094145208884	-0.07727103784720128	-0.063982759108714	0.15131031907345124	0.15320636181135922	0.33931314420450115	0.37207629988100754	0.11121991129287298	-0.00902545303175124	-0.24884534793079333	-0.25609648248933586	-0.39246881199196393	0.23760979544737443	0.46038967753206894	-0.5117328719145688	0.3703083460858167	0.45686495901993834	-0.4167481089901187	-0.04748985452706635	0.06949330224982635	0.1060937680460781	0.04740603865449385	0.65674005850684	0.23163711234691312	0.04466924654210369	0.17914453501613226	0.005475510497415565	-0.45927400819174863	-0.07925158743757828	0.163532252294856	0.19751355365429496	-0.011495787305426292
-0.7972833904223318	-0.1613854351515008	-0.3991794227304051	0.28423438373953513	-0.22272321963800978	-0.03829378589391072	0.2201216650019097	0.000790978932656422	-0.0971931332102969	-0.08471970458944028	0.22000331537933096	-0.10290548222291718	0.018856732512003746	0.16260393204755788	0.6115506534272551	-0.34214391323012855	-0.3070492134974079	0.26759548679122314	-0.12570515469482896	-0.012010370608037335	-0.09364995483534805	0.20969347076134529	0.19133427351788798	0.3763922605959192	0.39877250455893776	0.07128991382018697	0.016716669697614036	-0.2095619247077704	-0.2049731976203038	-0.4136045857786129	0.22496187723561087	0.42420261348648197	-0.4370060482283777	0.36717623394581	0.4425230892107012	-0.4323848697874896	-0.04689169493413038	0.08131270316800099	0.059459633663271484	0.05513862746145026	0.6278255953357628	0.1752069102355319	0.026269710766896843	0.21441679472260083	0.01657431724654035	-0.4962391743681299	-0.13614727803157986	0.23653775886571088	0.17819336031170258	-0.024306060941430688
-0.779849667264713	-0.15828852679842015	-0.4270376592447547	0.26002554790486254	-0.21459029461165588	-0.08893789506778609	0.20163664671315815	-0.057186825361298856	-0.09080993285975805	-0.01816052792679331	0.16962605691484808	-0.13302338662067234	-0.0145024761643054	0.1812693905834444	0.5514739307391021	-0.31827803383405295	-0.2860835940394323	0.3677991617269935	-0.07435617350525549	0.013731621132632895	-0.08767959100607994	0.2766697975112221	0.23372282245444956	0.36319646640922404	0.4346046772885751	0.03750351747325359	0.02015304988076953	-0.1611242759045354	-0.19500383401690988	-0.3920415861317407	0.18978214334182836	0.3959265655210731	-0.3735045685526088	0.31009818795913213	0.4596617465814615	-0.4333743116261736	-0.038575667678300195	0.0843452617911516	-0.01337666355862922	0.0066705219670189055	0.6169422583434698	0.13435166712618352	0.029653974713994787	0.23500952780922715	0.04955348396536429	-0.4086710089151458	-0.08150871531980408	0.22462132926134645	0.1666881875921193	-0.021446560006196706
-0.7300878965085476	-0.1239798776521509	-0.41133106417954723	0.1912957872020109	-0.1922720025937358	-0.15543271018383317	0.21857753555760234	-0.07038255574716609	-0.09394665891330642	0.07125458751053282	0.1303860734426568	-0.13841008138015484	-0.001439056371236827	0.18475690233281977	0.5132943477582261	-0.30664525005102766	-0.3435016855384555	0.40553975766789263	-0.046685943985069	0.07908667988981401	-0.015358942210984933	0.273939754745185	0.2593736293057971	0.3372456517457273	0.4116899888598473	0.061208570038115175	0.10699970962212615	-0.15227483507110753	-0.1985923863285364	-0.4203327245418994	0.17587068247565701	0.3943938338854197	-0.323451261804819	0.29998945799597687	0.5176427859651986	-0.3918992294240446	-0.028755745068923415	0.06555531117379101	-0.12841658757755386	-0.015612091911390435	0.5873654910705914	0.11273840353507367	0.01160911724462949	0.1987376393064267	0.03729904456271492	-0.4530289558568453	-0.12435277946416312	0.2618322874886704	0.0918668311059271	-0.007857293597550247
-0.6645143532462364	-0.09423247107166573	-0.417776240084886	0.11535523102349772	-0.1952802290273504	-0.20480921747824254	0.1806084629371018	-0.14079786221993112	-0.0671455161382702	0.17019817019013087	0.0792207630339377	-0.10679971169953054	-0.012386766655860682	0.2247435154463962	0.43426641462234017	-0.31361732828746625	-0.37848481805258183	0.4733865844167461	-0.04679756911274143	0.09932933528649954	0.010655170270969672	0.30788189980134995	0.30996109388766546	0.25232450404644907	0.4225316342090414	0.028158430176386758	0.15627288529671315	-0.07335871158946944	-0.1823294706081577	-0.4291798016998595	0.16624392344253666	0.3640238513332438	-0.3223133287767419	0.2649417118820635	0.5288240951607723	-0.4050859728975852	-0.060134839387469975	0.013797989524313908	-0.1799534153199281	-0.04453157975660972	0.6024924089162569	0.07888965084770026	0.04091656141268889	0.1411981031441208	-0.0011063401668964246	-0.3924047853349699	-0.15846877390747566	0.3473929055514683	0.11551326075225718	0.058900106037499976
-0.6048768696072073	-0.10394013458060984	-0.3499373572256389	0.021213990072542065	-0.1561788236436979	-0.2242884672944963	0.1848927103497968	-0.17219910118871587	-0.009049422323122827	0.2713192615155364	0.06057511047632889	-0.10362532770858843	-0.014132651642262548	0.2599470351425495	0.3830833741854289	-0.3043913393500914	-0.4304681460312561	0.5994075596326007	-0.021993662216756946	0.14226081117412132	0.02834651475128617	0.3167875647823227	0.31386699760553427	0.19690227136111016	0.3833302277179797	0.042709252844930864	0.20038024711757751	-0.035452796021700234	-0.10933305773316218	-0.47017234583348594	0.20421922876043883	0.3137937652961558	-0.2773623246298527	0.23485585400299688	0.47140629242014365	-0.4129845851706646	-0.013360939787791726	-0.030166008700757918	-0.2144012698397299	-0.0873220501077127	0.5564011779234038	0.07220180091359474	0.03340416769944239	0.14893791925343552	-0.06174019128425361	-0.37352552738877315	-0.14511135727528016	0.3908280721530319	0.04081919358540147	0.10040933831285077
-0.5368800333457135	-0.06872561685750578	-0.3074553015183574	-0.043979523764374605	-0.1444890986419211	-0.24852988642831786	0.22855710451384298	-0.1833158198813893	0.036719061027812305	0.3259948078145919	0.08308883417759812	-0.1463951975974807	-0.029449320812247083	0.2417493961392486	0.366341651901732	-0.31332277295616795	-0.4384469553463576	0.6471012913068959	-0.017665365315834458	0.16425718973666767	0.070793638314859	0.32323443412175873	0.27647506911808184	0.20850431367373884	0.37633292334372787	0.006127429423720898	0.23218356069144788	-0.051201206130456645	-0.06349724273318369	-0.498561536080417	0.22884685567208857	0.2622694193311943	-0.24587132066965856	0.25771468100781203	0.4565644486738889	-0.3625848963941618	-0.009534058736344856	-0.06301048538911637	-0.22636685523879962	-0.12610883157448477	0.5542781788462569	0.10264954168583591	0.041426704665099484	0.1030780594417938	-0.10504203427231111	-0.2805369804429042	-0.14602365607496845	0.3507434943472676	0.014589742029023172	0.16184548969891627
-0.4911710669137145	-0.03433223751915315	-0.28665666289255876	-0.08532591987621642	-0.17707986708379725	-0.2661177585586844	0.284222188841835	-0.19038618533794302	-0.00720446823595004	0.4003094014181555	0.09037704204935071	-0.15327805108787357	-0.056235954699264235	0.28764114521830797	0.3752621927493957	-0.2871954014374119	-0.42091359754356733	0.7307743125520044	-0.055391509511212675	0.22155373165856665	0.09665518865888427	0.29576517166584776	0.2524266027406754	0.22797038064201375	0.38435689120325184	-0.03926630600409916	0.29083383558389475	-0.018426351201129017	-0.02434761729261424	-0.530751826752893	0.21787736698022112	0.2857286209230919	-0.22537999198543987	0.27177047444154306	0.5221167624107867	-0.3336133338220636	0.0015699830780438282	-0.15353911206381685	-0.2750232507762	-0.18094794799359548	0.5602947741947689	0.07522663211619353	0.013195304692434401	0.07210405330764101	-0.0757258047997591	-0.18366306935059018	-0.15815101694355013	0.32096539767879223	-0.008946853393243515	0.21281845213185352
-0.4021757875486772	0.000690668534420652	-0.2708971485178268	-0.11281583045919422	-0.16350961861250563	-0.2728091885543823	0.3764262437362682	-0.2034453256272605	0.04255979535099262	0.49674250533951003	0.08093641589232643	-0.1561347554749516	-0.09088199388516643	0.2722722465936111	0.3391279621208792	-0.29572373450444606	-0.48217371738568315	0.7468220849691626	-0.07326282275326382	0.289830093407291	0.11697715135216394	0.29103554802426734	0.2207630428592465	0.2299296547206942	0.31355465912523656	-0.1053473133557256	0.322627823265345	-0.026087609122939837	-0.05147399452603361	-0.5861434741266833	0.2857583901985124	0.28512619563186214	-0.213071445006883	0.27062526821749056	0.5828723796884964	-0.27679976828989317	0.023335113351261032	-0.22071515188334817	-0.3194457003985086	-0.15951515927525983	0.4965518514792585	0.031078036755820087	0.022034154701172964	0.00763677008882431	-0.08567889266420838	-0.17524423582358087	-0.16198966455334707	0.2848913294189838	-0.06321906307292535	0.25493831183978527
-0.3172263589547596	0.018370430139558518	-0.2580237164863842	-0.13376409157871547	-0.2093129789446123	-0.31831774994324197	0.4945880082011497	-0.16351354752664662	0.07150816328130197	0.5585362539490861	0.06655818897070423	-0.1792955820751671	-0.11718284842758728	0.3179700974411536	0.27264262490569197	-0.3203666565711834	-0.5159905281821553	0.7529403654089044	-0.05435993262608295	0.3127589847309509	0.10921211468188326	0.2677419034976045	0.20786685507518993	0.24399367093468255	0.306399528955375	-0.1321967709392507	0.28515675279318653	-0.0009694246336672902	-0.03550566937946683	-0.657994077353153	0.2945931545706457	0.2560887070824261	-0.21780397184262518	0.2930093454120528	0.6106534784429284	-0.22855677894548093	0.08341336779755071	-0.25642572434993816	-0.2819239470233204	-0.16818158037520142	0.47093070333030945	0.0340510908217547	0.007062327253417808	-0.028339348945380115	-0.09982158836070906	-0.147805622541823	-0.15916248424984336	0.23617208688129715	-0.09605442261468038	0.2669720836385189
-0.2149090757260816	0.04126566001399533	-0.23691971184490618	-0.15024043105946802	-0.2328368054834514	-0.33691155411397294	0.5673554222518084	-0.16049471416084743	0.0914171105756986	0.6327394988565459	0.09743318928533146	-0.17223905038225407	-0.08011354867530393	0.35798447113608795	0.22450954944555193	-0.3481170182970109	-0.5171022531450855	0.7707676182620407	-0.05516165730279109	0.3066170482331826	0.12332084878326374	0.25609543848658245	0.1175825882454828	0.27178028249027997	0.26596051101971485	-0.14462095387122215	0.2790481676949114	0.008753724094913578	-0.060676070426055204	-0.724851257084915	0.3174399960548649	0.19196192439542603	-0.28375810030630166	0.3239059877915278	0.6455990556503688	-0.17344525904853642	0.08894074044322657	-0.28039455728464263	-0.2982789626759843	-0.1325137609935429	0.42900961631587436	0.0806489597289847	0.06280096206184016	-0.05085062883419037	-0.10490373267298118	-0.18038443506745647	-0.14935809116026844	0.2248577194208595	-0.16638109206800913	0.2673851941584976
-0.117261447402724	0.05812001163665428	-0.2091430142666614	-0.14944085363059098	-0.2759046506152598	-0.29291766563203864	0.6317501188626203	-0.1409217421783269	0.08637069943811909	0.661779001888161	0.09016584645093331	-0.20362222455199933	-0.09607037935018999	0.4248387036205292	0.1720386512650745	-0.36174839101243633	-0.5156900714146876	0.7954815546485218	-0.07141684935057088	0.31177436161848965	0.12655009914150042	0.1795915234097397	0.07959602173855092	0.2184856838949615	0.23506775727226067	-0.18560353108171987	0.20928965910868663	-0.048081617989021594	-0.10832987143298681	-0.7256433121819631	0.33036692059927264	0.16570649816074712	-0.3292046434026997	0.3203548403928948	0.6351607748933388	-0.16773536866410774	0.06939391605664139	-0.37512867051071164	-0.2966799385735809	-0.18773250065294203	0.41525690072227145	0.11875953541699236	0.13902368439535526	-0.0798436344002911	-0.1738782430366066	-0.1760074970610352	-0.09340580304133285	0.21928939891503824	-0.19266829945433536	0.34569177749939733
-0.029280787756878923	0.08550644512983561	-0.20211914591192287	-0.15066238151729605	-0.27545418054722975	-0.2901194984684142	0.6829356743042556	-0.10549363651119892	0.0913430729895824	0.6752016528645252	0.08814853799242785	-0.20529665945135767	-0.10745166559548991	0.44188817592897367	0.1275833305859062	-0.34979895022616897	-0.5145224691761342	0.7802908905239646	-0.08945318970258019	0.2831368044764714	0.12219790072950379	0.09118758680252086	-0.009460912313065988	0.19298571348285365	0.24952928590176363	-0.19869428289821747	0.2003611159110939	-0.058562945483169204	-0.09956436831025216	-0.742723687467696	0.33550773284575375	0.14849277094002372	-0.38059988020071805	0.3917362701730102	0.5868288564155941	-0.10557663030357074	0.03555684790328104	-0.4075523231207729	-0.30314670461286936	-0.17936234246614363	0.4475085114271534	0.16035681819604708	0.17548040323428318	-0.08590190483437166	-0.22123861108385548	-0.2576370196014448	-0.13490528330001345	0.2367835394578805	-0.20382138055490398	0.34583456680397473
0.011811310870396989	0.088443153312395	-0.21173012051090018	-0.1124131848779834	-0.29580486483625534	-0.2399020811437529	0.7609373304379832	-0.056559332511738204	0.08289705361434888	0.6901176398999767	0.08200451999378175	-0.2398988674146841	-0.0881008980378851	0.42281408122993447	0.09051389478785334	-0.34267697089276256	-0.4948463342641668	0.796388391996637	-0.08195824646333394	0.20579020656256963	0.07372285791488031	0.050930517593529664	-0.06041095703615464	0.13349275075469583	0.2743455109573904	-0.2579802726269208	0.12049746068414897	-0.060519701262852034	-0.06673483732854045	-0.7309472798511345	0.31658852640065965	0.09136483110233243	-0.45915873571097954	0.4111393164242581	0.5723523215942856	-0.08417600956693534	0.01830247498838682	-0.4357639968729526	-0.25180302286565365	-0.1924793952348483	0.48633209085241136	0.1913278732600232	0.20116356680473008	-0.04785372690439228	-0.2124586697670499	-0.252889916082638	-0.05168985936475854	0.2754899608821634	-0.20988355326278213	0.39267655339329577
0.04189615358921813	0.11825890545653465	-0.20259757966946723	-0.06884826837917715	-0.2778509933610792	-0.19984673028949845	0.8453864986297959	0.015778996797091736	0.04005764545769127	0.6514202662522234	0.09464106792298893	-0.27473766603004407	-0.07792592577933578	0.3493951404282582	0.09001836563873393	-0.30641549052563477	-0.47151175114172716	0.7792335895753981	-0.01403142448632605	0.1845958760361275	0.06757977029139876	-0.03995963046215163	-0.16752157286271674	0.14590924912616984	0.24695980173122084	-0.22667519855483714	0.07689960992091555	-0.13094777692586693	-0.041482865163914376	-0.7575193276165747	0.2570594989928595	0.020019822823670236	-0.5140202521549444	0.4171464069593669	0.5776243890964796	-0.030968485057686807	0.04963714219604766	-0.4483370641378229	-0.22877439901673896	-0.17752923024420306	0.4131954034754344	0.19733224685908884	0.19319666008174097	-0.01124632305022403	-0.26310943320574826	-0.27812299636224036	-0.039817200515275916	0.260036075815838	-0.2784909864290748	0.4523263293168992
0.09394281006868666	0.15442743876515494	-0.23382359024214314	-0.010901856217592926	-0.3005350106222503	-0.17247765435707949	0.8823028257945916	0.03994504228843707	0.005035859164489978	0.613806123913593	0.08609278986399041	-0.28341316629327074	-0.11151455139744337	0.30551137969677755	0.050652689207193055	-0.22956251218407778	-0.4259054172436085	0.6892109184944553	-0.027096233568439043	0.12971865741561953	0.06463628353161839	-0.12423889067326004	-0.2001597852440718	0.12623933425153852	0.2399220063501081	-0.2835961293883003	0.05274337973948664	-0.16010555331212847	-0.0643215667621595	-0.7512121750511735	0.148780180717008	0.007282098673578414	-0.5682048667537327	0.4264729825777148	0.576576326850882	0.011471163001626577	0.011045110017352328	-0.5149760950023804	-0.19645611362935184	-0.19525610651684386	0.3342340235451941	0.26034293710793854	0.23924208326446586	-7.367602437669817e-05	-0.23584245859912567	-0.2623569900253197	-0.09144585072265696	0.2962450248356262	-0.2950073418466738	0.3855901573601127
0.1465447793990932	0.1607772450669324	-0.25192676403753267	0.02419788162301099	-0.3279043902070817	-0.13169310210091897	0.8437118257735101	0.07925096897307793	-0.039956711442455335	0.6110122489038929	0.0763645920070643	-0.25768644857496154	-0.12922598049065478	0.3165684456131569	0.052077041620483	-0.09870848163988617	-0.3394747965418413	0.5985892722620346	0.04358712098745015	0.11755731529630072	0.05122984417394595	-0.14426312083470985	-0.20449572423212645	0.08608998893898162	0.23135221207829212	-0.29199174219990176	0.016595581488558216	-0.16030174670995562	-0.07723853213682152	-0.7231945630635971	0.09196238354527297	0.007328754350838978	-0.5479869216761342	0.4316020816743835	0.5728079419441816	0.07428112878363011	-0.030140076776051943	-0.5430202638037417	-0.17372097298702555	-0.2694120900791429	0.2805896223044163	0.25125138734981844	0.25490794900706387	0.03817124686027147	-0.23199108219242276	-0.3284340067064826	-0.04351445127087612	0.37913201892960785	-0.3190688433908989	0.36226823596169005
0.19437089631264276	0.16401082166376152	-0.2544592409945565	0.10285741892184393	-0.329372991761539	-0.10168413599441706	0.8201415653601465	0.14785025301315402	-0.02088690184334254	0.5820284202203305	0.08096198427298039	-0.28973951515322155	-0.1200821712075226	0.26580896274663096	0.0023678467374497287	0.025110991735015086	-0.31127004320483365	0.5010081136556186	0.13555308743418015	0.04881306675072671	0.03325008091655792	-0.16610790876953177	-0.22108279692255434	0.08427191636238548	0.17319575563883002	-0.27061735663706965	-0.05556411039253848	-0.17606174743700018	-0.09913898127538781	-0.692256916440906	0.051760996749005486	-0.08964776574916596	-0.5260017870253468	0.3921127634398617	0.5135763233876997	0.14314607247990732	-0.07514083704268144	-0.5465954682876013	-0.09842165305163607	-0.28093941069960493	0.20368461724525305	0.25869911014952607	0.31607818318876313	0.021772810033460155	-0.2640465622577176	-0.3504183481162467	-0.0843820879867542	0.3744574571374985	-0.3079419902319312	0.2657468120986115
0.22889743234501703	0.11769709119316085	-0.30268763172543667	0.16623417973427881	-0.3222601557077057	-0.06786090695430078	0.7912720552847045	0.23981630972011173	-0.06366448489875141	0.5432386014893327	0.08263986812335436	-0.2571453207486112	-0.1222770736795294	0.23145057633424004	-0.0038524587430086416	0.14855445960534985	-0.2271179348276148	0.4915125206543059	0.16595510306768707	-0.030092263333327096	0.01210335336594676	-0.19716927704783951	-0.23506156070725331	0.1209541142347605	0.18677735611735766	-0.2798914299564874	-0.13632268601822445	-0.16443879054472377	-0.05623061178879696	-0.6508451688700633	-0.03699135507268499	-0.11336855634741634	-0.530619519879431	0.3636319416548569	0.4538979341593932	0.16668960737160116	-0.11089699323586151	-0.5260420811623221	-0.08281076113458549	-0.35444435838600974	0.16894972966251312	0.2838769019457946	0.3114882083195556	0.011118673846355617	-0.27311461036415197	-0.328855572132142	-0.06329266091039537	0.34051647422688214	-0.27659318270544536	0.21935256036261283
0.23362649601146002	0.09288513439517232	-0.30495110219237453	0.21816780362627092	-0.2453371588970331	0.005867342139145015	0.6980230493756323	0.25708024108647975	-0.10261661567901217	0.4791736356193992	0.07570417873521669	-0.2501991617741448	-0.09460902651992191	0.19662672263720932	0.041622352888029665	0.3562125488661868	-0.18997374867874253	0.43974003234056636	0.19674917481595494	-0.11897678262785231	-0.008445859427057218	-0.2099237137888222	-0.2612440678487535	0.11782989053077393	0.13590324546082097	-0.28599393687809926	-0.11660795490758902	-0.1847800617028745	-0.09631225936319743	-0.629949940433628	-0.08750746479505252	-0.13538767796599518	-0.46809556313656103	0.33508911474882463	0.4346956975474018	0.2026165125949313	-0.16180544229739027	-0.5764430629211093	-0.07344546678077224	-0.33918297633290717	0.17728084520432807	0.27170384846130186	0.3013033548848731	0.025614581291646114	-0.2807127968281584	-0.33589897902869803	-0.030917140354658496	0.353676885942979	-0.22963547332168263	0.19152582712221042
0.2511139938522967	0.06539770812712728	-0.3164909316242507	0.27716115520772194	-0.17734975189816946	0.04394843471228782	0.667602445528181	0.29623767508663235	-0.14611043924998762	0.38657939645226536	0.07256196798219743	-0.251050916118449	-0.11238513354326345	0.13186071854449066	0.08119694058328217	0.5536102508542584	-0.14459464903482663	0.4251437765424971	0.2118300227433288	-0.1409486346611895	-0.047751796056463416	-0.21433038134187546	-0.20260803232826782	0.06119641730675155	0.14022063089987521	-0.2872588073260177	-0.12642268618115482	-0.20781852076452462	-0.07578325493294129	-0.6066619924998399	-0.17158906193725132	-0.12483856826758219	-0.3815805686646251	0.2969927275119377	0.3972739199275744	0.24976468539096133	-0.21555476664941256	-0.5925426059568748	-0.03167967382075844	-0.3962292281699235	0.13702945276048112	0.20912687655949508	0.24634873966308496	0.06463213918991324	-0.3171056347798887	-0.25601234571745524	-0.042637398762599185	0.36941800344393955	-0.1984562640911383	0.2212328019649009
0.25106056725147774	0.047683544904569115	-0.31073586671455683	0.3242659306011062	-0.103750852935611	0.009638270625536283	0.5967458015113066	0.33361461008579935	-0.17555353349408914	0.34010049617377375	0.08142457647406842	-0.2437141669375226	-0.1102253053921655	0.09579641804623693	0.11999117447373917	0.7411346543345374	-0.13956720757157431	0.40952852419860586	0.23337084918047765	-0.18165758465762405	-0.03532699835930077	-0.22889516108647076	-0.18750233026679783	0.056377682156494226	0.1124204096339448	-0.27312996027553915	-0.13551605910525083	-0.21662079223074898	-0.030164762928628786	-0.5796103821145466	-0.23673029256678496	-0.12436349164054875	-0.2933777895878222	0.23782774480273727	0.379281459292111	0.294621247885067	-0.21315557716131767	-0.6269560677537246	0.022787594404678507	-0.4148481789552852	0.08937106255901361	0.19927847146274716	0.19602020699099063	0.09660122403895341	-0.2519282142138841	-0.187544928619966	-0.07735610827024156	0.3377928513556595	-0.18418948692535084	0.12904497545129803
0.23942409169428536	0.05056984823393331	-0.3005365697918268	0.34675930779691344	-0.041691916965608145	0.05167208384906537	0.5155186482666106	0.3435339512538684	-0.23927943802028406	0.27827906043451334	0.10023949809886487	-0.2413188097454817	-0.07878492678145968	0.052738772876657916	0.14090142862873808	0.8942225423895744	-0.16655476758791207	0.40429148917634866	0.25242278274174745	-0.17073109476635762	-0.07858793416841833	-0.22203254267879555	-0.18338102658183503	0.12308452659194202	0.08167129709667735	-0.2718986600715049	-0.16883312368471204	-0.24408723950433564	-0.03490397566076363	-0.5324454111860459	-0.23615035966660006	-0.14155490161492917	-0.2829571803772021	0.20239019844824377	0.3744793977977764	0.2731502948993276	-0.24771133540844542	-0.6440534900854298	0.07118636435780461	-0.4648629263978165	0.037666434741092866	0.17608369996815984	0.17755730503884817	0.06939443019601708	-0.1831828773555757	-0.15557507363374484	-0.04806924776257558	0.3247334235869879	-0.11482632061163005	0.09651057336850107
0.23706927378848525	0.055136643876764035	-0.2879892035059796	0.3793449409065726	-0.02956686615406646	0.039906273241191614	0.3710257741472686	0.34836929860466054	-0.2810151464774999	0.20804320510603086	0.08049847269408902	-0.265076160508637	-0.06480505248387317	0.07496427148284165	0.1560118677580476	1.072406705024693	-0.15993133143965807	0.3409922586818968	0.2508575335049794	-0.14091724121265214	-0.0765106994318316	-0.23110294066952544	-0.15251483479268185	0.2427479728427513	0.010797188388277212	-0.3011828289374079	-0.15729538527354353	-0.2616005104025113	-0.050403624545469185	-0.478282595273111	-0.2537253908888497	-0.16699347452543226	-0.20376255173418212	0.1661680097480959	0.2944209363495015	0.27283799784431034	-0.2786463343185811	-0.616405043454439	0.14402805695289186	-0.47662358866648724	0.008619004873397668	0.1279891894847562	0.15201748197333198	0.061345038451979916	-0.18260587532794958	-0.11217256212128487	-0.06207920588213719	0.27029630539265587	-0.09687203377286031	0.05672244144494983
0.19770884462291013	0.031021338901156943	-0.26165392712051777	0.4202715272187382	-5.9033273587140446e-05	0.017101173898631267	0.295036226561869	0.31949964178006685	-0.26912816053641836	0.17618565215720286	0.05625540901832012	-0.26019714794979665	-0.024170602426392067	0.1180827100950145	0.13009561356000393	1.246535809236157	-0.16196223758659767	0.34945187692181856	0.2055379488395077	-0.13662471696410328	-0.09049995049553076	-0.21706915694216455	-0.1247802714819581	0.2998048068653796	-0.08864639559158027	-0.34648763373733577	-0.17508261308658415	-0.23353994025200805	-0.0457288033847301	-0.371382280601784	-0.26168820595127334	-0.1657618151753529	-0.11583423463170765	0.17018241457057792	0.17911094604493505	0.2789643103366137	-0.3223977515169957	-0.6240314842784371	0.21036856186425373	-0.5202719951219709	0.06581810012862037	0.14094576392178157	0.11082112910812118	-0.0004111333108140991	-0.14619836706638484	-0.07371262528004782	-0.029472413229193355	0.22939169848808194	-0.07923695170405368	-0.01961892324410818
0.16587225699238323	0.03530035853059689	-0.2577578779549616	0.3661488802884011	0.028335782562849687	0.01746170910773311	0.2010990890162785	0.29982743767612285	-0.2974465959469717	0.16744451989689807	0.02643849642589772	-0.2671727145236854	0.02085081795231325	0.12556675193799605	0.10646781937089123	1.3431559004157514	-0.18250062870803352	0.3821358970052796	0.237052936490152	-0.13244842022287864	-0.11692650072237191	-0.16798017550693056	-0.10839179262028323	0.3503090192595142	-0.11798034743907353	-0.35445375870846474	-0.20941951023217623	-0.2372278985303109	-0.08563005995057187	-0.32088265584267217	-0.2605508211649782	-0.14657935311984852	-0.04446843958423901	0.13371539233932037	0.08227285064398307	0.2700268427105808	-0.3110661776347131	-0.6111770351791876	0.2373189388846797	-0.46699149949374885	0.10721911908726585	0.11040440210878262	0.05468493361269609	-0.028472633729871084	-0.18054403113886766	-0.10348076401583581	0.05071781123712634	0.14612852778306112	-0.11082010445427803	-0.03884506362611255
0.1277629007293221	0.02719477300539136	-0.2276878662991698	0.3254538559978149	0.054441179956624286	0.007688978160287479	0.173788844478166	0.2710384480957485	-0.3096218737639923	0.14344483850927572	-0.01816040478734094	-0.2902036458943769	0.07946422152239521	0.13979955536095684	0.00030045011237597177	1.347998341956212	-0.23115972443106086	0.4382555978951356	0.2009364744131016	-0.09712665621694946	-0.16041666695193163	-0.14488905334551627	-0.09775563399396084	0.38750789088019	-0.1542359058508235	-0.37847185966647834	-0.25503418511086307	-0.26287390735879745	-0.07703071038807077	-0.25041292809407867	-0.2738794704645282	-0.14059558004305694	-0.030820525128175437	0.11868523271801328	0.008587511815156795	0.253073256016601	-0.29878597198475754	-0.6406865081590087	0.29670303718392443	-0.39508200171855884	0.07920886731818157	0.08772503199184742	0.00448097742871153	-0.03922301618802697	-0.18718246913045536	-0.08047328067448867	0.030052710943833015	0.039535195105926756	-0.11399912123070313	-0.016816040506995457
0.11139898049359025	0.014164744689692366	-0.2012643010656734	0.250204498682855	0.04854247226509602	-0.01887910348004718	0.10586109914544162	0.2429694860862138	-0.32149017894759224	0.12541217383014616	-0.058138435728810056	-0.252800851341261	0.09521656228858134	0.1556102102054407	-0.01935952442431895	1.4044345397487987	-0.2649901553134667	0.467925918299913	0.1832869998245862	-0.0477073663405425	-0.16815806146929302	-0.1279138790316495	-0.12412030762865782	0.42449201544701953	-0.13628829252594687	-0.4299315221879234	-0.26795996332416105	-0.29395372925524904	-0.05306546203787382	-0.18563193870295946	-0.2604034483975549	-0.06494620656494744	-0.0056544376502969075	0.09690197210806266	-0.05106150121580912	0.24809997325387556	-0.3067394162856241	-0.6555106300989029	0.32765188763075714	-0.3602403085337014	0.12151405678463154	0.08489503201585741	-0.11239274357900153	-0.03929814214334005	-0.13861532915138866	-0.05787410066040347	0.14364664357884302	0.046760043862880234	-0.11899857156796953	0.02362139302547573
0.060206582981461185	0.034205631939196235	-0.15397279811057094	0.18189917790463087	0.05498339768431635	-0.009170062158340646	0.012039638436132727	0.15110999089664526	-0.3476994265075131	0.13162094948511696	-0.0869173430039265	-0.25553314144649075	0.12095901820059884	0.19684293984890808	-0.06686541778589046	1.4358449713625991	-0.26410263791897626	0.49080025914693143	0.1897602365328902	-0.03419462263875559	-0.20122377519087928	-0.12192977051817781	-0.13599825706472282	0.4145054176967936	-0.12276839626730782	-0.34680126902286285	-0.27492333438084493	-0.29797236327325827	-0.07434017878384594	-0.14027156726124562	-0.24468642812613708	-0.053192232248070924	0.04256734851316908	0.11036134429092943	-0.10659826740611386	0.24542040958899478	-0.30959730941859076	-0.6503398250953943	0.46331053002500777	-0.29601880877594583	0.1457145408249821	0.049213656197410124	-0.18249123324238478	-0.07794888693376076	-0.1315792546736582	-0.054375137329779576	0.19434124511718553	0.063833852155233	-0.10047936476427047	-0.03909793834343939
0.07442291576305553	0.037510017896226995	-0.12875692711945363	0.11087523897955494	0.021285990738449362	-0.020399782227204934	-0.024635955853158985	0.10761788190075872	-0.3520576906717859	0.12027738004030195	-0.08145124516607857	-0.22055403487782818	0.11337008224050109	0.21453124518508332	-0.14189564410716754	1.4135817667930888	-0.21929057621164944	0.5057277805384073	0.13959093097517078	0.021657678172579384	-0.21941805475388243	-0.11198016136019098	-0.14929581110095275	0.36805985827769916	-0.09803004636827187	-0.32195999281881693	-0.31512249663383873	-0.28192032471448913	-0.022989358953579085	-0.04219049321343865	-0.23877693717062692	-0.010658908304662134	0.08572319509861154	0.12441082027248447	-0.1766168282561058	0.2303299831419678	-0.31012842674419827	-0.6008155629250389	0.5253785128000705	-0.26726790438562553	0.15392311011525023	0.025987712224595845	-0.23976776502684433	-0.08653408266097119	-0.09165462041273914	-0.05512755721020039	0.2026536456032039	0.05320894556774627	-0.11312029644255886	-0.0403235548331198
0.03158206735169531	0.007418900255667915	-0.11064466344266574	0.044363520601052156	-0.025359661536613932	-0.034574027166310924	-0.06628719574165345	0.06234457168630899	-0.33655301916448427	0.14459729751394232	-0.10679522989212838	-0.1977074205629075	0.1422232333494051	0.24811158199176245	-0.2421944698218189	1.3534987046993954	-0.23267434783343477	0.48751687643455516	0.16064811005709959	0.006964086403427644	-0.23127088272436397	-0.06887641312162862	-0.21068510758803746	0.37160566913020304	-0.119882966372761	-0.3552897282082869	-0.3333021653054095	-0.2523952418609122	0.004542174062160129	0.0009333922355150529	-0.2158171921456628	0.013200052716861482	0.05927815192549272	0.13463030726951603	-0.21812550029561134	0.14051218637603252	-0.247143446491061	-0.5610243315095588	0.5302520544145917	-0.20322202403589257	0.18199545592307714	0.06425364781426887	-0.21415618725543178	-0.14038674878011984	-0.064902567218641	-0.053113886525174236	0.2604456366587555	0.07069237100874795	-0.11789278524258281	-0.09267843912108378
0.01612963730569569	-0.006910479438328588	-0.12133040401842914	-0.02147526267637485	-0.05357191553587427	-0.0043582753606879136	-0.0966070324512919	0.02407257260738291	-0.3239938541947338	0.10586883902186113	-0.12414234065627935	-0.15788396385303244	0.17247141593900936	0.24321614845693745	-0.31906833555475644	1.3204057398306068	-0.1656452485161441	0.438606939807823	0.19997995131031351	-0.010398101146299335	-0.2631234010837109	-0.02799470809539863	-0.24045974739758158	0.4230126423407595	-0.10419223009253668	-0.34978139112774426	-0.29201540081272076	-0.2074798489812756	0.012875650237947766	0.0446941816673294	-0.19137089629597623	0.02257764734228991	0.050048958143048786	0.13581620057385307	-0.2512648490040585	0.11499577787533988	-0.2102603225851003	-0.45563935308861775	0.4964774086297566	-0.10865876229754201	0.22975214363690882	0.07596307705777552	-0.23241425124980522	-0.16276190043790295	-0.03628408870277342	-0.07128714936092947	0.3275422884194864	0.08295274360734953	-0.11362980100986411	-0.04939769075805496
-0.013147330449224674	-0.030306706703480325	-0.12429415534831925	-0.07406737355486862	-0.0902876705507665	-0.011221426188296791	-0.09189202304307745	0.0035608937226603633	-0.2750789423813251	0.07515585590412781	-0.13134755290634856	-0.0972518900781235	0.17382795390399483	0.28677912137483424	-0.40181303618066033	1.2726109479425822	-0.05836410390308759	0.36802722884054867	0.23808288460396237	0.013972593009993229	-0.2532412688078835	-0.019022518764773472	-0.27382274361141073	0.3983061857020845	-0.15480495729346644	-0.3386115380566247	-0.2939578574996311	-0.1292815972679697	0.033657940489176405	0.10695293399852304	-0.23079397144314878	0.01333462992311218	0.11812690861394035	0.04903790323575483	-0.26216926978773997	0.07686874764468134	-0.17841294894778412	-0.3619711142511722	0.4638847538772251	-0.019189251201270564	0.18224322926741907	0.09714232184422025	-0.2825607944559719	-0.10673523091909179	-0.0023619894349612537	-0.08119063990328876	0.3656401284641994	0.12825111628977562	-0.1657445850730719	-0.00015461826244984045
-0.011596340037566138	-0.06061422653610019	-0.09373190411511678	-0.11918231955127682	-0.11017572926055767	0.0030081648785012767	-0.12153698836863314	-0.038501649506610884	-0.2021651944980095	0.046364686130303326	-0.10309173415001709	-0.023925209254512237	0.14831745175572614	0.26528920720164473	-0.47278865850042767	1.1566812231841888	-0.014991850582516291	0.3410225173763448	0.22815052852096743	0.01343227153610905	-0.2456505556769316	0.049673951396143314	-0.30656772426263623	0.3311498495926806	-0.1528024350768154	-0.3081614487973316	-0.3089073657829903	-0.07800322894027666	0.0733986507880459	0.14602353479135416	-0.24621465107450854	-0.010736218614635829	0.15098459870020578	0.011563289050896947	-0.273564854279156	0.05291062607859785	-0.12850575393526764	-0.3084489127704847	0.36602675127992856	-0.02452612319474388	0.11478279762703751	0.1384009422611478	-0.35824442750752816	-0.12992292789988655	-0.025034145448886796	-0.07982978227454766	0.4370971371225993	0.2231879341749071	-0.1746653165236493	0.05995785471082706
-0.022212853215485103	-0.07390423496854369	-0.07092350171209422	-0.19161049658253684	-0.08687904749826496	0.03228950034131114	-0.12684167150000167	-0.03924578947351907	-0.15780471893778472	0.04556835539773709	-0.10337306375850183	0.06548842988355152	0.13816379983123833	0.23657701582582305	-0.5178356852166448	1.0771776949076544	0.05847431088662417	0.2285432624059573	0.22538398442771612	-0.006366108936581049	-0.24338141790593365	0.05442995878241783	-0.3512648688733795	0.2555135163990692	-0.10919820457561916	-0.23903961236727472	-0.3120236064571783	-0.03929407045396759	0.07571624085587245	0.15946656895295938	-0.2343090599352117	0.021243412875056593	0.21239745405879348	-0.04743875715773993	-0.2264384118600654	0.053046265914923195	-0.10497246229892665	-0.2737489049550028	0.2717007105390964	0.015882821261385443	-0.004493069936112382	0.14036712657541925	-0.41952399049427314	-0.11949742976168673	-0.0035816932125848607	-0.09828979157823217	0.47078688256057466	0.21475803386167058	-0.12778524909481204	0.08494913399527862
-0.019624253456403933	-0.07881278131320449	-0.041411086780952164	-0.22253890704749288	-0.08267790039314277	0.04011076748127053	-0.15721541167482284	-0.019322384586653495	-0.08157294028488979	0.04213269828940793	-0.06486841801047798	0.1374407819212775	0.13884071216546962	0.22823988868156414	-0.5424191712287374	0.9865044803771033	0.1125470997406512	0.16974894543039296	0.2054957093699894	-0.030019497522708327	-0.20400633600009085	0.1289130682270146	-0.3931083064896144	0.21100491826975593	-0.09094409470164164	-0.19488711205762216	-0.27926437178799934	0.013222038156748231	0.10253060567838827	0.24317698752727104	-0.25887505098455205	-0.03883724743549949	0.29357256876920274	-0.09950249349790778	-0.10641113550622097	0.08674594419817738	-0.06380022713784801	-0.23081493638322953	0.1517225283104761	0.05794136620747511	-0.045746036786380596	0.12406274194347819	-0.42822837528590485	-0.13143979181119256	0.0429547268999405	-0.06964299073663201	0.46823563953483394	0.2606907023048236	-0.11284634506406035	0.16030853613923765
-0.022281012606227675	-0.0895045141488266	-0.061195132644843275	-0.24414863242124346	-0.05117242430812585	0.041773396572289595	-0.17793550049300477	-0.012360599523025746	-0.05282185466938814	0.0369556749142869	-0.03782882963656136	0.16222614418404396	0.12848019895524146	0.216612686530366	-0.5257010896903329	0.8967030385587738	0.19039392320769993	0.07685656248807889	0.16080157289069763	-0.039197215350380336	-0.15663761760844735	0.18637061887357861	-0.39917665647461076	0.14474905483276596	-0.05361505348631013	-0.10795455925868551	-0.20527058392592598	0.04396031512384249	0.11828708820850657	0.28089358159230243	-0.2514224702016287	-0.03929847052659534	0.33933291686818656	-0.16128408424964222	-0.061722194238651384	0.06655227067692163	-0.023795621791036975	-0.12186812739149806	0.004059668529816351	0.08818358478065562	-0.0741628025373777	0.11220990893952017	-0.4799596180239759	-0.16742044675213363	0.05697974990856386	-0.03994307829428102	0.4221934213237116	0.2738867770590528	-0.07720481169485546	0.14379522670295858
-0.025125574352869762	-0.11193398731380728	-0.06367504128776239	-0.25477198934083806	0.0033512978526331503	0.0866660359458031	-0.16444109140539018	-0.024028374681946043	0.002078815931749739	0.015763224457093116	-0.04847357942195117	0.1803855145003996	0.12718873598816954	0.2463384088231574	-0.5336679112677214	0.7305327352133457	0.2796050204266998	0.0015817506143321392	0.19242199633800477	-0.07605098422466353	-0.12874208981277285	0.23188392809268987	-0.3782060403446349	0.0329952891571728	-0.11308093560895183	-0.06981887958380494	-0.17767678642203727	0.16509333646352925	0.095173375412305	0.306247570864928	-0.2452069184336772	-0.0569610551188995	0.3811349713586288	-0.2385236605488025	-0.008382633483568571	0.05109626753475407	0.03759059742177981	-0.06906778617909724	-0.07262866025815304	0.150671489851654	-0.09052456735748307	0.0713228587647269	-0.4329299284924522	-0.1996391340440218	0.0282998628975182	-0.09351141148694482	0.42348448872501204	0.27970160378138786	-0.03515177268898854	0.1706747411372947
0.04398092431269705	-0.11911332263873167	-0.07180625519419945	-0.2699248036201652	0.028416722225637087	0.08393735173380477	-0.14264339254108355	-0.0015165958043044901	0.057265635190137276	-0.028304700153289973	-0.026869407893640694	0.1955815226954119	0.10942491600680773	0.21985541240839995	-0.4945141348161111	0.6239688371246599	0.29940537750703855	-0.09633183743008569	0.22270270108373486	-0.031762585741255935	-0.10702848162782734	0.31469541057108036	-0.3261235752920899	-0.05670875648305451	-0.13073511646430047	-0.09814554527674503	-0.15780281883739117	0.2641545377054915	0.08067956071625972	0.2796988899982507	-0.2600958547886994	-0.06234610840951317	0.3726790959301375	-0.3777570536686112	0.0021127954174380596	0.008318652386139897	0.08244351831941904	-0.04976141713628976	-0.21760791439364993	0.2219637150119444	-0.15785730310776386	0.05401836467760546	-0.4136071677727581	-0.20013298088988782	0.04154252539158841	-0.11856914098468867	0.43741560546012537	0.317422589081474	-0.02137497635504924	0.2309621766150185
0.05681059395484987	-0.10056985922861979	-0.07889636268467053	-0.26215775573342803	0.020132068155256845	0.11132678007281198	-0.13369660319704432	0.042588724691159194	0.10908113283589586	-0.040971502755484626	-0.027625784853062357	0.16877128946020178	0.08584234339419015	0.19649171982752978	-0.5076733527047387	0.48137316513607686	0.26518613391508444	-0.1697793753365053	0.3140036944936296	-0.1133919125574947	-0.10362697655693257	0.3836384906786516	-0.24209589519633862	-0.05158087683023307	-0.1486583715199567	-0.08862836939750098	-0.13135107217398823	0.30818531328130944	0.06792249434694002	0.3041932830124979	-0.2775748432307579	-0.07857034647499003	0.37844720362465384	-0.44139350214445683	-0.0054296681710079035	-0.02282845860873859	0.08194540757619333	-0.021521406578200286	-0.31707390410477704	0.2852504252041803	-0.20249674799996759	0.04566789623298596	-0.3701817664084867	-0.2552711796768127	0.029137324320289287	-0.09507993011173638	0.4771213314623415	0.33568396329688655	-0.007984170159925471	0.2795909234184703
0.08149125505142311	-0.05837791545178831	-0.0616066882749927	-0.2801187540757476	0.014777054613372056	0.14879158104044105	-0.16659953708099381	0.05026791278743141	0.14389007434345508	-0.07425362802075271	-0.05875107851699388	0.1594626159074754	0.026534865337884694	0.201323693362823	-0.45373240463998227	0.3903044904417395	0.2260373505032114	-0.24331282268479643	0.33137221688823504	-0.14818313771452055	-0.09499830985234142	0.39479941010525116	-0.20753637628163407	-0.056848996693868184	-0.18993322315478092	-0.04574649108104784	-0.11779063102484826	0.3298207696007427	0.04997654840004256	0.38128491608953535	-0.238740087747889	-0.0957675392830139	0.3797788138118846	-0.49102852491116256	-0.026165134520579635	0.042239741223718354	0.030888366143795053	0.0377998427827991	-0.37514875306048756	0.2618867660404026	-0.21885593800079498	0.013440190117984049	-0.355941643485738	-0.2766978108674101	0.05416166740420338	-0.07009134470998327	0.4335619584623475	0.2885502761791868	0.012720200158185238	0.34258982994378073
0.11093335957251171	-0.05000710947476793	-0.02429065516304656	-0.25967438600209364	0.03559698173950067	0.12774000225101984	-0.15643571530006628	0.0579029489535162	0.18191965567409243	-0.044031203034454104	-0.06620181302943788	0.14563813680012327	-0.014429735552232342	0.17769789344341141	-0.45306133822493055	0.2920862049025526	0.19792768166355623	-0.28209010054918365	0.32192665711834106	-0.15347376957810382	-0.12355044119305503	0.46331151161090983	-0.1640890970972047	-0.1437872042624972	-0.18743958831718305	-0.03423729683835027	-0.08099547657936268	0.38767105117569073	0.03040940244184164	0.38087118827437216	-0.1912767975502596	-0.08834151065228527	0.35703046267753213	-0.5263956383946006	-0.0420303192720551	0.0576079078089212	0.015532863168256607	0.08820996117526694	-0.38708931340821506	0.23132638371083694	-0.31309629248635185	0.04148272877810384	-0.34581045636757846	-0.3261043897088952	0.005975205808632625	-0.07569475207146073	0.4146394207705989	0.2534793946106348	-0.01703641880758839	0.35244229195958754
0.2078815932164495	-0.05036363532802633	-0.0006055741986541267	-0.2726554680596036	0.0465385651050609	0.12145336588706879	-0.18774322304610214	0.05157438859042555	0.2162964972625836	-0.004507943867244191	-0.12802842202404469	0.0933242679547065	-0.027628048095213374	0.15028146725153352	-0.4302370105793729	0.21970128971384276	0.1696729530881623	-0.3188538007574764	0.318113377708227	-0.20744905307363082	-0.13784227198643928	0.4578432397083021	-0.0695120418572314	-0.19765014295195849	-0.20419025946661717	-0.030159779893855182	-0.0298993800139828	0.3668521666087757	-3.600782210715914e-05	0.3753891610164214	-0.1458886644621257	-0.05102861872669925	0.3697190820935413	-0.5778171183521661	-0.07319232378947922	0.09987846167688394	0.009367045329097365	0.12471226929555586	-0.4131208458275931	0.2181666029532181	-0.33221326539186463	0.03949210638056812	-0.3256080901326802	-0.34651041353450585	-0.051354335742353374	0.01874623969331556	0.45007959932651537	0.17706851681396682	-0.004160371827828127	0.2755625734487906
0.27747378825309876	-0.04840220918538861	-0.008504411137074182	-0.3204248900992185	0.06651534090409318	0.09713266966216323	-0.16956106676682348	0.04709669820730783	0.2137965581669372	0.006504748188856721	-0.19936933320971084	0.08137429448902947	-0.06604887834654158	0.11402075404982101	-0.3686603906943009	0.19370868592532153	0.1477834168470671	-0.31540426657852394	0.3630579323484502	-0.24362359737629147	-0.15157175807562284	0.46528566538405414	-0.028459578565816747	-0.20468127100356517	-0.19051092031869948	0.042244428214523774	-0.03347837672088674	0.3970148352725827	-0.011046031981884051	0.40111223268346585	-0.0743845217589767	0.004621905367061174	0.3825605050540237	-0.5601186551115923	-0.10614122689985687	0.08631695132351544	0.015370315162554998	0.1541588451594577	-0.40610720922340926	0.27539511042541803	-0.32044843144739366	0.015338810319703484	-0.279912764808811	-0.3265246698173879	-0.03173709402759904	0.10049088853470785	0.364952638856911	0.024328714087452408	0.005442422000420923	0.24768567323436502
0.40566484571391515	-0.044898202313086784	0.01228528160544764	-0.328409943391207	0.002304029615398073	0.06396269124438292	-0.18344203916464688	0.010492694095727395	0.19371923304760547	-0.009403604486599448	-0.22558621393495412	0.047234038886279625	-0.10981942490941535	0.08740516385172917	-0.3120856862734387	0.10962600249643964	0.1159223106974244	-0.2658318240659484	0.394990993021043	-0.26580120129281426	-0.1498695230654486	0.5456223023300767	0.061555954512045784	-0.2530096750757722	-0.18210037794084738	0.027399337708847844	-0.00792543148856555	0.45725906592275545	-0.017758540052940613	0.417859257192181	-0.04838335971918452	0.03748987554924922	0.35266606506700815	-0.5190397180545929	-0.14709090961574392	0.10945434774175902	0.051575172625640445	0.2127771033869464	-0.3915487636160539	0.2912386047319709	-0.33658330925128344	-0.006909688027136712	-0.17168953194866932	-0.3089933902832942	0.005087012257136783	0.1490318171501616	0.3364486555881464	-0.04418302890073874	0.025582370639193684	0.2634304743809691
0.507616723372748	-0.06972236367601357	0.046628293508454176	-0.31428434402239036	-0.029495284229676722	0.06608506278541007	-0.1690706961633664	-0.0326897369484679	0.16719043351214527	-0.004220559595111329	-0.27035671943500705	0.04463774950631495	-0.1970314150202914	0.050335388885719666	-0.2590957228036174	0.060189944812378625	0.1029023234221477	-0.2439550877950572	0.389524619307733	-0.2577208039439248	-0.1700748791645464	0.5268406896480344	0.12077765207304228	-0.28685755302809196	-0.1929495994375519	0.0496467843696401	-0.014688678254041288	0.5147902347257102	0.001176308595244513	0.4537881243267531	0.011092630440336768	0.0863635221607934	0.2874548507856382	-0.5182838012983917	-0.1908043467931813	0.07241985394342061	0.058516720450931495	0.2760566337715036	-0.36794644569316876	0.26468075997247126	-0.37788810569898085	-0.05829338061699222	-0.13389313601352734	-0.29833188324774396	0.043330325607872804	0.22673323386530453	0.32472779175586847	-0.1389609012023889	0.11695345257806589	0.24000326038153047
0.6084124817696139	-0.0866074555466099	0.11654937119986739	-0.3064356182526541	-0.059543894128084106	0.06473975457307406	-0.17141555511454212	-0.07451399142052387	0.16659471525828942	-0.0319694838564646	-0.26209070971762183	0.08405373167582599	-0.2672232931090128	0.022112367748189247	-0.22090461184616492	0.03528425161122907	0.05024055218860951	-0.1972541788136563	0.4214898753600491	-0.3047459839945056	-0.19060472021690378	0.5086849949220766	0.1648887184307774	-0.3334164094238332	-0.22350770392641853	-0.003243310938883931	-0.049211796463218035	0.5750507540782268	-0.01118777535620135	0.5059019115312317	-0.005190677104652613	0.06427562412266699	0.2620765683719686	-0.5360676979985903	-0.21257135949584374	0.10427416657245239	0.05995447713940383	0.2614090210011285	-0.31161865203494016	0.20981137304350325	-0.41787338299764293	-0.07594820570059105	-0.06234127190323182	-0.26340191440333094	0.06779020428578336	0.24104323110155423	0.36479265547552886	-0.13673488295069777	0.08879343577538237	0.1976991510599108
0.7011432519246492	-0.062456345428615	0.1772206845793426	-0.2913460941516876	-0.08698023883473756	0.023229789214231748	-0.2059863376760862	-0.10741270937339123	0.14066051409664945	-0.028054343271146608	-0.25717803860804456	0.1032335704586925	-0.3272978840644539	-0.08354858216910613	-0.21077933941537447	0.05772648031302513	0.02618515221062521	-0.18653656163692597	0.37935497296063	-0.3282694570310724	-0.19918769572282544	0.6009232808812218	0.1999904429426031	-0.399130686775402	-0.17136012563807687	0.004850416172550767	-0.06955502651715251	0.6068465272848954	0.008006358685995831	0.5244286150793898	-0.017591373947462532	0.04489980488340437	0.26402493531519855	-0.46531895433309944	-0.25137246398231256	0.1260947501113457	0.04024585774899743	0.2940653360016504	-0.30454555479344003	0.15969841461343584	-0.46777671268797294	-0.08747274990081841	-0.020287332835519152	-0.24504049306303285	0.09278169104582026	0.3364865286007678	0.3069824653643702	-0.21804999515437654	0.040840363173267544	0.1820294759934144
0.7664920796659387	-0.05881412185838745	0.23119973027745577	-0.30137354602223143	-0.11557862367618461	0.025762683034613303	-0.2265159036185124	-0.1302953469091652	0.12658410476207363	-0.037554914111361845	-0.28519137543601414	0.12973400631734702	-0.376168545718062	-0.10888489826637311	-0.19269327265157174	0.04359638446081361	-0.00026250527109820314	-0.18681852829130033	0.3406086749963002	-0.35625674566256144	-0.181658317138033	0.6117827058210479	0.21553299166589784	-0.45353571082601396	-0.16049312884402106	0.015290820710021724	-0.022270811428767343	0.5706661269952135	0.06112492848289884	0.6109382735195138	0.051230811192601436	0.11284738436040329	0.28626180505101495	-0.35612918625249856	-0.27553482023189535	0.16047463223407682	0.02507677670374673	0.3398385465935335	-0.3096139990362506	0.12508693253687767	-0.5072555078890273	-0.08314983816740493	-0.007162394434576699	-0.21144941048937715	0.1756384764869499	0.367110258322874	0.23628147580766706	-0.308525106451083	0.05400386054119044	0.18429536480692682
0.8711628856100931	-0.05841083726570935	0.2938184112482813	-0.34590306008205196	-0.06966456320857077	-0.005001011142738229	-0.2429616999159509	-0.16097514509423544	0.11075788287261848	-0.026003977462731937	-0.3046216898531723	0.17014388135638042	-0.4204441404427114	-0.1816676472497575	-0.16080646006272187	-0.01129513697108896	-0.0015324327706375568	-0.18891305639924844	0.2740225924175636	-0.2995017464525155	-0.19659425001047598	0.6356672721321078	0.1719787065775538	-0.5269537222528293	-0.17751539533192512	0.01269932699842292	-0.02038303163866705	0.6374033033642252	0.08640874453518944	0.6299248274481312	0.03836678613291382	0.16968771244034578	0.3068406554497346	-0.25984060985163804	-0.29918556515205036	0.19700672283462434	0.028054397135538957	0.38757269063732325	-0.29261370929785485	0.053523048954790674	-0.5546267300112275	-0.0821192167227344	0.02809783426137428	-0.19466910701424003	0.15735384177132689	0.4050809826408024	0.15007757138959069	-0.3549236904831872	0.0605348142939234	0.18703474693460648
0.9678852704414778	-0.056681602971021525	0.3228572523584673	-0.35841800453133044	-0.04051778625085687	-0.03206452840357735	-0.21709772847145475	-0.16980175671219047	0.12882317938850366	-0.053653477604656996	-0.30450071908929	0.20973345558384954	-0.43969310423239455	-0.26087016754872766	-0.1814056287088673	-0.06201343355830351	0.029305886413109623	-0.18642597109932807	0.2375470622741842	-0.24683808525686352	-0.169831377159049	0.6502481943885021	0.17976865638692163	-0.5636822516565243	-0.1509826826439598	0.01390586034420514	0.0038085844258747255	0.7014933016650962	0.12234557553856688	0.5989695887978426	0.02458096472565996	0.18882987432119583	0.31294027424885706	-0.20766489599959917	-0.30487394886186026	0.19152880000137792	0.05788112787956767	0.4212029178222452	-0.26284951271608636	0.08458706012613763	-0.6386918530974176	-0.10835007362996603	0.04783770279852244	-0.17016089418496788	0.1460958511739136	0.4296376959021281	0.12025797560600579	-0.375959981704319	0.05009201665499281	0.15549960463786888
1.0211313541093356	-0.053788205738286396	0.3549773292656423	-0.37923800587787015	0.004500555316774418	-0.02209742074690843	-0.2676172742586835	-0.1585727446511502	0.1475738328317449	-0.10607393641014842	-0.33805152495737306	0.22862894193978756	-0.4453388566361454	-0.30868234457338983	-0.15043754748575483	-0.07730879275359477	0.04432874806872113	-0.18494763545259008	0.1799811912648369	-0.2663374392522425	-0.11966130150624481	0.6341360093406891	0.18322090259900173	-0.5609903923947239	-0.12344389576572065	0.04691761744456828	-0.02206386108655751	0.7506401877162087	0.1355257144920737	0.6231547747081274	0.018759204556776307	0.22128407714177736	0.3474975530080021	-0.1545183214738724	-0.32701603669437707	0.21694862955411837	0.07067633661491134	0.41587573072631195	-0.2577257763542638	0.13738346044671737	-0.6754583033810113	-0.18001439665364805	0.10280653690703438	-0.15851863906487368	0.20349655988432974	0.44344201066308225	0.0904844174999489	-0.39886926683972324	0.06744574855924425	0.10219045329129213
1.0094236430843846	-0.07260047469116329	0.4197734238262491	-0.3874713949921012	0.012009280997123426	-0.0004275176060474117	-0.3031996631513053	-0.14430877455318653	0.16597307564327554	-0.16238241923462796	-0.2995138396743172	0.31352550489095665	-0.46741417097081134	-0.3785189607971836	-0.14227944807034718	-0.15167343764596203	0.035137285461595426	-0.1676150798052183	0.11955811875066794	-0.26837181816884115	-0.10720132269243099	0.6595627677175507	0.18305549989352296	-0.5915295870338536	-0.0857957013783903	0.031913338250932455	-0.03625647674491985	0.7874228426655361	0.18808278194081235	0.6234510440632388	0.006209826461800201	0.18311976121418877	0.3365936089555189	-0.0383913726013617	-0.37318989608402686	0.25968090559045753	0.0748580070518722	0.377616805469619	-0.24598561159874133	0.16540373304355752	-0.6600658822883892	-0.20129975996381178	0.15932722584042902	-0.08754237220422705	0.24171605175398536	0.3800331707570662	-0.026792785129131764	-0.4428004631763448	0.07207251147303777	0.15675424334392635
0.9657700627454124	-0.06084702098444465	0.49227593783587975	-0.37993466023262756	0.04641070497804748	-0.0006361512560094873	-0.3001432073071488	-0.12766990460801692	0.17194107081665402	-0.15600869351654578	-0.21238508248264112	0.30343000845658324	-0.4492268120199764	-0.4140208712564387	-0.20039911952871217	-0.21004186040160272	0.05257341680480036	-0.20938951051424898	0.07851489924141013	-0.2274748484101056	-0.106511750679587	0.608560964791912	0.17551550462925677	-0.617162486427403	-0.048588744368649475	-0.005949905983189283	-0.016635689446550077	0.8239821802598396	0.2175951201456477	0.6617086932571852	0.009689598327541498	0.11375804029924312	0.3080881993372676	-0.030537637029968125	-0.34170554237161027	0.310975530907015	0.07533620089538832	0.39823772423514897	-0.2270405602923325	0.17692527122047058	-0.7205314538612846	-0.2193294188809502	0.19907571369345547	-0.12445668684791152	0.2764539236517019	0.293027493519994	-0.0854603559982567	-0.3977545430032112	0.13994201387713462	0.12942126921678423
0.9137317440536468	-0.06090178896960552	0.49842127365343936	-0.40090877214538123	0.11111478713181748	0.015197183948255	-0.38002845534751606	-0.13473377455197857	0.1361289484969418	-0.1697576909373407	-0.19787691360528697	0.29459565008570554	-0.43019788996052705	-0.44758301869753775	-0.27533749263819063	-0.21156710568447093	0.054722480107485885	-0.2458862854945231	0.01667794463831061	-0.19264565038498319	-0.10735156154907144	0.5152909606237062	0.1630399526302009	-0.6346085690345799	-0.026895038059060787	-0.019233041120410865	-0.025945258701669006	0.7581335174120296	0.23477362839984522	0.6804987105560936	-0.0034871670476595814	0.05347719288538836	0.30306765556108106	0.00544196016252384	-0.34057927947892885	0.32510693684909053	0.10935858281127028	0.395401567484095	-0.2645823197670628	0.1788421577252477	-0.6966403116379667	-0.2262637735722542	0.22401307669352394	-0.14748179992164392	0.29853557061264757	0.2829101163694361	-0.09808769142096649	-0.38199789743570906	0.09808753412978424	0.07007946046925626
0.8483545840240442	-0.06430198076140123	0.4988551579922501	-0.39805491539667587	0.15759390985824567	0.025453976378778175	-0.42569000523864736	-0.10015496593399364	0.12032309683916095	-0.21072157321707857	-0.15930340162079912	0.29108859733733067	-0.38353801349028094	-0.5013918057435679	-0.3129343720933889	-0.2257391410656809	0.027915124305034317	-0.2555399969046025	0.023045104899900408	-0.17973131328797898	-0.11792171698354977	0.41695563472632635	0.13531876505746512	-0.6151977966232615	0.03895660690402982	-0.0259366432131242	0.013833268134313969	0.6471936291646849	0.18182558492890988	0.645615305213606	0.02742858891906112	0.01433091811869337	0.30469824029609716	0.029923243299737712	-0.3869403509810053	0.3635177454165922	0.12234384922097538	0.3879966569231157	-0.1846457532562714	0.1690817190034921	-0.6679338787184038	-0.21102901807273491	0.2776146404666823	-0.16061764408160434	0.27908293365185977	0.22351210332796442	-0.1638157360582761	-0.37242995910832916	0.041290088569131446	0.041127129588872324
0.7918041460449194	-0.047404272421799454	0.4791892445870031	-0.4289837074264238	0.23240993547888192	0.03328226573193299	-0.47062681225970887	-0.09381204522144285	0.12692127553989016	-0.1814474877019364	-0.17417403761738998	0.2892321820534107	-0.34542579314431276	-0.5859607972284744	-0.3281518192182057	-0.2156605782170598	-0.0387782457145511	-0.31756190795483813	-0.01168123343251318	-0.1413871125212017	-0.09906408529652713	0.3129212479644051	0.10224412952049985	-0.5709243763720958	0.0842318681525028	-0.0026759855550757845	0.07001052638916816	0.6158907902990004	0.18198712574048892	0.6183390669840707	0.07414797438547513	0.007218032736970534	0.309624177597905	0.06934612075532096	-0.4201092336819445	0.35798050293515604	0.09377450611523999	0.39200142884646094	-0.1556779946177267	0.2709559039337085	-0.6137269657979688	-0.2474267392539502	0.33318960452608976	-0.1426803441958177	0.30605277955144033	0.21146750417633617	-0.2139150320180531	-0.38825960866639075	0.08395733251481642	0.0665399772963606
0.728535717759768	-0.06424172072201868	0.46302603147960675	-0.43228729715327263	0.26856244058062123	0.04404935130772279	-0.4744295939213938	-0.07890879379633446	0.06920096905549399	-0.16556569879786345	-0.16077780296866123	0.2733806352873161	-0.26705288485176326	-0.6154221957973759	-0.3453205991624445	-0.2306563474510602	-0.06885942781359759	-0.33965408198085606	-0.0897441164920425	-0.08527403923980918	-0.11870953060515425	0.12924619145166003	0.07354323090136927	-0.4884049675216685	0.10552164483610502	0.06218629165341848	0.15928990852057212	0.516845928033155	0.1452685849831668	0.6170402952753852	0.144044836738212	-0.0027349398000003646	0.2721791344789635	0.0502731949836819	-0.4720504006562655	0.29546914005194963	0.1355354004955442	0.4355283517026331	-0.11616286694386954	0.2643252004939084	-0.562946077114352	-0.2673587352407988	0.3693554811042921	-0.14636016940882657	0.2884049913872644	0.24585168482022618	-0.2690282867635926	-0.33809004471381027	0.13946516966543282	0.07651002074880561
0.6642019954340417	-0.06551625869422617	0.4427369392054053	-0.391312762931469	0.33061610566124044	0.04175863144506932	-0.5008859536675521	-0.06372895642287749	0.05880539300532337	-0.17954578424842516	-0.1359333984644633	0.26099197064607726	-0.17931215486800908	-0.6522792849653014	-0.4245481287298265	-0.263648148091903	-0.04650865376497716	-0.38833126233885296	-0.1495166577417307	-0.025307349547415404	-0.1133778213134864	0.014025692359478693	0.07489009830893269	-0.41290203718547625	0.1642940866337091	0.12115783618511715	0.16751758293649754	0.46951015464231405	0.11642081486870817	0.5770308927144709	0.0911258505559616	-0.12890505688581327	0.27491215887055614	0.01964450666613739	-0.4591724753635762	0.30544555415174746	0.15253315915496077	0.4478327489712896	-0.056971301212340356	0.26673726855716057	-0.4478578501839019	-0.26323223472666113	0.41352255249841197	-0.13141704990879668	0.23335292819186373	0.2943628813852969	-0.3102316918174596	-0.31067860642424583	0.13206742547657355	0.03711526423809569
0.6174982418846694	-0.1085006601282037	0.46738228964049877	-0.3507120382622072	0.36061920925976665	0.028784168589560837	-0.5664624729717939	-0.05671757724283601	0.0372000398487582	-0.187378483896947	-0.09799938632616506	0.2561073586907899	-0.10541056071177517	-0.6485287675620066	-0.46797557012693725	-0.2592114246264539	-0.01315830180897173	-0.4512212496519594	-0.23371961776566916	0.01209764289387209	-0.06358735875994044	-0.10070482857331983	0.07842678695486255	-0.3370114086028384	0.26101997153168355	0.16382221218716797	0.19591658050323243	0.34421157418400167	0.07466586329869476	0.5197268525034662	0.13048195620777386	-0.2564855818325107	0.23122086213511422	-0.056592610945349106	-0.5032688563890815	0.24241702859508907	0.17591554921466881	0.4283685823199135	-0.002090457416932262	0.3047691371419893	-0.41658848759487366	-0.30610922090873494	0.39886205110715955	-0.15363207838891943	0.2707310680984302	0.29839234795834957	-0.28703852111497064	-0.29954358445271645	0.15371071684510035	-0.03751082112656187
0.5253907820725241	-0.10763380801990516	0.4829224678770614	-0.3309082944539915	0.375297012911464	0.04007524062635047	-0.6017916341656813	-0.05174607868148014	-0.018077914474556162	-0.1930913235153729	-0.07394865648730847	0.2537209282288548	-0.027671527017548065	-0.6550492597012642	-0.4833989995735711	-0.22159264220648062	0.006463934814217857	-0.4608714189263134	-0.27574702125808803	0.04068904996189303	-0.06382931191124622	-0.25373597274814513	0.09321956497893835	-0.32677284422553576	0.29998072392536657	0.23076423643142285	0.16574714730072157	0.22735629788664088	0.05518993392595466	0.49244195515068273	0.1202128433213139	-0.30267863240213705	0.25482328165253715	-0.09050402215103107	-0.5192658263911165	0.21541948124558238	0.19958458198980367	0.4024280903198513	-0.009238002443485917	0.2758708903981316	-0.3359503293118371	-0.3245476057971453	0.3454279047443124	-0.14539657272162776	0.28792797495326106	0.2455653853726362	-0.3000908389953033	-0.33923567749793837	0.16817498120040322	-0.03971956104999667
0.4738907768587091	-0.13217581509716556	0.47827587350438716	-0.29256063550740274	0.3329354096647583	0.03360593432175529	-0.5963341239298277	-0.0898891593908907	-0.07510423323201451	-0.13732074965791935	-0.03205176793381115	0.23046318899780854	0.015545109986812975	-0.6839909290865811	-0.5203202050095463	-0.22573501078257618	0.014396528965938599	-0.4960639289298756	-0.31317588211247205	0.0992923165105638	-0.0766939067562765	-0.3738864081754582	0.10015842022690409	-0.3091795080430727	0.27425269996713725	0.2652888682646518	0.1360976582839596	0.15617546045706288	0.011940061819449765	0.46768441392774485	0.06869941898902845	-0.396814054754606	0.2716232069378918	-0.10153137686736084	-0.5419390737423921	0.1562541526587374	0.22856095398643522	0.3765842612558347	0.01830410620602141	0.18554058431599318	-0.2885530560769597	-0.3376735891197911	0.32155267415629946	-0.12086223590450022	0.2729628371291692	0.26704343540897246	-0.32975733507223487	-0.3794852943654286	0.2319455712275252	-0.053410534572128035
0.4571399185140141	-0.11246551900042645	0.45896341248740286	-0.27399772977431625	0.3633043454521167	0.0021003128290298457	-0.5924527941386785	-0.08563775862213185	-0.1763565647123767	-0.11254132138608619	-0.012289074245809242	0.18145404086373124	0.06403977050840706	-0.7052589411109007	-0.5563285568883479	-0.15854898186335017	0.031080086535284608	-0.528161244832056	-0.3543556295770097	0.14996427851238656	-0.0680718779982237	-0.47240765082143954	0.10473475781285768	-0.2814653453548312	0.30260058120038746	0.3205127411047954	0.157234901895757	0.09356078372038772	-0.04686371492601375	0.45141791982324503	0.06471350030089065	-0.40383847120318395	0.2910398204514086	-0.12418315273748819	-0.5590752984379019	0.09150044979802882	0.24628014241145424	0.35533549685844457	0.08311410964860053	0.17614156513304208	-0.30367057734686687	-0.38467188256142393	0.2355968014018713	-0.16892298853792265	0.2703926246968001	0.2987475434873267	-0.2634751758093482	-0.34014921352256117	0.2459599893904565	-0.06793059818760541
0.4753049627925118	-0.12046088204853427	0.43859042330786135	-0.23034213187993657	0.36178371296242245	0.01397579931932352	-0.6378176270153678	-0.07835067126571303	-0.23105177594362153	-0.11729029391819971	-0.017904827435072313	0.22564350850517684	0.10358419229151139	-0.6863878900211676	-0.5538180352643421	-0.14695592685259312	0.057329042096670266	-0.5682050892286303	-0.39702606547075914	0.18495698249183073	-0.07209226095133378	-0.4895289016355253	0.15508600003867823	-0.26421057324956726	0.29552165816136344	0.38387704595162603	0.17908876671460733	0.013919234836072969	-0.1406265191836867	0.4212514317957649	0.029156723412759007	-0.4069312064302448	0.301736068564553	-0.10979487313992978	-0.6087001509369306	0.08020757428486576	0.24255353611028174	0.30883618871888696	0.13759423196726153	0.1520931715129511	-0.28064745213951725	-0.38219504979825414	0.20323215378514803	-0.11790240083755806	0.3096073322901411	0.28248261195929103	-0.22206153261334372	-0.3747130264461945	0.14963206808219004	-0.08666916533446803
0.43633187648287475	-0.1307761040558101	0.4463840606188934	-0.16256928432422063	0.3815027308121508	0.048185804470486523	-0.5742933635603205	-0.04988619398335351	-0.23769718268859075	-0.0947540088205789	0.03136791956685616	0.2761411269681184	0.15463255014649122	-0.6624836772237932	-0.5482002450112572	-0.1739269231393555	0.13308931496313706	-0.5761306179183548	-0.420954236321336	0.23824675712868587	-0.06865867247217301	-0.49612395129434006	0.14669947113967544	-0.24194747363103603	0.3197547745191343	0.43379388579606226	0.18329038374229384	0.030707746459060714	-0.20661363087824952	0.40098348043457965	0.03555720769115911	-0.40373053433250494	0.30988480631767557	-0.13277394679827026	-0.6482554504988197	0.04737463715918271	0.22092619263096452	0.3268730291324711	0.19243450590227487	0.15538990169484218	-0.2733246661182237	-0.3684825136250111	0.14066264909538248	-0.06771429377030816	0.30937803599368524	0.2598428822996659	-0.20174182690501805	-0.3745162954101808	0.1447416214930012	-0.1271480260078019
0.41954297192244533	-0.13308864027601527	0.3959973270494032	-0.16043287561781347	0.37850729965348895	0.033625226928535465	-0.5835839492052928	-0.06477474448347575	-0.2583568261179102	-0.09518459758466558	0.018843477663954104	0.32333703977934614	0.21229478886994751	-0.6209723309084663	-0.5479472003713777	-0.2175397178999879	0.19801347074328696	-0.6097410583003097	-0.47781786800608944	0.26994869546729344	-0.08525840664433613	-0.4597683684084816	0.15106827891571778	-0.27056673943696014	0.3035642034985619	0.4737146455827549	0.1882329857282977	0.07285363261322017	-0.20645524215004363	0.3668620524698597	-0.02049815411303872	-0.41394369227542943	0.323976103831379	-0.19072936591955963	-0.6602035284134578	-0.010870162956877927	0.1540618847454792	0.300526698457498	0.15784639956268956	0.10275130645787296	-0.23729918823831583	-0.35786004163020046	0.07725793068470924	-0.08942257641978515	0.29282926730499204	0.26303024126728847	-0.12375409077439588	-0.36785560853995874	0.149739259882661	-0.20361890441045905
0.4151741330645555	-0.1464438210852289	0.35865861423337475	-0.08534189867645633	0.36531732866352884	0.04811269953521212	-0.6033902384519025	-0.03788477945345306	-0.2609491553164548	-0.12052564577813915	0.042402950069513654	0.2931790480102511	0.2653223090343599	-0.5954067416095004	-0.5576568419999708	-0.28940428580341865	0.30375823473977287	-0.6079764421839012	-0.5070303485120308	0.2956640743972228	-0.07830902978138658	-0.4494364992784553	0.18427526014518877	-0.2856447960862808	0.22510592547685282	0.5359745633542079	0.12345602186318291	0.03747849247720625	-0.19524081715191396	0.31634472744410863	-0.04381097816890021	-0.42234017022199255	0.3637444495902067	-0.22277789489272806	-0.6360613962424373	-0.05034490903919414	0.1948127651549061	0.3307729151494584	0.14062330879475635	0.03857199007857722	-0.2370075520903056	-0.3467484194473377	-0.00563341881187433	-0.1499158383496471	0.2807055164510161	0.2933152008588826	-0.03907920762053684	-0.3793664097217694	0.09452248191585715	-0.32105683862622625
0.4028285408055816	-0.1455936587194833	0.3496293920438724	-0.054861334612917353	0.3577234112786482	0.07818809947445152	-0.6297123677890634	-0.004570875357871776	-0.24468062908381788	-0.12744451615422622	0.04532528436210011	0.3344074148250738	0.29118708388313513	-0.5354684323941733	-0.5405715468621181	-0.3238162294045305	0.39090236168685777	-0.6225830713794591	-0.49290220150408415	0.2891224623316603	-0.09341555787985348	-0.44790428381420844	0.19565510745090547	-0.25286990874093596	0.1253141455773389	0.5631905234884541	0.05629578452597116	0.025028946783207995	-0.2073208420877583	0.2890929563313486	-0.12133443731371715	-0.4870927481468644	0.4311087467487641	-0.25169408322229947	-0.6355448801137209	0.009357837075741398	0.16790097998624018	0.3239150029296106	0.15552128649147878	0.05937886485697737	-0.2247078070142181	-0.327683476812093	-0.07782021917057613	-0.12865109650539358	0.28925177976649075	0.2732530617533705	0.02245696971243694	-0.4027145136020483	0.01584469694109204	-0.407526762796757
0.37339857869377024	-0.13741644765379507	0.3461180248591049	-0.007432972800553795	0.33036785822973613	0.08461850641384197	-0.6952262081439913	-0.01553399273318028	-0.2302286641178075	-0.09001209528248974	0.04024535423554878	0.3365771809486807	0.28824194389280744	-0.4810356608855675	-0.4861380583644609	-0.3395026979943629	0.4580491606647006	-0.6049897892415912	-0.48672980971672297	0.3013196770441956	-0.12622593192461623	-0.5051780479944651	0.16930678586177145	-0.2261760705032127	0.007726988352326314	0.5823006782661753	0.030261933727336942	0.0014272957832732914	-0.2341577976102908	0.279476681614912	-0.14523335037894075	-0.43566489970933137	0.4825707727724752	-0.2694816763040913	-0.6726377863389659	0.05572207149720106	0.16266222041090977	0.3281587706519534	0.19465726023980304	0.02424304321800482	-0.2613221460625756	-0.3614391135383295	-0.11242570344979326	-0.14273310246103704	0.2914505296135238	0.2786896310259356	0.06576209476158482	-0.4441616461300205	0.014291419955222286	-0.41814889399089206
0.2976922758391393	-0.10095454711547143	0.26645619426202216	0.030110081091995134	0.33024870939327505	0.08220415863991797	-0.722379000660305	-0.034988667387045994	-0.2323798957404486	-0.0993958881905337	0.035302295270084535	0.3507611413079948	0.32090473979483247	-0.4669421470413864	-0.41022347091396505	-0.38272104659162964	0.5408113218107801	-0.5896770099878377	-0.4838645837985419	0.35152634737985106	-0.14526533271433423	-0.556372568694169	0.21236574513829484	-0.1938838055323322	-0.10865256915864474	0.5981755066584042	-0.007599705575986143	0.042851728162798156	-0.22032158226978443	0.3155489336432596	-0.13039229210378003	-0.3958622312160677	0.5698804198859236	-0.28905548194348923	-0.6394658266325737	0.12348250078731708	0.19593832726417693	0.339388976547037	0.14884801846862694	-0.03685508323931107	-0.20381143709095878	-0.3487622625567386	-0.16048200888690084	-0.05719383925953407	0.3024819563404728	0.30720266585804284	0.14766438357841077	-0.48371790170974105	-0.04740889913528425	-0.41831523275104326
0.27168161617974984	-0.10334056244445781	0.24724460392890896	0.06568077257902145	0.35985832200190254	0.0951286344251743	-0.7980802725139091	-0.03455203727505838	-0.20003109897073384	-0.05345696986011352	0.007175528124662617	0.37219961509694055	0.3452602158784345	-0.47987129815248614	-0.3513940789774477	-0.47522475944077697	0.5816087875221291	-0.6214987983323772	-0.4586505522846416	0.40335441465894173	-0.12726731510396694	-0.5207236838043846	0.2203583779642136	-0.18254544270702167	-0.20343669381629984	0.6054529721159904	0.042811822543560925	0.03426220273405094	-0.18405808605212182	0.32977345367794875	-0.13802063354218502	-0.3780059076606969	0.6197517143983522	-0.34311136634077927	-0.6315841560671325	0.1673311499525515	0.18560651397718037	0.35245237648611993	0.18159263592847977	-0.004555284971093992	-0.21919749535076982	-0.3480602018817504	-0.14677718251930794	-0.050895024021366475	0.29867933447887857	0.3671099256565736	0.2061518558425161	-0.46574287681617416	-0.12647339902790633	-0.48483697198911013
0.23143276740206825	-0.046842946341022276	0.2353763777818514	0.053003216902001674	0.430192029124692	0.10724216470306705	-0.8785897011197014	-0.028208642565642504	-0.15532597067556184	-0.08238578557529067	-0.027454888583935945	0.4095247610966215	0.36008341803034055	-0.4917227749784998	-0.2647145840133477	-0.5256158050785018	0.6338555535731698	-0.6520168277195935	-0.4613003460498061	0.4339901613657453	-0.1110594410424232	-0.48902587715103063	0.1984653888238675	-0.19788245226926396	-0.2344982619565074	0.5976608184779789	0.04807130625432476	-0.03736413573200058	-0.16772818279124377	0.3400026415122497	-0.08073636654401153	-0.40426825364534363	0.6591590968592996	-0.3972055183685839	-0.6189757974913135	0.18133255253134645	0.12589662127327797	0.39082782692599155	0.15005047009444003	0.05639309948329281	-0.191241773710155	-0.3143394026986919	-0.18193970627333558	-0.01515335466657077	0.2864355326665323	0.40857189366487134	0.2746685830605107	-0.4751876209094821	-0.1313756232765358	-0.4873445578206141
0.14724070134945927	-0.014849213305121952	0.20935523329769343	0.09454836311934166	0.4522893543831512	0.13249820124620562	-0.9045451898673841	-0.07069315711497143	-0.04005698897629063	-0.10712983497063208	-0.032475678523440486	0.43732005738387986	0.3573287602796682	-0.5133746089779454	-0.18663367542340714	-0.6645552155760389	0.668623861244721	-0.6320532242559593	-0.46608941149816474	0.4661284887385885	-0.08462780172323629	-0.4556169642469312	0.23842919997684692	-0.1696835821522557	-0.3154016492726877	0.5933377692392228	0.029524651730464518	-0.10272607304975087	-0.07884093156299729	0.3414812122747649	-0.05383818213446902	-0.4015461531396299	0.6579394977693223	-0.45777173885296085	-0.5994394427959586	0.19280824242659717	0.1374503809101097	0.4648949409731826	0.10651931660440281	0.004824439995852503	-0.18297931496703718	-0.2791255104475768	-0.1266845903893636	0.016096406247704254	0.2975602806595692	0.42169038120969987	0.28776239793583597	-0.48855421002472726	-0.1782152842737545	-0.5324531751234632
0.09667485215602727	0.021139287414952707	0.18651987624636712	0.10280160953809898	0.4688707893889795	0.20270314726597047	-0.9201162838546143	-0.11124832887003748	0.04326882422529864	-0.13959620270954584	-0.04144919301163847	0.447412754120029	0.3566697049660506	-0.5474055939072059	-0.09408479011251344	-0.7393829049392536	0.6871542093378272	-0.6215419364853421	-0.5149427784155526	0.4842322857661854	-0.05054205688366178	-0.4935387677243515	0.24089424143531996	-0.09608693302110775	-0.40323598919055925	0.5626294003832701	-0.0041533488567536666	-0.13861344008700865	0.033434501390303364	0.2991378703825418	-0.09407321568129008	-0.4209092697952813	0.7056824306943518	-0.46393902384556085	-0.5701475343650316	0.1169430894933037	0.14200993279021695	0.508727610020213	0.031140808762813166	0.006776370437042175	-0.15257160807576664	-0.3148593756944636	-0.12708895341634213	0.0351111966038856	0.2908096115663962	0.4319419981222028	0.3040806120229864	-0.45262832809092046	-0.19586188730942505	-0.5926950208452899
0.09565327078885003	0.08536886154371595	0.1712292467537699	0.0759357034622948	0.46534143241371584	0.194635455881348	-0.9885173016116404	-0.13738319933894244	0.08941843364542841	-0.16698983776255283	-0.1093990517441474	0.4612422942203239	0.37224171078039114	-0.5556130128274638	-0.021092370133262286	-0.8354574403115015	0.6558036817941958	-0.5992845471286173	-0.4887900316986097	0.5419488445008016	-0.03661177291170824	-0.5283897494263942	0.23402781751435456	-0.06612727516356796	-0.5350537871748207	0.5315131882776573	0.017049529860819847	-0.236446453062754	0.10226371467178626	0.2734867458424799	-0.10134834100944276	-0.4619733258950748	0.6919419389504535	-0.5076345958278691	-0.4795412954742927	0.03718519952488207	0.08577813694223764	0.5415644331226759	0.04143900078271776	-0.007934929184151469	-0.14354677563697982	-0.35178640736908223	-0.10919327141622041	0.0436986602844634	0.25365097051588437	0.4206813538339035	0.28900633305240503	-0.4372407677387617	-0.22723243820718553	-0.612291816390744
0.09729978148682085	0.11537744581388006	0.18884704788215206	0.08380284349570359	0.47488346096599854	0.26308641936026345	-1.0223116478800043	-0.1787781250062731	0.1873134033970469	-0.19094018121418274	-0.09926431469928734	0.4606599569897301	0.40539301035319697	-0.5950468780908187	0.020016325597232314	-0.881987620396697	0.6670913571141459	-0.6207043478906944	-0.4810435953093618	0.6007186319350292	0.015476525468367749	-0.5450178597365722	0.2662223012578735	-0.040441166267363195	-0.6251149542077243	0.5478275521078297	-0.008945732061539284	-0.33255205920971714	0.17351232500673344	0.276788189388636	-0.09368847131959242	-0.5054271099261098	0.6935824724972129	-0.45077311747830145	-0.45672924493310035	0.05659287794468422	0.11579454885968758	0.5572393477977433	0.0016562793286473032	0.02949727283873248	-0.12080810737565936	-0.3506862403456497	-0.11064602397877647	0.10383854673018603	0.25049169667344345	0.3804370484344703	0.28599116849187634	-0.46859314100505295	-0.251478864104188	-0.5401594657975226
0.06416071808784074	0.17552833061881187	0.18911812434523023	0.007323183189158988	0.4636943654198088	0.2773499572840125	-1.0421894131214455	-0.23992819720671887	0.2427585673945721	-0.21099696381316807	-0.15484049013367612	0.5493642688929878	0.4294528915310205	-0.6273055253050519	0.03013322962260851	-0.9003365475310916	0.7144121455215894	-0.627769643618087	-0.4528411050393462	0.6703815567427435	0.011800320043247516	-0.5505063137483994	0.2563790992007435	-0.030098755354344153	-0.6387138206627625	0.49356146062763456	0.008983975297637567	-0.43368818473401183	0.1860551766207265	0.2992786066033236	-0.08376306622091437	-0.5302671876264993	0.6788048924988223	-0.4232908563785638	-0.4375322813090835	-0.010484535778062654	0.09157726796618927	0.597431399360357	-0.0777473023838979	0.06084977361152376	-0.03568071987811059	-0.32849174666611647	-0.0468257946882502	0.16104526073574857	0.15983835891364423	0.30449512456104505	0.28719419205878793	-0.45702150807062447	-0.2322091788011192	-0.4807534997092639
0.0074305724514160424	0.20154590773637207	0.16171609187847136	-0.057403360856457156	0.471932353021721	0.3085764458021868	-1.0647769055576046	-0.2762831422989894	0.31111778248332156	-0.22483642217820857	-0.1819445559247423	0.532973651001931	0.4012249898258006	-0.6956102329569621	0.05163594695609834	-0.955739926942431	0.6566885683002923	-0.611578414703974	-0.4303944320043566	0.7192376650970339	0.10224853703864004	-0.5268739411052885	0.2551658127121506	-0.04416840392281269	-0.6491138975758203	0.4168495798607402	-0.01014003986102326	-0.5051714566115012	0.2738161233874713	0.31657302777533164	-0.0833844779683928	-0.5245524286021719	0.6293523409217074	-0.3664793531081155	-0.3759627171919793	-0.11935828463198561	0.12564834400360717	0.6010034338295738	-0.17967656715025632	-0.008022751177473902	-0.10812627426499051	-0.33728272224593325	-0.020470182190924974	0.1625655124023968	0.13768765951520096	0.27343001794713917	0.24241823398670678	-0.43858293285852595	-0.16885992699069646	-0.456773382636413
-0.018649703687827958	0.24974760812438906	0.17670408231981	-0.12847701829344804	0.5195017477586553	0.3276688271098516	-1.023614279019602	-0.28517312027559677	0.3468340295562339	-0.2625017079206081	-0.18155394616699627	0.5656963084827431	0.43551697690440916	-0.7335987635257311	0.046774501154182434	-1.048264635495624	0.6394064370569265	-0.5667445907653776	-0.3712320827828339	0.7479748968834067	0.18718759030491827	-0.4840589718175661	0.3077756371161333	-0.04160947186880314	-0.6451427229784443	0.4010934915339459	-0.007727293372732763	-0.5275767175064299	0.27195492891700207	0.3241812772786887	-0.0210331860477009	-0.5810561311984335	0.6081270380713297	-0.29403417191284004	-0.324938340046938	-0.18436777662741516	0.1382744285168361	0.6120982202478576	-0.23982898332110464	-0.01813119986089102	-0.10623035910200204	-0.2957678710513887	0.022896977016389285	0.19626517324354256	0.1286227005753318	0.12785486575632404	0.278521654905168	-0.4029709680841296	-0.16615484021024343	-0.4948149078260008
-0.04102249752780622	0.31911556801587193	0.2720908677425468	-0.13628537433128837	0.5352655169514536	0.45543382261880383	-0.9466150979699508	-0.24847800343333168	0.449524007031685	-0.19059552343719294	-0.16126240700994438	0.6239794139115686	0.4946340830176652	-0.7074071923812361	0.06153656755108936	-1.0276618094509957	0.6496708364848207	-0.5061065162408707	-0.23250843518143674	0.8627409385545587	0.29450736538319894	-0.34537362495267776	0.36150528253964553	0.016058919412203897	-0.6077893871589971	0.4123813569239525	0.09540178096526047	-0.5277177103018698	0.38035170712700234	0.3199678243104976	-0.030765708033392413	-0.553260843038073	0.6064555681262811	-0.18812728801702633	-0.23766143420389568	-0.19361810105059285	0.2078228116014591	0.7496098537457865	-0.20765092187043618	0.07295043579924722	-0.07093352478524642	-0.25665767803706385	0.1605304261923661	0.3065672270398678	0.1702822443848285	0.07448120175268035	0.28797051255210815	-0.2662163899520128	-0.07063621020073266	-0.4216842626427157
-0.024660601026953076	0.4314215931849731	0.35633285557915506	-0.10485187212272354	0.6085605663287401	0.6034210522872654	-0.8324077779563916	-0.21568356479072753	0.5918847982999356	-0.12444914639986933	-0.09597729226423941	0.6850705520506546	0.5919818680324135	-0.6494723393805928	0.1197319930032215	-0.9781144569673517	0.7182090180413205	-0.39184986816448897	-0.13567146523056822	0.9638820861704438	0.42453223659429956	-0.22929004397347205	0.4750964963603166	0.13141536105764123	-0.5017811299335673	0.4636911036569703	0.2065327449553141	-0.4575243377465436	0.43329793918838605	0.3640928699489203	0.03977943997018836	-0.5154220220430014	0.6899278379585336	-0.01807155650842849	-0.135735286746404	-0.15324754627188547	0.373054516000451	0.890150347516449	-0.1731047934860561	0.16327530871295	0.031083042910729625	-0.1429033087843612	0.2741421718208733	0.4604935056153974	0.2641900514337077	0.07565800878182256	0.36365127924185986	-0.1724629284856481	0.08758684476483673	-0.3044849242138161
0.033324260234769226	0.5323096986489217	0.48877422752511335	-0.04050986747944361	0.6562223066657242	0.7402736112383753	-0.6886950810307138	-0.1587580423144197	0.7162970984707931	-0.012430097583503797	0.0061332585395432295	0.7706441897130905	0.6968014760703356	-0.5159749785258282	0.16964719013284785	-0.9067802820277773	0.7992395656980206	-0.1992671112950284	0.007332593394996289	1.0908500252384676	0.5525118458446373	-0.08052052291371212	0.6444567027315025	0.2878622657076343	-0.4397858586502877	0.5328358288896766	0.3632837601953283	-0.3635422580516388	0.5539267392096242	0.4358199533290666	0.12084836813046602	-0.3791373359062874	0.7361932911721647	0.15156144335995228	-0.02783393659235256	-0.08436344117070724	0.5285249315364088	0.9988704620609068	-0.10800925908718714	0.2121225911516904	0.12434360293174351	-0.07702502250455971	0.39082114321701406	0.5339492124955344	0.35653594226161783	0.017832007361270177	0.444156823839145	0.04607525318473271	0.12066923316357385	-0.19094139000105437
0.13544580782590096	0.6667008756946844	0.6091572238050258	0.017883267636413312	0.7007589347775318	0.8641284508726411	-0.5495014565734514	-0.027989153928522213	0.7831464063397737	0.0975650998391395	0.07533347108754362	0.8919918328784042	0.8741777214432028	-0.38187230924605836	0.24445376085706663	-0.7220944901882734	0.9293676594338074	-0.06260745413207647	0.1705132196016041	1.223636578051982	0.7095174251860499	0.1005401082658686	0.7339507422542983	0.380743446689603	-0.2894537005753106	0.611060483443947	0.513884138210168	-0.25657643612283504	0.5844464518781219	0.5466294546584746	0.2070885040147342	-0.305083799937769	0.7987718968075139	0.32264369364003853	0.12190379983134429	0.03404082860129676	0.6762586292624233	1.0689285801468622	0.024591977284957454	0.33906135330513343	0.279579896323089	-0.011042715724083784	0.5138406171645602	0.699749020735853	0.46128673687701555	0.04911778756990158	0.5332300309590596	0.186940485853083	0.23769130238553773	-0.06289092679874055
0.2540253388499638	0.8247477185447739	0.7442597710287925	0.12138124746269385	0.7781420840508628	0.9453361885979815	-0.3904386914291768	0.06670857304362449	0.8782208423732778	0.24825887745318145	0.17041068490258252	0.9736428779676018	1.0133331374015502	-0.24997142515538645	0.3019678187855776	-0.5805592504063276	1.0775462318760842	0.10212703164973576	0.3474032139933053	1.3493802006136832	0.8715155147510458	0.2936249260010102	0.8210004450669596	0.4617663010447431	-0.13062416091908846	0.6933759421860977	0.6567271316104599	-0.18017425264333115	0.6515234090903407	0.6634243457206122	0.3460040983778039	-0.16905035827246745	0.8239496955905923	0.4323595576315483	0.2234050049462799	0.183872154629989	0.8181566879233658	1.163872902155084	0.16538833939841185	0.42160903368624486	0.4137078364347725	0.1316755610258789	0.6253688045226322	0.8329727264082061	0.5685049871290195	0.15281195181798704	0.6527938607712459	0.3162853355658603	0.41977905118617026	0.07568486606799969
0.38473999370553147	0.9451073072810322	0.8717935970068913	0.23068246477918342	0.8540974047727561	1.0786802558014021	-0.25674537655912305	0.2004938370338007	1.0161111401202887	0.39288178200840146	0.33515892947865245	1.0408431729928762	1.1272430608683888	-0.15962807052397465	0.40755924549262196	-0.44272558378535826	1.2638091721939984	0.21093005575462526	0.49863691116584297	1.4438054298863963	1.0678495997400943	0.4449615033838999	0.9124535772888238	0.6095840595313304	0.037218575000113406	0.8021646604990063	0.7698902155493116	-0.07544666934736495	0.7118261445464571	0.7877209663361585	0.4867511476822859	-0.0903171764658363	0.8767557388278349	0.5876308246428923	0.3008770329193628	0.32793129357898565	0.9781579157677	1.23010263831373	0.2406112736756893	0.5229217135947222	0.5304587453397818	0.24406657791965722	0.7906937659205131	0.9777948731765267	0.7389210967468545	0.272139842996019	0.8189828113474131	0.4451512143389561	0.579673612718915	0.2704828115994266
0.5345902760878094	1.1110777961045104	1.0366983553806275	0.3603379150045553	0.9685735786978256	1.144215707238281	-0.07774274938151741	0.3232628872220874	1.1041820781134553	0.5571962395165839	0.44009080882601026	1.1053256071268447	1.2220840797558739	0.016364687407366296	0.5133634857305217	-0.3221397577497263	1.4473484445582296	0.37693148758316575	0.6645523530004245	1.591729023785307	1.218770726652444	0.6209252026206272	0.9967937814438749	0.8385706803314873	0.18276171653725906	0.8717929498356736	0.8971323721209356	0.09042569868852952	0.7549074632635119	0.8928660257892048	0.6052832913249793	0.07547217257710173	0.9520151370168092	0.6966690007540707	0.42804006900867275	0.41449281004773975	1.127525627572024	1.3576809898811915	0.44242485917997565	0.6455296971878752	0.6456354551773563	0.3417944340372362	1.0164344084832453	1.1405252049792716	0.8980567333558866	0.409008411252534	0.9341429964217459	0.6082625880308752	0.7320555374850007	0.4181560294759337
0.7068068763584513	1.2539772330399104	1.2342799773967574	0.524553751058181	1.07132394303601	1.2536477155862937	0.11121735711229733	0.4941133016070077	1.1661954350583543	0.6926114558391576	0.6128793510293835	1.147420146731826	1.3606073527726226	0.17255476211651238	0.6299508148390254	-0.16596164446133357	1.5507817053553519	0.5215929432083402	0.8432243426574398	1.6720616757455624	1.376329689470232	0.8521351930187293	1.106292254721041	1.0170686589482094	0.3507860253362822	1.0125568559351399	1.0453751371363356	0.2531611466998635	0.8199515978346295	1.013547844469075	0.7340846724717283	0.22075576195160868	1.0181789094389078	0.8375551737767191	0.5115227772881742	0.5720646446297373	1.2942783832173814	1.420378556424764	0.6048473408860311	0.7024204038806279	0.7451028442534008	0.4785522532137536	1.1582246555263578	1.273267239880401	1.15138041224511	0.5243047581782686	1.0325742475378645	0.7844762204617336	0.8633885953943453	0.5514144116598978
0.8862150208969263	1.4249026989497868	1.4080642899128182	0.6784037377342452	1.1611305308425184	1.3537087097804572	0.30070873615894944	0.5968686241725176	1.2280945835479478	0.8030386625114699	0.7822466803487491	1.2290139056881308	1.5197852315933136	0.3542365128163342	0.7489079966614927	-0.040210618193425175	1.713220554334164	0.6946877548403965	0.9688746029811162	1.7972011925919584	1.494873678981857	1.0329269587558787	1.2316055676902813	1.2140853045996747	0.4746924370130217	1.1635653205863357	1.1950705497275496	0.3967000573566378	0.8591959588409994	1.0913344294897438	0.873728532057885	0.3705603482111356	1.1077267956922998	0.9535456119167007	0.5914357647565104	0.7245467310348441	1.4000255746499914	1.5131160503615781	0.7355454465012039	0.836593274573144	0.962452578408365	0.6188865541464906	1.3419616932661715	1.439162500608092	1.3308795555293087	0.6478268733687857	1.21004036158442	0.9335470678164338	0.997060862563757	0.7084980699294853
1.0307679748585947	1.5682765883471605	1.5534612268185735	0.7671475632366855	1.1850358284517695	1.4528397227138266	0.42971115587497344	0.6783804605826022	1.2964267670496428	0.8845605176397605	0.8933543591338404	1.2456042712794009	1.6211364525390386	0.4881758428098806	0.8366585180074676	0.14719800058773624	1.8149836666450927	0.7771347463871049	1.0657044606305617	1.912032888525171	1.6054994833333283	1.2769578083615496	1.3288928274315588	1.4042218126253874	0.55837805308834	1.2278991951133702	1.3070119645889116	0.48385668060029535	0.90156186308618	1.2073790329904976	0.9495040051261805	0.4707410073018653	1.1452311606304497	1.025723309498611	0.6815567835568819	0.7732139658596483	1.4619047590931913	1.577816658320978	0.8109855898592215	0.9358748032701902	1.1198991421043227	0.713332661893598	1.4249737190378746	1.5871474500950746	1.4251822459577268	0.8235545126789605	1.2773521962905696	1.0310489015158757	1.0528442365470259	0.9087802524770717
1.1598094057157822	1.687019876204816	1.6068880397220504	0.8078669890825412	1.218784664763976	1.451833626205838	0.5584574047630652	0.7496551584821878	1.331385367008103	0.8701964371290549	0.9727595685463644	1.2197587494437634	1.6976883638560694	0.6078866074823666	0.8959623188318225	0.21148958888957686	1.835649318261762	0.8285152341302018	1.0976353278911133	1.8808060880838553	1.669754363290243	1.403537594533524	1.3963161934282646	1.502900284005793	0.5983863893208391	1.2276632409026793	1.3678985131461219	0.545196339051518	0.8737499192567517	1.2974299926907318	1.030985755238403	0.5106214492932347	1.160728348154264	1.076162654146564	0.7040928109295945	0.7779198350755763	1.4443263067194316	1.5037696713508808	0.8463938626308247	1.0040185073218517	1.2024122550068401	0.7721977104057013	1.483458641221478	1.6371796353682786	1.4486460816874311	0.8559096071191948	1.350805304127761	1.0795429797294496	1.0793648076854692	0.9597383223669758
1.263368371717133	1.7355323353275736	1.6421452326971049	0.8145885494432779	1.2054174219236475	1.4238690481148684	0.6303027461383137	0.7933030720030884	1.2569509958115794	0.8641707747996781	1.0469122273911067	1.1948112846538266	1.736129378386411	0.7338407654305168	0.9334602070246515	0.2807320672558635	1.8859295534438207	0.808669786194041	1.1131536095021721	1.8318989421594458	1.6720285237741213	1.4457444409996851	1.3655696421451364	1.579701363735006	0.5461554097447814	1.210708859199056	1.3736299988784162	0.49803727797159547	0.8445879561173424	1.3514794122911395	1.0786303017274388	0.5270519253833321	1.0613333413914463	1.0574691787470498	0.7147690467748443	0.7238706146146204	1.3632459508523551	1.457736927396467	0.7884152241928414	0.9729829556042173	1.2400205939491478	0.7520427541425079	1.4730987081470306	1.6362075338559499	1.4658122830021352	0.8520772616639929	1.3945046815059734	1.1445219771905526	1.068509127585336	0.9673214129033033
1.3189555118936098	1.772495156978081	1.613510486314415	0.8120121460712472	1.1854424699287318	1.389807433416247	0.7022128579173259	0.812316762795985	1.1968684665134426	0.8002892973661948	1.071989176414132	1.135570747040809	1.7569713560657025	0.8296206618752446	0.9292378483742436	0.2929158718368713	1.8874411501604331	0.7768419876042008	1.123375018201766	1.7764230625095798	1.6815790906203816	1.4152117929090786	1.279653171382178	1.621673236058351	0.5468924224677686	1.1560912461829187	1.3648951648538667	0.4453635233782444	0.7542200218009274	1.414137464810084	1.0601999825678843	0.5448300683964815	1.012309585919556	1.0877421407415948	0.7722616049684199	0.6579263662845761	1.313815142478844	1.413335536006541	0.7868202013103461	1.019180928092729	1.3003888979373879	0.7466178363778089	1.5024339912369358	1.667571344475214	1.437833352442786	0.8832396880212341	1.4326756265395306	1.108483616124515	1.0600835712164112	0.9814222298730562
1.3657742135841375	1.7828606465371966	1.6250276360422085	0.8009326023282128	1.2021581598344349	1.3712084549831616	0.7356386122907732	0.7811487478401371	1.1666712875318983	0.7724383429521005	1.1074265455391161	1.0284521393762154	1.7211734894167265	0.8756251566316976	0.9235850761940533	0.28348248444150603	1.8473319760737783	0.7481237300304849	1.0817545903693833	1.738633380108076	1.6730658135531076	1.3720029198703132	1.1867180262135948	1.6806592868833508	0.474585161310884	1.1286478065638854	1.3445173479528885	0.42901762204980154	0.6918000866315138	1.3497221323660988	1.0605454225402307	0.5100508155510417	0.9803508254724862	1.1173510981883918	0.7645938125810231	0.5810008756161893	1.223204920326338	1.4114698089258892	0.7036508721781198	0.9480209100310469	1.314817276401039	0.7650122793390799	1.445911613234924	1.5720435894000935	1.3843834034098426	0.7951701469334223	1.358465132855199	1.075328765500155	1.0779122296878167	0.9661319995555392
1.3644846897189122	1.7550128804893497	1.626089622185742	0.7451453511122852	1.1793088543572734	1.3621886993251926	0.7420283290534908	0.7998972637203192	1.1243697500327992	0.7184631483632522	1.1004529197194244	0.9590939231044354	1.7611918557185355	0.8992392926457782	0.8962058454067826	0.24852434833510956	1.8142468083550036	0.7432110407864831	1.0537923873027009	1.7107191876575194	1.6678217251557395	1.351321054363406	1.1817135944276131	1.680074794712964	0.38566775062460057	1.1012783153841794	1.323383072189353	0.39850609236587087	0.6233633031149256	1.290595907007713	1.0291403057411102	0.46990040505893776	0.9649148614055564	1.1352356708817621	0.7615911023470027	0.4819299947682188	1.177384755964572	1.4133381843061583	0.5881433770327597	0.9542690537323801	1.3898734097599896	0.7495722543007568	1.4493576203175689	1.5264772878025128	1.2992722114219872	0.7123011899630384	1.2967103367936854	1.0489703509002397	0.992653903994162	0.9537309026853837
1.3437948338047352	1.7455413753119615	1.5892171032869595	0.7022153283246515	1.1346404540108814	1.3470595257889377	0.7778433006176818	0.7721487850354486	1.0783870896251464	0.6672453147037061	1.0846176918846178	0.8411061331693339	1.7750694850617728	0.9396467553616251	0.8655044742303424	0.28178544862237115	1.710952033332143	0.7375568054279807	1.009699484609325	1.7101085686730475	1.5838032444418224	1.330393743287743	1.1844628556132826	1.6955224746250024	0.34302957442859555	1.0760282099512817	1.29336397191607	0.36497506962188264	0.5646723414178596	1.2541275000907957	0.9796203890703102	0.47292085486545316	0.9369951098100906	1.1039715409651323	0.7175165496507665	0.4319972871326308	1.112864919430613	1.3618302133071822	0.5324008070961107	0.9036920768456526	1.4451710767097727	0.7270881945885335	1.3882466110236593	1.4676474633577117	1.2231998691001096	0.6131142382198549	1.1973589314970892	1.0349126671533846	0.8977341226685066	0.8661239428047939
1.3092375370021934	1.7124776833236308	1.547202051486355	0.6386511492612856	1.0943382025242214	1.3468018290441437	0.7835677408131188	0.7333640179036905	0.9874537961870372	0.5984056022373399	1.0441877141692832	0.7370185218743319	1.8076841916433057	0.9547569067123035	0.8280656231452262	0.25541761751565273	1.6152099302916507	0.6717211021411835	0.9543930343140762	1.6492425771500432	1.5385021357642876	1.2688271294941855	1.2029783120964925	1.5928680077794053	0.29218949913725856	1.0230930999975487	1.2603858127784293	0.30174829713456236	0.4967415065106325	1.209266569050389	0.9753972234054924	0.43777189367492964	0.9078039279026259	1.13758845136836	0.6530857649520095	0.368479325663689	1.0660041064715091	1.3175895737040475	0.3714957775841531	0.7912274306389437	1.4883203525189173	0.7144045315074219	1.2645504347673524	1.4056722356489932	1.1752647932807372	0.529805092451594	1.1110671951431417	0.9831878679865735	0.7540758498516944	0.7885888528958247
1.2403334118245777	1.66446721321249	1.4970106063688013	0.5551917747821411	1.064345696086995	1.303235925977012	0.807284187424057	0.6837102129965735	0.8880550785558438	0.5237911667327003	1.007886226683733	0.655469773451012	1.756766866157006	0.9851280777301727	0.8046046889826238	0.22619330006308255	1.5488856413186596	0.6527380377497601	0.8512782367791827	1.628971171776173	1.4719303358845464	1.169696758427548	1.204212362153731	1.5515184023115385	0.14964052749421555	0.9565899773474722	1.2017244883586096	0.25483545185626866	0.4125071260821535	1.176536993275661	0.9244423351323908	0.3777195608276272	0.8654352085754539	1.079591552124918	0.6525713527586443	0.3132103620219882	0.9591099676762527	1.3032659803918947	0.26531182190192537	0.6890181485773829	1.4732119188464552	0.6654080006216396	1.1255991865403057	1.364571392485781	1.0776968925698696	0.455790553942151	1.08814128901477	0.8702311777967398	0.7096795096040831	0.6972139469550159
1.1976326058668798	1.5859179467631488	1.4729440203821687	0.4583789605868106	1.0354237913122153	1.2894467939931957	0.7941660245234152	0.6340710344038248	0.8490707029538825	0.44845036854141496	0.9512092947193015	0.6037966047760901	1.7484405753222418	0.9949588519029012	0.7578146628922283	0.20962700924839095	1.479785229599494	0.5216107032238699	0.7739150087270883	1.5729456078279938	1.411002837262186	1.1408985173772597	1.1373607295486536	1.4876886620272862	0.10511507947476537	0.9054607352334969	1.1895556370147122	0.2004748324612553	0.3356435961043161	1.118121911147979	0.8959034105482738	0.3431733056484134	0.8520333011006889	1.076107678871255	0.6068363216848687	0.2605551988538906	0.8302392305799792	1.253026942154729	0.22512821167271543	0.6109347215944715	1.4936687065352972	0.6202012375510413	1.0083049795779042	1.2717277602216044	0.935996783483502	0.3501783605697123	0.9810597349538519	0.8368908734866812	0.6494201720465487	0.668769853127834
1.1238245663292312	1.491954314796802	1.4120562148274158	0.4241334763733713	1.0210337858598235	1.2812392127299	0.8008107046764454	0.6336188852833733	0.8025107250798478	0.4119446787812806	0.9012555790933249	0.5633415038426682	1.7231996380805867	1.0132100653809637	0.7452866917562269	0.1562411841145153	1.4211227046079333	0.5235698964460671	0.7106334316910459	1.4763339809540053	1.3772353819591026	1.0547573110510489	1.0623651900501065	1.3876106588732298	0.025045386710216843	0.810276813683467	1.1335774528893734	0.14512534429688895	0.3019147002800903	1.0724113418409296	0.8489893723990285	0.3822271392928337	0.8091953178909221	1.0510827722536926	0.5860148569778172	0.22059180700689862	0.7516343683914455	1.22637524929234	0.1809097824411353	0.5988988305361729	1.4524226765510797	0.5864480096660788	0.9731925290307956	1.203865776052254	0.8767490246006053	0.28484433327346775	0.8929660590063866	0.8074943006771813	0.6350644131537334	0.5976327191113281
1.103971727161221	1.4179237122373172	1.3952629739404263	0.40934699970498006	0.9712304697981547	1.2712400385062608	0.7663745837516197	0.6242560427677766	0.7304915296452779	0.38443036661747065	0.8559689639262433	0.5195375331105283	1.713578465083944	1.0115139121101766	0.7065430169818095	0.15828716577584565	1.4117484767451214	0.5303000049297832	0.655501802850614	1.4504456441967242	1.32098983723155	0.9528956698582155	0.9741043771002399	1.3306215214188641	-0.006944831212617947	0.8315605713256575	1.0725403545217171	0.038628400708848876	0.22564651254988172	1.0377252753704513	0.8283788771444469	0.34387521813592087	0.7525989860956658	1.011942795683056	0.579465569221495	0.21437951552045736	0.685994692562499	1.2589713154765614	0.13948823380856865	0.4549149512598776	1.4474381293524192	0.6013401269202898	0.9265711641599154	1.120719912389342	0.8096587895128321	0.22275573303525462	0.803000910480157	0.7555395978142923	0.5770713690646802	0.5041776997100703
1.0680399096285136	1.364832329185322	1.3739210124037375	0.3844186017288915	0.9183002368046174	1.2567596805103232	0.7405156361100788	0.6241845833515434	0.7163829720303833	0.341247180445533	0.8011904600312352	0.4584241912109125	1.6835954355366873	0.9854485715127635	0.661252609141487	0.12475723747026793	1.3971361035255607	0.5642446331671181	0.6009985279243946	1.4414457564270495	1.2925540912201352	0.9378527012804785	0.9518444198237118	1.253313394393358	-0.00443954566078149	0.7911116119222673	0.9728763571766057	0.027285332991132442	0.17354022071383346	1.0210246281071296	0.7671527699475348	0.3344684988022123	0.7745300864076115	0.9491918120571589	0.5174138094210912	0.2372326150072869	0.6278165123565713	1.1973211514317783	0.1488231495624506	0.3903647706839783	1.4449762992045299	0.6063658789644156	0.8966453212607302	1.0541367704253322	0.7303381691603855	0.14176755844478967	0.7167373263579369	0.7300416294418307	0.5210935127050101	0.41339604104026495
1.0257082329128386	1.2951054681271301	1.3516610898443204	0.32557396303261427	0.8741513819135729	1.2812914127212853	0.7131555308666735	0.6080708843771695	0.6777949953443014	0.33939719293341314	0.7592014111109817	0.4334605743158385	1.6934590404747099	0.9220382530787046	0.6390861178605197	0.0820697063021503	1.3563352153310804	0.571089874977503	0.5367517518636753	1.4654353225671999	1.281486089795315	0.9272822802281313	0.9633508484317732	1.1841380622927502	-0.014103144637734636	0.8010525123588556	0.8993194479933712	0.0767321020961939	0.15771975042973502	0.9351193764696786	0.7261612203689215	0.26445348611757946	0.7629405324008381	0.8635482635435568	0.44693043665363863	0.2727497239074542	0.5544568604594671	1.1663784186988715	0.15439438124350233	0.26946269849078897	1.4233078318563352	0.5906224564822086	0.8627117791878094	1.0181013444105562	0.7110506539688884	0.08338190538256533	0.6297399679377685	0.6686058276758169	0.5515994626033353	0.4019828471482988
0.987733252645777	1.2346547324173718	1.321688690914908	0.2674711181599327	0.8485637921094433	1.2741090561051347	0.6760794338310772	0.6082426994629516	0.6088823471271605	0.310064669095493	0.7094473940220223	0.40605195942559646	1.6533439440488837	0.9157824902233271	0.6252987853938631	-0.01106186971168861	1.354200354169282	0.5806237356951554	0.5152509932009537	1.4343532897101197	1.2439962953386736	0.9137527382894322	0.9985835069487197	1.1352010254539149	-0.020221373973419755	0.776989924958771	0.8692970374277964	0.03703933724768619	0.14393783930157256	0.9496500983832037	0.6729081718007144	0.30630305314464124	0.7656650921857013	0.793123054077749	0.4126185384747837	0.29169335006956365	0.5473030916044962	1.1012889079406158	0.1413616272761195	0.2306495144126409	1.3902879253714495	0.5629415548316501	0.880482316558559	1.0294584043946338	0.6614158902699263	0.07740757509882687	0.6683120065954098	0.7340222603384234	0.4558004337017613	0.38315389652757503
0.9286426226458901	1.182804782455189	1.2801848324444116	0.23161828120020062	0.8283151644612321	1.267458465823026	0.6554333285969265	0.6116358060198551	0.5024458592648992	0.2986033247133372	0.6777056139900227	0.36145642786096854	1.6258999423863307	0.8990855854093315	0.608280392668574	-0.03257664764564457	1.3056648869185725	0.5493246653800792	0.45242529839839296	1.3935136926934673	1.2155858841565441	0.8766590324357579	0.9534004522457431	1.1355346341423178	-0.015385092461541803	0.7372812563387754	0.8453704502129724	0.01598000579455633	0.11427454260898455	1.009743726084399	0.6693921038143584	0.30121511398647755	0.7457359293417591	0.7351494084348653	0.34863159208795513	0.33723430796046727	0.47913847497359374	1.0426620427393711	0.17926628484915774	0.14009334375695137	1.3270826249207925	0.5490447423008274	0.8393218640790495	1.0149186970999249	0.6366288830707653	0.05311845029094706	0.702818318109588	0.7125562905897853	0.3959464288237393	0.3507141765234871
0.896054824628089	1.1252411891386351	1.2532195642788877	0.19578689464439328	0.8156574864580092	1.240961992277784	0.6211150406469905	0.6075920860996507	0.3944993676414865	0.25026653985208036	0.6296781690644836	0.3466186733579274	1.601846458411692	0.9130595604462763	0.6079239384475145	-0.08210013338917126	1.2694688301076344	0.5233670851397594	0.37441105045042444	1.3018060995385183	1.235060291709379	0.8479129502227775	0.9235679685455279	1.1134374046553455	-0.04964179576669629	0.6708072318126816	0.8340377787018474	-0.025460765561083724	0.15443556914973572	1.00831471606847	0.6867063477963006	0.3184527304859898	0.7347850473056647	0.6954176075679259	0.32252004493226555	0.3237395110582668	0.47880815814916156	1.0515108062519067	0.2009113509848111	0.1085701263638447	1.3293658837788844	0.5715349665745934	0.8112119849158134	0.9946651293521171	0.574480280455424	0.008344952649065701	0.7545686888801736	0.7208778624009025	0.40139163337169864	0.3393593587467489
0.8479660269271788	1.0451788617510753	1.2079919863943298	0.1531985980960572	0.7631781245784346	1.2154761353282886	0.5627246941456158	0.6538755714102549	0.3392959432653361	0.26098055482502586	0.6099118365759033	0.2983943129402511	1.5859361729048058	0.8914202988065403	0.5739910208479366	-0.07200818809314677	1.250396053361412	0.5161167267361518	0.3135924036754493	1.2154360541391274	1.2509835084968894	0.8859471029360086	0.857482764550833	1.096305501821481	-0.1279214295034213	0.6375379580757473	0.8048905409292765	-0.03708921486302452	0.16771433185387588	1.009333742066641	0.6919836536941929	0.30138033178943746	0.6316817311212283	0.6645287611932618	0.26993678318795544	0.3317391242420995	0.3747566014486567	1.0488709811930097	0.2416872114681227	0.1052635259259613	1.2710527399528633	0.5398116666423884	0.799625588408016	0.9691149407847226	0.5367885707544924	-0.029650439468905516	0.8085555879698745	0.7628040836169292	0.448134974254084	0.35354525227079525
0.8172109232162624	0.9799855846633756	1.1764311981897293	0.13440808144037159	0.7242109168023823	1.248969043155555	0.5093076538330538	0.6849325482116552	0.32133508521686366	0.26015537017058904	0.5669557957574782	0.27186846443617957	1.6086087433643925	0.873432902102379	0.5266189821234294	-0.14327579272607993	1.2594204079911258	0.5300177118929015	0.2625651699720689	1.1442657400408724	1.2641865501093967	0.893193502945933	0.7863792471775195	1.074024530308928	-0.07531227920291075	0.6419621875600587	0.8068839989470746	-0.046252489722316645	0.20905943759072204	0.9532283091561569	0.6584145399023591	0.33964885662504624	0.5254495252387563	0.6609220336568762	0.19396275718491737	0.33869739577655467	0.34999011863441404	0.9500880813039512	0.33045730044783134	0.11077573402653178	1.2400843282992264	0.5252897727513198	0.7967776835937859	0.8915974286455837	0.48367610347467443	-0.07029052865590357	0.8133021147816892	0.806421112578849	0.39392980663583327	0.44154943508091177
0.7927026843314239	0.9388184963436748	1.1567655547809594	0.11378490289875214	0.7048888102914239	1.2659968937835195	0.4305937927752578	0.7368173308401464	0.2799541663397408	0.26240217561131296	0.5345878226633165	0.2500727060815708	1.5905090702158307	0.8468812950762077	0.5185460411954901	-0.18230300993868287	1.2493102414850525	0.5655960616810397	0.2294160979512093	1.1133582424435198	1.2877913092629856	0.89849486259969	0.8069310627160968	1.0783866263815534	-0.07955424695843241	0.5317859382927292	0.7522777140952445	-0.05382649374113396	0.22000552014708036	0.9799181464657721	0.6431896594357005	0.35039987424084973	0.3964825452192159	0.5737674043485785	0.1984292278411417	0.3377368132005505	0.38507020464020225	0.9278731642400407	0.3648850652188936	0.10066714304584638	1.1646739300998736	0.5027389389228785	0.791025852165842	0.8734324687657826	0.4883431103320678	-0.11225421387603252	0.8778405005943533	0.8022235303070818	0.34320131348701766	0.3782100233289385
0.8015447867669867	0.884817491811126	1.1465750777431514	0.1018565589835636	0.6807777203549095	1.2549418974666837	0.3987068745258374	0.7763124261624543	0.2203755058243028	0.28010790156571275	0.5374277807045295	0.2360809988456857	1.547363221573608	0.8307444686092642	0.48141328446314313	-0.21891987387160333	1.249261197534594	0.5252820029304139	0.18946375997662296	1.1119776074771708	1.2364558646527484	0.8656969834619019	0.7904014739360564	1.0843257817084426	-0.028493559344811924	0.5375626401285142	0.7885413954059679	-0.017293259546442875	0.24447635943978324	0.9949413050779767	0.6430254134459625	0.3118842792414145	0.324443524053054	0.6222301929490329	0.14715268089466507	0.370122143292227	0.39855734680253	0.9125420253383447	0.44016522948824033	0.028221947798988505	1.1754278899965385	0.536771773706439	0.6708775798953082	0.8602075082131708	0.5251631321957395	-0.13369932400839785	0.903896087296834	0.8204328303050342	0.2652386438341746	0.35022597309164843
0.7829223784057192	0.8351900785561523	1.151948637630604	0.06343670284386349	0.7187340441174376	1.2850311570372317	0.3404498420745516	0.790186489950495	0.17190265700062063	0.3021718529966807	0.5366463095698479	0.1853146847297299	1.5179830732782098	0.7895288769170994	0.49668418975873047	-0.24744523847655095	1.2678030237514006	0.5211068040555031	0.12515682796188593	1.0849700570062677	1.2530025063158523	0.8640233326018938	0.7661176275094108	1.0595417972809171	-0.04028447178427737	0.5197258187867678	0.7763990378152008	0.029278478184315025	0.23835515659595868	0.9759640597068522	0.6892378458141417	0.3557232112219214	0.25500969896200065	0.6185234614888581	0.15828775874081596	0.3855640617604103	0.40273939374043	0.872736228274967	0.49367297171997293	0.05754932947092445	1.165387457959276	0.527279061220623	0.5850860995828494	0.8475001654926635	0.5226716353465396	-0.1306501997685278	0.8875244293762247	0.8472726885604406	0.2587845015603805	0.4015485288510049
0.790903988770514	0.8057224616268769	1.1448500702505147	0.051796736921392236	0.7402901674402568	1.2972609881013106	0.33269178584817866	0.8138790564624714	0.09333119794676115	0.34971501187206677	0.5409310359606019	0.1993159970841373	1.4976384229982287	0.7649801177656258	0.4895865665569433	-0.24436590195700708	1.2550909435470095	0.5066406205415318	0.10428642985964069	1.0557268777784663	1.2290216189849394	0.8245574317130174	0.7524806097129174	1.0425403457340947	-0.011974967876397753	0.49757683740740166	0.7939483811753103	0.047205751086702066	0.22621308222973222	0.9569364513468386	0.7102800126780353	0.34211137527297797	0.1658610406670405	0.6707253752936189	0.18116121789507098	0.37847790086549776	0.3852785100601085	0.8680893893508153	0.5591257355899222	0.05506136521906879	1.1761059762259047	0.5339460319401885	0.541076802552753	0.8209939013384269	0.5045299036666332	-0.10398212479948943	0.9340797447140066	0.8679806531651539	0.26365728166040875	0.4565495095711487
0.8269920386359196	0.797916055755425	1.1500326256301356	0.09669062322362267	0.7360236116534749	1.3105403628456038	0.32003430352237194	0.8470037129209075	0.016386268102534973	0.3283998014516868	0.5355221911658845	0.17682612893137595	1.4594896944754654	0.7481040568257725	0.4837681138969117	-0.2785189688927606	1.2667938568714383	0.47864724839391337	0.06413872619467695	1.0117313983104022	1.1876797467096558	0.8003895775514422	0.7003267603348495	1.0771175865128855	-0.01225031945607053	0.49034268460713515	0.8291850043508676	0.009411424441585287	0.2234222423793672	0.9602400316589959	0.7414273953679171	0.3550366260507708	0.08963354656608563	0.7250443076463631	0.22034513341868803	0.34585451557140384	0.3331279341983771	0.8431537946406792	0.5738509219293471	0.06374742334207073	1.196592904446273	0.586562338971352	0.3894805908761534	0.8062460526233755	0.4720800830878905	-0.12104597523379423	0.9232400760060407	0.9560629114857744	0.20623937994069622	0.3869942024360776
0.8509611545488566	0.7600426210034616	1.1486906531397774	0.10415056014556057	0.7032098425763444	1.3285376669643296	0.3377574394535431	0.8893798752980242	-0.04987620331976532	0.35214964913809726	0.5558144077592149	0.16944267863045934	1.5051107975044362	0.7288987634697668	0.46401100608309803	-0.2780012391434502	1.2499930734342732	0.4081689184113464	0.013106779912948962	0.9879570753622773	1.1857880425788014	0.7856310876652535	0.6274261649182198	1.0545025243123645	0.015397029159430559	0.5224573180221389	0.8079428358882386	0.01893893278383885	0.2087155582168733	0.9660321319332352	0.740670081783519	0.36907969015028474	0.013285321663410832	0.7566241757578648	0.2404737459154019	0.27821079902336904	0.28182591615454716	0.8302604155370508	0.6367660619438924	0.09363947420955446	1.2383064610270513	0.6126046198688354	0.3358758485829595	0.77068752050304	0.47936741408798733	-0.09535582037145761	0.9109092471529843	0.8966083732619705	0.21890096782169674	0.3598121604182235
0.8840273634921745	0.7088561798420001	1.1668110167108798	0.11308811778501764	0.671436319804141	1.312792321939365	0.34061572459830397	0.8983055873716081	-0.0731083849642494	0.3609790973008331	0.5006803078843587	0.13758921976750016	1.5369490159752692	0.7543800976806811	0.4780415692418094	-0.31052183614727474	1.2657126315881198	0.3659591845224055	-0.020739446408450338	0.9535162564537364	1.1871373158450678	0.7741499907792082	0.5167157580195402	1.0429636442518575	0.03709705104744674	0.5228410869465524	0.8204835015452513	0.059635639735588164	0.17134801364615287	0.9295819346431466	0.7448610288154176	0.36907703734553066	-0.011774668346572908	0.772209867928938	0.316620518160369	0.28545508576739576	0.2704410297392029	0.8544162184247623	0.6719081490300951	0.07818613702199759	1.2531892193629584	0.6321339767414001	0.3160718261486929	0.7239913528869752	0.4742930767071156	-0.07421395636135425	0.8896238896251623	0.8969321812846189	0.2700259151067526	0.38207153701475915
0.8878238901261387	0.6892326200627061	1.1587754715561862	0.10858279417695967	0.6543597458525006	1.329805850948312	0.36232038608170536	0.9363387446969768	-0.10257056543963894	0.3885151955082876	0.4821811489862794	0.1467439745263262	1.5299570934875566	0.7527726606578427	0.4376255583070182	-0.3398388874754619	1.3002411442595514	0.34057298872634484	-0.03204041559620723	0.9595822472153112	1.173071175233972	0.8073213705916477	0.4179012878070453	1.019862637129303	0.06509802112286366	0.6066674684175275	0.8065851252123778	0.08359926189871306	0.1042083493580458	0.924009661493351	0.7231750002252884	0.37834715828841264	-0.026723349354392596	0.8313910878343667	0.34480089124607094	0.30867162711892754	0.2387943687528417	0.8377676828782533	0.6795941858997596	0.055637491931955996	1.2276588260204941	0.6261210685917944	0.2853991538827912	0.7336064829373973	0.4662382235322801	-0.07296185387994349	0.8930790463235085	0.8771926970385513	0.2667362185307164	0.4038841373203189
0.9100525940426957	0.7002156766261883	1.1917959687149564	0.10819149107392953	0.660210662237209	1.3362448785783756	0.40798940699311154	0.9375626572682932	-0.12400674913193303	0.36928989547758	0.46842725701588633	0.2066114184120475	1.518894785028641	0.7297224558107249	0.4416295414256866	-0.3707642495860363	1.291512007902716	0.3439440380329207	-0.0361591439208573	0.9518832450283676	1.1344305821125453	0.7724255338773095	0.3020167995906819	1.072293223069943	0.13272617717940774	0.6186630321097424	0.798984614208033	0.16512723355475165	0.0904022934096981	0.9477286554887968	0.6422047679537917	0.40086688802528	0.021341122672796736	0.8243671563268451	0.42986720536521783	0.3309188773483433	0.2837633899902544	0.7670349104646952	0.6708955477605048	0.07496767033781246	1.1773950216315043	0.6709165543914902	0.24798275232103112	0.7108784363180941	0.4319100862793017	-0.017626825026164406	0.9050900597698881	0.8807314771696948	0.26865866474178884	0.4069094463237485
0.934055708701609	0.7093401907666766	1.1661580932300228	0.11199616124492935	0.6696748305865334	1.327298763761426	0.392738176168273	0.9312370813299073	-0.15611041767775205	0.38781226737878205	0.4917887438304449	0.19793833019652124	1.4813952623325217	0.7099804038071282	0.4963439692479349	-0.37397602517205986	1.26357662959861	0.3029423495337585	-0.04334912687696292	0.9153918403576812	1.110983031659464	0.8066436894221113	0.21453982606230143	1.1091304460836413	0.15357628264700604	0.608591806352226	0.7583176734098803	0.1577844725512188	0.01342621374919371	0.9728446143771539	0.6818001393873154	0.39906038413180955	0.0455189963035246	0.8384725484808426	0.4717701285903443	0.309606630781459	0.29313738488664864	0.7965402785801072	0.6209495046746605	0.06627951656412875	1.2176709505884546	0.7303303654378345	0.2598050042284775	0.7479231866298507	0.4379745726336788	0.04592847715801125	0.9227200164994904	0.8850862535179118	0.2973872450340462	0.3676228182991995
0.9381250347973313	0.7210623931592988	1.114362599041605	0.11725006937896146	0.6618614054854867	1.3262676995896225	0.4538894258142111	0.933250075793093	-0.20576549296127067	0.40655180872273916	0.5038057569283348	0.19264700823384562	1.4849185771348226	0.710771347178843	0.4891130692275518	-0.4146364598471334	1.2419143718478947	0.2897324603583638	-0.03690315254298197	0.8435934791914382	1.1030925156731297	0.8019382795482304	0.12275002992682363	1.0894968165695995	0.1776513312817697	0.6971632561100582	0.7787456355316702	0.1828638959617658	0.0037962183022292816	0.9831414579788268	0.6845883085263134	0.42122702415231794	0.06927288589997768	0.8571622602918278	0.4773621257618769	0.3200974999648866	0.28290810535556427	0.7852232203749108	0.6286840021728594	0.0998017130498569	1.2076864981514537	0.7804812752265067	0.22946494028365666	0.7608678281461863	0.46357730076121256	0.07350360243133884	0.9183806375551423	0.9008905871760206	0.32378369776146404	0.39246566967703356
0.9478130584125299	0.7339610164498784	1.0857716820870424	0.11076096253804928	0.6542100300590483	1.3830998569500748	0.48223413175263763	0.9404672925005478	-0.24282301842142112	0.4036042567182759	0.4756177301880838	0.2040327348266835	1.550712289796747	0.6892441214865168	0.5471915960259685	-0.3902820916440909	1.2542718874562566	0.29809172356789176	-0.053341472779302054	0.7569410225117288	1.121830122223502	0.8166329138918418	0.04254585806180419	1.0965474141542382	0.16337723272175972	0.7350016043696055	0.7229665255358471	0.14594815376774994	-0.04248394584470518	0.984216577268034	0.6814592105718947	0.4924574003863995	0.10104751216232835	0.8077791398819745	0.5427424033350283	0.30220534235878455	0.27208182083442545	0.7747866688265984	0.6052566504863857	0.12993067593337876	1.1613604557574142	0.7521703165338843	0.26486259774437826	0.758435972623299	0.4075359416675915	0.11427632745348655	0.9977294735473917	0.9424363339654361	0.3873610133772557	0.42519778768191746
0.9930079152357383	0.7530064009837146	1.0467041548280502	0.12786834467002328	0.5929375642578438	1.3972493393479102	0.5347467797263692	0.9123594276372178	-0.2759962979045798	0.40169198106143805	0.4416086870664131	0.2518179216592581	1.5565877900321152	0.7100237480311262	0.5350833004214475	-0.4164177166546379	1.215192601405941	0.29396554785144724	-0.07079354028405449	0.7155676300115885	1.1183595825086137	0.829207269005291	-0.007255484870636722	1.1049280055976085	0.1857527159091276	0.7876815335184216	0.7412419301434415	0.1525019684568448	-0.03723695001837745	0.9947575317412569	0.629968840494618	0.5191212041571539	0.13806660119674388	0.8294677596817888	0.5381375463310794	0.2801785003547685	0.2476641033906613	0.8121239858163414	0.6553499719245366	0.12754663525758664	1.1238836582735254	0.763864852403911	0.2902344045479814	0.7733460650524069	0.40687480832127126	0.14236665480465363	1.0785188864812703	0.9132198720092604	0.38478788168122635	0.3968693017806604
1.0006770609351363	0.7322793120705575	1.029122434228901	0.12428732812553538	0.5495143160411591	1.4159068054251174	0.5642939641660837	0.8611216832067858	-0.2826985964861598	0.36951151689391043	0.43169382648198634	0.23746268437705523	1.5692604289478809	0.7270221055861527	0.5403817363841376	-0.4309322660497991	1.1723432290048965	0.2898660317665439	-0.08036778384656038	0.6729325587560127	1.151388654765311	0.8829692165120022	-0.06158580327720564	1.1189420075869643	0.20564705535252328	0.8778127084536808	0.7397447648437104	0.1177802868179357	-0.06756573781257728	1.004373437171555	0.6225565984270813	0.5910894110129506	0.1547936149107196	0.8594764639959951	0.5547595560771644	0.2811691996606509	0.28592214597825644	0.8528887321712777	0.6674697646177062	0.1375647122393526	1.0789192863346708	0.7735107076213588	0.28555789562247746	0.7979763065301099	0.39922665232614263	0.14931672207251007	1.109984302900545	0.8795872573660292	0.41203957367878064	0.34804159524584766
1.0059363431400115	0.7175547867031261	1.034520023802822	0.10294643595127673	0.5167966452081496	1.4210638818374335	0.5688740122343129	0.833389425747957	-0.23822063006362937	0.4318635587841172	0.41886918353143326	0.2664537748480673	1.5677469389116556	0.7225841639987499	0.5439049346870334	-0.37052000754069303	1.1333644522041095	0.25922428063856884	-0.053071954560046056	0.5969760095178042	1.1605757608488898	0.9466370031529031	-0.09939349722817531	1.0929270287621362	0.2493138177199743	0.8774706675771735	0.7291955481995186	0.12592314234499485	-0.12137948505999285	1.0366472654621608	0.6159246992754304	0.6461866217934407	0.21218098159776283	0.8280904206937754	0.48955412868129267	0.31278605145530347	0.35124776982336575	0.8912661688358622	0.7254744876635242	0.15829289662823912	1.0115994246807696	0.7653946997275595	0.34784890360759013	0.7651436275626889	0.43136626371013104	0.19665963618232427	1.2190530109956565	0.8378132259206466	0.3754696693240981	0.4167987085099214
1.005705637363747	0.7172648443794587	1.049589607179561	0.10267385173086305	0.4883930922996368	1.424403868187674	0.5509488461156375	0.7988271543539223	-0.2085697304940453	0.4692289433974107	0.34899037338635674	0.25235266402004425	1.530730184462772	0.7299031023695481	0.5383626593304173	-0.3359846506559102	1.1238851517809274	0.2660579459903686	-0.037100342457236715	0.5430658587139537	1.1506697319655268	0.9958366004886658	-0.08700147006616818	1.0947509855244464	0.24666727203288313	0.841810417777691	0.7234293957165734	0.14432084202034395	-0.13605997877864712	1.053865040659423	0.6157467204267631	0.650199094253921	0.24327210825983064	0.8230394160590988	0.4665745522877618	0.3769022210507651	0.39432763484566474	0.900737017928589	0.7481324061557717	0.15082060833382635	0.8890911895823583	0.7404868924155456	0.3390571479029362	0.7328275600230648	0.3986259322205011	0.22902494823028322	1.2153644632149179	0.8089779743184071	0.35981081811114224	0.393106463630522
0.988348468049151	0.7609926945145027	1.0593175802519783	0.0814461895721651	0.47031237572560325	1.4401621488685268	0.5170581204515273	0.7749918708970333	-0.2014114476554044	0.4801568110434397	0.37247331484785373	0.2929263214051834	1.4949268029834637	0.6992380017484737	0.5300541378277043	-0.2892261436156853	1.0801122909892114	0.2857873889814625	-0.058413575248858304	0.49721664177886293	1.1260319976982023	1.0416203364751198	-0.041119732454092575	1.0720284969936795	0.26865669002276354	0.880815296798699	0.702256795900145	0.11515206196209019	-0.12204412237621187	1.063135981900348	0.6535879122893118	0.7202887363717663	0.2152503175695589	0.8299286648628058	0.44783006626020816	0.3537774643907813	0.4104996052090096	0.8941942613081432	0.8068988945527847	0.19026203097183408	0.8042749008373496	0.7124134273416293	0.3236824775899577	0.7646293691365117	0.38412180403596236	0.2633134873135004	1.2147047020423192	0.789357268742464	0.35322469055379924	0.37066679936743785
0.9585186159251476	0.7596551428479482	1.0967804914475048	0.09379047452105652	0.4695142274812326	1.4267857936640906	0.4963960597916833	0.7084045973377623	-0.19100846688120887	0.4702126222597059	0.34559415306216745	0.2545276741937872	1.456199017275874	0.6293979352230592	0.5333225978848639	-0.29827323222315094	1.061254525343149	0.2877068343806065	-0.058619419368049805	0.47113074433764746	1.128144634816325	1.0699589128861349	-0.010595121956283687	1.0456223132401696	0.30651985600406406	0.8436579162412192	0.6825408091614003	0.14826827580781538	-0.11467017406910732	1.0893107669188011	0.6936561576474645	0.7579647537565632	0.2059691197943546	0.836534838043525	0.457378645355606	0.3444698640290402	0.4205753978570084	0.9647533052667816	0.8420061137260838	0.2041080079667974	0.7978429174680185	0.7357948581335527	0.27813990548976764	0.7631138943466445	0.3923900552860221	0.3097416285085364	1.202272313256523	0.7463071098798267	0.3194269905388159	0.308033207917763
0.9127190671199411	0.7338802603692527	1.0796288752364867	0.07065888373480939	0.46836072389554984	1.4479655278443437	0.4619327715204056	0.6507509191221542	-0.19811715641174224	0.49639158913403303	0.34868546899540587	0.2348137068301309	1.4042101602561297	0.6165578552248999	0.5548238507474065	-0.35011836625380804	1.0541872722921553	0.27958796833259814	-0.03520320391820304	0.451278007326234	1.1038273252916289	1.124223368846224	0.05338467970577056	0.9994782743361196	0.32357886999064667	0.9001867208028409	0.7246755449763	0.08862887634813772	-0.1507232237248176	1.103096600488967	0.7373388117206093	0.7585743795178401	0.21254669898983386	0.7872118006362723	0.46755564364121194	0.3170812309735997	0.42246216956617005	1.0468505934146848	0.8912536999610952	0.1704768247094679	0.8355861330170071	0.7115670175007422	0.23997493942716436	0.8053989210115041	0.39947523329420564	0.30776983813424086	1.2075803711420587	0.7694696864816758	0.3497977238470285	0.3037154981587377
0.8692686697628718	0.725372992100516	1.0911549348480272	0.05604238488492835	0.45745279019337304	1.4514394906305668	0.4878954833324235	0.6345123131961767	-0.1903484713749928	0.4963824087894076	0.3312423945436826	0.20751332181238719	1.4246523127363744	0.613820730848177	0.5201685305505206	-0.37001023651560994	1.0213579759313416	0.2736850497450739	-0.008005502674370755	0.46045031863164726	1.1472752299282298	1.0992079666573404	0.11077341883570484	0.9721299439027746	0.34723474757325756	0.8955038947999874	0.7941634885343186	0.06107824564222316	-0.11558707035629816	1.1266296780146878	0.7508071074967152	0.7648620882250196	0.24802542556114107	0.8061780017903167	0.5340648271758296	0.3347578873401667	0.4290622310391511	1.079065569283922	0.9643074711528594	0.19409843001279914	0.7511396943420193	0.6414104478049236	0.24288030635575336	0.8442182030865804	0.3724282487081966	0.3318791449271175	1.1633771293583464	0.778844811850116	0.35803755558631517	0.30071128416058424
0.8174408194985754	0.7267621004260818	1.116497453986679	0.0846077769964653	0.46614822988200544	1.472027418553951	0.45508045521949303	0.5786910629714136	-0.16514924941123182	0.4950041429209658	0.3015253263809384	0.15097731421990385	1.3711836061454283	0.6077032639496027	0.5489171711845882	-0.291329156905287	1.0108528502154015	0.30144603248801566	0.0020545490799690758	0.49196577647664286	1.2111623565837015	1.0581522665244203	0.17104235315642807	0.9339611429306484	0.3334540535779792	0.9284748041910083	0.8107529612779727	0.008735217062350845	-0.12416910192047112	1.1428652794236023	0.7632569036718133	0.7509852805927626	0.2670385556221574	0.8235552965154265	0.5658776446453545	0.2975354264210483	0.45678173622379054	1.142459241382	0.9967342216652888	0.17192268138307892	0.7609582738920531	0.60393444638391	0.24306312500082158	0.877208476463656	0.3580167050429088	0.34954862623785316	1.1373829326837634	0.7259815331127697	0.3738821314289091	0.29537401564815935
0.7700239017776634	0.7361479448133104	1.149893408246601	0.07496091608518073	0.5261044151929626	1.4574368302903409	0.4215612214567267	0.5247823462076504	-0.13423890958421755	0.5053226627246403	0.3157331393680634	0.05152277276283396	1.3656195835271938	0.5736342273542213	0.5537639722770303	-0.32838327904256037	0.9567409239862392	0.27935846323844277	0.06419575816530462	0.5625938100317723	1.2601178650319813	1.0766363158182606	0.23181855381145205	0.9652721596838644	0.39415087504220125	0.942136531861889	0.8753185001988852	0.02021721886451653	-0.08330839824942954	1.1949813587489413	0.8373258135520445	0.7404116780673866	0.30295272243520116	0.8477991240991887	0.5963893095961301	0.31691095221170235	0.49389539165513047	1.1552764818716201	0.9829703040111666	0.19426128276860838	0.7713448373700069	0.6199693801028889	0.26755262377943306	0.9384304601600512	0.3755997499630626	0.34418720390581603	1.084836489450825	0.7185775154894652	0.3815495387202634	0.2902783778172303
0.6895593934743244	0.7228116940471015	1.1847927298910512	0.06275726122207252	0.5884730732065174	1.481117950729135	0.41454094195830604	0.5170513081209971	-0.11228595918054365	0.5087037935215635	0.30408530968622144	-0.0005381670377973047	1.4017763553341553	0.5560278542612519	0.5877504576336415	-0.3275305754335847	0.9326775265731803	0.27539826694198233	0.11959787162930782	0.5900621234113752	1.2699202313169118	1.0929190822284678	0.24372750154971823	0.9580656975204562	0.4312891641428542	0.8931731573708716	0.880558681481151	0.007746558185998766	-0.071146283001727	1.2542239474429675	0.8894614535343772	0.7778803415652471	0.3134205885016045	0.8228318810344583	0.6240767043298588	0.3587307965122063	0.5751887215537639	1.1448341040641492	0.9992930505920542	0.25316795367340206	0.7386525084810274	0.6169789202161245	0.23847664343261926	0.9711693592557102	0.3778540660321069	0.37231611460707936	1.044338293261068	0.758475815370929	0.39137835791282466	0.29004036247468684
0.6264852437376053	0.7499621217657889	1.2147839385750399	0.05897488293372927	0.6017026236104164	1.500086242137818	0.37068234438990144	0.5343448204028182	-0.10486867512136669	0.48659045578504534	0.2974352080774576	-0.07334087357071535	1.39036738464059	0.5434327730534291	0.6016857753876456	-0.3223973987494547	0.9378905271558988	0.3153425646741363	0.15403737247411414	0.6330191689689723	1.2685720643750682	1.1245353824288016	0.22774643566785638	0.9483976798204784	0.44528386202250625	0.8631502083825475	0.8930387916188351	0.05026698394651539	-0.05514588321468641	1.3170038643876156	0.9001503906354262	0.8059644205076918	0.2963182332536624	0.7893829879763091	0.6704697937831019	0.36534499586299857	0.5843336783785062	1.128041236188476	1.0144802593278675	0.28200992831560073	0.7382478074748041	0.6100441770020348	0.23675357847061956	1.0099488103997618	0.39305401929124445	0.3816700820084464	1.017203174421069	0.7982827130787262	0.387414571528584	0.32228537159989185
0.5559362268499225	0.7674112704885653	1.174287454960628	0.04468612256516506	0.6514009993200487	1.493183221770811	0.34483031795328933	0.5230532670887791	-0.14669935133638798	0.48183296428797384	0.3279539427180881	-0.1551573808249504	1.4006229837185882	0.564008859177745	0.6001096758895266	-0.2946647230774642	0.9032937277972145	0.35550507061757325	0.19174853197336506	0.680184142603313	1.310976926345683	1.1105343071351854	0.22771843720135262	0.8939101607317811	0.4324104467073644	0.8723492064292783	0.9040463125233515	0.070139452174561	-0.033250326035673246	1.364767715560717	0.9107730436378866	0.8733452401795982	0.2920915536350742	0.7927945465646521	0.7471700719701773	0.4108397815370638	0.6223177788823747	1.1282076818194469	1.0217122900430786	0.29308518344996265	0.7451404790236198	0.6085341443404915	0.24423879353429784	1.0737149274854658	0.3309533052203439	0.4200996481988176	1.016743051924006	0.8059104526085872	0.43810694652178117	0.25738997103112216
0.4783373271359722	0.7808851178082442	1.143158661119498	0.05696184979392369	0.6615302164081002	1.4864157485980005	0.3131167532478948	0.5262045562451398	-0.18207205590025038	0.4257324705616223	0.38189993549371815	-0.18492269553560203	1.3840801471726594	0.5367978116068188	0.6183462245149587	-0.24280028766671963	0.8129593343627898	0.409824556926962	0.23182297350443787	0.7746358320320207	1.289311443273136	1.0476960074325716	0.2070460400318253	0.9086020761557275	0.46487518103154085	0.9003768035054541	0.8801887038095175	0.05262330310289988	0.029329143549643822	1.4098589538114967	0.9754363657919682	0.9106769824585411	0.2659959131942072	0.8171846164455703	0.7896131542975283	0.3528420099405757	0.6411071837785303	1.1923116278749852	1.0164145075860094	0.3009566802632638	0.8203016195710482	0.6230009197989332	0.2644718854628622	1.1476000288116937	0.33038285636195786	0.40137499097414214	1.0962095370007843	0.85393280140735	0.49993573269756925	0.34974247789251084
0.43056585106416917	0.7825658389573027	1.0996443188811713	0.07192515651163382	0.6906804977433569	1.488393702780794	0.3249843557563056	0.5678015555536682	-0.19443712442081024	0.4236581075297835	0.42042225265093053	-0.26403916305453345	1.3012700394842251	0.5182066374666158	0.6082794312981885	-0.2444663257288296	0.7753311113138263	0.46224881213004865	0.3069633739047134	0.8659602617742124	1.3004223700855682	1.0722441368311264	0.21806942097911106	0.927699142669713	0.5099429449693871	0.9039730393573293	0.9098343962634656	0.08425254443761457	0.07602600111935615	1.4708418989382173	1.004672463509309	0.9478540058655079	0.27642274331100536	0.8395177507811052	0.8210070256402491	0.3825774903432637	0.7033175635483553	1.2412544558642815	0.9769536961238685	0.319334243136686	0.8793321534853845	0.63124962117504	0.30030916141915565	1.2485381283930943	0.33964195455621204	0.38029374945637884	1.1674602624515362	0.9081591647345789	0.5550785832020386	0.4210688218340861
0.3708025315903318	0.8000148580065775	1.0977518235738646	0.10502391016092208	0.7462117141246509	1.5256014168274064	0.33072065471408235	0.5977838770076294	-0.1491762073875174	0.42465531012555957	0.44711176808619524	-0.2874141988730953	1.3140589310233826	0.5733976743506919	0.6533986853230324	-0.16390567843307585	0.7100441024750948	0.4462291237890127	0.3569275520026218	0.8925925868791575	1.2494311030033196	1.1302309501596404	0.23429813212079176	0.9785142177053145	0.4805651915295665	0.8576597069613024	0.9374204317026711	0.08546054778410507	0.10624924257864743	1.5035328524764588	0.9738964287897005	0.9689571378637316	0.30504923159152647	0.8137291045197564	0.8447214014551813	0.4135799145069757	0.7660792661942176	1.2375441880999198	0.9939350407133674	0.31691027384733716	0.8851861656572055	0.5978892416301459	0.339814326653727	1.2953396707925169	0.29865117006907166	0.4129794458814152	1.2309600428119463	1.029710544084087	0.6496406558711	0.4491362902133072
0.31298847355244075	0.8475183504901835	1.1031598530115696	0.15796536086850138	0.7860921989735099	1.542792533912184	0.3628822650220725	0.6464828415637001	-0.1228881820596089	0.43111412677984795	0.46011656069832274	-0.3724658004974532	1.2723029960993126	0.5558230261879884	0.6786429764911588	-0.0655587209568751	0.613331597414603	0.497651446685144	0.35833592884449855	0.9191574385863195	1.254601587636826	1.1284577878594355	0.23076984301481313	1.0283140066887277	0.532023938846482	0.7928279246806447	0.9336704412767214	0.0749534549814662	0.1416532076574757	1.540243842184355	1.029313250038953	1.0618712734730689	0.2897454545337784	0.8872989266160447	0.8152267394043792	0.4397363598822924	0.8169099050615409	1.2477132613868456	1.0083716373242102	0.377665567376345	0.8873832740915185	0.6162102408340318	0.4177591619287474	1.3460418945388575	0.28751148033315366	0.40993985609526523	1.226952133692785	1.0080037789149696	0.6457393816792735	0.42435314168059124
0.27680733188257833	0.8526402250021121	1.0938655842803118	0.18530921446971912	0.82017046587218	1.5534954031962451	0.3759872754772092	0.6616331857989015	-0.07957402200116434	0.45598753019236415	0.46295875427925237	-0.39265945307951383	1.1910169692375687	0.5407507946964334	0.7018775054377804	0.04169233927687399	0.6314034724612163	0.5246354619563123	0.349645076552595	0.9604946900753177	1.2231280960247912	1.152237890948647	0.23669869475787722	1.0350638961171401	0.5319395189170838	0.7918470397154361	0.9150318976047769	0.1065153420292521	0.17742209676634718	1.5907309876187867	1.0681950611255584	1.0973516808618	0.3029794381254768	0.8781453416561902	0.7749438726988587	0.45035349647573586	0.8364765333975546	1.2756607672521623	1.039972630849975	0.39779584451497096	0.9295611766097522	0.6668044292204446	0.4528959197087773	1.3615575305172034	0.29604153521820165	0.4052643500863967	1.2253807548228781	1.0004151907187546	0.6922265584688293	0.4002127937803258
0.2323032971978411	0.8588702740104331	1.118329765279247	0.1926355240378755	0.8314946661536711	1.5001869184996413	0.41106926772184965	0.7200329789683538	-0.056145755155013986	0.49927367442284487	0.5028188822754116	-0.3953839040297181	1.1463801310668733	0.5646189126546424	0.6960932337289066	0.04674406578773531	0.5972204326874267	0.5184303346737803	0.3790119102871229	0.9947912375275486	1.1203372369838873	1.171693851768487	0.21503752821455763	1.0918006472257045	0.5913479878479229	0.737526042105934	0.9009339106467404	0.11705623137556473	0.19603161856654133	1.6486121329262253	1.1227247297185556	1.166625648679803	0.3111499867351131	0.9146556451555401	0.7835963068306107	0.5037851781809082	0.8706465036818007	1.2462937727917731	1.021284284986678	0.4212768342447342	0.9293059908150958	0.6748923080645107	0.50601037144788	1.439288655514183	0.28566954861238647	0.42991076443878795	1.2302833297578764	1.038806752996652	0.7076163354622611	0.35870278205116324
0.18573715762027548	0.914503867939065	1.1403271882636785	0.24727055582259555	0.8130879947245777	1.483590749188162	0.48588157440835955	0.7637525186821628	-0.04113291372003362	0.5344301101778216	0.5454109075488222	-0.38532346950837265	1.047726985712617	0.568346079941477	0.7143131451673862	0.15043869640899543	0.5995206323795754	0.5868874208064991	0.35384321290824544	0.9977659696802338	1.0775191628412888	1.1753687872006102	0.23209812320511905	1.0885342878069924	0.6272374973712384	0.7115210756995254	0.8895802929757723	0.15640336403699748	0.25017418856700635	1.617739811748033	1.1706041803734917	1.1845325018495356	0.26945518924773626	0.9539930757101123	0.7293179306730412	0.5410021848686044	0.9056576272654657	1.2241670970711236	1.1012993423270305	0.41728656011199516	0.9419295724261401	0.7166709403294889	0.5472247205714492	1.4510309840766362	0.27070712511874945	0.4681381318949119	1.205816315976508	1.0672721275257497	0.7329348303596124	0.2678390319693178
0.16101440283820828	0.9621259277710461	1.1163086076506867	0.27087122341685316	0.7811915322769913	1.4605674244067977	0.5380123702347388	0.7999462697295114	-0.034087420178379305	0.5530783515137774	0.6051746166234316	-0.3852769514455734	0.9352726838437746	0.5647029345456999	0.7488099040064643	0.24111402147530397	0.6238592253750805	0.6136973426367709	0.34282707239013444	1.0351745367868248	1.0512033556891878	1.1725986263232806	0.2219052344182327	1.1232739055744196	0.6854877439702711	0.7094892542951567	0.9123253227238344	0.22204256121099694	0.24990980353591316	1.5943093703008047	1.215149113431001	1.1603970175134155	0.26553874326341714	0.9583931139430174	0.7526233540540869	0.5272982657043532	0.8971044044176233	1.22013280984854	1.128713972389089	0.395074603295484	0.9959121731496381	0.7094903916992159	0.618167337631489	1.485925147607253	0.26435066728519285	0.47213814710477	1.1920174844592992	1.0888665901851937	0.7550225622768182	0.26344010975680754
0.13657254245741773	0.9795884481202843	1.1145650603999517	0.31555247809174025	0.7985278980537315	1.4107631164926702	0.6555662761034515	0.8406173337180292	0.0031834424284619437	0.6311390785195049	0.6567133879744087	-0.38938497018580104	0.8762386310753142	0.5420123904372671	0.7703689586406843	0.259511196164565	0.5884884442613149	0.5965644116385983	0.33048338552143264	1.0625063513809396	1.0135593396079834	1.1632465547332156	0.2021601394008674	1.116761360314338	0.7164478681319708	0.7016340519830188	0.9471666399258089	0.2447137703633256	0.33186353280625613	1.5087187759213605	1.2899205425392675	1.125390802483466	0.34536323140983677	0.9678066553391774	0.7679964151773239	0.5493293253002093	0.9425712853976351	1.228142592042197	1.203472653624734	0.36044859396141893	1.031871038940273	0.7110962858829182	0.685441865796052	1.5774632892140155	0.26129411146236514	0.4964018764050794	1.1422774857462787	1.0424432642764514	0.7746447468871127	0.24341832945884753
0.11049469480002878	0.9947660450774896	1.1607779094289967	0.3575938355969722	0.8305466986078042	1.4111323370707258	0.7153785636742591	0.9198307242196627	0.007753914205251677	0.6234437780288782	0.6559493966312252	-0.37917938100280363	0.8316549227800344	0.49577621953617024	0.8138450663002293	0.24333612086073964	0.577418795086188	0.6299090653361614	0.2888525009771864	1.1139422231747933	0.9517208934557427	1.161184242998295	0.20413958392642667	1.1564399843091304	0.7460194054187758	0.6721243521150154	0.9981193437609728	0.24940623632481246	0.4011123354582732	1.4900671517863533	1.3636723504881731	1.1011906262049582	0.3413681109643509	0.933344684897144	0.731236130611425	0.5547226359514872	0.9256341396245021	1.2130979991591322	1.2417820338944274	0.36958433732530277	1.065697316723858	0.7493966031490336	0.7254795175898062	1.5949662193310097	0.29978250300234005	0.4872399495349328	1.047057102608025	1.0253208847807012	0.7477333990482616	0.22227692180541628
0.11908504461658065	1.0103637079041625	1.1646856584418965	0.3850646413813904	0.9120263506443127	1.372376927235659	0.7690708350800424	0.967622862551552	0.05343747975628207	0.6775354544097494	0.6677979506821629	-0.37337140703709804	0.7955521963103233	0.49092004420843727	0.8323507189340262	0.1881526616335063	0.6153891383962565	0.6117089900472461	0.2549250966932892	1.1170856388219386	0.9523941803730805	1.2084242452541343	0.16860588307425856	1.161695675082832	0.746718320942856	0.6186007769141039	1.0461527476251562	0.2980175810126062	0.40602010157985813	1.4451138228072942	1.4476462904903582	1.1284249233578652	0.38116201287828727	0.9682478016804137	0.7668695631827445	0.6282939955885618	0.9228371141434542	1.1938554541371105	1.3069266341237693	0.36278731425078586	1.0521092562791643	0.7847403915183957	0.7395114244175521	1.6224579248157915	0.3165998482267761	0.49726731371977195	0.9647328632986607	1.0130582749630341	0.7777292856954355	0.21012142253913363
0.10637841805510242	1.0260390985537862	1.1744749207146319	0.442586516235221	0.9535283692294506	1.3363729314079356	0.8149329813265046	0.9820335083460225	0.07679122630940537	0.6789206993143744	0.7005600271697309	-0.35162718466595166	0.8118308393943824	0.48146289217707083	0.845950373969468	0.22636822692622877	0.6712997075633494	0.5960700547308728	0.2431234323438496	1.0917649232956397	0.9609525954768117	1.1743484613707769	0.13199526473505668	1.1643158030609007	0.7658184891318821	0.6216880010086114	1.0495524178082822	0.2886933923754554	0.3908018269018198	1.4200404400639048	1.4878279004743562	1.131811951480573	0.4029840589076586	0.9745989917382417	0.7865588476789396	0.6471256733252966	0.8779096209596913	1.1638793507646557	1.407476453929036	0.34088608292434863	1.0570807779214861	0.7825329604553023	0.7445692636161619	1.5886027674218568	0.3689772489688573	0.5071436414648536	0.8531749530368664	0.942222252706825	0.7695447183581386	0.16721199270449927
0.1262474471021489	1.0517688386351312	1.1753101998161681	0.43063300320867615	0.9662608136527305	1.2773819054773439	0.8260220021838212	1.0362878214905669	0.04277824822553189	0.6759453792352526	0.731216015239063	-0.31067298368375035	0.7619575815864751	0.4398211076297588	0.8415429540107772	0.20346042464788727	0.6864429149013362	0.6416483343954602	0.24532064485207017	1.1554693517255044	1.0271481897365184	1.1320746631753487	0.10766026816876402	1.1747646329792283	0.822853637540792	0.6576627429564885	1.06103605006269	0.32336276415390586	0.36046637035143536	1.3399823887393572	1.546086725663491	1.1619424798046878	0.45563495633938783	0.981623057659639	0.8035323461246314	0.700934595189462	0.8389992528439668	1.130766336495065	1.4614371565608484	0.36746397866259817	1.087990877491516	0.8129220472375597	0.747342284341004	1.585396306600861	0.46827120534086886	0.45113035949369645	0.7310604099452349	0.8543708695063514	0.7619798371021688	0.20611237648937558
0.12516029672487497	1.070267831661749	1.166425515740777	0.45129371851854955	0.9749335274052532	1.1900945296015217	0.8815686605988077	1.087304806270064	0.04323373046740333	0.6434750925750301	0.7570945358988957	-0.24345222932529995	0.7413984264659139	0.4642728872484744	0.810825526454569	0.18371512460958045	0.7471557866753137	0.6566404112105662	0.25063415294793034	1.2058959212229425	1.0875112416382748	1.1001389529464585	0.08909823776585366	1.1270668495190233	0.7928146583191268	0.6431649870965479	1.0558756125802398	0.37672133551006265	0.36749253956221695	1.2563366589093041	1.5635563677859516	1.1744275053533544	0.4788625329229673	0.9418400451059208	0.8208227366830011	0.6804510273155217	0.767861533792548	1.1564694084344034	1.4918119922784576	0.35917135955104973	1.1122176246884812	0.7784963382124122	0.7203607951451296	1.602637004609689	0.5236306987736545	0.4396027297096142	0.6867282127774771	0.8068772108972937	0.8059192645617437	0.26308812831658107
0.11900409522139996	1.1105577702714855	1.1856486349234665	0.4635356626558801	0.9651355933539204	1.1049861372407432	0.8999605229190323	1.1409362348679004	0.021566272239579326	0.6049245057279033	0.7796633254918846	-0.26297902609461155	0.7444382758361299	0.4571691998426993	0.811536352757722	0.17856646531810816	0.7290074179665911	0.7150676870218792	0.28440014599419544	1.2541878685204968	1.093823475202786	1.1464700788617193	0.06573281162489433	1.1041732240636868	0.7883687966979276	0.642872832071969	1.0567400554602993	0.42489138958984274	0.33218273316716534	1.1810598443578855	1.5468280757340156	1.215107297771926	0.4864342975717137	0.9575536992870057	0.8369987121346343	0.6684998560093824	0.7573742256174543	1.158618371159165	1.5095433913316145	0.350862233956348	1.0960871392233558	0.7984855765564547	0.7326740132341115	1.6546984411588472	0.5688488849130722	0.4108595595998149	0.6376741598396857	0.7705179855179061	0.7564626076368608	0.28699198661367936
0.1228828664408669	1.1169416730765593	1.1714270204826918	0.4983611961749876	0.971744734815406	1.0334529765539227	0.9388046536126098	1.2045116788039354	0.023240879057616386	0.5942296016659202	0.8033859826190912	-0.25940495287798176	0.706841747274477	0.4169137207333387	0.8060752011216783	0.1905581993544491	0.7663472909911379	0.7498279944793413	0.27625241292757463	1.3095084219661883	1.131001374678102	1.2084583826971205	0.027089751662822036	1.0659218061996507	0.8023217557346584	0.6542633566763182	1.0905221019586728	0.506481700723986	0.3173818441703332	1.1017193542024484	1.5632116755191725	1.2772643378390565	0.5066204945764061	0.9685621957365231	0.8199062098456411	0.6145860150395765	0.6989508177994677	1.1672213724671796	1.5554599689636772	0.35491602441532694	1.0918829137253176	0.8154802107706771	0.6852597074232636	1.6445088101709118	0.5779045892786312	0.3611757885901975	0.6148381592255422	0.7376288046575812	0.7670563103122623	0.31847739312360823
0.1141071425093528	1.1084602632297857	1.1429293441115553	0.5202608904276009	0.9709216357848778	0.9284847489011632	0.9637371623980622	1.2614457244460897	0.015369763614205351	0.5711393568051851	0.8060092771833602	-0.19150100646764545	0.7008680830592049	0.43042860186089726	0.7679746084161142	0.1650259045937819	0.7593627363080673	0.7615515782026107	0.26600260931466646	1.3733177242066354	1.1664116111168683	1.2708010278980875	-0.04575425861772164	1.0226239070364744	0.8182943119692349	0.6483502281864687	1.1161329202320853	0.5282132050860971	0.2463075098945028	1.0597436048260853	1.5392389888379217	1.3336066825334563	0.5493318565457983	0.9416028046146696	0.8367216501480759	0.5774151415169413	0.6962938506679888	1.227179802716191	1.6132732747644014	0.3670203475236872	1.1240096911332935	0.7676759786117378	0.6756946193297713	1.5777535872451103	0.5987160071393565	0.3641458748819463	0.6441151180181557	0.6617777320578857	0.7945495953239783	0.43894247718053087
0.08784958719466399	1.1017654491329099	1.1295763263375995	0.5778459226646219	0.9836153506296459	0.8370106657634271	0.9897542089029846	1.296856485339053	0.04865819765821716	0.5575069398897965	0.8107298467198912	-0.14741512766048837	0.6713795862158399	0.41177233534219965	0.7218899592029643	0.13814618013552027	0.7185256442954218	0.7813758719981894	0.31100172779404966	1.3945123091576546	1.1784508547526231	1.3229839466563338	-0.09140433832963421	1.0076668512332674	0.778802592598796	0.6557955331256335	1.140824504580618	0.4918387480339267	0.2463971573608607	1.0715675102804603	1.578144601885103	1.3684352157889021	0.5575516854000865	0.9978312204907578	0.8376291037642336	0.5792236292770828	0.6852263545448135	1.236022210309644	1.6021981211225687	0.3601541162321881	1.108621207999564	0.7894862232555423	0.6339125895991018	1.5739831147709278	0.6438823495671007	0.3282753590400426	0.5796581617789849	0.6349640728152198	0.787167418784969	0.4985259995301747
0.09292430477852699	1.1236227570378787	1.063119510445571	0.5756929588269327	1.008042857785075	0.7486205899014451	0.9562348781139809	1.3341673855527734	0.06373072097575809	0.5133820576573822	0.7962540399412916	-0.11041830011792308	0.6494092742506882	0.43499679917828865	0.7285924342710435	0.15754860654344807	0.7059394742187685	0.8214451438690921	0.3379648316756861	1.391238373702578	1.1623687697779723	1.3360904753964848	-0.11211014543398061	1.0758088629159008	0.694201459578737	0.6344007823973674	1.1369330847702241	0.4780771825577935	0.20279258357375768	1.0643623556982773	1.6013969988693237	1.4149989572238906	0.5359898970392317	1.0274595335357075	0.8008529713053012	0.5665478132100462	0.6568494787194535	1.204286311841244	1.5718292802640552	0.3654868098604108	1.0881286909067667	0.7862005119526484	0.6402951192487387	1.5394166705019756	0.7077765251720894	0.29994243776130025	0.5439826245115782	0.601506608875149	0.7689996241199337	0.5290027430559368
0.08903063887034676	1.159338958658476	0.9944907078929525	0.5914256453517007	0.9937519679700026	0.6489433439508749	0.9849654250561823	1.3367383796585035	0.09250812377208463	0.4868997346855412	0.8244280340729329	-0.07517707718707287	0.5940175242637648	0.44740631641240086	0.7123791369396509	0.19814434917079837	0.7254156150484	0.853618362679714	0.37243987231065556	1.3725688254646387	1.187137824754304	1.4054106551649457	-0.12631821430653212	1.0993552186824338	0.6748876440299273	0.6539536770454031	1.1064275884113444	0.4564770184267718	0.18225572201035029	1.0228348050880052	1.5933741181262826	1.462392226494659	0.534999190191469	1.0572713215214837	0.8171193475991355	0.5258868433883046	0.6771382358578159	1.2059310383188002	1.546504485965984	0.3384930050783882	1.0605265676827422	0.7557492097215324	0.6198587709448384	1.561261172100613	0.7387318871043382	0.29562350844059143	0.5047014825977717	0.5773193270670867	0.8156587849364445	0.6052224134456936
0.08020067884406101	1.2021764476420098	0.9243044126620159	0.5625587196725348	0.9451960957290788	0.5820653562279219	1.024027110135237	1.3684970473742513	0.13352595051023425	0.42906711722645613	0.8516281651670135	-0.08895568431583067	0.5612088059511628	0.4186611874819398	0.7103687072381911	0.25261116949657214	0.7664938058642627	0.8823848059498062	0.40736507276254336	1.3384811478687841	1.2380001165353218	1.4411656572224616	-0.11738188022664095	1.1104148070396354	0.616127553262718	0.6923137139376316	1.116502782614228	0.46091518707767387	0.17964204262921585	0.973310095734521	1.559046955506243	1.487544745643856	0.5379945014381224	0.9872013679301095	0.7846193322455295	0.5287242152811865	0.6832839861968882	1.1492978130697402	1.494751006804181	0.3587614399286712	1.0380252795834846	0.7459062439437948	0.620274036141983	1.6168462994481068	0.7965482890611078	0.2837764299033951	0.4348371788815932	0.508809939046335	0.7858475659494722	0.5493246628236126
0.06594144288302115	1.2036798212068096	0.8334152285559677	0.5200467360823007	0.9103862637593535	0.5216963133551061	1.0200102239098467	1.3881311386191753	0.2085527961701672	0.4146849721666491	0.8256984206469223	-0.1123740077761636	0.5259864559659396	0.3801537023491681	0.7200554353757718	0.2612491560973934	0.7304948011970991	0.9239498837868725	0.4031507029860902	1.3536463791972968	1.2681467932668764	1.5177999826241377	-0.11645384870266166	1.1004592955535575	0.5303791877812991	0.6425900790632466	1.1004493489257388	0.4538258058883747	0.20042889024842486	0.928991047533341	1.528355261974689	1.4460972680230808	0.5356411088606194	0.9224460045843699	0.7873159198859524	0.536842298537034	0.7024039714681327	1.0731852848128383	1.4193225743337003	0.3690838648956568	0.9722469773761937	0.7870288943362482	0.5728801527062343	1.666088669960929	0.7959968922174324	0.24807701443734603	0.43642475285254756	0.5234171691632629	0.7437360161354885	0.5834080220547824
0.06208339470871991	1.2020131353074304	0.7580228108529065	0.5417032381122844	0.8544531516112872	0.5126490879078847	1.077166978829831	1.410222991385453	0.3213023190716979	0.45093805437950757	0.8662778214498046	-0.1528398767796774	0.5404469587565922	0.35346775357610277	0.7515431148759542	0.24705138161249868	0.7465202175883906	0.968179166360706	0.4199824257881266	1.3189139897236708	1.3046218669627607	1.5420801727899558	-0.13443794605350307	1.100514224549047	0.4750102264784696	0.6180691287178093	1.0995542002309768	0.4513071539768988	0.23175912215909072	0.971550765634713	1.5777935541209995	1.4403175223002818	0.46826689767637486	0.8920191387017328	0.8256192464179263	0.4983221470916891	0.7571687941547202	0.9910616460837394	1.3707879162605499	0.35530133954635656	0.9432169502576064	0.7948442891994651	0.6173786961389106	1.7390646054807894	0.7712460760909933	0.2559430130115562	0.4178320200690561	0.5096924778120627	0.7001900832977302	0.572671792089974
0.07228139951355558	1.1913342172649946	0.6715342993282445	0.5450357771863485	0.8362776545154779	0.503142452641806	1.0428692820035945	1.407371110248711	0.36121310577857607	0.4577012043938026	0.8539960952875564	-0.1850506202083001	0.568472047061533	0.33829534876686324	0.7843270404498911	0.2638856750963261	0.7288767233471267	0.9403927687939211	0.41904537193182917	1.2906006051120162	1.306247721334772	1.6114233754850809	-0.17637870775099124	1.1079562436913855	0.44478661845193734	0.6706799219447788	1.1083410058444991	0.4289413202881824	0.260288707225002	0.9600753516890352	1.6057440344232166	1.4224144588516257	0.4719827440765851	0.8619780406433957	0.8205650677205398	0.5326752396958827	0.8063202388309725	0.8941076619106457	1.4057881343091645	0.3452703523214984	0.8866289050545964	0.8292937758191382	0.6199853896704568	1.7329292246321983	0.7461978468990825	0.24657905077007816	0.3897335197508288	0.49364617124975707	0.5974095598711358	0.49703856948052516
0.07448322306246442	1.1742935934699656	0.5756946398144673	0.5768157862603566	0.8054006508253775	0.5409785069334168	1.0228668919506518	1.3819463573050828	0.40969898768887403	0.45149089868139336	0.8257323118161312	-0.13582390321800714	0.5606288433414929	0.33285354481266893	0.7958588027333686	0.19681993633947945	0.7177703581454756	0.8670543666193551	0.4060067426340376	1.2605750703103604	1.3102557245175888	1.548461228314891	-0.23010224762655535	1.1368901631465973	0.3849420562840017	0.6680083878509941	1.1449556922861057	0.42107886496858227	0.28728470912124715	0.9276090132610324	1.6597039513735112	1.3745493945715572	0.4414257456944258	0.7992460093740246	0.8456882912450098	0.5754234228224308	0.8534353154246881	0.7862433453876376	1.4032932970178673	0.31780141695975395	0.8603285347266016	0.8108256041837725	0.5601492371612969	1.6569496683706877	0.7781077483743555	0.24988557555801863	0.3682550318591086	0.440985122397391	0.575446489949238	0.4709754914531941
0.08096241265270931	1.199181523684695	0.48334081481860025	0.582015159844284	0.7983845432307005	0.577538181579065	1.03432892478703	1.3672840542862648	0.43269147638928845	0.41127743553975593	0.8012524744836316	-0.1131144848841322	0.6314623939986259	0.28754123957021366	0.832415384790619	0.15903321068948453	0.7336169206903759	0.842904768357133	0.39765146066757956	1.2127003793188613	1.2855086411442969	1.5520403672015808	-0.23995511974228476	1.149873836906297	0.3215796150671919	0.6176664031696646	1.1511979561189416	0.39703291950271796	0.2897142246853915	0.9189541177031462	1.6679832951263254	1.2749087847703287	0.3980751667728251	0.7456511645716282	0.8706074330404159	0.6336773480368848	0.8891749181265525	0.6818392971450837	1.4141728509547715	0.2830252581351255	0.8524606443185562	0.817928577764366	0.6272629967038321	1.5914015636249665	0.8286821486496105	0.23615383848448576	0.31619751418612463	0.482133468431739	0.5263354620302418	0.49123017918361384
0.11309365608169261	1.207391229404531	0.41464786830291167	0.6089849737146645	0.7853898911580194	0.6699839551520539	1.003830344186846	1.328898208182582	0.49090873929340856	0.41593986604893124	0.7559955116701925	-0.13429513877085691	0.6845472683984883	0.25666575470400377	0.8426408190642976	0.10596585243169247	0.7503036097153772	0.8176398527582777	0.41829342250660445	1.1719698032333952	1.2684602924186157	1.505271011785665	-0.24127469805625693	1.1395686455665102	0.23005606056953046	0.5738253783815971	1.1461829774456902	0.3648712789154761	0.33676108811603545	0.8645526589003116	1.6450357127785993	1.240258382441513	0.3918394185449491	0.7109744007556472	0.9096400361634945	0.6737705961521343	0.8775000004873252	0.5512483988305341	1.3745342849496638	0.24735029801780867	0.8258789674116491	0.8538890295002703	0.6045259680363297	1.5899473802748685	0.8732018212347405	0.18211308944632587	0.26248199655604154	0.4829446811212028	0.46546171719874	0.4849756427924247
0.11702617769955988	1.2129612402852854	0.36614645713431726	0.5874756972639436	0.8119524045238296	0.6764861919406383	0.9815326367795073	1.3321174368895696	0.5418208992246285	0.4359615066835432	0.6961620363366372	-0.1681216311168351	0.6980611946813509	0.24464335461994113	0.8561982734267269	0.08499714909599523	0.7419832505530269	0.7836112126517826	0.4006610282999783	1.1341210943300588	1.2568965470198579	1.4797573749395614	-0.21239519392536263	1.1280870368027553	0.1457872975972951	0.5028331276883125	1.1394331773157966	0.39167059322579295	0.33939570831460125	0.7549098216204431	1.5867799781058105	1.2580293670926284	0.41086228870137836	0.6255678239055429	0.916340807265103	0.750964242351069	0.8766335463247577	0.46082406219477773	1.3710799913723266	0.25358899835495613	0.8619270431172037	0.8537750628162651	0.6450616186791365	1.5247861883737168	0.8638172175704426	0.1597196872994256	0.22929043967039786	0.4284117304707141	0.4802491726087389	0.4691372242678479
0.10289071336375148	1.1923933446660417	0.36367611536657146	0.6267906813843533	0.76647646954853	0.7255885095289963	0.9696620156770466	1.352841194260425	0.5638727852369223	0.4405997524138664	0.6264377494065138	-0.1303593154698965	0.7275566029306814	0.1995141191572541	0.8509963331483622	0.016529836320523843	0.7442280153313178	0.761177880353291	0.3488512459875425	1.103849149325711	1.2807898355829594	1.4693881927904582	-0.1725701986987453	1.0843668329074383	0.16850717080433558	0.4551069810143226	1.1668306402424113	0.4203448678876658	0.35117552384573103	0.7807851919846056	1.5449284051212953	1.235957750819129	0.4192169714957356	0.536082686489911	0.9239820374686912	0.7913747601141832	0.8406367809310457	0.3317107296859167	1.3727724934520327	0.2936928962756392	0.8589335430807878	0.9326090299306843	0.6134725038470049	1.4725981716772116	0.8135569945825576	0.15511597186575837	0.14173951150655842	0.4766329268324762	0.4582446996840385	0.5152225137803547
0.09261483524075238	1.1557555458355453	0.3651540040835365	0.6451420886755531	0.7565113757335262	0.7375656120641171	0.9210410900825513	1.352597173652233	0.5869521611814412	0.4358051900929162	0.5951141604664254	-0.14108366719766252	0.7537838896364779	0.1838268387036177	0.8408903977115092	-0.05305358435906279	0.7166777245850526	0.721786927474158	0.3438742637629669	1.0788012876205	1.302339486488419	1.4151783302760115	-0.1880132352253375	1.0664348243332675	0.12772381378108885	0.4409834277330712	1.1921491368769035	0.4442150185389629	0.3283849688211168	0.7844907109703042	1.55012495881786	1.216774744166671	0.4490705958448283	0.5252096792274635	0.9070677122047515	0.838831389873895	0.827175366332931	0.2551988378466691	1.3650405193712674	0.3189634811353955	0.8998191589503307	0.998670517655024	0.6336507317558446	1.397137721592203	0.8253499848826265	0.11950924257675213	0.08435474399651667	0.4616104423635964	0.45443734477646897	0.5272997359830358
0.09678777656230544	1.0880647570902944	0.3809088295194488	0.6958316874083195	0.7729422275408456	0.7986056458873437	0.8695734146848452	1.3539234871017916	0.5641186761377377	0.4693595471260159	0.5300193085381549	-0.1333790807423822	0.8205186308868783	0.1614723111864176	0.8429025110564385	-0.0983533456788452	0.6908924572825504	0.721250546921174	0.32660314189318823	1.0409276451086313	1.292584249623907	1.3973625545075354	-0.21996607338043236	1.0422220229308077	0.11467335854161091	0.3909564281897323	1.1948173694412723	0.4688500469360345	0.28679337870234717	0.8142083125954359	1.514897807929317	1.2379719173916244	0.43583508166670787	0.5008654444782815	0.8913206765728408	0.852924394902616	0.7901781249921485	0.16956911525373175	1.3807286473799287	0.3330696680900936	0.9304698379052926	1.0555054439529772	0.6271223279983501	1.2756715255951598	0.8187864753369553	0.1225574608950067	0.07285743310113565	0.4706073010873969	0.4211556421410473	0.5782469598560767
0.11449788523988866	1.0329346777438957	0.3965398165711665	0.6983416931949958	0.8137809257042464	0.8308108091709755	0.8567950592287138	1.3490861735417823	0.5295056943280472	0.4731412568314387	0.5024105962696452	-0.10224054635706425	0.8530833841352671	0.14685295839739337	0.8594709575361421	-0.1380161018035047	0.6911092960352686	0.6634053199127559	0.3179937716010949	1.0337508366444716	1.2740550856580666	1.3287579378850711	-0.24495322246315201	0.9931022595149139	0.1330835243212751	0.36260260111764925	1.232372566996832	0.5566433246682835	0.2350321430794755	0.7949329769065152	1.5209476182963937	1.322194117170421	0.4788421251040065	0.5145032107574576	0.8753007868250734	0.883226750889978	0.7611563030570785	0.09442427567712834	1.406633967103033	0.3641197858735829	0.9863691643899284	1.079658610506246	0.6778326208882881	1.1938415001269038	0.8115791524583376	0.1680236024418879	0.0027898581633930943	0.45151319566755915	0.4538527651800102	0.5647811489806632
0.12389691951429287	1.0134200360788226	0.37914191497360344	0.7003389325624974	0.8599733960768872	0.8409373303069533	0.7780630111417655	1.3484642720996831	0.4677694111504585	0.42964939391063905	0.4024399698906399	-0.06705436980052629	0.8481383901921022	0.12346491193908653	0.807158072782167	-0.14323395931340327	0.6886654917447667	0.6641567587063222	0.27855538698672166	0.9937436786796278	1.2205323270311548	1.3436368350314036	-0.2583254312340164	0.9505409260930708	0.11895302113257514	0.3286541637858095	1.2321755475314975	0.5832218730175389	0.216189099436413	0.7607948291935245	1.4485388141649427	1.400413679483064	0.4879362434751629	0.4525927170985802	0.8229559272552445	0.902473288663536	0.6812815031989279	0.023459512217062873	1.4149263908016247	0.40712874721250303	0.9645629139184703	1.0874132663071934	0.6449394222422592	1.0631256122405552	0.8028639543855519	0.18606711057025319	-0.053654261552322356	0.4378707221170176	0.48018172285909627	0.5375536167116511
0.15170708422854265	0.9812372619598815	0.41633563968139137	0.7141723825557482	0.8931182190216329	0.8855003044901654	0.7768070604030165	1.3700047962904027	0.4587369994189034	0.37869798767199986	0.38137218553590635	-0.030650464501455366	0.8256864129457824	0.07267872294717904	0.7954398146066205	-0.24061092280879484	0.7325595829423874	0.6659541395782085	0.2601580891936546	1.0352788724894244	1.2050371471628953	1.3439927641850158	-0.27182222141676077	0.9244734147312703	0.15599337929521995	0.2509666331336988	1.2300817305832694	0.6655161803587598	0.1415207555450204	0.7462714165987409	1.3860035866745601	1.4684982643950053	0.4881623528329741	0.45473151069448586	0.8226430194701397	0.8743055678546595	0.6538468837253302	-0.013896475284984593	1.3632657622481485	0.4354308330816691	1.0282230789132467	1.1354654278068819	0.6704713834611191	0.9584115120486361	0.8303925645971837	0.20124104515261765	-0.1100452250111386	0.441805136777651	0.5162718536867781	0.5721408016191332
0.173523755723631	0.946157757236407	0.4421358730479296	0.7475677120862925	0.899497427482479	0.8812773672280366	0.7845523415081403	1.4511716683155265	0.45033645103475084	0.3525675680394667	0.37229626203783556	0.00263454467185924	0.8087525538626859	0.03898305501816742	0.8074703936270582	-0.22574697362938934	0.7421051212193828	0.713386373082439	0.26968998470188776	1.0415087126784999	1.1902088485935642	1.4452359518779991	-0.25123110214852556	0.8680637301147509	0.214800391244908	0.17609289928722013	1.202240688489627	0.6990175056311279	0.06710782040044393	0.7523422005674957	1.297635879520492	1.5689245142547394	0.5085830426347427	0.4259069119800637	0.7798964444683798	0.8656555994056973	0.5881778408230869	0.004506823588196168	1.3617809890068906	0.5313106032765096	1.0814822614421247	1.201533339107956	0.6529852913875888	0.9637813168884655	0.7974564911056642	0.24064789284920715	-0.13633002536807723	0.40477332092329404	0.5573417601206363	0.5703297821489345
0.18750209728339456	0.9089990523186401	0.46258540622874794	0.7527316736246953	0.8934881361497382	0.8921995882769382	0.7782294650422491	1.4582017440385693	0.45217681940626253	0.3438495969002323	0.36112978954197283	0.0579551494249498	0.7653539274573804	0.027700578858999757	0.777033098442063	-0.2516571604070329	0.7052459091761902	0.7969744004012579	0.2336239928187504	1.0901733919811598	1.2049010581956245	1.4673183787570179	-0.27833279423971485	0.8312163932337542	0.30999029181659943	0.16253099027158205	1.1879010730239314	0.6944956311487382	0.050131163166057056	0.7386652172701516	1.289075772326949	1.5996305187424231	0.5387213328676427	0.4613101827961625	0.7650926293535972	0.8755028953158115	0.5282317377046308	0.044428629416325416	1.308615371989623	0.5996590860337457	1.0811968200063728	1.2562799554291177	0.6336993523637513	0.9310532614448492	0.7333443159890621	0.27471896619128755	-0.1494870011374902	0.3019464642914118	0.5810057958578738	0.5690828218921233
0.19744592098736397	0.8608973530845858	0.47189156380488395	0.704200350536447	0.9133937644908074	0.8505339330597315	0.7754221725755517	1.5365393814438262	0.4616967651186257	0.2707350618946548	0.3615494032500681	0.047032611367134124	0.7584301682725669	0.026054106687063216	0.7630735820490717	-0.27458171491556854	0.7030460091937851	0.8136793655006688	0.2124631011802117	1.1024224088096655	1.2061329504406122	1.5097275358833557	-0.28017021948494963	0.8042424248229055	0.41902671610227105	0.13817495668369179	1.22110752818166	0.7395845188178447	0.003865259542729027	0.7934709934586189	1.2667510287172417	1.650840598578058	0.5391899010291364	0.49433580655859244	0.7517716941735231	0.8415032473215891	0.5637057817436917	0.09027989863943844	1.231874065377084	0.6231631020487854	1.1326612474778208	1.2378437333175507	0.6498367599987873	0.8942761296305077	0.6912087303194486	0.28828536514448383	-0.20480062712201424	0.2585831241966889	0.564981994237724	0.5353197020885241
0.19584016830986653	0.8315702412091618	0.48575780888240877	0.6548505665460465	0.9044746939518846	0.8834595199787738	0.7705945782338192	1.539928459027378	0.45872811761172816	0.2163579656379747	0.3916149736670663	0.06401590383607474	0.8493878642336983	0.02438378758767836	0.7521781971477303	-0.3360753459190538	0.7313753222910375	0.860387333452554	0.1952413419398496	1.1133505804473856	1.2055214628055428	1.597884439133774	-0.3008453223886341	0.7663538741040761	0.5045687811770379	0.125613276605962	1.2051260077394976	0.7392948162028605	0.004372661894787055	0.8526852617260244	1.2847440647371984	1.6552587115538338	0.5497959604968942	0.5463441643818223	0.7271893135302674	0.7723268266575959	0.5279430869841928	0.13537861380169494	1.1983237667377729	0.6433161467503817	1.1674140376275293	1.252940822243096	0.5707203253101413	0.8806255167548602	0.6720914424235744	0.35114423637428577	-0.19583830360889354	0.21191797256921233	0.5641412505484364	0.5202317980794671
0.170857646918665	0.7941072612317781	0.5115285496337582	0.6321734008339744	0.900521717888566	0.8766868817833625	0.7457056234482342	1.49316664943612	0.4821492500497234	0.1821967187257588	0.46432013506183445	0.04029935113688481	0.8998612458782981	-0.02671590941598197	0.7180324929157423	-0.29670713333499016	0.7585724570142622	0.8596513029494008	0.2279233550984417	1.1298129954810365	1.221680105430263	1.6547414089519947	-0.3237445387701238	0.7343782666009037	0.5181754657069845	0.10764803147458402	1.1432425817809746	0.7529176260664376	-0.04057737383431602	0.893919879290437	1.303700893234114	1.7306994257966348	0.5696240118741641	0.5891239746265173	0.7435868596735731	0.7211118018783836	0.5686124800402366	0.22916508597557095	1.1324231171856765	0.595278361132191	1.1929812660316366	1.2259406902188321	0.48879819409649417	0.8098100548753526	0.685314755619123	0.4119930606055222	-0.14086754456272424	0.10273436705200104	0.6123143086895093	0.46675828148345255
0.1987634938180186	0.7443805241761965	0.5232349668920478	0.6054918410141525	0.8757876493134713	0.9033911851199509	0.7310539069631536	1.4923775324333715	0.5480146081499138	0.17843792434508252	0.47333855389758606	0.012106433093396884	0.9902177701849739	-0.06975319851573084	0.701321982791759	-0.29509475476022	0.7928767970405508	0.8610724584051124	0.2290843432940383	1.1942708425055049	1.2449555118031297	1.7028005775238237	-0.3151652792506462	0.7120011388827898	0.5702749131758507	0.062258009901717606	1.1469091300115821	0.7411779083371448	-0.06161695346775735	0.9082565859072002	1.2913586420431922	1.72380241415627	0.5159413600497149	0.6566301179458763	0.7641189017738776	0.6792046898751221	0.5400842508371159	0.26821088725616626	1.0753400688720613	0.6164317556317669	1.2357490142080447	1.2131466348633497	0.4646546472810414	0.8149011849450971	0.6735791540200833	0.4656473969469227	-0.09977138588969404	0.03172047116153367	0.5965799596596272	0.41780543115162094
0.20299795667990916	0.7399051102133407	0.5315196467961083	0.5765860506150253	0.8929741862400021	0.88416103907708	0.6574843015436511	1.445735714270674	0.617700687997518	0.13022107624425655	0.5241030155831045	0.0029160790948447924	1.0003169686747655	-0.06326473547673367	0.6955211735198074	-0.29110608978266767	0.8161013717766059	0.892319155713364	0.2373326475603176	1.2470189090545325	1.2192248396383434	1.7811645333701134	-0.3145655473925135	0.6850326268153432	0.619887601638472	0.015577940198018243	1.1762178872183646	0.7227861283985273	-0.03727744713638659	0.9955390201611426	1.3240412262667436	1.665342317179934	0.5233037126470739	0.692559484672884	0.7447914941580875	0.6397909036155996	0.532434002742992	0.33633111209688876	1.0460684266434739	0.622979887847457	1.2578127920451023	1.1672677921261116	0.46742837434366713	0.7809831627187455	0.6417940858949319	0.45780585825632036	-0.0775257042765529	-0.010160564116786725	0.6179718130986632	0.37718941977574905
0.21578391364866456	0.7433385594445937	0.5611258495035355	0.5900571468524614	0.8671658301993794	0.8982916723763351	0.5815790589777967	1.4546985560986694	0.6574122132912507	0.12819547762365363	0.5353149343755413	0.004964090649917291	1.0734822226851137	-0.04784031568932056	0.6635561063779549	-0.31381591437436274	0.8505082582447633	0.952502698321157	0.29663716680096525	1.286626709482301	1.1860879892563587	1.8694828617385266	-0.33169705614613537	0.7270905143983244	0.6651361744748776	3.902552589474598e-05	1.1854915683391263	0.6509227239574719	-0.019495739501408576	1.0346129317952162	1.2754346319470742	1.6283069170532216	0.4868029369924063	0.690370689115082	0.7143935732122344	0.5678097310074615	0.5129874782067436	0.4105936706558636	1.0047239746871899	0.5492441210553324	1.2570565524777093	1.1563671378162526	0.40856193762492765	0.707288002487082	0.6225370616822034	0.4372092402490946	-0.02040951813856341	-0.05777934508950601	0.6273016823187272	0.33954286207487294
0.21823263285287417	0.6979805837100129	0.5739476222090129	0.5468303711233441	0.8158710052216026	0.8979097009374757	0.5397668525615743	1.4467832473419526	0.6860203211195094	0.14603142627300084	0.5993478565501444	-0.013760075710851704	1.1166366524033333	-0.053101792463184236	0.6545287786997838	-0.3003347787909275	0.8397545019344964	0.9196636844986591	0.3118370453362709	1.3539764950857758	1.1490124469166572	1.9170371137117748	-0.3084365654342575	0.763123096001644	0.7284449714741086	-0.030418810712756227	1.2344380067497647	0.5906428366340363	-0.03382854642486301	1.0653921037284744	1.2726336022723101	1.5736077673458744	0.47321631556533683	0.7420084678820078	0.7026299446799165	0.5176459019425116	0.5097257250657896	0.4606491552465288	0.9545955205864294	0.544202916913697	1.2454525538620222	1.1558004125785208	0.3481612123949249	0.6704741121097952	0.6002418098399047	0.4015756303351165	0.010235805607736842	-0.10895041781904143	0.6123421975830817	0.3067082707699924
0.1700842563971119	0.6905417717066491	0.576601642580177	0.501020640793773	0.7814539118032191	0.8593564754039347	0.43873863870639235	1.448525624706198	0.729063682600494	0.18026745844422998	0.6262758518137945	-0.07085902723969283	1.2212198948132411	-0.06227075356521259	0.6821545785751273	-0.17500453557868847	0.7932960046598191	0.9791505649118089	0.3535410834296532	1.3455201854245709	1.1656152787972045	1.9185755480125348	-0.2749254596854361	0.8493466850563705	0.7521859438362325	-0.04020664961778509	1.2690351271138531	0.557595874910157	-0.027579794965776682	1.1565943830024934	1.2767314026369176	1.5363141047457542	0.4769882834676917	0.7322860433986565	0.7601338641243888	0.5020502236138015	0.4965719117354105	0.41613570105828046	0.939803275474324	0.4953256162193466	1.2248168616714776	1.146272279765345	0.24820612396808045	0.6410108464128557	0.5572791289047772	0.42903971338031655	0.06117189577899522	-0.17357977620841755	0.6370423653598111	0.2548427508025232
0.11986648960295568	0.6896842484626757	0.6119827909379002	0.43659798521681414	0.8044118816303507	0.8451903060100039	0.355843430872866	1.3886598206778573	0.7378124557507401	0.22659443882617564	0.6618281915527728	-0.1521134843073881	1.314552475249085	-0.10195193944985023	0.6676374872843088	-0.17073335357715025	0.7929664684268277	0.9549031278006046	0.3635458221100283	1.2984182073154629	1.181627676396452	1.8834958851371884	-0.28493522909014013	0.9637327938788095	0.7568316502224242	0.01953548929823057	1.3110179661717873	0.5664092443116979	-0.011114542490922353	1.2326272154174436	1.345176245700405	1.4885488813692638	0.521520579465322	0.6894685838272767	0.7538934603768119	0.4984745128038002	0.519237142805175	0.44481453486301836	0.8651657461585529	0.43035009617160586	1.208115084392964	1.0503225629334292	0.22921377578026486	0.5440107643606924	0.5693003814706528	0.3989638583188868	0.13504728709210895	-0.1768209914852956	0.6250961947919992	0.3215313263244513
0.10648474508567216	0.6764100296861213	0.6285949541875346	0.36612447342132637	0.8215988959925138	0.8421092175726042	0.23757703978206557	1.3772356184634231	0.7487754055049111	0.23428914703650353	0.6837710203474667	-0.22120615350984885	1.3732610427313703	-0.12553575985463133	0.6895390089476824	-0.15116786175284835	0.7806317926548773	0.8927776092803457	0.4189602056512943	1.289802119019987	1.1682619276510562	1.8441422937894216	-0.2559699920078426	1.044370739086118	0.670493631270343	0.04047099674258018	1.3587078632878669	0.5868401284696239	-0.017880537909377967	1.2676832938646903	1.3460222745504287	1.550963762829683	0.5436366256366066	0.636747966874792	0.7551467483663207	0.47748795805120237	0.5460554302404823	0.45546100388052413	0.875311557225152	0.35430992860406796	1.158306356592036	0.9918866637404016	0.14804113037761585	0.48778632930819804	0.6006725611575865	0.35168306666998783	0.22005718876591449	-0.21016409231918548	0.6293497417976018	0.37574250474016224
0.0589876874635315	0.6537684259268077	0.5989244563190097	0.3235153722962453	0.8388602948262293	0.8444084380091267	0.12466254047744081	1.3546856565050045	0.7730314278173673	0.2710179783990689	0.7217048389325422	-0.25253712407578716	1.3815649433549888	-0.15722591335200833	0.7093607925804762	-0.13318299849946907	0.7458389222642503	0.8934814949017744	0.48358985481408273	1.276701288708143	1.1680898942032834	1.8282592530197594	-0.22734391282020838	1.1410238374585906	0.6301384857441775	0.06718188903622307	1.3545000251936323	0.5945365654638572	-0.0359136853428567	1.3113979861992173	1.3735729816090354	1.5583326649241744	0.511000116883688	0.5797293452627201	0.7411685963809198	0.5006944891307457	0.47595095526792014	0.4478891180286498	0.8773512034711237	0.33986080523213885	1.0942595446179602	0.998753273008521	0.09541167165921202	0.4333280345915612	0.5734084042844826	0.37082934872501727	0.33763083742221367	-0.1866364957645342	0.6901937344494101	0.39489020221732957
0.03521985222171077	0.6417161129361644	0.5791052389140259	0.3666574247064494	0.8345352054308967	0.8336107688469164	0.040747458599347045	1.4058615180114167	0.7247692322899469	0.3072936067486203	0.7567306171304921	-0.2794949767838945	1.3377473001410825	-0.1720507532492831	0.6859596128174793	-0.10352060928406867	0.7122459698032453	0.8751257933495864	0.527659737539494	1.2866239744180998	1.1693627425784097	1.7403473983910835	-0.19417372957528545	1.2212691831879103	0.6303613136121207	0.13148030352592407	1.3864049647408447	0.6103860007187849	-0.05194166009059113	1.314930781144138	1.3449869515741444	1.587788622896554	0.4808121753548814	0.48295619339726653	0.7002832151892021	0.5038230310676702	0.4822429511220044	0.42591861253645497	0.8824698372319475	0.3014194568528541	0.9989405468412491	0.9593169073445749	0.1772295412736651	0.38254470316289985	0.5414074822613146	0.3526516602394053	0.43457910162180946	-0.23060063220818616	0.7429786371356528	0.37138751884642257
0.08377734692071571	0.645488620237108	0.5250534741647275	0.3108491652945147	0.8546993460695699	0.8797251254805115	-0.07182068097115497	1.4451824545967775	0.7322000224885132	0.3102922231861458	0.7931975926210333	-0.3280437145450328	1.2519002525966185	-0.15416490876677377	0.6713061464055864	-0.1077572445271127	0.6552307767436663	0.8270527874922953	0.5740574819497952	1.3011456387794378	1.1891751543689533	1.6462062543115212	-0.20103125986571363	1.2920427771079634	0.6019819563508959	0.14924612262806872	1.4241392376945614	0.5975994322212818	-0.056364303043841615	1.2719392529408229	1.3240949364500354	1.553399009521863	0.43643572088386584	0.4214531081967344	0.6822803663729416	0.5297352384331762	0.4066385002221461	0.42637308723384343	0.9359862232140049	0.2864574423805725	0.9438968176560749	0.9575954923857223	0.18425053886063641	0.3790773213942794	0.5092488834895296	0.3515443567046651	0.5726082980723286	-0.2336869590689216	0.7356677456353848	0.41723631875576084
0.08674414225408011	0.6431934755219391	0.47792270011248483	0.24678723451927667	0.8945221566940156	0.8799264320053888	-0.16360857955299407	1.4504762973593786	0.7260039965700523	0.34844290237577835	0.8199498415589155	-0.3443222798987092	1.1703068135403647	-0.1891494260679905	0.6562206411394538	-0.11087812558711922	0.6220694878779531	0.8244626513436824	0.6122213312907451	1.2618970858542005	1.141857127762371	1.6480586736983476	-0.2200837692870837	1.327123572040125	0.5609519989094516	0.18264593296718723	1.4139491306899676	0.6647496076327404	-0.05430171905917871	1.2413368926638744	1.2878952947764253	1.5408932106872923	0.4369622658037725	0.29294716555298395	0.6989092139089175	0.5067102850961389	0.3805240185434573	0.37943071856824895	0.9621938929585472	0.224284674014973	0.8032127818275512	0.910109201373638	0.17111813784744115	0.3146739661110217	0.4547671657494501	0.31787239381312976	0.6896717556387921	-0.20397370201327067	0.7405788786264111	0.4009256673104148
0.05645287857754831	0.6333974669813336	0.42920592175393557	0.18294214940479878	0.8384467687274467	0.9043167035794626	-0.18851003994250098	1.5092252243306585	0.668959528032715	0.39301939833573885	0.8339251584155202	-0.3636405314545422	1.121372808545567	-0.23022342662842873	0.6572112013183222	-0.10259255129504692	0.5946091828276405	0.8100714599032507	0.624655990466805	1.2364930462789778	1.140501105917124	1.5367605535736684	-0.20337809603367218	1.38289525441084	0.5312556652835783	0.2276281699796323	1.408310333141828	0.633791018425382	-0.0490170805270916	1.1348970396052356	1.183100234599722	1.5394557835187277	0.38351592724661654	0.20887894632269483	0.7137402486873052	0.5302147682115405	0.3926334182671017	0.36747101073633	0.9901759434048218	0.16620189135902874	0.6919807557049807	0.8969773902091971	0.11144874861838368	0.32790442645055007	0.4172056922087834	0.3055861215067156	0.7990916401213018	-0.1941118343126069	0.7680194661619139	0.4101434714984782
0.012202701196096113	0.6463784710852465	0.364380037582014	0.11903438496974542	0.8166051388963584	0.9119536376230208	-0.23979336548928404	1.519108058962416	0.6474180563088423	0.3601352933280811	0.9318946670630581	-0.34395208441700464	1.0431707496966918	-0.2504972488917324	0.6708288384630153	-0.047301702348918506	0.5500155081392105	0.7712380138866168	0.628500390267573	1.1769747417396192	1.134525958341051	1.4440077978245331	-0.1853498246316864	1.4215203031744346	0.48794887815353344	0.2696474456202583	1.3351828944315822	0.6228239834450705	-0.024638761573219554	1.0842617212912335	1.1573012770689948	1.498003393296558	0.35519915080953834	0.1646937449140544	0.7660543382026244	0.547023591272527	0.36716375719780825	0.35026368397049124	1.0029207350125984	0.15776797105979973	0.6148809731405765	0.8731968170080661	0.10115995604306212	0.31191946587212815	0.41290026001864255	0.30278263568509506	0.8911140205488767	-0.17748206984912965	0.7429280686978753	0.45002772500267196
-0.040283267651017196	0.6362694146911893	0.3576157618401908	0.08187413528930161	0.8051065791218581	0.911167334540124	-0.2910287816362131	1.5031844853971579	0.6143560118064137	0.33745422531151026	0.9903813216551736	-0.34103444352127477	0.9728230114731357	-0.23809567556393646	0.7168256791936487	-0.05960235279227333	0.5552817085447622	0.7437543297691807	0.667604703026113	1.0874039333934578	1.1456340750894478	1.3300832116406751	-0.24654047317533406	1.4659170665729764	0.45252125896791356	0.3452710401172078	1.2453036188481954	0.7033554032424486	0.026431277085100013	1.0223183011203012	1.113294941255527	1.4441889329206703	0.35389351421007575	0.12258304694439932	0.7782140325648025	0.5628460693006884	0.3469035639307379	0.3315610848677193	1.047738301615475	0.09039694117642216	0.5217303730486492	0.8233918349576259	0.10838947682842073	0.28956602490669475	0.38195382952612567	0.3134006013582597	0.9542143722021315	-0.1699257299882627	0.7461002302725224	0.5001360575652909
-0.050900914120468266	0.6414103054408617	0.35027660059929566	0.08976777238577202	0.8065311515622813	0.9341299532123815	-0.31509464128915704	1.5022505360190435	0.6035974401586529	0.3120078301956243	1.0496153820148613	-0.3082949663149782	0.8765215662468762	-0.2200331488715126	0.653691778760249	-0.06361755864128371	0.5625475354640033	0.6592126456582246	0.6777666072802166	1.017698990366875	1.1030094970884279	1.256918997013208	-0.2852515294132003	1.4684007588873669	0.3564462861047527	0.4111752977872104	1.1463686848432317	0.6616579717089077	0.07777240414361855	0.9493120869604373	1.092600968412823	1.3727376720918074	0.3003294828333402	0.06106544504525237	0.7060687744130447	0.6065608880285657	0.34019519568743595	0.3654562347048947	1.0615800130225204	0.06800465491229829	0.37273363920913255	0.7989566008614464	0.10541025153574883	0.2668732662243253	0.3547433129929485	0.3096912236239229	1.0006931013611255	-0.11786483281249116	0.7196302683406757	0.5537261605505229
-0.06102039801197869	0.6493528837456115	0.30860093437049335	0.05371594628923434	0.7974246397940171	0.9676426525931564	-0.37197132350667717	1.497705081639694	0.5866535586858698	0.29052355336406016	1.102584511677986	-0.2686036445932067	0.8013644989063151	-0.1780122843592646	0.6367584100301993	-0.03151619185760138	0.5434329438898556	0.6108053127902215	0.6530991262698429	1.023888097181193	1.055525942221679	1.191562862416886	-0.3118114041212979	1.464164307645439	0.3084983255440014	0.42196611932917305	1.01475431704291	0.6143126098527745	0.1532042271632688	0.8725701360215435	0.9955185036302618	1.352182224969255	0.2060723068289783	0.11103998650978097	0.7642435073450505	0.6678801173368677	0.32374499112965005	0.3469625096412682	1.101048910573673	0.022280778114283962	0.2775305597962337	0.8041020671366631	0.1026504669668001	0.26283297817290247	0.329157258609633	0.30930063774726424	1.0393927331980515	-0.07711241567856283	0.7059538388045584	0.5143732457837664
-0.12466758851718004	0.6518621422969149	0.2975322487912775	0.08676662808672468	0.7845944165531888	0.983183826769439	-0.4247251032415564	1.5302133666194542	0.5865541210620616	0.2988736197245914	1.1650332104064447	-0.24298236351001426	0.7128440270619646	-0.18088547411284206	0.5958418887525904	-0.009474841147417534	0.5485822909427597	0.564745024356064	0.6753117774418378	0.9770555292565266	1.0173117486593575	1.1509876004835058	-0.29870059279821043	1.4946149010160243	0.2705130371580463	0.45051315137130715	0.9541000596861382	0.5544401914567928	0.2261047507084188	0.8509267848045348	0.9210904084569942	1.2398901675272564	0.16902376676082348	0.0571178439191727	0.8403633623671185	0.7058051197115024	0.30851540261837884	0.29270696751345116	1.1299891625680394	0.014914565965524634	0.22459742511769246	0.8158879058614898	0.11917973852104499	0.30691185672883364	0.3163408106237708	0.4150399571692914	1.0925353680480736	0.0021844894312313345	0.6637635447675202	0.4677227693374645
-0.15338657209112191	0.6856398776126634	0.3197501688987307	0.10060636371805665	0.7721792758513057	0.9711027465083161	-0.4151124982955846	1.5169080990692128	0.5598420859829234	0.2587633614249532	1.2256148850757849	-0.18985087510248608	0.6644591006343099	-0.1789386847678486	0.5594038591053623	0.025720146591957503	0.5504017365247609	0.4980202070502716	0.6481403645670807	0.9086192616612436	0.9426269952047968	1.111866884715797	-0.33258661918882576	1.5002783959169461	0.20179572394903875	0.5316138015851797	0.884746810779971	0.501867939610452	0.2799863392817266	0.8016913029015204	0.8642989305212486	1.1727895064949811	0.1636763384253519	-0.007692104901636576	0.8574311434157359	0.7428053630062532	0.31489872505040417	0.24973813407721143	1.1599649916174342	-0.02367737755349423	0.11816711887918116	0.7802270958492008	0.12421180360741677	0.3530748285080981	0.33748247202307774	0.38405357662885437	1.0744988688753425	0.034678182947530244	0.6258890079372319	0.44583277092685697
-0.15197400514522336	0.7046806007654782	0.33003062676249784	0.03667443941494495	0.8020872761815688	0.9706238038490685	-0.448566929312508	1.493669086112843	0.5778289040091062	0.2063049966803626	1.2660829927758952	-0.15151644866111963	0.6450777478276859	-0.19294662545400793	0.5782947871469574	0.08385208322639767	0.5743408419228534	0.4313799835359373	0.6186159526367583	0.8343312796830205	0.8926668556744994	1.035641150104588	-0.3524396965272143	1.5213256651694658	0.12429759211076327	0.5556651793408898	0.7868111284549281	0.44692574441533506	0.33812418649523995	0.7685179470603604	0.8210885272847583	1.0518678022009456	0.13812285024775733	-0.06125710982354512	0.8943303560927122	0.7543965810730385	0.32015740152544536	0.2274588394978941	1.174633157087782	-0.03743428939445308	0.06557850107818344	0.7720203368029597	0.0459443562264947	0.39155819833996686	0.3874075398267986	0.38571675960706664	1.1206579339837457	0.17015973927570166	0.5257545923965075	0.497405907819242
-0.20706792065686522	0.7497809686456249	0.3504162337774054	0.03740386558164093	0.8619589171907132	0.9325215707183041	-0.42352475694573555	1.4699516874317806	0.5275458077252023	0.17931537576158602	1.2983531537492112	-0.08912051116473378	0.6774418605189473	-0.17997568138587497	0.576509069055621	0.13428964318571285	0.634273410824943	0.47314672022015064	0.5795849454460119	0.7821802076823741	0.8301911777178642	1.0122751289061693	-0.33804843768811116	1.5045434151106818	0.10915841210229316	0.6484300925009434	0.7565468268412706	0.4259525947769955	0.405351709915434	0.7793500008827569	0.7750257519245118	0.9519540517620818	0.10956659501237782	-0.06370008202098086	0.9024503630846548	0.7797634433998664	0.34037341868225773	0.19377951283806022	1.1874203309552138	-0.02503772650481556	0.027148717542214124	0.6851725432875598	0.05214968722301015	0.33760457994652754	0.4092176632646526	0.36312901499697325	1.0790910124809074	0.2412851524413865	0.4733974905400946	0.4473941611927256
-0.2456254127716461	0.7988045702037024	0.3741848516518332	0.05007849179719461	0.8805032810562361	0.9407084549321791	-0.3852036192327425	1.50013493001234	0.5029086400352755	0.1173018516759422	1.3271470988515977	-0.04301421936615006	0.6751660687215677	-0.1351031958142521	0.6065354655724339	0.1639899277191339	0.6296033161804045	0.416103571895715	0.5832458804454996	0.696445994743021	0.8310328472123796	0.9149809023988882	-0.31908820556558826	1.508295023530706	0.09630082393228516	0.6660332250365679	0.699068281271919	0.37626853346495265	0.4899688804102052	0.761823935429874	0.8214578689117568	0.9189245271739747	0.06658552516284802	-0.07193310666784658	0.9012125916183609	0.838923656204018	0.39246370419351173	0.20815921037761384	1.215545045106445	-0.06659953755859153	0.02014077133440633	0.6379474820462754	0.037116331612076336	0.3807995662014337	0.44549721023338124	0.3661332886913102	1.003351216918177	0.3225473809075481	0.38962402571061083	0.4603453667114573
-0.280777541919854	0.8520425750849396	0.4049439663164224	0.06780868327980641	0.9688152184201746	0.9337032059246422	-0.3283052775248427	1.4910789565781237	0.5344555640832892	0.07914883297913103	1.3520361076958538	0.024571572568430115	0.6565940282957774	-0.07185124855653088	0.5900112122432232	0.15567052590142377	0.6165580677201061	0.3944995800758206	0.5648253889488614	0.6418215469396277	0.8445317752918143	0.8685080267058343	-0.2879521544391791	1.5221948891059691	0.09081589686333642	0.7169318067090804	0.6241667541895776	0.4043170002046871	0.5325195530447348	0.7690086264663815	0.8820698855257906	0.8576444566361067	0.09277814912518811	-0.06595276314993576	0.9374956142293585	0.8354532550174214	0.3678464412517048	0.19678648491445455	1.1709405051244741	-0.05900667173324718	-0.002260777353690932	0.607241749193118	0.07415136451280885	0.36399564766185233	0.46824704779982673	0.3781556407842597	0.9517670956708733	0.37505447081998244	0.3537092612120841	0.48225380666755796
-0.31026376386131604	0.8690252271965117	0.436466505020091	0.0684361847264754	1.0621662979114983	0.9290949062338598	-0.27897002320975084	1.4750999956014381	0.5234095887403074	0.07530355382927903	1.3115418703107447	0.036346672575807745	0.6257555603267928	-0.017573208323348587	0.5746125492916574	0.15888891607158287	0.6149432959422739	0.38960194490865907	0.5513724979540047	0.5714171780300192	0.8355378777054652	0.8188079585780192	-0.2982120983769364	1.4966368621169197	0.08041630380507646	0.7735681534296088	0.6486637161809854	0.449649866492538	0.5943639595564782	0.7886193249050737	0.9094448194671546	0.8339168726119255	0.06439481536945098	-0.10226516909955877	0.940760264414602	0.8189085794730087	0.42310962568214416	0.162263542411411	1.1891997306087485	-0.05699588196733518	-0.06591727701749865	0.5339834984875547	0.07976139095274706	0.35886909499544184	0.41185565640607563	0.3723125948788356	0.8705057241941179	0.45764959613718786	0.2922520450920779	0.48492385057427967
-0.3287657195225543	0.9142992355243171	0.42700066252747526	0.07403686531629247	1.1376534548008195	0.8987509990374052	-0.23818477483149017	1.5117486431955103	0.5277602261353754	0.06205256542607442	1.3006099843202035	0.08417162373761997	0.6163884555635308	-0.00982401135849655	0.4933302275117379	0.17606455039445773	0.5936150562476976	0.43533030992420424	0.5495062409191631	0.571623770786432	0.8068547575530725	0.7813651378277642	-0.24746958346375952	1.4173902980164443	0.02812295789203567	0.835484078320514	0.6344093007899859	0.39247526442221353	0.6291335620876496	0.8466430910660001	0.9288541344502155	0.7585735682368111	-0.02898034861382215	-0.13918577095558915	0.9190586972509575	0.8310927336765138	0.3889231646567395	0.2369604909634751	1.2174277096932937	-0.06557990001266542	-0.07771650751829891	0.5216626897874013	0.11566315861988245	0.3889191652769163	0.40517071288604134	0.4096964453531166	0.8599816329224602	0.5214369800749473	0.21135462429969376	0.4993936642951161
-0.3478382065210247	0.9124072762397372	0.39491984310808037	0.0067214112494674684	1.196249034497404	0.8666729655318892	-0.23599148272178266	1.492564936749374	0.49509593212817987	0.054577839989918275	1.239276742489015	0.12022429612641886	0.6138908330249577	-0.017607417308557395	0.44283024820430433	0.15352803733965897	0.5568514991157142	0.48075492415065274	0.4991317101753537	0.5816627158067867	0.7707575600271002	0.7486268007416956	-0.218675278195873	1.3388775782552589	0.03495352590256544	0.8875222993458365	0.6451268629193898	0.36154644985671663	0.6412901427292241	0.8573521344022641	0.9124191672925461	0.7410183450390228	-0.06027217921816439	-0.17826848721502303	0.9400963753727956	0.8135956035324702	0.41661003975993854	0.2607886197394926	1.223160467973154	-0.045968102376212204	-0.0563559582635376	0.47937276153554864	0.16368738710843217	0.4798273119621938	0.380768331482379	0.4375118032173493	0.8489674506489958	0.6139724818197626	0.11757845823557385	0.43422563731775926
-0.3843752017321005	0.8994465622250338	0.388917731421777	-0.0744994704490379	1.2377033381654237	0.7942631739250579	-0.21704334742157028	1.4696582570392902	0.49853560503950467	0.05283396936459848	1.1680388016175656	0.12084798274616751	0.5987373145955053	-0.0017166471296260922	0.3682395624149759	0.11932521363911261	0.5536806965460508	0.4937287552807943	0.5116758553594224	0.5441278396190112	0.7812382359422483	0.7402897226599412	-0.1745546358920314	1.2644086453027232	0.053884459509143404	0.9572714063469465	0.6494706512935853	0.37226196389553906	0.6450382606083832	0.8557995790720015	0.9641289889539879	0.6466758775917038	-0.07618348313197176	-0.2401481060065686	0.8281302747186358	0.7547100418709896	0.4114173387995649	0.2644002251015982	1.2482103352447702	-0.02988655767547329	-0.05714542814558961	0.4517577144972821	0.1520741190544511	0.5430278865261877	0.3509871759791896	0.4409764336038789	0.774035593865649	0.6858237158197037	0.042206873659627296	0.45727619270099085
-0.3931490638275256	0.9006056373850722	0.37712347530958185	-0.16683903505389203	1.2733933704673304	0.7156182668237265	-0.17204380107931289	1.3915597247191827	0.4656609473601943	0.05844533162522895	1.1074169646546175	0.15857255953785404	0.6040069004223317	0.043036188105762915	0.31053402740069636	0.12459537470555782	0.4879256922417726	0.5045871723526828	0.47469211490349694	0.4652639425772998	0.7812275045953457	0.685610801093617	-0.11830101106164967	1.1813096184348248	0.1095028848865991	0.9883930178624146	0.6107684260443021	0.35619801045264754	0.6471253043908153	0.8512258756330846	0.9845686297477879	0.6045975770364287	-0.10093515274071371	-0.2293112560767824	0.6802157297727017	0.7409290605348524	0.3900976781631879	0.3047610130743532	1.2287493496347075	0.002895369610857923	-0.0512851394731331	0.3898418167066521	0.1511073115330876	0.515556606796426	0.32479938038496703	0.39196087631800336	0.6709737546984881	0.6981496153872531	-0.03731890279484847	0.43843778912978915
-0.42878841119544575	0.8918590681093095	0.33875790289169994	-0.24130330731960434	1.279019548351082	0.7133424322050985	-0.2053907485866638	1.331712968342631	0.44852765169526376	0.10186294233928365	1.0420409766710832	0.1917011732611473	0.621967721172802	0.0777099552031634	0.25795065386650934	0.16918922666321	0.4643772621290826	0.5398908548161419	0.4805605019535589	0.4217326989134088	0.8142970461994373	0.6570147383878343	-0.1035183971867577	1.1023981658865665	0.13833752404760596	1.000961670221566	0.5757799263981778	0.3296311494986923	0.6899764471807348	0.8435737192812608	1.0081280595616866	0.5051032364327734	-0.1661192338991469	-0.22155100535619102	0.605089418771444	0.7088007736606042	0.3948536380335067	0.34312471830541946	1.2446524560788648	0.03981415597391271	0.026872439433884964	0.38660564205902187	0.1774170969884475	0.5029388907580773	0.3086208075940625	0.41066827647847	0.6609721446307324	0.7091590881572742	-0.12973584089203244	0.44531723188401545
-0.4549269708992193	0.8685694782303053	0.3078656439643358	-0.305501459380958	1.269498431479505	0.6828153099225014	-0.23058458137132062	1.2446084780352664	0.45514295683721945	0.1657477760277911	0.9634686558067218	0.20462544170877867	0.5888995080337732	0.12120150900671127	0.18857913830454837	0.15925638510749868	0.4045365042472818	0.5351325014859694	0.4867706812355027	0.40861863852356733	0.8319214580521634	0.6270784502556811	-0.08099828945297659	0.9962673177888778	0.18839132255760854	0.9876762297710918	0.5488124590253978	0.26562094824348403	0.716940374436507	0.8545682590045945	1.0237714079050337	0.48298374334966604	-0.18041050484796858	-0.18705677558390382	0.5114134067073662	0.6724976956935	0.4071233769573387	0.36354297329440916	1.201039716738988	0.08404609765553224	-0.010035777369852405	0.3948130564136962	0.17785671548401932	0.5314127617982586	0.2484037742313892	0.3927525627025258	0.5767072176051342	0.6985576134957888	-0.18982403999815944	0.4426533241030416
-0.45537899232190737	0.8048839988621952	0.29756917530947263	-0.3614142728572987	1.2475893877371012	0.6422655213411963	-0.2506525288186185	1.1991640286194538	0.4534568615946837	0.21203923933450824	0.8794632669618828	0.2523107633057024	0.5341470592382194	0.1214549535838521	0.1527019811053754	0.11382590026845832	0.3348000694383305	0.5066180204505448	0.49429018634622623	0.383296981626333	0.7902860115279983	0.6319391987267147	-0.047649786562983826	0.9614658659759975	0.21597652129748393	0.9423915788553421	0.4286247750372735	0.1904713358099383	0.7466477218403622	0.8465666688277207	1.031757401840061	0.4691988855795427	-0.19077114869736303	-0.2494338198065947	0.4214964301872722	0.6599787375945749	0.3968515528200679	0.3685116600710979	1.142987174235729	0.09830311971490499	-0.058205587263540325	0.43431884332911197	0.1631767130278211	0.6530935628827411	0.23243769473889078	0.34465258029482443	0.5210037891604327	0.7087683107481234	-0.2933346877126809	0.4817775935571156
-0.4807456995426353	0.765609327498259	0.289802177650855	-0.4368815027823386	1.2037087657331402	0.5826293018539354	-0.29570232828339604	1.1302005569882314	0.4394529548382435	0.256745740819973	0.8268295650328511	0.24872951855439068	0.49332101294535535	0.14964796328207636	0.11101646314460382	0.12011275003505087	0.2571760798900296	0.4990917790106746	0.46187155636825794	0.4204077320444778	0.7383554750106385	0.5963051993498596	0.005579145108515366	0.8998514823488539	0.2502213217745842	0.9727740581129651	0.34812885398269866	0.13170017822947988	0.7549553998520864	0.8614991995279384	1.009188656980047	0.4395082456204597	-0.21130582080617105	-0.2550992571515282	0.347921508515594	0.6026578894883542	0.3600873241458574	0.3379516304676416	1.1287789399318515	0.16832256048849978	-0.08217591275259732	0.43636521874649203	0.19887725120196062	0.6985519949482586	0.21328435794950878	0.34168601373131746	0.4962037919930327	0.6651099962633154	-0.37868281654961244	0.5074582748614581
-0.5080156079934512	0.7144275774664454	0.33029695128757747	-0.5110790338151487	1.1759668908677885	0.526655647015742	-0.33985282389645743	1.0746410408100526	0.44622919446455667	0.28670110661971304	0.7891679790548167	0.24240543098915887	0.48014611637196286	0.14225905567389505	0.07563388866774748	0.1349451001316015	0.20806859231232044	0.4349562249700477	0.46927710177908716	0.36737381948334435	0.676552785263747	0.6070000765218679	0.07402822786714428	0.8114515379839282	0.27895666883763454	0.9837968124790599	0.2733837096741154	0.055489701213591494	0.7943566727686846	0.8630075041916051	1.0013939510527956	0.40766508619755754	-0.24746372191158458	-0.2761139123353786	0.2647144157670972	0.6286642897382793	0.3772951740946365	0.32916111630519723	1.148527818193858	0.20684708808931584	-0.09477460949263834	0.44716265550276846	0.2225531793707189	0.6775343182740255	0.10775576547979722	0.34278021853057616	0.4243552251438759	0.7055281552065916	-0.5315868842175585	0.5229435344730312
-0.5423419561715436	0.673410094229328	0.3395132810357587	-0.5729716757997116	1.1075627875975418	0.5039449502418992	-0.3728679201107585	1.0159010671128859	0.4383753599285855	0.2656227490906715	0.7584736316401413	0.2533203775575602	0.47364069015678884	0.15716067821639504	-0.004567015960243387	0.11550270324200247	0.18374571480058463	0.38490913627002155	0.4611266215181777	0.3680985478905397	0.6296935624586186	0.5767910144746955	0.16688813009801343	0.7474497130231512	0.27356662824136596	0.955102071363832	0.184955415105597	-0.030162982120779225	0.7527300197605638	0.8299192115023477	1.0071574524961835	0.44243465420024347	-0.2597026503986384	-0.23375758644860625	0.13976761257834253	0.682737722300538	0.37586321552063545	0.3155506835970879	1.112983880366755	0.22393217780851948	-0.10645944228759976	0.4939985075674157	0.26142221065368304	0.7374994589127493	0.03795909734700855	0.3964017189262231	0.3955546898986329	0.7226012864458065	-0.5794328405170182	0.5400555307728678
-0.5550751907992177	0.64626843854169	0.3387761906530856	-0.6307651079246364	1.0791151673801431	0.5274379492850666	-0.38852552915960614	0.9371857156503955	0.40642132087125143	0.2714177182438121	0.7127740706734701	0.2303362549875601	0.44409927719283226	0.15126829711261713	-0.029155283918286534	0.09346882430002822	0.18557429864537084	0.28896689856363583	0.4144434295051285	0.33694518710333565	0.5996449060709403	0.5637416461041955	0.19369701469707098	0.7217239474772577	0.328699947163893	0.9009551460329359	0.13592096857921493	-0.111854946823252	0.7102837327743126	0.790483272112501	1.0202801836823476	0.485553398816048	-0.1468233975687556	-0.20591251541460248	0.12183642905998257	0.651345301064242	0.4359487243870318	0.28591017275218394	1.0569457499351322	0.22503629853640256	-0.1113543857754514	0.5076152858245767	0.3293643815771503	0.7951306912646622	-0.030036147215693476	0.4043841358535561	0.36406369430106755	0.6574606499072159	-0.5711012034323496	0.5223866396010572
-0.6011008798348	0.6453569100978642	0.32797552157687393	-0.6884659703066595	1.0288015681143972	0.5389205706662928	-0.36074070018685134	0.8677908190949785	0.3723910628453533	0.2467028978811981	0.7007547736475577	0.19116825070420673	0.4311063369314027	0.1795337803811663	-0.027716615554307593	0.04192608641786993	0.190206862386449	0.218440053972089	0.42955753694281934	0.2976261585703067	0.5558066237984463	0.5692452264434722	0.2338547211126189	0.6701150624821992	0.37094180553388145	0.8299030205794924	0.05940769442465924	-0.14861363375146178	0.7071879957759138	0.7834184462629454	1.041325852300651	0.4844077520984154	-0.08949036669969646	-0.13794335123981555	0.09630093164518705	0.6520971597063131	0.4297490089132684	0.2525977680043781	0.9884296688331776	0.18609918647345425	-0.1101384652372919	0.5154461956977304	0.38901445400329454	0.7482824006764432	-0.055763856042717275	0.3354913380638027	0.3206104067807432	0.5906331501931892	-0.5392043874519264	0.6176293114422988
-0.5712504665644207	0.670792215050074	0.3361713006408845	-0.7040275635334823	1.0147582764183682	0.5628350872963206	-0.3400109367747376	0.8452697270567157	0.33328601051547013	0.24244432850050907	0.7238378341519645	0.2014382221782866	0.398162670720586	0.1907215582825242	-0.03299438952553789	0.015552407122682809	0.1725552193758227	0.22388368406063758	0.4071461865284826	0.2658349172052205	0.5508862238007546	0.5203057617158889	0.2797502191474964	0.62966190851059	0.3661814382933564	0.7547962669842019	0.016416585994011006	-0.22112575838654883	0.6897680047069313	0.8244224382668651	1.0506603332272975	0.5259237534906673	-0.06899863217816819	-0.10304542686457847	0.10862333910758899	0.6119787231953542	0.40955538101233746	0.22785202989383233	0.8660060023393085	0.1465195893068393	-0.10206268089169186	0.5517886300864423	0.5084759816843796	0.7812264361542294	-0.11818372367348724	0.31986151699262405	0.28997756991141993	0.5728459339527577	-0.5535281201708026	0.5888195376887619
-0.5721732896694787	0.7061017529390755	0.30853528742703346	-0.7322531150971453	0.9775687142817269	0.5837005866757952	-0.35480981618818125	0.806236963009734	0.3592067924249652	0.20482811318083322	0.7238804158608511	0.14390162397668252	0.40388188066435404	0.17239841874012504	-0.04492534467200656	-0.06384033099633878	0.26161416742973975	0.18616778186595118	0.42383088665871266	0.2834831543067159	0.548537718315652	0.5196355828448695	0.2084442422748019	0.5870886875713606	0.3522545144647164	0.7486860130832326	-0.030439231612680407	-0.18957030638166353	0.6857999794006445	0.8444577703044299	1.0384684830113489	0.5573111217560177	-0.06612957112063543	-0.15831560621821628	0.08144875231652052	0.5685579643429655	0.43265626759444614	0.1906016433390394	0.7296297056035848	0.10478871616189855	-0.12795683561388885	0.5752971078295114	0.6063376998876396	0.8064548800996116	-0.1651555094654659	0.4033326890694139	0.23386750820993818	0.5138932834455098	-0.5311531492593196	0.5754572117448885
-0.5953721024707935	0.719611763910236	0.33359798041676963	-0.7464896869636203	0.9555582823083923	0.5545425095340878	-0.3046133569905633	0.7635663081360418	0.3231957948576356	0.19112649818391209	0.7227638073219097	0.09643990135522595	0.3522975915977407	0.1716008748795629	-0.03842508614331001	-0.18318134181873685	0.26775240256799365	0.10057508283229426	0.4081528442982919	0.3194091385190093	0.5338535074391693	0.5364337187916239	0.24217555949189232	0.5477312567143505	0.37434448512163393	0.6919359148824632	-0.0952754497098096	-0.20977493342570908	0.6423896879412132	0.8233329477618877	1.0400770718465044	0.600765593551247	0.0027931992808234163	-0.20092668672428998	0.05002415036807765	0.5677157477009078	0.43391340423211233	0.16685309596653383	0.5824753046767019	0.08530538708672467	-0.20760402320212332	0.5751304963079527	0.665325488508946	0.8242156056409968	-0.22846519924600517	0.4434904418266732	0.14678666177352637	0.46961253634844	-0.5391024050008218	0.5830964561238781
-0.6705796761017174	0.7099324760147736	0.3728430663590312	-0.7482722408051388	0.947680116935571	0.5500387207031252	-0.26140416680928896	0.7349854558456471	0.3057866804633646	0.1657506436515681	0.7529157895749641	0.05631193439120963	0.3428307235537787	0.1776734158701755	-0.06083007199736358	-0.2603197730692154	0.27124185927122013	0.07074119165982651	0.39697241504655545	0.28273060457204124	0.5249893817076351	0.5811176469249849	0.26061737294975973	0.5095607904066444	0.35184418012915414	0.6880223568871575	-0.14847880985900072	-0.18390970581151503	0.6147226568759362	0.8313247200210805	1.0134159081080887	0.6216226743995346	0.025955679560056455	-0.21129429781274175	0.07627245332159359	0.5319383587117453	0.43370801041947377	0.1587361900533414	0.5303520960655267	0.03260065207932862	-0.20402360068471234	0.5838646180533631	0.6816558645559216	0.7889280939481285	-0.25718788220054434	0.4671508867360473	0.06092674432882974	0.4758748363209815	-0.5331324604261011	0.620831971063981
-0.7004508933666574	0.7385495110463841	0.361297387003483	-0.7927562946515196	0.9855837318042641	0.5400350236198028	-0.24072626931137392	0.693721061892715	0.2981976589391457	0.11285607433852843	0.7519042804356835	-0.026642585582664868	0.3195291315465603	0.20716468393238693	-0.10321985104799317	-0.34284682657473764	0.31635050126001696	0.021706938719552572	0.31564090284723423	0.28626915430828526	0.5227077314074136	0.5806487201887769	0.21010790409600938	0.47183774425790526	0.35503596650957026	0.6947056290279797	-0.09619593926280112	-0.12299040271252429	0.5575226121541234	0.8103347887911273	0.9933294211157438	0.6638213168458146	0.04693885987194882	-0.17110118852315587	0.09963274996651608	0.5516171996488689	0.4247427449432203	0.14147642695507265	0.4496547401108345	0.007090141088663635	-0.16996092268498958	0.6122180914994226	0.735261052149023	0.7372860870249509	-0.31650670483980675	0.4823388853802085	-0.009454289060038068	0.4876086087634793	-0.46590909853838286	0.672348063546265
-0.73414571483825	0.7387547765729394	0.3276954254314809	-0.7888993917133731	1.035437360032892	0.5603875041265195	-0.23903456296008993	0.6226951772362879	0.32946586801634964	0.08445643145597558	0.7200282905994021	-0.06034202546962292	0.30291427131649995	0.20325564326775733	-0.1494289902540528	-0.4268734098408483	0.4040503509953776	0.01768939777576455	0.2541507788086276	0.271066395354685	0.5306403098483101	0.6417950464865971	0.17451785338898718	0.4660228798303474	0.33218671052928805	0.6463575587246124	-0.09266659694026544	-0.1038370392170859	0.4981806621694996	0.7858985252352807	0.9454909696494452	0.6646115438704239	0.09975754204252532	-0.20922214661658572	0.0852604125434748	0.589314660340302	0.4365787208994304	0.16488459102601774	0.3942784142403625	-0.04883152120519247	-0.13748546930903777	0.6473937401575997	0.7627259527831644	0.6753462252140641	-0.388868311848653	0.501312938370159	-0.09383833332418468	0.49625856606519775	-0.41920763780500375	0.7077150339474987
-0.7660281036365701	0.7492184366012771	0.255139560117962	-0.7857443555174941	1.0298249131979325	0.5504712151179815	-0.23804748270567053	0.5569807522259383	0.29913439997197305	0.04075187080867483	0.6828517489962304	-0.08504333217724776	0.27031260179387095	0.19746590939760705	-0.17350290015079678	-0.4725504736424786	0.43305690831428817	0.017050421791538713	0.19632396777563235	0.30077626558382564	0.5637051163838702	0.6996149832914932	0.10988527571524416	0.4658023569052971	0.3144656303814718	0.5664394144826662	-0.08032537068640168	-0.07481312303476727	0.42666275176862484	0.802631516870733	0.9366691655071548	0.713751411369636	0.1377484363419262	-0.23797516994200385	0.01834382822729197	0.552533054923758	0.4473527972902641	0.17162795634250202	0.30816546987659355	-0.11938069590129159	-0.10684390824351297	0.6544565663836013	0.7482229954283968	0.7062558072978585	-0.2906940814158728	0.5039736747071234	-0.0981863547009616	0.41176027381342817	-0.3658000291247593	0.6863104030835875
-0.7732408566459407	0.7369153045454464	0.2484695491462016	-0.7821850908219692	1.0545474755742812	0.5457680878297878	-0.19569281337723943	0.5111258566360594	0.3023710463562404	0.02365843435544486	0.6555995520853741	-0.1477215761672441	0.26473750539633023	0.14754793309462713	-0.15385248950600267	-0.5472930647890533	0.4702875598907494	-0.011335368392720608	0.1949421181892908	0.3176465232141875	0.5607784457553191	0.7751397014092032	0.04744046056909681	0.47960097549306513	0.298159137937486	0.555304281964488	-0.09452572557984507	-0.009907545888388842	0.40845050554231854	0.809051530920461	0.8639034316611311	0.6713572052797702	0.14883165612677435	-0.27409298492325074	0.018117905019361998	0.5162712156324186	0.41064972868370236	0.2210068798298396	0.23231028708766271	-0.15709306830985623	-0.03812667702246479	0.6518766455744445	0.7643841114447509	0.6544834922789862	-0.2137801932501599	0.41039059071181316	-0.14754887133908706	0.3540127778922886	-0.36828941864225573	0.693816377444971
-0.8166695029005255	0.7129548221039335	0.24676650136704228	-0.7767396920517702	1.0294436235530597	0.5098345913266535	-0.1999474138840838	0.472620993430705	0.32528070255060876	-0.002292919200199456	0.6208546196128535	-0.19247226485383212	0.22427615483329938	0.12713432241375527	-0.16714191579790724	-0.5654424071640418	0.468153164372915	-0.03261968246323123	0.185397409680022	0.31244388409051205	0.5658913683290986	0.8488199471515714	0.02154913747923398	0.47567281442301024	0.2800758542735836	0.5009656775837166	-0.10416472599194979	0.047131417543284884	0.37510546701612657	0.7761072598252163	0.7983716245664711	0.6460093049550399	0.1010629699256584	-0.28693136499870736	-0.02981132023216617	0.5204843816041148	0.43794868231869444	0.15889984437651467	0.16366619738579485	-0.1587587846122857	0.018512576792150987	0.6101862079819758	0.7568789653713884	0.6142839479588982	-0.17039458085413622	0.40190442196180837	-0.17212896325122873	0.43919009556755056	-0.3509711254132699	0.7085581707935729
-0.8170061714350805	0.6759958906584995	0.3156774322385384	-0.7592040950711151	1.0187236658081325	0.5155177331446642	-0.2351966254584122	0.4300451905962969	0.31162173815326366	0.03630253287953326	0.5904048847604094	-0.18627668882111864	0.16970712929457715	0.07512370725415396	-0.17245744721737133	-0.6054406913113866	0.5128854961925853	-0.04485076568282245	0.1728250541767227	0.2534421886544735	0.6073954609545245	0.8675764688130195	-0.0053036858897351795	0.4909669585182276	0.2734703449562796	0.5154809697878407	-0.07192874580081007	0.0969312216484465	0.3300200370762504	0.7867048806196919	0.7615217033605007	0.6256566780901367	0.12847738449944437	-0.3248160154331878	-0.07608685229766257	0.51293517859079	0.38899546538719565	0.18893553449036785	0.13923617066165642	-0.14408783920284374	0.0680587639028889	0.6100363935955478	0.779476707298641	0.5738662548742314	-0.16335597300131519	0.35334671003459855	-0.2000824493048381	0.38429904268110576	-0.3163535795047251	0.6984352217211285
-0.8685629869344333	0.6164701084139989	0.34199170289807695	-0.7127674830056714	1.0318808369701356	0.5206150837857946	-0.2393193780894208	0.36798249887665446	0.3286098645415726	0.02386055987861948	0.5845492223522146	-0.22778601612079136	0.16684466764058156	0.03153798242078321	-0.16825740431473254	-0.5636840361102032	0.5782179053177611	-0.08354518287216221	0.18890157001089797	0.22793828743283231	0.5988505430087534	0.8887035765511178	-0.07115197344875103	0.46023190416779725	0.2719833827609441	0.4878230562190639	-0.02916148161785733	0.09266385814017533	0.3182522206911972	0.777149283436011	0.7115449385877437	0.620143279579042	0.14479254291700477	-0.3570123149892824	-0.09376411711832605	0.4442098449947614	0.41048563702414737	0.1660913284713072	0.1435772990807755	-0.09113747323768154	0.10375542221524015	0.5538875985383427	0.7793573976335841	0.49198118901267734	-0.16483489533730483	0.3635405558801718	-0.2067449625198888	0.3311277047658498	-0.31169225369034304	0.7345791583150938
-0.9109774505965589	0.5701828465936081	0.3767147996418552	-0.6906290850071992	1.0447525016238701	0.53970228159135	-0.23236645636109143	0.35492010205332036	0.29951393310835894	0.01575426917898179	0.5552011343746355	-0.23709296678230335	0.11118580133171267	0.010999400456600606	-0.15537075734528313	-0.5652460259385219	0.5553114631940304	-0.061898558918692434	0.18626294961697615	0.20437191841260666	0.6173587974429997	0.8837175119085655	-0.11297190646999695	0.43157994091940155	0.30458269238433683	0.40129563522701234	-0.048911381730387865	0.10612782801901584	0.2743030291212575	0.7445764632600727	0.6867333013358451	0.6144399598979664	0.16304650211265698	-0.35267523621592545	-0.07967600821163341	0.4204596871546988	0.4033090271121701	0.18663253341834568	0.1849864118660996	-0.10614556615274688	0.17220815891264812	0.548861797281331	0.74678816234835	0.4389433560145001	-0.16152668230523431	0.26496440322197823	-0.23123516405341124	0.3781539612127635	-0.312059052284096	0.7600900181933188
-0.90141513005916	0.5403900542872588	0.3885029358339021	-0.664162697628986	1.0602200792989436	0.5675142189428429	-0.2934087239811231	0.34540008568843406	0.3089216977344453	0.027102142527298333	0.4974683695830362	-0.29743093225878064	0.09341900334197122	-0.06936880064542009	-0.19086644476864256	-0.5471618826114659	0.565954687268455	0.0156238645788428	0.18442909427289012	0.21957365966790054	0.5971054821801669	0.8890108003064225	-0.21457669444299327	0.4451226394005057	0.27380694236708464	0.3797934597183149	-0.025920031991453114	0.10038852385776013	0.278519679041772	0.8000744395737401	0.6505639168142139	0.5977274303077005	0.1361191734770027	-0.28978419333117117	-0.10535887853951911	0.3533417897571948	0.3990378749518738	0.17636240101800865	0.22604705882785137	-0.12238484090762639	0.2199524269099709	0.5072069095238162	0.7023164136860103	0.39817065735420915	-0.0741955557674199	0.2582785531910651	-0.24347230349012355	0.38295694673851116	-0.31531445775168504	0.7621184223562447
-0.9003454647512455	0.5292677291449099	0.3978283261590945	-0.6612508005376688	1.0499486245872407	0.5881465254056757	-0.34396129103112155	0.3694717531373592	0.28758740381707065	-0.004633913989647377	0.41688877599474183	-0.30980387551768507	0.021326273534527207	-0.1563047416256056	-0.17166185095985836	-0.5542015097828583	0.5954174941839319	0.021952902094356613	0.1916688741974298	0.2500273910324162	0.5713552501995823	0.8826699687453156	-0.2998495533982151	0.4853736378799667	0.2729012680475965	0.3609363729329573	-0.029146653791353568	0.1195823967023675	0.2900927400558945	0.8257742844160741	0.6381675815872171	0.5791619516867629	0.1357703157262797	-0.26385468132770906	-0.1288317620249227	0.3415250086305404	0.3690468140976963	0.13033654264260125	0.19694214338980048	-0.13534822556240098	0.2348793509694614	0.4795335970183521	0.729869637253666	0.3019010122083131	-0.021607703937463817	0.2582022924124846	-0.1609331370271221	0.3540691793624163	-0.3484294008090799	0.7031933726358957
-0.9543087600604027	0.5159600088376001	0.4022325086946834	-0.6119164207870708	1.0112256346859527	0.5929270910738662	-0.36119127494003234	0.3850752734862188	0.24900686081743006	0.04985183608777895	0.34241070579515587	-0.33024651818449013	0.010392240029126055	-0.21013058246924182	-0.15932213905849646	-0.4963156804829055	0.5662607317634857	0.02046989841875035	0.2706242153545658	0.2613117570777451	0.5709673396671526	0.9112108558165046	-0.3318390954253651	0.46521051288759585	0.2760439775450747	0.33358729387007446	-0.05663024139154495	0.09853937029055684	0.26844362687706236	0.8450416104159894	0.5949755719076965	0.4940454058057641	0.10959125832540824	-0.26682670654132645	-0.20262164014151046	0.2699311268068878	0.3890180805436395	0.1437525636757773	0.15831796330989484	-0.1598499006634327	0.2738949816207278	0.4236795612484121	0.7561652263944008	0.18276839847978515	-0.0014762646316385324	0.23479030764442332	-0.1546862173490577	0.2767871549550012	-0.3724541953147161	0.6165807968090141
-0.9896716004842648	0.5297250265652933	0.4291537674344286	-0.5554354475993458	0.9824150679006849	0.5738467491659305	-0.36168201208705286	0.3989187205878794	0.18680842438845058	0.066502414690541	0.25248268512723676	-0.3459894258914235	-0.037339167974565095	-0.2600016456203051	-0.17775664032150523	-0.46738471570997164	0.5327584634643794	-0.004079062996233939	0.3102946998817791	0.22799384103918946	0.5681184325822929	0.8877642411431917	-0.367654969058019	0.4626688587714577	0.27625216243883827	0.33376734622985327	-0.06791171752016645	0.08986430403761855	0.27600430035733853	0.8732386076022411	0.5736743126027838	0.413233674276339	0.09746089711615813	-0.23040283116428598	-0.242715415657343	0.2075720528339658	0.38205933917543566	0.145211154414707	0.0831032545369588	-0.1727743734833135	0.2893981199422229	0.4017325565838026	0.7328430736475327	0.15608613972672508	-0.024383921125915187	0.20826536829056502	-0.06687320098919317	0.2452057905425123	-0.36487877456350304	0.5554099250647611
-0.985897820630346	0.4868204277303053	0.4198224191869736	-0.5253012221940336	0.9391153800257067	0.5669412340652886	-0.3565624550165057	0.42499644810141246	0.22695235853367493	0.08790322935671921	0.18884577284527898	-0.3942822712348889	-0.06590251474953893	-0.3047197750594971	-0.16621333163103497	-0.44381368641275765	0.5375356562205305	0.001295242435937867	0.33038252114293337	0.23626956013573724	0.5500460920971898	0.8128976530992311	-0.40503699220564127	0.47233549546144327	0.2528718910963214	0.32551035739737066	-0.07058666198752614	0.10901710320995894	0.2556711704491358	0.8706057629768343	0.5225819711227924	0.3261656746886698	0.09125912326871169	-0.19224367264727793	-0.21810200196765744	0.17655925391501806	0.3679552374732478	0.14493599608442936	0.046516033890828166	-0.219803957081522	0.30904423335497605	0.4067445523311375	0.7409673401449746	0.11144760115313006	-0.07411422925686133	0.19370453472516103	-0.000982145848811866	0.26726123807783403	-0.37678336093375075	0.5199284081215161
-1.0253520701449363	0.4774062992638319	0.38019946417503064	-0.4863644210137868	0.9076240121636326	0.5520657841795192	-0.3915535013346907	0.4651934011147409	0.23678027125569728	0.13581883382642973	0.08483017445187285	-0.4296429982076245	-0.13819428581331347	-0.31009039309633757	-0.20122893160574096	-0.41698325180746715	0.5302280656942002	0.029047116829865893	0.30776974600891577	0.24534825591809478	0.5522271775073625	0.8023972138050045	-0.391964767004458	0.4760444279648343	0.2601984968603298	0.27475919135176496	-0.07797706074978347	0.10184140195299433	0.2631452193248541	0.8717095592447952	0.5546696558730434	0.2601907011763521	0.1307571813798182	-0.2164686822883918	-0.22521344810022095	0.07762124022725507	0.4344357654008621	0.1300743874634473	0.0024958671969380064	-0.17241456837170172	0.31505825388421344	0.3743956271067851	0.7352608985973281	0.08165431280438443	-0.09413122722058784	0.22134112900774655	0.07958817915266532	0.2757494385536961	-0.3780350392405641	0.4525306954725609
-1.0365111628339303	0.44069491453461085	0.3336535114922194	-0.4691324415996399	0.9457040872421189	0.5285757695769603	-0.3492002550577403	0.4573791239119914	0.21811988400494237	0.16428300564749534	0.015120723376232886	-0.4336392336122243	-0.12797673906460375	-0.28899266354528186	-0.21553741050446873	-0.39538736563061583	0.5600238546079989	0.061649364179966804	0.2928566072349365	0.25293753750626513	0.5464430965844356	0.7070019316529215	-0.3923835793599181	0.44646644335916397	0.27124106928130426	0.2970200191587211	-0.08843347506180879	0.0885189012135891	0.30742597960627455	0.8789683749231028	0.5968640767839368	0.19463470238312186	0.11812184260478967	-0.22570553664446832	-0.20958137938565619	-0.010946756507449468	0.38650393276861916	0.17539022346985883	-0.05114554900519478	-0.1595421892882293	0.2782469260152361	0.3860510387322241	0.7390852570502437	0.02670073959631724	-0.100178574516955	0.16957895104556195	0.06309104703795579	0.2517942387865927	-0.43777073903946356	0.4700372280738936
-1.0646843855855657	0.4330913942995515	0.2918003675790909	-0.44258252605904963	0.9418638814752114	0.48988794854390666	-0.29565787840793684	0.4702672742211812	0.2653608647899897	0.1877387861657394	-0.061523671907639924	-0.457616403758244	-0.13707984889988814	-0.2798400972058739	-0.20566139700634706	-0.34020686586972526	0.5141368305286635	0.16918162179173493	0.29863071014262654	0.3317368997540543	0.5299772055409652	0.6800125543170494	-0.41679646577777396	0.47852334090150617	0.24607145196014094	0.25991371349712133	-0.12805654372291442	0.1127743500585932	0.35300452829932216	0.8769538553675875	0.588109939995537	0.1739522574964719	0.06940549150135633	-0.211130704028323	-0.22064899980460914	-0.04001459472536818	0.4433276508439673	0.1349117583035932	-0.13420780716565778	-0.15091497108577626	0.21683173080131465	0.3357292307205824	0.7072345054892948	0.03887749462639793	-0.10568902724950188	0.21626822043334587	0.07274544624773012	0.2482183531997623	-0.4667079581527789	0.3723145332146459
-1.0876989316596437	0.4588444756113404	0.27020217938556756	-0.4398104888415254	0.8888752103602495	0.4702074014425303	-0.2890277521905053	0.5032698325983254	0.26749536579107125	0.199924079692324	-0.18041577096027	-0.4379011011538957	-0.18425741352302966	-0.2951012284020619	-0.22419801274017276	-0.3735100884418733	0.4322995663462458	0.19397613164562427	0.3222432576871671	0.363573085220643	0.4908794791679626	0.6941610623465075	-0.44311608305671096	0.48725036276330824	0.24136010685056353	0.2820727859039942	-0.17527126550278418	0.14271388989402328	0.3544919262942357	0.8303859819230193	0.5732231221396225	0.08576522345473514	0.05696290225734899	-0.22310597228141998	-0.25779713433282336	0.002858007360450258	0.4660849991436457	0.14815990362400483	-0.1677355344633962	-0.18257546653469756	0.1678739959171418	0.2797046334474219	0.6797774667018077	0.025076714888377614	-0.11280147781605818	0.1742003393763107	0.09330397066764162	0.311170974773683	-0.45161831518075307	0.29975756603646236
-1.1022331850958698	0.4364052235387027	0.2641818339371716	-0.4550478493795393	0.8422608778626817	0.4246695500328384	-0.26473815003428297	0.5052457938620166	0.26718593135240165	0.21319485716743314	-0.27252474933607573	-0.46393503191193863	-0.22717227901164055	-0.2801687630222751	-0.2276869404304241	-0.31305633845046743	0.42302417839935247	0.17083504394242163	0.3013287155388089	0.4149548917919142	0.448162191180297	0.7043299318020595	-0.43643857820027626	0.5360821991350637	0.22419815912201185	0.3118913789671288	-0.18587434859291369	0.0692184982447032	0.3699736745297715	0.814946752438772	0.5267572462459882	0.036767933684048966	0.008044432578735711	-0.17122147684498087	-0.3102513985409153	-0.008174861426151817	0.47616154479352346	0.12212115970812723	-0.20269233857892782	-0.14577105418847008	0.104548890640168	0.17756833878038703	0.6526761457651211	0.0652574493702214	-0.14702371740517753	0.17799108669308922	0.10786984455018567	0.3113371030078473	-0.4496046827063972	0.26072235332636035
-1.1131372305254696	0.42281292328844555	0.2748998210921919	-0.4895879618117309	0.825229412029605	0.37525599132406445	-0.24368256173652786	0.5146563608397253	0.26888969366790555	0.16565963484804502	-0.3210850433790654	-0.4081417842582849	-0.27648611243070226	-0.24893354644438226	-0.22159294805976987	-0.3035190867562713	0.4466836762384438	0.16728544442917342	0.32591881905309295	0.4250273063653548	0.4756706824398349	0.6441912528465235	-0.37355653994233295	0.5100641062680953	0.24635641697068764	0.28796858933091507	-0.1960839749072258	0.06776576217287685	0.37927767394559836	0.7778800765094822	0.5056411686867135	-0.012731437985345633	-0.009445740801582931	-0.17035173841853166	-0.27964597697105237	0.022640999384947957	0.480736909713099	0.12722093731589096	-0.24946400618262715	-0.16333179193200983	0.05499407031185786	0.16335034741282314	0.6504976618383952	0.07899444291976988	-0.21540558602760834	0.1489659521933942	0.16413111098014316	0.32100399412323766	-0.39391332546239766	0.24935194647339703
-1.0843914527017227	0.42918507919976684	0.2557984163214109	-0.4415982482537357	0.8596348560185542	0.34465602281931096	-0.203862746412297	0.508057859262112	0.2600408071041741	0.15791427285232862	-0.3791553649902023	-0.3948856438904069	-0.27552642165638325	-0.23571289909002133	-0.24075829006221056	-0.2525661304276828	0.41390303967181863	0.1684146266970819	0.3627450888121297	0.42805165131052914	0.4953193803422655	0.572973004784917	-0.32895462988022944	0.5070885171493882	0.2681150871535468	0.23566251062536278	-0.20075011726178427	0.008222272503001426	0.3441442434602269	0.7212188488595553	0.4655327466160494	-0.048196967209846855	-0.040476525253494475	-0.1412176651958626	-0.30185518428615027	0.047001861919942864	0.502860230430317	0.11596208873629113	-0.3117165609101872	-0.19701402110040656	0.027695079046611948	0.09888243251955439	0.6072026872817164	0.13085610112663085	-0.26895397477835414	0.1355046252963711	0.09994477790660625	0.2857543852447285	-0.38268378017284654	0.2608527045382036
-1.0733808697731262	0.4045633000349286	0.26058050392621124	-0.47515284345901965	0.8285965745717763	0.33262594600140327	-0.18980379555313417	0.5203947687729408	0.25989850510660817	0.12012987954191656	-0.3879496201616489	-0.39286546779652326	-0.3519273369189324	-0.2265569564636917	-0.24866972076567237	-0.2452283871328213	0.4094059666830285	0.18636160373779972	0.30966115127291005	0.3847242144539342	0.5232042243629872	0.4413908923744865	-0.3020922188010918	0.5043831591918757	0.24688550328023737	0.17919885111743475	-0.22387553383851494	-0.033108675796252054	0.36792135904511725	0.6632251476839053	0.4872296792457105	-0.047905846451101415	-0.014194280817999838	-0.14395059500674084	-0.25160203094327904	0.031204377028608697	0.5532168546145557	0.13186605484529174	-0.3213412235398724	-0.1964804063433046	-0.012560948071932778	0.08058041912916383	0.6032421131224015	0.1903153180678035	-0.2612725746978543	0.17322660730068146	0.08696992891374505	0.32348532028223753	-0.3908890943102347	0.3260629712784849
-1.0506259381233192	0.3412893967358014	0.26400999917921875	-0.5243668222548393	0.8283509816823889	0.3700687286347608	-0.1651137445540731	0.5541316536263464	0.25355043616510226	0.0854033899269021	-0.3424385122897842	-0.3922767343322947	-0.34785959806628763	-0.22304744308482624	-0.23118583050807145	-0.21547466713540925	0.4127388133519994	0.22490503739176448	0.2701789527100776	0.4043875832527896	0.5331995225640414	0.3638396193763329	-0.30400686687559975	0.4945339854752257	0.2351094961151842	0.1351794579985715	-0.23321763527649528	-0.05997133506012744	0.3527578996968944	0.6265194171199829	0.4592040420721634	-0.05793330806124632	-0.007851310373114432	-0.12010646052483771	-0.2158987740174926	0.0725151684078714	0.6108251378980877	0.1570737888241391	-0.3213733448314014	-0.16653505868068724	-0.12171859376368759	0.056829490216634124	0.5656572653539886	0.1517707418444183	-0.21484782989544077	0.1527481749362864	0.04442131184644647	0.3740833411229656	-0.3934151757667582	0.331593610672604
-1.081909722334159	0.3242152866657237	0.2858101447376641	-0.5195979617613483	0.8327170350549956	0.4120867880773694	-0.1637529192334654	0.5510145097996922	0.13335139500224574	0.07755524163392982	-0.31404473847432096	-0.35388792913696154	-0.34907385340871605	-0.23646586176861445	-0.24693818809938736	-0.21130347029155985	0.3637677128912082	0.23419040463766558	0.25161283819911906	0.38326169293752244	0.5356062317770369	0.31301968433978	-0.3412721670044624	0.4668515047809321	0.2869014156602459	0.12635717442989997	-0.24924709788287527	-0.07163770335510064	0.3590319532015054	0.5649862483809083	0.4610011524044932	-0.032115847259050624	-0.005020885027388147	-0.1314930900904944	-0.12819780685482302	0.05431943583081357	0.6462901459145965	0.14420108499562717	-0.38573439299743895	-0.09620670347316371	-0.18355892193208825	0.00215436208816564	0.5439016009082971	0.11024434558113076	-0.1945051898295211	0.16546464120046372	-0.005025056062526068	0.394803522121261	-0.3618863965442839	0.34310163258356824
-1.0491119982498351	0.3236266452430465	0.33783369595046436	-0.5177528525414136	0.8472726151847578	0.44845586507326407	-0.15661308184926961	0.5595739276293978	0.07832512406268657	0.06313400607442747	-0.27620469642540635	-0.2963165500689592	-0.31032136126124044	-0.2851580836949316	-0.2353846380746734	-0.2166812804723574	0.3126023234577744	0.2529616999145387	0.20394152491970985	0.3856684858285039	0.5446161046880545	0.18355144708105922	-0.3843944404602807	0.47451651641913034	0.3173820779152373	0.12018648235208958	-0.24688731607124606	-0.12060988804620094	0.3602445592136319	0.5709835316740979	0.40847886141126527	0.0017753476139727553	-0.017846271616494706	-0.11496905465062865	-0.12570093527761117	0.07421071843097343	0.6596261856997908	0.14564966516200123	-0.43660866333589315	-0.11187997143817059	-0.24604857408393993	0.029768088148958392	0.5057627386334156	0.11023644318111395	-0.18655491592946813	0.1651915281102827	-0.045810299066651676	0.3883850436519768	-0.3300145401421355	0.4099242078245412
-1.0382881251012224	0.3451772219197056	0.36667930958182243	-0.5219558019884121	0.81481539503802	0.48482960167720474	-0.17595580129531047	0.5617974118114477	0.06548744685902881	0.07912224749080392	-0.24520163162130157	-0.27732686463585343	-0.3241040252261652	-0.3513268184052204	-0.1985080641342356	-0.22600949480090865	0.294295368056172	0.2644783217074581	0.1519205235427325	0.3724826268230723	0.5160701200858356	0.17643172331543094	-0.39729262813480165	0.48148019161011923	0.29239748412259303	0.10439344328132658	-0.2663496659316752	-0.15374148440951765	0.2934147382600216	0.5939476029304209	0.33176800867758893	0.0054745364654069815	0.04625747062567014	-0.1369983060951609	-0.0983418465058403	0.1494213154297352	0.6953040422475436	0.18002446178443332	-0.4494373829710147	-0.1452426112902738	-0.30010528416460325	0.014568468060087223	0.42256869268544744	0.13486288725439635	-0.1918246851030343	0.20926535724185444	-0.06505334840306487	0.3878188211687383	-0.3069762605107059	0.3849369103881776
-1.0239494292138733	0.3444010726124577	0.34166107601199347	-0.5294186249920607	0.8229959681405032	0.5308594699983444	-0.20409845548484734	0.589649230590571	0.020141718221352013	0.043384152997423334	-0.19875684719963965	-0.31329244487374586	-0.338991971486165	-0.37244502670800317	-0.24026620789913075	-0.21717186802438052	0.2738649132054832	0.1812391441558358	0.09072639068653968	0.3483233594901534	0.5238980512995617	0.07635291352273685	-0.3815218330891953	0.45330014113908873	0.30395273890213126	0.06281927855621235	-0.2468782983784521	-0.24370812247097756	0.2613449435960028	0.5417035723250975	0.2874600982850895	0.01441867121563225	0.0949253531590707	-0.16196437975917063	-0.07230867094198319	0.1592211113626178	0.701162145868684	0.18726663433390645	-0.42499453003671706	-0.11147925974268244	-0.2849269365757977	0.046580621733205	0.4119633840064161	0.10480140633253901	-0.1751889027352116	0.2040448725512424	-0.10462969522419867	0.46867605410984636	-0.36337365008526834	0.45994217515583563
-1.0380115517786606	0.3181275428845832	0.32069197961027546	-0.5418384084220077	0.8130037177867196	0.5622318819546873	-0.20249385713329868	0.6085676743467954	-0.00582443813784143	0.024396031612219152	-0.14822387516788715	-0.31668958793068774	-0.3410917982832545	-0.3674731653929445	-0.21813586015963873	-0.219179441472129	0.3103391541018259	0.2072193131017081	0.03041510617717639	0.3396951478635922	0.541738661071028	-0.009993282855976773	-0.3288078967404403	0.4374265144195369	0.2834616282293204	-0.00010775625724457616	-0.2491067871489304	-0.3648148757644472	0.20621951661784918	0.5161781324121718	0.25278681029593153	0.06413630274706364	0.14040170790464496	-0.13237678067727943	-0.09705594751838785	0.18281163855845234	0.6185582412990074	0.18763564840263272	-0.42938820409288947	-0.07573612629760994	-0.27357016604860573	0.05633821610401564	0.3180993841168812	0.15488377007400791	-0.17361006718774313	0.1992917691581328	-0.15796922315038234	0.4740941718487982	-0.4088521760406939	0.5834908448266739
-1.0306037026319665	0.3287712355014661	0.28911410962855244	-0.5479454980835265	0.8583415783770831	0.6011682061771016	-0.20103051820260637	0.6272554396288011	-0.047560609993692646	0.019461843159450744	-0.03884501376359386	-0.31062768133606417	-0.33421039299538907	-0.3698769356797738	-0.2395406472250181	-0.2466866671205145	0.3098438369767195	0.22014412233843306	-0.03031426221261323	0.3055741788118552	0.5397226060750316	-0.07027961022189569	-0.2826303082735074	0.4010798207394754	0.2694349322678318	-0.017543154951920475	-0.2681332057590036	-0.40793066867775457	0.1797554460972757	0.4971110613713591	0.25853777520929827	0.053738009911517615	0.21260433948304852	-0.16175843081826763	-0.06033609533009978	0.21186629029324244	0.6834969978785417	0.2396476570263409	-0.43982185204530255	-0.043766328331299106	-0.300843939230942	0.09650690059755249	0.2307464980642669	0.1524825035721697	-0.13808749528112957	0.15004722162008172	-0.15633613640480032	0.4605853427003315	-0.436431890953227	0.6466348956021174
-1.0289342832551598	0.3386267077335917	0.25567456893733215	-0.5101743197937182	0.849748004355013	0.6808987843975915	-0.1783315318390646	0.6340584796313098	-0.11742616027106396	0.035343148367946955	0.044016685543216916	-0.3123850303751341	-0.34026832381812827	-0.35490483694990327	-0.23466296273164536	-0.20101638297285515	0.27925625542623483	0.19479390452097395	-0.14645857878439245	0.27974670041335814	0.484589260353145	-0.10087058041373945	-0.2546939566031129	0.38076895475652717	0.2516191566426501	-0.02450894534451471	-0.2865613746484379	-0.471964624290547	0.18642824045611198	0.4432648382851555	0.18988531923313653	0.05728082364250577	0.2304821686608202	-0.21313818870870382	-0.08659502315714003	0.22215880248761793	0.7575483322020029	0.2455111247948528	-0.44025780377538803	-0.026475844147432714	-0.342487703063342	0.0643100172902702	0.2124219922525553	0.1520796583551915	-0.12330896121306667	0.10642650180778201	-0.2241969396296521	0.4922226375894609	-0.5602493676810538	0.6632248236896328
-1.031931191763531	0.32305025033849827	0.24551420550661032	-0.5586950900923999	0.8221978676396955	0.7280540547809731	-0.1768659285316082	0.6230958801414643	-0.1471027881190404	0.014369776470336198	0.13518818888723647	-0.3288205511184762	-0.31658003190805384	-0.33565639201089537	-0.24563145163170516	-0.2026259683301892	0.3016670009250295	0.21940656112662618	-0.24354912671254966	0.24208068107743838	0.47062926050718995	-0.10413163242857619	-0.24183054349455113	0.2694963085915836	0.25060089695125565	0.02846953595577619	-0.299216622077932	-0.49507222235805476	0.2509993836878371	0.46013104034456653	0.19605426402069143	0.10072073448719714	0.2494429341136378	-0.25388309384230195	-0.06302531919679326	0.2776947240720604	0.8457209617705649	0.2855317916477094	-0.4006713233367535	0.01741351039206956	-0.4136829706477238	0.052179240265239346	0.22902501468470038	0.12794401356543655	-0.09146892014098948	0.06707772220160127	-0.19397050898298304	0.5424605544719132	-0.5878389879071677	0.5879127236123388
-1.0071016242545228	0.33053157236711306	0.2367257301759179	-0.5431901915504598	0.8326169454489849	0.7985925559275605	-0.23440192667123	0.6200274526592519	-0.182202660943932	-0.040848880991033384	0.17227951481326412	-0.3151851377858069	-0.2318078247952336	-0.35514375234038	-0.22564431229289778	-0.2007066777678414	0.3360321074885593	0.23229234488297684	-0.21948228227194316	0.24127415516878092	0.4194658017727747	-0.06774637113782614	-0.20166406108908289	0.202546826116165	0.2557405808881249	0.030000609047424825	-0.2544384923056488	-0.5162496720400636	0.2899886474636825	0.48214967541631903	0.17460679213816072	0.0993958339626162	0.2323959976895286	-0.21969093237368914	-0.1159374523356852	0.31411454081576434	0.9627740999214947	0.2860488853895583	-0.38428268907193974	0.10139399490643046	-0.480237111340897	0.06991983822931105	0.16178382259257612	0.1847810086479007	-0.09112484644247476	-0.008436175985467947	-0.17754392393928659	0.5937251046901697	-0.5959012487810451	0.4756138776314459
-1.0261756250066836	0.356208985376285	0.21532643938724338	-0.5554543921584008	0.7797200374626005	0.8159952486000404	-0.27141151761148385	0.6043775508393964	-0.21197988491230563	-0.06483682535740942	0.19858874945848592	-0.28488612521716805	-0.19361078635876444	-0.3433502705930257	-0.24035835998255167	-0.164139346576366	0.3836761226532877	0.2168448379667395	-0.2408926006926037	0.23694500650239142	0.3715355241672714	-0.057313703930023815	-0.18325951617822506	0.16784407589981362	0.2018569825131907	0.07392011308395821	-0.25218110125902826	-0.5456952720590562	0.3275237070362119	0.5110220829424739	0.17617673705721817	0.14117364893728399	0.25625787479620216	-0.2658637386504416	-0.12584277996906817	0.343129203531631	1.1110627600326306	0.255985626476685	-0.3763625879478184	0.1282758492528295	-0.4520824167542221	0.025331551631591353	0.15319314282922578	0.26620249066634183	-0.07766284019694683	-0.03741571738092886	-0.27553851275144847	0.5922850421021764	-0.6202221910233539	0.40057536169587926
-1.0057819629294724	0.37901823409073176	0.22264037395728814	-0.5882435559997032	0.7547257091754862	0.8084941019842876	-0.2891742510281786	0.6051069617926161	-0.20181641365355266	-0.0990780399812507	0.24131020377159054	-0.2985741728764501	-0.1616276381468153	-0.2881767539005461	-0.25367663734835694	-0.19855292908513328	0.4228144523581805	0.1772196866636106	-0.2542787229218908	0.249042386283088	0.3253806096163011	-0.04594421531203418	-0.13826445117891567	0.1324422909195736	0.0723507244328441	0.11701503333275745	-0.245536773890416	-0.6442302074487565	0.33942582155619533	0.5696505742561934	0.1458266328143369	0.14726413494520457	0.24598119288834153	-0.27673671903011343	-0.20748274332163802	0.37190510368724117	1.248020122362174	0.2857343547888653	-0.26907357061117737	0.15148422328826228	-0.42942188668493353	0.011776393088351138	0.11106457763896638	0.34128634709460715	-0.09342961028181593	-0.07562434265544327	-0.3490406599600366	0.5921270385056709	-0.6745971381323075	0.3579113603070565
-0.9872362379302599	0.34596934013738867	0.18458320051551205	-0.6406333578621235	0.7122751883165737	0.7853211495472936	-0.35854359063374075	0.6098324472034041	-0.24226879751534805	-0.11561524626355686	0.29786151969480645	-0.3277968414628681	-0.1712943636419974	-0.24771203625302235	-0.2377001459653866	-0.25482028401709356	0.4550718215207872	0.13611267022850188	-0.20382177634938198	0.19771277491376066	0.29825582485638413	-0.00279172198046371	-0.13096556859108544	0.06689860892002794	-0.02607196284696463	0.1495750358959177	-0.25858001040604817	-0.7391380409619662	0.3864188618941033	0.5970222793195332	0.12489731964415071	0.15062968798180884	0.28253890171977136	-0.2645908930096811	-0.18942162864574652	0.4473733122369496	1.3622187558885948	0.2815809205664833	-0.21126904797610607	0.2079677010706252	-0.42346632969926024	-0.00952448523174933	0.12832297404978746	0.3891858907676964	-0.07398880004657851	-0.07543157441669637	-0.3933063058574144	0.6137345270787532	-0.7002871275876236	0.25240001469890827
-0.9622265418270965	0.33892960977965175	0.17939179825132234	-0.679454220005327	0.6804931098978358	0.7662467922281578	-0.41466550682915376	0.6486491037909017	-0.29471684395232317	-0.16102333337651675	0.36742706394973135	-0.3588310655532013	-0.15215194637432328	-0.17608796202385155	-0.2389444481512534	-0.3149363600779477	0.4108226069543789	0.09874630092718718	-0.19126297222345	0.2604012096808366	0.3450452385904216	-0.05190340878475348	-0.05787863043940744	0.035023950539450434	-0.06264119923167302	0.16633914709136807	-0.24502276540119028	-0.840353473362641	0.48654389030476625	0.6305081276378891	0.11612959953793618	0.2044271647928702	0.2616788640427481	-0.22087052166723894	-0.22180466519382688	0.4415264802903196	1.5059831297076425	0.21505939475596186	-0.1763848569399143	0.2820633221316021	-0.40190963979964084	-0.02269297294722438	0.1168960102642925	0.3888158316515936	-0.010029209077646395	-0.12854853587744886	-0.4010690264511353	0.6012511390638267	-0.7022236012930807	0.17994929321132808
-0.9408850278041931	0.31822885221534913	0.21165155333601965	-0.7217394779740995	0.596461764928276	0.7757462398894401	-0.4690480875714485	0.6250790391353255	-0.32790114846134466	-0.178018382200841	0.42933405075869324	-0.3524057904333108	-0.09983738347519042	-0.12962530614599052	-0.2013934205840496	-0.38247930535429797	0.4187333158398133	0.05520459749995147	-0.18967958933267323	0.306697323385188	0.2918163086670092	-0.02671738553877657	-0.033231615668460585	-0.015613353307891209	-0.11098886205543002	0.21313125454957213	-0.26728276883977636	-0.9021791535111058	0.49175893840466706	0.6949284136097311	0.11732854541598443	0.2046590395787776	0.23984388919625	-0.22689336550862085	-0.2298384108363713	0.43849539856976383	1.6313406235852725	0.2325549756936857	-0.1245768663849347	0.3270537082546482	-0.4479777913241816	-0.02157339273523192	0.06567201018715974	0.42994941839155604	0.06367313499631092	-0.13208763005050178	-0.41759765576704255	0.5983708667023746	-0.6541333491576118	0.13404843573787026
-0.9041469785803073	0.2949077593030981	0.24550208266478632	-0.727559677834114	0.49369364953327277	0.7395990001522675	-0.5246265490308932	0.6086633866026138	-0.337513194652459	-0.18202761638290182	0.49571796714689675	-0.37787684186341763	-0.06955688397984253	-0.08571025646123327	-0.19746843919743812	-0.4048871936348954	0.37981456054592444	-0.011929182146424269	-0.19676026001637864	0.32643866059562043	0.3084882636975033	-0.021801554054119508	-0.02717551207154441	-0.024137366700786027	-0.1811357242679705	0.2521763826497006	-0.30192189567155986	-0.8624490478179512	0.509689008558294	0.7703082462597851	0.09592119915275202	0.21564270396070703	0.2169109504989249	-0.23290671973035426	-0.18394541366650885	0.4669633364175244	1.8221845323093269	0.253140248346362	-0.09241835096322634	0.37043290121413086	-0.5268455659715388	0.07293234030882514	0.15929232354072828	0.4755113258294858	0.11060031529116017	-0.14066375236152961	-0.4209645718680908	0.5517298534911335	-0.5720056612392944	0.049543038661227
-0.8541877398695386	0.27346619990275034	0.2820612436521658	-0.766085399169206	0.38479516512911255	0.729164360932795	-0.6170478133286256	0.5994608340268084	-0.3367380436199758	-0.19441671553444095	0.49801554067116616	-0.377978977008243	-0.01578486172065462	-0.06562832896309403	-0.20869684678468164	-0.4620165550401484	0.35872112181995885	-0.041541816340785964	-0.17890718901309066	0.35404725096567674	0.34669694776419735	-0.04505272525055483	-0.020597270013708032	-0.10312247311531406	-0.2529131644199919	0.26243573088929534	-0.27549263616613573	-0.8920408188309675	0.5219093312021066	0.8212303980313598	0.10334739839088898	0.2720157875038426	0.1714790639270536	-0.23285217457944718	-0.18292079715048165	0.456725522744477	1.8612998424365614	0.23508367810062553	-0.015413688796438252	0.4115045499221767	-0.503100930965033	0.11082520077810494	0.2180018918504299	0.49435971928200484	0.15823647870062058	-0.13099474700573194	-0.4513897633250066	0.5431250821271202	-0.5330778241659471	-0.07499817422559575
-0.82806941751456	0.22920471660756117	0.2904923336459125	-0.8443066061685535	0.30527961644395396	0.6845424454335298	-0.7095864254700597	0.5650574393596896	-0.30203865727309304	-0.20265780232006342	0.5213750919535032	-0.4008717863438592	0.06593168820199026	-0.06852771789206416	-0.18205301951027136	-0.5539614086322541	0.35345515423638846	-0.07460761540322045	-0.14706438398847452	0.3821720560809596	0.3780942136234887	-0.07449521130044655	-0.03717607903909596	-0.1027464999144938	-0.3487513158251025	0.29105929369720956	-0.2878746132595863	-0.853710712022113	0.4803467120985275	0.896584507991767	0.1603008791996689	0.3258718084875444	0.1790466542491947	-0.17937914907292665	-0.18918636922469756	0.4174351400980412	1.8898925788006842	0.2169879792280376	0.01929501180171006	0.49814812005597603	-0.4759244405133477	0.15189237011666418	0.16062043819449862	0.5477010568872316	0.12482277352686225	-0.15872010675542103	-0.43253933167194186	0.5079534962635236	-0.41432564697131014	-0.15206197650884298
-0.8054328095956886	0.19192900042344924	0.2837547785554468	-0.8671078025700704	0.17103445625585328	0.6595332951227648	-0.7916990832793851	0.5200167826063957	-0.2907624307332347	-0.15833376791028597	0.5729789939637558	-0.4094307868567572	0.10166128125146097	-0.07107013291728795	-0.18276732268662593	-0.6216228268879039	0.3298191830585536	-0.09533847076634766	-0.16319283591074943	0.4759234291406222	0.35498143694079964	-0.10867248130306809	-0.024972276861987806	-0.06954756126554741	-0.41848676139529334	0.2484028759557722	-0.3145510032067557	-0.8038035357069813	0.36766653871796345	0.9290032467099187	0.15556261916915942	0.3094813546592224	0.15171398690477073	-0.17820098456646277	-0.17729056095394174	0.3500857958397048	1.866439080263497	0.19591959051760705	0.04530246719397296	0.5559814685362497	-0.3757170968445314	0.2215870121209973	0.16194107488084492	0.6377770631323993	0.13591589181487768	-0.15704738932348877	-0.503953990897881	0.5279617117312949	-0.3665991886164814	-0.13189324843730166
-0.8111419688737735	0.1680017220264222	0.27222637897443713	-0.8938878964065609	0.04489548469868381	0.6063426172922826	-0.7874755311684852	0.48124533127545205	-0.265408024289849	-0.08661126929008817	0.6085194727612776	-0.4165270527283106	0.16521352421405777	-0.04519358049551074	-0.2055519004064687	-0.7032307597569434	0.2924602186315022	-0.12178734523203731	-0.20081844148189337	0.5954299604128073	0.4259588640642207	-0.16575191345808074	0.00650037582850801	-0.04682114633382113	-0.5012123076853019	0.2781679561720974	-0.39339991686881676	-0.7715219921719321	0.2911603294651071	0.9709985325964088	0.17687317370045635	0.3051863374384338	0.16102289293235642	-0.2009332609069642	-0.09788530568422969	0.3218401628319457	1.786058639643327	0.16597697489381652	0.05489749012496407	0.5545045522497463	-0.32802576410232576	0.17651098696801673	0.20291219812352512	0.6853986691202472	0.10112118700760604	-0.11365019453132644	-0.4857675583877846	0.510690674916056	-0.2924578409673402	-0.1458246254157786
-0.7852243443542656	0.12359335297827412	0.2710558812467284	-0.9124698892321843	-0.004830009354877901	0.5789517872825629	-0.8024767469411149	0.4814852298664638	-0.28614974720243214	-0.05376320651285641	0.6490811634443275	-0.44824264798987706	0.20723425923133337	-0.041070150680837345	-0.19282843734257987	-0.7855746682796363	0.26662580260864965	-0.15342317145089598	-0.21449237846157806	0.6376698594156004	0.5108188925769647	-0.20226280847795794	0.03765132849169033	-0.09690591079099577	-0.4285589375509077	0.2879539170215243	-0.42057170917957487	-0.7447979754046243	0.24340797393338245	0.9965566352315841	0.14690264218909496	0.31344623103017427	0.13726976862911439	-0.19082790473209849	-0.1314098060579037	0.23836985480197947	1.626922234457489	0.15434062444521618	0.058911954489473395	0.6126253425061225	-0.28364204420222716	0.1802770678439898	0.22587093700876587	0.7116941851252399	0.10891277597915927	-0.12294417804083482	-0.39834715971127055	0.5220653148243453	-0.22858230897469065	-0.11974017708671958
-0.7780953334942098	0.07274944055965718	0.2621817810332429	-0.9201822786266567	-0.10419419966400337	0.5621964539651381	-0.8178168322379596	0.45511118409065254	-0.279385652482017	-0.042994563553719965	0.6756475045122745	-0.4642895490835871	0.22942232978696225	-0.05515192356328953	-0.19234954538041257	-0.7732654577862236	0.26476797632295357	-0.20218535041586186	-0.22604415671538275	0.7313949122527866	0.5457472207350271	-0.25419512135630074	0.06074863990572312	-0.10620444062139182	-0.3697111162688344	0.2528792332208855	-0.4993099791754993	-0.6637950504618612	0.22857079905730987	1.0203514092894506	0.1261718946942119	0.31350142340506265	0.12663806024343557	-0.14542773629772868	-0.1390578872009779	0.22352934670597047	1.5034970689027252	0.13226876852665273	0.024946198173267157	0.6042232062422437	-0.27682574027854256	0.20233590231727913	0.28909170049184807	0.7568072220675299	0.06921388353433874	-0.1320545119324437	-0.37600412586453896	0.5049042991440748	-0.17110772349402867	-0.11279902480841315
-0.7756086328337819	0.0784302078672265	0.24733179479126882	-0.952508429972745	-0.2205347597342077	0.5592085114898846	-0.8050432202867631	0.401281082340238	-0.25827247694674993	-0.03977947755132572	0.7176226176005284	-0.4605540409601333	0.2522649776139777	-0.058382401529606366	-0.16924684870621218	-0.750528479206537	0.2299046307184449	-0.2269726849148061	-0.3318060333965768	0.7998602732984337	0.5822889947303738	-0.2979978138926474	0.10296051616583417	-0.10212134918520854	-0.35283005898410075	0.21344389211806053	-0.5047074678304061	-0.5958009040917819	0.1725092886958831	1.0489676850435468	0.16630162637356136	0.26687040740295054	0.0912602016364152	-0.11538454138292405	-0.16587768474385695	0.15801699800447205	1.3558267488348932	0.14361918206553168	-0.013336274938157672	0.55387778581981	-0.248008060020257	0.18603167309445343	0.25758180297786504	0.8134946314506701	0.029329899603314252	-0.2101073965318836	-0.37468493650272683	0.4742067981664954	-0.07448149521152593	-0.11094835269858128
-0.7755302171546702	0.08861409350006104	0.23183291701583064	-0.9432148927456669	-0.2993895661500449	0.6056723710660612	-0.820429856616139	0.38364629231573766	-0.18338107884623822	-0.040555532555009356	0.7295784582025381	-0.43162808654510937	0.3365797846990889	-0.08124417306608046	-0.19454951946448323	-0.7170531418538029	0.2705361874855876	-0.2180343963682363	-0.36397426693056295	0.8520880415877755	0.5815024312553685	-0.2932683754930058	0.07481135203368744	-0.08629260529041495	-0.384195691666394	0.1836799974243331	-0.5614001043506073	-0.5504250537283015	0.06800064916963881	1.040125064787257	0.19739588458284632	0.24757201497249565	0.06240192227575843	-0.08353916554203686	-0.2085874145777789	0.12215835528610215	1.2687784765725958	0.21035296909040874	-0.027133061149967136	0.526897706256145	-0.23307351752490893	0.17855606730944365	0.29142920255130633	0.8627494615323069	-0.03389615002308864	-0.252228444791902	-0.35439050726052235	0.5026138872515153	0.018688201419097196	-0.08600068252814187
-0.7785696476679752	0.10204811579877524	0.18993815764568764	-0.9150732057588142	-0.3270055889826552	0.5976846395903579	-0.8180291040838469	0.36753329555894093	-0.1483853490721298	-0.044677566519904656	0.7543992395359651	-0.4284918861307155	0.37672345897569415	-0.10856318070651017	-0.19751522256865167	-0.6824823881008714	0.3178153822459881	-0.24613453860706072	-0.4058719116413001	0.8969392781201195	0.6228977832532585	-0.3334674639751891	0.10178716866622614	-0.06481187491130394	-0.4066209991650342	0.16659415182857137	-0.609093425906988	-0.4953233649894039	0.05629161706271858	1.0650092202196793	0.252225918964209	0.21338008467799324	0.044611661193894106	-0.04424770453307872	-0.20114461177699933	0.09358298600175848	1.199344173272703	0.20998950320938067	-0.03215494067328602	0.4905292021879807	-0.18178054272525834	0.16757448370318156	0.3424667294530902	0.8975977131819326	-0.13307571675453472	-0.29678836770023914	-0.28130610284532037	0.4299506310420543	0.0938525142884559	-0.1744099988947642
-0.761797183929707	0.11604290734499034	0.12127293256829833	-0.9348709649313364	-0.29233831929281173	0.6211009191064052	-0.8077374232835075	0.3286155196402793	-0.1387825418913057	-0.010294806776079485	0.7505516918082211	-0.4046313180316899	0.40565233973471243	-0.1255965877698263	-0.22080638768762487	-0.6436248190538796	0.3424395663254255	-0.24294648994768736	-0.47562926626890445	0.9662002375388477	0.6190651546179732	-0.36177071210218364	0.09998153815015888	-0.07572850165564665	-0.40479482928958355	0.14903808806146907	-0.6132244423904629	-0.46360790413456854	0.05982861919677932	1.0209277885476125	0.26628699571450787	0.1997610201869943	0.06136922865955323	-0.020578361855607477	-0.21141981124512116	0.054838013480293504	1.0947296221670313	0.26287944963934545	-0.058945715026426135	0.49998446760035964	-0.0836222220611858	0.11236193790583375	0.2548576577567419	0.860560036049742	-0.15090643786593386	-0.30910593143030785	-0.23851682960357126	0.3973170671785177	0.13920636314901014	-0.2641130261627495
-0.78030830306248	0.11383942654036061	0.05931565296771263	-0.9025000173476618	-0.301951294780092	0.6269363015825362	-0.7340374792851936	0.341611539347097	-0.19356419724171026	0.03510434381430986	0.7740932798960475	-0.3730548139315063	0.43828595115462327	-0.104721806712416	-0.1904806313919237	-0.5600133038899078	0.33167154966877527	-0.2492593348427333	-0.484844420048129	0.9711171196990186	0.5945524350104453	-0.3699975712304219	0.08246271884511204	-0.02144053851087572	-0.3667230200257613	0.14409305028303884	-0.6298318363716933	-0.4461538557405933	0.06091800320881609	1.0319872080252783	0.2576741628166726	0.1405330555404052	0.062081055703997134	0.020044441712973815	-0.2168616400309634	0.0495304865642738	1.011921628987975	0.2825883602240399	-0.14777310370587005	0.4273448166679558	-0.08654073427268334	0.12282246065252204	0.25249864310516623	0.8637846404976803	-0.20300276322680225	-0.3850030047582026	-0.14107021035995237	0.38803662769146496	0.18897083977306386	-0.24938725307758713
-0.8052493783633491	0.13630251565389304	0.0311304507195103	-0.8803037472137925	-0.2903298812686211	0.6201974725717387	-0.6574624969451407	0.35384846711923706	-0.25798201385512287	-0.008883218230915323	0.774763264374735	-0.3287166392420854	0.4350812832488865	-0.07307383145406468	-0.19093408937906658	-0.47283740038922034	0.3398385955561331	-0.2654289314279411	-0.5281374874395255	0.9842065009049046	0.5854872126885462	-0.39724546956960677	0.0485817510009659	-0.07365570043198745	-0.321780230689279	0.11425614617778493	-0.6235137440157843	-0.46362047257773603	0.029378605414288085	1.0176263067994429	0.2434099643718121	0.08341339694506784	0.05364645774584342	0.0055735916713499966	-0.1550922941026683	0.040123434345572216	0.9620088994116456	0.36765942401262813	-0.18048788628556983	0.32927432827916625	-0.06548604325593357	0.08769645225568445	0.3039277882434518	0.8544427322069647	-0.20185950016491852	-0.3705802871111596	-0.11502479478635494	0.3908268961411672	0.21370014970712575	-0.28338745951280475
-0.7995367795454635	0.16108991076494325	0.027096406354472913	-0.8426303769937189	-0.25562040626885907	0.589884148961705	-0.5834954181540761	0.3597825830913099	-0.3081932833505682	-0.02919198144848103	0.7167699866236997	-0.3090812787901022	0.43726934733128286	-0.005041548586857408	-0.2122025909848566	-0.4203520194189765	0.3637499136507018	-0.26160140076495203	-0.5442605969918759	0.9934838386756472	0.6399163275989842	-0.3816802510404555	0.028367328747818766	-0.0628807084477658	-0.3459897782251333	0.13622971364257372	-0.5968875791930344	-0.45665034077719957	0.04004261573673161	0.982640647398606	0.2674308531386691	0.026540912379985727	0.09668544637702911	0.015071948223305195	-0.20443786233342215	0.07205503043988928	0.91686744074385	0.44007811720429507	-0.18924093822727192	0.2367831734933609	-0.08558848734519421	0.058590410172407716	0.29784701837987626	0.8186755625514877	-0.26460047308840895	-0.3924337154219608	-0.049314156098769504	0.34397676182148124	0.3166122205299324	-0.3182316983367717
-0.8085446007733456	0.17635597556224406	0.03462485312562853	-0.8381009993110883	-0.2124490530919121	0.5827994750270163	-0.5033881417406236	0.35967303714921445	-0.36482619597499816	-0.031253334056431714	0.7166131407700798	-0.3158795921622013	0.40135154415225277	0.04867730553125219	-0.206991863880808	-0.35889734489674247	0.3550299155566513	-0.28362146702795155	-0.568878574212653	0.9520890872322791	0.6300299138476404	-0.39717587152693024	-0.010750975772997651	-0.06839824954751077	-0.31250333356086346	0.1292109033927679	-0.5396631270940409	-0.4646129183260137	0.009324340275953847	0.9478144533927741	0.2307437946671374	0.030678445636012287	0.11377827024588727	0.03905494568056857	-0.24463576949954327	0.045931582904332205	0.8011543949376343	0.5105922724844152	-0.20688255380931406	0.14347550404444015	-0.08050677858385089	0.13678748483387304	0.3083107984639494	0.7457390894202302	-0.2778023689241356	-0.43349088498006394	-0.020493989969358046	0.29659779012662635	0.3209610457804958	-0.3436606160600714
-0.7964601512632241	0.1845357038194507	0.049965440966385596	-0.8224912811143991	-0.22968801245089843	0.583746069365872	-0.44455919352375234	0.34321289562187757	-0.3942592499153358	-0.031372757507269866	0.6732859616480631	-0.28713138628019114	0.3855236060918796	0.09488914283291192	-0.18260194705583677	-0.3136165666080773	0.337638695573729	-0.2980010200224222	-0.5667804235760036	0.9298561955830807	0.6321113858067674	-0.38510193427926515	-0.023473008389778147	-0.011322189699495874	-0.35804793640308563	0.1233830621029427	-0.5455870663712689	-0.47511366406485367	-0.006639577491957623	0.8931186047739326	0.22573092730507444	0.014370040672612747	0.08140330624552063	0.03155826712954835	-0.1994148744776178	0.04994481679866364	0.7238012728732965	0.553972069055326	-0.2573799008674805	0.03038940685758295	-0.09282977367216265	0.17683153121753878	0.2907557586094609	0.7226761440493805	-0.32761382261027666	-0.4577941184032609	-0.04549302038795466	0.27695206302166236	0.36402484955936404	-0.39137756111191385
-0.8069584378494813	0.2060978138099768	0.06175490014116976	-0.8037549625943858	-0.16904738496581923	0.5783979148365849	-0.3760489134428015	0.3437773907770146	-0.46351407940803585	-0.017233842223348082	0.5885039114661145	-0.276528099964473	0.4199695120850448	0.1347867456675454	-0.16055857095831935	-0.2989796002436115	0.3376611628949703	-0.27078944783174735	-0.5918363556872871	0.938140641442615	0.6485434166849483	-0.3542541764193924	-0.0062688800841706775	-0.013456933283116696	-0.35337186176174884	0.16984721410165574	-0.4962180520274493	-0.46618680162152054	-0.037793629632831505	0.8451796100991451	0.23467807182405517	-0.012960936475774256	0.08108945486152688	0.04667274457530976	-0.1997845885172051	0.0492645739074112	0.6415793661570423	0.6082608870678391	-0.28881540839912734	-0.04569510571328439	-0.07589798930231313	0.18850871306977462	0.28904009483904014	0.6956943595299602	-0.2954018290808459	-0.500887176002721	-0.0018286970789290896	0.2856589663797284	0.40200141413944557	-0.43003311347942763
-0.8383835597043063	0.1978513418382646	0.09684913224248755	-0.7446708499402596	-0.09726675186629032	0.5853288115420295	-0.31717908483793555	0.3317702057741708	-0.5257575523918755	-0.03238349469499979	0.518896220997052	-0.26439215116023146	0.46411193468684553	0.1782381287540216	-0.19497832054282058	-0.19909803566671203	0.37653591483430626	-0.25864713306357784	-0.5481325121694461	0.9570134749174682	0.6706295243031117	-0.32554180823924983	0.014906665998113185	-0.02670302602003193	-0.327519117862578	0.1991281902730344	-0.5040831923634779	-0.4944072298006573	-0.1041562915243008	0.8175987744753757	0.2207423603739656	0.007570130107849469	0.0650182510480174	0.01928477480963173	-0.17444408106934106	0.08965087956922438	0.5565379066535153	0.6169555592671201	-0.28787114838381866	-0.11593541771991522	-0.11942318872577229	0.17585905868322893	0.35295435918604	0.6545816096115661	-0.29837880331983524	-0.4946466978294163	0.014395615693360703	0.27221977067467773	0.38627295393928474	-0.43954545170341375
-0.8622296155371961	0.16585805121784364	0.13338820549196578	-0.7398179301037074	-0.03634103801629952	0.5194829043638418	-0.24214060999221448	0.3110706749097397	-0.6611524967589002	-0.0695025894175337	0.45270038027487314	-0.2640176484504902	0.46252035465312424	0.19699710334034506	-0.15350520068134962	-0.17296700903016282	0.3246861801087698	-0.2664535827404425	-0.4975597056638379	0.8794976846599536	0.6939104622980932	-0.3266982471993117	-0.033839958231450216	-0.043784291820835916	-0.3258141663472873	0.2089775354990268	-0.4768429112466942	-0.4637681052817021	-0.13653243361775733	0.8165166387495368	0.21071768489939485	-0.034228935376858935	0.08410918591882391	-0.034885966244753465	-0.14907164640252238	0.10299838618850558	0.43119198390476654	0.6426157155111542	-0.311691330639484	-0.1975975433904284	-0.1028862528919158	0.20512922574223177	0.4023419577969527	0.6164800922533141	-0.34194833099220084	-0.49782603716307	0.028251054386194595	0.2756031229549519	0.3569259408294624	-0.47061600636038065
-0.8812377639563778	0.12815303946202852	0.16651830322070144	-0.7429624312160437	0.010015270122881134	0.5049078388872966	-0.18861339099681912	0.29889215935124264	-0.7535270275315215	-0.09862936495111978	0.4258394512027196	-0.20564534032902	0.46367834769650845	0.2202764495821654	-0.13839724019402425	-0.11701849945583973	0.26551106260105584	-0.2860940928238136	-0.48695977050989947	0.8392674345048892	0.740447335356098	-0.30693491707692966	-0.06930825090136611	-0.07873474378046344	-0.319138625414345	0.24530194792429355	-0.4451930925019291	-0.4467912806747515	-0.2175775275514768	0.762099779441326	0.19377949943280298	-0.06441970623009766	0.034200565969329945	-0.07080794020857725	-0.16063908296334214	0.11885267839708817	0.34249710988274407	0.6568125876866013	-0.3364447451580273	-0.28784204421962645	-0.15379042998087247	0.21341097745670093	0.4416032829438654	0.5710240840629583	-0.3302908762594727	-0.49167858674381104	0.015259707580116421	0.33857068385355327	0.35679412164111035	-0.44224173169374026
-0.9042515928026248	0.09938149463829941	0.21845493356761897	-0.7086967621366562	0.030943393712059092	0.5194181447745658	-0.15865298259301636	0.29979292894881837	-0.8189760316121022	-0.1861912945627143	0.4061293459251929	-0.1509430058564206	0.48119050391051477	0.24434919384754336	-0.10249847457658741	-0.11525791174991955	0.26504320682869825	-0.30879817079671495	-0.4616645175995996	0.7715329589411974	0.7848253158718544	-0.2948531732047056	-0.10055406895693633	-0.11217852737750462	-0.2824419060231295	0.2760578081112809	-0.4032764592898211	-0.4073639487774744	-0.24199858192560555	0.7893332314148155	0.1916521524746722	-0.09711854256421219	-0.03852521309093694	-0.077860367457824	-0.1376340621016578	0.14031701861537554	0.3159039700093797	0.6150858464955443	-0.3603003528484907	-0.4186238675134259	-0.21831661272018077	0.22345282804878602	0.546800503310635	0.5898118239375936	-0.30722675593453086	-0.5106136851043144	-0.037280575460180196	0.36100591404380106	0.3485107125618933	-0.4432989695760611
-0.9053302515883438	0.06238731488375323	0.3034977939546895	-0.6734598291786849	0.059055281192642674	0.5020305378487776	-0.15450446410565158	0.2575986672574419	-0.8436073102777069	-0.2904082448793092	0.3591098487596467	-0.18548409963793738	0.5304196957136461	0.2308287362701134	-0.10172902958599192	-0.14727680256921122	0.26952246893588305	-0.33222244086587427	-0.4941961843070485	0.7393406426731437	0.8224945561499043	-0.2621411669370645	-0.10073923528582993	-0.1507377344588067	-0.31359637428473863	0.31948165806091655	-0.3984077042174349	-0.3842644070820353	-0.3075097659512799	0.7593618410745039	0.20655358797443793	-0.15419388949495533	-0.045920774775514484	-0.12224581865902365	-0.1463554921633321	0.15278854182336354	0.2967245101396928	0.6365736199334301	-0.349894211540256	-0.4401627582496467	-0.22603576945004092	0.23557898683296194	0.5609724953474304	0.6005198240171857	-0.3142046532628612	-0.4698279059002036	-0.12082643999924832	0.37247221958773763	0.4123481483561209	-0.46117116551962656
-0.9167570924968377	0.048228868054683884	0.3653071874848476	-0.651328832297727	0.06099848241200033	0.543128049819636	-0.13934307957657918	0.22137521591765194	-0.8733399321274404	-0.2948267644902559	0.3311201172955514	-0.21574084753146341	0.5690204197303931	0.23843389860429437	-0.1259571074277019	-0.20742953592431806	0.23319315972318894	-0.32989955885788136	-0.4749949249913293	0.7140085543682582	0.8733313803427046	-0.28224759159302176	-0.06535860604981798	-0.12168250275326686	-0.35464642443336153	0.3271562148998413	-0.40145362971743664	-0.3496199208210542	-0.3203077897904601	0.745482412569235	0.21448020910267415	-0.14742116666991967	-0.08542947741946531	-0.1318342056251663	-0.1892949848871988	0.1795383577213253	0.25078825798818516	0.5680688090222293	-0.35380704213078673	-0.4419159899594637	-0.2021021881466544	0.29571675828868826	0.5515887825130954	0.5990486451915356	-0.2872630105492378	-0.4529728926749318	-0.10470277902319185	0.3245867091156363	0.45164461107039183	-0.4618115448700257
-0.9403990757139711	0.0216759300682547	0.4313116062796138	-0.6657499894514909	0.06022599155852297	0.5663968647065125	-0.14080439173698006	0.21086135101528725	-0.9156434969955685	-0.3465232326916969	0.34103845216031725	-0.20068223991082884	0.618238306131344	0.1959246212370373	-0.08303970041575978	-0.20719411096634813	0.20585365435811465	-0.4010223551350512	-0.4575645744374855	0.6518600339957448	0.8755850185085359	-0.3027084899302151	-0.0544636851255063	-0.17087529722700268	-0.35912742919259083	0.31728480252052604	-0.3683185170659852	-0.33261021716678096	-0.3327101764006983	0.7594491963472642	0.1778452034004229	-0.128526613935449	-0.14153987121640624	-0.10837643038861677	-0.16151867258569194	0.15944361536667856	0.21624793627958497	0.5259772645588386	-0.3657108804811661	-0.4364270668664762	-0.1871015788178801	0.3038343591259117	0.5892461373906972	0.6153856913556198	-0.31547046188205563	-0.4554277471864926	-0.1229232167048071	0.3375986401348031	0.47012496669750103	-0.4579585554237601
-0.9379243636589697	-0.04748328141895346	0.4649211457527416	-0.6579899708557901	0.06542219091159365	0.5984759053452369	-0.16438130168180848	0.20287257274452236	-0.9639813809667419	-0.4319742753197168	0.3271970741334839	-0.1999662709303887	0.6876321220931081	0.17612680473472964	-0.06426161633620874	-0.20629247594175784	0.16225156849002303	-0.4310486601804174	-0.4605299480747834	0.6289235311792313	0.8660345622947181	-0.2725803440758558	-0.10202286850971479	-0.1774594925349343	-0.3656851642150081	0.35011974068596513	-0.3746511062191683	-0.336649536328553	-0.34989687637962186	0.7602840377003586	0.2127005078483153	-0.11193619757989204	-0.20691310734683874	-0.12801935164308678	-0.18190855440423578	0.20472132523358882	0.28206180654330015	0.5106175769872623	-0.3580222645673524	-0.40589787351095535	-0.1723870924946652	0.25606689417332357	0.6387800707645429	0.6170937295611332	-0.3327492432836885	-0.4203593135509231	-0.18681470661206057	0.3597120493061795	0.5262997213637118	-0.4337664153053547
-0.982962421503713	-0.045423608528562386	0.48595085636358426	-0.6498193495922491	0.08394306494399509	0.6054159586470993	-0.15305553680541123	0.1948969522756168	-1.010978208595857	-0.5026176293648514	0.3405503109338978	-0.23185444605132552	0.7052519498545101	0.1518947777969341	-0.0638174931060566	-0.23967053999839177	0.13476355762388012	-0.44775349877498166	-0.45369008580123305	0.6335880101658027	0.8358633251609747	-0.23296450306918276	-0.15113389631004007	-0.22556359079785673	-0.43473675742499224	0.3439785927703433	-0.3667986363122552	-0.3457536640943037	-0.3931783731586228	0.7787464854604178	0.2686743697456163	-0.14297037787685415	-0.26287867520126346	-0.11968148417289204	-0.18756915301781368	0.2650743224755837	0.3258922889390527	0.5127708696818987	-0.332548923237491	-0.34598322050014085	-0.12862388798535834	0.26569121227764775	0.698265781459056	0.6103691060781375	-0.3689871058918711	-0.4055211937154394	-0.18168417427810624	0.3175393807478251	0.5546838806151546	-0.4502445663995081
-0.9704594765724124	-0.046408745754671396	0.529373642796503	-0.6578457198883514	0.09265674267379065	0.6197036677678502	-0.22396572852459745	0.18677132935442986	-1.0170206371750181	-0.6081596094223984	0.40421076896533775	-0.24379738796723194	0.7476176705980148	0.1416396763450152	-0.05306429139764339	-0.23800392419185581	0.09915250422493235	-0.46166042965955845	-0.454292948358467	0.6271539942537944	0.852173478915422	-0.22513943370594802	-0.22115900216050174	-0.18337806810507165	-0.48926859390032507	0.34816320583553917	-0.3556985413715935	-0.4059301131304798	-0.4187246359184087	0.7775691503148766	0.3122461640065663	-0.17153695849244252	-0.26890424260593493	-0.13388046870879186	-0.1599390905224061	0.2816946413106759	0.34584761684521514	0.47418236353778626	-0.31080017392253956	-0.2827638039798187	-0.14184354025882467	0.2830642676858054	0.6774005632780584	0.5852355476317856	-0.4038745244722245	-0.33874155314033627	-0.2463155532691231	0.2856407580658738	0.5914789496590377	-0.4386180177568593
-0.9528921788178065	-0.0548764254658898	0.5426973389530382	-0.6758112244134632	0.05969506403769407	0.5917196122750153	-0.2314448127572653	0.19574553832946262	-1.0334533320283215	-0.6886123295126685	0.4162360080751715	-0.26332540152846423	0.7799098037237868	0.1375525441495036	0.004676082085362754	-0.3081137525778345	0.07795941769077143	-0.505416938317682	-0.4610387762345818	0.5755794610655484	0.8452721165324298	-0.23472491013875305	-0.325918335003838	-0.20742321218656987	-0.5176545723324828	0.3782169314600402	-0.3407072549165589	-0.37295805932787274	-0.4347739553009891	0.7648025974229753	0.3467675805331353	-0.2100717687813379	-0.2722987934063726	-0.08553038614341571	-0.137638664460238	0.25596030176892726	0.4072036532326992	0.4713375336054848	-0.22541623230793034	-0.2387467182376101	-0.057162580985769984	0.3193824712034079	0.6263767178320745	0.5616148416542194	-0.4474872229241928	-0.3324614520347538	-0.2538822980045551	0.2915536250263389	0.6212237305671169	-0.41676017596199977
-0.9616557854343574	-0.038923129244769275	0.5428979463355753	-0.6818023759232406	0.027838744378092823	0.6167584221967808	-0.30429588498588656	0.15595455485314297	-1.0600190103718352	-0.7131407296513539	0.45453593258006164	-0.3219180243640237	0.7251324278951323	0.17674966376833193	0.026087514063135236	-0.3099474780117204	0.10010369843143536	-0.5468544866180824	-0.4818685896989684	0.5667722999128485	0.8539184401748117	-0.2434934696219683	-0.3822964236054843	-0.23795097964497702	-0.5360465298920812	0.38958104590748677	-0.33192801731610255	-0.36598662040924645	-0.43636774187856525	0.7289933025932475	0.3732599228222082	-0.21392565264354127	-0.3220724550576331	-0.03446877245623171	-0.13717330025974767	0.2811996079771231	0.45721738546111973	0.3923798046543341	-0.17707080265922753	-0.2355788188282269	-0.04849883665846755	0.3282813395610028	0.5321147119556301	0.5479012363737784	-0.44128420231359167	-0.3107638867952661	-0.26231815964874916	0.2016643707538801	0.6393345998781901	-0.4158840532939988
-0.9298259651732662	-0.039798959336150144	0.5903880766990482	-0.6781953049662589	-0.0005042038060949355	0.6062898730793734	-0.3156954976095844	0.1427162086380392	-1.0532428672869043	-0.7038542385250028	0.46666262261131763	-0.3930947307768581	0.7140686855803308	0.18526997222135705	0.05808371366560312	-0.3560667285313725	0.10810439301282218	-0.4873187753338345	-0.4760130482253692	0.49141070982640633	0.8204350336673281	-0.20392182204923687	-0.49040673761902537	-0.22720171235669545	-0.5434702631404708	0.38658085208335946	-0.31436817233906855	-0.41090020343306816	-0.44308645604642416	0.7307637494792265	0.3383171492846364	-0.24986220208992266	-0.35757823358441615	0.057069093350463326	-0.11299211378877116	0.330541631461757	0.4562427249284813	0.35836133674546083	-0.16524049195273868	-0.2045131259618866	0.006041288168289398	0.357493331808125	0.4189351375656075	0.5756199923401077	-0.4755621115277867	-0.3285715137267121	-0.2877347815046489	0.13898131935881267	0.681091234454805	-0.4234134278538442
-0.8935261630391738	-0.04852705395173835	0.6087563600353709	-0.6665999582211465	-0.038752708627035046	0.557691463966126	-0.3433785924163623	0.1461784046268517	-1.083837796763682	-0.6987948815025019	0.44236873185939574	-0.47537603100855985	0.7592736505421349	0.18217439161912244	0.08295359839057978	-0.32387681357148096	0.10392605331706883	-0.484148943372486	-0.4681510776572854	0.43328478194761805	0.8240127762188034	-0.2088466113047862	-0.5404679957274867	-0.23805157674541721	-0.5756062945268802	0.3667979073619315	-0.336165533892948	-0.44732257139058895	-0.4580820427259839	0.7598394299236153	0.3585781009094793	-0.28356040190808957	-0.3744667589519789	0.041792069204379514	-0.1432985924444227	0.3025248327509953	0.4390929816247298	0.3170822906047717	-0.07286877527725458	-0.20465162001254117	0.06135567629737376	0.3897885113803609	0.30196527784323307	0.5435825556289705	-0.5673987055528873	-0.27955729304649524	-0.23753718794117837	0.1384436508557528	0.6803660930227965	-0.37575712430851926
-0.8884503931131726	-0.03719343727889633	0.6121333859729814	-0.6540617392049471	-0.04700155502497358	0.5213513628394206	-0.38669914607863426	0.15900303057843354	-1.0735343211922623	-0.7041754518735129	0.4244954466606618	-0.48339648803192914	0.7422310600715497	0.20871422726656622	0.09662118694568067	-0.28218718851433733	0.07670229540022942	-0.48918282426029974	-0.47165119863529226	0.3772845078023782	0.8230981778183262	-0.25665557094372365	-0.6386105027438955	-0.18948720951487227	-0.6316426647665637	0.3213192298268045	-0.34206447475597745	-0.40944402360781507	-0.4541164403241929	0.7607385780008263	0.37645387177287726	-0.2742894809129801	-0.4056471582266513	0.09448405600126374	-0.11368759591829806	0.276515360428002	0.43357008934023644	0.2702974295589374	0.014263211483663118	-0.24672953032327047	0.10304171260389014	0.335929825035191	0.23991276634688052	0.5286908605540872	-0.5503635676229677	-0.2541944580595023	-0.1823389255643062	0.13331806422816886	0.6642829440787171	-0.3848629690778617
-0.8588544037918455	-0.03679015299133205	0.6713760489930448	-0.5932882683601074	-0.062047366062246555	0.4683174743980535	-0.3815742202229559	0.1438516505723057	-1.0515984779215388	-0.7080432396489733	0.42152721122142783	-0.5268049690857177	0.7198669340724135	0.22828067179422282	0.09811644167007358	-0.2645592746320511	0.12633773010379015	-0.5132451847797546	-0.47375937164478443	0.26420199355633	0.830606027249997	-0.22229504373747705	-0.7221762575513957	-0.14102301966604208	-0.6147938220250234	0.3236595218637943	-0.312234061143296	-0.41996011541576045	-0.4373144052781369	0.7827531254570465	0.39247199307646885	-0.2891435733950147	-0.39391045920702694	0.08750886296520287	-0.10316423727550486	0.26278584933301996	0.3982116310896634	0.32389787505182976	0.09525011913270019	-0.2760491192793358	0.03551223036892052	0.32792547587053816	0.23031670687701408	0.51537526691501	-0.5881802528532345	-0.25622084134948736	-0.15347728786772588	0.22258587203098026	0.6671930829299404	-0.3220364876860806
-0.8468154640316948	-0.028782966770940673	0.6685497258700345	-0.5618031973602492	-0.1101995187322807	0.4371455281489558	-0.3699859562518132	0.13153361315887332	-1.0399950726369367	-0.6947578693744443	0.4188628833740499	-0.563348353196695	0.7013999621941022	0.263006644601417	0.07654046093966661	-0.26792232493188994	0.15704194382604122	-0.4790747074383523	-0.4818211381612308	0.1511202934689267	0.8230039300407344	-0.19360794785039803	-0.8149878683095773	-0.08676110616073816	-0.6101000484844615	0.31312949886056685	-0.3368427397921342	-0.5122126139412149	-0.4419923416017997	0.8175066439508217	0.45321688943167127	-0.27361300166470104	-0.4124338827804312	0.038488122365213075	-0.10920729188714029	0.30564881864735344	0.35507127491638546	0.3267711079975305	0.15157363274036478	-0.2637545059145644	0.08196431773952403	0.3674139994234789	0.20054410856692373	0.4983579623129238	-0.5416544315548643	-0.2343427600898179	-0.14173292297619827	0.2251255572267926	0.6298292133333381	-0.29914238692530803
-0.7809390890820143	0.01243032345490513	0.6704746477542496	-0.5377383221142412	-0.10500444421756013	0.40030476170086493	-0.4187409634817417	0.08898581125036983	-1.047002046167038	-0.6848868272075654	0.3941033809907755	-0.5926377299773351	0.6361198125919852	0.3262972214482446	0.07638725934627762	-0.28008714648178	0.24164747301274953	-0.4592826445477941	-0.5327666075444386	0.005556614732710996	0.8346280033102766	-0.15933779224709463	-0.8537126884994637	-0.04791732978508463	-0.6293192958861159	0.2894598593816492	-0.32429901496845204	-0.5157241979997208	-0.37439342153526495	0.8321474386016281	0.45583884362293514	-0.3321410329003463	-0.3869129427550092	0.06656571596341829	-0.05267223467188888	0.31082889358281174	0.2807326578258993	0.31886323237316266	0.22487960626015005	-0.30336784046994236	0.07653711366931068	0.3886474301878631	0.11535086564836923	0.5557404568792093	-0.5005241821839155	-0.2216794209304532	-0.09998756778527058	0.2492327701419817	0.6815826648447387	-0.28093393129073174
-0.7124181783411834	0.013008438440323736	0.6902783133621482	-0.5245825701421882	-0.11560962643642045	0.34695922558989667	-0.47178967063601895	0.07324877300686257	-1.0509892052576024	-0.6813294930218621	0.3796413745569191	-0.5740549268407389	0.6556379221611752	0.3552656821265418	0.06460155580805446	-0.27901631487548667	0.29233840617064305	-0.4290216730104984	-0.5607015558377298	-0.1007188068509243	0.8013068614059122	-0.17931415059896266	-0.8856294109855811	-0.006508557516554344	-0.6211286527813706	0.2645373807485136	-0.2650197845406647	-0.5361701642894473	-0.32521292533001867	0.8542822077969342	0.47162427895381176	-0.32724702920930626	-0.3502258297988022	0.08240809831360783	-0.017950818626521	0.2839994511129881	0.2207066335979701	0.30263925897986116	0.3212510789830583	-0.4112475393224818	0.04090025174814894	0.37749463754040313	0.08207437126757104	0.5571161123439442	-0.4568510317151201	-0.19324472455616987	-0.06982951981760438	0.24058141457834598	0.7575648757639819	-0.22620663836308838
-0.6379941819037029	0.004725123938203848	0.6844773490513354	-0.5085784237294526	-0.14518599997630866	0.33931573132085346	-0.41923623930052933	0.03503505798687158	-1.066540091124629	-0.6404295572716768	0.3220067412489812	-0.6170222185267032	0.6094666596583158	0.3945458705704496	0.0696847643534237	-0.29273173171874384	0.36632873140843153	-0.3986804973999497	-0.5654157629563052	-0.2496961001349142	0.7563519769565487	-0.17971912917162375	-0.9466950075548877	-0.04454441596792581	-0.6543338250111902	0.2402845697916467	-0.244767188006705	-0.5363955164754206	-0.28784692680311946	0.8405312653998539	0.45919212863011605	-0.32535489165549714	-0.3755100657935804	0.10175983878836288	-0.043054449253032936	0.20710103634283125	0.18612140787729514	0.2984284625877597	0.38434269091955575	-0.44605708755437157	0.0756375929821996	0.3394595518297892	0.08229907881434562	0.5775657659224717	-0.4179875843333038	-0.2701421729658787	0.00846259339906813	0.2680098675076471	0.7847259703812234	-0.2142211263641601
-0.5733046060367629	0.01788339934784494	0.6923596262058223	-0.488908625983428	-0.13094275823736495	0.32135050762872963	-0.43846515775087697	0.01728997591409982	-1.0573118934696917	-0.6032190539564208	0.2888214412857236	-0.6465235001586904	0.5640671425120714	0.4039334690634234	0.0616591009311148	-0.2575641679744481	0.3955028886576018	-0.3288834086711265	-0.5812653366534815	-0.34767296928834995	0.7485781450071061	-0.18073359341725256	-0.951850842813097	0.005639050085777167	-0.6947163465325606	0.18724863172778383	-0.23597875007663882	-0.5595213262170757	-0.24227278548872713	0.8466113706601052	0.44500192312825	-0.32484445833441583	-0.4196648983078866	0.05063298060573773	-0.057393948584608986	0.16489481376768103	0.13475320096826376	0.2866659339038741	0.3823503064697139	-0.49657193227920027	0.0850850592861693	0.3224414119869903	0.04244204987645626	0.5744760763505073	-0.3656904502203641	-0.21798765668850084	-0.000581527482830868	0.26074711849349563	0.813238324925805	-0.23547268576683494
-0.5210361644043784	-0.006346422586148502	0.6903349226235281	-0.44197367790736103	-0.17009496277232233	0.280676278037784	-0.3765881841918033	0.00584102053005762	-1.0484181151631735	-0.5780002524165415	0.2637484213931103	-0.6180397257739386	0.5819403656975537	0.4018334185979734	0.03086765283654791	-0.23558759538411594	0.4059869789074891	-0.2851914174851784	-0.6339667301024388	-0.4495301948758172	0.6956075639629471	-0.16789923801129453	-0.9254055853567401	0.03935397197802857	-0.6863149719298459	0.14666291114167432	-0.24543602685675356	-0.598012057729597	-0.19214695963514722	0.8597259948385443	0.4422736701287563	-0.34927803932326545	-0.43984584261826526	-0.026358360147110564	-0.03913602390621019	0.12939074816079557	0.07217184227251847	0.30318304758185677	0.47893139013799624	-0.5069375638713669	0.09233817372704975	0.30918216534861587	0.06978559246596325	0.6041803120927903	-0.33693493679271386	-0.1929368448676156	0.03933942687163029	0.26259884410809986	0.8422069882758858	-0.21330681244950087
-0.5094848557058553	-0.01824762780714983	0.640592850642693	-0.41438537495589733	-0.201797452671114	0.30357682404128883	-0.36793424159340665	-0.011222401384765823	-1.0456763399047702	-0.5819554015360191	0.16693097055716163	-0.6028477233009998	0.5953086453113566	0.4470334851130229	0.00411974850100214	-0.23495408093568954	0.4376881363556591	-0.2794640370239078	-0.6286604320342796	-0.5253049450326268	0.7123292704027435	-0.17862170300059974	-0.9239168433668107	0.0723291734688645	-0.7308219736217371	0.11029248635415936	-0.22565999826472521	-0.5931859012381502	-0.13683412676303558	0.8628406942046649	0.5066533875609529	-0.27291361565791505	-0.4213914925548341	-0.11550177716562897	-0.035154444600454235	0.07729164323533863	0.01857774925793612	0.37745950971382464	0.5184092102701301	-0.5344334451613317	0.1007361436940701	0.23973415760907696	0.12368160696462246	0.6311770367550216	-0.31954719441142343	-0.18114862153305014	0.04747527048500845	0.27667404292527087	0.8185950460323271	-0.21371144848229662
-0.4939174694237602	0.0038526272186221442	0.606491674584287	-0.4133931559993747	-0.21777066332720244	0.33151238930405313	-0.3657568650208301	-0.053009526102410644	-1.0830071547100435	-0.5823157053842254	0.1276400148439007	-0.5951161412939975	0.5344276979241387	0.46712595108751775	-0.03359135470689475	-0.2975053025864956	0.44902516993574493	-0.22365761273815782	-0.624203027860203	-0.5849813744465081	0.6818357499013412	-0.1579475118025798	-0.9066902104114458	0.12631523699780803	-0.7534491631687339	0.09361251204967568	-0.17516331572968516	-0.616921506705351	-0.1263000302721477	0.8126111449528404	0.5091606237792943	-0.286601849576574	-0.42494905080922507	-0.08516791224383949	0.00042073526082811246	0.045917737747911115	-0.058211110848069826	0.385624018812643	0.49161414192489394	-0.5444189619408277	0.06341913646525858	0.20758218753590038	0.2139166122195844	0.6551673638501981	-0.2976590921372385	-0.1950521421364421	0.10383513026844837	0.2675335311877865	0.7935971284552503	-0.2116954824121034
-0.44940129232974524	0.0008287174195788074	0.5652635725158065	-0.41777251055114634	-0.24739984124805195	0.39139939419996206	-0.3510623933852358	-0.11427915084543046	-1.1364074756882636	-0.5474224000231608	0.08781518127781233	-0.6209294666000587	0.5203673071037102	0.4369804640654319	-0.007315446568208106	-0.3426697655944282	0.5175889619102394	-0.19905608855907672	-0.6355942201205114	-0.6187694671031065	0.6502092204318761	-0.10117601790749416	-0.9006070141807655	0.09485454313216264	-0.7598971650159545	0.09509080004106148	-0.18313883719142499	-0.6785263844442688	-0.12405918974241067	0.7710075978020663	0.5097506880899234	-0.23698230164102108	-0.3999351279719422	-0.09342186513120807	-0.007293067562779349	0.02195791612783395	-0.13971979928421327	0.39015161672236054	0.5157538362288522	-0.5299280937247495	0.0441905224251321	0.20604282140398533	0.2740239922962737	0.6761702010220523	-0.2890412221993083	-0.20511440658022315	0.15140465245765428	0.2587476481092864	0.743841953162243	-0.16965696783064715
-0.40911663963457584	-0.01031900847354755	0.5002491948032909	-0.4684175786366672	-0.2778637676288641	0.42257829798397656	-0.35259217372711127	-0.12185197053414573	-1.1667394264395523	-0.533930847105413	0.039844273248481984	-0.635669673156133	0.5227856043227932	0.4021914266796959	0.009692739691193063	-0.36570240901052137	0.49937390134484055	-0.1427139921474872	-0.6682876781122333	-0.630121001236727	0.5822130831737689	-0.08578975632267676	-0.9233055356721067	0.0854473467703903	-0.8151526190761565	0.11289852325882552	-0.18009256924739314	-0.6787352719696939	-0.13594803597586713	0.7476859938936551	0.5047113270272401	-0.2710337624147973	-0.4269833729349422	-0.05862677005943597	0.005418134002925624	-0.019394695798662216	-0.17889660456493214	0.35557422517917625	0.4917338538238479	-0.5105187462931113	0.08893707071162449	0.19795726346553805	0.2987792890545694	0.6659717817148167	-0.292748868345775	-0.1850865885378658	0.18090925080144785	0.17713566282302654	0.7550033994209258	-0.20616822617920993
-0.36766213056507646	-0.032160984393813444	0.4419791850923479	-0.4571920487359634	-0.2785083057328162	0.4778600892670079	-0.33957428205240225	-0.13713678943544388	-1.1920210078565863	-0.5274771536757065	-0.0045222286108476005	-0.6470036053318269	0.4873736655004274	0.39285838614445967	0.018456353012581854	-0.3816752619747792	0.4543760476960661	-0.12210331638939217	-0.7039924085170002	-0.6760052015511357	0.56040836917259	-0.0796874899154585	-0.9000064941305098	0.04690132698058515	-0.8369160259428373	0.12502336760354044	-0.1276748099477242	-0.6404621002083829	-0.1128290274026968	0.6953128404799049	0.47448076844289827	-0.2762144514873247	-0.4192287379948092	-0.07692791823749873	0.03449951740277287	-0.09924503433882884	-0.1949762192477686	0.387422980935784	0.5484606959748893	-0.511129330936389	0.12451112218844493	0.17905428302917514	0.2929288160193769	0.6343696942448342	-0.30166173430253307	-0.15716801501421068	0.23067467733667257	0.16558072072030935	0.7723935665716248	-0.2329550021941284
-0.4223448798137783	-0.04106093453943792	0.44340162553278484	-0.4551299167950405	-0.3130749148036335	0.5256183552496025	-0.2781365139276343	-0.15112206693232633	-1.1850101726711908	-0.5290890445078607	-0.007638164513951393	-0.6568257650749776	0.48453297639658055	0.33044072648245204	0.05279680199340253	-0.35969837103547675	0.4089018402725985	-0.09992663712530943	-0.677573411981913	-0.6854433356544565	0.48879013681688976	-0.10506298920157324	-0.9321581449259033	0.019179582276699202	-0.8445652609935859	0.17545926680281593	-0.12243176355040611	-0.6392729998004141	-0.16559100334596782	0.6469991859166079	0.45123424094738507	-0.23181057034624045	-0.431289156042709	-0.14028651979013557	0.004732172180862198	-0.19250484164999568	-0.21058894766531053	0.39207008468989824	0.5460055641689554	-0.5260815398332561	0.13758469133298265	0.154812455576055	0.2844174457051921	0.6236862305857401	-0.34186794803460796	-0.15096323460789265	0.24952015359152813	0.13791588793447596	0.6513948310378511	-0.21793855917385468
-0.45147706957541783	-0.034768520204282366	0.4545256963893503	-0.44816366805275054	-0.3350792546982958	0.5716182590478531	-0.22885817089108124	-0.20524092230616514	-1.151038901429902	-0.505563671054552	-0.015837772895158635	-0.6961714532829255	0.47446705439300985	0.2871889194673612	0.07871734001802651	-0.3317565283001114	0.33665426905601736	-0.07688441169530356	-0.6784113605327377	-0.7135712447495763	0.47202188730861855	-0.11714423027424833	-0.9706052156224487	-0.005344988901241484	-0.8527737303277674	0.20902131767024779	-0.12834851150300153	-0.6400430683132159	-0.20439777626269065	0.6172637439507846	0.415355090803674	-0.1970040876530608	-0.4281678033232657	-0.12870770526448458	-0.047120142973657034	-0.3002055141958428	-0.21142066083116934	0.42355810231408403	0.5381638702251977	-0.4949908673282265	0.1841416192861114	0.1548390266494147	0.27427468078941836	0.6701745969744686	-0.33104690776861867	-0.1209232896852378	0.2613520522474383	0.22597474376618704	0.574297215371345	-0.20674462398058885
-0.5320200987920818	-0.03152919983407886	0.4507122481460432	-0.44010384222663995	-0.3833496204309518	0.5806208287629986	-0.2445221513295149	-0.2365586851604209	-1.1629134914574928	-0.4750925475709461	0.002424438148288835	-0.6635026684567851	0.40501360105603856	0.25192142268268675	0.08176399748218219	-0.3535167061264013	0.22316860488649803	-0.03483394740924162	-0.7073235716169355	-0.7135727712970367	0.4226217360115004	-0.14644839352221328	-0.9627249413484522	-0.0009573035258128637	-0.8032669806000751	0.23705927926577636	-0.09554607181202053	-0.6087901261669015	-0.2537792870088133	0.6247428069756931	0.3996308302500066	-0.18417728540724917	-0.44774388770847284	-0.1856057979538907	-0.04036594900860403	-0.3042391591519177	-0.2240671265952668	0.4322296945821968	0.5176767738608649	-0.483705256728975	0.17352579087061265	0.14335131440933718	0.2199337656169674	0.6685680213327537	-0.3491654900873665	-0.07068102542551938	0.2051110629921294	0.23719695840708638	0.529301875444246	-0.24061985246002368
-0.5960607033578602	-0.008117625328517408	0.464967693145407	-0.4088903107918534	-0.4132827338754875	0.6249287487711199	-0.19253128889874793	-0.24692707691388022	-1.194318210049322	-0.4628654143769463	0.0323567858824384	-0.6695039292806488	0.3810353393671245	0.2528010011903522	0.09917127100326814	-0.34611865456702684	0.13536824287492405	-0.013000033029194063	-0.7733220369379763	-0.7169784986829297	0.3172658195429397	-0.1658408428202191	-1.006634301106746	-0.03179187183159058	-0.796658542687936	0.27566940273710067	-0.078481925983402	-0.5516095917914029	-0.291100346426129	0.5565720255132843	0.43265233694570676	-0.14972254497404625	-0.3739902618890024	-0.19613794506803103	-0.07478718962813212	-0.2994471547347458	-0.26251786236380253	0.4704289006825119	0.5426916478851983	-0.46661600158063654	0.11410202146882813	0.15288815013292617	0.24353335556180924	0.6673901030522857	-0.38333115527459316	-0.10665561829493783	0.27446816187401823	0.24576187194722215	0.5210039103859255	-0.266202521593628
-0.6155184447178734	0.011774823899925057	0.5241457910078966	-0.4131341168863738	-0.41322515513820035	0.7121199665249247	-0.17176562577882346	-0.2642243636151809	-1.1704936311745355	-0.4578285640057853	0.0504272437486397	-0.7086447549550898	0.3844913622097191	0.22859790081888728	0.13419675366627146	-0.3968583276979785	0.07336309269115764	0.042975958354013716	-0.8072794214726026	-0.7386778619944454	0.271069948861831	-0.13941532606781532	-1.0078085897312796	-0.026316031817896213	-0.8072452856892264	0.29577011446638	-0.01629808529204768	-0.47671480454305454	-0.34170106156095686	0.528938356503699	0.41176854658284334	-0.13168880632824806	-0.34574660573963534	-0.1578634594453609	-0.08857188475799113	-0.31874996611794143	-0.2994040359273735	0.504437384501826	0.43936859232051695	-0.46007679528451967	0.09190565558504644	0.1853079160119948	0.23423029421843192	0.6777071646700814	-0.3787985982523586	-0.12154025200744371	0.3019406534265029	0.2986912958324662	0.52178380283477	-0.32820044159392375
-0.6221409956869831	0.03847452177973732	0.5664894555208637	-0.4004210066303475	-0.40047724180042443	0.7634584432273519	-0.16800258175167068	-0.25933429595965946	-1.1832499336470201	-0.46581210757497715	0.10220311779682738	-0.7263678676797232	0.3710338416114887	0.20026680808285474	0.14331291595286005	-0.378232307262774	-0.01784771252922569	0.05497291905251876	-0.8446601358468216	-0.7541812235856102	0.15527993273633012	-0.1313042431512535	-0.9862224779006871	-0.016015795866906334	-0.8180225146850537	0.3431393014596755	-0.010820989814935856	-0.4602052746530293	-0.38482910772186657	0.4764100519757615	0.40707118604689463	-0.18895963268655308	-0.31632919852084296	-0.1656522059076781	-0.11887842916162254	-0.3390588293620047	-0.30838433634115203	0.5102608629461106	0.3863097674443573	-0.49963694946980175	0.08551256107438213	0.20958522854627154	0.1642755903598869	0.6667060316176832	-0.39913332798381307	-0.14644373572672445	0.33931001663622684	0.2893205860279725	0.4577035207626186	-0.3395662977633589
-0.658191768355907	0.021565097057794903	0.64339390209544	-0.36496453669615603	-0.40592115385709127	0.8089131368491923	-0.16872770841441337	-0.28133328045130923	-1.1604762077189847	-0.4758730742908832	0.12507491495919013	-0.7680829404946498	0.3954259141091712	0.2036540451245476	0.1751149097716529	-0.37933783890669437	-0.05133659356438232	0.10699492552727348	-0.8849774380399091	-0.724983840781644	0.07853421857744505	-0.13905688291646343	-1.0186649833539951	0.0024788253467891985	-0.8187546633940087	0.3572951807729758	-0.02128585107970526	-0.42206118080303645	-0.33804905222681214	0.47357152770521677	0.44362296713473925	-0.14823258104254894	-0.2966762717400361	-0.19748509469947917	-0.11678331587435573	-0.3063571764978642	-0.31954270724113953	0.5502819005609145	0.376286976463024	-0.48406877450568403	0.1013649660576856	0.19323595658174375	0.1224999483796247	0.7113882424683178	-0.42104288639396836	-0.17231023342934557	0.36422201730620185	0.3529075033626207	0.5169375843766936	-0.42642012283689185
-0.7150511092270408	0.06242443201687205	0.687807692598044	-0.35565518799075224	-0.41205677465820767	0.8168700343411363	-0.14458274003596927	-0.2979883891779584	-1.133674389154272	-0.47534703067250206	0.19904079494449628	-0.8052766083585038	0.3532222411401322	0.2291814306723965	0.16912425545223744	-0.39645045192439793	-0.16557866142936062	0.17490892635009694	-0.8896411532476216	-0.771218256526106	0.00449481734854183	-0.1701453759072214	-0.9830888142396088	-0.04009446328900872	-0.7383367225044177	0.3794316695612352	0.01703397833593235	-0.3758688843714709	-0.3394295309076018	0.4781134377723914	0.40336293529843337	-0.17902311034625823	-0.3211518803754543	-0.27634504371596047	-0.09335596943970884	-0.2810764936309596	-0.34578017922679816	0.561639624730889	0.3331901156606721	-0.5084087740374	0.11965028748300659	0.23254306589496485	0.0920595537589379	0.7485968524109072	-0.4729054691265896	-0.16440692870600343	0.34843701556934936	0.3965569808321214	0.5292909901690022	-0.4149067608381142
-0.7748084222557553	0.054851118080034636	0.7228521553487368	-0.30239008004010337	-0.36067782743171717	0.8290415237492104	-0.1676166394093824	-0.31943657175723356	-1.134593559655513	-0.46513766812782703	0.23285906233269263	-0.8318487487959029	0.3456164187695581	0.2314284358004494	0.2272621580795398	-0.36866403305107764	-0.2259895630929883	0.19851979106917422	-0.8776968302476608	-0.7574767851297205	-0.048467809223015614	-0.19294210893336713	-0.9352246122673724	-0.04768460252270813	-0.6836324809244021	0.3499073443352324	0.021613596498877476	-0.41014868468553656	-0.33798686434474384	0.46279738431633977	0.39618017653142845	-0.14147003151320386	-0.27837580474832063	-0.31877939013709244	-0.07359818869823717	-0.2543713048012202	-0.36917200691006247	0.6169162585007962	0.3333508516351561	-0.5510414755260156	0.14808585850231834	0.2606819841076256	0.05465474534995859	0.8021914254367841	-0.48995043034767694	-0.21630747505650852	0.33370567921516386	0.47606951264790665	0.5079267689309598	-0.4406254668845132
-0.843694657617036	0.08907165026744969	0.774909366122358	-0.29372670016310864	-0.2860757407180296	0.7835700414939787	-0.20007329572439408	-0.31455773958295175	-1.1373614010871473	-0.45752331261131873	0.2918108349954448	-0.8773451371044567	0.37071341893955656	0.23888180716913948	0.28672187026665613	-0.3546193490481942	-0.22024374940499936	0.22217770294099978	-0.8911185574179628	-0.7548180483014992	-0.07730507355726282	-0.21360584719341746	-0.9109008503798659	-0.021628058004965263	-0.6517311700475751	0.35953367045849194	0.016459813845412292	-0.3833976331969788	-0.3284744259164044	0.43881400691374123	0.4121495723555153	-0.1562537825612456	-0.2509743885637707	-0.3112878058719746	-0.04345142503493189	-0.2728575044903476	-0.40251290957505265	0.5699970094908628	0.23241011822145521	-0.5677362179653265	0.10075812053389385	0.26384145140646525	0.017251441747565304	0.8505867153666834	-0.5093046017398963	-0.29374721408546434	0.2710638017912118	0.49786871028894186	0.4766084021242599	-0.46790331538466107
-0.8647920370713698	0.09220252926425017	0.7723287307936898	-0.2885475999752443	-0.27438782997165656	0.731383179800147	-0.2574346681982105	-0.34133592913007027	-1.118603410498849	-0.45991563145002684	0.30696285866648765	-0.8992823125235871	0.3780677760766669	0.2684664452801918	0.2922516537857161	-0.37505436981402146	-0.25688853240298537	0.1916422158848414	-0.879121353642538	-0.7317227845490224	-0.09382066069381309	-0.20500867619818558	-0.8570661518866574	-0.04030527040258064	-0.6185490445858105	0.33980844073328165	0.07654470092808674	-0.38043498720536373	-0.25797978884774164	0.40785151624773286	0.4059227925422883	-0.1581394214452078	-0.2472520870312787	-0.34177186485887673	-0.022798406651934132	-0.29464488100213354	-0.395414122407311	0.5815025471798482	0.20941790965616622	-0.5569250924336427	0.1194395854778447	0.2940047546467983	-0.004933399678608929	0.8281199440627208	-0.4831639837940428	-0.33416391191289224	0.26639465426406594	0.4443647037860551	0.49369073447622747	-0.5253946344477184
-0.870468653883098	0.10684712235918951	0.7372416985984296	-0.24752627758829338	-0.20607195680630624	0.7179032377113124	-0.3225797765092123	-0.32121871219180564	-1.1569539919257603	-0.4515406893169615	0.297378119554568	-0.9182232401353145	0.3563681981621577	0.30631588905017587	0.2698258216360339	-0.41599805607384965	-0.2542366900306767	0.15264950026532867	-0.8924895485288491	-0.7013794734508654	-0.16000530234173233	-0.2103699483875391	-0.8194856219643375	0.014757317494201932	-0.5607854273110208	0.34085498721747326	0.06105733064584338	-0.3422332042012379	-0.20278521679032324	0.347655201532026	0.4023727114296512	-0.2563600087228188	-0.23992436047311466	-0.36462715677875085	0.03296995022215164	-0.268496150044879	-0.4076131544546663	0.5414399974685373	0.13637766175120114	-0.5456353694433302	0.132107135914529	0.31537961159065436	-0.07894709665376401	0.7953481596432284	-0.5142837824502781	-0.4134728791083793	0.22049486212851455	0.4074086413467395	0.47991359085233115	-0.5928585177500147
-0.8747128873369867	0.09427481862364603	0.7519693044371853	-0.23484849970068722	-0.13905288475739408	0.7285304334084295	-0.3546343560967352	-0.28957591037635033	-1.1514546762012186	-0.4830104171263837	0.28109541602532817	-0.9262408974604597	0.38196397061701426	0.3103492034349327	0.28902318275156896	-0.41928417203949986	-0.22888319109335903	0.14417127189730627	-0.8893194166199045	-0.7239864964403419	-0.19905435044012337	-0.21598808498800923	-0.7603786240035133	0.10188396523024926	-0.5239098471734647	0.36200851344151525	0.08690817935477532	-0.3501959413692802	-0.13466403965964097	0.2580741520760233	0.3843240336536876	-0.28629192759048294	-0.2055942346534326	-0.35203796658812525	0.10059854965484323	-0.29059686499238274	-0.4339510266909129	0.514004010674374	0.14623015690960556	-0.5859541362395388	0.13178476854115892	0.3605663009839564	-0.059356526427214715	0.8303796052261472	-0.48307985247535046	-0.41103981126910094	0.2649229630521334	0.40238411225931686	0.4517292592227283	-0.567514328314414
-0.8890790493541202	0.04879174609844872	0.7633450750096511	-0.26739600289032806	-0.11676858138215607	0.6915690789282004	-0.4203239217481583	-0.30998246728971673	-1.1306809015497	-0.5137694085776991	0.25584518848011756	-0.9534128301700715	0.3624281253534776	0.27506534230463653	0.2777029219525268	-0.4632520555983617	-0.20706032109852357	0.1391790111042875	-0.8593044187685468	-0.709251242646727	-0.21158767856318014	-0.1981207061080433	-0.732758372078929	0.09594486406061531	-0.45991470214190633	0.36967661446430844	0.11677226663041922	-0.3876994468079705	-0.0764191231426781	0.2544243316272138	0.3346836491541473	-0.3054902334872914	-0.28180306023817914	-0.330961198752146	0.17358799871666847	-0.33074780559847544	-0.4240365759906043	0.5286808871555241	0.11636321123123587	-0.5594393092379369	0.1577898070981824	0.33428963724021005	-0.04777381516003767	0.8504387172347169	-0.4817491842836866	-0.4281006914686012	0.17206812415947542	0.4166335639483103	0.3835719440409478	-0.5670585800125472
-0.8936287129709646	0.036482984687040795	0.7435824038668685	-0.25113468534999167	-0.09424146856726899	0.6302546244050667	-0.4969631138959355	-0.3041657357634472	-1.1152358250377152	-0.5572849330964207	0.23610488889992576	-0.9496080402836439	0.33648417960046106	0.2672596305550909	0.23491726751390868	-0.43424537093360155	-0.18629050492721216	0.1295127757143133	-0.8114000826058836	-0.6606000478466416	-0.2632590032682354	-0.2081372273005963	-0.767753161271211	0.12006799458875225	-0.42138750911413386	0.4049335870368126	0.12231769110634352	-0.4075564055771482	-0.0412466262067163	0.18153678565785522	0.3612607189458175	-0.3407235510617921	-0.2963739762835307	-0.3480549379967314	0.27905130858576543	-0.3563456982338544	-0.38505454719602356	0.5038211662294354	0.11586562398472225	-0.5280410547188574	0.15177221211395142	0.2978056640004193	-0.08853394302208031	0.8390680495304321	-0.4710654503625261	-0.47099964422365304	0.12670293685020023	0.38776088308236134	0.3336947642757881	-0.5252089585993983
-0.9169867418996839	0.02884529167015415	0.74950865554297	-0.24695120367501952	-0.054468502222861835	0.541510111571758	-0.5090185160770421	-0.34208469495526994	-1.1238184504689575	-0.5954702310694965	0.2154087847978048	-0.9370580161120721	0.3078150142610835	0.2340180985645796	0.2218470237071227	-0.4543643301266661	-0.114262601250427	0.1268775532380851	-0.790940977493513	-0.5917387639957081	-0.2626969904613616	-0.24502511612882732	-0.7771600578133476	0.07964210879484047	-0.35904663817418536	0.39342570743303673	0.16220489826268994	-0.3696974897025997	-0.009714312523429958	0.16408141939948767	0.32706141397787913	-0.31378312572441197	-0.2991247995399556	-0.33746729139316545	0.2932975808324841	-0.33470582028112783	-0.3847962299012938	0.45010965131540887	0.16479439524807885	-0.45983357561865007	0.19108765775092745	0.33460965050859104	-0.0673778749027705	0.7908033086662734	-0.42183150279395176	-0.4259809433029219	0.09367507157000932	0.44241805826517544	0.39443275799263233	-0.5154870036861988
-0.930141382888789	0.021634682147575506	0.7481890927602165	-0.24448243521535465	-0.029167946721026343	0.44852048606622735	-0.5043787041588955	-0.29964213790619837	-1.0996969103020984	-0.6271508106651569	0.21445959979607593	-0.9409940687729259	0.25139168217163765	0.19268316070617478	0.21769969079996176	-0.41663179454562593	-0.09947619359949553	0.09023724585794927	-0.7644961377868444	-0.5769946053419037	-0.31084732705784024	-0.24345095659703692	-0.7691021462098531	0.049460270800259845	-0.30541197036029705	0.4101834743219072	0.17929468173436403	-0.3880465369344512	-0.05986820484118847	0.08772832676442788	0.27705872874543747	-0.33371228634895217	-0.29456558842581315	-0.30519305463931234	0.3300668873361608	-0.41600704946591865	-0.3826026099262753	0.43254845875465603	0.18123089079493243	-0.43764591282671556	0.23469207073211623	0.35797463383589095	-0.08250715732703028	0.7075473075179317	-0.31959559997119136	-0.4092603926072047	-0.005744988846543821	0.37797304967051043	0.37928034613561434	-0.42684093237043186
-0.916384842671819	-0.020983788290288345	0.7456772615338132	-0.2003541396313102	0.003622618984362838	0.35957778974496285	-0.5314748872560745	-0.2794972711508189	-1.1047383012877963	-0.6807205893897347	0.12563686480359998	-0.8639969835776389	0.2584322454628754	0.09475857178002786	0.20909823525823173	-0.3334836897180015	-0.057830161611206424	0.06419698204936677	-0.7679382745059247	-0.5312475398744235	-0.3412430374170068	-0.2366081590768002	-0.7665454038915497	0.16287382093653607	-0.3119479573828029	0.4403590270657361	0.21139460662937207	-0.35165574090616386	-0.058650522267260044	0.0651590389443611	0.3275547376497891	-0.33070858149519794	-0.2986094789204753	-0.28188369517229495	0.3444041284876247	-0.48270527044085865	-0.33149034835605357	0.3894231240525089	0.13462974207868572	-0.43152030000972735	0.2657648231504179	0.3736130256581799	-0.15306231740143533	0.5875087881659998	-0.29310083945337595	-0.40840209870721467	-0.07477415509494248	0.3872464021774312	0.3257677501911512	-0.4251749941306979
-0.8985809541199192	0.0009360680099900099	0.7357381512162494	-0.17326810342752347	-0.00785246146060003	0.2727118501461636	-0.5618839018585107	-0.22103186452646667	-1.087303024178912	-0.788942766125038	0.09033283449339792	-0.8450383963309592	0.2104830016610839	0.02834700802535276	0.1297592763878154	-0.33672471803707105	-0.013485245569194015	0.058161056265283076	-0.7986134676649161	-0.5102894425675993	-0.3441584235364428	-0.20720411072918538	-0.8065653296181521	0.14528882497128404	-0.27929336098211777	0.4590807764692781	0.23517186541745624	-0.3201667633971854	-0.04669664527712637	-0.016084026130607183	0.31855261184805284	-0.37172113949635344	-0.3043258829418395	-0.3096939261296244	0.3527571068709224	-0.5334775652322337	-0.2977319437990285	0.33777002623448527	0.0728528445665744	-0.4010589307068487	0.29419019182699724	0.36475765890190065	-0.14786021638773997	0.5307054013175077	-0.2129233954542519	-0.41640068856305196	-0.1456875078332087	0.34360371878898893	0.295970724793759	-0.4259808359361538
-0.8841701323214645	0.0041482866181772465	0.6927473321471551	-0.11951846131099413	-0.013515420985484245	0.2425302854311012	-0.5992475199773902	-0.18852050734480508	-1.082481747544945	-0.8980283592080422	0.01908088036865962	-0.8111323279469989	0.17686161795080638	-0.07944455130268546	0.07930107933312418	-0.2816409845720712	-0.013620515140600123	0.053914174683641417	-0.8091411939570822	-0.4010363489552929	-0.3955840667768869	-0.18123812630038633	-0.8422805499401317	0.22014112765169025	-0.3072821964884961	0.47071652818385334	0.2613599301776603	-0.31908248380522336	-0.08630730329275453	-0.1060888632655447	0.31768179655845463	-0.36060745259146776	-0.30004186430918056	-0.31974835288685155	0.3635955298325563	-0.5491092102469093	-0.2450833073941947	0.310579311709414	0.06332223625715641	-0.4103487561403528	0.277511433584271	0.35982747310261687	-0.18746436104328473	0.48881275893471726	-0.15735155090227412	-0.3684243273278717	-0.14467071430630138	0.31462223842743003	0.28845376955197277	-0.4368955110713747
-0.8651413579963911	0.0148293137619916	0.6686673453353722	-0.037259820765423425	0.009211660969742972	0.24683878281717364	-0.5880530747228698	-0.11775470652365501	-1.1021964632322152	-0.9475159446891321	-0.037293431132843745	-0.7522972727813805	0.14114559138395188	-0.18567227130687755	0.04419868604317857	-0.24961292058619047	0.0223779540360056	0.14767336884035276	-0.8317051059515554	-0.3735372502018897	-0.4193569872427682	-0.1776729731800675	-0.8575446550904546	0.29431460570169843	-0.28752178296024444	0.4802224239916379	0.25712638595156456	-0.29259236576524156	-0.12555908300193855	-0.12538104604278316	0.2869328163186423	-0.39907995705865396	-0.31543050426728814	-0.3271299597185756	0.3962128395819911	-0.5204445555847003	-0.2531596918019045	0.28354162917774967	0.06556975075690494	-0.4095308831851292	0.265535191831234	0.34515478056739385	-0.21491280093599335	0.45077662950700426	-0.1081127563150315	-0.3701464397645859	-0.19893580587942344	0.3590618280781543	0.2815957743558791	-0.43264984274546103
-0.8921767560493695	0.001373552081980796	0.6820403428486379	-0.007829666502213473	0.031091065508078018	0.2101073411408433	-0.5598484099869867	-0.09363309384952756	-1.0362252957769815	-1.0409357238788837	-0.04088694025643401	-0.7362288355474862	0.12855126305889703	-0.2675820059332615	0.048601563153217106	-0.24485889752420964	0.06338849842506537	0.1993623639548083	-0.8216992379897337	-0.34064829399992635	-0.4136574250804597	-0.20870483506385665	-0.8620486436978373	0.2743165926393217	-0.3324521703342483	0.493813677626056	0.3035566563523731	-0.3214407133649681	-0.17419796775116797	-0.1468405182308304	0.3187106768050944	-0.346860407816093	-0.30725373823007845	-0.372671087984772	0.3980812656698034	-0.5089190356228993	-0.26642904072064644	0.315312485201103	0.06485622310913439	-0.3921597500838886	0.20735336378829347	0.3169141729907771	-0.20114765946359384	0.3661530524778022	-0.012306973084197504	-0.3033987440647947	-0.21650960950165307	0.2861447210974829	0.2687890796707479	-0.3783557437115291
-0.876121034445908	-0.0052061577118213105	0.6364126121851498	0.05795693712613472	0.09005225586336138	0.1630663665169847	-0.5613963881387082	-0.09024682513628628	-1.0053215593805185	-1.0479859324111458	-0.02770368189576563	-0.7276782556654013	0.16600997601056033	-0.3741510249475634	0.011916346749897718	-0.20715293818673547	0.06229295458986779	0.21372433277548963	-0.8260383933661106	-0.32839240770784517	-0.3783543914782801	-0.1564104535847926	-0.9212245790593812	0.25427404200468323	-0.40066065929006306	0.49308271491007866	0.30319259268914023	-0.34133907258593643	-0.2406518923786601	-0.09711568762529346	0.34506430724957116	-0.30151204396655407	-0.3190228381409102	-0.43832206442810434	0.3706818470872687	-0.45028128351651747	-0.22655599735219784	0.3417570810333889	0.026726688612325956	-0.394699497605385	0.20057157758890348	0.2650678792699386	-0.21974983280081717	0.3383139248864707	0.02752028134033615	-0.29599023590619283	-0.2982098076743741	0.24421978039500028	0.30154676705845096	-0.4255198304670914
-0.8591558301977151	0.04930326611249571	0.5706087107740947	0.12434637771144522	0.15551603837001227	0.13966646723719311	-0.5276009853624264	-0.07851777271600655	-1.0066759384333395	-1.0686783304837202	-0.016392112226871945	-0.704326834224552	0.26512802156177623	-0.43981978530141097	-0.04048192562645605	-0.2285189881986273	0.07075731414794102	0.16499795468233833	-0.7919458208120757	-0.31565057047395506	-0.36678611014938955	-0.16066241765591235	-0.8669248472128588	0.30303311810486805	-0.46717401388979785	0.5025412132896091	0.29225630014289156	-0.2968716692945202	-0.31141154904864105	-0.07445832760799706	0.3295737171476172	-0.2775137054254146	-0.30219554782558344	-0.5172000249039779	0.37884209184280354	-0.4110602438075198	-0.1950363941379577	0.25465689007773823	0.03054025548944949	-0.438459718667281	0.21074484000882374	0.2675500865983217	-0.32296728048610046	0.3214794173258397	0.07424218070055774	-0.268475465804072	-0.2684841794996136	0.16633935876173161	0.3250579952142298	-0.41527815565347703
-0.8807833229562666	0.07170199902953836	0.539593207454786	0.16513398059794412	0.20594357287511073	0.11690710467795074	-0.5029008005119099	-0.10002415157701935	-1.0284212090153282	-1.0696980397308362	-0.04893927689415802	-0.7165216736041289	0.32302954877332446	-0.522758020064017	-0.0722069490439817	-0.26854768056786893	0.10624625241745264	0.15750094851270352	-0.8121176106639195	-0.31481567622497797	-0.3117824256498761	-0.2056795166475605	-0.8362884075458966	0.28292899744139605	-0.4639453017484082	0.5283829062371229	0.33049180842351	-0.31889533968647565	-0.3619096091812601	-0.014902278652412143	0.2735090090238221	-0.25514087650629935	-0.28078600643232143	-0.584110509099151	0.3091805293731209	-0.36911547287465446	-0.18438593555565963	0.24421146672570657	0.03752175686057168	-0.483627433059184	0.27405434491018404	0.2713376657351422	-0.29686541216059936	0.2583821480377554	0.11757888344687625	-0.24236572072221949	-0.3306509819589093	0.16317752060604168	0.30248324197959875	-0.43928445408232475
-0.889055274516755	0.09007200506046541	0.46167910905383486	0.18536008387311326	0.24043438235516076	0.07822274855272413	-0.5136069989595005	-0.08268113295598246	-1.0167550518322064	-1.1056455053097083	-0.10186704423369583	-0.7469015220749504	0.39935215344516417	-0.5795542633909824	-0.12249628363229656	-0.30644736114836846	0.1127979793953229	0.1849132838962057	-0.7981620808402741	-0.322547511903565	-0.30481479443394727	-0.17861818340376331	-0.8115325869696169	0.2953414759906471	-0.4749892875347169	0.575235158425979	0.330462871902964	-0.3603454368269465	-0.3721507072927194	0.04520222388886178	0.2853083512019272	-0.26974309289674336	-0.2685274586102205	-0.6246690493935864	0.3275034393546787	-0.3391071246937475	-0.14755642538351332	0.21211238018290893	0.031553958279543784	-0.4590156974889787	0.3066339724448478	0.23431290762898996	-0.31649983675052173	0.2789228457692972	0.1659522848584361	-0.23919423765962072	-0.3546009179485937	0.08100243169654256	0.2515750640264999	-0.43958918735428726
-0.881473877961733	0.12728706455683467	0.3658166798371501	0.20623203203453255	0.2565840245749039	0.030465415785304328	-0.495463092579115	-0.1122652083885151	-1.0136399510483014	-1.1335863283877496	-0.15652792583556585	-0.7635686640059793	0.4757494289196945	-0.6505894543747678	-0.1746384927653893	-0.3027719633470714	0.15568938780517452	0.1714230093770303	-0.8169512610124954	-0.33403312778919336	-0.28434779260881543	-0.22267414136498945	-0.8156273038754625	0.3044909650563528	-0.5308645850584301	0.600201178604461	0.3864589772658805	-0.38616328141040396	-0.36815568390776104	0.07519080513562014	0.3002815788979648	-0.2590789160376244	-0.2570021660424724	-0.7339314009672622	0.30399406574052784	-0.2909049444555606	-0.0648480794531645	0.15359331401760073	0.02426988382245782	-0.43393372119064244	0.2857208207583069	0.2020150083972486	-0.36745260004702274	0.317473091876103	0.1652769335906906	-0.18434617880187276	-0.4082720172598978	0.09058405827215302	0.19796783911830096	-0.49684142969089057
-0.923860600266131	0.18469765076832903	0.2965656974025419	0.23475608058292133	0.2671036025848464	0.03793797460154375	-0.47229800295214225	-0.128829643270466	-1.0212358270106658	-1.1227480924935485	-0.16705857599646054	-0.8067024300555724	0.543533642382213	-0.6842423154467698	-0.21136473428000868	-0.3546623261590193	0.1619375149188207	0.15563001772253934	-0.7834812048562672	-0.25343091298974973	-0.27730050603443274	-0.23544507787008215	-0.8396621639392732	0.28689134663235455	-0.5977930361435896	0.6190342028024183	0.41613835251463316	-0.45827526452040324	-0.3931484052912978	0.07950470393348275	0.25178837412765925	-0.2658761316896225	-0.2311691603172173	-0.8233889203637794	0.2743130213168047	-0.22802154831686514	-0.04117784187502325	0.1356598234965957	0.05760492519561974	-0.4301133499965636	0.2578703637880996	0.22400858399318607	-0.26301737995418717	0.35029661398180173	0.20282188849173602	-0.15560188000284833	-0.449880591957208	0.013037203057850586	0.23013765520472784	-0.5334479107605937
-0.9425134375050466	0.18479467705958819	0.22393403507799875	0.2455140209815266	0.26758467914153794	0.019562690617775446	-0.40283196053004267	-0.15985765359679338	-1.03758887522354	-1.0985939147900818	-0.18342945269607872	-0.8440865850793597	0.6212388150182032	-0.716203180237888	-0.19822195433058598	-0.3371038359333932	0.17765659578760454	0.14730511322956757	-0.766507236025776	-0.24679959081838473	-0.2884619918729955	-0.22561832381214267	-0.8001651154566568	0.33003189189225884	-0.6508862959034815	0.6664795214746774	0.4435543987372822	-0.5056965033247756	-0.4127391618769322	0.15989166186738146	0.27005021029925774	-0.22000508108751907	-0.25195460509686535	-0.8833307883938455	0.2209867153544356	-0.1878755412518443	-0.015374098971901295	0.13789363774110733	0.1363658161884577	-0.4009741810409177	0.27008907778696795	0.22895113776783585	-0.28905268362099895	0.3092541989672305	0.21586347080068946	-0.09413432615969679	-0.48841358074503327	0.01144155071497482	0.21413581740947701	-0.5542615829625672
-0.9386825154730705	0.1845592281183695	0.18973700127031454	0.2636520706984494	0.25198359136617693	0.0029717879661937314	-0.3657843784275269	-0.21443321372761784	-1.0150347809403235	-1.0849517252497691	-0.1517533065617309	-0.9283713924324413	0.7022857542419766	-0.7066022571898452	-0.1953494991724521	-0.3602238708577748	0.17199739187683227	0.17862126169904197	-0.737569724693769	-0.31087349461877045	-0.31102094254954016	-0.20200761124428998	-0.7872662689946874	0.3497152066256116	-0.624669642263406	0.7020173220489117	0.4365935389368176	-0.5740069974093511	-0.40966209624208555	0.27308359361828416	0.2742636433299345	-0.1797059591331474	-0.2895974069387543	-0.9351019057258249	0.1868487863299315	-0.1286575578532958	0.0013442746552019228	0.12843162072760556	0.145445325292422	-0.35207832995719335	0.3048292541999621	0.22802783926752346	-0.25604209470606765	0.24496438309945406	0.2437908161560279	-0.003362257531234336	-0.5318393063223587	0.014857946132106017	0.1775123247043409	-0.475981169368778
-0.9563140222879334	0.21475355061118712	0.17818039605732322	0.262802801316693	0.2695867386256766	-0.05643428772331396	-0.33516971132472684	-0.25779497358567594	-1.0032316315356629	-1.0741712366846643	-0.13850033033042253	-1.0337185879584239	0.7644059060640434	-0.6846254682479117	-0.18641951398153653	-0.396213634484459	0.15830210444344486	0.18571084635713525	-0.7513599885209963	-0.29435828648542095	-0.31963434197709356	-0.20729547469965715	-0.7935649828330759	0.3556666827279247	-0.6703054644682545	0.714737979533347	0.3915416251624454	-0.6562977478811541	-0.42304451310810104	0.33826476184348453	0.3145451717013167	-0.08816264985344442	-0.2933952324753613	-0.976127440149865	0.18444081259610515	-0.09342048924092755	0.04286234851945371	0.08548846255615833	0.11638594290043518	-0.32094089339526904	0.3272609282735905	0.2233610330651264	-0.2448111703663629	0.2215963838259094	0.22960766401037763	0.07419740472791161	-0.5518002527034511	0.002347475991649489	0.2044539471677796	-0.4479805350078436
-0.9513668161913573	0.21261363270632697	0.17091476385704424	0.3005646131204613	0.22785812622471385	-0.06196215547190054	-0.3414579817659721	-0.3032120365159652	-1.0456616656146547	-1.0426451435335096	-0.1317928111582898	-1.0481226045981447	0.7828610100274805	-0.6925722134841961	-0.21735412158299638	-0.39292415816857995	0.1315006856015279	0.20598050299808865	-0.7489125967383033	-0.3098335341608416	-0.32960033364418273	-0.17445194665555092	-0.736654064591368	0.38709642572256114	-0.620638286315456	0.747563316139521	0.4069683406165924	-0.6532323045928812	-0.4536955241250091	0.41480999507512406	0.27616629230316747	-0.022411269884680174	-0.2794335164953168	-1.0319865673428592	0.1700913160212203	-0.05756415057735943	0.0764898813498389	0.027811939672714718	0.15349775944570843	-0.3131063938717934	0.38502063741520365	0.23561322864120454	-0.21345376503818275	0.23431420165603473	0.18350165915557287	0.12539584697556916	-0.5579978302979491	0.05508280138538618	0.18445839565365868	-0.4513020032913114
-0.9583640819107571	0.26235161321735834	0.1802395331903393	0.31097791463902436	0.17070029905662634	-0.09409737381619576	-0.30307483350663345	-0.330498719366412	-1.08173647703571	-1.0479874131118894	-0.1545491344682803	-1.0634432855086868	0.8235661932987964	-0.6531728715150434	-0.22652696985387316	-0.39560216864981457	0.15917716236958057	0.2492987229619036	-0.7324368147616653	-0.3093545798948962	-0.369472929643039	-0.1970312453403849	-0.6992939931826093	0.38662141921202764	-0.6031326743494299	0.7876520210484191	0.4358670781712985	-0.6938077637734048	-0.4790649494694962	0.4312534982130087	0.3066576007425376	0.011361741834750482	-0.2776584501997296	-1.05254650038399	0.17135841108647137	-0.055511537146348475	0.06141670387895263	-0.012033290571968575	0.1615269279690891	-0.22728315972957577	0.42853697643115385	0.2704009113956617	-0.18930453681010795	0.15942283776987337	0.15109628896936256	0.2059673273254532	-0.5628936396159665	0.06447004011758226	0.11960500083662273	-0.45676463119436495
-0.9822787188807377	0.24283275334952883	0.20023151234118125	0.36501315490269787	0.12537714348374523	-0.10283845848732312	-0.2771998549745464	-0.3410862293372201	-1.0446437332792824	-1.0693016067844239	-0.14174655658505994	-1.0909552738718156	0.7101880538911814	-0.6597708256125093	-0.18649954183949663	-0.4176663461601512	0.14020973757010574	0.2879747969483698	-0.7699921551381439	-0.35241568510443005	-0.3447636161855474	-0.15561048627258978	-0.7263367473254025	0.3610255092233773	-0.5774674878499602	0.8413053464157306	0.5645567456582851	-0.7558682224402162	-0.5058151996239876	0.4431615754389502	0.3335491430342857	0.04539105098702959	-0.29823219864370953	-1.0425098162584043	0.1088524642421302	0.0008027904776883588	0.04735815879046994	0.009743703667163891	0.16725868803520258	-0.12782571280024374	0.47964922920961195	0.28811986864053235	-0.15356353776499818	0.17288735089697288	0.19327595019539753	0.3051917337295085	-0.6275696580570042	0.12300543455055482	0.0950457119862792	-0.4022826340395442
-0.9941373195783056	0.24099665283310054	0.21996729183483704	0.40962879105723077	0.06969544893978318	-0.11657880456893421	-0.2294728644466358	-0.31404679729582075	-1.0464193223832448	-1.0688700318736397	-0.10718682551321299	-1.0744015197188592	0.6457020288271644	-0.6693876668901843	-0.11934956394912892	-0.4313029893196198	0.09889279945304266	0.29714584176367376	-0.7546701947633027	-0.43499732311186934	-0.3667933012581389	-0.09298111301367548	-0.7236964213497414	0.4064151104920713	-0.5764708742943095	0.855955119138802	0.6094965546719932	-0.7792602318081355	-0.4801778702680671	0.4255973843757688	0.3647400783273184	0.13398781984642588	-0.3413861088054204	-1.0011191868642029	0.05247436060407758	0.009385563836909304	0.05476588882429569	-0.02266036079477398	0.16503431647987163	-0.07673170525625993	0.4731125203673221	0.3168838293611601	-0.1655120705843408	0.19591470357465385	0.21145847438441406	0.383915579519882	-0.6597620377504214	0.10378168817328637	0.1251583182584206	-0.36471305320697583
-0.987079123249153	0.24431904052341524	0.26163578515722885	0.4776911852031655	0.02129860095935094	-0.0998079115054273	-0.1880448172460763	-0.2995991973013326	-1.0445290421170637	-1.0236020486652717	-0.04567977288847763	-1.0381511347950954	0.5714253159117703	-0.6788961222603649	-0.08933996401746686	-0.37840213936334777	0.06377835534120044	0.2757770224550987	-0.7588141147510079	-0.47550057083790814	-0.35415962950991753	-0.07881889046497192	-0.7271411738546104	0.42846864725995476	-0.6130165545901212	0.8240289955548453	0.6759337785135895	-0.8304890804697533	-0.4745929600280069	0.3549081605868571	0.3849647600012416	0.23106517459909134	-0.40776543881529764	-0.9893465878534332	0.0008440500778948479	-0.004604735020159495	0.029500692865324075	-0.043952928067840076	0.11097379247334282	-0.1090319045440519	0.4346375124026676	0.32779907917702705	-0.11853692261398605	0.15206245025901238	0.1787845535132282	0.4289480222319327	-0.7125176853634396	0.1272957304184793	0.07717930460641012	-0.4042463866548574
-1.0384245960675684	0.22445017661671557	0.2850028102715153	0.5158192460877558	0.05164461983634764	-0.04950049897480334	-0.1604334140479913	-0.2801740157857228	-1.0647484761511974	-0.9822756908429003	0.033203907366795044	-0.9599100144620397	0.4901703572878865	-0.6787012506848693	-0.05260854206140164	-0.4284418810183658	-0.015192893527883089	0.3399977142580265	-0.7368470931522688	-0.4944102958764061	-0.31677571030055446	-0.05362691301382401	-0.6865115638738004	0.46467315106803636	-0.5704542671994268	0.8600554309831671	0.6817414009685834	-0.8609662983038395	-0.5003709332211088	0.3435225723108669	0.4028525689242818	0.2741758765846102	-0.4792795152200835	-0.9860202476625147	-0.09141430404736324	-0.00013044283765085708	-0.015564085111086066	-0.04193898889908499	0.09406519201359435	-0.1716198057865029	0.47100166989336145	0.37959095380625285	-0.11796018245702866	0.08682010815141439	0.15880983447766966	0.45621448070448134	-0.6848949682049905	0.11099052462352062	0.04862905015773212	-0.3787740516958564
-1.0158415766483064	0.1761591464412036	0.3268937896909765	0.507065742554904	0.07278022740272275	-0.022989149425291396	-0.11058388833297965	-0.25485564880509115	-1.074659221379265	-1.000442408296239	0.05955248170443135	-0.9474445734810419	0.4587677552649527	-0.6497373728344656	-0.05673356818694146	-0.47703077672365357	0.014411469152509095	0.39617864349402576	-0.7259317192863766	-0.5895162381045175	-0.2402565603202512	-0.038659099736924316	-0.6701312845630316	0.48963349859520217	-0.5478078253246397	0.8179044332177592	0.7039609400790883	-0.8630024740758907	-0.495692431553064	0.3229947199122094	0.43522261222047176	0.33423536217954536	-0.534981903377368	-0.8910406339109136	-0.11434570032135216	0.0031488649902833197	-0.0654314224791225	-0.028042089621331024	0.10843500868241158	-0.17961859397459032	0.5141154434884871	0.3593973524765756	-0.18755268090576654	0.060730125420389504	0.14205401407685966	0.4351401449826377	-0.6883856935832082	0.1359819247816427	-0.010274195612179422	-0.3368238144045581
-1.0212787856237893	0.15850829439926264	0.36474581080951646	0.5024227807362592	0.10514218959205157	0.024848994232409813	-0.1075261603670454	-0.25532947011552953	-1.1264227797613249	-0.9454325987394322	0.03898822605728237	-0.8733135501257427	0.3786042918603144	-0.6566262148352074	-0.04106343017881156	-0.5085695029719826	-0.011896832732028743	0.4203797368194319	-0.6966201334749629	-0.6331814744718137	-0.1808435092005082	-0.029449704134347547	-0.6674132334326697	0.4786901181670814	-0.5666195905874423	0.8182754665776214	0.7263913893262706	-0.865109950626025	-0.4803815211597889	0.2590821259767676	0.44844989756854137	0.3966932359201838	-0.5229684465037826	-0.7933376068508597	-0.15425393503840262	0.03707861030494016	-0.0852362504096541	-0.04595847212680522	0.05119665169360793	-0.17361732309809305	0.5092013100240308	0.36007037754866217	-0.17926288568383028	0.019326992422648893	0.05979778071139159	0.4026866318121898	-0.6325990192919978	0.11975037059329001	-0.05139400610302407	-0.32175599376923447
-1.021863118832899	0.13964552905895436	0.46759048752399607	0.520276383197519	0.18671561953550692	0.04133179175978603	-0.1060302853047695	-0.19575447194148268	-1.15819561064401	-0.887311145921483	0.019322134782486084	-0.7730377279627304	0.26709600751605866	-0.6591465673969413	-0.047843432545613115	-0.5729567492436736	0.03614272369752095	0.44955972443568076	-0.6584683370417687	-0.6017286305151838	-0.11299053032273468	-0.06209952203686018	-0.6302214116322868	0.39996609033771824	-0.584153215199723	0.7931306848504514	0.795621130085571	-0.8538805493946169	-0.5109944579631867	0.20250519743845588	0.4687255914548299	0.4465543154123888	-0.5174331734710532	-0.7414288497097915	-0.1908773217908388	0.07999117537516473	-0.10513241746815805	-0.029951473921179483	0.057318490270342706	-0.23543306761687335	0.4829337913608006	0.3640587711630021	-0.2171987526212528	0.06482473095497451	0.017907428335614047	0.31758665722503543	-0.61024312017808	0.05699667017509933	-0.029982719525910573	-0.36233611710154034
-1.0230516340428177	0.09501610482836229	0.4704551771464124	0.5050001579395427	0.2218062791443023	0.09291161084206367	-0.11213137057282256	-0.13585209115507194	-1.1770443501317072	-0.8727029472144447	0.030333435660100615	-0.6982903079711358	0.17444079163053428	-0.6896687081213205	-0.05126106939165226	-0.5702880180453509	0.046344633705509196	0.40490647351626513	-0.6019253235617602	-0.61344717210093	-0.018134053031536722	-0.03600437105053052	-0.6424609765565267	0.3815179902057332	-0.6315777339991444	0.7812634979964781	0.9057472491432111	-0.8786479234982302	-0.5267385790653193	0.16189760226919855	0.4734448099168781	0.4630679828981307	-0.4933780482332377	-0.6148882664376644	-0.22487479340625774	0.08009088757730068	-0.11809290760602378	-0.019132984602005264	0.026945676074987795	-0.3028608133106654	0.477016971773837	0.38575489112353534	-0.2034044363272814	0.05798146516141874	0.030045914126340206	0.26512304346283266	-0.5821836697296707	0.04238935174689314	-0.08051718328522585	-0.370510763328259
-1.0158684842272654	0.08212785541798007	0.4691087497141808	0.47099600681634335	0.25836077836455573	0.07433582419203447	-0.12937799987178106	-0.11479091823821357	-1.1858173551689202	-0.8629322965581485	0.022734991006125357	-0.6690219396952459	0.1004975605052965	-0.6891519233032679	-1.1500131704311745e-05	-0.5553547866977162	0.06802059302985178	0.4430003342435347	-0.5895230986518825	-0.6055259173248682	0.09191779020929344	-0.019355487180086357	-0.670909806628694	0.3716743269897389	-0.6479106270889259	0.7006125716721898	0.9937501597375024	-0.9366631030475215	-0.5246712646480702	0.11690837893215855	0.5117274596084453	0.49288003429172306	-0.5348277512934947	-0.46427173851297565	-0.30794552484480525	0.13448272228893696	-0.15697215164406447	-0.002127325852051651	-0.010213109494227171	-0.3439066001369568	0.45325849332722257	0.3838808385126725	-0.22176921874792993	0.08107428940042097	-0.004502019266504448	0.26905905011267545	-0.5819145586113217	0.05221957959164127	-0.13247224416694575	-0.3712378113088227
-1.0208354015015675	0.057287339938036155	0.4596416112384742	0.4601753251260825	0.3149191278036925	0.08817346488543056	-0.1622821843161233	-0.07453568116595012	-1.1489006063524945	-0.8723331668814641	0.031095493406594933	-0.6377732156486727	-0.027791621271747613	-0.7036413650882966	0.04553468204264575	-0.5582551344570833	0.06586524702598803	0.41058000086399815	-0.5850838281318157	-0.6003440519678932	0.15989489868732512	-0.0009222206405789524	-0.6753317997270308	0.3172315282540364	-0.6677397607316514	0.6126886238393836	1.0346052164562063	-0.9316154905874825	-0.5091632913557731	0.08341625274944846	0.4830570634619824	0.5250243081082122	-0.6013436745461936	-0.4162326224498706	-0.39718999157948875	0.14658619552261914	-0.181593434360903	0.01760966995008802	-0.03275471656678374	-0.42158797265560866	0.4597683937570494	0.4102015607403935	-0.24504919084487367	0.14264550956606079	-0.015378082888413493	0.20765449494970625	-0.565372958078969	0.07520579856951706	-0.08172169055602496	-0.2627214390804623
-0.9975964491331579	0.05258850615827938	0.47280006955098164	0.43245831709516463	0.3733018666952823	0.08456792799932014	-0.22026366225339777	-0.047123740255110666	-1.1610650136098635	-0.8346019504705116	-0.009241578762078009	-0.5748780488866666	-0.03169649615503719	-0.6725835810063004	0.04202874855710829	-0.5106410232950533	0.11514392860688853	0.37719372707163995	-0.5007312817500156	-0.5371743731136805	0.21603057433643197	-0.016855673680697535	-0.6882217996147088	0.2989072586847185	-0.6372189639943902	0.5024947678007857	0.9719607086407194	-0.9600857794167666	-0.49715156925143955	0.09020705555023587	0.454179365946833	0.5301494847849613	-0.5871825034432501	-0.360925210452563	-0.3763469615350873	0.1450355666413423	-0.22204130681405765	0.010697449049980292	-0.06190625806707124	-0.48869546799761354	0.4288239430686772	0.4306687598162398	-0.22401859749107533	0.13965284587411847	-0.05572789762689243	0.17257988322574547	-0.5463485577423118	0.05081222161393464	-0.08566560591485156	-0.28471944988836456
-0.99769786253544	0.016590226530546766	0.45871345334879143	0.3760322325780003	0.46815991446849603	0.06467316643644047	-0.2955911674794266	-0.0370150724504202	-1.1775571779546874	-0.8278654530696471	-0.057919052829093466	-0.5366982088595464	-0.09505251042477167	-0.6308769068604889	-0.0036529818601624465	-0.4641103126282428	0.18187921822429037	0.3402947172785672	-0.4479873230772772	-0.451493589335469	0.298952245017406	0.04130950117163375	-0.7151324433462266	0.2081850566578077	-0.6757321506990335	0.4536922018206863	0.9821729603592623	-0.9450237219345702	-0.5131414697856627	0.10249529375475172	0.448810691674725	0.5325750227731807	-0.5853759940325055	-0.37419040835006867	-0.37443303784530535	0.15136091302015406	-0.2564454092276694	0.053177223644124874	-0.07215382838144395	-0.4822096619855528	0.42465856704971855	0.38608233812789483	-0.20185175232325814	0.09817396323388985	-0.09453119027569201	0.16470430564429359	-0.5108232565244384	0.09279216552462764	-0.08268163019867487	-0.3239341592023196
-1.0048630982498399	-0.006645968376852258	0.45181222639386476	0.32838125294145676	0.5480674187105583	0.039625024362927516	-0.3636517309503599	-0.011999975686083632	-1.192855028858606	-0.809706731400337	-0.10128107153110899	-0.5343900730352533	-0.17301357118815214	-0.619076327813298	-0.01649987890389799	-0.49823965667045045	0.22536896748617946	0.34164427099065026	-0.46560139903581044	-0.43013159301287435	0.34878906256427455	0.036571329937739525	-0.6992222559352401	0.1670010369959123	-0.5925507622563181	0.4455207114694829	0.9651371551985768	-0.8897947148663965	-0.567756852292093	0.1018076192948502	0.3842619740915552	0.5243140764811406	-0.553703174957928	-0.34559237766513756	-0.36420104794945746	0.11795714306313235	-0.26303317166995405	0.05536522230525106	-0.048605743021080894	-0.5387344965286057	0.402309315970318	0.40805615086476443	-0.22767612203010898	0.12125787299868415	-0.09811803579156834	0.1387369090653978	-0.492186766696901	0.07940848817691379	-0.046015964413002826	-0.23250730996200364
-0.9805597422842022	-0.01817211206159473	0.47568935585246735	0.2524611914842905	0.5849084337380076	0.01966392136485188	-0.42385597217789395	-0.016337485885287217	-1.1940376607922487	-0.7884219543159567	-0.16047003399002102	-0.5526285994348573	-0.24079756405745778	-0.6320136915142087	-0.004840697685614842	-0.4947003235766694	0.28613189598623573	0.2796778196655144	-0.48093660675070726	-0.394566344686886	0.39693585892259864	0.08122747178029827	-0.7600055856115677	0.148072318307884	-0.5959865133195787	0.35235983376145075	0.9425974891353845	-0.8406559983033421	-0.5830448027808571	0.10019242539509614	0.35777617422620217	0.5528777656799065	-0.5050560481040403	-0.2800900764101187	-0.3582836245774795	0.13630172018380554	-0.28186712917730666	0.10176237228705794	-0.05099752171374887	-0.5250559904826229	0.39289292924961083	0.38852073303673273	-0.19987144221084802	0.11647290245890163	-0.07303890114263013	0.07265675878651585	-0.5364524580011032	0.050625855378353	-0.020970061933444344	-0.21932948239367347
-1.000337460413485	-0.015042251383181205	0.4696215090238557	0.25551964132600563	0.6228534518247568	-0.0041206843210442115	-0.5530745447892993	-0.010412963960867128	-1.1618248908302493	-0.75560942835663	-0.15742278044781907	-0.5012493990734567	-0.3569665274730609	-0.6325362555621282	0.023852970494796597	-0.5114844712025194	0.28666168240574236	0.265340519290076	-0.49755105145889916	-0.3468655910573594	0.38835587049261855	0.1604291181364446	-0.7181395257049605	0.09458951106741174	-0.5537635609392083	0.3459490087992359	0.9442141320157476	-0.8070068824673633	-0.5899973733831566	0.1070369746098396	0.3250113423901865	0.5865375208831479	-0.45777837866527565	-0.30161519517109203	-0.38207244025505555	0.16036671344434467	-0.24977343482020214	0.1373484217056249	-0.06926092965785724	-0.5358854594258345	0.38385870629346397	0.4002165639827142	-0.16927411776044604	0.08631565720608447	-0.07350637347374166	0.03762499269959419	-0.5478018107560227	0.031018175716050277	0.057145868287758125	-0.24946084496042
-0.9992832402501701	0.0032446873276350207	0.5107440874691763	0.25123628882964744	0.6737873927565972	-0.05724119545808959	-0.6452644554144684	-0.008398565062526425	-1.0789409282273448	-0.766191305594998	-0.12126403846365033	-0.486269290683795	-0.392612515694703	-0.5961932136823178	0.0208032844648721	-0.5020882716830224	0.3173717166775373	0.270961168370622	-0.5137356091238465	-0.3232926451618217	0.39162140829192904	0.20795866677401328	-0.748481157989326	0.05829683924882514	-0.49868369523894635	0.2626507870362759	0.93966017432546	-0.8001812123525814	-0.6056961100227841	0.1137736451563254	0.2406982306806623	0.5584814858766747	-0.48270815287586205	-0.3493201583383065	-0.36516000853293135	0.1375379562314052	-0.26100282634744854	0.09771198340279853	-0.06816651933448822	-0.5576542249313575	0.4200296766084688	0.4539888040079144	-0.1539455897310571	0.09957992422550396	-0.05773533801244481	0.04487964269537591	-0.6013418641530418	0.00701996835612124	0.1121887596826177	-0.19182618931670464
-1.0247581444324962	-0.0011153172180232915	0.4818500958690385	0.21959792793773106	0.6354853387551092	-0.0673215825013189	-0.7085410863504676	-0.04077948532916249	-1.017850207619313	-0.7728313600206037	-0.11491935416187564	-0.44750146018928144	-0.4350002042133504	-0.5867448825807475	0.04690055524191676	-0.48449572990840856	0.3633222545934983	0.2276546374547062	-0.4898533696244418	-0.3177538094022784	0.38351138647683064	0.22984262014730125	-0.7972850731986665	0.054660342073475865	-0.4944639211390728	0.24581965273153045	0.9080083009165145	-0.7640547306840826	-0.6137025402421517	0.06726429719770555	0.15767869945055946	0.48010261491874956	-0.49593369505153423	-0.3681963021953898	-0.35289651126036314	0.08340127931744071	-0.26868193951361585	0.10304761857451195	-0.04618298066595898	-0.578116300491921	0.41735186456130036	0.4459892493439529	-0.08577336766191533	0.08271566395162751	-0.04060512096433292	0.022767254463234028	-0.6245859207711612	0.020394711546118702	0.10611538309870878	-0.14180873775165476
-1.036309849783056	0.014790434594809665	0.515498136839811	0.2150470462904575	0.6155153425420583	-0.10995824348799302	-0.79398993742686	-0.07597293621503982	-0.9899333360885949	-0.7438245311187859	-0.09868590992768947	-0.39140056877308993	-0.4730764678655556	-0.6022056405433207	0.034735683239368834	-0.4664759166545078	0.4272433085063107	0.25891646474270724	-0.502302503148284	-0.32662444948690555	0.33735708040429324	0.24724783362182107	-0.7948221492712728	0.03685479068882106	-0.425103845028708	0.19920489241138833	0.8666851232086236	-0.6919067138475249	-0.6061064738960071	0.0310557913182588	0.06874497918162767	0.5010647271848911	-0.5234521199299124	-0.44351726826902127	-0.35781894415597704	0.13263697783248612	-0.2747140242189936	0.13693861058128756	-0.009881599362822771	-0.5326710766732594	0.3808806460851068	0.48070404781383685	-0.018605220109902603	0.08041688626248751	-0.05237413467872383	0.02273859169738045	-0.6558815610703839	0.06322616752654886	0.14928654477324624	-0.06475417282527722
-1.043602070813675	0.06242046553326615	0.4715259705750314	0.2562115130184242	0.6117168646494359	-0.10383321042509856	-0.8343680529325989	-0.07709701100226979	-0.963920743324497	-0.7478293330699475	-0.08576216772736446	-0.3549286092710353	-0.5184635214952503	-0.6002179910292716	0.019591798383090175	-0.49790115739072044	0.44948781911012414	0.19645989568728256	-0.5050324324623022	-0.31848798968250497	0.29302234611023115	0.28178817782425986	-0.8156408913665587	-0.016952878843434722	-0.4287752843111482	0.1735589280711411	0.7723295790705842	-0.6574681740962662	-0.5831996425308571	-0.010533722959252973	-0.03738746455901355	0.5259957581911335	-0.4888540951049552	-0.5608623294519623	-0.3498643590810223	0.07886945085119154	-0.2362434468509369	0.13921495651765875	0.013445638176744334	-0.49478027901325855	0.33266338378675936	0.49948542061806406	-0.0027247505218931795	0.06341310574982752	0.0018264947547587008	-0.09835771787795163	-0.6358822761930719	0.048855273110515386	0.22133364337911857	-0.024603478790615523
-1.0537618675039855	0.07005556508010327	0.45466534756722393	0.2574243755775903	0.619757472721879	-0.11849134129195246	-0.9111642119709874	-0.085966106783666	-0.9795226995827802	-0.7106274178190176	-0.06675738006923986	-0.3207882276818655	-0.5418440858728182	-0.6079029067356088	-0.001871109250362675	-0.5290566032710051	0.5401953796169221	0.15685226530551855	-0.4645140313037975	-0.2982543663582991	0.26481350723796854	0.33915710343473104	-0.8505212162398987	-0.054718898773708315	-0.3859886410899879	0.1544643775879026	0.6928993438377749	-0.6138392116484775	-0.5768615551217049	-0.03051209031783423	-0.13825107639819745	0.5224433859414298	-0.3861169601266568	-0.5794251545639446	-0.3318636142001131	0.06964201076892135	-0.17324768235588392	0.1421322267135527	-0.00770227289991145	-0.48937882993209014	0.2471240403510274	0.5255360806569735	0.006047488762647174	-0.027285297773042227	-0.0036842423362161312	-0.1395042320989454	-0.5976548753399749	-0.0029828294271277644	0.24080619131626677	-0.01602534083563082
-1.094970614209717	0.08153800116666136	0.40742469394865566	0.2613259862232101	0.5962499267381112	-0.11954097736970885	-0.9332667888343649	-0.09194145170526004	-0.984371973217625	-0.7016932643708594	-0.02787985403862344	-0.29881488231529374	-0.5951641126380232	-0.6137330343808264	-0.015176654685075609	-0.530178606526399	0.5830642625000377	0.1332302681598701	-0.4865540218575906	-0.275676703964994	0.23853312459389145	0.3372312488507838	-0.8309776984172978	-0.032735521375242084	-0.37677375759387205	0.20019250785836	0.6187262751111269	-0.6279188844211518	-0.5647469057268463	-0.12441189022751784	-0.15376914467977007	0.5830036200146956	-0.3865258238223377	-0.6546090184839934	-0.3393475752362013	-0.008222102359933509	-0.12045332753735516	0.15852877655144076	-0.04808243085827784	-0.46305831114431867	0.20577330609824548	0.5427345468756922	0.01261474109833836	-0.09953322026179758	0.05280394725168134	-0.18848116148120284	-0.5760350208652747	0.016842993812614553	0.268573639100368	0.04720108328195456
-1.0934797853885578	0.12997204595969003	0.37667279718988933	0.2863805396114742	0.5499304680359229	-0.14412408261405368	-0.9372456192133359	-0.05029915936298104	-0.9440174823175207	-0.6818886944656193	0.020371512609691854	-0.2829366522715099	-0.5792052966242189	-0.6065893993159749	-0.007619865048167052	-0.5047268422642002	0.5624997836755445	0.09402294971722351	-0.4933846544270052	-0.2520905279914601	0.20063111365724723	0.2565648680223399	-0.8384519949269915	0.029939857026980887	-0.3492496773549171	0.18146606331581397	0.5320637361099713	-0.6197966889009693	-0.5247937874671467	-0.19997076298471791	-0.20728218293567885	0.6205040890975969	-0.3336074216272896	-0.7001253205072822	-0.3345114168395814	-0.0249369655454334	-0.09217746691411696	0.15732611483926381	-0.04558608788144134	-0.48300565867615264	0.19588834770727231	0.6554327039828622	-0.017158317866829996	-0.11058920943628223	0.08576600076326205	-0.24628594057408265	-0.5801832370748238	-0.012946019601787245	0.28671787844652347	0.1404464959444741
-1.1191725243933144	0.18584414759862786	0.4222864520370349	0.29643116866581276	0.49523744719985957	-0.1797924905690293	-0.9529659179921914	-0.034333075301123464	-0.89069188436923	-0.7127143174505073	0.06041535164671328	-0.28052374312521705	-0.5754353586094856	-0.6032065017661823	-0.0050239657641693025	-0.46949669464979804	0.580110438376281	0.05120953469648089	-0.4520330824468757	-0.18990725322174656	0.17935726943043587	0.29042663130868446	-0.8709426859764331	0.03239033740498165	-0.3420332886209035	0.14448158477354403	0.5234816458206211	-0.6118672581073186	-0.4588887083962397	-0.19309007084422064	-0.2754830247488577	0.6488777869463612	-0.2999818293758426	-0.7659546507227613	-0.3265743562311424	-0.01005251118383454	-0.06296784254531301	0.25386391872744013	-0.030992788442131058	-0.446346984605163	0.13451707588100315	0.6559337895909119	-0.030083746553732138	-0.17832347948160118	0.1390560628070759	-0.28864892931001895	-0.5332504699333633	0.013114285557642196	0.34878297278929027	0.19937439630983725
-1.1077870729105763	0.24152594955876577	0.42505667889197196	0.3421287313411893	0.44453807994300815	-0.21433679002735131	-0.9916835911564521	0.0226006543431218	-0.8363166402414673	-0.716230192015322	0.10201661668626553	-0.2546600232511236	-0.5279934791982077	-0.5570819612525039	-0.03670089077534283	-0.4790334865065956	0.5841696896283612	-0.0356459610249095	-0.3656067768218407	-0.1644765690327124	0.1260292239019697	0.2926860536979304	-0.8679569671534842	-0.02908185635018091	-0.33981073980093485	0.16483137362703248	0.5130037716827067	-0.6267829837194183	-0.38083615534337134	-0.24956958424599768	-0.347934248709526	0.6810779240587289	-0.2726929460793729	-0.8187081990748816	-0.2265088240014713	0.020278034979107136	-0.03241994935134779	0.21650271407514637	-0.03865049597776784	-0.4412920655940618	0.0781906020244553	0.6980899364966544	-0.006566997746983168	-0.18107935466722386	0.17596754381566665	-0.286962875523819	-0.5392735945047957	0.013012801179635497	0.36598640363960516	0.2245721330079479
-1.087110638406121	0.2808079436616646	0.43981238236411924	0.32781031338449973	0.3832801090876087	-0.2597959187312106	-0.9610210362151843	0.04087419903158231	-0.8084380956395375	-0.690044591601653	0.14086298064810526	-0.25670294150904227	-0.4903394309561949	-0.5524979977904778	-0.05274421981535856	-0.45817270347140954	0.6027817174932202	-0.13183974096986945	-0.3378556625179942	-0.15503081491331522	0.1009241671351346	0.24000347127322166	-0.897359239122592	-0.061671119705347464	-0.3091400754062055	0.18810999019177393	0.4433621620735673	-0.6415267730290035	-0.3439047451196017	-0.26222784334108357	-0.41754825404594503	0.7659723080685805	-0.27900626721000577	-0.8469919701175778	-0.2257329978407217	0.025897455415122533	-0.013322905537362423	0.2063002722130367	-0.03418594316893342	-0.3938197628530733	0.0013167977165203849	0.6968486074892464	0.02738850221796399	-0.1920009676046583	0.20142404708402267	-0.2813692847883654	-0.5116410514606933	0.03241078571018134	0.3158017665647964	0.29183309297333304
-1.075203484261324	0.30192931096136044	0.4068087329855243	0.3435475149450717	0.33084574074204454	-0.24865000323298983	-0.9600165990449758	0.08609349993659991	-0.8023584020867934	-0.6553693737178043	0.15646016705257437	-0.22056645046264425	-0.4804601639000305	-0.5617338154569618	-0.10416956543853625	-0.44247286422487625	0.5793115155664036	-0.22709156151991133	-0.29626216370473824	-0.11295140693360776	0.06339520879391838	0.17350709315490517	-0.9316479493402738	-0.08361929488831658	-0.29590690131501407	0.23034288291927427	0.38156272622083515	-0.5923840219956927	-0.33616917254762374	-0.27154057758568156	-0.4513395983943038	0.8413681070986158	-0.2478075936610824	-0.8772568672795591	-0.18728983850546918	0.0554234230379963	-0.006871875686347439	0.261436016443282	0.006966854536198025	-0.3842586929534616	-0.06366349226712087	0.6557143661669984	0.01450657472554106	-0.17611480474482683	0.29845619066478357	-0.3021934524838866	-0.48417653349809964	0.058280721189385654	0.3486626443686722	0.3354563034896147
-1.0643868884633376	0.35156614614046594	0.38823095038268407	0.302497252063916	0.280205833318872	-0.26731088801925285	-1.0040098043466343	0.17176421994960384	-0.8123070011908764	-0.6457669306662603	0.17606700200839037	-0.2565156309297858	-0.45451399015556015	-0.564178429690447	-0.161038857654723	-0.4034079085105976	0.4879226248121671	-0.2835131029756684	-0.30085323571165995	-0.08924625057882732	0.027417759823490893	0.16600810253001913	-0.9371789405215099	-0.09541176629353838	-0.21995548773974752	0.1978515819776026	0.31526681761567316	-0.5779484109125479	-0.30881781132527475	-0.22280797426526394	-0.5070464047862873	0.9628713370739413	-0.2514524765089958	-0.9109110103264559	-0.19706498513899745	0.061833817676944805	0.03270838800135719	0.2682915372485742	0.015510504655517126	-0.3514590561252519	-0.09994875426599434	0.6671897881362674	-0.04379641941281082	-0.1659352377999616	0.3059055671929908	-0.30114929614106734	-0.4956600861253945	0.07528549949872844	0.35715482001125115	0.36546610443004973
-1.0681299075470867	0.3639970523633467	0.38254212460872317	0.2965785624522902	0.22430490988115243	-0.3053953069039096	-1.009345169330385	0.23791504685122886	-0.7722886673840741	-0.6266032080439113	0.20593321260650974	-0.23593720289911513	-0.44685389082486243	-0.5623911268117662	-0.21292874940221615	-0.39803614696021256	0.400723214285512	-0.33520260410951325	-0.2708569144380844	-0.06567091309226747	0.01177289426080201	0.15451212013104412	-0.9322581512131919	-0.13890031253225812	-0.19433524880449837	0.2069568767876429	0.25609625609344683	-0.5601024658922016	-0.31530323440307423	-0.18153152294836172	-0.4844423059146722	0.9640837670985543	-0.27073763352048646	-0.9550575005387911	-0.2335723267072196	0.017560037857723795	0.03514936909376036	0.19952733863131966	0.0381868259710362	-0.3363112272924616	-0.1308231092860732	0.5986723701746646	-0.12824727060856245	-0.11625381135970221	0.3246127973095504	-0.2770930674441297	-0.5172384538973167	0.006951413782164739	0.25723255333608863	0.4349233164737649
-1.0761601523085056	0.34870515202764213	0.4291672762581703	0.25426603720846513	0.1761624968980226	-0.37695812720173005	-1.0623814355648982	0.3501661066088818	-0.7558410086165082	-0.601515695303515	0.21465581437509398	-0.18463366976625317	-0.4249765588991039	-0.5674494737948252	-0.22700825278901487	-0.3263616451820119	0.36633389423587837	-0.34060513277314086	-0.25340321816201355	-0.059691770160004966	-0.022389740126170544	0.15659860593896374	-0.9674901038864447	-0.2173063425018606	-0.1319876293634062	0.24917473333248125	0.22673499080204498	-0.4661060833089735	-0.3105092755669668	-0.1773599011858585	-0.5116003429325622	0.9864422792936004	-0.2455875476279295	-0.9395043365257241	-0.17648209355117345	0.04075809470181032	0.04329964808590253	0.22124659066973779	0.0815554490719039	-0.35184245671121545	-0.13772741144501882	0.5851980373217509	-0.16321544398541715	-0.11456135115888508	0.31834692056086195	-0.20509266000610857	-0.5259281094241013	-0.052317302792279176	0.16318326183958798	0.5199384763429858
-1.0737099517303648	0.3636410985990696	0.4563502515831182	0.2273970856967456	0.08965106479158276	-0.416694614138349	-1.0664878015424908	0.4516103889571449	-0.7460778751620345	-0.6338441308322648	0.17751374460079844	-0.1580136006488739	-0.4309823194269051	-0.5711856343744518	-0.3279191675853292	-0.3021904927060147	0.27814570039376363	-0.354366102364787	-0.2502676162050136	-0.06375314968047276	0.014634734278166459	0.10164048507634349	-0.9402420668694973	-0.285035811297496	-0.14829557337178972	0.2783002065000183	0.21354667216564768	-0.42791297253063165	-0.2842794768358924	-0.18625345746125066	-0.4524319837671745	1.0042681447203132	-0.2617263407463976	-0.9242786047147457	-0.13539085543493895	0.027173934318191807	0.05940711128824523	0.2582619313644134	0.12800358946586826	-0.3306976776644449	-0.11580291618480461	0.5369148860748006	-0.17124719558814075	-0.0300354378715884	0.33892942988662483	-0.1918574422335007	-0.6001320947967959	-0.07464573520923987	0.06293477513731519	0.6253405325763168
-1.0490210337954826	0.3700988390220199	0.5211782777270914	0.171502978633452	0.03766171419912536	-0.4354697946841359	-1.1381371499183368	0.5377300893337817	-0.7293835531625957	-0.6146346052001717	0.1465503194966029	-0.08927871565052967	-0.42617338737768334	-0.6020198535116161	-0.40094257058938476	-0.31857174023476453	0.22202093500344708	-0.3064645358766963	-0.23061279836955867	-0.07652465282002453	0.019406953182645244	0.127567873024062	-0.9679358441788072	-0.3849425421338467	-0.14565257637765844	0.2671233107203915	0.24283842131893327	-0.3909586075107653	-0.23581190297218219	-0.16066180072349115	-0.45311653313806133	0.9822533742629711	-0.2626929176673087	-0.906152490286091	-0.13918319890545078	0.1051375513730413	0.08863449018636227	0.26535312435268255	0.17817710260057923	-0.3818460557011346	-0.1332743826749307	0.5312702198221235	-0.18927477849210197	0.0233051484740872	0.31174166202772907	-0.1884667855447523	-0.5852278946584344	-0.13435063590873628	0.00034306842192782794	0.7044727233445979
-1.0546124513687825	0.3807462540312094	0.5494986762112947	0.11071389107653717	-0.0009474550473604515	-0.452081948770391	-1.1782446700288602	0.5922545631358411	-0.7106085712910051	-0.6097697135423187	0.12291825495505337	-0.05424464885211557	-0.445567942688122	-0.6309007943439373	-0.49296496365112885	-0.30318817479363985	0.20480048994414934	-0.2675966805415682	-0.2344823246825276	-0.11201611801872233	0.012780069888994267	0.1511172837417766	-0.9676335077968139	-0.5281331047864881	-0.13487565297433565	0.2852142212472354	0.256196706342285	-0.3935558762910916	-0.23943229917147218	-0.13085811722607524	-0.44346490043305054	0.9813119794753945	-0.29793965603750233	-0.8231938589468353	-0.10080899605133475	0.14276615857596586	0.10091512253738308	0.30230267731240534	0.1951059015530227	-0.3657535411746018	-0.13390244168036022	0.4553077469172802	-0.15844930693701298	0.0777626777564627	0.27726876048386473	-0.15462927661644546	-0.5966336956650904	-0.13209928703854587	-0.09271991959425374	0.7427027768517729
-1.050804947996832	0.4101551517474259	0.4954583656125465	-0.009237578608121832	-0.014491253584608468	-0.42668925626255155	-1.2193760325570566	0.6544395899352089	-0.7284658307820895	-0.6005656777048461	0.10908539326999797	0.027884929271983345	-0.46256685570248024	-0.6357821346690887	-0.587910201626461	-0.3506808299286224	0.15413225343714804	-0.22160942335581452	-0.22352373408432685	-0.18480877043134666	-0.002382659490158911	0.15514527707746106	-0.9232796359141849	-0.5909119235450179	-0.15668153719915642	0.274931092128581	0.1849213989986009	-0.33170028324789064	-0.24860322344225713	-0.13833132260878683	-0.40489587950899686	0.9718453965846718	-0.32236027835570624	-0.777666333364896	-0.09434160792343568	0.1336452387221645	0.09683593189120028	0.2519393014081882	0.17400162747397424	-0.37430133809702415	-0.0723263959916607	0.47939380781488483	-0.15434655926563062	0.1558716154351226	0.21850293743578444	-0.11371889606232907	-0.6414572098189418	-0.1796210580713892	-0.20272069184211472	0.8097930198483642
-1.0685307041925034	0.4403652638961325	0.48247814097450126	-0.1389477404438274	-0.03303093858093198	-0.42414370397890766	-1.2859862693937938	0.6968354144044953	-0.723698229129335	-0.587600563259013	0.0963480428226629	0.0881279742105958	-0.4929932776084045	-0.6692663841749887	-0.6786012810108135	-0.3485165285671238	0.11671694609050902	-0.13084662301466346	-0.27155696795156775	-0.2146032940778249	-0.014894303654526342	0.15159246900919832	-0.9036407115523646	-0.6111503541999249	-0.14677520864239818	0.28300464188014335	0.19408830607076713	-0.2446445846028594	-0.29613802522550603	-0.12014334358766368	-0.41488098889726804	0.9703915472914384	-0.32312269591954135	-0.7309760605480778	-0.18644160146472927	0.10889474359783172	0.10868702687014604	0.2995996108586355	0.2207752329507302	-0.364353028172422	-0.046622702165917504	0.47973289755207793	-0.17598589294909842	0.18685330426130847	0.1522956352685802	-0.11898126106366971	-0.5882771900160331	-0.15031378268340814	-0.26413499500298093	0.872206886585464
-1.0943582725098728	0.4574830052858642	0.46017234601361123	-0.24735215656045625	0.007256034965485214	-0.36301136501116715	-1.3294104697169875	0.7582328164134666	-0.7195040602142775	-0.6101777946679314	0.06580159910274024	0.147579565997421	-0.5047044610041461	-0.6662639424524001	-0.7844091077081758	-0.3190945989396858	0.11144084493018233	-0.10854736055344891	-0.31796446327282674	-0.23173008800903813	-0.005323480008081379	0.1942820427360002	-0.8851884280797122	-0.6608998852510586	-0.18998104838175425	0.2992472405106253	0.23931682964627857	-0.1725759626217828	-0.33935929552131433	-0.14595135106656273	-0.4212205351718873	0.8749395618007586	-0.30272674132198235	-0.7146076763766932	-0.19170775164874834	0.10665239060307148	0.08996564314376407	0.35069524160713955	0.20369610245030198	-0.341173456397757	0.014807487583788099	0.4923007924985332	-0.2801648813326931	0.2591010850029766	0.14346682307821737	-0.10880914248568378	-0.5528695378826892	-0.17119033351954943	-0.28408127664177635	0.866441847187758
-1.101734689006419	0.47782664736386515	0.45428381284537017	-0.36314804040900434	-0.0023110112139427736	-0.35682248524671223	-1.389947187517766	0.8356810952567824	-0.750852109014675	-0.6165072671763829	0.05737778544328479	0.1692007739358327	-0.5202331202520802	-0.6275989682362695	-0.844739333306029	-0.2981155905299529	0.1070528490398486	-0.015213538946125283	-0.33606337016040416	-0.27376993296704366	-0.04104957206960794	0.2478775106661036	-0.8552428917479414	-0.7118938146200123	-0.17863210674189067	0.33266276782756254	0.2707920475948812	-0.14563539157871935	-0.3459047287515464	-0.1389923702647036	-0.39877781483915775	0.8504328391951198	-0.2750909019124653	-0.6401655619903082	-0.273557411607852	0.13924452145887287	0.08702059004325599	0.4205889002868385	0.2143549898063372	-0.3825995029212117	0.008839238253683646	0.4826720322836864	-0.28035120095634836	0.32075950797561337	0.09173557516342497	-0.10714092495947787	-0.5271083690358955	-0.19212385984912975	-0.33913597589520245	0.8758362557085111
-1.12273688006696	0.46384624957642473	0.415068399515949	-0.45127773251195985	0.06458201782797417	-0.3458318900166887	-1.3818314817999087	0.8217739394654	-0.7842294576718197	-0.6124449153228918	0.007292114908064351	0.2659692203083684	-0.5371184277616067	-0.5977999409751725	-0.9053352557757568	-0.3530471885598496	0.1477665104788608	0.02202594599324575	-0.39087185077130865	-0.3003088702589279	-0.08037752455503179	0.2970031435420638	-0.8676037441468241	-0.7419501431770328	-0.1928895123113367	0.3817480985542328	0.2968836344569953	-0.09484203947281519	-0.3560017840369449	-0.10776363702684515	-0.3726675625570167	0.7874207257649476	-0.2177715999397984	-0.5379329217208265	-0.2861407859513761	0.1598303008486317	0.07086960333228404	0.4701462926854113	0.205663420024203	-0.3378415787905319	0.022764466738787646	0.4698553519512772	-0.2472250336824886	0.3671472339336404	0.03128397194798544	-0.08740479882599725	-0.4992058597115669	-0.22648947576951722	-0.37726273583227743	0.8623957190375308
-1.1307078051115904	0.4942015731643372	0.3784439173808593	-0.5434728159710804	0.10348609906469095	-0.31669340115389716	-1.3946993170082433	0.8370411502609411	-0.7971751743364515	-0.6118054500273631	-0.03244114862859586	0.27401006128842204	-0.528174475929694	-0.5305752801342948	-0.9281192357523558	-0.37184899657948667	0.18167796341092024	0.017074799275633205	-0.426852820791638	-0.290914764328633	-0.09040193015165349	0.35783593462709656	-0.8701084304927418	-0.7308579521525554	-0.17083184532876083	0.3789292427363214	0.30084036975873485	-0.058320643494742454	-0.32874791587646623	-0.11160848130559564	-0.3842133453153038	0.6987075661496699	-0.1537098328707254	-0.44651454984995	-0.2908394390232001	0.17552208559879887	0.10137647047385326	0.5783523722740795	0.21048139068905555	-0.37333190173383357	0.039728739269503856	0.5225980972478891	-0.21526924355078086	0.37552544773167035	-0.048115751749123074	-0.08599081854779547	-0.49892480659814675	-0.2039071086856321	-0.33043581886655554	0.8028129595575759
-1.14258215856146	0.5162200576050225	0.36419260332759584	-0.6432125242590072	0.11031743906956788	-0.25147182416738245	-1.3744715026639078	0.8183658493409366	-0.7934645097649037	-0.5676469065313225	-0.06169703752877509	0.2486319813754932	-0.5501257065818975	-0.5314409479342823	-1.0251065041219696	-0.41748160943247414	0.18851318025433725	-0.03948779508497581	-0.44415514991987326	-0.3454951966802292	-0.12914972610966585	0.36516523040458226	-0.8791267600816788	-0.6549500609450107	-0.1796894440748113	0.3698013173562779	0.32145332128708104	-0.0529354677881414	-0.3299434000301537	-0.05235119757005756	-0.3627345059380266	0.6437225591850713	-0.19955182384090678	-0.40456451678635136	-0.36739357260094485	0.19722745338036957	0.10803160148428159	0.5842088048346568	0.17596769030992693	-0.35904551469267654	0.08806111113548902	0.5426458730250792	-0.19669609148343725	0.40858465271642297	-0.094405038536493	-0.13054434060013048	-0.527586502907024	-0.16939410418446116	-0.2946787934668887	0.7543602863948542
-1.1146593932385138	0.5373672581547664	0.33717243587838097	-0.7385190251269333	0.149231594198131	-0.21340228128699584	-1.3987862777383706	0.7741782816117042	-0.791016220308809	-0.5336419229045075	-0.06300468309803955	0.20829446776748042	-0.579693028218753	-0.46234454662467606	-0.9676607881710003	-0.40477909647384436	0.18901153570630683	0.02693992305659676	-0.4943393315889656	-0.39086953014260517	-0.1870239905894857	0.38673034270669493	-0.9060434740689594	-0.5819551530698439	-0.12752709548208013	0.35836078952152667	0.319689483406287	-0.05824362407501885	-0.3304689510906519	-0.003371758301067207	-0.394003851867784	0.5801087222638683	-0.19079077035148023	-0.349497840041071	-0.3928849322134883	0.228231569787721	0.08349666674795642	0.5612826604254233	0.15913420543465298	-0.34158287151163685	0.12349592547345489	0.5896638645719813	-0.20519017187704885	0.4292010575663273	-0.1336568419793735	-0.12304123046303661	-0.46820905686570313	-0.18555378771033343	-0.24617333957728035	0.6806350672106755
-1.128339193428852	0.5562293293604443	0.28872995594087075	-0.8373765308307665	0.21538335667694	-0.19977549178457166	-1.3981308116017526	0.7193534342408571	-0.8257018977794	-0.5127016555270434	-0.04070251306864832	0.161738070639038	-0.6172026982026819	-0.3513129685315406	-0.9962000393467598	-0.36550002160111583	0.19124034053774727	0.03486986803054423	-0.5103397295102046	-0.4323061344288681	-0.23696192618861578	0.3774405124080281	-0.8987756368395761	-0.5303705034462238	-0.09446122250227754	0.35552744919978607	0.2943259097226293	0.012652688938158806	-0.36193478488962	0.04782929364310403	-0.4439283146360701	0.5128090026230133	-0.20412751194978895	-0.25071063065669763	-0.43183850626493847	0.22464748888033537	0.1076606225583607	0.5959302583914713	0.19052995171480397	-0.28261141654130245	0.17740855169662542	0.6199483998724243	-0.25143809903181624	0.47224707188679077	-0.18370030629242345	-0.14201746657556683	-0.5186411464109829	-0.15467663215437027	-0.29343779659121394	0.5955044486726445
-1.138805998795324	0.5504097351267027	0.25125345492266027	-0.922335100816165	0.28111042106316425	-0.17295895315364787	-1.4249531758764993	0.6827319098007176	-0.8426596812112394	-0.49400368238869696	-0.03747918416019998	0.1245603072147109	-0.6187839103553809	-0.2920025574326984	-0.9637435774465576	-0.41034963747865066	0.19890809968521003	-0.0018290616958786476	-0.5229506543183182	-0.41574029580472266	-0.24133323524869468	0.41028889643724165	-0.8774706860801759	-0.4792257461231806	-0.07809121774941608	0.35314342194296555	0.2621884506789591	0.07070130054627212	-0.3682686033718025	0.06087069729408293	-0.45207755762007834	0.4438190393097338	-0.18385593837065878	-0.2160892453576552	-0.47201401966916484	0.23585674673009857	0.173268860558842	0.5769153347215894	0.20256499383019316	-0.3385191078306089	0.16099660819262873	0.6468057368219347	-0.2728536157683245	0.47724918478684497	-0.25902271788598386	-0.17904602795847724	-0.4977753025427371	-0.21167279043314116	-0.30154372540240004	0.5716433774145491
-1.1714180816316804	0.5111700603527275	0.1988058049433688	-0.9331255937376172	0.3010060413985037	-0.18269321900433505	-1.420907073972981	0.6723080165254743	-0.8540555225238142	-0.41548895003053976	-0.04242321089177584	0.0829807613299672	-0.6129657643554625	-0.2085756228813894	-0.9124103839068007	-0.37935604728865596	0.24474594826966695	-0.04355588863083426	-0.5530478508288665	-0.3960087793829551	-0.2338165352216408	0.38459044106260093	-0.8826104586887371	-0.47067675269659814	-0.06449790289154568	0.387117201287584	0.33211508786917765	0.03666193454997768	-0.41231435345473494	0.08899909512320878	-0.43264207294214285	0.36261282588818244	-0.16465647216763826	-0.18072865094720716	-0.5012739351331572	0.31284652963952314	0.24381170812553182	0.6226098908148268	0.25649474625922947	-0.3265272125005271	0.15805101494074447	0.5819787284482788	-0.2368239856068605	0.4943257254959593	-0.30271563126556267	-0.16871112566208482	-0.529596844693373	-0.1884489846779196	-0.2724905044973618	0.5145500441507054
-1.1934392879635718	0.47017622346017784	0.129333911391141	-0.9435001721844012	0.3373534452741648	-0.1504323400028441	-1.3601492441580239	0.6160469147655864	-0.9175184020811983	-0.3527810760083788	-0.047793325686729324	0.03511618690063675	-0.6167202608452673	-0.10202057540876464	-0.8631490680739681	-0.37351021696053294	0.2572098402414967	-0.11940503251178411	-0.5419290977177115	-0.37743647221829224	-0.22233797680345252	0.3970367146070187	-0.8813827612247389	-0.5018476375535078	-0.038718030071701964	0.3824862448328852	0.2457684877302206	0.01866316982917183	-0.37618711677088024	0.14887756907971422	-0.4478552642784238	0.3071188593829219	-0.1545866745244985	-0.17069805577020727	-0.4659228375363704	0.34778901768605236	0.3382405659589069	0.5985262540916971	0.2559704066054608	-0.32708681591331495	0.23607121966638295	0.5618546856481224	-0.24000632907834718	0.5155999360455223	-0.32817954077844386	-0.1352962068904436	-0.5547593396832962	-0.18554623709598722	-0.27841406774323296	0.5346838336197584
-1.2234048922232925	0.42681584514757154	0.08988292613539031	-0.93014266008298	0.3183750064802338	-0.18196789829919513	-1.3426743875874818	0.5687681940377887	-0.9446482933638553	-0.2963576908060046	-0.07408085333808002	-0.03584088318652283	-0.6256101673399292	-0.030483848662574087	-0.8017209873849819	-0.38251607348115446	0.24080473776234185	-0.16101956109369936	-0.5350176780909155	-0.4307244277194237	-0.214399368894451	0.35212321878536257	-0.8928924837700348	-0.46131986842435885	-0.016375754603167054	0.3351119753516169	0.1921035130284136	0.004222144260710459	-0.33713762651184465	0.22043503551624757	-0.4207170414580822	0.29303148361881437	-0.17785497166411607	-0.1061629604755864	-0.4219574133368801	0.3435246678528963	0.47584927491413553	0.5887164226479074	0.2266484354435286	-0.3684419725247953	0.2556298498077298	0.553738250379258	-0.1671401853217743	0.49181406636393765	-0.34709148311277466	-0.1521153099769405	-0.5571217205867236	-0.18143877648434095	-0.2822938401567983	0.565551531276309
-1.2760893489873886	0.3717287258697558	0.04981589891756394	-0.9663718385565092	0.3470220038177871	-0.17056151412991996	-1.3306215727727053	0.4912805910101321	-0.9310383719887371	-0.2558149474581918	-0.11903581505890051	-0.08787241323411762	-0.6528137224000217	-0.031628643126108344	-0.7481502416358923	-0.44012010498997645	0.2899389416624586	-0.2551113997466541	-0.5301693688004769	-0.4588167173737833	-0.16941500089921496	0.3438412501803668	-0.8386457537264471	-0.4845208362996109	-0.030241377848684452	0.2930294561885952	0.17321505370327905	0.021440282976454155	-0.3618028952371354	0.23704527134566278	-0.39509253734427074	0.24188180070834475	-0.2297421412572703	-0.07592379012948283	-0.37224365641966806	0.3254098505563172	0.584064304506181	0.5221042852659667	0.17032692941658295	-0.35227581269372377	0.32443477634412543	0.5926453107301037	-0.14024567548210531	0.5004052154687393	-0.36378514534618533	-0.19443104227715358	-0.5756412727033304	-0.1747660056874545	-0.3031475194875315	0.5670631741464807
-1.2777953332059986	0.36040578819123487	0.05202816005266566	-0.9618326340312466	0.3157046994386303	-0.17711711973879618	-1.3237337879917024	0.41660589604366455	-0.8908263761689643	-0.21373678851035707	-0.14802302305366574	-0.18053327158922866	-0.6680103888619879	-0.020050949710765494	-0.7113680115041031	-0.43242209677846366	0.29750373528848484	-0.26486694755889384	-0.5233903139894718	-0.4595394103843643	-0.09466497430369965	0.324218942099589	-0.8051018262458844	-0.542289432040961	-0.05401739148466853	0.26137142504181765	0.15720433420014784	0.014753343337341568	-0.3394733797101631	0.2341044166127416	-0.4178237835476993	0.23618328134063243	-0.23156029240110448	-0.08539499507847308	-0.3708935874040037	0.3083253883427193	0.6429085148744409	0.47870402925635974	0.11317357395314942	-0.36436293076870413	0.42158119303268027	0.6180872203165537	-0.07877033408744781	0.4862062256434359	-0.3377260477916365	-0.20148251336120282	-0.5919188628173844	-0.1622824528248074	-0.3336509975873304	0.6381628943800448
-1.3028820364687976	0.3122255983489216	0.048342888136953095	-0.9582726610948098	0.3257748195440843	-0.17735642937272109	-1.2839894694295781	0.3608756795501082	-0.8945616587930086	-0.21204247200333898	-0.20996508654532303	-0.2271899517544423	-0.6613782539051137	-0.0191989188654632	-0.6628280721426753	-0.4460800929002655	0.29372782838821354	-0.3140584839759422	-0.5324033915404879	-0.5460068367905508	-0.053317979746337896	0.24832465824295072	-0.7666916947026244	-0.6487109827420878	-0.0980870139043401	0.21596642597552496	0.1337245222966355	0.023032939755517946	-0.36692811819101434	0.19204336213838677	-0.39038907054618466	0.30843080467582074	-0.2518388000005404	-0.05827067813069198	-0.3674996372418336	0.2795407145547026	0.6807865174135018	0.3982666026183283	0.04575728460621696	-0.3238424769984834	0.47933146546164573	0.6320232736487998	-0.09966837547823046	0.44591096802133673	-0.34677808134839144	-0.23701647189752398	-0.5596123606362077	-0.1306839413056636	-0.4035414406544614	0.6549191446435871
-1.3369580081675974	0.29684807536232183	0.005310759606851371	-0.9430736340960749	0.3539186952120498	-0.1989161946434506	-1.257380670683885	0.2972586292226036	-0.895462196807458	-0.2163021519095869	-0.2506720389216436	-0.2616300087342817	-0.6150031632731957	0.019448632493469807	-0.6128268497978774	-0.498212448445228	0.36272168330687454	-0.3266009335764439	-0.5096361003007518	-0.5626150371067447	0.003465448852423418	0.22755040993490852	-0.7004490875643079	-0.7257304516005176	-0.10136921746705715	0.17966525448833245	0.091143786235415	0.048445213246439287	-0.3522035622234517	0.19949912193455596	-0.35529451277833907	0.3141179969883126	-0.2405457391362918	-0.05494527883690623	-0.3139588219208142	0.22201062703110294	0.7475537131566059	0.374918875392958	0.007854202426382134	-0.3372893101551352	0.4875843822274463	0.633659861132627	-0.0863651174968115	0.4511646111246013	-0.3361999478072783	-0.21998677916346004	-0.5549802892955357	-0.16132298021660949	-0.4293811634201298	0.6950923599181579
-1.4242964153120805	0.2584124983493033	-0.03102509629414359	-0.9429851039822674	0.3499773685781661	-0.18324363116236392	-1.2075206122317772	0.2391533724383263	-0.9010127470436071	-0.16996944615142248	-0.2642969276694333	-0.26589082638912015	-0.5676616537739552	-0.01979739766022682	-0.6232964223371033	-0.5416442205494927	0.4009841134341666	-0.4105617175485195	-0.49984935637360167	-0.5738020857514228	0.06092871380910621	0.20699356950504594	-0.6253315194552396	-0.7472866636532413	-0.09009616463250356	0.12597833540144093	0.045278910333513125	0.1370747323447607	-0.3509079313505894	0.19306698511228043	-0.34690064545604865	0.32876689712802565	-0.2800998375820807	-0.07790935190667858	-0.29050440046811776	0.18473759406168458	0.7926745897730318	0.35098481463223397	-0.05678743888386466	-0.3474732307225731	0.49148600436195594	0.6163742233514056	-0.05849318203624239	0.4005258900725619	-0.3319619602662302	-0.18366942119771995	-0.5587150914957162	-0.13042330528452545	-0.41941806079046995	0.6983796649069192
-1.45749092904676	0.24692945966235155	-0.033491838108859896	-0.8984879476790433	0.3296744278523961	-0.1555811006363756	-1.1661401078875078	0.18401770601222428	-0.8680284183539608	-0.17229339610101646	-0.34102984451948537	-0.3013443741260514	-0.48530714827854177	-0.06379072042317521	-0.5777055488928926	-0.600130467795793	0.3953345250712418	-0.5052545060936204	-0.5478332851613469	-0.5747970130592461	0.09175611195811963	0.21433214061103173	-0.608017056016297	-0.8063247054426681	-0.08928211713231315	0.11997160931552961	0.02991926825006816	0.20422052136955354	-0.3279882932045315	0.17798555569422062	-0.3070083102944924	0.3738482681096751	-0.22735557437860354	-0.1135094046373319	-0.24376660750677454	0.11317780443873575	0.7888052896157116	0.2597190072759582	-0.1385727781153117	-0.336473755351778	0.5154322780097743	0.5826219538226499	0.02916720663573331	0.3307640697163138	-0.3311953040921619	-0.1810610798026885	-0.5563181408625744	-0.1288195724596307	-0.39727560805555556	0.7177439510388786
-1.4901372858570348	0.23067988999950187	-0.03633058106981967	-0.8233206843386179	0.32130332928638505	-0.14295959639152128	-1.1613804319119043	0.14327978213260584	-0.8711384989859843	-0.1677171226325843	-0.4024948960950011	-0.3120007254911854	-0.4682634548418892	-0.06168910855176132	-0.568494823625133	-0.6136609828415389	0.42495360210088	-0.5095191110043837	-0.5721901486228679	-0.6149408860704666	0.10822231277242848	0.244729720865204	-0.6076588403419121	-0.8138336087944509	-0.06313699760435916	0.09400267810098238	0.02028369227826522	0.23193380029848334	-0.3234958144134823	0.18953864706903126	-0.29699683182319425	0.4079130041360247	-0.21452670918399225	-0.1026523926261365	-0.22319116779497294	0.01874027365811696	0.7531283115701513	0.20484385572809072	-0.22531045650456377	-0.24741299962750496	0.49686534708562535	0.5491548988713751	0.046624774946867814	0.29710836464637935	-0.2950793278467506	-0.12078048079588535	-0.5903106136052783	-0.05388709906454522	-0.4177815399116588	0.7471928769176643
-1.4832672725868585	0.21931272602878576	-0.002895297323056245	-0.7608025151289246	0.3459485384964183	-0.12396183016692215	-1.127184181407141	0.04724792954034981	-0.8431452632218374	-0.1790335091727145	-0.40228101978445646	-0.3368054702801179	-0.4367490672081324	-0.08509995762054155	-0.5713364950062111	-0.6249601498747631	0.4011213573359771	-0.5338934324775305	-0.5866201938238752	-0.5999239842702654	0.12981311894642372	0.23871200417142696	-0.671767576118621	-0.793643513489283	-0.04645136672632176	0.05337166468267777	-0.0722067761088719	0.27759055536673133	-0.21900564664961006	0.20988506282084352	-0.2909171880039594	0.4109473776584965	-0.20644660315794425	-0.09138488063744657	-0.17885314979438516	-0.10723659114121271	0.7529499756250454	0.1836578427901416	-0.32262784089616997	-0.1794152796372714	0.49015551951200564	0.6214758642563176	0.021084982591691316	0.28655245918952366	-0.25559083478827166	-0.1255562916340675	-0.5987202906468433	-0.030561170146400342	-0.42734922725503666	0.72233032360094
-1.5091280949157677	0.20588232696028758	0.06551882203068182	-0.6575144313494714	0.346265231100206	-0.15174789620663914	-1.1252777236505707	0.011407666043810128	-0.8084411463472188	-0.20207418017247228	-0.4389497938644767	-0.3575655050433163	-0.4197338302959917	-0.16775971461558548	-0.5495870093369009	-0.5831543345183344	0.39949386183684216	-0.5398237267140336	-0.6236054642389914	-0.6419518712731576	0.15859932640854968	0.25431837287409964	-0.6369022268956414	-0.7368646415759448	-0.03494377164448116	0.0152299987055669	-0.0335221296531351	0.3315356833970181	-0.21983601063336672	0.21452450263059464	-0.23820681167513888	0.44358665922768337	-0.20715150313929342	-0.04239289116554668	-0.18692335926648512	-0.19343988566602915	0.6762338178504961	0.14531787956514697	-0.4170293067235047	-0.15033247333609004	0.4182328654821199	0.6420444677794093	0.04307808401946529	0.2342089884643551	-0.2824977340720843	-0.1315685666674201	-0.6288039773701645	-0.01859786197148434	-0.4310869384464053	0.7045843162541854
[truncated: 202 more rows]
[truncated: 5 more columns]
