# Supplementary material for: Obesity dysregulates feeding-evoked response dynamics in hypothalamic satiety neurons
Source: Sci Rep. 2025 Oct 14;15:35837. doi: 10.1038/s41598-025-19800-2 (PMC12521569; doi:10.1038/s41598-025-19800-2)
Supplement: Supplementary file 5 — Supplementary Material 5. [file 41598_2025_19800_MOESM5_ESM.zip › Fig 3_2/Fig 3c/HFD to_NCD_1st_MPK180_matrix_3.csv]

-0.2642572281433605	2.380254557815049	1.219888356635067	0.5137134192339013	-0.8774715448003455	-0.9703824362484728	0.12156130654688173	-0.9372196756930556	0.4395769180697961	-1.5587970897707069	0.9181700939088534	-0.5037413280311341	-0.6448638356916121	0.35786094907718036	0.4716268229560659	-0.37355431950257806	-0.44668174842810815	-0.6793289547049837	0.7028682158332036	-1.304330083610351	-1.183862014972561	0.535676626582877	-0.5783598749442841	-0.01266616376169783	1.076217003820575	-0.19630175777362396	-1.3915925811154897	-1.1698705269205196	0.22675547211172561	-0.15850247809904724	-0.15181137909448955	-0.03214339894239706	0.9468978085788597	-0.11212438005630165	1.225830774120634	-0.6381885624633172	0.08138753312425473	0.8546488095907921	-0.9611519279268255	0.30248926341035304	0.4762437148274232	-0.6349554632319953	-0.7413141340398155	0.9885109680025048	-0.32549931569844825	0.39383459697872636	0.9090524670191418	0.43883211564383434	-1.0354278484062789	0.4078646938869883
-0.32262927845901046	2.1954357713363275	1.044202809304652	0.6345437549719459	-0.786008364399929	-0.7908371297280408	0.3506688552615196	-1.0444707805330524	0.1301304500441829	-1.7572642126858775	0.9661064205186674	-0.5824555762545602	-0.4254746877485665	0.6774164398092352	0.6381942174044304	-0.3862880466163857	-0.1740313357442139	-0.6659167982406773	1.394472793890496	-1.1070398312476075	-1.354902003054636	0.62114866843139	-0.4000390236390857	-0.2724594554700494	1.1876694495006046	-0.09304491105550781	-1.527831130428115	-0.9918972811371485	0.5094525790130869	-0.23404253607928105	0.029472834736649856	-0.17212152983989845	0.8546840936793569	-0.1413555748277356	1.220806133733863	-0.31937270017407837	0.2773327127585152	0.8410344043262572	-0.933316357621105	0.18149708322129612	0.1975904918904666	-0.4298257990995118	-0.6311382993679783	1.0193609687903018	-0.3950193848963599	0.6640199663205331	0.8368454938456931	0.5122095991919509	-0.8240431804121423	0.12659191007694914
-0.38278865443808385	1.9650287848430537	0.8988537899727435	0.6779967023050112	-0.89050485081999	-0.7184903156652666	0.421266660149336	-0.8454027376617655	-0.19106634967879835	-1.7985155356342688	0.9830452670543023	-0.5424484351131136	-0.4922916255556982	0.8212723045382334	0.6757777798150276	-0.29949333828495023	-0.32327089985159346	-0.5603316616812886	1.443470108185308	-1.087693347331166	-1.2314379176274164	0.640578813705433	-0.30548740935683544	-0.35695811179266274	1.2120251703986102	-0.2205367505037132	-1.4115602644512482	-0.771797400506633	0.5163454918792268	-0.4551925390504518	0.12960901177357084	-0.1654525819102812	0.9802141591058775	0.04203536580025732	1.4082784118915723	-0.11047987884157162	0.20737116617036763	0.7662838491276065	-0.9567553621854611	0.3420738904183827	0.07337447924446104	-0.43454453403058607	-0.4437604383193851	0.90481450935976	-0.3994748732915701	0.5907954235755268	0.7905928145877522	0.4234706751948439	-0.78813279507053	0.06796485799381141
-0.26642138629095097	1.80807691511191	0.8643192116874256	0.928020924136757	-1.025376432564289	-0.6732172722788824	0.5438358374426866	-0.5414050553943391	-0.25732409938080403	-1.916713078049107	1.0772395483527528	-0.5482299735419001	-0.5482001041532576	0.7799448977360539	0.7932603656066022	-0.3039299259695378	-0.31627207066666396	-0.5371960334099342	1.4650179589177414	-0.9407349710391589	-1.2134012774172986	0.6830601810445576	-0.21382189179484065	-0.3744059859307667	1.2262462013817594	-0.32509003591862007	-1.4652990163126896	-0.6726619176302302	0.4596914894785007	-0.6601320743001156	0.3429781311950636	-0.31503336370204355	1.046017818740083	-0.11292517845197975	1.3252388661820165	-0.04938932935794595	0.2414108473611008	0.7439803350850906	-0.9834809375711902	0.4757694627351571	0.1283049992435847	-0.27656650821811674	-0.3469515532195789	0.8324421085208905	-0.4308282021690551	0.835126734978215	1.0916928545169742	0.34096665300117385	-0.6775159670613383	0.0006576571378300172
-0.12150281859307362	1.6559051531847664	0.793921757808568	0.9980183893156969	-1.099622706279002	-0.6557996487138313	0.5637758639201087	-0.49100479157202537	-0.37359649330323064	-1.9270154972541444	1.1047987164191164	-0.7132686025566592	-0.5782195181761266	0.8884587349877281	0.9023279200255956	-0.2193473582035695	-0.2750389606301648	-0.5467919076750747	1.3872862583087673	-0.8637598092241383	-1.1827900908515314	0.63002020426469	-0.20062828996285034	-0.35886033227498676	1.2744840161922941	-0.3411826975584187	-1.4694205454892786	-0.514068342422238	0.5074638135308183	-0.798371973374371	0.4206128658664838	-0.31552274755105164	1.009607788522028	-0.10283069611120572	1.239454011704714	-0.029619954779811646	0.17033752007770864	0.7287717643819164	-1.046544733288062	0.6292905518333776	0.04732489238945063	-0.22010486130368734	-0.2297713479686398	0.751512294531664	-0.4843046343975542	0.8644858664193624	1.1525388386130762	0.3826650651679505	-0.6497892946674014	-0.11833195325707754
0.08427701143067055	1.5603527719866255	0.684752487057978	0.99117892513542	-1.1570702917619433	-0.6937600389379477	0.603361697875271	-0.34926186058231995	-0.5343669825551848	-1.9806640396582527	1.1809636208166705	-0.7973674036316168	-0.5947682648844173	0.969648388657704	0.9937799617672485	-0.17596637228428036	-0.2539418820966844	-0.6531371854534398	1.2852792451227322	-0.8090874373240203	-1.1860213690352441	0.5206175158919787	-0.122064312792201	-0.29161955787154253	1.232269392907693	-0.3577949014470285	-1.4801991759179194	-0.4795517462692436	0.34000060094450535	-0.9262093865677964	0.4568088069063662	-0.2291661747078402	0.9275745245984575	-0.07677552779742111	1.1284569360741026	-0.13083143812478124	0.09403969785392674	0.8064792661887316	-0.9856299024085987	0.604498612622722	-0.0008244440542167127	-0.10600854469714542	-0.24092373067220105	0.723798704515537	-0.5819174262087851	0.8919946464103456	1.1277493259690754	0.33384685877262416	-0.6353437875718521	-0.18816233173424957
0.30813454034664256	1.4568650287207079	0.6325988340818423	1.0644181667880308	-1.2563748388175031	-0.6481709646198218	0.6739288230863405	-0.17827614918259335	-0.6586958030983924	-1.9858307773171593	1.2382046671326905	-0.8921763576209967	-0.6009575022348655	0.996476844133151	1.003722579690908	-0.09663427743909961	-0.2726929864940469	-0.6365108803975639	1.2361065039814052	-0.7019418831662346	-1.1147822550459192	0.37778306718222826	-0.07943908060151159	-0.24968583458428797	1.1920571770248654	-0.3726323364180721	-1.4488305149291223	-0.4341735126434387	0.23127066595359055	-1.0065669227687521	0.579482142687345	-0.12100839294616843	0.8677718707040808	-0.036748875679295356	1.031870611968957	-0.2433155719616147	0.08973614653468127	0.843869335827519	-0.9094531196288497	0.609014821120674	-0.07533974674730147	-0.08148039382358754	-0.2368156631799048	0.5299659062884395	-0.6012149694598101	0.8433155212838026	1.2055432667125856	0.3321975133553908	-0.6765163011114103	-0.1619010420202705
0.5526765172367831	1.3949662506831073	0.5567863246999072	1.1989655695066692	-1.3366787170019065	-0.577470642632571	0.683334577689696	-0.02826445323524393	-0.7253167667945716	-2.013371659397357	1.2718934350721025	-0.9310080426149234	-0.6242919087557249	1.0475336088339242	1.092061372271375	-0.051673634185280766	-0.23071331865134037	-0.5960005272090889	1.1873189688377905	-0.5914292376550955	-1.1215563580209769	0.3150773157167501	-0.0534752516033184	-0.25005253543599865	1.191278619371955	-0.41418176721144584	-1.3811066723244865	-0.370217389242014	0.19089589704408935	-1.0391083451820549	0.7130885360791439	-0.10354662211180184	0.7673004956368058	-0.017884150396044376	0.9665392184136415	-0.33623751002632807	0.10107512149334476	0.7897278913653666	-0.8414980255455426	0.6486032359862945	-0.13969170050393426	-0.016828572353468983	-0.21260137854127428	0.4805940546054073	-0.7050361968842995	0.8324452331243312	1.3489376006492075	0.3022921075033881	-0.6151404312564396	-0.1351123007484606
0.8111806724959478	1.3359723166372475	0.5222278394354056	1.2191095226636055	-1.380578344171112	-0.5077185225147954	0.7460638147336547	0.08432223661822857	-0.816806444094033	-1.980837842833458	1.294069043213411	-0.9994623522746247	-0.5780023971214041	1.0318732503895078	1.1019857663535708	-0.0490826556127921	-0.18611421203326162	-0.5282887183161431	1.1503540873698235	-0.5187845434365819	-1.1126864930395572	0.2702318364680869	0.04940283579571606	-0.21200860460057006	1.1900519061202848	-0.48634180932508464	-1.311364065050567	-0.34485839907297416	0.15908037752880919	-1.0799979412550087	0.8347680738023082	-0.13587310025389165	0.7170772285326208	0.023798713560715237	0.9211388669924409	-0.4129313276555744	0.1533729164777459	0.804867519440265	-0.7637645603144385	0.6559542410333123	-0.16118194500596672	0.11211769905370399	-0.14291697506772852	0.4595809131391315	-0.7521347443012502	0.7671603376117275	1.3903445414072522	0.26815265642657393	-0.6329471987772153	-0.16771003942522306
1.0209715981660155	1.2557667539014223	0.4845406367676661	1.2187345648467962	-1.4146063109865745	-0.35958066559921675	0.8433981787666511	0.2061764261173547	-0.8762837041857765	-1.9745220686648064	1.276387532426337	-1.1093828659368825	-0.5015791656995574	1.0011528221451291	1.1513969518080698	-0.06516419833589585	-0.15339371607299007	-0.4346610427828124	1.2033894176213036	-0.4840680612644116	-1.1375050855514965	0.2522651791810878	0.06751264942016628	-0.1690937290997481	1.2131749339064661	-0.5293200250375213	-1.2707092995489702	-0.31809362664673657	0.09693934188291589	-1.03961619932478	0.9376311031135213	-0.15239106334991845	0.635573028734954	0.025603846172224404	0.9395673840225248	-0.4721221041431082	0.23375379218785203	0.7901073488457602	-0.6783348246317329	0.676602014397474	-0.20737309463055026	0.22375606585185528	-0.06900477039815164	0.4399586707490295	-0.7717523125205374	0.7968690955799812	1.4079381280728918	0.20494429323953117	-0.6173985141181522	-0.11129649245019901
1.359290111297178	1.0591131926475854	0.3609817885920722	1.3856669787396272	-1.4434601239230305	-0.16078334054287663	0.9479487950380097	0.3743771150073378	-1.0961887230460883	-2.0154858667438	1.2632120832922715	-1.2017116878434098	-0.3961087359559755	1.0470832128926373	1.2439260547355062	-0.06464353305280097	-0.1387196995430732	-0.37037248522920024	1.1647900133328626	-0.4625497567486715	-1.108060745695592	0.2868386873741871	0.1614386384921323	-0.1452868613597426	1.2914178361419248	-0.5971130377314153	-1.2535663959888665	-0.20408010278143457	0.0789316363247297	-1.121707625344155	1.1336684898779195	-0.15247091036166782	0.5051711506403584	0.10566694320936958	0.8983640140477466	-0.5241874083503704	0.2626739323364209	0.7523094259403804	-0.5779810032025381	0.7100322169651757	-0.2216686642058246	0.4655072270688362	0.08384623829999518	0.38375049631684277	-0.8382300753721855	0.8432145893966873	1.5616082169322585	0.18292756347558356	-0.570101533945514	-0.11618787070516998
1.7099183189135527	0.8942188712690406	0.26489219608234305	1.4296768942189373	-1.4116120367916336	0.007108176177700587	1.044904598850895	0.5276280127175077	-1.2209767373503249	-2.0478379118399563	1.265051863791894	-1.3249071121141467	-0.3258233884631624	1.0472067778461267	1.3143719329995691	-0.055594788307691156	-0.1721923044106057	-0.28047466989975145	1.0488185999342066	-0.45930987487262104	-0.9825325793608999	0.25245247361067313	0.23282256920608818	-0.0938326783252048	1.3683622596311726	-0.6142875151070124	-1.1436261545303308	-0.1355906306946472	-0.02437034496365582	-1.19544336715258	1.3400969634260815	-0.12532542775738303	0.4633467877289076	0.1761577113129914	0.9237971347456178	-0.6301060135489255	0.2725290722156933	0.660844628234135	-0.5227035425982993	0.6990750055437304	-0.25107179932070955	0.5372516762280801	0.23402856523224247	0.34277331102066777	-0.8649505329110678	0.8264282219599239	1.6455711457120799	0.18594232636709923	-0.5613757908897262	-0.0894806741756036
2.071512153292698	0.7649764578173373	0.17958278208689032	1.4476498489812009	-1.3543313237321972	0.1913524150832236	1.1107656775766703	0.6074640012044998	-1.3313611672145078	-2.0850635534477546	1.2387171162885133	-1.4815786334467096	-0.2207411491010188	1.0122692630823402	1.2844259833012102	-0.07649616216577836	-0.18172101037689858	-0.1978085618529244	1.0922805672945255	-0.48520552151278357	-0.8943457729399595	0.19289576068779574	0.3217249126818598	-0.09049210949186945	1.4554752796383128	-0.6390677661704259	-1.0281070582012377	-0.04429069355542754	-0.13685047346686802	-1.1726247951925375	1.5336612355895114	-0.04811119513627767	0.35690059931326573	0.21254649584744184	0.889910485208059	-0.8040525062649401	0.3069361007069237	0.6189807601188518	-0.4375786072680009	0.6734921616672935	-0.2635733899480745	0.7496402628279977	0.36177159840076517	0.34830853227433256	-0.9151422751543485	0.8523523230633894	1.7020214319155618	0.10049873888486076	-0.48570139154506214	-0.0852535571651344
2.3867114310290267	0.6047244061083762	0.06864120793569853	1.4573266173656003	-1.23350818035056	0.37110965229985765	1.14807835441542	0.5386652461488887	-1.4405646164756667	-2.08543037254533	1.2076664052160722	-1.5567651640919336	-0.13657503193576268	1.0001075720535704	1.203442865031111	-0.05575381053719251	-0.17046674544120483	-0.11251351509152274	1.049358128093862	-0.5332153003381439	-0.7650701329114961	0.132643720711807	0.3331417483387126	-0.07852145055246502	1.5193563225412292	-0.633848367783989	-0.9339808130500853	0.06367331704227319	-0.2480591711128774	-1.0431880708124344	1.6806722416481528	0.045614714923449304	0.18243479602030052	0.32076702915078215	0.953939701853243	-0.9349376854417644	0.22934167712416142	0.5784816815729943	-0.3487295700162753	0.5971207707850171	-0.3632421376110429	0.9381747570624148	0.4584621348360538	0.3112736533483174	-0.9291422689601561	0.7920400543520156	1.6362492385828513	0.033345940886213066	-0.4708554300199773	-0.017848084279404465
2.602985189132145	0.4039075594170679	-1.1554494426863071e-05	1.4769583151963586	-1.142137377520289	0.4839243625727197	1.205421369343075	0.5651110670018311	-1.4816212999635214	-2.117193707972627	1.137348790283324	-1.5458895094842233	-0.0502288840751966	0.9078572689280382	1.0946463533558306	-0.09983193445012566	-0.18634242098254572	0.020974073234321898	0.9910581723145644	-0.5963595726362229	-0.6290742432602433	0.10588127005333847	0.39755664762517073	-0.05997767371602676	1.542583285730033	-0.6772370096272308	-0.8283365198450584	0.09009206167093667	-0.36222054956659494	-1.0000915104936907	1.830245093240127	0.1588620279040604	0.031144324014568903	0.34806000749755267	1.080651637024214	-1.0703629711056055	0.1947185772621208	0.5031704708404873	-0.28696314257249667	0.4743363928311334	-0.5006416906200866	1.0296108794498142	0.6037553397724139	0.2893245986827296	-0.9415820939647238	0.7303785307737825	1.5962114671404792	-0.03168100787864671	-0.476237028212665	0.0666683014661409
2.7619783508503297	0.2407198226241118	-0.01676566000753347	1.4843329410393498	-1.014251568762886	0.6769562084987909	1.2397972183807358	0.48817197132098233	-1.4642056637934258	-2.091979142919466	0.9932333623099853	-1.5138050950614634	0.023023386207279922	0.7944876911829787	0.9915041529463198	-0.1360801129922619	-0.20391331419264902	0.2532231111532715	1.0268462607088815	-0.7163878282490957	-0.5216681204989708	0.09282961309718024	0.42822453161538343	-0.024166821788536352	1.6489999327549847	-0.7057923045558271	-0.6713171833680053	0.20601574075383539	-0.4005397249218955	-0.9034139603318836	1.976014771663357	0.1711888661882542	-0.029189092190895983	0.42107730433233614	1.2119094870017995	-1.068990803022584	0.18366714992791267	0.4409983558761013	-0.3048213456256246	0.5135426669776965	-0.6753686377520248	1.1225899826449728	0.7957858860484054	0.24083442153271611	-0.8644350398753448	0.703995745063877	1.5855807623107048	-0.09550062441947933	-0.3898743264164367	0.16790893180023622
2.8930710560259323	0.09082468393211077	-0.03680422048482398	1.4677981288726492	-0.8706996306636491	0.8332197431865049	1.2522442421422164	0.3549215855336525	-1.4404656060016028	-2.0890515866884156	0.9071671457019205	-1.4717666072749982	0.15648824173356463	0.7083349666658325	0.8542621022321848	-0.21750547991739885	-0.2420572493057293	0.3724463910346846	0.9493672907677357	-0.8403555451163717	-0.4587812851656139	0.1464461283219118	0.4557876091685711	0.018288395118087313	1.7501373755868215	-0.7641662695725746	-0.5258426008694235	0.22749131258854532	-0.4426943343657837	-0.8230115497678223	1.9949486634230447	0.181475070257264	-0.13134063156055092	0.4153514852393642	1.3358479789356614	-0.9728726567581558	0.0878401462259285	0.3703811408306371	-0.39812543684156	0.5158062127546676	-0.7725177589813577	1.2660514022586293	0.8929294366632984	0.29600170495228756	-0.9154306713761613	0.7287369102678651	1.5288704634208061	-0.1749834342619043	-0.2688864827478313	0.26802939249783575
3.0316389412347022	-0.025493269175161575	-0.051461294230729634	1.4008824905774058	-0.7479927752473647	1.00426191815214	1.2505717553091809	0.17939006198518806	-1.3802876523007368	-2.0189401632048836	0.7882662401670212	-1.4867555622352822	0.22746707814206707	0.5689917442139986	0.6535116070060777	-0.2579923959869162	-0.28058813850634057	0.4644009662444134	0.8921157588683244	-1.0003138271161864	-0.38810400195368866	0.09316555633528116	0.4925267194322931	0.03733090152922933	1.81124070934638	-0.765608303845599	-0.42133247889277614	0.2633918669514195	-0.5523519929878952	-0.7356805931122785	2.0069732858607976	0.304827789448296	-0.14942952887291	0.4218407637258954	1.3465607496248428	-0.9389006206923216	0.01189716236310604	0.39504632471445555	-0.5167208003720983	0.4679002210494409	-0.8700696755388732	1.446861298459851	1.0855195921808942	0.3382562156766762	-0.8575080546741642	0.6892131828731622	1.3105448159313418	-0.2946120882289686	-0.2589761852473108	0.38063111421082185
3.068008974398905	-0.12581091732743194	-0.022872735677378332	1.3925721563106552	-0.5870217273233231	1.1420408555981654	1.2735312017966405	0.00342390655219178	-1.2422946110704323	-1.9118949541802863	0.6664036815383134	-1.4337095172227445	0.25151973567116787	0.5378836010032811	0.5437462703275349	-0.309616091560095	-0.31499650598713563	0.5036251233072264	0.8333443114368169	-1.1684021685138604	-0.340419855187596	0.08919868947350267	0.5184225623324753	0.05707668558949528	1.8892898237508091	-0.7676559229058489	-0.2991593906138552	0.3552584296505662	-0.6795203978901281	-0.6580183250819568	1.9178778890980843	0.4515014839459967	-0.23489898694736805	0.45704544068387437	1.325884816014416	-0.8941473968382014	-0.11221051930433408	0.322424831955202	-0.6269037183941062	0.4425175059234089	-0.9738352027496144	1.537998054302731	1.1073775650439281	0.3811975632995473	-0.8183972071370901	0.7219003408963756	1.18803412371984	-0.46368700372806043	-0.21132549655769287	0.5318886716676501
3.1268319001863376	-0.17013636760723322	0.009963929054141507	1.3765388964952856	-0.4013679064140002	1.2136166346397417	1.146247970712334	-0.2588994789807574	-1.1351775268503983	-1.7729934555701508	0.5476182452833226	-1.323785187121446	0.234768682781338	0.5092365767024745	0.3901442652520241	-0.2913216938985142	-0.3576595523206023	0.5670322765733742	0.7527743127598593	-1.3592298240191327	-0.24169901447113573	0.08797090453669096	0.6333008716057483	0.08997445117625465	1.9747570260209337	-0.7093794083146314	-0.14950830817905797	0.40039559395266455	-0.7635550443151857	-0.6416043111394428	1.8139909391521865	0.5228895835779321	-0.2822704981725404	0.5490233058919496	1.2386959635959685	-0.8480509196822125	-0.3221409963247195	0.21655611378722125	-0.7374148789554332	0.37122942426224764	-1.0825668452967074	1.5977865345620832	1.1595444954501366	0.37714615173785654	-0.7950229671529019	0.6322316221164402	1.1618431832559428	-0.6028469354889003	-0.1341289202995233	0.6648511937644686
3.1710626957343324	-0.17161570761039563	0.04372729223453824	1.2149574079857095	-0.2618276841273114	1.2929117182610175	1.0987335905951288	-0.45113336269797716	-1.00104385265556	-1.5787529482351235	0.48509423781339966	-1.1966598986241104	0.2295994219291463	0.4890475576975012	0.20942758742158946	-0.29816594439702515	-0.3430130069682894	0.6281005676897727	0.7682674628255405	-1.47047164231249	-0.23858706368957455	-0.028468658665190237	0.6518037371998681	0.09294614398774596	1.9660929801730647	-0.7202892154775682	0.09724612943570961	0.43899472288413577	-0.8843160082226869	-0.6355066770939651	1.6943477770024458	0.6257533357456121	-0.3250833540452561	0.628886124355977	1.1307859426155822	-0.7698140183391801	-0.48522990104530644	0.14644532607938748	-0.8542092273021457	0.39825213021249606	-1.258052698244222	1.5691948076926352	1.2379447133742567	0.36824922386544984	-0.7709301703375673	0.5900706946091429	0.9976809104579756	-0.7820447869117529	-0.06828792529951627	0.7314248859790956
3.255746109197883	-0.1958895856193542	0.09396037258952275	1.257066079766823	-0.22510744784316436	1.317093308110799	1.0240222870384856	-0.5537490471937072	-0.9022672270399967	-1.3724163062931327	0.38483091796990776	-1.048411199064782	0.21512904248073533	0.4076431599354547	0.09613719872201364	-0.27461313989903785	-0.3160905353848081	0.7087995638632918	0.7622707159967776	-1.6178669407053448	-0.19477683721356828	-0.10652577977719231	0.6449827499909921	0.11179616836256764	1.9494756109882847	-0.8402912936493058	0.2966967078148886	0.4707601748340788	-0.9991347007738831	-0.631245918835584	1.5743050148420483	0.7575708124077177	-0.41268525874533457	0.6982567704123748	0.9305547749205887	-0.7322942094206357	-0.6914926184864001	0.05271937878361373	-0.8746112836550065	0.465405780460435	-1.3615101239826024	1.6549182162125835	1.285462185892125	0.29236763867347537	-0.7566746355757209	0.5835653596991657	0.8698623772418473	-0.9972901953985815	-0.0278461852730899	0.8862295534938293
3.2761334451098696	-0.1992566992460925	0.15530054515633168	1.2670711566960484	-0.18944208832242845	1.3724974990346246	1.0215203369075223	-0.7192705401894095	-0.7498421333065282	-1.158134082835699	0.2774210192532945	-0.8803760645005166	0.16079523359566383	0.36063148611593676	0.044951662970454734	-0.233165100100336	-0.29039268379701577	0.781712434249348	0.6810617969116259	-1.7780827147558687	-0.2113278310419009	-0.18130876509737948	0.6092604338025599	0.18212163498190975	1.9250641102812167	-0.8287503789686486	0.3870585676136223	0.4308808501378751	-1.030268629863016	-0.6345462267935956	1.4429995865171796	0.8463986052834143	-0.54768583057064	0.7757623037528425	0.6738530059099546	-0.5737495920190926	-0.8706817489855126	-0.04209672816429085	-0.8063439203900007	0.43898566854125837	-1.4867491382189928	1.576231720345962	1.3156717305571026	0.26043300919497325	-0.6968080823152906	0.5866280042621691	0.7560171582429344	-1.092421546210843	-0.049914982365316475	1.0104140762708043
3.2472924146868145	-0.1399210396669956	0.22416770627156932	1.1503620913000598	-0.14993679574979973	1.4949663864579246	0.9747730386786619	-0.8394772236481121	-0.6530211176627312	-0.9816990944377848	0.10658456335857187	-0.7850332156518944	0.15233078843630163	0.3286128059123269	-0.03849118024575445	-0.159631343832769	-0.3525298224248731	0.8686260513776745	0.6565180251210061	-1.922961755672317	-0.2494200097566539	-0.24528730691408476	0.7242558122511008	0.2496282452723318	1.895890643402844	-0.8324012895536932	0.5435568191121575	0.31612033680015245	-1.0110994771610495	-0.6903001916783191	1.267543154376829	1.0035248594709751	-0.5715931427091177	0.8593688405013035	0.4237969634304009	-0.47968960070998473	-0.9860524341475136	-0.1585152814269803	-0.7316267231273409	0.4126704131782636	-1.5141041145206156	1.4516696612530011	1.3666113175923131	0.2086202921584448	-0.7051116423094144	0.5311173868901922	0.6178744893831146	-1.1925076784203752	0.06573535364617351	1.0408634140165434
3.1984399249681714	-0.03589201105083335	0.27659615828651246	1.0899966348488337	-0.11355505064257405	1.7546356952122166	0.9595316991629064	-1.0092644767468968	-0.5194866099449678	-0.7851920049022958	-0.020289411799602107	-0.6380346379233065	0.1767449695751101	0.3636735484661885	-0.061457151586182354	-0.04741454678196853	-0.4301496347472919	0.8050691982385472	0.7172301235058347	-2.048746889609933	-0.34029305802490006	-0.3329229664426237	0.6935871038300756	0.3233689752465651	1.9435892742837708	-0.7989038659017744	0.6303560574577066	0.18037627837304232	-1.08305110661894	-0.590283355381062	1.078429510103503	1.008315785497601	-0.6016871837552157	0.9539733497189433	0.1411484130436146	-0.3783621019532934	-1.1317227141459918	-0.1801304580220664	-0.5835069569305673	0.400174768805943	-1.410012624882594	1.3770007332422627	1.3303830822609475	0.16855191845217116	-0.6677904941108794	0.4537351900509955	0.5578780204817181	-1.3634024865361618	0.14414022895560658	1.1335156590266096
3.0901971651795987	0.03486226995903856	0.3344350762931295	1.0706030188550826	-0.059886468535046686	1.8710316025224791	0.9747899889751392	-1.1208296486347185	-0.3703593815790977	-0.5872156399623524	-0.15674845134660492	-0.5426132265318421	0.2243362513433202	0.32209920832692635	-0.1719365528711879	0.027102110425657067	-0.5097138529204044	0.7416958993606346	0.6843511879431353	-2.1491213814716166	-0.39033206702669376	-0.42418110945258186	0.7209045010013636	0.3305726298201886	1.9012843629172227	-0.8357575286139196	0.6916332486761141	0.06473584948720933	-1.1034888910018739	-0.6154616241908568	0.9301011483519627	1.1554552125406645	-0.6940290734630251	1.0021029822804466	-0.10838221822069198	-0.42553997526680976	-1.2282703885859585	-0.3201421376952471	-0.42510215733986645	0.3331037025115311	-1.3055252687351078	1.2775026223185013	1.2912047081762403	0.13672788793835772	-0.6815322090218359	0.3295545468688915	0.4989046308119889	-1.4983257372249368	0.1568421017225475	1.2085926059238763
2.9518145712606043	0.05713996971058324	0.3932785052961999	1.0336504192039957	0.052905704816573806	1.928885132818909	1.0614633326830407	-1.2297180954882097	-0.22918238806269614	-0.36564441118891977	-0.33212497632118276	-0.4506511610716283	0.1571310599932834	0.2970635957457298	-0.23485805935598675	0.10326069423931403	-0.5134234869409959	0.7056998243379446	0.7006240590959093	-2.291480413206208	-0.47579327378260156	-0.5232385833146698	0.7601671939798319	0.3380305905110525	1.7922634155207149	-0.8235692646779542	0.7381115242809502	-0.017997740552063723	-1.1401876387083483	-0.6089030206816548	0.799039236841165	1.2668484818580317	-0.8064751818529512	1.0752786824081413	-0.3267422752431235	-0.5251057962145345	-1.2326762188814118	-0.4214447001690643	-0.16877586252775706	0.2768862897764134	-1.2187025509767	1.2187820033190702	1.3078354365863833	0.14591205345149824	-0.5011812892513351	0.2160054351921799	0.47120824129028566	-1.5852658703968323	0.196073912562805	1.1968404246978799
2.7579557651832842	0.09400959017429782	0.457145392945415	1.0478835830363669	0.30819699848643844	1.9968871597402544	1.214302860453306	-1.3022662444568112	-0.12152362468413762	-0.18604718629610245	-0.5005947742341997	-0.3506623765904785	0.11468996431397256	0.31752209532922887	-0.21121980715760075	0.22245558549845662	-0.5889748630959233	0.739529906180812	0.7068354924355538	-2.3594054951278296	-0.5534241759592884	-0.5807824501896939	0.844803626218485	0.4064806500660664	1.7590712954322356	-0.8407437420535517	0.8495787185067252	-0.11668208417660701	-1.128441648186198	-0.6045158750994226	0.5772444739416287	1.2572554130440192	-0.8879315724760086	1.105597193975598	-0.5036117269426834	-0.5837699171167691	-1.2974046571071332	-0.5589148003637605	0.0546209598483401	0.20896747497841917	-1.1680759822050386	1.0459512845212227	1.1485761863043087	0.04433667366177759	-0.33521169732044503	0.12714445220383147	0.5143771055349495	-1.5137305483546655	0.2792909153525911	1.1843025552665636
2.5678804307752547	0.08021373177323046	0.4319110220856085	1.0243342281794852	0.5299210297926306	2.108209778134601	1.3442264510958586	-1.339895808762818	-0.03987999606064356	-0.11519852639194073	-0.6510990243024011	-0.2652364969800804	-0.017380715500054	0.2619853315705265	-0.22969633980817245	0.3796794281898997	-0.6258764449531441	0.69563004814717	0.7231461575168903	-2.416951540766476	-0.6794593691448897	-0.6328453398340333	0.8333102362719702	0.4028964621778067	1.6254459369328298	-0.824203852568014	0.977057852330766	-0.2567096916510777	-1.1750697351053978	-0.5528012864293601	0.46153114883955915	1.2378202027671457	-1.0184131373429064	1.0861916533655611	-0.5800247039363812	-0.589040375161902	-1.3244151366655728	-0.6321575587804318	0.29920348278064396	0.08894269197415645	-1.1212679624161548	0.8890982787892611	1.0986232079124736	-0.07315246909944707	-0.19780276202733593	0.05442867097588835	0.5288380477170194	-1.3740369763481837	0.28238817167083824	1.1232776212909974
2.3094502572301354	0.0016444621604201014	0.42737144000908367	1.0076254745021689	0.6803486650176392	2.16766741944983	1.5956409138654262	-1.2924327443298769	0.04218364111819482	-0.014204333216706111	-0.7940851243153999	-0.18338315172866507	-0.05772111128768167	0.19228167894394255	-0.20754816329052436	0.44095650194574676	-0.6740058456123952	0.6804021856263212	0.733164617424746	-2.3529210701659258	-0.7761315538745619	-0.7168412519538059	0.8092095325764435	0.35931623086188363	1.4871872191926743	-0.8767609552798945	1.0840597776299004	-0.3887169252291397	-1.2213011548397286	-0.45644877225498626	0.32730568228867984	1.2772956964717548	-1.0716470211136975	1.0191011491698354	-0.6662310479327415	-0.5201765547971045	-1.3999972657570696	-0.6689661150771762	0.501399831801981	0.03315573137610335	-1.02082426487293	0.7589386900189798	1.0357739400108334	-0.10727487874653963	-0.08731326245539024	0.04058584492971394	0.420774159810296	-1.2785888995379575	0.255685793006179	1.0534175216252355
2.071015660870052	-0.014124579575731383	0.4516339292260431	1.0601292591903477	0.8440341117509483	2.2228509491689166	1.9031121663583168	-1.2553181420688788	0.18860155503755913	0.12916206346093445	-0.9133558705340368	-0.19603665444619606	-0.18242862929586748	0.12053732843351447	-0.13085167718833007	0.5234649648587386	-0.7163518458550718	0.6714339465927647	0.7422052272995825	-2.2331721801834132	-0.8930409918432011	-0.7876211801052552	0.8442010379605975	0.34963329274580335	1.3556733458250299	-0.8709139297480778	1.0854162980419781	-0.5534130840023722	-1.2481999724859882	-0.3091592256998955	0.18920075639996203	1.2793563154789973	-1.0921893090518953	0.8068109160114577	-0.6709647603223152	-0.4654371122386303	-1.4050043042537594	-0.6501927287466167	0.6883562301997913	-0.04986744047113694	-0.9796627704185783	0.667059584436123	0.9595948072685501	-0.23653120462962168	0.012471221861601777	-0.008569845544982016	0.3424654727584253	-1.1762090916474086	0.29557993073379696	1.0908485169736162
1.764913567823993	-0.0070509034688257255	0.4344173604334787	0.942831728829729	0.9607047499751638	2.3157483569675454	2.236209470865534	-1.275891262178988	0.31944086495681956	0.2622175451233764	-1.0395671359428547	-0.19822758125636414	-0.36863962662788075	0.08100957305132121	-0.1324178005594409	0.5885608691103964	-0.8139316212996667	0.6742053250009666	0.666819559429218	-2.095564342109543	-1.0782225579959723	-0.8041625801236665	0.9434706377600687	0.28644574952111646	1.2298872440867021	-0.8195784377276654	1.0775448226013875	-0.7064479210301238	-1.216870297987472	-0.14571917635395848	0.02754645727571995	1.2713701661307788	-1.107519588101607	0.6562301124549135	-0.6540895781175223	-0.4038874960683156	-1.4233768633019073	-0.5573064483567093	0.8554188620350185	-0.15218673812238123	-0.8766272327532951	0.5138079737182331	0.8016804105845832	-0.2675036948164486	0.09990638526262281	-0.07024304011133378	0.3002991703972503	-1.0500639649657424	0.27014012230981294	1.0372367102695346
1.5395640658798517	-0.06806957236314176	0.43654628621995195	0.8756435014150661	1.0900061684254028	2.3356980486690477	2.4159495509997	-1.1293409665674614	0.4470995603657585	0.4219735790017757	-1.1345524121319037	-0.10564861917805315	-0.5381040782724107	-0.0103343042997327	-0.12048920611154808	0.6216188298213015	-0.8605752207671935	0.5945645164984793	0.636403001000458	-1.9150295473499412	-1.1755048630586855	-0.7522532754922543	1.0220730137772396	0.25755161028982154	1.1656101018655114	-0.8464202293406888	1.199774006099919	-0.847855231077399	-1.2334968421668544	-0.03554899163835278	-0.09209029938179555	1.1596332584456186	-1.0839072145166944	0.46438168777922656	-0.6365624059614395	-0.4118884089635273	-1.4418494072992893	-0.4396797495253241	0.9273061639173527	-0.20462215903081135	-0.7542940111137982	0.462760015026896	0.6706317412028698	-0.36336852919683993	0.18495756449460385	-0.13298184021306986	0.2824928700485954	-0.966363971774709	0.25422754506245904	1.0149789606806705
1.3543645394113029	-0.12045310042478696	0.44538890306339346	0.8538421182300071	1.1345893621693686	2.3120412487279296	2.6181029973692143	-0.9341496703026021	0.5559550439505376	0.5817405145038732	-1.2592264023748936	-0.03378392685297926	-0.7605684949238499	-0.04598237464634171	-0.1573290304797185	0.5989792546490722	-0.8632249593533304	0.47582173089134755	0.6009810840757864	-1.800316401060691	-1.2655069156744745	-0.6801284874003828	0.9561603592575045	0.1704865268162699	1.053429761014209	-0.9372359050661097	1.3068315410563973	-0.9428448055604564	-1.3096861993830922	0.09503687709930957	-0.24290477591050658	1.0238322782186442	-1.0601891227138802	0.2876949197029709	-0.6342103203630648	-0.4059906542499895	-1.4259855615228216	-0.2853015288508146	0.9585827410864789	-0.24121096730267055	-0.6731563121272497	0.34105596774823993	0.5450330439460067	-0.356010202615878	0.41659722732680676	-0.09079727526148347	0.21900925507299657	-0.8581143833642519	0.10819883004112892	1.0408899408095837
1.2296785011645037	-0.13271486900762308	0.4301355883460786	0.8115221971490947	1.2442336339689117	2.2292223016066233	2.8338037252798176	-0.7377816242655199	0.5900659997810079	0.7940788965962867	-1.3323156593127419	0.0011515064999311985	-0.9836161445694629	-0.14592830220512237	-0.1863411546121047	0.4950507182863461	-0.8386905326379802	0.4464881465759555	0.556541349305028	-1.6563920554931841	-1.3533368320380608	-0.4846859956297064	0.9715206830385869	0.08418332746260149	0.8976262250842332	-1.0167774946569685	1.467698702927796	-0.9449450876226584	-1.3395262620065167	0.12426782605259348	-0.2643102011686529	0.9186284095895711	-1.0462317180561285	0.09003527007464578	-0.64623581857679	-0.38920842087608	-1.367922873146402	-0.18730578958419178	0.9001445648599905	-0.2716207971590325	-0.5696607162964165	0.3142748199602604	0.449463175845686	-0.3142759730827489	0.5309108881794014	-0.05785761023964633	0.1666405119154189	-0.6797530257621895	0.12163068029396122	1.0626308638185284
1.1780210542544733	-0.1460004591322482	0.39397574399530766	0.7883129536648898	1.305653593287467	2.1934128256636325	3.046209725817219	-0.5221479675406607	0.5246223220223356	0.9683354593180058	-1.3343638107773388	0.09332086404694676	-1.2392797446007313	-0.19883573231070856	-0.13698478329242428	0.4269391231003354	-0.8597592857905726	0.4216466957458077	0.520040334277627	-1.5368166762033257	-1.4386070070839456	-0.248554601075435	0.9410617333712356	0.011390988082847752	0.7568731972351166	-1.0322338282205394	1.5278818201385849	-1.0041948206253126	-1.3367104876424383	0.2721980968220368	-0.3752623806584347	0.6863437759813455	-1.0293295426758051	-0.11463161507432769	-0.6492702134131966	-0.3056369298081608	-1.3468437085374396	0.02140556119855037	0.886303960042438	-0.3777644760101858	-0.3954214348232792	0.21928485883908633	0.2950355178544565	-0.3536294269551514	0.6615101133172288	0.02546819241938626	0.0908927051015911	-0.5910378862220647	0.06569563064185388	1.1026766050238517
1.1172199233638351	-0.09303110804936533	0.3460879106125158	0.7070398245411098	1.326434782307731	2.229659786429932	3.1136362777845137	-0.3089116654031398	0.5231097073675196	1.1067473393909806	-1.352562489936722	0.1675987141959162	-1.4881771092265628	-0.3382582425462718	-0.00014966444157041848	0.3516428152397333	-0.9422189455823533	0.3945920936309741	0.5973466230273686	-1.3236700112888804	-1.4901468716550506	0.05877655476720391	0.8858850524336835	-0.08852270224502647	0.6997064138206432	-1.0889360543897975	1.7081303276136601	-1.048206869584317	-1.3248681435665157	0.4158346295937448	-0.44041664211903697	0.462862719744336	-0.9486068423347502	-0.3076876247768877	-0.6809942893795663	-0.2279774912092229	-1.4554935872027697	0.20996395496683795	0.7979134222201479	-0.3535975073287811	-0.23726966941983352	0.07668920954692711	0.24315043140680154	-0.41803017040210894	0.7334532583661432	0.12104826668110527	-0.0503993160912111	-0.5181722718445461	-0.08764623864749671	1.1301026204119071
1.0885977131306093	-0.15750339527822899	0.34960599812732396	0.5870900979828468	1.2503097365353846	2.2108805585100897	3.160440688795772	-0.06340081644603954	0.4367973980520972	1.1835193820886896	-1.3912332015593607	0.25110256883887	-1.6637397146928983	-0.5150125410894411	-0.03621316071157742	0.2523989854124579	-0.9889517238727018	0.3010545348350796	0.5588188879251341	-1.0909451283284404	-1.4901936587833524	0.3538187355996443	0.7836991970571088	-0.1938052049531355	0.516793915756561	-1.0949547782904054	1.6911410917326073	-1.0630102283147473	-1.379521707873194	0.5307156888263601	-0.466290506319504	0.24902110019856544	-0.9410310741899222	-0.4519253468873415	-0.7016905325600609	-0.16144188680182167	-1.4975444001376228	0.3445596697837038	0.7988017497903955	-0.3224765126202339	-0.07803417517927588	0.004442300731881552	0.24155391759673034	-0.40055317381977085	0.7459422141616634	0.21852879146371448	-0.13727043502065048	-0.554843009337798	-0.21607380271867713	1.078374042983971
1.0844383648449218	-0.14709983541883173	0.3436940872770802	0.5631276441511724	1.159515923020248	2.1262771338200244	3.0883749378499905	0.16569274644838794	0.29196263099123837	1.2521251481101339	-1.347762371996141	0.3793124929144095	-1.7770027536945612	-0.6098700962747028	0.0015840757998698996	0.15647487714456415	-1.0842685098099036	0.24509029527128554	0.5620157679886632	-0.8361284983586525	-1.4972014807036682	0.5597975940523223	0.7332672332169708	-0.2691719772043449	0.476871491650291	-1.0833964617480463	1.6390506107963503	-1.039372667680252	-1.2404530061006533	0.6568204208916414	-0.5073006567539474	0.08024084222465852	-0.8353235678540909	-0.640171410780013	-0.7435869995834657	-0.1461795187127883	-1.579883953590316	0.5216276565933688	0.6851428525655481	-0.2648741076341768	0.06427744838011269	-0.051781875809978936	0.23840926136535825	-0.421499159809127	0.753985974183814	0.2553018590132311	-0.29433088686498665	-0.6004195767783446	-0.26117363785562586	1.0683323141648475
1.1475071081866024	-0.13976664518849957	0.32087834621214334	0.60426108063266	1.1212844529202257	2.084141397076817	3.0135129278038404	0.38319808502751396	0.17989677871759158	1.2878713093462146	-1.2410712227286773	0.5317971773161195	-1.9960395996022058	-0.7399381707037745	-0.04191464513195544	0.16533009625365422	-1.1295047239471536	0.13253344695955174	0.4674144487440019	-0.6873929316158514	-1.5480880783104467	0.8133140192080835	0.6865792452446201	-0.3091048175753074	0.4183159790120251	-1.0386017494792976	1.551084872997908	-1.0232050017699632	-1.218719301585025	0.7268356373129446	-0.5051138703581124	-0.019487996458332275	-0.8031602706228543	-0.7715065175088528	-0.7649300234424075	-0.2670967886410136	-1.5179139313081935	0.7563307983820392	0.6322405564832593	-0.23564206339587215	0.20467564015688106	-0.07237867280059247	0.18974390354444348	-0.44399732548794324	0.8293168834878595	0.2723188097190403	-0.3857477955140143	-0.5777944184797204	-0.34639647550930847	0.962852308327362
1.16763238927448	-0.21787382636212876	0.2474343933312285	0.6148394377718007	1.00816140978822	1.96340901739516	2.8946837920420956	0.5784160491640766	-0.006633646643129843	1.2414149600025428	-1.1657044640320198	0.6839806049387208	-2.172893478117368	-0.8536545808405108	-0.032976220000415016	0.18760737682287837	-1.1755177163824986	0.07431976843868197	0.4198479922830366	-0.577597702731128	-1.5424817129076152	1.12899298726875	0.6223965998954133	-0.40405396525654586	0.42589451217119995	-1.0813650844253861	1.5401332716605063	-0.9922615136044346	-1.1434841962064288	0.7522307368223846	-0.4732823578418146	-0.1181732419386329	-0.7132992004298816	-0.7428824763928407	-0.7894480265643258	-0.36935253099620313	-1.5181762294867025	0.8706049289330547	0.6791954444616037	-0.2520097640260339	0.333709491418656	-0.18025148884060932	0.15554726654131612	-0.42815137981785584	0.9458128184727068	0.3294907405427107	-0.4143344924765824	-0.6280773049236178	-0.4667313117410443	0.8490351563758021
1.2242732895399542	-0.30211955680128555	0.24309769265507924	0.6725691231429592	0.9146297325730035	1.8600925631466747	2.8083635975047474	0.7880272623252781	-0.20584418010112718	1.2195458480882053	-1.0505477405715091	0.8149206468613819	-2.2690774035651615	-0.880417525101876	-0.034182787558144134	0.10578977715139001	-1.2412302082747444	-0.026113109329855368	0.43913518300805754	-0.42400498507065826	-1.4983342146081688	1.4443135050452909	0.5429602143582238	-0.42447085086434094	0.42355552062720037	-0.9438344589986251	1.5183724153971978	-0.9251638851726934	-1.117117784693051	0.7658362680494003	-0.47277559421652926	-0.29684196975699206	-0.6974484224628876	-0.7499345566236477	-0.8348380033999498	-0.43697258545064505	-1.462032732733236	0.9841968983209851	0.5802004340880634	-0.199910289289927	0.35410839564790303	-0.2343716545055042	0.16973104763167055	-0.3854104965529147	1.0967436730330355	0.3673769839842448	-0.47614371606435146	-0.6376580498128865	-0.38034583419205065	0.7537642789942074
1.2363331054858142	-0.3464187271698539	0.1620044908185215	0.7661157396817476	0.8021094753160941	1.7989838003820708	2.7928297844020067	0.9849014645672824	-0.3761661825667716	1.2074801984471168	-0.9958545107206215	0.9151661735935702	-2.4196505532434633	-0.8966804392823841	0.008942859661691982	0.13450850712043755	-1.271779592832821	-0.005551064762622149	0.3698591008037641	-0.24438969921040102	-1.53374236274047	1.6640919960916052	0.48259189238021244	-0.44015440209838064	0.31067511183520835	-0.8386134061440143	1.4289328683436704	-0.8924543076211305	-1.1415251948292409	0.8276345345631663	-0.4796648767810847	-0.3802609010429211	-0.6698927885990483	-0.7176290541651416	-0.7658769769288433	-0.5231815265516868	-1.433486380474101	0.9943545148784952	0.4044098595123097	-0.13825959526581993	0.3911834267956851	-0.3705209213940427	0.15955215955053154	-0.33402455050789626	1.1996398248129274	0.3377025364229727	-0.5343125195920719	-0.5766315028994186	-0.3406811148842728	0.6743884742864268
1.2088049962017293	-0.43244820658395566	0.09319225829203119	0.8380169583556103	0.7729856432361009	1.7132722726855967	2.7760705836240085	1.0457891138458433	-0.5279707766385474	1.2153925693408851	-0.8766741415559057	1.0282225829013698	-2.524701969809295	-0.9529661735007441	0.18533368312873671	0.1331750946828516	-1.2774193845933328	0.060854026825498356	0.36167285561509394	0.05795946991391672	-1.5659607613216697	1.7676954584553872	0.4768569867675625	-0.46885663386659715	0.2524249466460938	-0.7322346654365859	1.2771465641805637	-0.8711072810592393	-1.1392155227811753	0.7882852592006642	-0.4591816261839924	-0.4555726288548225	-0.676183545793021	-0.7524964796962077	-0.7076559412460213	-0.5460720525583591	-1.4285936104908217	1.0865100631897016	0.2715017042846922	-0.0744494328045042	0.3578434908585563	-0.42424525780230926	0.19593724717187455	-0.36512042635765046	1.1859115683923231	0.29186509992446846	-0.4849366271633431	-0.553785099369439	-0.29346737309072146	0.5252760199908829
1.2328999225881447	-0.5619599891257976	0.05149968754237359	0.905257901191875	0.7468704547561849	1.5690692159920356	2.6031195830654585	1.1147500531007903	-0.6957101470281619	1.152500185677901	-0.7451527115987262	1.1291504364354774	-2.675232169689456	-1.0257481824877712	0.21125292220489497	0.1898932440694991	-1.2558729609644776	0.24865524169872186	0.29423280057187196	0.31523113634845135	-1.5455364944027197	1.8420821407322265	0.4613248280501465	-0.488715034282441	0.2535104593347873	-0.6397588521048098	1.206857733432594	-0.8944594636781316	-1.0859552167958189	0.768136342291805	-0.493483577589317	-0.4801237747509095	-0.6477551272811723	-0.7490957874322461	-0.6522271773543229	-0.5812803586239285	-1.3838042487516324	1.1322507996769562	0.27550859977845576	-0.020883433806097713	0.34951009280389245	-0.5084679977649971	0.19177679177638288	-0.4199761086962659	1.240444921057151	0.33610759986952654	-0.5389687756840614	-0.508274923751488	-0.29542481140231686	0.35611593852717044
1.2105917336388352	-0.6365730371017279	0.021186194113341404	0.9381743988539274	0.6866035255923106	1.406948469473657	2.403198555520185	1.1682490691907694	-0.7249236467280218	1.1204715810721404	-0.6625327942953254	1.2716527445762669	-2.784265285188867	-0.9793956087634459	0.2525556186610656	0.25052951345650337	-1.1826458719445854	0.33052546746149086	0.2587577337220551	0.6476123437970401	-1.5803965454844566	1.9151522886975882	0.3869144118262811	-0.507268004290763	0.2562064541915664	-0.5380925355462384	1.1771936101782652	-0.9070861892106075	-1.049844577422655	0.7715283423277018	-0.44613198985349456	-0.4778929295504429	-0.6309074846920063	-0.7201924935423573	-0.6016918632583842	-0.6212023292700095	-1.3333313269761324	1.0869985100556026	0.14557203820301706	0.0847546894320912	0.2639315137346232	-0.5595068959869385	0.23942049427037854	-0.36735137657053396	1.343929121251355	0.36892040568254225	-0.5310533827778816	-0.42574280271096354	-0.26560283126831796	0.150423218913421
1.1989148530251756	-0.7518651976738691	-0.010797305602625495	1.0024483162035018	0.5724560991869995	1.2010677278658828	2.2999842056150515	1.2641260546282798	-0.8656924517023743	1.033274843471517	-0.5190936830035255	1.4235727143790498	-2.8147962755206284	-0.8751196654852288	0.2855817724601105	0.2942692402736978	-0.9934268607080436	0.40122103411055593	0.1566365794094791	0.8503149428673803	-1.64477549919429	1.807770059551554	0.4088381706306494	-0.49091679894865	0.23450484942178323	-0.4241254230126967	1.0132763506027844	-0.9015300795120881	-1.0305105687133609	0.8010346242571288	-0.4447667010784908	-0.45278305205029606	-0.5951164244026821	-0.6466833074776417	-0.4815540304139274	-0.6300477814284604	-1.227162892959966	1.0700228911115457	0.08203323671546796	0.016915770290974665	0.1732912324254332	-0.6597904363512475	0.23058968454659912	-0.2691287706360646	1.4250582031312848	0.426022413991323	-0.4965027139567987	-0.41767660281401886	-0.223718821695961	-0.020855039619092342
1.1708317522112437	-0.7729822013459536	-0.0587552792494684	1.0299412012805649	0.40599213274279233	0.9433400458339865	2.193920694410354	1.3503242353644245	-0.936741143019671	1.0086418416116083	-0.2925183021490453	1.6112026256221887	-2.748403466970143	-0.7947812370504056	0.35596107570758934	0.33324227576156423	-0.8674430151683994	0.4738390803828123	0.19346630246828148	0.965434319275218	-1.7261383153108405	1.73078239398044	0.3719258121206311	-0.44952109510165206	0.30376896980359513	-0.3567999403365257	1.0408417843002997	-0.8963807586516002	-0.9853538075933546	0.8364563347576753	-0.4290827047183063	-0.4129713188271274	-0.5201911642373204	-0.6132639528916577	-0.30539778751257257	-0.5706842920653364	-1.2072788731208037	1.0901571583957992	0.04061015882457927	-0.06257742130658002	0.08925005044823031	-0.6999291651833394	0.2378011491648103	-0.21690033652940163	1.5243281070588246	0.397665753949202	-0.4920879231109244	-0.29744804786979445	-0.1784373956821211	-0.18243488699414515
1.1897332284471374	-0.7652285325358932	-0.04042064789238816	1.0238789277964064	0.26192094377975184	0.728400010495821	2.1564400260982373	1.3946984853937265	-0.9788777551834109	0.972423503236876	-0.19878516003911406	1.7213801068417829	-2.672905301213677	-0.7559325070336099	0.3619732942625219	0.3362841501477329	-0.7062917571100348	0.5982447397627327	0.20149320411054453	1.0154005556486496	-1.645603105515659	1.680510106092558	0.38024547321425745	-0.41483295929049085	0.28132355068107434	-0.29213543433938793	1.0132254304546882	-0.8794851284699323	-1.012407634898382	0.8465446222960171	-0.40916729965546794	-0.36092179681481296	-0.40864585436070583	-0.4905139103993615	-0.11586400007282083	-0.5250823645531899	-1.1406265686511265	1.0463094565575335	0.09378620390866074	-0.04531115427534523	0.028742216314886538	-0.7870822449886598	0.21442138661307392	-0.09106395948052898	1.5794199992418503	0.503210931521372	-0.4703068032638013	-0.22955889967678922	-0.12036430107391902	-0.2950572817703286
1.1208904555803103	-0.7353767433677134	-0.0364330095382827	0.9679571681988091	0.12514631822409394	0.5297665503689137	2.0040779136848	1.3248482542538251	-0.9973212629760188	0.9396755633822507	-0.15728579478785226	1.7732054446548926	-2.563220359366001	-0.6587015389313038	0.43744171858734715	0.2883117485256586	-0.5781342956441666	0.7176654330455434	0.2519476266130688	1.0352197923477866	-1.5776534984003967	1.5931929979938275	0.39350656059698136	-0.44903960272422916	0.2267856884698319	-0.2796803418573281	1.0654856920704334	-0.7958713350012181	-0.9392562981994483	0.7853264770997648	-0.4378882294712774	-0.41916457692258435	-0.38337942777292283	-0.41519526744689816	0.06324640167514262	-0.5091885354009624	-1.1036962836228708	0.9336504068760162	0.09071255735218	-0.04230610615358745	-0.051023530373225504	-0.9005424543058634	0.16208122213989254	0.022197491548519133	1.5977892870727763	0.6024730695737055	-0.4965638568666241	-0.1960232301772289	-0.08457115216394914	-0.3463455650117139
1.0929670582113744	-0.6302603834242821	0.04126223892272788	0.9193981250226674	0.0246161459345135	0.39841173217042364	1.772598079209061	1.3404897773710787	-0.988455232277774	0.8575654172515629	-0.09937801017764539	1.8316479164567425	-2.3763812843976373	-0.560764050330916	0.44843632261684635	0.24699553152928705	-0.4366634712254105	0.8430188433792475	0.27824096422205963	1.1592011517803347	-1.5440166543156417	1.3773262571227216	0.4100022433816649	-0.38954599087716624	0.13200757005376898	-0.14335647753338254	1.0868634524842833	-0.695492121328744	-0.9556742404514684	0.7834065101080678	-0.4120201761603798	-0.47404389546257314	-0.4158110341363441	-0.39566880154066236	0.20772617740749316	-0.3888734786031927	-1.05633860719421	0.8469847569721141	0.04790611239661098	-0.06608025885098909	-0.10958390452535356	-0.8921421250496049	0.14338071425197743	0.1734543773957089	1.6408841550114264	0.651422774494819	-0.5013016368383794	-0.12229108718789208	-0.03557844722501746	-0.39964972480443084
0.9661492877927002	-0.5604872191004444	0.0348541988837932	0.8457461535508782	-0.03261494011584923	0.26763830827659424	1.4410515756803606	1.3111855960653935	-0.897880042312375	0.7622528191111917	-0.06937167856122387	1.8553637524657405	-2.1813222496796856	-0.5154690821058733	0.5102383543465666	0.2136069370995423	-0.2601650502814166	0.9367272610407706	0.2870292801484168	1.2349253472039208	-1.5441231725616313	1.1010631370549007	0.3893381206369776	-0.32702782548028	0.07085973779484736	-0.24181760319129847	1.0643940480463925	-0.6265658206128099	-1.0175409583893769	0.8105725025856705	-0.41180801112259313	-0.44666288721275027	-0.3569326619945724	-0.3508962422125571	0.38680139348471554	-0.2961639172363063	-1.008023672264574	0.7042743418106441	0.2167809822202821	-0.17805277521954355	-0.12607387718098068	-0.8917414824186121	0.10481052976204079	0.14390664804788486	1.5560203724805401	0.7627839009142574	-0.4659346684999977	-0.043003408902436695	-0.04217388077619277	-0.4800045631666502
0.844302617976818	-0.5077390572704402	0.11112697408522773	0.7342316212239496	-0.08215870069713653	0.10621341207037775	1.1437502851464083	1.1994189130311088	-0.8415389996631664	0.6190192369340568	0.02930584104643935	1.8527893931978077	-1.8604002210606088	-0.4384025853366783	0.4959207946844762	0.06907916417450294	-0.16941835099976238	0.9040531478637055	0.28924628002411285	1.2780415378661552	-1.5405091028584703	0.8690580768987278	0.3268773579260121	-0.33174737009620897	-0.006839392778391818	-0.3293827271632283	0.9949962112775079	-0.5040838293002812	-0.9762270864504397	0.8000264548646815	-0.4200739339673576	-0.4808624221443448	-0.21149559289777348	-0.3628136386448864	0.5096303630553778	-0.22009624913893583	-0.9384266162640891	0.6726574316398224	0.3691972209110646	-0.26974070378209286	-0.16214315179829905	-0.8726342265962856	0.016776150089488073	0.15257486431192577	1.5008521222261266	0.8715810589781906	-0.468496609457666	-0.014601265972510194	-0.05850012782346768	-0.5387829053723341
0.755523208201892	-0.43720377552084394	0.12642635794149223	0.5704686445322226	-0.16910871809835668	-0.08821434143385547	0.8471208525422466	1.2554921951038511	-0.7054320569274763	0.4844086222091728	0.12250181750604938	1.8836277389870557	-1.664352077756046	-0.35668557835720477	0.4518587857075607	-0.02524536819917489	-0.08928277333422789	0.9257277587130741	0.29676376625011996	1.1847252545241147	-1.5236016908890648	0.6691896128916607	0.338974631664546	-0.27292141235721873	-0.1099213573584629	-0.3432554913119313	1.0237677433084564	-0.3741980308039992	-0.9233296887406006	0.8418645101968911	-0.4096378465736679	-0.5080459522117715	-0.09299746264394153	-0.26353776122691136	0.7065170457055283	-0.17733323119849254	-0.8898005593365784	0.46843156014848886	0.520728146888447	-0.38842328650378877	-0.18148256265857315	-0.8237070972782281	-0.15274054340908527	0.21133526968802352	1.4682319419607228	0.8853757237316241	-0.5433417438704253	0.07846865276549993	-0.013214940196442393	-0.5441280421910956
0.6495454138459373	-0.28575593207348704	0.10505825097355811	0.40154052555704645	-0.3471117002088229	-0.1950613749581673	0.6899426966558659	1.3264635653398384	-0.4939384371659393	0.3018049759788323	0.15656014655296785	1.9055844873991172	-1.4203666541623643	-0.295077230201792	0.4584160824554293	-0.1290496684451028	-0.06500460760399815	0.8622269769044619	0.3031800823414149	1.1425208419742368	-1.5145352353234762	0.4126293655230029	0.33323553323233945	-0.23521906531460357	-0.18489618952237014	-0.39861777413014843	0.926214323020262	-0.22242636699268079	-0.9138040498188589	0.9466139040811244	-0.4789631105127915	-0.5085981012097506	-0.014115227755153276	-0.1533823979126383	0.8418656914877662	-0.189294886096339	-0.890416310803157	0.33830253696759627	0.6731835787182544	-0.528073089575783	-0.2045100605438382	-0.8627489430343716	-0.3001030892559595	0.22744561320724338	1.3792979091663697	0.9080899780877706	-0.5816044767856722	0.1385953175146844	-0.010159775191716075	-0.5760008824535066
0.5258679778531417	-0.2520639908763716	0.09273209846952057	0.29123650985997757	-0.4534129907640409	-0.2492653608075197	0.4730394153865971	1.440114415146287	-0.33149908724576554	0.05193810163402916	0.16805172230221588	1.8511639453037592	-1.1592851139476665	-0.2883707888470542	0.485559414169873	-0.2598410238832727	-0.04978629274168581	0.8164770030024812	0.32743610057892986	1.173130210923215	-1.4933650710161552	0.10952134995255605	0.3427412204917418	-0.21464934322423712	-0.22926626997697608	-0.486782566256322	0.847156352760444	-0.058104954613622264	-0.9490567909081522	0.9835821379571865	-0.5555867166148001	-0.5141418403980932	0.14471721376441402	-0.023336023781433644	1.0231321651068892	-0.1450288964325472	-0.8797418137425016	0.1889519838183214	0.8652858855269814	-0.6450267339189771	-0.25345554392058284	-0.851862647488279	-0.39684517024311783	0.21037970299824688	1.2515062881753016	0.8543585068272694	-0.6111900685724514	0.31442246888164965	0.017911716870384398	-0.631998237133867
0.4381772867565588	-0.15655622347753745	0.10001368025854385	0.09728532990344538	-0.5175322424421561	-0.31962635194718	0.20154165834709215	1.416222179069481	-0.1015642359117983	-0.12228787617110767	0.1649380105559801	1.8193857209801627	-0.9172534008776767	-0.2839226245412476	0.46164173711616147	-0.27555153670125687	-0.09684657257101745	0.7248825141744979	0.40597948541008455	1.2055574516947103	-1.2996441123656102	-0.00928967582652894	0.2659439357368828	-0.19077467584158714	-0.25421012315389147	-0.5425416115213404	0.757920741858392	0.13543979239217752	-0.9089495186542521	0.972998629173448	-0.6022518085595692	-0.4623577948889813	0.21669171044993826	0.056615435325523	1.101415666691815	-0.16535572383781255	-0.9039199923753746	-0.02504486743160892	1.0033348239088737	-0.7319950784980876	-0.36222583387875096	-0.7489420858209669	-0.513602351575488	0.16601464017758566	1.071503086634267	0.7476596742397368	-0.6861568826793617	0.5216303349765626	0.1323625657862713	-0.607930463166862
0.3498806931424161	-0.11105912715526127	0.10366377357534295	-0.05818795293476849	-0.49504094205944	-0.35529949764150326	-0.12385760963501538	1.3100971115060873	0.17375551626561783	-0.2933950420658465	0.19185799837600342	1.720538663097257	-0.8119655077761964	-0.14710453854322506	0.5396431823101204	-0.329880553781	-0.0521535292178262	0.6292097617574525	0.47795201180163704	1.2534155706694619	-1.1424284397810562	-0.18173417384342944	0.2584060470492816	-0.21329335037135352	-0.3482662001449336	-0.6447798692678459	0.5927295202339086	0.29690529679666716	-0.7813644022147239	0.9409148043947917	-0.5361964538047247	-0.417827531140852	0.2538102769688537	0.18793711012229763	1.1943265426562255	-0.14641897141316218	-0.8439149989721532	-0.16817056951733153	1.1861708174525945	-0.7542624863790036	-0.398376406635703	-0.7715618308014416	-0.6749455702760403	0.12599854853187636	0.9209172579969038	0.7640670152573138	-0.7511693734633476	0.6473121625612931	0.1930968094899152	-0.5957055646394915
0.1864487109331952	-0.16487053039390376	0.0417114130274869	-0.2844117271830279	-0.5237612570570932	-0.3963323121196324	-0.4202664724576296	1.3125505557027677	0.42287995503970244	-0.4393860443792386	0.2364729006936715	1.7609965197704511	-0.6814012794996857	-0.062297389710515697	0.6181927744882538	-0.3477987147864673	-0.0634576112890281	0.5829969613400529	0.4848167560422028	1.2868898783255953	-1.0056892455843065	-0.3224786740398143	0.16952241815293675	-0.20030914423174292	-0.37436814243626654	-0.6669815124642812	0.48213313081934306	0.37859037296019143	-0.7427132642508109	0.8928935030680943	-0.4914739557568849	-0.4252637037510981	0.2401663936119765	0.29842833491755133	1.2347676443518558	-0.14832529253447038	-0.7933406638910029	-0.3477653071273257	1.2674546744157675	-0.8952827363287721	-0.4273223936888993	-0.7764074830889387	-0.8053216838683295	0.016789509892534072	0.8335928746424799	0.5870509224607184	-0.8179416738712699	0.7551547513438722	0.31683189183126825	-0.646706219181622
0.09544439393782131	-0.1658691670207605	-0.017702715153224663	-0.5296805948417085	-0.5410164979644196	-0.46272258163173596	-0.5922005631912228	1.4108069683869249	0.6567807678813701	-0.5708768976619998	0.3151568824829019	1.8272952458564486	-0.6224682192716863	0.09840611394515866	0.6491436899131636	-0.35802046492108	-0.12312266169607344	0.45461966646964197	0.5153508710575677	1.4481666005709208	-0.8634192694444149	-0.47522772924036066	0.029900584702638466	-0.10244553123399162	-0.36751311727237324	-0.6813287673753873	0.3000369694786741	0.4886242328083782	-0.6404955066010662	0.94725103390067	-0.3971390285196142	-0.35155023269538777	0.2953442186437655	0.372761632562007	1.2519912148114978	-0.0506932360697153	-0.7523655331892036	-0.46248529126463955	1.3870033959787633	-1.054920024972961	-0.42731689682604823	-0.7367881739787936	-0.8621406519702773	-0.15587302582048285	0.784183118146218	0.37054478562753257	-0.8700469494270789	0.9392964787139035	0.4050244969507727	-0.6170739412674943
-0.07997872291251637	-0.25744589769764636	-0.1424921409057684	-0.8154381041007447	-0.5527232060903671	-0.5343455629831955	-0.7484776542725198	1.4542015823128494	0.8594265258770166	-0.6638195615715379	0.3537425152212073	1.7899873024575577	-0.5194440331781308	0.269073014039829	0.6409038586223265	-0.39118167964905726	-0.25464645971642785	0.24924651652387908	0.5542489913810098	1.4842432275527193	-0.6290398513501106	-0.466673772941702	-0.04876742778473091	-0.08419478675135529	-0.37798785093109666	-0.620524342340951	0.14449272005214137	0.6334706483415827	-0.49852901038093755	0.9334525957056694	-0.36521681207123885	-0.30224111542018445	0.3410967754444051	0.36149902702299525	1.3005152616332483	-0.06746422557769459	-0.7322389524602123	-0.5907581136735082	1.4076039128207822	-1.095567330017965	-0.4087696809059511	-0.7147181446648017	-1.0013565401170637	-0.1889675253437108	0.6581694841998706	0.20253337723309217	-1.0180696154703712	1.1663982785994982	0.4762159484153433	-0.6971546559031441
-0.1511583718791838	-0.3086698246761326	-0.24586331520452082	-1.0357178269500558	-0.5919977029369419	-0.6247156324703284	-0.8286676715234256	1.535102108698844	1.0599630545571144	-0.7431084590439764	0.3893566808066037	1.7800326500656751	-0.36347462033216527	0.3457186112284317	0.5989383920248534	-0.2969849724355522	-0.4044301854836749	0.12582214510108763	0.5380025594537147	1.5036406816088579	-0.37695377039177635	-0.5387385209306839	-0.16048534042910165	-0.08278018742771034	-0.45958278125183644	-0.5714100239481614	0.05243025291425798	0.7155376053496705	-0.25670326644799146	0.8832810165400957	-0.2828000193419272	-0.24671527964145432	0.30864399293871797	0.37221447402741703	1.3342139817075223	-0.06694492554749	-0.8214970748481265	-0.6944290818457324	1.275024678475277	-1.1068958380632947	-0.3694390883045912	-0.6741023254912095	-1.0621575699327288	-0.24956392730946728	0.6204764813201422	0.022951631913085628	-1.0949489070615643	1.234118435460011	0.5323787402164937	-0.727274367299644
-0.23396610808653712	-0.3526821060137391	-0.3723957491103338	-1.2287351493367855	-0.621933696877756	-0.7048734630262721	-0.935574810859794	1.6120547015882276	1.3154345750820422	-0.7911076874933152	0.38448923936880713	1.7766302805068872	-0.2556590052871272	0.45473630113703417	0.6064453908950301	-0.22032353603714733	-0.43710814553723	0.06400404540712241	0.5414454423464469	1.5311122605452392	-0.01928168034636011	-0.5946838760142104	-0.1986776866622672	-0.04036059406213639	-0.44276211033151486	-0.5425937010940357	0.019184826837480837	0.770271481586999	-0.11680702127757145	0.8690201384471316	-0.26773400433065736	-0.17245545228111508	0.225857925174001	0.42089985751655207	1.290751501763574	-0.0798609347991648	-0.8326944802082157	-0.825198787858833	1.1870605017084235	-1.1515415622955008	-0.3271591285352844	-0.6250656494353901	-1.1060626671374336	-0.2986517033494489	0.5396954218851024	-0.15522511849174409	-1.1282142867596252	1.3173383532150353	0.5718142410266381	-0.7471835706606762
-0.38748241221479385	-0.37643476578324153	-0.4573082597548339	-1.392711119588585	-0.6496250344234821	-0.7921780974632036	-1.056643868920973	1.616748247007963	1.4908880760659102	-0.7967289152991965	0.3985828564327231	1.7096853589771173	-0.01273509858680455	0.5235580821867457	0.6166775271107697	-0.146596413155789	-0.4830656830953954	-0.03946783235349379	0.52006719216352	1.5301220376825668	0.36494567809064093	-0.6444180536806974	-0.34935360621225015	0.03002485800374783	-0.36988204189143814	-0.5228147450837309	-0.06367139035379286	0.9209400592353747	0.09389161567917229	0.8121384788725539	-0.2006353921925575	-0.14456574023343988	0.1898691428933714	0.37835778233527034	1.2112553605892429	-0.08376436084818441	-0.8288777820097396	-0.8752959381802725	1.0633413286676636	-1.184414105645655	-0.2815913672970565	-0.5954550727826462	-1.146164354290936	-0.3452154508827628	0.4058646562387601	-0.31135649512021535	-1.1530367928350187	1.3814200523467346	0.5650881813822795	-0.805963195948572
-0.5976927334449272	-0.4116148069539293	-0.5131777220713423	-1.542756748972177	-0.5799236383603905	-0.9580683129964515	-1.2311120829597344	1.6008955578862043	1.607895898354436	-0.7595592460877577	0.38916011515910004	1.658876794640051	0.22128041362889736	0.6624445352211243	0.6355792775625116	-0.07439296618369029	-0.5119510113204997	-0.19082947971813957	0.4997748505445285	1.4796002078384247	0.7008235956737503	-0.6933440237854043	-0.4528103687954593	0.08098720634249376	-0.44133234220999906	-0.4904426418218649	-0.1301715831919809	1.0794316368359493	0.26034146551531745	0.7214511043556675	-0.1069746632823669	-0.11500444119784345	0.1448251873909589	0.3094290999144683	1.1704799422694527	-0.04979331035578369	-0.7845200176397225	-0.8782010734802274	0.8736763828776575	-1.1682051054262608	-0.25038783252891744	-0.4987651410915238	-1.1688521351035186	-0.3603601596811141	0.3592043987432989	-0.40253563181685914	-1.2128982018218477	1.4323827870714845	0.5348228814474544	-0.9022379919914337
-0.784702908750359	-0.4309250667287392	-0.578782833770936	-1.7703661442010936	-0.5816855305618935	-1.1868558942681944	-1.32098935659283	1.44512579805734	1.6884323346962478	-0.6633357001951465	0.493523032990275	1.5241150509539585	0.47203288109480435	0.7689639856154464	0.568687871136334	-0.00024498655467100063	-0.5092095313016904	-0.3229392208915336	0.43908180256591434	1.3880847431123082	0.9924318560575843	-0.7152551446138113	-0.5938787249928763	0.1592692483127561	-0.509307560424055	-0.47411969554554484	-0.13970598161208067	1.1169184924350293	0.5237715188775939	0.6495401014168133	0.054217575525187287	-0.07826402031942042	0.05205587499583084	0.19264533716160903	1.0950826415996056	-0.10468372610668175	-0.7662025152389442	-0.820625652893413	0.7518802362773607	-1.1522636361775584	-0.19065202277459048	-0.48751628519985923	-1.2498111349982592	-0.34670408546204146	0.24631035916612345	-0.519341392380581	-1.2824959562486193	1.38275684945451	0.5146687239362693	-0.913790257295967
-0.9646857795401911	-0.43168061417669046	-0.6682172075923645	-1.8781963143134894	-0.5740597868462641	-1.3804325670997148	-1.3777691790263902	1.4385829173713405	1.777933444748817	-0.5607211061452854	0.6028766606344307	1.4059584456713932	0.7131661854460246	0.798672541737885	0.4868215243128686	-0.020213209135470717	-0.5734157211234031	-0.3249639248979534	0.30016094079738853	1.369803705647608	1.1525712522447116	-0.823544727416982	-0.6902398471310706	0.20280604189152868	-0.6010048033008173	-0.4625022126733991	-0.12592253003094825	1.2074480340979172	0.653826169867175	0.5321546359331754	0.1833389201935566	-0.13652087403898916	0.015571851774849859	0.12792035667806456	1.0420635857767322	-0.08364131686348195	-0.7250554623646962	-0.7880242443969724	0.6393754262539082	-1.1417636949249512	0.015816458802935408	-0.47541475419636664	-1.2392345696062657	-0.40189700202901985	0.15814614350183476	-0.6140895763373294	-1.2914981321765298	1.3262559647654402	0.4508560166016721	-0.9661943562127158
-1.186356808212582	-0.4508463344397177	-0.7285580342219525	-2.0113347319619717	-0.6464295608927688	-1.6243139504135395	-1.365363073496533	1.4922506485680127	1.790501854741176	-0.49128215102373635	0.6112209814161195	1.3077550355082883	0.9205352639259854	0.7828428281644989	0.3659816555420571	-0.03618703626180505	-0.6541839559090015	-0.37041707383889266	0.15158972903440548	1.3126493153203165	1.3939306761654735	-0.8963204934508238	-0.8287936893526687	0.3226891401857472	-0.6329826784221628	-0.37791060281666755	-0.12170324950355949	1.2163215480752902	0.7434421205103084	0.4430735124301677	0.20870777754930603	-0.12604872451343635	-0.044095601405330975	-0.00985951235982313	0.9730928133495989	-0.12555997599779434	-0.6920980857867713	-0.7902633747983716	0.4015286964912872	-1.2153334131709568	0.2027698488596513	-0.5028259302178106	-1.2235670122892628	-0.422961489043076	0.04987902278146822	-0.7130753631191099	-1.2619317848743792	1.1880938186313437	0.4301073212093384	-1.0142155181660955
-1.3673804513536798	-0.4079279544071876	-0.7560400474955253	-2.040028782495763	-0.6893498595745748	-1.8434831975896668	-1.4193330334070753	1.4212324734959743	1.827374682227529	-0.39889571280302716	0.61300513706144	1.0619175062912514	1.2078574128131616	0.7274391569448195	0.18960337354004136	-0.0472182095445839	-0.7287508798634931	-0.4821437622984779	0.06849833709520763	1.290735944851903	1.5383685049060778	-0.9748432290774541	-0.9691377241940533	0.3809404097673417	-0.695774849313051	-0.44450520730136145	-0.025212763348226953	1.2750539458086065	0.9663550121943203	0.32244522596518416	0.26867427950731126	-0.12990915967503552	-0.05420854178243817	-0.19312464182106298	0.8661767743795821	-0.10813281668420516	-0.6396797425704674	-0.7482675790111946	0.1975012741633508	-1.171716774090088	0.41358654911756493	-0.457515513769892	-1.1997645482948827	-0.40048976314917295	-0.05005837541832266	-0.6923377900416893	-1.27687277845255	1.1513849983505757	0.3296352527989103	-1.0030665452996657
-1.5276390643470736	-0.37749472220297575	-0.7467323095376857	-2.117805348094465	-0.7931620933119559	-2.0601849440166426	-1.5271635860285966	1.409263497281825	1.804342294143637	-0.32033925411724423	0.5458614457351117	0.8726511456187291	1.4706425946680204	0.6089686338937327	0.09970149830044574	-0.08509590212428148	-0.7778761107109179	-0.4819997489047719	-0.022086695013195573	1.2460269846941432	1.6300459007647656	-1.0588824928370115	-1.0672497018247298	0.4627584903881212	-0.7523835839411424	-0.4773947259178284	0.05654135528009263	1.29798028184532	1.0307017440103927	0.23523469320574653	0.26460003509697905	-0.17013757186305972	-0.0804580405510538	-0.28795206045879107	0.7730613520309225	-0.08096735896937454	-0.6613379109309022	-0.77419300468772	0.07652140005463447	-1.1213469260403195	0.5495532224155709	-0.4979423372147302	-1.2377470526588856	-0.3074397202208389	-0.20349839879460885	-0.6878895184944243	-1.256076915605886	1.2188041435485395	0.3036462888343686	-1.0411396141534626
-1.6294570692476031	-0.2786899209406902	-0.6941505890412356	-2.152605278619254	-0.8428719458003788	-2.308861295309449	-1.5982587435646363	1.3452540742871697	1.7710650779556527	-0.2728976506666424	0.5515602375416971	0.7671099429997527	1.7420738235346165	0.404408870933678	0.04246904889959678	-0.17235924013149329	-0.7269478275721912	-0.419244424855865	-0.15219818390078668	1.1758553133363285	1.7458944304866733	-1.2300842566348265	-1.2206821646816923	0.5431238200219375	-0.753031895739894	-0.5761305689658103	0.14213858423760026	1.2223255185162423	1.1071838050369123	0.15310106805774365	0.2830059332139066	-0.19863643827736527	-0.12329173457972284	-0.31799511001400715	0.610996877944675	-0.043414928958313705	-0.6144000414384397	-0.7771674136965009	-0.012066143588384459	-1.1405613639896797	0.6455592425300595	-0.5641095294969218	-1.2510145506556127	-0.36170834970798915	-0.33940983366379174	-0.7336486559587184	-1.136063611986288	1.1578849585676352	0.27828154350914014	-1.0418923202247368
-1.7642586884068474	-0.2283617009367318	-0.6159632867384408	-2.183092041100886	-0.8552334478794172	-2.522541259228901	-1.6963040087899461	1.3046394499257175	1.6875346465362349	-0.20205258898796088	0.5740338402470052	0.5982773708322938	1.978344705444485	0.319093605958276	-0.020799028100112523	-0.2390410156532822	-0.6134631628339523	-0.4483106652991583	-0.26557005488011	1.1571377137829195	1.852376271505848	-1.2485029489011712	-1.3407993784361036	0.6079411977070031	-0.7347053078575966	-0.608909179717031	0.20192218592758482	1.2157058750464165	1.1455491035021124	0.07424927824587554	0.23171402180179332	-0.2224639187914566	-0.18278971622431794	-0.4101006101663767	0.4852159651168663	-0.06454687268947892	-0.4051470858071665	-0.7696355643393034	-0.08419372956150173	-1.0869421834706434	0.7737092844708201	-0.6409359393110317	-1.2692422340228926	-0.30111881909876315	-0.4591794947099837	-0.7859899352535297	-1.0916785569256162	1.0892476619833558	0.2140600414007016	-1.044235143160543
-1.826420386768112	-0.16428799236157016	-0.5217005127770714	-2.2338965286692094	-0.8273577503915623	-2.68306081129397	-1.7800741013986972	1.1695530736928204	1.5242709680722446	-0.1354951128211734	0.5823380988067601	0.44011506039815734	2.190872812618844	0.11762791552430052	-0.11801858822462626	-0.28447199357567854	-0.6015063327814546	-0.4930755690740738	-0.46451908892582683	1.171025845229983	1.8461307966270823	-1.2614726341726605	-1.4592488864341884	0.6578918374799188	-0.8001782689067497	-0.6596286458331984	0.1887864488526104	1.1793281886679818	1.2348651625005131	0.006830101802915392	0.18663868113378848	-0.23844385331094728	-0.23875845522027409	-0.5269749721223443	0.3633194685729423	0.019195358564795366	-0.23496456057985043	-0.7492340311152881	-0.15533982888776893	-1.0521891311614562	0.7790644914716659	-0.7150388286533969	-1.2993675479762297	-0.2818285312787817	-0.5563135021466378	-0.7645272835725221	-1.071938716231552	1.1303762428109916	0.14377145399366767	-1.0083958485644868
-1.8269910839406154	-0.12774139580676167	-0.44234287715595305	-2.205022237907149	-0.8760614777617206	-2.8334694079208247	-1.8504998841693983	1.0825124059077704	1.3846551757938084	-0.07120661767183487	0.5948233480400031	0.30912680858961145	2.3171466339714852	-0.022431072228928917	-0.23236010132891943	-0.3412935074115034	-0.5466839077128499	-0.5327543270939141	-0.640437551031715	1.170762088968055	1.8102166194097187	-1.2551310181934334	-1.5047822001667783	0.6958772193019115	-0.8526274216970317	-0.7116022061160103	0.16412755254202083	1.0677441329091955	1.3061153099545244	-0.006110991540120736	0.1190833060480972	-0.23750662185729582	-0.32745373263348065	-0.6274137288516257	0.21654690063638773	0.14285983809146893	-0.05144126432227479	-0.7524809520584645	-0.2053906733632691	-0.9594236761601577	0.8272648958755198	-0.8277984938026846	-1.23538806645224	-0.2852385166460205	-0.6720774978638462	-0.754958550656004	-1.0116201370862494	1.067430788033287	0.13036796193671818	-0.9108876910760355
-1.8357783027732768	-0.06584782486764401	-0.33868731451868334	-2.1998350016602344	-0.8994975191083355	-2.9071318744420003	-1.8948761922012252	0.9654937848748244	1.2085945466658794	-0.01988492774498251	0.6516212550171461	0.15026243807333892	2.35590124741797	-0.15357603572937495	-0.2912737664533626	-0.354318598588032	-0.5115847631205658	-0.5751527165605639	-0.7447109055111134	1.1957757323945684	1.7911660333643613	-1.2533880009359837	-1.5425988415014493	0.7237011124454046	-0.8847718841582479	-0.727226757676031	0.1783827661978701	0.907520511019184	1.3596919650529207	-0.06244881217852059	0.02697394951611628	-0.3117603932200422	-0.34423418094433833	-0.7267670641657034	0.1121932963833004	0.2922178005881708	0.11988564708178404	-0.8896953960492459	-0.25504898347716776	-0.909843434082138	0.8054104931914644	-0.8829565079226345	-1.1851009127087255	-0.2538727757373716	-0.7119289578502943	-0.880103394737489	-0.9907891189605792	1.0087558988819434	0.13135434734015483	-0.775303701581638
-1.796840661736491	0.05106055024533156	-0.2580928997057563	-2.129905669225649	-0.9194109616464269	-2.8582935056350145	-1.9439262475865249	0.9140117306732425	1.0453630210877973	0.032163103975349876	0.657818975572288	0.059763113589879714	2.290157738757033	-0.27828729044912714	-0.3034069047141174	-0.33060290673690906	-0.4562810799219076	-0.5482580499814029	-0.8262524276921356	1.141815976101842	1.826765644672997	-1.2539123128035943	-1.5147201247231945	0.7579492400672703	-0.9297342960459287	-0.7191093692541812	0.10824291361970277	0.8507816289238109	1.3321470862789655	-0.14466055706298353	-0.13123392451788737	-0.3781328103233601	-0.45362371014047403	-0.747676905351761	-0.017284169205270948	0.5135067434997678	0.31278453202900286	-1.0179308669763458	-0.28693456172957843	-0.8038174039233871	0.8060836202313041	-0.9462767308375952	-1.1041425577658353	-0.20358430483222958	-0.7039493872825775	-0.894143150241401	-0.8756198188066344	1.0345166229884761	0.09448930783742622	-0.6077049208726054
-1.8204714775589967	0.14811992740321953	-0.18194149896655443	-2.1074114949309313	-0.9183846320221785	-2.8621119038735445	-2.003792103615642	0.7836635277270122	0.8681966389026032	0.05754998404873438	0.5558619245483105	-0.011202347978760175	2.2665467188434687	-0.2892998089208337	-0.36225842047545853	-0.29931252227976235	-0.3290086823960054	-0.6054518650566731	-0.9404054715553072	0.9829515436167439	1.779786379028907	-1.2426319347933577	-1.502491460268435	0.8047544360800878	-0.9226574051246473	-0.7161777356194803	0.13026452959749563	0.7031464443491819	1.3781154678446073	-0.2036448092276856	-0.2530335483281233	-0.3986482920840014	-0.4492229593921187	-0.7739951525231074	-0.1079392322086385	0.622722022426566	0.5077710118208134	-1.0172873583016975	-0.337936442797764	-0.6327997893419725	0.7955333389288881	-0.963371005186394	-1.1705086191164322	-0.09120721232647218	-0.7766949005119109	-0.9417519177213632	-0.8202132807143754	1.1866973999743116	0.19998487224863848	-0.4953508420125859
-1.8087954792848127	0.2514755332940337	-0.1196524793263735	-2.04385549572929	-0.8698286099647128	-2.763824606300026	-2.077202002275693	0.617106885915408	0.6503813534809874	0.1472191723226458	0.5231947265262574	-0.10837497218397518	2.2152100883543926	-0.3501271017109646	-0.41644908907090805	-0.3050081242935908	-0.19867325881760522	-0.5721213642218891	-1.0088199182864295	0.8386067569251576	1.6389359540249973	-1.1652908190830016	-1.4377065093233348	0.7313003032393358	-1.0036375291364366	-0.688103660173144	0.13922941459207855	0.567674736681594	1.4382783032965323	-0.2847838373246655	-0.3699148622337506	-0.42371018238582464	-0.30820675122911745	-0.761054755883851	-0.2847023883661593	0.8089670834601842	0.6654385767732496	-1.0222341213982769	-0.399686017191762	-0.3837032090166148	0.713016339708638	-0.9355788647409209	-1.17405301650458	-0.09444820713623972	-0.8512190092168119	-0.929684411475372	-0.7663505442709435	1.1979518178293997	0.14888121950174088	-0.32545159072873864
-1.8046555424675774	0.3358318583596291	-0.06272431275899766	-2.0624696599487895	-0.8327858959331295	-2.6370740280478984	-2.1291260506050778	0.4749123789648636	0.47536176334789443	0.19175490884578633	0.5213371669340608	-0.16164315556573286	2.0145636638670497	-0.3590092912116253	-0.3677791885984355	-0.36979985435848384	-0.030348435750591707	-0.49066135842907005	-1.123305305574505	0.7336036837307611	1.4671124500854016	-1.125871518304686	-1.4173218686238283	0.7217314753692649	-1.0866471356932736	-0.5512087827605561	0.042356100924327	0.4750327969074216	1.3360753151696305	-0.3029320300598276	-0.5572430904161646	-0.4126184911412456	-0.23268774011353516	-0.7577580568474469	-0.42530923459094205	0.9204402972416525	0.8448059921233982	-0.9996460855909912	-0.33847462489369173	-0.16015082343328751	0.6014363213757681	-0.9824711825170063	-1.1422780447087135	-0.07794739131327126	-0.9202714993082568	-0.9408709797194929	-0.6023863244954566	1.1972576159053214	0.18367513723765302	-0.19079796893808476
-1.8188091499878827	0.40144403673822804	-0.023194333705045957	-1.9533186971959022	-0.7942116902279361	-2.4724755440192623	-2.147977587343119	0.26115153611821307	0.2930134587535617	0.271702381531826	0.5257761322408091	-0.29988983822842874	1.9994097118534007	-0.3895986051840424	-0.39087185536566543	-0.3809285833617787	0.10767184475396882	-0.5136136550494455	-1.2123308990496926	0.5528957420802475	1.4138215064501654	-1.062714956827358	-1.3481745009263029	0.6359890595005184	-1.1535805625611082	-0.3685916738505117	-0.018898345535334073	0.3867915488493847	1.3738429543434154	-0.38768295813207077	-0.6796663713279206	-0.4279379269666822	-0.10976570704911626	-0.7761091339289738	-0.583253595876264	1.0136132169354106	1.0893587899023243	-0.9675334639009041	-0.3970736437330187	0.04220165478994348	0.4828271088369749	-0.993777940470889	-1.085481649921523	-0.10032851986508359	-0.9402125161265292	-0.9121056873592142	-0.46070918631301144	1.0894423571231968	0.2173783301712076	-0.06806836023401568
-1.8624634249228376	0.4021809692490552	0.007493914450443716	-1.832607164963155	-0.7703914174692403	-2.254485203314368	-2.212389793592951	0.09553436532974713	0.10853408129579364	0.3875496097066009	0.4528096695690092	-0.4832509221510758	1.852157592154915	-0.35553237506589536	-0.3931635576508704	-0.32680481539019596	0.2080538033195288	-0.498659140264857	-1.2641431174192275	0.41841949824795577	1.3009350873493541	-0.9859620934562736	-1.2497150845963911	0.5904757339666953	-1.1580172509694608	-0.1302078628563005	-0.14870090757735013	0.25233219215567415	1.373187187529282	-0.4499821058960416	-0.7903927369462755	-0.4572856072697751	0.006123727869468021	-0.8271403670773984	-0.6251955616118318	1.07006880658649	1.243961621384874	-0.9312292225546186	-0.4629388745815703	0.26741156356692686	0.3974380406583507	-1.019985772901013	-1.0892059888758865	-0.06892866117748411	-0.9525712525098686	-0.8656406767148198	-0.37607239750842275	0.987236419144456	0.2741520842315992	0.11431182038048063
-1.8500206736447793	0.5056186998624727	0.019393927419193747	-1.6962108567370298	-0.7196083549747145	-2.0600136053881477	-2.355158793946033	-0.12894641769924728	-0.06338506218917568	0.5249745964810381	0.34538222881438874	-0.5726031918190212	1.6481099226235785	-0.3453360530883069	-0.43747449378503855	-0.3370401045007372	0.35093611324432417	-0.4772644893369523	-1.2956553692859953	0.26548236246545914	1.0948881608726588	-0.9804644917029565	-1.0843224861776366	0.5787650119623096	-1.1991051597153932	0.11136559337544656	-0.2940175801160362	0.13475281991909197	1.4220305903449144	-0.4800944984846451	-0.8629073684374987	-0.5286176230979093	0.23390821309848991	-0.8301186421363514	-0.6857430849219247	1.1404399990517962	1.337957303353706	-0.7739464695198033	-0.5834824989043884	0.436162281740765	0.29742931895691543	-0.9805396036981854	-1.0733995837447572	-0.03373297551569028	-1.0014252074267458	-0.7633812959531519	-0.24657132051648728	1.0151209846341083	0.2797305289033031	0.3425592352693676
-1.9065978690001502	0.5581062525727496	0.019945871141612358	-1.556377386738476	-0.7213353709385049	-1.8848669401350555	-2.4625319044900142	-0.2994573062179045	-0.17753444188417647	0.5890677479670787	0.2196572571456704	-0.7582122252465504	1.4961956023368423	-0.23254162174809592	-0.4876198107536448	-0.3440315996448785	0.5250566372551966	-0.4020050337688299	-1.218422142503089	0.10208990572250742	0.9896574373275782	-0.9256559982055432	-1.0320677058127337	0.5409619996875643	-1.1218460879638845	0.44687882355773867	-0.3874930440519869	0.044348944715706703	1.401108646937045	-0.5161295901247718	-0.893938464699778	-0.5187209381610691	0.4293987017902289	-0.8146115207931279	-0.6836353340018854	1.2049672963095035	1.4582732570898638	-0.7095429322687947	-0.6007915925129437	0.559260891702747	0.4217560387286715	-0.9743353057111701	-1.0555118441785072	0.045000282387636356	-1.0419573494240704	-0.6451531374058956	-0.12849140571092532	0.9199083739480047	0.33209764385148266	0.44296170945124375
-2.0023592310416536	0.660369052154788	0.035338279220756864	-1.4510458694679755	-0.6658456267852702	-1.7208349893586394	-2.5771342624996576	-0.5159598239725399	-0.29168963972043627	0.6301904676714519	0.16857407204205876	-0.9132140956741532	1.4286494653833237	-0.15576624927342364	-0.5468804521835755	-0.31026322921009264	0.6224273037359336	-0.4107435654884581	-1.2291017010801553	0.02295279522000216	0.8515117263224935	-0.8399801141333798	-0.9604187794807174	0.43509170855212503	-1.1109696268668245	0.7745558794032835	-0.47844907872813935	-0.06370944089241778	1.375474663094452	-0.5240275725036391	-0.9461229557772276	-0.4889259566096363	0.6452254497653208	-0.7732581021022829	-0.7987222295227425	1.2043287557751685	1.6216626750156606	-0.7250710763744588	-0.6845973772294232	0.6612000616106833	0.500195193784891	-0.8874112858977027	-1.0701393521418223	0.05944656260779187	-0.9851162185538783	-0.5472379052493977	-0.06806372397560076	0.7898009779838866	0.41235544429506144	0.49342873489286554
-2.040419826640175	0.6716562740293972	0.027311617703717105	-1.3360681083678634	-0.7133212758699635	-1.5345668075073868	-2.659910009690864	-0.7028715624370242	-0.3913027507328694	0.692535021505061	-0.0042279573586154525	-1.0525978738677462	1.2886769575010009	-0.15291953505534808	-0.6263161388110288	-0.3782238084941284	0.7881214540341034	-0.35006150533409514	-1.240986368997096	-0.019842795158337145	0.7611572870789929	-0.7972423028759177	-0.8536231898857773	0.33635743322817374	-1.1208996863585514	1.1021644879261345	-0.563182760752512	-0.13074661424453715	1.3552461698832787	-0.5416902885377635	-0.9774504074075752	-0.3689689405909663	0.8049421284690137	-0.6871256797885511	-0.8671730598117117	1.2294442207484657	1.753279226370551	-0.6140405093300564	-0.7063400273654329	0.8063340677646791	0.6031023173432536	-0.812161397758058	-1.0964772508498442	0.06054448587961656	-0.9564492386254596	-0.33109563732424696	0.049562808955864734	0.6532404329328111	0.4756671604240725	0.5485950143311413
-2.116416607971228	0.6295876111267369	0.029656714065262935	-1.2604118849383883	-0.6891191428881526	-1.417277797955857	-2.702277113789956	-0.9269782333229838	-0.4987240114608566	0.7642060758328849	-0.19841279472423143	-1.1836776931919546	1.2598527163536182	-0.16948638574014854	-0.6507361085136831	-0.4784805436640706	0.8885287290006249	-0.34100704340550225	-1.2879726497039758	-0.0646790859253048	0.6800038669574052	-0.7551848182369164	-0.6941634311399877	0.21115562534048865	-1.1585150826316315	1.464812325047686	-0.6248772799600921	-0.20762692595167573	1.37340325861534	-0.5211077102296134	-0.9960120103375829	-0.2827075741736897	1.003083092803697	-0.6534322531362599	-0.9434114931951237	1.1605887291732464	1.8571011304937273	-0.5175596734194714	-0.7372037349635159	0.881099623475793	0.6601245399319442	-0.665242064157366	-1.1443559995961394	0.05517198133615512	-0.916650103691914	-0.18323411604857687	-0.02255036629644125	0.5355973093065008	0.6079012432831996	0.4943039593434384
-2.190454595667527	0.5546427792714892	0.04136979264327381	-1.0991526969660295	-0.656920580195601	-1.231052693009356	-2.7324756324372137	-1.0864277240530433	-0.6117834593599112	0.8298150197827834	-0.33844590598786817	-1.289722534517915	1.1981632896684247	-0.19306074295683434	-0.6421388391290367	-0.5461239619459318	0.987281492977627	-0.23811033318689145	-1.2258735188621763	-0.08528532810857878	0.7995962163927484	-0.6308455376424001	-0.5223358557959994	0.07542924445074775	-1.2509561398611324	1.7566305246083744	-0.8357200052089041	-0.21699338288800063	1.394698237971534	-0.47920476906909304	-0.9989269147102284	-0.17717194219819102	1.1349045133999704	-0.6408545060268793	-1.0344557350378967	1.1287588716682617	2.0045903704498143	-0.4700471896790783	-0.7024078249500773	0.8927578699359694	0.6567486654784188	-0.5902515319541081	-1.1109998638442384	0.011625207451964109	-0.8166888397921201	-0.13865685079876616	0.07287969928893875	0.18826005145288952	0.44759028584106203	0.49121138515224094
-2.2958553400067574	0.502229686309706	0.014815363763556726	-0.9564580586987221	-0.5562304712102426	-1.0560997491060946	-2.7218433700355056	-1.2914496686152916	-0.6693748920166429	0.8227251062816242	-0.4996311474166563	-1.3832317632628615	1.2953272284514543	-0.19285336570411157	-0.6732643713117337	-0.5358132477084807	1.1179263568207778	-0.1596148345076617	-1.1628183267419254	-0.03021748855803495	0.9715108675909372	-0.5414384712869953	-0.3678723833210361	0.000555456041815372	-1.260159181616783	1.9861248845832324	-0.9190449177658486	-0.1894292460572379	1.3766345488886755	-0.3966179467526261	-0.9981687963268009	-0.09075245894983305	1.1732061619983518	-0.5690809833567227	-1.066117035969512	1.0675700308998475	2.069826394606126	-0.3755765909321843	-0.6255477880341702	0.9101630063200983	0.7097231029663659	-0.4992793227296038	-1.0389347499642296	0.020142403249636103	-0.7182871666842616	-0.11269776627775344	0.12899858637522513	0.13083849255912175	0.4495676702372893	0.43159571201318914
-2.387138652744161	0.430997986912433	-0.01183297528401951	-0.7332826699885797	-0.39051064314338657	-0.9338735890080077	-2.667615376949293	-1.4431059364460754	-0.7369471928950632	0.8602256823013297	-0.6769697730477697	-1.4625368286753648	1.455559156117083	-0.24325918748908765	-0.7421030652706471	-0.5096998098463563	1.2803780881264257	-0.15798136027529058	-1.107182642271481	0.01729354081858376	1.2998528215201361	-0.4482852605779823	-0.13850336503184094	-0.10603362622030126	-1.2377551272964857	2.209354574345431	-1.044482006704723	-0.2641825152549216	1.4633917106907302	-0.36759670973005554	-0.9177217600247349	0.038230679186401974	1.2354554406021427	-0.3841311130655697	-1.046730232537056	0.9768575744606732	2.046917115874436	-0.35676435626272285	-0.695626778779108	0.8655120873117633	0.7359753346728362	-0.3349207090939905	-0.9195433272947622	0.026375022378017327	-0.5939456528151348	-0.09185116548854526	0.16863516486437619	0.06944016139541076	0.4070200881084468	0.3080298371742697
-2.5244368514482414	0.3228802421069239	-0.05998585682642095	-0.5640443633947532	-0.1796634334647977	-0.8454617438034534	-2.6423097719093205	-1.6393269391040401	-0.7372370792315011	0.8603757652856204	-0.8073877139924843	-1.4789798391897728	1.4451021434990057	-0.2279406571578467	-0.8680047910643939	-0.4362799753370902	1.4572431057852921	-0.11370727900794013	-1.0826213099958217	0.1394146227882283	1.4870196720449922	-0.36396069443387746	0.02121245014649257	-0.18441231140999478	-1.2466269623341997	2.3414292520790223	-1.155813767392309	-0.31471620286523383	1.5428004018999086	-0.3611267990796963	-0.7966248484415616	0.16533092867955107	1.3184492789511475	-0.2242995875291424	-1.0592192993251726	0.8961918592634559	2.063627587454804	-0.1982611750371175	-0.7596192257765673	0.8591289022465975	0.7752718990755991	-0.20521448356098473	-0.7733505435176957	0.08208305168112551	-0.5093220483613827	-0.11282348793456813	0.3333255245043305	-0.1261962953455345	0.35390244982313074	0.1306607181679918
-2.5663717996819893	0.3076302286176259	-0.08199981768463324	-0.3938316451797635	0.03797970259075574	-0.732677101018228	-2.5471808213874523	-1.8072624731553764	-0.6807051607199202	0.8725343091145252	-0.9176849373432171	-1.405180034702434	1.4298544598670602	-0.20808118820046934	-1.0021776701091625	-0.3169720016036351	1.5577989733057938	-0.15178817602490913	-1.0632834952359453	0.2438397059672607	1.6517939602648817	-0.18087150178788752	0.21317103593954584	-0.27823276741317954	-1.3844928398011032	2.3659045065130075	-1.2239726537071174	-0.2804670860189687	1.625561352807594	-0.30332706338507287	-0.7452471250555671	0.26447569272507476	1.4282388019456032	-0.03291717381728402	-1.1579299027231038	0.8719995018017498	2.1529486873756762	-0.042644829683263975	-0.7284207333998031	0.8272396001484348	0.9082436289758645	-0.030402494932485792	-0.4742929490728877	0.11379570646820891	-0.47700236904950843	-0.11586060405773835	0.5072562673937463	-0.1119104544165039	0.22969170641959447	-0.03876323367807642
-2.6673837874720014	0.19384259296357856	-0.11006921247981741	-0.3616529502327632	0.2658488874621102	-0.6749428524939083	-2.375186055070291	-1.9731807187729469	-0.6108343878260379	0.807750598188391	-0.9869238354658222	-1.2887389740980137	1.3779820938076368	-0.2418323989265838	-1.0334988694358422	-0.1700520263592047	1.6495934007503288	-0.22859161651087573	-1.0679327858233745	0.31340712537156235	1.8579905516188535	0.013956522050137855	0.2531917341614979	-0.3614930268732567	-1.4383029321889558	2.3631659175307838	-1.3718186967540884	-0.23387524483207062	1.5798908936169698	-0.22558112064449984	-0.6435145299848548	0.36389462231382447	1.39409386498034	0.10128804490515095	-1.267943810530004	0.8686292570989	2.2209649423736004	-0.024964009167708013	-0.6634315747284117	0.8004123606370157	0.9415778524868939	0.1122143190498969	-0.23003007685288157	0.15068249272324485	-0.4075405571052671	-0.24515368665143839	0.4932937725167081	-0.20588101863392927	0.1148868414141034	-0.32751516226761823
-2.71037313137851	0.11810826877503658	-0.12782354987512365	-0.3297238783115811	0.5369247908824921	-0.6493786666929899	-2.2371458635433137	-2.0530654713681953	-0.594590545720135	0.7864467445083458	-0.9368329015187999	-1.1462348825504445	1.341359685193002	-0.28139961330457536	-0.9879081712685684	0.01901016488854579	1.7179739795152458	-0.3347244227380739	-1.080721580825862	0.422647693027537	2.0021867282126107	0.13891206091051206	0.3536121180650564	-0.3863617059658602	-1.6218666626575255	2.273753516331758	-1.4799585244442728	-0.13123676350291227	1.573176935791547	-0.21428036671543124	-0.5173246709949504	0.4168836533614936	1.3044884944302975	0.22934123656796696	-1.3316738724833084	0.871440223581569	2.235545864385874	0.049519741738705596	-0.6779201159980123	0.8180751709041296	0.8333056060182281	0.26946902918660787	0.039769276906044815	0.0930389217871645	-0.3396799830444856	-0.3751029151518153	0.5427115633706344	-0.3430182150789024	0.02055374878941425	-0.5242993781933517
-2.7232085237229953	0.01281561442708396	-0.16080639552831064	-0.2735079201478406	0.824689349486655	-0.5494863850498184	-2.118231436480824	-2.1104319819458515	-0.5334939381361903	0.7966771992037761	-0.9340692719580872	-1.0152265384642098	1.2827075671740213	-0.2905112914522422	-0.967168341673202	0.1353921295991612	1.8543215318150967	-0.39404696471736533	-1.0089376672656123	0.5011583824079618	2.080750986407288	0.24044632009472192	0.380822692558308	-0.3909364581246176	-1.7168338558241225	2.2637421092822816	-1.536089522326518	-0.07413362390709662	1.4805680890399424	-0.19530219554330439	-0.396314584912909	0.43228326532898215	1.1399553288175683	0.3794174670061434	-1.2896908260264677	0.854420342078358	2.1790985172672035	0.22593260873893847	-0.5585895193279664	0.7406644351876588	0.7817199347621429	0.3781053313428588	0.3322869305991065	0.0808270274581584	-0.2648058744944387	-0.43603293369629625	0.552507233343902	-0.2826445846972085	-0.1424423176555331	-0.619510227558582
-2.7949215469023696	-0.06158719425898144	-0.20886005123297374	-0.16940775372713537	1.1572268661117662	-0.46518632154644174	-2.0152243768256026	-2.1680252238572115	-0.3993898650109183	0.8719144947854026	-0.8830381795957194	-0.8556298131116614	1.2790711088237368	-0.25058741256234207	-0.9310534875332577	0.2947043206763322	1.919714312502308	-0.5143730512955547	-1.0395918246269058	0.4994871681621219	2.1502831310582176	0.42316836655243967	0.3810244425555239	-0.3670100791501207	-1.7968056814447042	2.2326809462686206	-1.6264846048065695	-0.028490664622080202	1.4090806516187269	-0.07024779698876199	-0.2893915140865667	0.277477011158635	1.0564768700980278	0.49961468425380656	-1.2631618497234873	0.7806286545464126	2.1949493779853286	0.2975265860166059	-0.421020289893435	0.6565442435042411	0.7433079495491394	0.5280170265305799	0.6390830443141379	0.049937740436285176	-0.18323187755712161	-0.5927639627395903	0.5853528711331235	-0.29105900563817827	-0.21699281433894715	-0.7444207698940124
-2.824134924583922	-0.13146876321665527	-0.23920012301140026	-0.042999370537545004	1.464629779694067	-0.3389622601167531	-1.924052294876263	-2.175213227571822	-0.22592836289985357	0.9240431867269182	-0.7909357240040027	-0.7732354586748204	1.20460980172358	-0.2257720003198796	-1.0024997663798794	0.4821409513558376	2.070637048779704	-0.5798778541952734	-1.0221324932308	0.5394098616702322	2.2501527508326893	0.6005171115337472	0.36730921157136015	-0.40544328335751095	-1.8048102720667978	2.1394826076389846	-1.6307038853339588	0.03435007507691455	1.2844030915780738	-0.023503276045566925	-0.2219541135728428	0.2061033932600756	0.9424233118175792	0.567200299826854	-1.2283889380251103	0.7697776298575133	2.185719598515808	0.3765867216072451	-0.4193349095440121	0.5785055892230653	0.7544899081580805	0.6023949860609383	0.9095327417207661	0.07451822589866963	-0.13739497910632487	-0.7630899201320702	0.6490921195384003	-0.39082263388607846	-0.32587506090708185	-0.768067269637967
-2.881760515703624	-0.21422748867853986	-0.2922699991917231	0.008175481628866499	1.7837979500098762	-0.21494058938966937	-1.853871589640614	-2.1910040907706128	-0.02654177452879707	0.9800400710104581	-0.6382641669927699	-0.7446694626377679	1.1327960970329691	-0.20356007587076047	-1.0557298525931678	0.6023425306302015	2.1853621191903163	-0.7202115668358542	-1.1340329740993624	0.6141647528312306	2.148177036118531	0.6271712086689407	0.25488305397178806	-0.3831222620232509	-1.782609908060488	2.1793984179485966	-1.5545792222754358	0.08555308678303433	1.183389120370921	0.024597312028890695	-0.2938510339890844	0.08481861293424756	0.8345542010371604	0.638624314274139	-1.2364228236702899	0.8167089709995118	2.159861153333476	0.424922476771619	-0.33508150903131784	0.4945187864037239	0.7977822453290725	0.6617668262980239	1.160883118813368	0.0486218756605689	-0.064007449646488	-0.8506799472877686	0.5952357474127196	-0.3403507439782115	-0.2830532624057933	-0.80740012823653
-2.9123353431952776	-0.3176695992771624	-0.31012090458982866	0.035553003269503024	1.9734205089317325	-0.08587324117915904	-1.8498553410485783	-2.0709986681069257	0.2232304173055113	1.086610314271656	-0.48072965006034246	-0.652910427616985	0.9458636694151157	-0.26003734066133743	-1.120715438211226	0.6748660319255938	2.2143452366073415	-0.8676447827281237	-1.3067779029220778	0.6293307378921209	1.9862237285854618	0.7108480578351302	0.10030887221639087	-0.35595414081317023	-1.7734018523894168	2.305317129098957	-1.5812442574194598	0.13724756198839155	1.0964732916949185	0.0448497428401098	-0.342993591945151	-0.08161014330278925	0.695696815431426	0.6355972647487986	-1.205513979121634	0.8069601227981378	2.236920462661964	0.38398830242578424	-0.30077922152959397	0.46365782920130016	0.7796981054600112	0.7160966993584272	1.330159116281433	0.11944278145601235	0.009191648779811944	-0.9734645039165126	0.529236393395699	-0.4485390315461223	-0.3343994361662894	-0.8283194260902237
-2.9365370326581823	-0.38404499007782184	-0.33227750258978994	0.02075542588360803	2.0870435370171916	0.09216111172673398	-1.786214427270292	-1.9649696048816625	0.512519934937596	1.1406955113328698	-0.38681680873539476	-0.6180889470089982	0.7548702499569361	-0.28919436269421833	-1.2232537715179181	0.7456001134970925	2.2320559458109273	-0.9270749710825088	-1.4710658205594829	0.5787175028606556	1.7285763165207033	0.8355078080736058	-0.07876633328154721	-0.3583650501397395	-1.7738988567555463	2.4291151333699204	-1.532590918424641	0.20770088541939452	0.9290102525918902	0.10756049548979166	-0.45094640645807316	-0.262642342668913	0.5736444991392811	0.5667666366956537	-1.2477366521292033	0.8091611442573579	2.313629435116383	0.42305711299563925	-0.22358667605192606	0.4615991394210103	0.7625726831410008	0.7866028654912534	1.4009901792912034	0.1740149456490604	0.0331461796850058	-0.9832635541808287	0.40008447499811295	-0.5857253456603972	-0.3579556544655694	-0.7333662313460099
-2.9502106475040253	-0.39309184951981113	-0.3587061272823743	-0.010268181148891045	2.197248496207725	0.2052334775350087	-1.693226396360791	-1.804785604770982	0.7698026326293399	1.2933109896849957	-0.21097038234406879	-0.609528131240996	0.5911053224253691	-0.39386685365347013	-1.2194886690085112	0.7222124712535806	2.228781955465039	-1.0082712829294627	-1.6070023901618384	0.46188814458399535	1.61360942079253	0.9308840243727238	-0.22579769154205698	-0.33394223988350663	-1.8001166204931074	2.6196283950333785	-1.4622789468013377	0.266811434056544	0.739042863403822	0.19183119841185006	-0.5270954115328801	-0.4248468404732736	0.481314438952318	0.5085726330766416	-1.1929283495594705	0.8384904215046248	2.3707117515879794	0.37479438207652	-0.11543516857406562	0.4718973934903735	0.7767767615144359	0.826162771898935	1.480581107321227	0.19352810442435792	0.09583221670449622	-1.0022045337582068	0.1452637080831536	-0.6710374935958299	-0.35314229669472524	-0.6278577687681727
-2.998417264726884	-0.5225335522983652	-0.4219333626561692	-0.05294620855430304	2.2569043502150743	0.3145394443973477	-1.6207363481847228	-1.6758347983019912	0.9643752603004927	1.446886351655893	-0.028709906510788873	-0.6773723993328336	0.44461442473747226	-0.4700306551982312	-1.241204044513576	0.7082470065401758	2.270966101269514	-1.046552000183244	-1.6662941237804336	0.3195911637837828	1.5004735602295907	0.9374351093371074	-0.42178421072962785	-0.30901150688068524	-1.763058771614866	2.8262994012994023	-1.3868621824139762	0.34947317892873075	0.5263592025772672	0.22532431770718797	-0.6082694847160219	-0.47104275369863924	0.3021528358619063	0.5167399553808604	-1.1617842832629441	0.759122609350022	2.3676901285117866	0.38472917676077306	-0.195345908985842	0.3969049559317846	0.7643938076609098	0.9107446603741896	1.4179395139153634	0.20057617432020725	0.22518475182459358	-1.0091382825725321	-0.10870878619437643	-0.8202015828085163	-0.3118301261439056	-0.5055836808694398
-3.0060892064630016	-0.5868032652114747	-0.3897088859056957	0.09193369712574766	2.483064401839426	0.5108428469237606	-1.4827577175434226	-1.4290832946441916	1.2211502486128554	1.7574770791075565	0.32898647172517764	-0.5821926743017898	0.5017176972417128	-0.39042441518598825	-1.2337558852771071	0.7379008976507999	2.3369521773894735	-0.9150017821216674	-1.603396150625974	0.29461844805308707	1.5114381979053522	1.0316983266341364	-0.4462137445432089	-0.23707263859570787	-1.7009441311148468	3.2097701901209583	-1.1011272405819506	0.49523463153249103	0.4913437584882834	0.2866900898329622	-0.604832951651749	-0.430001547642296	0.2711147730532446	0.6123813769006328	-1.0507953182723275	0.8492914734560546	2.6043921600171176	0.44463172056558625	0.018367494680335696	0.46318252017235056	0.9098466650772554	1.1348775265008118	1.4838019968612985	0.28537961845861226	0.34253700759527966	-0.881029923460034	-0.20148962875006843	-0.9027907865457971	-0.13943339465688045	-0.2897886853309237
-3.0151799500751024	-0.4968328941087109	-0.2902597900325434	0.28122964021880564	2.6643585942351207	0.7048190988212023	-1.265244171619141	-1.1462954415298439	1.5050357337414029	2.0994127483237257	0.6413140430019406	-0.5105217711264671	0.4369949157981946	-0.29377305274660104	-1.2106609359378804	0.7783247901186666	2.478387740296676	-0.7272965100557277	-1.5069724133394269	0.266962694485532	1.4964110352274917	1.2303698122236377	-0.4465245549592364	-0.1165072920330518	-1.510054092502367	3.729022960894304	-0.866220777802454	0.5623765436229681	0.5528865456247617	0.497275178400451	-0.5208343401856214	-0.3724447935749563	0.34504849838055224	0.7281191421593041	-0.9496670293647052	0.8623496273831981	2.7981681856553413	0.557418087039451	0.22473860642472993	0.6002738310656552	1.2544986416110389	1.4632961122066408	1.6078391366983744	0.45506746924063773	0.4545110997307168	-0.7103967974790087	-0.16360443625571533	-0.7537068786094862	0.05500925051918484	-0.09286231880324468
-2.9324253307041506	-0.39145373505294895	-0.16319782681230038	0.494828943123674	2.8576243269244364	0.9359866550955385	-0.9580517892905853	-0.8153473713920103	1.7161903702200845	2.399583014784458	0.8694815060382929	-0.41229853503863534	0.39013971777636663	-0.12205300641071744	-1.1133370115492718	0.8511767385772429	2.594394013128493	-0.4964852256871633	-1.368830765119291	0.26382149383161646	1.5508472522569465	1.4185631297484427	-0.37194619040143556	0.013770755539659608	-1.4195279122461733	4.163675757316062	-0.6367186230370514	0.7017715631628533	0.5849618700335592	0.5990871114802455	-0.44144806150400323	-0.2916060990550018	0.4518112239749117	0.8616023698933061	-0.839594039172155	0.9236328611001676	3.0446388765513874	0.6779522979560924	0.40649874830226224	0.7571321742191401	1.5502349440859438	1.6756508636161673	1.614742701303283	0.6342932110198423	0.6104656156928752	-0.5086622905185543	-0.10569088732923626	-0.7122771699626496	0.2201934347433232	0.061420357858764575
-2.719211349432834	-0.27386208224791253	0.041839609266066245	0.6677182771801382	3.0445471291288912	1.056720761690972	-0.6926269887914549	-0.4838224044377431	1.9077725753565076	2.588883958140703	1.2175270372429032	-0.3345018148619828	0.4376405523226077	0.02556420624601463	-1.0585741782398546	0.9893119835244513	2.732291124353164	-0.268404112588618	-1.197050159832989	0.2890181750088645	1.5793038039228298	1.5811758978691286	-0.32018383078280355	0.16093459139953617	-1.2720913476753593	4.591447161546446	-0.3550274693073313	0.9171984205098005	0.6721456670856383	0.651791174021722	-0.41479259211528685	-0.052819167161080774	0.6160398119245052	0.9631769651675578	-0.7682543004650327	1.0883235699578413	3.211716323732548	0.7671035700624221	0.4813009645280341	0.8788849995030233	1.8611062502225875	1.8002865390229499	1.6539209463976206	0.8116959221604076	0.5911364065135173	-0.3344989417796704	-0.055564156937221706	-0.5814165479022533	0.28697429478747055	0.27529122254811966
-2.5169768476540466	-0.011603022092915216	0.2450300095316341	0.8580821920773669	3.1682352615790643	1.1210885945099176	-0.5109939168209108	-0.19206023559850557	2.1076785502185267	2.8138485134434683	1.4794726900908408	-0.16985680920087748	0.5364567951047259	0.18632353763747464	-0.9503467244444345	1.1268008362383648	2.757658911792122	-0.08057861777133193	-1.0598048485694636	0.23888515827497944	1.5300573176378418	1.7313328063485838	-0.29509605256499444	0.3361417384328452	-1.189673859460191	5.070085135630583	-0.1808406955978173	1.046383290546705	0.7595265247379452	0.7598946984251487	-0.4036354138670566	0.11912850920633733	0.8336275465711376	1.0978823117085477	-0.7497256686841467	1.154871986819877	3.301222330884211	0.8918279429482198	0.6201258516911671	0.9874636127826151	2.1406806211147607	2.033046175355749	1.7623051048295089	0.8473545281241599	0.683533323477613	-0.025727586778342172	0.06170248897854395	-0.4538201268431565	0.4224904851115432	0.31963169546970616
-2.2567872891955494	0.2161703230961356	0.48100203076712617	1.1079149167418558	3.2746897902212284	1.1523313429113506	-0.28707056770014805	0.14065879891732186	2.2466260626260843	2.970791714513214	1.6762041572659316	-0.025148044714256735	0.5793361050480151	0.39095135213854665	-0.8417991399264059	1.3186806032262126	2.809955628591388	0.1685702398187155	-0.7909761153592049	0.21113959115271558	1.5889740426599865	1.915310899431588	-0.1932448100997402	0.5487049946726904	-1.1133940304600256	5.402850495837745	-0.049821429520253945	1.1429292891903864	0.8353742136591314	0.8840621333809195	-0.22970238075279842	0.28229090784744015	0.9265438830110817	1.2326198797234462	-0.7014627449061176	1.144623411243806	3.3899765031578704	1.0740684804633525	0.695363413245783	1.1739578940185065	2.262477706159175	2.2390434502175776	1.8823138754100204	0.9851572829456346	0.7626533666984038	0.22440857618396642	0.19436952614216402	-0.37951571322502187	0.5129526224836702	0.44743080991056444
-1.9849520937642064	0.5684683011223626	0.6937122553592487	1.3116900612692064	3.3424583708781626	1.1817550754684993	-0.04655037357108368	0.39592192528354053	2.34722233743872	3.1530368375547253	1.8049355509688343	0.1718797485884042	0.640296016779484	0.6949577906496318	-0.7050293279965826	1.4826951589322355	2.9251398161829405	0.3918600312759849	-0.5517747769100876	0.1962623737234203	1.6833920855713693	2.0383310880957604	-0.08313347755579843	0.704184169416259	-1.0726735163665824	5.613141553387396	0.13328103405958414	1.265548211884086	0.9317061054636092	1.006660288240814	-0.08713652953710892	0.44894464176203286	1.0854841551629875	1.4201103184632753	-0.5986065626164823	1.1439643263618449	3.43644353443485	1.2754589967769054	0.7462150037000981	1.2441968776532901	2.455371861997925	2.42509490865773	1.9710979471132852	1.0366596686083929	0.8276346938801099	0.48287486998201345	0.3090980518324156	-0.15922628516458198	0.6916097179058728	0.5931531453794716
-1.6801721864216055	0.9138963818533702	0.9585550529214096	1.5052159808807057	3.4713562030863843	1.1569901725209732	0.10194901459166028	0.6535013467919656	2.43770229361824	3.3641230971504195	2.074708271531823	0.39351413168400684	0.6952775818878318	1.045308645705646	-0.5250055375768585	1.724436003640967	2.98108773949819	0.5693585887956106	-0.26302928072133647	0.262140502413998	1.7933499270735886	2.130708700883539	0.06409726340773855	0.9135241846789384	-0.9938200445807028	5.778991736522902	0.36548227612298917	1.3388217960708677	1.0696779802713507	1.148982742947854	0.054862962650960675	0.6237280390025974	1.2170780849737362	1.6049174033994589	-0.47170366473474934	1.1837495660456814	3.4329713298341895	1.4613458502930672	0.8734834169651027	1.3915403389778054	2.595443167504918	2.515173953797805	2.153175593856653	1.1541535914437264	0.94336371699219	0.6896466640546262	0.47750199088028217	0.06057488671289964	0.835826676388707	0.7487674058262195
-1.3625727335514939	1.2799157585321717	1.2848302499227766	1.7143600554334693	3.5500470729193507	1.1487671847565424	0.25672356445574757	0.9256065947443552	2.5480066985219416	3.4986077739834927	2.237616378147462	0.641583814517303	0.8433468846574259	1.4535809125924963	-0.3558297973834561	2.010506945193919	3.1399900511511443	0.7863855829166887	-0.01803692566670812	0.3317995543817115	1.7971495272912832	2.2769993336512298	0.2320539240940967	1.043992186165702	-0.8841465360921237	5.880559442531829	0.504414494880972	1.4316347373559686	1.221748180471001	1.2729417263451177	0.21511926985424684	0.8338940629654912	1.3230679918709831	1.8104048620839794	-0.4134104773260578	1.2327553310453105	3.418715034280467	1.6434596445779324	0.9333827435629491	1.471458554171369	2.728572720498221	2.7550722490238213	2.2480918677519464	1.2215258082093832	1.0747625571608475	0.9426144451088125	0.7221149982475745	0.4428306589888171	0.9665528844613192	0.8636461885186371
-1.0815698456824263	1.7035127782282071	1.6236368728800017	1.9388636014385898	3.649676529320174	1.1205676421874249	0.3952859762633609	1.2225000104143173	2.6586047664502663	3.573347914744592	2.3991454743382796	0.9291315225453417	0.9580277722894976	1.795706720519987	-0.1764848045647413	2.2809902848604398	3.2845940248783654	1.0135863496774025	0.14961550144504845	0.4732359166893378	1.8708695918414897	2.348765019266165	0.44143214406013787	1.1804581577335076	-0.7820397404571152	5.922069843435385	0.6443532842151659	1.574394338666656	1.3749622872477807	1.4586299008572654	0.429040547660437	0.983930850405032	1.5029822644746467	1.9522551625158655	-0.26063566652874093	1.344902482716823	3.416572499654032	1.7185089836520864	1.1486237751939816	1.6911168056983041	2.783690780524	2.878824811804409	2.399701989090242	1.277279696348472	1.0722239098703192	1.2028752641305274	0.9749607052203644	0.669407148719982	1.142297482440188	1.0014040174242813
-0.8058002897081542	2.0868186425176103	1.9138414401900643	2.0945643164358083	3.5749020732632166	1.0746163853953155	0.46957148189467784	1.4377589345599429	2.6967707523860334	3.5397524828435794	2.341415575475645	0.986069852855894	0.9204074124827543	2.0165949813828936	-0.013411901034560924	2.4454954683173176	3.346942322557962	1.1552339035176766	0.24118970642084658	0.4768000368666905	1.7554510048170322	2.4045433618377166	0.5818340068341753	1.2578584596054498	-0.7981225009101074	5.862584479517946	0.6762290924766521	1.6030639047640673	1.422253174087229	1.6419143938637428	0.5771149870514685	1.0888053649215044	1.6536719008171215	2.034975772998169	-0.13409431855830306	1.3145273871248435	3.1646467857484955	1.8179400270495574	1.1443713196099523	1.78386693611002	2.72962289845536	2.8461618196409377	2.4163778641299007	1.3123015068145667	1.1544410030028955	1.3572580017240594	1.187875318838804	0.9571791103218784	1.1799816185964533	1.1209859486139244
-0.5074071966561665	2.3826539027606666	2.123268024887384	2.1773241367327647	3.507846825286979	0.9639077807880682	0.524844779251538	1.589521982725995	2.7699976741327625	3.4793262829445064	2.305604927211843	1.162935746123544	0.9420536812480458	2.211994025232753	0.05974535573830593	2.605603245400046	3.334029844039757	1.1935107592552994	0.3096829986993768	0.49444442128535593	1.705891705455214	2.3431804584713904	0.7272614349504389	1.2734784630388412	-0.7971784307754459	5.6657137377127516	0.7253289570863394	1.648304456013923	1.4012940958790734	1.7356475745142128	0.556610574005383	1.160695980701576	1.785005581169229	2.1594885196513642	-0.03930045531194167	1.2642909046518642	2.9414271403197034	1.892322635179498	1.190486569956143	1.7894100219794542	2.571655532014083	2.750934870617192	2.3493351192980363	1.3082629417020444	1.2031723591039618	1.4115925085085983	1.1792059058104642	1.0506833885570717	1.2183431526986297	1.1889135720721546
-0.2719743191904217	2.6086529268929253	2.3210023507137185	2.202476369877713	3.411608169107969	0.7935892786343223	0.5281215846552171	1.6359632649334237	2.865918408971141	3.4115287183462195	2.3042181579910226	1.2768918494103163	0.9523196935873296	2.2707013541077905	0.1195290865842646	2.726325412655031	3.295630672985497	1.2123885480078083	0.34285687326486675	0.4836156351005763	1.6284515922887473	2.315255992045257	0.8452888343729109	1.2746445019776735	-0.7647073618636923	5.517931327520205	0.7915934350005751	1.7158638210682782	1.4527813558129157	1.8916034636884658	0.5878830248902639	1.2399024258875404	1.9024020060474474	2.2054448074797777	0.09410559328139446	1.227173653896268	2.6823180921393526	1.9308688047909854	1.1785145734129467	1.8800271773122241	2.430350588827653	2.713686431521619	2.334654725283002	1.2612217842671325	1.2134954531893465	1.4559288195606812	1.2366028085137717	1.2209224094124436	1.255333066686483	1.2255104308827156
-0.12301794546955405	2.8361963338086484	2.4315128240377377	2.203251596665969	3.29968903789388	0.6501096069336875	0.5545482844634615	1.7136832394371204	2.9162259370615975	3.369389499943663	2.2673810634492457	1.4046289390778042	0.9330639095282406	2.3408324320584843	0.25041633004859776	2.8667928400732032	3.31468623983899	1.2106105975287669	0.4003886633149928	0.48207288834438133	1.5534951070857275	2.192075312797219	0.9594047571418155	1.2544080323681013	-0.7137157166819947	5.39275973629891	0.8172723954071712	1.6890580637974029	1.4722125620487163	2.0217527651686966	0.7226285268679323	1.316090166916552	1.8984176674323894	2.286049414816675	0.23274940086688373	1.079592638656091	2.450007607365299	2.120730723305008	1.06011014076659	2.0202821068686525	2.179927221035875	2.6984549330521848	2.2852926904734634	1.3089274018786048	1.387697084068211	1.6070004535049187	1.2943814187507838	1.3258521876549234	1.3143113475255288	1.2634665049995175
0.005413094445419192	2.982299281309718	2.53368107996181	2.180554894372819	3.2354802046726077	0.5624427331442627	0.574349815142661	1.8001774879733983	2.9423973654639677	3.2560214091445276	2.2959378419426018	1.5314784943580044	0.9250470770592741	2.4448962886724055	0.3584800727079932	2.976641862385978	3.385509600818461	1.199564770231544	0.5202205341237764	0.5528039048783546	1.5481004298426482	2.158929723217228	1.0960025830856717	1.3063900183834274	-0.6759816159613171	5.251577272187813	0.9551995769434669	1.7379067694576933	1.4843787103301593	2.197603046087153	0.8759176315316395	1.3767950918372245	1.9427770706624727	2.372361898308132	0.44045062625310505	1.0877951082590982	2.2965007148068195	2.2570300573914137	1.0214874277332	2.1039034571872532	1.9472904388426269	2.642754281757466	2.18479242345884	1.3682714841788282	1.4472448195644414	1.6123373452234506	1.3506857802401082	1.5066695946601842	1.2764302418611984	1.3511283055626393
0.18076747705064475	3.18342722740021	2.6076409629017148	2.064713336823893	3.1496737919499274	0.4517789323555437	0.5534567177594363	1.8100631047410325	2.984960641320071	3.2201151168795024	2.330981618680019	1.6370107799430802	0.8698935990677189	2.535323516584138	0.5016050723162857	3.102280466903073	3.419535934422639	1.1397002935530727	0.5752392639889786	0.6134871720893799	1.5100019544163918	2.1684549352804003	1.2504697066113726	1.2554350820395133	-0.6163788217394434	5.195383180380248	1.0476198374089392	1.729361575377324	1.522541891391836	2.3147489241507855	1.019292682904186	1.38679940238347	2.026516818798531	2.474521913537756	0.6225009965246946	1.1355426707797691	2.1860264354444343	2.3299801592543097	0.938227181363356	2.169354649428013	1.8337659014271512	2.667026429843575	2.116329494652761	1.3904253948954335	1.4793438057970798	1.6651936548825301	1.4177242152019998	1.6080053202019093	1.2868744854360465	1.3747077363100395
0.35027760473189984	3.2429053459981176	2.677061689018686	1.9966658674177977	3.104773352882179	0.31661924340977143	0.5746634604056908	1.761697381832749	3.020420681206903	3.117175882930753	2.391714998914925	1.6756667009343567	0.860634304732282	2.6301012401737123	0.7290969763709932	3.224797155845149	3.374906546298152	1.0868685370557463	0.6363459206011672	0.6591238266856472	1.504847280309845	2.1308379885172344	1.4688752084143437	1.2589461842112954	-0.5690342986351413	5.162344005753144	1.1194366176045871	1.7448316923047362	1.4685750395661978	2.493356502669099	1.1105560955380525	1.4670309173186173	2.0978098310874627	2.5341173617337223	0.7639551738383223	1.1603802318074699	2.1370987356116373	2.452008989014419	0.8651675523956971	2.2782310272753716	1.6427218941600574	2.655538037792319	2.0592215881219067	1.469489911934489	1.4410251352237236	1.6771420875029137	1.4812458493995933	1.6226589794612618	1.181834255688836	1.4070307600752217
0.4509273921673781	3.3137685791399774	2.69542289872516	1.9495165741561	2.9710639830631687	0.15928137647394044	0.5622756979036776	1.703645234831186	3.0464328762695407	3.072926705086835	2.3983098569872707	1.7431130608640426	0.8277167709699128	2.664336378286551	0.9069627217769056	3.3518956727747558	3.2748591825756437	1.0557765875538834	0.670300023792452	0.6738134588424491	1.497459768034206	2.175579694156519	1.6324186085223586	1.2817119137439783	-0.562091279255607	5.119823136746767	1.1448965638735724	1.7680258906555166	1.4576604465840763	2.570266223462249	1.293571954461037	1.5210494284615412	2.113765384810532	2.556439640705481	0.884640573792644	1.127947925189656	2.1656230132715906	2.5432403329649564	0.737059049270012	2.266446807494043	1.5669795893229246	2.726834022030554	1.9578067793836524	1.456645568987718	1.4088729112919105	1.675213670930748	1.6137726139693467	1.684873377469105	1.0955247331992053	1.3734350358832592
0.5307001099886028	3.3004400651603385	2.64580377824118	1.8989233358875761	2.8489181114364945	0.05744978025404031	0.6426157954547917	1.6040815521912992	3.054549693689808	2.933832301610674	2.461055830501624	1.7618816801422217	0.765406467055704	2.7258969797519006	1.0120645102460264	3.449649066756023	3.12662962843095	0.9814693924498521	0.6893101810080098	0.7235099134876246	1.4310436191615217	2.1296414065305926	1.7453723782862813	1.3280943387647828	-0.5787495118510704	5.075077149690783	1.2047086348458556	1.8150619452535435	1.432732867919643	2.715071459700912	1.3912299537653026	1.5447148188835214	2.062381066123429	2.6021435901676337	1.0452150244016767	1.0328431427532165	2.153741684888627	2.5706901747344486	0.7105311731220865	2.371848464522799	1.4814424599869689	2.657532756757226	1.8503835992086146	1.4919375432673387	1.3281047810123852	1.7597426490509307	1.6336051918649326	1.629285616802461	0.9834171263151512	1.3356542542222276
0.6542428127435492	3.1892971083732324	2.632833543736824	1.8131638724368124	2.7086751280199173	-0.09026936882755775	0.7400539809534085	1.4743766436196204	3.1152686324551544	2.8970194564260305	2.4781522059213787	1.7750812064291766	0.6810866060350834	2.7855792547083427	1.1848486023893083	3.4754736142345513	2.9656434024470038	0.8746671289196627	0.78469653279131	0.7491408829927038	1.3637955493043379	2.20042537571985	1.902335996085771	1.3713986600095394	-0.6096286250122207	5.080715352882177	1.2508484224398773	1.8055691209292566	1.4365186482790602	2.7810040971492067	1.3800345722965748	1.482402421558145	2.01333405276418	2.701403167310572	1.1826874445634548	0.9417914269518863	2.0856905000837616	2.6625766384944187	0.7149539681180245	2.3652305794720823	1.4266977709058812	2.621709925892782	1.738953978139922	1.5030198463335505	1.4218749111889921	1.8024760459121185	1.7065326967266625	1.6061352645060567	0.828766274076246	1.2593097977909493
0.7429368120572838	3.1097226102558304	2.557611233497945	1.7058366307032962	2.502425159749289	-0.2996619814785819	0.801261933387031	1.3089182827283576	3.203064384060972	2.787792323450466	2.5343483617312423	1.842907003522218	0.5998747275735157	2.8981537684920378	1.2728582381241687	3.5295831364647414	2.788133468142546	0.7358791335894479	0.8687051061836344	0.8165851781765255	1.4067682457337778	2.198183367021568	2.0557789409916256	1.409802905725495	-0.6000539267759729	5.0419184822799945	1.3104113233022758	1.7317113228848497	1.4190752791555181	2.8069525934173774	1.3670595315717189	1.3963078583789323	1.9008054107172647	2.821095202390832	1.2896015053285945	0.803593903676916	2.075528393425284	2.7475351717990284	0.5982903138156722	2.3763464913042958	1.3930569702626094	2.5810609793779724	1.5769357657319514	1.484501689859427	1.3590006560867627	1.8959841504478185	1.8006744425615178	1.5376068232969862	0.7016183659049753	1.1532940651998778
0.7815956338199332	2.9747279622337257	2.5055462847082164	1.5805766490971578	2.3482741650499426	-0.39683177395957736	0.7755767280769087	1.07311116476903	3.2099022311306875	2.7021755466680992	2.5088187700669247	1.8275129604504072	0.5535666468185425	3.013240693529685	1.3575058228405077	3.5565484475757407	2.6292128082030564	0.6824365566475061	0.9320058053976098	0.7869364731987953	1.3353309076450899	2.1545762211114177	2.1901749901882743	1.4856732339666496	-0.6147586877841736	5.043895333769322	1.4078490392138039	1.7589018398136045	1.371268443651495	2.7248825237048013	1.3862571566357031	1.2472177155197366	1.8173526909551718	2.9138286043006447	1.3721994717495627	0.7040508758500034	2.1098063504365943	2.7672083511285748	0.4860627198793873	2.4048177605783723	1.2866511011987765	2.5518508754724207	1.4904644913636278	1.480737082744254	1.3233131447143287	1.9961455750681534	1.906358484763949	1.5022503983027584	0.5423133862423914	1.088967057925003
0.8116216461580661	2.8506413388670633	2.469874596041319	1.4576151858471922	2.156414942615805	-0.5495109743831976	0.7667618937376653	0.9017220869079221	3.2282947025964566	2.629576350067774	2.5079665588961815	1.8006263661527906	0.5001878797507773	3.195996315964367	1.4009227516091	3.611859471095502	2.456695042897515	0.6519387781079189	0.9885265311377097	0.7903539357994726	1.293921063100793	2.149049590383968	2.2630975443486028	1.574828534457063	-0.658211284390639	4.980875071678185	1.4716149670456553	1.6709669350420526	1.3575776586265087	2.642448696569839	1.3380294218896993	1.1376835584722962	1.7576409095704968	3.104177909107879	1.3781749692803928	0.6050196243800444	2.1397550889966688	2.769082919876466	0.3304024952202146	2.4347656449673787	1.1787521486879284	2.578691100352242	1.4345471659483064	1.4858123114913542	1.2556706931124522	2.0343620040596093	2.0611765753205575	1.3595577611463678	0.381821683748079	1.0258271678961493
0.8570294825658632	2.662854400664009	2.4668136561360896	1.3344004463151686	1.9500846503189426	-0.6536031487059956	0.7782738441374354	0.6692664129067036	3.267305850104657	2.55906912178141	2.45295330537895	1.7636600493773997	0.4713863767318228	3.3726079508780216	1.4469761778440304	3.607602313493205	2.2766764160531303	0.622048461022866	1.0973276856028211	0.8411588488730122	1.2583380362785563	2.199540055949248	2.3602512036037093	1.6392630165331608	-0.7650550643633665	4.845808781893226	1.5432078263692204	1.5950167053341873	1.3283575361746691	2.5386343086385894	1.256837105216046	1.0261153629809616	1.758288283348735	3.257667111350545	1.3423338533246736	0.522329041623188	2.1184998469965874	2.7284719267784956	0.35327892749674883	2.4108333113368223	1.1480728175492996	2.6545130721921852	1.3921441616027979	1.4098252659143578	1.119087094264262	2.0247331433941786	2.2546277414729925	1.2108161834525286	0.31827204327832825	0.8983501949364587
0.9008658723684817	2.4498464126513033	2.492443158456889	1.2059580618398926	1.7844343771284308	-0.7904568537205499	0.7647295208009544	0.4277194655146973	3.3105081007727684	2.5248739856336813	2.37482130515052	1.7385510715783323	0.39914859331373925	3.5416301460816846	1.5651586255718608	3.6131239186842534	2.097569463289407	0.5662331675429376	1.1510955332190407	0.8737702642756814	1.2034315209680744	2.2230574893066937	2.42928267988427	1.6815956080183168	-0.830034505717609	4.708476769714687	1.585495674067595	1.5082059270959405	1.326611356588513	2.3691526417896034	1.2491007841439468	0.9441250546925465	1.7331304023643312	3.3567045498615946	1.2824760113627869	0.37680523740884647	2.0626453976418135	2.758700047304192	0.3423922794188143	2.495588681284586	1.0653625846610928	2.7007851725243213	1.3482061718537315	1.456354447536772	1.0456828633776556	2.095030311775595	2.429417667258842	1.034217751927055	0.2268560155504317	0.8290919726321171
0.8052252143671739	2.2779184482306336	2.4789899953440413	1.1640109279407826	1.5803471307941508	-0.8745588018379327	0.7823933167961052	0.21379524113569376	3.304437840058694	2.4487716166761673	2.288924582558333	1.6856912420270114	0.3711779667721233	3.64808242482274	1.5832695662742113	3.5747344064329765	1.9748286517686473	0.5134893531088023	1.1937476694636089	0.8378755381641787	1.1428808869523859	2.192328133422163	2.4507165854554667	1.7311505047245572	-0.9066654341451464	4.560621271702993	1.6426616862524408	1.5266760428626414	1.2966692154629391	2.247410839822066	1.2204355577858297	0.9032294953783271	1.7169684170027384	3.439178887196257	1.2506836213880097	0.2074919115220685	1.9893008538038166	2.7003086297392835	0.2823215582091635	2.4794211094048286	1.0608110590421205	2.62443514520254	1.2781863292811857	1.4741077921535157	1.0801612705479768	2.196868222132175	2.5576877639725666	0.980354253766232	0.1540272781180248	0.7721281801982688
0.6884712138869661	2.111819882769722	2.481912107670934	1.1191673529540533	1.3975925823938338	-0.9913354936358513	0.7801796296689263	0.039252388112448	3.3474247174275504	2.3737843977654203	2.2402877413293476	1.6449328697307717	0.32189831580668116	3.693083952114312	1.553768591305754	3.5438664247729443	1.8650300450403676	0.470425764586434	1.2604361895226137	0.8153960012369705	1.0007240628530443	2.215546581134127	2.434961005988068	1.7557840684462285	-0.900974264098404	4.412915429701934	1.6798767499624123	1.4745786589589382	1.4086499090347337	2.0348232940690996	1.1896471540021252	0.7851982339335348	1.7282454602280624	3.5165976120952513	1.230083914605498	0.1257287394847545	1.8945577129216424	2.6527897109121437	0.3674279521698474	2.4505173750179354	1.0654776954360727	2.624545569673273	1.179259744781136	1.4690619757999148	1.1305691578499062	2.2802887518491977	2.6312391235053028	0.967319320398928	0.17642898766565457	0.6849647186508251
0.5793804376288614	1.951833915161996	2.470269638907812	1.0961005767728604	1.315453608605702	-1.0333939989574001	0.832632494859296	-0.12729902897327183	3.3170080873588192	2.2071126944547457	2.1807787479364142	1.4970332083555893	0.3330552838115272	3.785726669949985	1.4975488430143358	3.4813066379583772	1.865422636869571	0.41145631329694315	1.3310920688065486	0.8203095984958285	0.8489693380405624	2.2212242392556374	2.4450341371976094	1.8210898448790935	-0.9572488212636706	4.267481110715023	1.7214264407937183	1.5418923235551234	1.413702492467531	1.9338208000273809	1.1171267116213317	0.6632736374619557	1.7394835050330113	3.6304200318578004	1.2427958591430552	0.048563059294648304	1.8140954093534578	2.6153654846855887	0.45493990040950855	2.5123522238558493	1.0647388216052804	2.569177607489095	1.121724880125428	1.4862037547476543	1.128634043538764	2.2508254605324463	2.743413254500362	0.8640215430942526	0.12193468507499075	0.6142313644117452
0.4730219137893947	1.8115426605304936	2.519886721718338	1.035764869649633	1.2208885178392008	-1.0883234804720736	0.7230588687560979	-0.25730033189045065	3.29504307301441	2.155632582656053	2.085684308118957	1.3695654825953079	0.3024138872339557	3.7633509830549365	1.3708622928822118	3.3531082172747118	1.8795754185557556	0.4143050421055909	1.459041041508089	0.7423298322805791	0.7723588536938082	2.229535733285762	2.4616760975634615	1.8915206882311542	-0.9628459803962649	4.133907900664082	1.7841160815304082	1.539942115282705	1.4385105083280143	1.7781927243274596	1.1090634942266813	0.5956706679780668	1.779255394079558	3.6892122176630275	1.2284063968700722	-0.022758586874698904	1.7860515788521583	2.5083574064305028	0.4275527900599199	2.606373775725363	1.0903396827626886	2.516312599974866	1.1317770996631797	1.543770485992437	1.1014785427329978	2.21714372749394	2.8195268580535164	0.7710098354318887	0.041773416299285715	0.6338579968664745
0.33653864382453036	1.7592719827876686	2.480823281290751	0.9818142210645234	1.1268556601960942	-1.1006596890324962	0.6390511481056512	-0.4380438460542496	3.249143042109658	1.9626706447750242	1.9898968392729413	1.2702026264137345	0.3574867042413724	3.7453290547094857	1.237132993662236	3.2672649256905353	1.9203434661564596	0.37117071642592736	1.4598706902397232	0.6900014994183146	0.6448838843888105	2.156901697701403	2.4253986685543167	1.9590540391602929	-1.0037017448581949	3.993704581304742	1.856700356776321	1.5269023676555424	1.4421307293694934	1.67637075495048	1.1146917732134674	0.559104778317244	1.8286013953283544	3.727266410143044	1.1647794152164812	-0.12139885858735297	1.8742140220171701	2.426764283601117	0.3563580007955578	2.7384171927838183	1.16590932143735	2.4521163429254225	1.0766223653155762	1.5777545722450115	1.0568450292343456	2.194293114631048	2.841004309025074	0.8473566148398055	0.027418033108620704	0.636704735700187
0.22974080316040474	1.6846262163222534	2.4426186493482405	0.9050395391862935	1.0665590911701415	-1.0605082625638542	0.5253809484385779	-0.5715263402890061	3.134101037058267	1.8524410561757207	1.8936301646183977	1.142973228650457	0.4582441515765474	3.7104652699711997	1.0342704218861505	3.165305172874729	2.014546029330362	0.32314719553962495	1.4673050699538588	0.5884722780943864	0.4703722104868239	2.109758004303745	2.395271611176608	2.01418829486584	-1.0113151247295469	3.844895461271787	1.8812824575812481	1.6191107581444313	1.4883470982567395	1.5600943003057735	1.1485811514593252	0.5116158832752452	1.8900382068409844	3.6880775163465502	1.0251198653669793	-0.1955295278551344	1.887521109806091	2.279967924099282	0.29223822131912536	2.902742247407648	1.2104812559122067	2.437061806748829	1.144683992181403	1.6648511075597132	1.0974062238046487	2.166157169224982	2.9164396581435854	0.8071434479799879	-0.008543511812693425	0.6422298421022025
0.08691260355980987	1.6701068829149015	2.382796366315332	0.8876212785716968	0.9667070295251528	-1.0657205680387558	0.5003636064023878	-0.6502454696011971	3.0306861279870394	1.6826569877752988	1.829903970466764	1.0104217513155924	0.5726795937445346	3.6020585310468753	0.9103064729084839	3.057379877810514	2.041248321475429	0.3251754172285722	1.524189063570094	0.5180449223257619	0.3618995569334306	2.0534098242487615	2.314655115353598	2.027144691660502	-1.070938476004648	3.679136927941246	1.8537876220815341	1.663552751613785	1.5406880366107836	1.5520190489103511	1.1728128042125405	0.5117502079349114	1.8518148150728237	3.6479725218212726	0.9273226914768401	-0.28108815706590246	1.9047626702726475	2.170106724231269	0.2515513111733674	3.0720114302131334	1.2553090193112721	2.387581733972066	1.147288307752649	1.682323174690627	1.2232498013290616	2.214708036593915	2.971277347453974	0.7983507214225455	-0.06924446077984721	0.6056645279476921
-0.054246536219473854	1.663962891517756	2.252480353762612	0.8725019626880058	0.8961010248714167	-1.0435281238221124	0.35535806301280026	-0.7352701551339531	2.948112413343255	1.523457699329409	1.7050200684041101	0.9457938689325973	0.6666903857293075	3.4501022427634576	0.7888209279244393	2.9505103136588278	2.123485341723338	0.2123380800205593	1.5599858863514002	0.45238950851325227	0.2875957993618485	1.9789881153815467	2.2913355009642844	2.0691059709332658	-1.0648480729424927	3.592597469698022	1.818674493528783	1.7711383109097418	1.5746929640132084	1.5817926581184003	1.2443909770653254	0.5008454495377874	1.8799274763743647	3.4752136145938737	0.8683346002590678	-0.47360951629939124	1.866886943146509	2.1359768427393475	0.2902839308131482	3.226093685002789	1.359380338388135	2.3566911961336943	1.1084660760796408	1.7844872355445573	1.2550393092110126	2.218070758512176	2.892304952979463	0.8918659515704892	-0.04412442023384417	0.609166650268277
-0.16999024035388596	1.6994857760304058	2.1568021055070066	0.8463686509715143	0.875198697734836	-1.0509204180903549	0.23786562547196888	-0.7788847517893137	2.8233194076862524	1.3721970958001255	1.618991069363167	0.8729112450751305	0.7044104143323273	3.287474188582299	0.6195785873525407	2.8247502338275297	2.1372982188388603	0.2247515320319105	1.5819734072396645	0.2680022806968802	0.22937238677119415	1.8920915565530176	2.2621424059204496	2.1174579181155604	-1.1107331706155628	3.521789294433257	1.784189196985216	1.876775113856518	1.590177711547295	1.6292987507971546	1.4496294344843503	0.4460491508256778	1.8428334788602854	3.328686777889954	0.8794191415847408	-0.5613566460223797	1.833448340306428	2.0708901370942847	0.21621869634385565	3.3960979286306574	1.3983480764518816	2.283032411361442	1.0433427079540747	1.932319989992693	1.3187602718916864	2.2201681384908056	2.824771965068879	1.0215395854144818	-0.11177142016428836	0.5878933867677546
-0.33593508568295544	1.7400650359138936	2.0223918488407597	0.8390789027715023	0.7837965754503016	-1.0086324251158778	0.20390577449714226	-0.8180664624223567	2.6852385839737867	1.1675844036660272	1.4929971592874371	0.768175470648168	0.7509975677168714	3.14899138541315	0.39790339956120413	2.749299707533942	2.15077754665615	0.21804571828716668	1.631773576943861	0.13022146649153815	0.23703738581929681	1.7953808258817918	2.2225524139097192	2.161636636412596	-1.0987093251135103	3.497100693174807	1.7157985185784443	2.0176535107982962	1.6506984336369719	1.7286372034253907	1.5508486442184064	0.4435714578972149	1.7277231413844945	3.2387901292713357	0.8487623730895038	-0.6507770156903281	1.899648115492886	1.9298624131811082	0.19674453002022876	3.4529508572905705	1.4821131834965808	2.2889740973058794	1.0092299146914776	1.988719337513762	1.2700139483917676	2.1991308130729874	2.739227200265096	1.2358142561802965	-0.09708799539207032	0.5658042746439322
-0.433715461028389	1.7366343796517856	1.9046564056119277	0.7984240719284139	0.7771838234209846	-1.0036508545094107	0.1720874336959673	-0.8703400625954671	2.5813371966351424	1.0155623756448304	1.370608967713124	0.73854011379618	0.7961848734893449	3.0051552973124194	0.2837139311138356	2.638673243210267	2.1390541191088994	0.21604143270865195	1.723443329031376	0.04049146112661202	0.18584242463204048	1.6925257100102216	2.172562933863826	2.2083916491983926	-1.0951280106760184	3.490157350355775	1.6946567542035418	2.102002715903273	1.7020662292303501	1.7826119428812668	1.5891553526057645	0.5272308517832425	1.6578392720184745	3.1519454228461363	0.8555412855609168	-0.743157416352423	1.9213679628804445	1.9267499295936585	0.19577012828697185	3.61267334026329	1.5005324626283802	2.332283141006681	1.0385958623363496	2.0123693516754404	1.1517548720748831	2.161800640508367	2.631084561502768	1.3715607256441043	-0.07163526891790022	0.47501995243133865
-0.5568312702984854	1.780016271618689	1.7490498267093322	0.734657986267156	0.7905639912439327	-0.9910010192192962	0.08778307206080369	-0.8318872774172565	2.444142363556579	0.9050411808555617	1.2621906388656783	0.6787170072128501	0.8392946090996632	2.846653688281693	0.16150916037442362	2.5382153670064245	2.1891992686771005	0.14176465365655075	1.7751426377442485	-0.07602445921291917	0.20586286604879162	1.6598774494188018	2.1363487504755243	2.2927160872528267	-1.0845490753200537	3.4835643650190065	1.6726949134962137	2.2107296120295272	1.6200548667723684	1.8823038657272775	1.668643781320543	0.6475535184044363	1.5350348061920154	3.1007751951043803	0.8549583745239211	-0.8148063839521971	1.9107748821355948	1.8662125504919858	0.12096049551335353	3.768359482183057	1.5464461677752825	2.340072030148714	1.1374644011698787	2.0517305731682685	1.1391064313434076	2.172569712392721	2.607615533669162	1.4594003759165255	-0.13925798598972156	0.514900995926131
-0.6435157414576477	1.7476481809499407	1.6226020005490895	0.6356812936900309	0.7135475760193366	-1.030857997295128	-0.02589230986251803	-0.8274120820001191	2.33242415032682	0.8725156213306894	1.152664554023549	0.6636400515504655	0.8829475207012415	2.649073860587163	0.073612258334314	2.39872415938603	2.1579046771742956	0.13961532318343878	1.8202640087968647	-0.22253078531503157	0.24508888430047407	1.5091199225128566	2.1810964994203523	2.281359187451325	-1.114129045391201	3.4402464907466856	1.6235717291198313	2.224286319428639	1.6710254747310256	2.01849875254898	1.7316729328969327	0.7003307343536685	1.4479257245302264	3.0327006976389654	0.887898123327173	-0.8295793384842955	1.8415034913983281	1.8727357699482663	0.020003039446062236	3.880536776626651	1.5450010471511755	2.352397099920523	1.1639241957775934	2.0157343744705947	1.0795661491250619	2.2060932222885143	2.4671307958768436	1.5421181816595817	-0.1264891085267586	0.5226497876199432
-0.7424467315956036	1.7842208384167222	1.4467377315378989	0.5970740306014228	0.6891891421648297	-1.068353008241467	-0.047107387304237844	-0.8538401605547448	2.2249692056231214	0.7654995979127663	1.0420957846655603	0.7248681120986431	0.9457028603179571	2.5562734372831684	0.12776488406314354	2.2976357158693705	2.1265639586941707	0.08177925227715122	1.8363807232741576	-0.321517714600492	0.31300815394061315	1.415438870422197	2.172861024490188	2.2646458860516328	-1.1789745149253883	3.3843308287263505	1.5734234461334284	2.2706573681508324	1.6731323119987436	2.1276167598759925	1.6476234153354334	0.6701110430579624	1.3191630800387588	2.967637328500019	1.0108132239381669	-0.8275937550488337	1.765250813894049	1.963302201566065	-0.006874258610538819	3.8589433909485935	1.583288914124862	2.3824183989764585	1.1199526685323156	1.9556411051802356	1.0992723268468894	2.236190927836597	2.4693310314423096	1.551588035113496	-0.01104110916561174	0.518753689848274
-0.7935328636954972	1.7527909405789948	1.3066725766600515	0.5351103472228594	0.6726145312903725	-1.1544838881665982	-0.1168481405771841	-0.7479315925701975	2.1843789941625635	0.7482582007703977	0.9993335112050804	0.7824540854234071	0.9948966748485845	2.4664563663902515	0.14192418540009372	2.1981518508212305	2.122581662985413	0.09851733789820169	1.8866742678109367	-0.4518750064946163	0.2736570104581989	1.4073544545831251	2.1874864270905148	2.2850847893060893	-1.1669319675188154	3.3632188901096844	1.5005874451867605	2.2952824618851118	1.7258327827373705	2.191582049673787	1.668671268179579	0.7066542885538707	1.252068897676952	2.8628455138250044	1.1721226435990502	-0.8119537582521883	1.5762466673459408	2.0563190023023745	-0.020732198854967167	3.843066856401515	1.5664372571321175	2.46173431432626	1.0816384009365512	1.9946384584692773	1.040952359169024	2.273924562028437	2.4009203738075398	1.4483997769363193	0.05838295311139825	0.5250222918143963
-0.8790528232154038	1.7192767172815935	1.1826644923635474	0.4963025911061381	0.6634510715300957	-1.214575028612702	-0.09123706312413869	-0.6267152308342804	2.1586832243263188	0.7060978427931448	0.8668729895781082	0.8412736203730937	0.9519567551607416	2.3378818171273816	0.2609317829049174	2.1252103419264543	2.071092680811244	0.10545530546539665	1.8793718481596784	-0.5390296252314839	0.22135196734786713	1.3928600448244335	2.1784742205598566	2.2764798195421925	-1.1575170878366186	3.347491087503567	1.4992568767999743	2.366004766612401	1.7143802134023247	2.244691100146899	1.5826760485709155	0.7483919606638872	1.2066669366754899	2.819568915397322	1.3719908370752372	-0.7704804117339936	1.4487720899009933	2.16568693878195	-0.02310674533126301	3.7086689070621732	1.5150900157665685	2.5009307543414296	1.0424150092126974	1.9319322512938264	1.0605532631434265	2.2942645828397117	2.2991625095321924	1.4362435520353132	0.22981301460014886	0.5192413143288798
-0.8971573439671907	1.6374934254749398	1.098338565890177	0.4851895988124779	0.6470491721319729	-1.2586676464833284	-0.09933494310786739	-0.456831165741822	2.1396899532210165	0.6606649487169184	0.772083532314676	0.9235076650692866	0.9436918244460408	2.289050766015392	0.2472108622009886	2.0196063296845557	2.132503063285302	-0.026268284092183715	1.86443415789355	-0.5651875501890032	0.1632841522962895	1.406535760783992	2.181098054061311	2.2607019233816934	-1.0722164227672093	3.3432879578405172	1.519514406733642	2.3675070064997996	1.7552078163844915	2.268622534083165	1.5543953679653617	0.8284423749405662	1.129213733904004	2.800016166877074	1.5631329050797318	-0.6809076113354461	1.2544877251987947	2.338575616536149	-0.06892798683764169	3.5878942581235536	1.5180925038780262	2.5491253730229944	0.9720935871549827	1.9533844770067497	0.9681528477019568	2.1943550151882834	2.2852655671279924	1.4109547558054578	0.4768479640206603	0.556900296349612
-0.90892395850547	1.5283715362111774	1.048556670735058	0.4396714989972871	0.6472696235461609	-1.253850046339913	-0.056865888913467846	-0.29150179027083734	2.062021952385524	0.6520619594121395	0.7521074180069667	0.9682450031814019	0.9707424915760543	2.219423257939409	0.33901980098234674	1.9767862814279815	2.1399264315022477	-0.015107444445551368	1.8533060767414085	-0.604778843049043	0.11555521393359133	1.3567399317147313	2.1614798984650645	2.2563477728737564	-1.0718222036672151	3.320362745234521	1.540592869122678	2.3510226711248285	1.7166153345255744	2.270321702536793	1.4895873409272506	0.8850842520845014	0.9675387885195621	2.8770659243101315	1.7496374014516582	-0.5049971900368746	1.2675632893974764	2.4691002996267186	-0.1163548506555315	3.4157017150509548	1.3933836212604942	2.5161792411909762	0.9660521941834673	1.9757439010345614	0.9693474408283509	2.2501585891354265	2.306848332405198	1.2158510598383734	0.6896619527532842	0.5685097945744038
-0.9818375810086319	1.503328532800131	0.9607016710291291	0.4422994305964599	0.621772426190587	-1.2284180749764946	-0.0070411941827963065	-0.07999498124960125	2.0201863524774732	0.6685536562806187	0.7066684428957372	1.02160742918899	1.0599018512148821	2.21881636379235	0.43122026426600596	1.8549399263993096	2.163018621393344	-0.06375024937352966	1.833800066015879	-0.5877604250002824	0.06303903547972081	1.337085436376428	2.146149960848186	2.2440883334225474	-0.947875832844819	3.265051507877297	1.5822284278072378	2.4203384877989023	1.6968773442010505	2.317000987548287	1.2840263710288755	0.9783964321868981	0.866103507138002	3.0295720557017725	1.8967235280491992	-0.37597352309342674	1.2223364610427434	2.565118788543887	-0.05020678101178962	3.30616856165749	1.375811675068497	2.5075515507808763	0.9893259266510247	1.8289324392951969	1.0125782778506929	2.314778929802622	2.348519460539043	0.9962116112058326	0.9450917893585281	0.6291721247251767
-0.9659259164958586	1.4128479919705925	0.9204248403572013	0.44659731698155314	0.6643783447352768	-1.212868933741451	0.028342999921734623	0.16998398797500186	2.0098453719336193	0.7323100938222711	0.7238182741205004	1.0947641649847037	1.1459121063893951	2.153309862747201	0.5016036634621235	1.7510309365189591	2.174406859572059	-0.07422084300689545	1.7340206480677742	-0.628040098966347	-0.03557515215752648	1.3255388102422005	2.1235534900566018	2.2518505076625166	-0.9435389088185607	3.231103956069358	1.604375689410184	2.473123407421776	1.6450571370237401	2.3181154833403324	1.1307603747864796	0.9885537883245007	0.8118163020318079	3.147726305144889	2.062340027247918	-0.2648008536838904	1.2283797071951281	2.7119059150951736	0.0062602818075112475	3.2099366325446943	1.4092997337524564	2.365700417247159	1.0166824752103427	1.731871988878386	1.1193090650482775	2.3449255353135783	2.378177938917214	0.7685790915846626	1.1614113063097806	0.6813960996628876
-0.8903861428959413	1.3916074727157128	0.8739986655804423	0.39060384890604183	0.6094560755014485	-1.1889444151545874	0.05441713356325384	0.4399893315155737	2.063008076292683	0.8123176368836909	0.811422263708986	1.156830079302719	1.313226076799736	2.142462989398427	0.5429490313336879	1.6872089107577177	2.1791640884998196	-0.019314447280502224	1.6431190499062054	-0.6600193974759349	-0.11987795276331725	1.3530401186268874	2.132851185199784	2.200243936312538	-0.924189206424986	3.121036020681141	1.654838642300487	2.5065120094183597	1.5365757935317352	2.407802519110596	1.053947712067998	0.9063828533252527	0.7713424414184968	3.275593370411361	2.2335270194990473	-0.08191691038787532	1.242783902563367	2.8935011253241854	0.025401457192282473	3.1117397793607537	1.3984272315848707	2.2858083126718673	0.952677453593083	1.6911382886071191	1.244994952507735	2.3932759276081303	2.4171404437223587	0.6285286863482193	1.3590400809136427	0.7715592450409504
-0.8123297959386824	1.3536390234635645	0.8390925219705944	0.38931115823662593	0.5713491688978032	-1.1336429756004471	0.10667798536327586	0.6104668035582612	2.0604763682635716	0.8905197103399471	0.8381557369951723	1.1665887885600377	1.3978115355823746	2.206074849575876	0.5506079987750556	1.6978313748242553	2.1779955384076746	0.1468711638840981	1.6029136043086747	-0.6785379292644149	-0.1779510263105828	1.2864684965582047	2.178733586493231	2.2100507983856144	-0.9386099541941529	3.0197537052041232	1.7007716825930763	2.5579247364162083	1.4739774074985026	2.532477954085504	0.9827592607136031	0.8547912832179163	0.7452600378817172	3.431741160148314	2.3558618466795465	0.009819154290469622	1.2282160954600176	2.99884349536426	-0.0010158943035962985	3.053542702377223	1.4030287721888823	2.239782826991035	0.8171885487032455	1.6137443029049074	1.3133990834770886	2.413895744551993	2.4546306696876896	0.46349198998711927	1.597050249795209	0.7409349569059646
-0.77022340914492	1.3047051717497815	0.8496049679119733	0.37364770097992317	0.5589860366263512	-1.0534843592987342	0.22028459442764242	0.7780855886028384	2.0160349555798414	0.9214922757475243	0.9923926838439592	1.166758779651778	1.4777733222721545	2.345951877847381	0.5834429237645565	1.691969638753439	2.239567877824329	0.2520518286665392	1.565950622832173	-0.6495786740603222	-0.22758728847595794	1.3377611209166462	2.118524697656628	2.2042615133063372	-0.9127506854092079	2.9637695958610957	1.8215896688128528	2.643225727269539	1.2874145621197983	2.594105486845996	0.9190810462859467	0.8681749062473842	0.752863689897113	3.569307899931134	2.4410235666206943	0.12440237974441508	1.2615241984637606	3.0930643567881146	-0.011076320862351661	2.972831465646605	1.4787400051234054	2.2059377267113853	0.7201583806236247	1.5546606748926783	1.407144686285146	2.419658405735791	2.47978639325678	0.44364828565082143	1.7864923792590541	0.8056419641513953
-0.6827918611521785	1.1902247319358519	0.8626546096648691	0.34701335049984755	0.5711951898143044	-0.9938258587234001	0.2761577811306527	1.0095104677263922	1.9955440744998119	1.018012475340845	1.092999234995969	1.1370671412611393	1.5350987968203078	2.3218131525788888	0.5745770336987044	1.6940152830446185	2.264116655154844	0.38383320872278803	1.4916563992385783	-0.6162216583591168	-0.30547282184551694	1.4562848365803756	2.099418984697794	2.2338008982892372	-0.8509747348958916	2.8785715891302606	1.9320541897384949	2.6765195787583105	1.12749762389147	2.685977284472056	0.8836660662814376	0.9205808500484993	0.7537297148189237	3.7166383781019574	2.42722097179446	0.20464193854154397	1.3270070685791544	3.2284306032962773	-0.0312713394583224	2.9724886104220305	1.490559338067598	2.14944669103192	0.690807911823158	1.4929038800615897	1.502815873856194	2.4187366931425194	2.4400654739196	0.41548444638604803	1.9956986641475356	0.8601037462712284
-0.6243029273262617	1.0774324479197577	0.9311149448453804	0.36781491400575816	0.5718796730292441	-0.8595595022740665	0.3055427719179458	1.1655235038542613	1.8744765165566544	1.0388699891402013	1.1609612386898653	1.0780178479314446	1.6212821144167442	2.3105671212516734	0.5775139430017873	1.7029613877751533	2.2928055849609525	0.5208806653178369	1.447078094598573	-0.5574932911699629	-0.23362633234232932	1.4778953093110387	2.0589396673928526	2.240183108480635	-0.7658319078839416	2.7729102691745933	2.0068542900487767	2.725465663408137	0.9987860148455505	2.7742080068403387	0.910244399489536	0.974462640463144	0.702181602766242	3.8750353530764734	2.3744200460293223	0.30737033970530087	1.412603404514615	3.3128533456826483	-0.08810241609344453	2.913965561236348	1.4538663157918428	2.11682050702536	0.7242602743911153	1.4419887563785392	1.619235602877367	2.3857450257432444	2.448399093420869	0.41334367931958804	2.167394622169268	0.8661748281125501
-0.532408153332603	1.0186480094787742	1.015456995517384	0.3633453439580715	0.5989176492152122	-0.8428564756296151	0.3129260403578383	1.2857705700901143	1.7623376619210986	1.0802106013875479	1.3438883072263192	1.0463756952290737	1.6922835373661524	2.2803953461019377	0.5387535650913506	1.6606603704065388	2.3353080069089467	0.610547662486245	1.4865473730116967	-0.5397628449020389	-0.1732686716350715	1.5056918947938507	2.012302794130831	2.290130070984797	-0.7375908287173006	2.673286931179817	2.069646563314831	2.7042763457496046	0.9910380638253594	2.902149206238762	0.9660169121709773	0.9984570295369958	0.6241175547369369	3.999017266741859	2.3589478462871685	0.43119389911291933	1.4276850303765576	3.461256238580064	-0.03449012122346488	2.911801936978235	1.5084370761257162	2.1260494445216187	0.631406917685908	1.3237702938101914	1.623801572174007	2.313219585035444	2.3917746976674756	0.484621382505025	2.2470965312318336	0.8936180666166086
-0.4866974980169469	0.9566766938022588	1.0997656815014474	0.33964347292093444	0.6025977344909142	-0.827275204204368	0.26163180890443527	1.3687653407682165	1.7243010020375376	1.1508017882684527	1.5304356612673713	0.9786552233611424	1.6964950177197884	2.21060273671498	0.6320762675783964	1.659888450000831	2.3078706557541624	0.741081852169639	1.4911722191187848	-0.5399148344479758	-0.0825744526701869	1.6106387976195857	1.9969556376875706	2.304962679246328	-0.7728865871599069	2.6249805232196373	2.0637526040899257	2.742037364508936	0.9209092748102755	2.999797709802644	1.0283082834774349	1.0203006179003105	0.6527656643502375	4.072681874033665	2.3661392804155312	0.49284818040559986	1.4297389809349847	3.486820320146453	0.08006026917131945	2.8902838755540605	1.461229648431134	2.0672101900010675	0.5811364939933876	1.1733885185366641	1.7066417137054088	2.298687284286146	2.3784672123121515	0.49009118257749884	2.3367631781492735	0.9254278708068451
-0.4841110080795973	0.9046862694128084	1.2080822006774754	0.3638455493528584	0.6236766559257596	-0.8821487433066574	0.2755651361468825	1.4411528294158649	1.7033151706598375	1.1880957281938962	1.6834420578554266	0.9243193351850308	1.8049268360452193	2.184476922545635	0.6152377339549375	1.5710037478453218	2.310740778787501	0.8640446930653102	1.4847630675854662	-0.5165758159086205	-0.09603889829612795	1.6627005363354357	2.0058576060411157	2.356944125162805	-0.7216467531648576	2.5430571988238535	2.051191657735616	2.8169429604807377	0.9174202915288985	3.067682757156792	1.1130398373100872	0.9937757433972356	0.7305160090860396	4.104751717477112	2.338665971088175	0.5217444994079568	1.3668436433954088	3.491208769521181	0.10506353221123794	2.924161608085355	1.4796493740868062	2.094012191025636	0.48897842118080775	1.03064848491932	1.7572976886854927	2.223171411407646	2.4222415959314425	0.6182224386363582	2.348044941977805	0.9053312629069197
-0.4715134062236558	0.7204606971803577	1.327833700302354	0.4044191945705465	0.6269886141144435	-0.9549869922583035	0.29127341854329863	1.4256909062508973	1.661118029412468	1.2522730481709634	1.8424889604093508	0.861892327316258	1.8431622622259354	2.1329181106436392	0.6121144146054136	1.5888736389782099	2.360697320270654	0.9399031200421673	1.4887808856000915	-0.476095368856967	-0.08344780790404258	1.7135381986618285	2.0038630723558484	2.388336393938916	-0.7229663530297806	2.5452904377422554	1.99953869395641	2.814099193588411	0.9799460115097535	3.114839349790218	1.1648876427431156	0.9490689209888317	0.7642318334324345	4.073827947635054	2.2134482400007247	0.5331871180206015	1.382978227638308	3.478811435010873	0.17893943367047932	2.9001578462830113	1.498355798863686	2.1272786953926124	0.37933750957355417	1.0260618544347797	1.747099322923889	2.1131006973921904	2.346177391606548	0.7580868272941254	2.3231008022151576	0.9094128219601909
-0.5078290872761924	0.6097313861960605	1.406857866233074	0.4233499129586947	0.5680575535344612	-1.083724768568588	0.2864649001382821	1.4071148287617503	1.608651338064286	1.3167593657611523	1.9628076656079785	0.7857883381076384	1.8513711055571818	2.0955311471745977	0.5888704767195468	1.5986116523252447	2.3652956673876395	1.096152693073895	1.4652902475304912	-0.4206538025995945	-0.037283339425161585	1.7681948974795234	1.9679976232009135	2.4166509841231805	-0.6508018079246783	2.482675058966715	1.9913926202767722	2.77992267290401	0.9996302689035591	3.1850362465307946	1.146088198751641	0.9244766996308058	0.8074323076047379	4.065125622505227	2.147177057828636	0.5496188481664268	1.3139996499666542	3.3867980881274455	0.23550010779490832	2.9893144903068523	1.4948087056009334	2.2868798547474816	0.3032136363057992	1.0705924273214524	1.7246374249958412	2.0228521964240374	2.314789182582386	0.7907376320249159	2.3141539759576255	0.9341833629480482
-0.5262097185199265	0.47083789434326767	1.5408429401846118	0.4472791483224922	0.5608137688414864	-1.2040578944197526	0.2831067872933496	1.3712394661715248	1.506541121652338	1.3291038778769637	2.021738245855818	0.6794872189112351	1.8392339978941608	1.9888126180980588	0.6527377288685245	1.5785640290617966	2.3690944802310527	1.1671651817597053	1.4307477535400606	-0.43783300964889166	0.0735558529210257	1.851787895111178	1.9223141452847567	2.479391980515069	-0.5932003180431857	2.465335843967007	1.9409901071105597	2.7243052513104793	1.0723848399541402	3.215415884707229	1.1434837039916035	0.9649160185176294	0.8414376302250568	4.07347287962845	2.0288461173185413	0.5835239624079994	1.25293728326264	3.2835932860327284	0.3345755394748683	3.0786724319057273	1.4656562397499178	2.414541868501517	0.2458434020593811	1.0681621181427756	1.719108309667276	1.9875473096329632	2.298085879112591	0.804273532431492	2.3096680292444534	0.9633241032470223
-0.539058381250117	0.3357584936074367	1.6763475160899142	0.4494027852055694	0.5193264389317418	-1.3066153124997975	0.29839354712584326	1.3208741971277926	1.4316642975315996	1.3280117464781998	2.1583169979594907	0.6062709126968338	1.8777485977627966	1.8760075280434374	0.7559404174359624	1.550120032080634	2.399594662679987	1.2069249390482735	1.412345462445987	-0.45684635727979295	0.1327199969069565	1.9510878312417994	1.8381160864638733	2.4462500213001412	-0.5293618683517738	2.4612545273358704	1.8858716343312527	2.6766764115010955	1.1888670871608586	3.1859978638424646	1.1637012077435966	0.9245555592516421	0.8901606967057193	4.02286873895772	1.9212410036498142	0.579573339884703	1.2602752695823085	3.2550956442690775	0.5220816970189011	3.1639836428993933	1.502997645483998	2.513325051762201	0.22040288935577562	1.0863492096716825	1.7830344656513382	1.9323547757348998	2.2642655915191634	0.8902029865884528	2.336902047188764	0.9689305908686509
-0.5793806776251984	0.1994818239156778	1.7619640872098656	0.5053879002124373	0.48825245212627433	-1.4052341573710225	0.3038753809702208	1.299661810036002	1.3858196920777934	1.31872728525168	2.124847263551347	0.5714266183787365	1.8205082244499704	1.7187066558197934	0.8185868739950966	1.5202525652812207	2.362508572913481	1.266234785631977	1.3545261812284621	-0.4946696873686041	0.221027371195699	1.9951600801428035	1.8894028672799592	2.4229803565591745	-0.401611978895206	2.469304628559139	1.8180894165548653	2.578667587679276	1.3794542758583905	3.142816111698779	1.1791669579024915	0.8847168373435459	0.8716864950000485	3.99217746916269	1.7670168544555804	0.5063257999385382	1.2605463976004905	3.2086371158232083	0.7195219586197601	3.2310339171023457	1.4577145971056111	2.5525328173641126	0.1976058536997633	1.1762808965665972	1.8381714349547948	1.920980880744784	2.269228850176966	0.8884289426610426	2.31267808872395	0.9277942297828599
-0.5394016995398835	0.1174129461236618	1.8818510478221562	0.526582658745351	0.42068344654067	-1.5166169203346087	0.32585819887868317	1.21034512103744	1.341869248858241	1.2430878879726301	2.0641067005630402	0.5042219448094717	1.8538233722847814	1.7130705886691522	0.9445310809899041	1.5091912440340989	2.4015145699805034	1.3235109885348673	1.3112022053793324	-0.5127345242801532	0.32889158848300537	1.982236687772796	1.9503078112733356	2.4340590479965374	-0.3045695261357658	2.4802059668160483	1.7389601453097572	2.547367627325836	1.5116084496853301	3.0611136505458845	1.2123911649706476	0.9073523395486938	0.9540641583071168	3.9159098722139296	1.7069981184970568	0.5189274945528433	1.232924581495309	3.1396865602664485	0.950684600007641	3.265076583775765	1.321950091340443	2.606103267362527	0.15801378170024116	1.2910549572341246	1.8137935882873077	1.851353981643007	2.2688469911118854	0.9147533583980513	2.170683957590863	0.9231131093049424
-0.5701883502693278	0.1180217640672292	1.9515461245210237	0.5348214783408847	0.3717481330481366	-1.6473447345168157	0.3480543637990464	1.132165806049716	1.3778618528156246	1.2491935668640803	2.000589588540084	0.5088770997286074	1.773594412585973	1.7032123654631675	1.0020861338996938	1.5391282830589195	2.4477163755096845	1.3710141172213801	1.2330724055753008	-0.56976089050117	0.3958771380554533	2.022478390897599	1.9914949613180735	2.4372566630070764	-0.3157631173832181	2.5483871570383037	1.7290224746502745	2.540455972053203	1.5944225708752433	3.0322452920036875	1.2435746957314124	0.8663520509717438	1.0253909692270389	3.8498798588577143	1.6712348119331544	0.44823370030453746	1.266910374693922	3.0833823490984473	1.1869273957785862	3.3581293098970475	1.256926699855965	2.6135838174055133	0.04003614508263576	1.2971068298102728	1.78827386902638	1.791347817835185	2.2242581263517955	0.9026551454470063	2.1083912741614075	0.9018080881886673
-0.6468573860464699	0.08455429711189802	2.0508901207412213	0.6140069217238919	0.2718231771023432	-1.6821452418981195	0.29077985182116733	1.0293116345870421	1.4965149842087444	1.2200677906842636	1.900527196148141	0.5230950207704971	1.8401703893932386	1.71589688818626	1.0596418436829793	1.5157340148891778	2.524438864366608	1.4600405258873912	1.1731203546610338	-0.555889812260698	0.4681843122308825	2.076616020966359	2.060405599596799	2.407041890160257	-0.30105856946642184	2.603277269342344	1.680278539959092	2.4741047573312205	1.594644957690589	2.897881445912579	1.2945733599256932	0.8746209890771537	1.0728958550498962	3.815774376415553	1.6272896499992953	0.37254610263825627	1.3619163331569388	2.9379675747424456	1.358480890540236	3.4183419600189886	1.1354064596128017	2.61279952052364	-0.03166751198242772	1.3698342233507472	1.7559020015585431	1.7973382848883248	2.247330748108318	0.9089035435469626	2.1621918774571194	0.8836452874944186
-0.7226259061553106	-0.002110280157003969	2.1021373954712885	0.6962956851533002	0.23124857710545282	-1.7142711148167806	0.3497642924334734	0.9242413085616186	1.5993806403305444	1.1365415829059482	1.739339216739097	0.6092400533747708	1.920359936336105	1.7065036242058451	1.1336774468413302	1.5303057518525598	2.6121241981669483	1.5695711092757452	1.091859359744271	-0.5732237942130088	0.5596186307555582	2.0693324339586376	2.19383395546179	2.4108242483599396	-0.27390545980703196	2.6290610277638957	1.7407651591416744	2.4257661022909223	1.6513606287100953	2.8471479636429056	1.349739918448259	0.834017499994698	1.0758931436452426	3.763915493643194	1.5061140508765312	0.3254828889946012	1.4484170784059218	2.809549822988592	1.4493004382277799	3.4650923478002333	1.190438987220841	2.644093532389691	-0.022854593222973372	1.4347067914814624	1.6881237177699149	1.8021733241177795	2.181499760602096	0.8615176205572919	2.162645547076724	0.8888934131823445
-0.7174513380695562	-0.012178771148179222	2.150485539287238	0.7490700239905808	0.16203113083042914	-1.7452830324101256	0.3986219565555736	0.7523935433072181	1.7227023707574687	1.081910824896427	1.596633907861493	0.7190083932856102	1.8436200161216103	1.7667373244894526	1.2050941790615435	1.5940826108833384	2.691488225258485	1.5697823024711068	1.0268058343068993	-0.6262787073640603	0.7167725497240822	2.144508781060476	2.2840452948476986	2.352701740642046	-0.3072449890088953	2.582875326683114	1.7251629216494222	2.3256343413977687	1.6629452797779742	2.8128308293383495	1.3821056273940902	0.7905970504664228	1.0284438955687878	3.678004199091583	1.4223805948563488	0.28078130363586645	1.414613725277012	2.7426836759649342	1.6352733903217895	3.48704027694916	1.1933617323275334	2.6443540208847525	-0.03833120609519645	1.5342545235852323	1.6415603224654105	1.7413631917360544	2.0720554673282416	0.8417097588445402	2.273846891225751	1.0242124009459619
-0.711645809025148	0.012365570947219181	2.1668276803847344	0.7675790480769231	0.10847637567323846	-1.732736811946585	0.3931359984989313	0.6897980617551036	1.9000683049805986	0.9999451475187737	1.4373368297695879	0.8454515981728603	1.773673743389601	1.797245175430303	1.2871424975970092	1.6478820397659977	2.7291842161695765	1.6492940940159269	0.927990999566172	-0.6884862242865311	0.8114752525353797	2.23207360733451	2.3955550976000177	2.309552439258183	-0.3142014080773937	2.5456121401589193	1.7870409322815135	2.2768502212883766	1.6603310742351423	2.7793294359328913	1.5225013140608543	0.8095358664188141	1.003808723412154	3.556519133757333	1.40006776265063	0.24254563525306808	1.418009707585205	2.6757084122529666	1.661538973923942	3.4270912617158134	1.156423737816633	2.6228623043437658	-0.030975169070236636	1.5963083402712448	1.6296651951772556	1.7643950742498435	1.965238137125084	0.8208166953287315	2.3490960714184803	1.2434015748554583
-0.7400931395744067	0.05401813525535541	2.1490667869965767	0.7879875716011889	0.07560072985131196	-1.6958927227723297	0.41606947972331554	0.53409034554612	2.0498796446859315	0.9328489370370197	1.3165697358562287	0.9749153498594614	1.69625875340667	1.9085590243289523	1.3215828315578846	1.6675356412830122	2.8077804853496944	1.7260353799609924	0.9414619737988993	-0.748149823431506	0.9552887724429129	2.2931371414125232	2.536571043552973	2.269383771045468	-0.30917485758931107	2.5383996485455653	1.751384638445121	2.194415264322537	1.6968662318933894	2.7490466596944034	1.7199562876063865	0.7653929100472133	0.9898144002497814	3.432426024417282	1.2715465612994463	0.23652683546432612	1.4585068582894345	2.6301088279945626	1.6549560339964509	3.361727991061053	1.1182307032751455	2.5009635985429837	-0.0911872417553051	1.5295142435935625	1.6021534733209264	1.7656098911523064	1.7950585534245895	0.8708329192909747	2.3758379731652535	1.4806167228498397
-0.8474041488772585	0.0004826710846594917	2.1274750586562896	0.8485034995720155	0.02274969417955001	-1.659786793297754	0.4061980481133518	0.4002034792975798	2.1736429414126563	0.918682923222517	1.1544567695241688	1.1661147381928174	1.580856561811694	2.107645102389543	1.356110537302431	1.7431515948681242	2.8965943925285016	1.743526461232878	0.9767035728451638	-0.7315641816595911	1.0535565735308603	2.2857275916756334	2.727092764216989	2.2369700259583993	-0.3561395540378359	2.548528692180146	1.7380116914255357	2.151765519890649	1.7174422871425392	2.703949842006483	1.856304622119201	0.6886681600142075	1.0143743054550902	3.285794057257315	1.202188060716483	0.14956052976430134	1.5042446486899268	2.530436328950908	1.7136836364803412	3.1590556185237406	1.1711206861615984	2.4001680000881094	-0.09426731250839478	1.5450442114273375	1.5857322289566562	1.7500174510266153	1.7529949590294123	0.8411719867409049	2.4292264291455288	1.6849821711128414
-0.9162314543330876	0.00661465037237885	2.159316364202997	0.8870200611263982	0.02458094365831736	-1.6672760921503926	0.42962554950729104	0.2995937629961989	2.2964808474611607	0.9291748789547283	0.9833388113303474	1.4219726279190843	1.5067065144251264	2.2556794188193883	1.3390153411388406	1.7550959312173986	2.9453065306679127	1.7031289190084393	1.0714256390883252	-0.7010628845651765	1.167486736609144	2.1925325638981534	2.9021932709956837	2.2472581505796008	-0.41554379720902873	2.558649614945932	1.7695165045603354	2.1055445449582395	1.6768152683467634	2.649271861540883	1.9677157943165255	0.6876545703300294	1.0007212184710055	3.185589064162273	1.1816173676054957	0.16261174303346232	1.5108905313999652	2.452366136328848	1.7337414790897299	2.959781278922416	1.1296346150437107	2.2847687653788022	-0.12872592895308652	1.526343097616706	1.4598703985068135	1.6785429901855444	1.6052349574716023	0.785479967183645	2.526079510410123	1.9351782778211941
-0.9775180748731171	0.03708620744714035	2.1801350080944557	0.8756861679594244	0.005636922209282949	-1.6522717058660574	0.35073122587473876	0.18189375062912597	2.4062757056777153	0.9443126935108921	0.8499862533652655	1.6566107099727136	1.4459549496379847	2.4201303306895623	1.3580460315465144	1.8707249698441615	3.0523539194599474	1.671997428639067	1.2036382909949874	-0.6959237302271524	1.2078220952011764	2.1006573953366785	2.886574429267204	2.262367955956363	-0.44689451925469903	2.516181995636364	1.71138164232053	2.06111058713301	1.6092596115348008	2.646160609413564	2.0583610769508143	0.6996011051305645	1.0172636984207302	3.0791159203428196	1.1380777376713571	0.22005429424956824	1.511488493336616	2.321808018765834	1.788474697735777	2.769163644133397	1.0763878595827414	2.182715318946411	-0.15058007080213054	1.5423708354802368	1.485999157046296	1.5982601834639492	1.5165028817253938	0.732595005833218	2.7114309239819434	2.200718131151509
-1.1108884511697792	0.02233332227866814	2.184179435521768	0.8873248415382016	0.002053769162533148	-1.5867997995061822	0.3080289161673523	0.12294360386613297	2.508655904258635	1.0159654568591916	0.8528402244217139	1.8742332384520775	1.2926405922547741	2.5698026087421146	1.3118023909784813	1.9375209321613007	3.0405935903308388	1.6407737644079745	1.3356198357432292	-0.6388542648686797	1.264944190028236	2.034707402533473	2.87387583924975	2.1938785955915465	-0.5526054050380014	2.5516875941286736	1.7254517034178023	1.9065494533518081	1.5848270228787205	2.650427202728447	2.1561105774952614	0.6982521974926776	0.9294882637494535	2.9658012099220974	1.0688023216932143	0.2022321143275982	1.5106238183016196	2.268896217458754	1.821511499075576	2.5786375672736694	1.1750762563838815	2.1323484527277614	-0.1766763447489796	1.5054595065321987	1.4484477938257592	1.5644963103065361	1.3797909114960762	0.7146066550795954	2.8924698618002225	2.3822023902942697
-1.2228965946684016	-0.04100892876717397	2.2287468977308946	0.8665038973625847	0.01899551912860515	-1.5112056552047552	0.33144310348128087	-0.02964451559587481	2.5634827501268957	1.0980448881373763	0.8379946228582629	1.9924108045545936	1.2496835937060236	2.7108304518827997	1.3323036918001385	1.978687811823675	3.0629836251227074	1.5718213681437863	1.5101285205763006	-0.5419975198312286	1.3117785099578456	1.9719567991107136	2.9934029960946145	2.1181576563935076	-0.5579314241594047	2.504523908420249	1.7504304319258488	1.7960867967636236	1.506831704674351	2.6299286492339378	2.1682095252647238	0.7877674777473561	0.8724920723702774	2.8736199956239776	0.9516477536831189	0.22417669805791682	1.4858667527828007	2.182027582535956	1.8532413599717887	2.421747795724598	1.2562120768906893	1.9835555839402996	-0.11839338754314724	1.5046125371510766	1.4463083988574987	1.5044172693032878	1.3427289131965858	0.7396702733457902	3.0346622234891307	2.593315732955608
-1.3255458515884364	-0.14964679681583862	2.260248026983707	0.7756194096146649	0.06697108400707359	-1.401125743151707	0.40582294776904193	-0.19190697697255402	2.507071583564613	1.1884255555345207	0.8220992844055651	2.0985583654788744	1.093143040760521	2.8183109702773126	1.3083062515360804	2.148522779907264	2.9912336244210445	1.5053658652556834	1.7074886492359418	-0.41900683801352745	1.3660062748248964	1.8104747696365737	3.0390941294397367	2.0281438285637816	-0.5906243462937592	2.4894322018655393	1.7727412513445144	1.7339145175164414	1.433655189455525	2.671305034895641	2.2118761981914004	0.9549847617336585	0.8248250831133918	2.7250979547121306	0.8385973013905123	0.24463886829383016	1.4296558635765386	2.150120743728567	1.912678961243372	2.2420824373197012	1.3388576408041861	1.8473467161515327	-0.011170542311828508	1.5169197043321596	1.4661340876085882	1.4055165773209508	1.3578756863820505	0.625516495496822	3.090789613681321	2.849011124701952
-1.3710469512787529	-0.15737309071836564	2.3206839155096284	0.6612228747990472	0.12041205173374343	-1.2890860717816128	0.44621047316694823	-0.3817710121072496	2.4250588602254277	1.317841432123645	0.8720829511607198	2.1299845406718125	0.9518561427321354	2.95024442849065	1.2375294003324206	2.264816398934822	2.9769024850892167	1.4394722658660697	1.9170326599436458	-0.379480836197119	1.363797706635903	1.7527196434431858	3.065327517869412	1.9901002424722982	-0.5872236957636818	2.4428648199514305	1.7863122055447562	1.581163681680534	1.274797999656559	2.6727544629309485	2.144388661863015	1.108914528739259	0.854500021135185	2.5965997276332073	0.7128504664387125	0.20957036096133144	1.4324142795201378	2.0811573179983127	1.9817433019161317	2.137045232797282	1.254674956951372	1.741310910281042	0.06985643550792717	1.5360556405716275	1.4840333626096587	1.3456042246201527	1.3144875562377167	0.6620076050271674	3.086883441363371	3.0339599720175916
-1.4777707636609165	-0.253407551338163	2.381001707569742	0.6267281026091203	0.2510187207903467	-1.0999211839500616	0.4808536402560578	-0.4285943523949939	2.3241529990541956	1.3994626793622684	0.8014325234677022	2.158869940230992	0.8701855730587115	3.0151244581581906	1.1549382100902832	2.3556203006226366	2.9970897004529973	1.359090442992334	2.1448951588432394	-0.2602435651499221	1.4107048365058095	1.686505205637289	3.115425822782456	1.9534842410597464	-0.563605521824138	2.45084693790165	1.9391538256243401	1.5123319061739782	1.195142516753815	2.6640975731033207	2.149891979696654	1.3563608789312471	0.8684623655928492	2.56645015767601	0.6024122996259261	0.1643957003545498	1.5043837056797138	2.0494309414062055	2.003498508930913	2.0931259980068453	1.2721395680427272	1.627991336437205	0.1731186056288813	1.471473926506465	1.5303365016190553	1.3163861274676996	1.279519266947045	0.7057838937311249	3.02775875595556	3.1266879508221406
-1.5442148084306988	-0.291342603203119	2.4276111843628234	0.5615777526140837	0.3025317538081488	-0.9162000080394241	0.5367261359915687	-0.5565512636128805	2.1628156867466934	1.4516843254620244	0.7770478698070045	2.137797946870978	0.8843533219132717	3.0529607190683605	1.0387384297611455	2.4772966012546354	3.0073268142865546	1.2703748876994903	2.3759320880711567	-0.15887279085282646	1.3708130792166933	1.5345426693905364	3.1378880291275566	1.9410894321525454	-0.5841719260034022	2.473316221731058	2.0203468642770144	1.3927038201832778	1.1571470049419135	2.6112435145993818	2.146393013353746	1.4684148707512752	0.8397870870800214	2.5123950339702765	0.48880438919907093	0.05919364868604449	1.545215351486833	2.097615751818418	2.0446024642244476	2.0872559009800318	1.2361721840142743	1.4760584487255675	0.29865399441212465	1.4296961385480216	1.5348370645995666	1.2548943502862693	1.301508575750323	0.761295123758975	3.003740409789528	3.1663051106245934
-1.5583271401103587	-0.40351511931263245	2.5317609271098283	0.5180252209398453	0.35226576278416605	-0.7386467924995165	0.5735232647046014	-0.607340606240919	2.0630551828223527	1.501855692688038	0.7531018026546663	2.09622835610097	0.9236248488126828	3.0520492902238523	1.0097380989174112	2.592561213938791	3.0301155911712696	1.0614214642809894	2.5431609446268824	-0.06828308786847084	1.251683207735456	1.3796519792441198	3.160668230214329	1.904080388167559	-0.5731463009225609	2.465652441837569	2.1284196588186637	1.3077592389349602	1.0166815282949948	2.567487592895816	2.104125683717692	1.7081595718298164	0.7994790997480407	2.4179928124294237	0.45860234406482075	-0.05190865633287247	1.5140130353944172	2.104869213727236	2.0507661883072315	1.9736965363470698	1.2482980786933318	1.4386054412194689	0.4482253713556812	1.3431181217722539	1.5321797124506509	1.2563377117282093	1.3842325840078815	0.7043234395721196	3.0087692221831075	3.154183710513021
-1.4969640472080215	-0.42802004154118156	2.6133478926619818	0.517620843266421	0.3921068255943769	-0.5118425716997612	0.6305349931052499	-0.6877655737229517	1.9555658059503886	1.5200721089848586	0.8248705471233564	2.0628728590275207	0.9679628096946151	3.0106662877123225	0.7979462322977745	2.666824595116303	3.0381826869828337	0.9631171811727708	2.6952831595443856	0.004526828236892537	1.0364643052130325	1.4586162877680326	3.118742390162268	1.9005670796345246	-0.5503297492736028	2.43359473221045	2.2518196096068417	1.2209157048078179	0.9436080058821121	2.5544384226362338	2.046876529400651	1.9520896255060602	0.7227988456684022	2.2806990074844196	0.3530827858574167	-0.09106652994172638	1.4850081807252256	2.160653022227913	1.9917292615107425	1.9802955903343147	1.1974408572452107	1.3122937205447285	0.4684006261443427	1.2309199086022802	1.498242048196231	1.2362464750180837	1.3467674819445288	0.7196169560369822	3.033518053329856	3.181405284585919
-1.5295665790474349	-0.5218853144879485	2.660411061879221	0.5838344168015503	0.45088207929936697	-0.2796333026597485	0.6280965256133224	-0.721183138178261	1.896931496991056	1.4568863699945225	0.8532978938227702	1.964345424697448	0.9625482297012755	2.976178820850169	0.6886990267816437	2.7291127189554714	2.9881502922480845	0.9036071176211429	2.7336117742297374	0.007454750120387321	0.9216899513269775	1.6093308850413055	3.0855457413207774	1.8574068153931897	-0.49675111175638287	2.382937796783998	2.3635494035725273	1.1258453983861372	0.8775809243531179	2.547068512870876	1.9943902774764637	2.1257329811996515	0.6582159015893252	2.1034031903719255	0.18230963406648795	-0.283158262446136	1.4544956309319397	2.187509716871207	1.9482580406202004	1.9429150202586123	1.139896247917251	1.2387320526787886	0.535162945911724	1.1441459984144484	1.477091014529575	1.333330924874814	1.3825264013375675	0.7160402936461692	3.010503931779424	3.206923181032505
-1.5105586662006576	-0.5244618407850928	2.6807716872771854	0.6617014901277815	0.598512699539541	-0.1176026434766968	0.7456903410420012	-0.7581621152631693	1.9552558113011755	1.4337330084274635	0.8548216805836992	1.9456694499273368	0.9362136872938015	2.9617939068913928	0.5520892485107363	2.7332064370441147	2.931392584219858	0.7994788350111264	2.83234103558443	0.06024499750515786	0.7739622499290387	1.7484708502537636	3.1196135779786207	1.809301360132033	-0.46966293230169665	2.380116722977307	2.480390302611721	1.0911117397091694	0.8354166092227924	2.531842516432341	1.9749759602863073	2.3062140584543442	0.6214267417278516	1.9428258956629079	0.036302156648038666	-0.4076228471436468	1.3805806534809766	2.2662052320532	1.8170394111701722	1.95988830191612	1.110075597583749	1.2003884293452798	0.5765028116273072	1.0559847613429778	1.4250034017648305	1.3783421440549781	1.3219693118079658	0.7186319144541655	2.9164559128407888	3.1666764591072027
-1.4842358326395786	-0.551842223301062	2.6983521136729562	0.7565472123376601	0.6853778184958135	-0.018926214665603635	0.8030618367862854	-0.8347003547353623	1.9593157511011152	1.424657684061915	0.8772917274704923	1.9146787039223174	0.9775912701773694	2.9354712327926245	0.4520863454547289	2.825926335733223	3.005094268584193	0.7131543635843222	2.9496414921923897	0.058813437655931854	0.5231837411151739	1.9001980088362416	3.2191659540132433	1.8113983226387653	-0.3790884555052081	2.282797159447031	2.5126676708667084	1.1283842613986343	0.7948007027346774	2.5430166496352977	1.9984439810678516	2.422829664635599	0.6361827040401626	1.8714862888413915	-0.11042857093657017	-0.49103400901218386	1.3592764578109455	2.3804895748070956	1.7170953992323188	1.9823477866444406	1.0551939642500299	1.2531294216846878	0.5914125505202853	0.9156855978805443	1.4028149174489735	1.450125073544029	1.291870240803753	0.6858037219244425	2.882553720419854	3.1139316645951363
-1.4119784236508486	-0.5039350401194526	2.6718402101522694	0.9785318527010409	0.7309417952759667	0.07386582261078065	0.7992852697049845	-0.8338958557975777	1.9843132419135663	1.3345216060417946	0.9035466468482121	1.9286494957389373	1.0210698561276677	2.8802580045212443	0.33211017656575315	2.8605655737387403	3.043913707654048	0.6796557109125339	3.094688971681614	0.009802862979814364	0.31777761087803225	2.026155047304224	3.0968722429158286	1.8298415721406518	-0.3386703807899731	2.2767540729400397	2.5343528816402467	1.1509279593377182	0.745233790226816	2.5668061749974145	1.9524033570464017	2.4806091477622574	0.6356259365919317	1.8110799967314104	-0.1976618670245786	-0.4798602714897579	1.344672565230464	2.4449501185330873	1.6496952595396253	1.9321789764309005	0.9914539593633874	1.2921804694800596	0.6090824253515268	0.8192202666902574	1.4122915321174823	1.5501794648619387	1.215624547350983	0.7009024270928144	2.843659624320156	3.1090535563916766
-1.3287135473614389	-0.3970874910235419	2.6514423901262183	1.2671519837790595	0.7448020863807883	0.14651948366768064	0.824119613317424	-0.7521921366552705	2.028660441537954	1.2656226845944132	1.00740037146805	1.9165003265621994	1.0515888798877282	2.7834040068694224	0.2091638742701778	2.8313187353627995	3.186176481021217	0.7102776662902193	3.1494996106784328	-0.08433298610214757	0.14720994357532885	2.1470402482739597	3.2003512651309562	1.845360703495547	-0.224528846921659	2.183889966067489	2.5583116738318314	1.1637591431984762	0.7572653248572236	2.551154219434172	1.8648633867708984	2.5314742614626207	0.6217903370004879	1.7635772045140918	-0.27802327501197055	-0.5429236451659236	1.3854548678158838	2.5629248436429064	1.556970322324179	1.9483395353628818	0.97920796515987	1.2473296311851405	0.6058314939542729	0.7963888700951438	1.4225284115517476	1.624134084545103	1.05141120847963	0.745811906890242	2.824516304235974	3.0434073968547417
-1.3258485028517955	-0.27822016752739975	2.6344736201445054	1.551533174778897	0.7024534319589886	0.20046366493336754	0.8689710262835006	-0.6193690463665424	2.0862339094076394	1.242089800194821	1.1244848226727864	1.9106104519617915	1.0549284679700304	2.682859701258873	0.21052771103851436	2.7863717647866344	3.2504764623634834	0.7109046336910994	3.216443965653616	-0.10578785268937245	-0.016401003598490137	2.1758055319024203	3.3463968279146976	1.8140586427185472	-0.21533094442931539	2.117905586866473	2.5388059987322986	1.2423289678574623	0.8204508908537582	2.5267205038341416	1.8997429135720814	2.544028607778146	0.5673306028825513	1.7427617532927795	-0.30766670146511077	-0.5112385697864403	1.3056770715981985	2.6702022162890127	1.4619601236179902	1.9268709541813442	1.0613266309032434	1.161545814816908	0.5279032517941527	0.7787774339285004	1.3942590411823073	1.7174816021936608	0.9872332767436335	0.6692668314863245	2.8978416176689574	3.0117362959812533
-1.2763223557672982	-0.1071215204555038	2.601861985437856	1.720159333229713	0.6361741555719722	0.21003364544324904	0.9078863158668791	-0.5757991864265687	2.1922515690749353	1.1982432238018652	1.368912486699654	1.834107049117765	1.0830244700253382	2.56202359618296	0.34475702033543637	2.8189094798564396	3.270724155319752	0.7891426538785514	3.189036875671358	-0.23184708850091412	-0.2150782023016296	2.2909612855262216	3.4776097026368733	1.7790419659271826	-0.22160346543435913	2.0737888511296285	2.44157994963463	1.313776958838639	0.8507904868720854	2.582476802741467	1.8173234181034352	2.4985506988935473	0.5899548864898773	1.6440872170290486	-0.3541390926631092	-0.47468956458113815	1.3135036856632785	2.8461906473503586	1.4391964469875702	1.8882594819016567	1.0097110887397924	1.100035845372796	0.45565084389683685	0.8081053545559863	1.3726589855500406	1.8176737850383766	0.9356400408571955	0.5427816976951969	2.937067892201992	2.9705898193095557
-1.2635053160838958	0.039105709125770424	2.6449091660616366	1.9130951599003283	0.6825762784920346	0.22187211907750312	0.906044347661806	-0.5302601490703516	2.255859419120929	1.1808158183923072	1.5466500751681427	1.788271178751237	1.0270568407131315	2.4232084151440256	0.4023544276367293	2.7889779624368094	3.332379523295585	0.8288947132611068	3.245411442068112	-0.3611387027776078	-0.29874814969302066	2.439086242544892	3.5845042239292226	1.7253356936543969	-0.19621614397322526	1.966619021789235	2.350275715702356	1.3431170731533442	0.7690654280978203	2.618260986951971	1.7388707331565612	2.51952288186401	0.5912396244517881	1.592555729703348	-0.33152056186378076	-0.4498359012269185	1.2890251626309532	2.94648567109014	1.4063691781987033	1.8477602279763548	0.9840412257863692	1.1042962479654086	0.332788896624147	0.8013950267713754	1.3436378988682538	1.9115179844850712	0.8293369929877592	0.441938808227218	2.9869669367691065	2.8818481799509454
-1.253399423258887	0.21604944645442434	2.693948878528824	2.0549173773208027	0.7274305781744805	0.22003679349199895	0.954796963131218	-0.3606137349886953	2.312184946726779	1.1448420494044567	1.7502558877508523	1.7146731076802162	1.032380442928172	2.282220052751617	0.5400597136567444	2.790991139689465	3.366180347232858	0.9858882629230543	3.2397883853637417	-0.3958497089756629	-0.35002562881261257	2.5707220389104983	3.712298066299268	1.6848672705809407	-0.24681672882164613	1.8431463163196837	2.3538778210344917	1.3431594542919774	0.7985287272266802	2.632955993248747	1.6601033142141421	2.4719925164037084	0.6414677699694855	1.549677738706837	-0.2830575756325559	-0.4349068235341754	1.2774231428529264	3.1139196335743557	1.4543341939639525	1.7936770240795135	0.898303715013068	1.007585788648317	0.25549876982464975	0.9316505524582066	1.3275199572815672	1.909752415130658	0.7772368694987002	0.33321931970332386	3.0369966997011923	2.804322861964929
-1.2967014682753761	0.37604811601924626	2.7797567251699156	2.119702498595223	0.8090339102550782	0.19568155286805333	0.9409492186914296	-0.29783201372848306	2.4210196411741842	1.1407665692895557	1.925286668638496	1.6085657313113093	1.028731099638445	2.0770820001535855	0.7094807035302917	2.822345022606309	3.4172613619187167	1.0959381673371946	3.2006701348817437	-0.4307613745712621	-0.20956905165241696	2.512758095924764	3.8078060203231394	1.6508882960489082	-0.2705075042564905	1.7049857434993154	2.3220993041174487	1.3819607635342395	0.7411152032860493	2.6443071620659997	1.588085527294846	2.39563691891966	0.7177762391082082	1.5521179404232543	-0.20809627131752975	-0.49873387780809	1.2683237593392762	3.2032680151855937	1.5124877677039943	1.8060020200559663	0.8135254098866023	0.97019110791394	0.18538593809433807	1.0992550378154504	1.3727570950242338	1.9177525081505018	0.7100981965322262	0.30576121505862874	3.0357617956179994	2.724528192140741
-1.2570218679739673	0.5388499761155974	2.866140790425873	2.1668469466894953	0.8830679625573058	0.22005022504359148	0.8914655488109642	-0.22655042539309234	2.5138555362731854	1.1647133665617095	2.1436759152242875	1.5044944496184633	1.0967611797586678	1.8773643388829662	0.7785748046147388	2.8727948249158723	3.534504862786691	1.1497706119430322	3.2085794763964337	-0.411052756338875	-0.22688635661904866	2.4527798874127047	3.9436278166104506	1.6559369217438888	-0.42381291950178596	1.6139093994868425	2.2834643924536255	1.435145212378957	0.7876617061743187	2.6745364891869197	1.5043986632972974	2.3945244584921626	0.7976972619210729	1.596496765976064	-0.06318748888758938	-0.50402075745001	1.2695620145027722	3.2178071144369627	1.5096688765511643	1.7539206750885534	0.8704182175390024	0.8979408722077877	0.16889606716828584	1.3107495661288122	1.4304489643272373	1.8029500682652198	0.6295187209066745	0.3119427401155809	2.958637960285279	2.6130837174133936
-1.256634035657681	0.6971371664613647	3.0556944624366125	2.249058778550503	0.8444246959734691	0.2047615695637602	0.7629080225080618	-0.15576420638064253	2.5141352153442567	1.1087350731098182	2.3362641426657893	1.3243103774887306	1.3074315818404756	1.681170470349004	0.9313295950506177	2.9384842575527266	3.6629633694074384	1.2100646029478723	3.10204710255799	-0.4411651948478152	-0.1761061693916815	2.375961293236753	4.1171222143920385	1.6297101583517968	-0.5969242407700444	1.5128756870060973	2.2078541698373595	1.4756936734222714	0.7633306755705336	2.652355105396988	1.4327898548941524	2.320172606298826	0.8710740898054139	1.5678391981005544	0.10636458297312526	-0.5578325255439407	1.3107079117068277	3.2519760261289337	1.5262671709275346	1.7001261708751332	0.8255465100318862	0.8450913382764437	0.17854441785742253	1.477503586675743	1.438274906105908	1.7986724738391284	0.6762261458210868	0.23001546334738115	2.9851338039332833	2.513571641060949
-1.265115612096163	0.8841249763636737	3.201013625422701	2.2252664869988505	0.8579899914109748	0.2583307227210442	0.7003626161078237	-0.08528011802731954	2.5409956341589366	1.027859158299154	2.394434963024274	1.1848828247650758	1.4313109266821469	1.5111173164320852	0.976257840100476	2.933581072143076	3.7626714435856483	1.1689503130718766	3.056852551506281	-0.44084470370444206	-0.046206588624843184	2.2449839686363946	4.203772248222878	1.6876469065403104	-0.7192858132061021	1.4573366244754726	2.209581621486354	1.5042765346692586	0.7517254878327988	2.6654804814944972	1.2854358306728275	2.2556143554311197	0.9781664820466828	1.547808434537964	0.21247775298710497	-0.6223943872783992	1.2801140754483207	3.223563719211269	1.483073316867004	1.7381298543476198	0.8157397679648668	0.6695189780680639	0.160383476687412	1.7021736423829463	1.471427086135933	1.6941900948558335	0.7377992532202804	0.19360284252507495	2.993350606569032	2.459285550696329
-1.2781697452199237	0.9851383851658403	3.364431492617746	2.158344065469211	0.8485930979769186	0.24029896064734194	0.6957541651830732	-0.0035927261534013538	2.532002114716251	0.9431547615626694	2.391703975877529	1.0294797688758492	1.495652377079637	1.3532748074965497	1.0921355241588957	3.0083259372932476	3.8608491271607255	1.1630209021135836	2.968457014216819	-0.41354740853941274	0.010545104507608228	2.105341827747615	4.316728691498145	1.67170907217196	-0.8258934753668565	1.3161655875868923	2.1729508041832695	1.4555940491864772	0.8178502029408772	2.6741011939718065	1.1867161142756488	2.1767678998064492	1.0463855088468612	1.421173872238187	0.28933615577886757	-0.7141442499848129	1.188939319493947	3.2522921847386512	1.4509530320089818	1.7163964694528584	0.8517761999814596	0.5766297717176694	0.11551907810066778	1.8419137313651812	1.4615662473870947	1.5936788065132064	0.740949166219349	0.10071535610338611	2.9510378407595703	2.3451005507872815
-1.2937588308322925	1.0200424872685805	3.4832037572564447	2.086584228780857	0.8705354878738435	0.2694821724913249	0.5627508028379291	0.142035623036392	2.521412076897429	0.9124828878643951	2.366125550972273	0.9237267577503028	1.5663798308460781	1.3334190364604983	1.2680920248986927	3.100244098908614	3.9334232631905337	1.0430598610560413	2.8961162244699357	-0.35036767694043	0.018191631404190927	2.024214796710278	4.2828127856613225	1.6910431745037973	-0.9637194922061616	1.2234726106223188	2.1603180073916315	1.4083337600643493	0.8256995713512432	2.643623526846125	1.1224305402646635	2.008970029963902	1.144381389540749	1.3720654397504357	0.3016773847225346	-0.8053735078173199	1.1132487651652947	3.2820950299663165	1.4660137493928989	1.7364644091203651	0.839896801877664	0.5776469085059704	0.037720122988446306	1.9172493424675636	1.469308377816493	1.468922591562649	0.786429641590128	0.03833575015109274	2.8865598538404287	2.2326897714062612
-1.2772668472350404	1.1545071570808174	3.5492884309736077	1.993402937866033	0.9117127749462899	0.29880708720461274	0.30283074607433824	0.20715638876610115	2.513429893307359	0.8917779288303324	2.253301562984835	0.7783672929807033	1.649305922914294	1.3203120806070867	1.347429155139688	3.18738386339165	4.075707562480453	0.9698254136548566	2.7360337961351475	-0.3016617862220577	0.08083271970572622	1.9808707019005354	4.144571049389883	1.7080210438988455	-1.0141149452399114	1.1380820232886506	2.094652151082929	1.3868769130327685	0.7630523192967263	2.609355407016192	0.9476560092584982	1.9001332210393496	1.205058901808662	1.2372643132987684	0.36088653374125923	-0.9002709033932612	1.128892059725822	3.2638879312694487	1.4528584215368847	1.7719382366175787	0.7084743558429121	0.6500683729266756	0.03623699171364809	1.973770133746454	1.464581219977523	1.2797364651054552	0.8816572612584646	0.035780469780856965	2.747370938819615	2.1531945761648235
-1.3063906586364744	1.2774078994530864	3.610329154137242	2.01847086509776	0.893629692691104	0.28994706013606575	0.07459381640932417	0.3660261526198736	2.482843822633527	0.9211864255821924	2.220026213322173	0.7435173241864865	1.6523331257456497	1.303123272183943	1.3231983852936913	3.2039575135330978	4.243219218189485	0.9872400580658047	2.6471401627228373	-0.18604695731875193	0.11210654414480314	1.8733040812223294	4.083423016082874	1.7083685457960596	-1.0367778554786165	1.0702185910610695	2.040175540506686	1.3542074936752955	0.7150149245080514	2.4622339100883837	0.803274146942627	1.7999737351014022	1.2479847231057326	1.1086354313021134	0.3924199173515329	-1.037123521489764	0.9549558138329888	3.1262036546006455	1.380521453755678	1.873394811823045	0.6951982772565415	0.7478524978668946	0.01753016329759901	1.979530571179292	1.474417265169316	1.1190226153397642	0.9003348518604163	0.12327389026611699	2.60428369458275	2.085957873843951
-1.275921976583677	1.2967649155699656	3.6171695353263225	1.9575826150812028	0.8083664798407877	0.30318961061004013	-0.11288250859341169	0.5240654027548941	2.524637470680918	0.9772969538204839	2.140273945123776	0.6867027321970223	1.6710849949818982	1.449704088007822	1.3273261631315454	3.2496222927840988	4.398226362868622	0.9412847096914414	2.530913799649927	-0.05903592520338859	0.1074781241067337	1.7553521979847488	4.013023691309802	1.7370380188454135	-1.07451730479357	1.0073214181383694	1.9854598288485896	1.2853008189562234	0.811279242228979	2.457688401072663	0.593564818115879	1.6720664581028604	1.2634305674744928	0.9993025369042041	0.3230688020667761	-1.1136791456058928	0.8621327735278526	3.020714396710923	1.3622197652602188	1.9641002783500234	0.6972649283170964	0.7766841856054347	0.02711831418103461	1.9700183730804468	1.488954351305941	0.8903787985978514	1.0244699604122627	0.15401590935505793	2.5543185219015925	2.040223446564524
-1.2746034084720663	1.3337141422647911	3.600451753557388	1.9379160804966467	0.7961625630284683	0.3356565489995046	-0.3310163058123515	0.4938577792649831	2.5054865993983397	1.0397484549114246	2.037929902518092	0.7336469782969459	1.630247467913079	1.5763738815005417	1.1804032173389971	3.2906356718221614	4.571046721145391	0.8351879663223352	2.5095027483028907	0.006780129815199864	0.09676764705589566	1.6659112431793635	3.900686748901643	1.7242502592974969	-1.0698071699729323	0.993668961558812	1.8669773971254706	1.3153313478034143	0.8861966622043763	2.421452700189969	0.4573140524930544	1.578570149343199	1.2791874892431152	0.9143825808547457	0.249745701962259	-1.1866065824059326	0.7702841320007019	2.9241741061945286	1.3465349725087765	2.0685522913414083	0.7078838819117025	0.919367325055175	-0.031579218074128765	1.9688241014398695	1.5803058623875013	0.7867533803838773	1.0714008789517118	0.26219779171338914	2.414568286842962	1.9505966934391192
-1.3223900321047704	1.398538908803069	3.519248340165343	1.995228596952375	0.7497816128498845	0.38856822770632	-0.4946492857463657	0.5984731187446164	2.495624339600224	1.139327735872171	1.8652527179054768	0.681206017727726	1.5840617814505145	1.731554104606023	1.0944073173439028	3.2678535288038995	4.7046488982594585	0.7142446190311431	2.6054240222730978	0.07728524820587512	0.023885570985213093	1.5784598600901476	3.8064766845271167	1.732068362496916	-1.0817502914367025	1.0148412730343421	1.8213841226391303	1.2848309090071086	1.0227745191153375	2.351075383502324	0.38822181873938344	1.4263205267134251	1.2137695889837932	0.7692912171314042	0.20812756836500368	-1.1894100529779799	0.6097115238258685	2.880160910712326	1.3868089377120714	2.0445398282890483	0.6551956554481768	1.0461657628201442	-0.0013914856807260706	1.9148008988827345	1.5236236840762734	0.6512679817362051	1.106714659777456	0.343767637874571	2.295717611548471	1.8611999367932655
-1.323404810735099	1.4930186936741685	3.446606167491152	1.963383249524324	0.6335755695837995	0.4347286329446606	-0.5553050795731542	0.6124416410942142	2.439654841410394	1.2947761671104279	1.7078385286863214	0.6805101416665018	1.4989518298388078	1.8954519597131507	1.0856786352169938	3.295260568330182	4.840249911057458	0.6261478307070925	2.6669058444128857	0.09764723162675606	0.030182417321855087	1.5285290015328357	3.7517862999926637	1.7143985460370914	-0.9257177449198629	1.0336560382927134	1.7914010360882393	1.2225982247466232	1.1459190026851087	2.2550361885219288	0.3526023359631016	1.285279897368573	1.0508060967917157	0.5668369995495619	0.10448123829549123	-1.1452192584027638	0.48575472853636265	2.8367365256674275	1.4179328123818478	2.085329288382847	0.6731504111756954	1.1271937529607259	-0.024289598190707452	1.8112025021038538	1.5080498317751505	0.6135199257486688	1.2552579270128077	0.38733135990833834	2.277573902490537	1.7912812732090981
-1.2739992265164808	1.548577163511662	3.2795470664291053	1.9344072102463055	0.5329688375304683	0.6484224121743216	-0.5959329968827543	0.671007552807771	2.375017741761064	1.5651859104264785	1.5814659239387523	0.6848650125738626	1.275698400130923	2.025978358861883	1.0085583135377827	3.3151416599810672	4.896046127869516	0.5463439128200362	2.777862067228656	0.13509664173906652	-0.017830344974775595	1.4977417923095482	3.6826624874611875	1.7191459689467592	-0.8081113698692922	1.1006358155843157	1.7493605568081843	1.2186131836068985	1.258885456409939	2.1830863241067657	0.27741077629766775	1.1760419707599374	0.8418117823700918	0.4180643046332091	0.04073754255417617	-1.1319326180148557	0.41018920733448533	2.7797664229143533	1.5274851730941068	2.1516183980133627	0.7420048543113938	1.2293305415545526	-0.08693054664472204	1.6997523854696097	1.4544252922675465	0.5226156334355039	1.2567562692491259	0.4904920059903386	2.2847834047844513	1.7316219433308713
-1.2588612810777384	1.5862578477358074	3.1189612995510054	2.0054146893366576	0.390031491851389	0.8064474948534333	-0.6017459769013647	0.7274988129512872	2.3033793767234845	1.8218900128880882	1.536944231477089	0.6757557297375354	1.1121329365148416	2.120850596970057	1.1048511494314268	3.2356283365879066	4.907709077824279	0.5028919377632558	2.872412986699749	0.1391198296903064	-0.10731173910083229	1.5005748155754781	3.620539270279715	1.589424797760919	-0.8024737233696712	1.17123477406646	1.6915608858669686	1.2074312093115727	1.418105554484423	2.1099438908435504	0.213225311751645	1.019293926787302	0.5813479624118421	0.22701535158662725	-0.1030733361692064	-1.1672512458390467	0.35449575971809555	2.646478989211687	1.6218803410033147	2.0402333939420796	0.8072775292959984	1.3606248125465317	-0.15007547337354565	1.5926150906998733	1.3732970621908038	0.44553289346865216	1.276235779040885	0.6024592178649841	2.2304393206630855	1.7106134686014254
-1.2904541253855952	1.6536193922054878	2.961873066264182	2.043225406900333	0.2530064786208437	0.9054469524803341	-0.572019453834608	0.8132332992651665	2.213854310219098	2.0596070790958474	1.5225686498576696	0.6489694231199021	0.9552695362528569	2.1946839467425905	1.0472750461354416	3.127960348325596	4.877253997308726	0.4706109851183192	2.8831208730183993	0.15801398677594541	-0.13659738025353363	1.527488114594686	3.5989297609456172	1.5471941930263493	-0.7469461142542808	1.2713298765319734	1.6124287395821313	1.313267025874493	1.5370240837154827	1.9485876568759095	0.15233475672874935	0.9110305945044281	0.30984732949778215	0.1191159968808611	-0.25893754908653366	-1.1858860241162201	0.3544195763808028	2.5358038907634315	1.6490999760549996	2.1137483072999164	0.7459475369308622	1.481795424689646	-0.2277493465239327	1.5599814948848387	1.3025681169523513	0.382326589039074	1.253856186028073	0.6753377256306952	2.1769801229794163	1.6925824367235875
-1.3156202118947988	1.8088066699219785	2.884517666297425	2.0251151400931997	0.1254757356512368	0.9141669076536993	-0.5183388365645673	0.7954278688440095	2.2140093381655	2.25211604036919	1.4687215270224079	0.637617923157628	0.8545050148332818	2.198512491701481	0.954953073935798	3.0046087926786336	4.845978881640791	0.5324450863004747	2.9557921530837588	0.13518201691253948	-0.11230946733607272	1.538640739542545	3.502891815685627	1.5036581463927914	-0.7069892194794902	1.3610769503352496	1.5725138602307591	1.42359253955131	1.6692685626249353	1.8799795293199288	0.10629045698180409	0.779288791481818	0.039620125003724894	-0.03262452701895987	-0.38526410357146135	-1.1608336080800312	0.2687364093602103	2.360158198017933	1.6525082717216037	2.0719699566350838	0.7804766275312518	1.4861679505910037	-0.20347133373230086	1.5320479368125688	1.3165580716491725	0.3838523860679738	1.3529733130307342	0.7703230011582032	2.1404020487343765	1.7155328377473982
-1.3174601544022537	1.7725226534802414	2.7894827026916564	1.9820241590680188	-0.029094169098822464	0.9853618062679648	-0.3911844061407531	0.8132191489658961	2.1287723438420163	2.417659859912925	1.4393073221578188	0.662462979914337	0.6791805028361725	2.2876193441749906	0.8978531405203418	2.9429446102260535	4.731863814879157	0.5728947325443083	3.1405669294990313	0.10721646342526252	-0.1782251152858311	1.5148637078701594	3.4740449815827246	1.4599143570575874	-0.7685835409066711	1.478915048998158	1.600079434485772	1.4730314520075551	1.890952489346466	1.8832975758497086	0.11925198400998627	0.6954569333164995	-0.2266022017072094	-0.17977961928474157	-0.5063200872393484	-1.1781775072604683	0.18910144878428897	2.3160596676897445	1.6552020463152437	2.028570718935252	0.8372120432171111	1.4761977817564584	-0.18491103837662642	1.554569166348959	1.2744187139353087	0.47664548746071667	1.2824617334936943	0.8414085480563018	2.1784826152450205	1.736176618984961
-1.2924995206398295	1.767528594348913	2.675374876355486	1.870171530958061	-0.12117109224335014	1.1291724697757075	-0.1983124886746961	0.7478534742103433	2.063800037598017	2.5653691148438647	1.3037162579103088	0.6510716428135934	0.5937639654594961	2.4305146375853885	0.843981905194948	2.877990655400647	4.6132108785930255	0.515747863983975	3.3769631133378213	0.011256023557386984	-0.13660199154975433	1.5320138979073374	3.32707134525662	1.449678794396632	-0.7794827902493198	1.5479233729095847	1.6648514984433853	1.4723249111138728	2.0916531861734424	1.961056589116848	0.1448101006876606	0.54141434044269	-0.5017025188166868	-0.2390245483880698	-0.6666365799324614	-1.1195789200508974	0.12476096514665194	2.255260688322509	1.6290029403065875	1.8475498226600724	0.8427395930355546	1.4304142389223993	-0.2044439082234176	1.4626472955989194	1.2576866678832572	0.5172868818618522	1.3149670318145934	0.8107278430849526	2.244284548521848	1.7719525181393423
-1.3352628091728138	1.81556860058188	2.5568053159281665	1.813599356085117	-0.21058477498055866	1.1624875147086042	-0.06521843684521644	0.6910802965659661	1.9869824040402946	2.6328547332831524	1.2614712375164663	0.6315573510511039	0.5034051821783946	2.3670093645520454	0.8074621481446093	2.7736996808731806	4.455988613958515	0.5727586537728462	3.489307395491194	-0.03329945774106058	-0.12083200568100212	1.5575334353133972	3.2769801068933915	1.380486616041287	-0.7654547611659577	1.7098880683643043	1.7088650344330532	1.5805959784430996	2.1368615702923304	1.9742706580731995	0.18762068093002016	0.4492560121948236	-0.6627965437312119	-0.33527350263942646	-0.7164155999279803	-1.0497229742715342	0.0708868280844483	2.170817521530379	1.5245393564679772	1.70612201654903	0.7883931724544194	1.4015805692061793	-0.24228617425710505	1.4568594623663451	1.2942028620702708	0.5997657548919865	1.318282932281873	0.8075589237245795	2.1334630565627943	1.7989025685905466
-1.3629061519923487	1.8919986854203177	2.4489928108511494	1.7994485600989987	-0.3728048269326921	1.1583016675943572	0.03928521522889772	0.7107829555739966	1.870365019859343	2.8090608345602375	1.2302805457218213	0.512269440519396	0.3817746382382343	2.30294287757626	0.942371156658479	2.613041951913424	4.307404394610415	0.6187237590876943	3.5812993756392246	-0.0849937523823004	-0.10642925565779478	1.5478667869269136	3.2601687848836405	1.3547682350543784	-0.6675113704792672	1.8801138916185294	1.7106612314764669	1.6508231272801588	2.199737679619819	2.0572334914307104	0.205181797326747	0.34208328608726124	-0.8912889386864729	-0.4610753609664188	-0.8532544801959514	-0.9797268827262011	0.028370124241340666	2.023936526648508	1.4874581246666578	1.6147079435971083	0.7660161674678437	1.3274027894214837	-0.29422458532373696	1.4031614990391075	1.2579498902787472	0.630395494990822	1.3094012389502496	0.762900309104354	2.183675825205838	1.8427722674680502
-1.3320833871081879	1.8224610548009068	2.357510043641912	1.795797241926315	-0.456737802772913	1.1563137979586204	0.13749847192757353	0.6371382672603491	1.698655227387063	2.873023290500778	1.2294069996399881	0.5338749388596815	0.2132560523129637	2.2755227909427567	0.9865230736101737	2.539553804104735	4.184768137571585	0.7044305069485299	3.517048516759626	-0.15788677444778085	-0.13493192028586437	1.4931837446348961	3.290161577814866	1.3269205086127769	-0.5634662578163571	1.9946334088499342	1.6066853557713217	1.728622180965425	2.183322409948122	2.1961890601850422	0.2119405781225175	0.3207347097011517	-1.0855806289353338	-0.5203830903541885	-0.9832234637562165	-0.9543186607992279	0.06274711829262564	1.8716924465361973	1.3881412029531774	1.5647515997272816	0.8452409273877702	1.265435124703168	-0.3648488767703214	1.3819373724875554	1.3186942571447104	0.6997802580226578	1.239828941794484	0.6657965022120301	2.1842432966961227	1.837947665390042
-1.3790069062663362	1.6932151373610402	2.2880741058496383	1.8030985216248028	-0.5114608921335712	1.126799882126492	0.23399132751565577	0.6629353513159442	1.574797738015526	2.916092050485744	1.2342777598417318	0.5410230416852853	0.03579241298712658	2.180549512572465	0.9461593385069698	2.4136015724127886	4.030034679624557	0.8446887084341002	3.4234288717930985	-0.1397955960164517	-0.2002027957643288	1.481037101114611	3.2139523713356057	1.2921323970573786	-0.5283148249291496	2.0894860844653578	1.4613670476544782	1.8285107447163362	2.1349683987883763	2.3305704114456605	0.16881987205517934	0.2893601659947932	-1.1220587568951033	-0.5762083733853725	-1.1271333846037568	-0.8615592655080331	0.10059113590629307	1.8663248847236709	1.2436935323972027	1.5319430819929285	0.7281517437021228	1.2410691158169367	-0.4618248688945223	1.4072413819172067	1.3632280488274222	0.8251213963055664	1.110872104889114	0.6247396066314851	2.1559143202122923	1.8550004136308964
-1.4477006519958173	1.5968877652306233	2.2238710109400373	1.7650368243884285	-0.5982269941905922	0.9815107885469972	0.2704716821784491	0.6362805414276145	1.4973672398306068	2.8599317467949743	1.2408247328914104	0.5456220308714042	-0.03216752000689732	2.108896196184096	0.972071425524204	2.281764413908224	3.8821987423530073	0.9698054025375626	3.366124211214346	-0.0763423196149581	-0.13593157379948945	1.4182529289442296	3.140861868841342	1.3297172553633168	-0.48476455725027795	2.1678576888877967	1.4182604780868378	1.9378301882389355	2.073469512300267	2.432132020601482	0.1488885208302644	0.2918491546752895	-1.1151326777347355	-0.6024581341298226	-1.3095035646637434	-0.7236232662258215	0.1516991568853013	1.745712291652594	1.0298090356049028	1.3390961090277536	0.6902825005580484	1.2283247161960116	-0.5989891007105286	1.3531552915100797	1.44152932665645	0.9287643948687316	0.9462390241089222	0.6143021682799243	2.061398790885998	1.8676257296403758
-1.5192331485185826	1.547538252920838	2.2432614229295513	1.6749362847301323	-0.6297160872644727	0.8208252992559653	0.27414233905695873	0.5737609272492838	1.4181732528226678	2.768496839312387	1.2447869814625896	0.5022210666270401	-0.10087279621849132	1.9632906527287972	0.8017938117420138	2.3314610692697277	3.788157111077761	1.1774247117965408	3.251017974256559	-0.02803729293949933	0.0698592504538742	1.3469769889779255	3.1141950653563506	1.3621885726893095	-0.30674699439446945	2.1864933657867733	1.370243225659716	2.023077520515384	1.9677457512523489	2.5152955799026904	0.1269217366122685	0.3502415837496808	-1.1195732978681892	-0.6075151365114231	-1.3466311731909308	-0.5346058495898879	0.14146343793108163	1.7344494909143306	0.7946173395254273	1.335194875011084	0.601749319213355	1.231291312073202	-0.6201588583532143	1.4166699287191498	1.5018869444540672	1.0453051205883557	0.8315571246227702	0.5692018596997342	2.02603778151199	1.7987147647522093
-1.5806486523857415	1.427405551698824	2.2730419318587334	1.640648972919077	-0.5883696652590507	0.7645040211773134	0.22727379762463315	0.45965182544336763	1.3735592863178994	2.7953046186476564	1.2674988240083973	0.43247943900997415	-0.1490752283496661	1.9212017822935394	0.7211048916404449	2.4107513198131696	3.6874373185302978	1.2029659963084989	3.1996066642497865	-0.01717815204698826	0.15555007818815988	1.3172239529432646	3.1260327140546833	1.407893667788633	-0.19067773539458072	2.1922777446164625	1.3166184318545135	2.0406048624710644	1.8351270407665343	2.6069602330229005	0.14187031759943824	0.36749038141712587	-1.084114894104669	-0.6328294636427463	-1.4033141282060682	-0.3993564401993094	0.13604913606455268	1.7471322075325264	0.5554078040218287	1.190000778284205	0.5732008307913652	1.2515978059616557	-0.6379000648590912	1.4366048095326784	1.529833161989517	1.2254470437912222	0.7751532070200483	0.5111489230359346	1.9680432717090817	1.8063719970835888
-1.639336050829796	1.2966147915770452	2.3070250093941214	1.5777054028801578	-0.5617346627579509	0.7173668543192123	0.2606102803935973	0.374451785048107	1.227148384789843	2.7273981077778826	1.2086243071658096	0.3792225223584552	-0.2261352508832503	1.823131603574978	0.7600324324430021	2.4786781068734367	3.5852629886312974	1.1809166200262358	3.1309945134888624	0.10978524477796667	0.1806965686182632	1.3330773534866154	3.188602301632799	1.4450658446087	-0.0940392788702051	2.157878486883709	1.2795769566544286	2.023503697535264	1.6659076944045434	2.6828330059249286	0.12610669853844902	0.35454365911839064	-1.0306442899221957	-0.578639388822758	-1.4289156864551724	-0.26662368563033445	0.19035815571568931	1.7171883499691973	0.41866203751246045	1.1128012232043563	0.45349239965628046	1.3061162075703603	-0.6973230905515462	1.4914918611076327	1.4380575898178731	1.3241234755208617	0.6344484456711847	0.4020003352517397	1.9326170569389007	1.8099191071414935
-1.7191639501617941	1.280588741069004	2.449087704417937	1.5352423555534633	-0.4874651711512767	0.5331380616980206	0.22499759953146503	0.31730090326164995	1.1693056492597624	2.7028612085235104	1.1878320139816418	0.325359931812935	-0.18243278279399341	1.7178517834191003	0.6989173280748899	2.5717281975529693	3.5459915051836908	1.1118963827418729	2.9960635787127288	0.21015985032769396	0.3010263209489416	1.3567414662860493	3.260459691184356	1.4330610560186765	0.03073150499532425	2.1224069960403353	1.1899861697331777	2.0060877531383055	1.5109403749354924	2.642522334982906	0.12166380048283991	0.4762873787401062	-1.0011926828544202	-0.4752224833932447	-1.4896440704431242	-0.19848791252520584	0.24786125300285916	1.751094262463703	0.27284908903289345	1.0341495853398492	0.45349259982215406	1.3923000719762808	-0.7189884420949901	1.5239126539984444	1.4403087839543995	1.3636179220314513	0.616858088139147	0.3240774760362709	1.9054599321504568	1.753568638653118
-1.7774549575966536	1.1896865281137683	2.712409042087928	1.583384908137614	-0.4393821024930486	0.32056591296601417	-0.008701644146060028	0.2756674573526853	1.1011028527446758	2.6001539601675323	1.1695722932710866	0.2568559190180201	-0.18022465787778114	1.556188669179286	0.5964947718922786	2.677242759790772	3.452499297460542	1.0450566854447758	2.824257006329975	0.3321285903184664	0.20446967480786232	1.3105836198685372	3.385532911875648	1.4700519664721212	0.1140036150940387	2.044314471074629	1.043608185861832	1.9968237318896864	1.3144631005290273	2.5309194104935906	0.14402123864429678	0.6306471215748433	-0.9010094977569173	-0.3608681692296273	-1.4999929701272898	-0.11771309018451295	0.43016004527372365	1.7707240749043056	0.1811932049814454	0.9870150049029757	0.46381837200070797	1.3723928050204766	-0.6573387072405641	1.7416362163846053	1.341497074087498	1.4129087891406777	0.5439128692596764	0.3201042548410683	1.8786534401527568	1.6653327785898189
-1.8053307086339334	1.1404321709825715	2.93977441792535	1.6163834054131947	-0.395036659962771	0.12984065300402875	-0.09409205554161888	0.20857653457062905	1.0151150119807568	2.5693391569571236	1.1498570634414542	0.18689967460773346	-0.11383627063004557	1.4863806155326729	0.6169655116110846	2.8454540446518815	3.3748819452435805	0.9056626965651432	2.718764496672166	0.44744237328143244	0.14933068005467828	1.3077843060192682	3.4042804685346937	1.5022426967007494	0.15560597663176667	1.920648744155081	0.8964142018254991	1.8746429019996769	1.141612308288201	2.423353294794077	0.24980875353909687	0.7874644145634392	-0.8525214617563865	-0.2453662272523527	-1.6106314631539203	-0.04945185774570401	0.5147793984045858	1.7672499674203395	0.18673963712461306	0.997820411978964	0.5005668094288386	1.393844882007867	-0.5800078452822056	1.9331615967281706	1.2069435047626929	1.4645210010131802	0.4513484029003331	0.27788313774759454	1.9344870984895413	1.5959172323046709
-1.8325903220157405	1.066603359357689	3.1325233541613215	1.5582464352681562	-0.31633689817118127	0.02205926318712762	-0.13110070668049909	0.15963500333047104	0.9534970070745723	2.4471074373915305	1.1099637428861007	0.2727162824309077	-0.019860849067270803	1.4577782816987175	0.5022568848439046	2.9891615499961595	3.351791805440366	0.7299625502704487	2.6796533281255632	0.5663410813337921	0.10346132914046886	1.31713189145217	3.402380744392776	1.5213343176326817	0.10432778618374605	1.7495651251313666	0.8279864673511034	1.679992690680803	0.9267990229301166	2.2606882576528484	0.3410442333619378	0.8881813155842305	-0.8525859391447417	-0.08066093211595436	-1.632640443090581	0.012628178777034227	0.6699884892760652	1.8169468833247855	0.08724431125715602	0.8654921004106042	0.47102355820208786	1.388667814738337	-0.42056284886726303	2.0889361007399567	1.0374942207598932	1.532236665010111	0.3709005474271331	0.28844658947100754	1.8902381630153957	1.5703487579285533
-1.8498509997637123	1.0333110918105772	3.3549650907734736	1.4482639448815164	-0.2567937151595464	-0.14404735287081513	-0.12177134987042137	0.15151490851803467	0.9442066705622647	2.368815048475718	1.0413040875995767	0.3578233607084818	0.1405314581975348	1.4030986417222235	0.4568171661332916	3.09146474665485	3.298175857089704	0.631433228051056	2.689765151548389	0.6414908110713763	0.06751057166976844	1.3605369726837797	3.4378430468807673	1.492567159088035	0.09580728873438778	1.579120386456933	0.8007446353475813	1.5506998025616752	0.7213448325409761	2.077807783958628	0.42080824689299545	0.9573874129528097	-0.8317752120796225	0.16529655880355182	-1.6190397570420938	0.009596082931061988	0.7883324022018172	1.8454378102153086	-0.058561552308819154	0.8537645036890933	0.3996628535541917	1.3514615634533769	-0.34648949681503216	2.218243677980122	0.8232182616750636	1.4884751870563466	0.3847789878504417	0.2885249122409757	1.8860028879903443	1.581672890150938
-1.8907130231957219	1.087963671207939	3.5081697842413186	1.3804148366298654	-0.21834152688657724	-0.3472665365908188	-0.17275487267266776	0.079420222216841	0.9580974624047846	2.2753511416250762	0.9417405765452791	0.422238623945461	0.27706378830707906	1.428284531300372	0.47788733462047583	3.1737697936326046	3.234797390249928	0.5267451446174436	2.596387472707888	0.6603817848917853	0.07807273217555703	1.280682101270589	3.488512564570519	1.4912531330648005	0.01579622922563482	1.3898171574462919	0.8753334010708176	1.4051150840623141	0.48006385894146186	1.8730162062916886	0.5275575180664085	1.019932571229171	-0.896720379986885	0.4461885211915977	-1.5877424062436898	-0.08411684771631826	0.9264599474806893	1.8132689514627855	-0.14068905666375306	0.8102024097575887	0.37586744238901476	1.388364996862827	-0.1381239996272215	2.3331238562928602	0.6522584264066552	1.4353544630360826	0.38068127640682176	0.23479217328086271	1.984161615041529	1.6054019250898997
-1.947047751663332	1.0231825950220863	3.7129564004364517	1.3402654536527199	-0.14133785680267524	-0.5150251768902815	-0.1268809094275637	0.011109108243801302	0.8894382919100291	2.22957921474804	0.8169621637652339	0.41996663319073413	0.32445493664824326	1.3983875987150827	0.43760843510983527	3.2814797460943685	3.165550546850912	0.37556176176585027	2.514999510492701	0.6719995661014726	-0.09872153335472508	1.2416060329441445	3.461314592091102	1.4478081562902199	-0.020798145845857242	1.223653934540881	0.8209092823310573	1.1541249941735674	0.3293436915929523	1.6183942147097974	0.6847441079879488	1.0565922893570545	-0.9344222328798875	0.656149457683165	-1.651601365389153	-0.12708397014128778	0.9632807684671206	1.8028711522871226	-0.19295371052269966	0.8712593408700453	0.31077705692621305	1.3719920632906004	0.14047365828223182	2.514565759930674	0.49867332421581	1.456870889902849	0.4617272262172726	0.16644807267594205	2.0247765799694877	1.6694394402681154
-1.9734914657325011	0.9339806923236302	3.807749501062733	1.3200413372007107	-0.07396537338260781	-0.6479707042972708	-0.20330936438827707	0.008740892388114796	0.8391367861061412	2.219853011373389	0.6818984274034878	0.5767029940983803	0.3403873411209105	1.411516089522099	0.5322255080907682	3.321467210887934	3.1691464009941113	0.24539256470562196	2.501282981953346	0.666277646850239	-0.3559430072687485	1.2326883012709993	3.3911201972626612	1.4423914245015408	-0.0730197044803813	1.1124018604700598	0.7329242498215416	0.9588570896498695	0.19101934563916634	1.375262347980717	0.8239886979719969	1.0493253818795463	-0.9719914911436132	0.8453086276029268	-1.6091783397916728	-0.21516536195268476	1.0700779390082082	1.7084555595425914	-0.23703001318262545	0.7513714402168048	0.27020928524918314	1.3321469502947911	0.4225828210354699	2.5659796395337664	0.37640929747618745	1.4860332913271943	0.46376059543255355	0.0785402268340829	2.047441606592293	1.7596623474629154
-2.0074068304769375	0.9155475245862247	3.865664698932111	1.2284727118121557	-0.04522134649529179	-0.7912578251118562	-0.24886809055397366	0.01061199734556496	0.878123783224481	2.244577817958399	0.5561992946826444	0.7570591534018497	0.3646976848065652	1.379225079165295	0.6315025532516607	3.3298202952209506	3.141327733493469	0.2839573414356935	2.4690955855788337	0.6531750997867656	-0.5039371660815269	1.125811802891513	3.333586704185996	1.421932721453139	-0.16406313278621715	1.0139460713830653	0.68575159462125	0.7260316859516511	0.10291358573961755	1.156637835264733	1.0167907706156025	1.0928526012784359	-1.020108132187433	1.0702905834372174	-1.5849562761193068	-0.31204153911926447	1.1927567967959243	1.5996022901095457	-0.2130401641235749	0.7413303015919919	0.23799720702571783	1.3074322549067459	0.7022412957481883	2.689491526294541	0.27390607033774733	1.4130494319342009	0.4772565858184178	-0.025059989200560528	2.041049170972602	1.8255800306215437
-1.9592743297699873	0.9559364412626449	3.8972636985268423	1.186540597932068	-0.05243206298214024	-0.9341807589989678	-0.25527754826670523	-0.09783763784268673	0.9793421398249407	2.325684818805464	0.47392648452994324	0.919094155978599	0.3640002558785099	1.4009231763585188	0.615144501033615	3.376450251059347	3.1137438010551968	0.3413069395943288	2.45313054255127	0.5025107016905679	-0.6549868749387822	0.9962383552869187	3.25195509848207	1.425908538463656	-0.20665784846411234	1.009907029674622	0.5627907199005531	0.5880236411173362	0.021224339541688876	1.0175605472317522	1.2444365857915993	1.2126658531803212	-1.0229951852478505	1.2423928043904806	-1.553203186481413	-0.38466872305500677	1.192373906380593	1.5270936911547357	-0.3100151450375711	0.672378739325487	0.20336632437966298	1.25564516011067	0.9031524394509901	2.7973089359835455	0.20559466422958406	1.3384085876965002	0.4032266902033303	-0.049773312196833036	2.0419749645692185	1.8741508149491497
-1.9756973144202863	0.8965889688634483	3.8733343246222893	1.0740635924765152	-0.05742687374011694	-0.9703190872947773	-0.21579923893110736	-0.07629761689854449	1.0520901775096867	2.348695470751946	0.40426515516776584	1.0447072544929994	0.3447594916164768	1.3559001467420586	0.5985618310500878	3.386672950910051	3.0566509036584337	0.37212625547593103	2.460184150205618	0.41012120328268153	-0.6986269958209399	0.8146403823209827	3.103721260772301	1.4642407326949702	-0.23507383807022225	0.9769847955581552	0.5710592830506191	0.44995600484739384	-0.10503862327933895	0.907086472773478	1.4540270657102066	1.2026616084601363	-1.0764998480507857	1.4351037536971556	-1.5185150606440512	-0.3727846508320808	1.2784800357065613	1.381158234345029	-0.3632349055459479	0.6455401232543434	0.07787326885429409	1.1716002460168145	1.0600273027427503	2.8671622502152845	0.1761128432883706	1.3015160033192934	0.3738549894983495	-0.1655046632960002	2.080143189277549	1.9287310559039372
-1.9886577342683949	0.9115553783106896	3.784363300025299	0.9075986597176724	-0.008153764619424653	-1.057591265346682	-0.08882084327421046	-0.16512448784541864	1.0707741613292678	2.444957897469886	0.31616962108050584	1.1596771203093037	0.3268718228480073	1.3018230504169455	0.6802596479744246	3.391104591236386	2.9963608942113185	0.42128973031547756	2.3808899621902393	0.3199587399674331	-0.6444971603235883	0.6725540273863435	2.9747852284005	1.4705204620027916	-0.28441728390508	0.9949500947381716	0.5720568579469654	0.3448914599213802	-0.20144188704466898	0.7367803124406377	1.6257741232504312	1.321829159366435	-1.1116730563660968	1.5328275163990024	-1.4817118381525414	-0.3922740184452505	1.2973626478463847	1.2542003799448502	-0.44142354465189165	0.6103160865673373	0.014377081399676936	1.1973856340614684	1.1769783952984112	2.879254343936944	0.14816032849364671	1.1789133072775535	0.3806879786395368	-0.24208245339080628	2.043749658606585	1.9981772151464323
-2.0181190493424546	0.9391971364437974	3.680001639239124	0.8069445992484636	0.07334848565153088	-1.0829153909447755	-0.09621225217495918	-0.21693874753450038	1.1261895683258856	2.5145195920605956	0.274888754950622	1.3006907759624877	0.2152655217804756	1.3108259661726667	0.5870664180434436	3.3500415177516034	2.9761439525732634	0.534939400924331	2.3352043969510796	0.25907083427732563	-0.6088123344181603	0.5817047197521781	2.8901138285178463	1.538357417433398	-0.3329046287513419	1.0409681462833187	0.5961182187781419	0.2970149420342433	-0.2681382670839615	0.6142203188502727	1.7888897124508518	1.3270926111878978	-1.1243861644238649	1.6900572526863278	-1.3942247647549193	-0.4227535015332771	1.485853780709516	1.179506509466846	-0.6252254983296954	0.5290800605651339	0.006786960825036159	1.181077213862719	1.250540442422813	2.815960187646134	0.03681155116194159	1.1641450752874374	0.3919809255835546	-0.3104555765645146	2.0024225092690022	2.0719105194157614
-2.060817221222177	0.8568706060220667	3.5226796936666283	0.7445925175586494	0.032311800204832056	-1.189776335718952	-0.13332616789387242	-0.2971332828353271	1.1700400007593663	2.5609896746315166	0.2549043437330435	1.2996230480070063	0.09100948194451683	1.2642620671207914	0.5687031263258454	3.3266619370516706	2.9276378482658867	0.6716698693607811	2.2102766959217006	0.15544645599172505	-0.6132692546868584	0.4630358080654027	2.8188123408850663	1.6300658571108912	-0.35543202539100077	1.0459065626094766	0.5707698240506593	0.27776093791836676	-0.319630731516329	0.5499952523369714	1.886927946638443	1.4998667995747041	-1.079571688626417	1.7966844404228108	-1.3210530764516646	-0.4761479708948359	1.57440045175087	1.119487434634647	-0.7698661950953604	0.6021780152169014	0.045916925631049724	1.1786045551373066	1.2746951791177903	2.8176750392326033	-0.05196003059607466	1.0552780981224337	0.45820134872360924	-0.42766029180468657	2.1193754614767415	2.1096988877662226
-2.1086617263244487	0.8450884458192348	3.3623178936794225	0.6659202258577925	-0.041996776499970266	-1.2859515611397583	-0.2416901150360637	-0.3177034640371268	1.2163508740951614	2.5831747337316857	0.26433413738005485	1.169120288162425	0.04054185219477617	1.1923527240617813	0.5005777868398844	3.3072700596207114	2.874605149917359	0.7372687504315582	2.086207089397795	0.13144509090840661	-0.6030995262759444	0.3597161902434126	2.763517884117266	1.7114551911779325	-0.37132859409482694	1.1030918644595769	0.5218227198852626	0.2566440912559022	-0.2920391529177718	0.46874827569468874	2.022010723457709	1.6473499571420465	-1.0473010157444134	1.8410209484398874	-1.3011955921388836	-0.4392873856714109	1.6292638814529787	1.042676280723856	-0.8913068900732842	0.58629057163995	0.10704003886661936	1.1143659687074163	1.367788702992988	2.8385505191288565	-0.027675273848286903	1.0450686427316398	0.4931420744571627	-0.5271426384267934	2.1703971461194875	2.0886065601536075
-2.1126278422650864	0.7958747130508195	3.2333319237465354	0.568822779918748	-0.09335504003795081	-1.3653313594757233	-0.3485540149218655	-0.34955067181872324	1.1623523478114766	2.601708593476434	0.31321680419570425	1.0415857425506994	0.04650583590010596	1.0963864450530223	0.4130524367971007	3.3063026743912394	2.8301725702294442	0.701010436143746	2.1065416865646487	0.1963478898700673	-0.6098843340457953	0.272485401781423	2.664535071997727	1.7995231577723056	-0.3599153056084052	1.2004466725604195	0.4260410779697123	0.22828364962897002	-0.2038819810125248	0.41091329625878875	2.1872322871478507	1.6890584024810693	-0.9874290938462028	1.9288361530233515	-1.2523735353464767	-0.3964764077843138	1.6771242094900605	0.9460484730277091	-0.9978866622306046	0.6074712323544865	0.15166411039272823	0.9867966831948296	1.4042091339757232	2.7773185166839696	-0.06394922129328548	1.0132411194636322	0.5243052593894026	-0.6663688292597706	2.1939695119815004	2.114654193862124
-2.0949569648951334	0.846527051959985	3.068694376097792	0.5036761122509559	-0.15309171206923597	-1.4947832146324742	-0.5740453813401099	-0.38886064947223575	1.2082888390681212	2.6165807590414443	0.409108814106059	0.9497631302362537	0.15043815997861737	1.0191953827163318	0.36112448182249085	3.27215154628461	2.811940113660156	0.7326538418914794	2.0945082980043934	0.15610686983894032	-0.5519315452165648	0.23210724969009705	2.622074529676337	1.9246738286413851	-0.3829212178010761	1.2954080900893699	0.43387805293354875	0.3242684173585444	-0.09777604097833434	0.44456578261733143	2.1817715374587356	1.6952270942906367	-0.9557552514896823	2.035947534743643	-1.1070179423750568	-0.42081062479925757	1.7244296859841861	0.9060618232373387	-1.133410808745186	0.5989777733820617	0.17727488745959244	0.907339155539805	1.3579988498679105	2.799288932305731	-0.13448342454923518	0.8891473291158898	0.5829598725054772	-0.7257452216103586	2.2877745485476018	2.030513815092699
-2.0633268593912426	0.8992774037825922	3.0125059735885533	0.46282224192998306	-0.2511847269394813	-1.5921936899646518	-0.6932597314829412	-0.42731789743714044	1.2177468911576839	2.6236532711243785	0.4741324019801402	0.7428121836744541	0.2848390179293386	0.9969107299433425	0.27248840688395026	3.2864668599029203	2.7184653316839937	0.6530493475101236	2.0221710492252076	0.11921635015061346	-0.4652045241652812	0.2146290886407057	2.5200980915035283	2.0339779993047804	-0.4255596798910205	1.3608468629198276	0.4562417730832369	0.3564101176922174	0.02041274722847708	0.4844926702230493	2.25875541871408	1.8295603113443448	-0.8951935385313368	2.086607740778975	-1.0716538639313336	-0.3505271622508425	1.7464159867689237	0.8793867099548477	-1.2996271024289165	0.6679125824955462	0.20406307099264637	0.8218786846730529	1.2282363434659356	2.8172518532966735	-0.1558743320776008	0.7842177592334408	0.624836886318578	-0.7576592662797523	2.371055987802002	1.9944797022980798
-2.011558237707348	1.0227092193610299	2.965996519983692	0.37247094547669024	-0.33005381138317336	-1.7048982231385914	-0.8058252468598622	-0.44182609043124205	1.153798383837314	2.5179943784167738	0.5950975549847806	0.6360357981516633	0.41820824699329134	0.9159244800733713	0.1646461371130623	3.232848760534734	2.5899863241844363	0.55736346593814	1.9738448663414174	0.040157945880923515	-0.46166097223763003	0.23664340939037162	2.461035397046909	2.145916025204398	-0.428708732145261	1.4493529635601812	0.44117812381137667	0.4061483766669346	0.07030377339852904	0.5440074457249903	2.340220982334489	1.9522512679809552	-0.7911188440587431	2.0690743309824056	-0.9571797635291418	-0.25777884424978537	1.7531752290382883	0.8264307023996821	-1.429266640307696	0.727362899220421	0.19631341821634943	0.8257047510141151	1.1285800604425302	2.8038207413153375	-0.23217037394028833	0.7158792485794768	0.7251276389740021	-0.7520015081531596	2.5808032929351508	1.9348070624383975
-2.0339281904199162	1.0862128947616196	2.928076302958048	0.2706638998956449	-0.3336198819894125	-1.7885021485108432	-0.9069627212027573	-0.39201638390658033	1.0263284207650207	2.341728206764309	0.7184526921405854	0.42869264106495886	0.6062638118325431	0.912595263255905	0.12017618179642262	3.1273562847176963	2.428539853471215	0.3975544874901736	1.8811677089438317	0.002157717195750164	-0.4111198173475918	0.22928066407873712	2.4410792248178472	2.2328816615410942	-0.4604957400413096	1.5101743496091573	0.423881373680863	0.4021325572578952	0.14633657367265465	0.5037513909118332	2.3301046290041127	2.016760675911549	-0.7369146795890028	2.021532367561512	-0.8728478345935995	-0.18372896424091417	1.821363665909829	0.7586412603210927	-1.5694107534560686	0.8363409907844035	0.20384522893212903	0.7694763273772264	1.0610662427792548	2.767489489298113	-0.27451746515633085	0.6703982942876668	0.8220652447501633	-0.8164936716996781	2.6496611140123707	1.8495792581840518
-1.9388342299573886	1.1354338545056237	2.8367708133392693	0.3027418928828504	-0.35090703514824295	-1.9131464963758043	-0.9978594439663698	-0.5455185038530382	0.8842640688411576	2.178393657685192	0.8707302644603635	0.2519005391479842	0.8016605077576477	0.8730383486764317	0.07789740683042097	2.968308655831649	2.3377629871463927	0.29761469359654147	1.7620591161970338	-0.06571427240935371	-0.4464983695874952	0.36143769038122003	2.4149241573152875	2.356668295531892	-0.5256817547109068	1.461356906977001	0.27895355984904974	0.41114875022980646	0.20470178940030062	0.49615531435642374	2.3041429892896366	1.9807838373383906	-0.6541270128890503	2.001407972186505	-0.7613925143973215	-0.13532870224362664	1.8591112305101312	0.7247879056981222	-1.7348953413828034	0.9185618943930793	0.19426102512498106	0.7664403622812402	0.9877171587557989	2.713360228846691	-0.32588515212052327	0.5340620658327866	0.8531095487727486	-0.7438707085647983	2.668087789883889	1.8414295565388172
-1.892877666630018	1.3055946372453882	2.699046768070558	0.3037939725378616	-0.4332690982982884	-2.024152226092216	-1.0685002363895173	-0.5511013411577281	0.8544151668721689	2.013910475072198	1.081712515877728	0.10849981089020846	1.0573713146699908	0.8576454248691003	-0.02771958350038225	2.8431415963978703	2.349625820669549	0.17560017230257952	1.6475395113577682	-0.12611320582249858	-0.457804755549693	0.42882250736847255	2.366349282766516	2.4122162094978226	-0.5662656396091209	1.463851637870576	0.2154983663111575	0.39605337969656745	0.29677054986714524	0.6388364033062428	2.302150529851978	1.852187361483287	-0.6565066315030129	2.0702417592076787	-0.6382923065620023	-0.10413641358085986	1.890339906270981	0.6243926344982845	-1.833787620509251	1.006199404059366	0.17943216746898893	0.7303516774250136	0.9760009634444419	2.58862314934095	-0.336687081283055	0.5998618706498298	0.89271394048253	-0.8074176639626772	2.725682301489985	1.7910725726998773
-1.870258011845993	1.4679624408078733	2.66579193730857	0.26920128920457803	-0.5435831321812719	-2.139681798324741	-1.1335944491542924	-0.6658707176973218	0.7740403523701862	1.7922421941615059	1.2174354417285003	-0.03524973552100693	1.3347648471468712	0.8371576573259286	-0.05775569479263165	2.7014925454688137	2.312790866668459	-0.041751572682522164	1.472524621585821	-0.1775480643474794	-0.501071792904443	0.46510508682261725	2.376486248476053	2.481666830897757	-0.5879934420869799	1.424684942903505	0.12662811545792269	0.37994300217125465	0.413839836375044	0.6933763263349846	2.1746850184371107	1.7883592532819594	-0.6188847123723075	2.135068559548775	-0.46202268614514946	-0.13232534072170174	1.8267142890502481	0.5145104506517499	-1.8804927275977428	1.1361772482591603	0.18203771125473783	0.7306230667973159	1.0352759081920824	2.506906348431798	-0.29882199590666725	0.529414604497173	0.9655484050799897	-0.8121160345323796	2.77858648437462	1.7319479047767203
-1.8152475866965816	1.6850653864888439	2.6767376989395717	0.2188434291696384	-0.5152441142493539	-2.2158536624420697	-1.2067453429656256	-0.7096448861890768	0.7040349252315752	1.5784485297637292	1.3364021062004698	-0.14962795034766324	1.66749567011906	0.8189291891981728	-0.09376084598619909	2.605310600324919	2.188829227814591	-0.20470424846306018	1.3791675983902247	-0.24384320078320867	-0.48357309680321725	0.5907267575167436	2.3869824304678486	2.5806002992735033	-0.6546480576530286	1.3890657914629707	0.0011478370333350084	0.4010570200867224	0.5152774818945455	0.6820774396239969	2.1163988230372843	1.6356583271793492	-0.6126590955398348	2.1758509631784646	-0.37364203122866513	-0.04754103907802619	1.7135240548850414	0.35900699910233946	-1.9617049817107763	1.2551023750783616	0.15503918418275725	0.7318623691265419	1.087947835897024	2.361472892431561	-0.1862063134423188	0.5565073999399297	0.9165715674967796	-0.7041855649468869	2.6158215126203106	1.6643190904021659
-1.8149678850829705	1.8891216078233608	2.703226124918294	0.19913596261066185	-0.42666084164805207	-2.2997575911131127	-1.2730266702839952	-0.7332174343508143	0.6374914146295506	1.4192731395320721	1.4294454313712355	-0.20592086111219826	1.8693947381014913	0.8483804135012678	-0.06219262164559787	2.552398162100149	2.133526057137902	-0.39840460371072084	1.2616283625271651	-0.3312250819199024	-0.4675271612607405	0.6650741803439832	2.3720989810234454	2.7434469968795288	-0.747076254189474	1.3412044071127127	-0.0812142566631037	0.44251393447970705	0.5936205168652254	0.6974420770050398	2.0439779766009813	1.4530485404401245	-0.6864920749478387	2.0937604278236095	-0.32348517410169997	-0.012638829910774075	1.677902533887082	0.26597620904701597	-1.9980905352944318	1.3360471169960202	0.13678036109510927	0.8136005584977374	1.1049145842211392	2.2204338183103074	-0.13364775999067496	0.466089004840944	0.8570044778996737	-0.6617321511464649	2.6020514862679827	1.5872759930442848
-1.7852445151848024	2.059396467277804	2.7513873343435042	0.18961036344997173	-0.3137140074961041	-2.335731987321733	-1.3659928925317864	-0.7299603620039976	0.6171033207117735	1.2740801436696434	1.4786979033124386	-0.26076756794466804	2.0927612268368367	0.8232897889022246	-0.04351306689682884	2.534404355103563	2.075813008157149	-0.5096954830436249	1.1885621323673554	-0.4451641149491968	-0.47563886277588463	0.78617615485836	2.4098042064227005	2.9092142043125806	-0.7383258937876285	1.3054523309715058	-0.1779975496424384	0.4144368682156384	0.6374536052158091	0.7302126879340818	1.8382454584315446	1.3089830719494508	-0.7279607852649362	1.993505396674968	-0.2320869654663243	0.020794597214348964	1.5634180789569245	0.1948870503352921	-1.967041760708738	1.4139077203253438	0.10328612806380104	0.8992544137581062	1.0800207327057918	2.1696014645979935	0.023652863589729047	0.42542097399477496	0.8599329732535445	-0.5625854806501425	2.4320989575264425	1.418149253084119
-1.816164337411226	2.197149848981602	2.7993335249221163	0.10111996983088098	-0.11810534250900044	-2.3359113944751515	-1.3919030941340007	-0.70382104751811	0.5284523023408096	1.0985928878829558	1.569151407331501	-0.3117484742278665	2.2490575610402828	0.8784728899910371	-0.07027590654029184	2.497155606484757	2.033360813362238	-0.579698820023863	1.0560627801094156	-0.5392010668017402	-0.46009001687579926	0.8639934992016369	2.5316939464223602	3.0155381784804938	-0.7315632500153725	1.1612997055038983	-0.2780178817980411	0.3252900331046669	0.6000623356826453	0.6899693535441013	1.7506542307045563	1.249055644963295	-0.7433201584361958	1.958596778200787	-0.035130030166987146	0.10673035401722206	1.4501910451363775	0.19719011192458555	-1.9665293857874295	1.513374046926034	0.060598276435209174	0.8950552967467507	1.0957996087121464	1.984909259943631	0.13619869819275995	0.4230095262485495	0.7936498161242261	-0.48882987401742967	2.159332482427224	1.3277426681452325
-1.8499191163711912	2.3347182858100965	2.7855464491463797	-0.024424520006547778	0.03513560962498681	-2.352339141469708	-1.437717478274588	-0.6483888828507995	0.5027918292282061	0.9177868551321462	1.6151838544792358	-0.35844695760901396	2.3525318357537737	0.9111755660013563	-0.12969810334380302	2.370118931533289	1.9292829768657689	-0.6059079352412512	0.9843579481610879	-0.5645929503504231	-0.4482211471581653	0.8859601459356334	2.6889955808546655	3.0949522446536175	-0.7585756817428326	1.0170041643467542	-0.38088769777438175	0.3098091143690318	0.5054855414428776	0.6387907264839394	1.6211334211624955	1.1419742854281225	-0.8338625570320801	1.9573625062119948	0.14579223580359368	0.0839557647614794	1.3637615878576934	0.18412057664633236	-1.8548049714590664	1.553026422472756	0.00617688603553797	0.9376432261827157	1.1520376041874032	1.8662708081139148	0.23152774988736752	0.35973297428922274	0.7909019461693928	-0.36265703567774543	1.978685084558607	1.2029327093396618
-1.8377834192304718	2.3613517384990064	2.8158333642260187	-0.08855877055988307	0.231133742399805	-2.3546670212400516	-1.5215661684364303	-0.6297836339754629	0.45763519346017134	0.783088383735118	1.665383715000099	-0.4660240232927809	2.4496451190395856	0.9939522623675419	-0.1507765398140009	2.3512074337539515	1.9557680621998486	-0.6819070457153458	0.9231138429860914	-0.5288628786329506	-0.39716816535448596	0.8978317175468368	2.773623874783448	3.1678748972448263	-0.8273101433808561	0.8520821965144248	-0.45059974444080647	0.25336910316210376	0.46322867063608164	0.6640468349474813	1.4535664202775638	1.023055557031642	-0.9398804127972629	2.05736431448333	0.31826189609676425	0.06361239082758349	1.31873823536718	0.19271645360774406	-1.8076630116133081	1.4739192936502374	-0.00731537169485943	0.866774782843985	1.1421911242898746	1.7217524375508462	0.43087850479781853	0.23494174637431162	0.6904729059811137	-0.24547024174934545	1.7249818068751606	1.0289270625771474
-1.865254176448674	2.373523498385871	2.8086262018152985	-0.18892127792436267	0.38496927016709187	-2.3466013745085657	-1.6452990141726431	-0.5400609402362779	0.4290119799165171	0.7158009625518347	1.762604178707629	-0.569368393014201	2.4993797220579865	0.9249996249335839	-0.17971194416537012	2.367022415342149	1.987157982789118	-0.7481823004348348	0.8059474710216271	-0.5251809776420818	-0.3819634003555912	0.9569964498022496	2.7890656994390635	3.2714924475759597	-0.9560144316378534	0.7165538292950763	-0.4924641562878299	0.18785019091931088	0.3977753499039241	0.6804838390126171	1.3134368182983165	0.9514938082513208	-0.9985245474267839	2.0836735270061104	0.5186787117254182	0.025328970717869548	1.2703498050073283	0.27753047724693974	-1.6969588700651435	1.4497350328577903	-0.03157362795044905	0.8956428540299337	1.223193464948952	1.575023237899345	0.5522638052856358	0.2610104495432181	0.6464515716799334	-0.13191848722547722	1.6654849585929614	0.8485544530855552
-1.9465024658677108	2.442518777337209	2.883643592980349	-0.3142374150209755	0.5288455078772862	-2.3529151631537317	-1.7549941404328446	-0.46126260407967434	0.41057490270109165	0.6957534492883748	1.801543947264565	-0.6040566044973323	2.504624650348668	0.9049225224299219	-0.24900041893633523	2.395767891966743	1.9822582727536306	-0.7844399535041264	0.7273399946751388	-0.4516407295424817	-0.4323385081317862	0.9607651523542599	2.7940535058501115	3.3261235609842976	-0.9664187072501196	0.7252118355537962	-0.4444561039878421	0.10871361553459943	0.4241525080034455	0.7327752813685516	1.2401460952070875	0.9535249371833252	-0.969535721614134	2.0783928696879657	0.7324287601032319	-0.078637366203539	1.1166752234054176	0.2889376897253845	-1.622700232529055	1.3742114294399168	-0.09119477345366832	0.8457823831084804	1.2502246868959759	1.454245060583561	0.619641437361046	0.304674984428588	0.5696294877287568	-0.04539937212977657	1.5288184466571455	0.6537638061822337
-2.0068458390386588	2.3219391533747875	2.9347541132433332	-0.39561277717745635	0.6206723496255012	-2.318548619610426	-1.897879741551503	-0.452269544650673	0.33860572019295077	0.6888679349846376	1.7601729470616925	-0.6706668477417072	2.417403084543632	0.8294246730110458	-0.2605706749425759	2.417386080610732	1.900330508262564	-0.8656165610391764	0.7299412839718703	-0.40864959572857407	-0.46712183910976546	0.9835122309091482	2.7522448527491488	3.4331885048060586	-0.992730682458447	0.684135205056261	-0.43978320608091764	0.0012681668310403071	0.39856830448593156	0.722532574894919	1.0862577932328417	0.9186803463515402	-0.9557651843873511	1.9859097844048705	0.8999580515373777	-0.1510460582260112	1.018976163842262	0.3874836009301943	-1.5919548731365372	1.3120993094260693	-0.14982057105187732	0.8285870137410283	1.2259100021421392	1.3741979395605517	0.7106142458722196	0.22368413283669747	0.4363365350674294	0.02096424099239878	1.3891751084638	0.4517640740231409
-2.044497029120728	2.1425116359357164	2.950552284123229	-0.47825776700640243	0.789026074636219	-2.251448041680268	-2.026621022023858	-0.2875613673176852	0.24546012645543264	0.6924961456772674	1.7517746963658603	-0.7580015400546424	2.37554976948418	0.7129477428518501	-0.3099413123372378	2.4441835349239245	1.8737152423480434	-0.8598956190559411	0.7312036035465181	-0.4753612283132589	-0.3950971675026846	0.9785467993074102	2.6892602231452347	3.49708001516776	-1.0628239791030434	0.6635928525755788	-0.3994483153699599	-0.018030646639917873	0.356538181020274	0.6766694975870441	0.9799464874549455	0.9251972580227324	-1.0247059419539497	1.8846432516929315	0.9448870406965735	-0.21621758735759747	0.9354965222671383	0.47748181438827675	-1.530357729904771	1.2699729736952334	-0.23336580358256845	0.7408445787156289	1.0813479146232055	1.2848104939783658	0.7531605981908873	0.27381339054807513	0.30238810313712394	0.06927727658396277	1.2930988018597553	0.24665765909250714
-2.0993601035777956	2.01121008193927	3.0096212481398075	-0.5211222752157295	0.8835133607647638	-2.2117040805171246	-2.1435262451536126	-0.19156127427651765	0.16914662973421407	0.744081505571258	1.7647652866737171	-0.8798343952229724	2.2945413972720425	0.5599793117489824	-0.32691465719904234	2.495208688494394	1.8959258944503283	-0.8890095994763948	0.7552060530871814	-0.4987714269369203	-0.41237442700215343	0.8776565357656656	2.5945610357476845	3.50783487712551	-1.0690289501325743	0.6277931394180254	-0.3171372057113894	-0.10671767268153834	0.3655994942763232	0.6937939646691197	0.8463718391845294	0.934693588857795	-1.0031166764233976	1.8713414691110102	1.0672308357391804	-0.28055304482868526	0.9317416329463718	0.5404810338500536	-1.534237699925237	1.1329590649662642	-0.3269148645793888	0.7545357973881718	0.9221212989047517	1.1195973900712757	0.7086141815680852	0.24219358132176233	0.2182717518707114	0.008024522890788876	1.2669466706184678	0.10072542521604655
-2.114827514576546	1.8496933719170066	3.015046775196138	-0.5701432663446565	0.9575687537676888	-2.1520659767122803	-2.1697214708494545	-0.20181109797769584	0.08617238199740622	0.7835717703456464	1.8004281314145825	-1.0134659685551453	2.2060597601832983	0.44631043077752713	-0.38675583530978946	2.509825481756135	1.8584227143044405	-0.9610453899441092	0.7452816294781578	-0.5055162543634567	-0.3491527198767229	0.8354200178060172	2.4357875567647573	3.47204700812773	-1.149873823775876	0.6241913020829795	-0.2631375706152387	-0.22421143151343967	0.3230477393963516	0.6487037989456129	0.7375212962878361	0.9476461828411529	-0.8901556718892483	1.9089527237296928	1.154599177280104	-0.37021076417764187	0.8459146823747563	0.6368068681059612	-1.4758795681480623	1.002531093414812	-0.43065190664650876	0.7690347993780938	0.7671010204564155	0.985677041316289	0.6512771187139239	0.3503796523571968	0.15326823174412735	0.042586104520289415	1.1456231114313569	0.035405493324588165
-2.148599057986537	1.7654562043489261	2.9820400090284958	-0.6739810184975372	0.9723826580351252	-2.092821244677729	-2.2047967085532227	-0.19160764371874464	-0.005007180150405355	0.8157466028368983	1.748029352724091	-1.1300670725472524	2.06095476405537	0.3716282014120939	-0.4636725515668486	2.524602401568417	1.8304636157839531	-0.9620180027142533	0.7262895453617297	-0.5241576033457988	-0.28356444699185396	0.77212329881481	2.313917461773582	3.428904486708131	-1.309196062874523	0.5801249830198565	-0.27456745078407574	-0.27514690132993114	0.2962704960223913	0.6536406068504126	0.7316813522700403	1.0174088922146358	-0.8082337701216377	1.886214471847706	1.169092561249274	-0.4143233653000326	0.9143138667431888	0.7500751666198617	-1.475189738752684	0.9006594555965641	-0.5613723863581752	0.7940228661161213	0.6674348051745176	0.8107433579546823	0.5936784914383332	0.3783596940447696	0.027772826038616784	0.07141228559932364	1.143078640010624	-0.005956738146504385
-2.2095625393405953	1.6470670657375954	2.9985646547918323	-0.7436602433895618	0.9135076167944712	-2.03008736011005	-2.214353652783516	-0.18726404608482725	-0.05181463694633186	0.8465464834066342	1.6175744194140929	-1.210862348033153	1.970025367441372	0.24533918505357705	-0.5245531089812931	2.5123720460702472	1.8664088316447074	-1.0690788026858515	0.7514554388556883	-0.4622591246331556	-0.2538658116778016	0.8116557742279648	2.0981701604593335	3.4372323512885146	-1.4895048597299432	0.5839741704171318	-0.31436183402589785	-0.31787637637407307	0.28599047207257505	0.6392408544126814	0.7079613321270231	1.0817500882294646	-0.8314209309297192	1.8282351896036477	1.0863090392108736	-0.5594961110336504	0.9807562547597083	0.7440421329018354	-1.4795450009552273	0.7227934377736687	-0.5477209351683722	0.8882735637197033	0.5484004278493393	0.7397874897543284	0.573417318307996	0.41888520587527533	-0.048989937925176835	0.005774485603937252	1.2192553054493986	-0.07606866266140562
-2.2748424254069124	1.5317615462105776	3.014833971211988	-0.7738475745242305	0.8816700379821766	-1.9600464236569155	-2.1954340989322225	-0.2321455299187666	-0.14175991615137	0.9323057299278794	1.5310975057675544	-1.3118395347678067	1.9252198853743763	0.13634436787600046	-0.483185803056646	2.5086714662712075	1.9086777485830606	-1.1604728232828725	0.7185841635864416	-0.4094874083995464	-0.22259934913268875	0.898950477585425	1.9440126813689402	3.468947645141699	-1.6204733820520105	0.6745754552063866	-0.28497126121836	-0.4033733393146971	0.2930238595115133	0.6934603978290775	0.6930128322220334	1.102617344459014	-0.6892167008873383	1.7948546271450756	1.012516590217316	-0.627386504116486	0.9650175330054251	0.7727229088406992	-1.4697525047245494	0.5990437405454416	-0.5438252453371928	1.0539383997452048	0.4208834632033615	0.6435602660055764	0.5327898504076078	0.5664517022994062	-0.13683696436923465	-0.06826027864724708	1.1973387568057872	-0.14356996741361597
-2.3583152691106077	1.4643620382191276	2.9611191270863664	-0.7792391217911894	0.8409891296799639	-1.838894605400911	-2.2078596379230087	-0.2790690107859672	-0.2722072364587202	0.9676786852161584	1.3559468937959571	-1.4534737638680006	1.9326249358656995	0.07512641145023896	-0.5114216498146902	2.4273073008180073	1.9217183575938268	-1.2234667149738783	0.6871251442674003	-0.34296785176509015	-0.191879486989368	1.0801802813155443	1.7792883430110187	3.424971280049295	-1.7364472400297004	0.7788394056673973	-0.31874211677813696	-0.41483915208632965	0.2914962688634012	0.7163584199184629	0.7140106303336964	1.0206184787826953	-0.5768292331221831	1.6560389577618018	0.927011981430876	-0.7668795706103559	0.9146419991674914	0.8407898990085286	-1.4465581557933986	0.5375916428127809	-0.5033244522411112	1.1269497856653266	0.2915043161811662	0.5125406902856772	0.460997231150416	0.7232659055997954	-0.24999565532042647	-0.07354026215919851	1.2460553384220066	-0.10889626782356801
-2.4245657285995494	1.3960099600952185	2.920248713277968	-0.7792021047120505	0.7019510066568893	-1.7636735991966987	-2.2083033686142253	-0.3059121285030578	-0.40249726280675696	1.0555169114568865	1.1622840979992453	-1.548628243270595	1.9433383840432685	0.06961424641650267	-0.5223231502686133	2.3920419127838257	1.926801447990265	-1.223301410343821	0.7093475493462963	-0.28351582606987724	-0.15504442582712286	1.2103280678127752	1.7129393290402102	3.447525578120112	-1.8222234248376583	0.853916837669679	-0.3669175602801499	-0.41869425861289844	0.2532599434981323	0.7505658551607663	0.7278871697636935	0.8897497649835723	-0.5028509066014395	1.641804839882597	0.797105245384064	-0.8108975011578726	0.8575194290150346	0.8864071098088889	-1.4737097606003116	0.46253786144156805	-0.4723751127357006	1.276857092188184	0.12779386620951258	0.3573811726834281	0.4099214388854116	0.7191167954568211	-0.3679904094932205	-0.06394008094356053	1.2286713337440176	-0.08816344281006758
-2.4973410885069605	1.2229031993062243	2.9030950465789696	-0.7750042516536478	0.5368258036231037	-1.6739279049793232	-2.1687513092944	-0.2999069591893573	-0.48366339555635846	1.1075182661966838	0.9728995326596783	-1.6978044301613153	1.9326779914986987	0.042280190835028986	-0.49796095499939863	2.3516822918003824	1.9052283732189572	-1.2529266449241145	0.6739586460437959	-0.3016221591174627	-0.07384009942227836	1.358674130982445	1.6900713849599018	3.5515210367644663	-1.8816523615423004	0.838879192898655	-0.3756059303425328	-0.48304199449955065	0.20435068267684292	0.6852613031944379	0.6999812509943121	0.75139943357835	-0.393706937458937	1.5766167546858143	0.6012671827629776	-0.7915387567279211	0.8315597523178682	1.0038200238671018	-1.48022843885409	0.49001498043378067	-0.3290434130871624	1.4007145582159672	-0.0890026995453028	0.32655201003120254	0.38317612694640024	0.7576638384268757	-0.4880302311034468	-0.09020426116044607	1.2018242421600216	-0.0857712398430607
-2.595606353510943	1.0732594170152034	2.895104708806102	-0.8325138695202897	0.42874712909847046	-1.5383829223821457	-2.082369575464108	-0.3440470761899516	-0.6038928349401871	1.1594334734214398	0.8785629562950348	-1.8628531690080163	1.9501061353239346	0.10959593251772186	-0.49874881008614835	2.2484459438644064	1.9020233683302634	-1.2388109519542883	0.5905719373985888	-0.23396299353060462	-0.019631346039638214	1.4764827875635078	1.7247231541841195	3.5358466787023106	-1.8912617059341088	0.8728453530973729	-0.4554719784356397	-0.4600315145046035	0.14228269130814425	0.5905446937910905	0.790346827134837	0.6454285201932144	-0.26660809557543236	1.5887794133960147	0.4874729254367377	-0.792970753282746	0.7519425163465837	1.161811755589552	-1.4340947375839899	0.4864133122735012	-0.24429955650762764	1.4771607114552197	-0.21317850403017893	0.27929172503651273	0.2848922460506585	0.7460939003831822	-0.5379964443098896	-0.06564658807568055	1.1876327182845035	0.04851436096034767
-2.695784530496973	0.9876985960180911	2.9026715648786228	-0.8754930240812648	0.3131062192026871	-1.461063044362247	-1.9392129855291595	-0.41939099774913513	-0.6527137769025149	1.2178928432927014	0.7153097574925229	-2.0492181352991254	1.9130556182801783	0.19674343050032456	-0.4126950849337911	2.1487564542389497	1.8892584961394867	-1.2057736446684333	0.5800971175738193	-0.1360632061652705	-0.06979375440691202	1.6270085046834957	1.7001893887607675	3.4835938388603536	-1.925991330651717	0.9009337398347723	-0.5117754787016525	-0.4782518994744926	0.12628942488278322	0.5856643797363386	0.8590732451195358	0.4562037409522072	-0.14263510707978105	1.6189761151562234	0.36867249096924276	-0.7320861909602588	0.5956405899799793	1.2772048637898687	-1.4030100560532361	0.38495564616504685	-0.15563623655002087	1.6056782317177671	-0.25930675026264255	0.2733714538756664	0.2592963208260574	0.6737862196309002	-0.6322248660912635	0.02778915773579025	1.1046462411760014	0.11182861174626949
-2.767182558483731	0.8977723532662731	2.8159792705047413	-0.9084258208865407	0.15950020276742982	-1.3445633687219654	-1.7800054365034115	-0.5194603685455842	-0.6431842739553801	1.2587706837629995	0.5411034523912057	-2.159543847731627	1.910587268116403	0.3037694308588954	-0.40919729696716917	2.053598214697476	1.8687343488324708	-1.244237651696022	0.4624033774868727	-0.09524850489564651	-0.05990403010473133	1.8470173093087283	1.746964789954329	3.4159643848106334	-1.9096428828205543	0.9834352700887024	-0.5804128994069828	-0.4229987103482447	0.038564929665712386	0.5300585319258828	1.020226240151948	0.18343384186671985	-0.015767785818574864	1.5918764656529056	0.25229548935600843	-0.6846665051226537	0.49563720196344613	1.4262185303554413	-1.3041470361124974	0.3251983441447742	0.0013164936946707061	1.6262719707999616	-0.27248453545700035	0.41145633165857676	0.29970844983867073	0.6915462133979557	-0.7265117789834002	0.10113577680252339	1.109753023229628	0.15787356089305454
-2.8506218732873707	0.8681183204301209	2.7793595321149533	-0.9859967575796584	-0.054942223381775346	-1.2498774538890973	-1.6441847621418932	-0.5390308855281151	-0.5740736361134184	1.3008050038977343	0.3183962568554573	-2.236266239031599	1.8500505382195638	0.38721226424703276	-0.36251659204930087	1.988311859239569	1.8536505197351496	-1.1822790959639895	0.43275110152604146	0.008860696053314531	-0.11181349950609662	2.0806905763705053	1.8296834665714539	3.3766566801277813	-1.7584231310426013	1.0330917144797107	-0.6000692265883387	-0.3963271308110203	0.0268782746466087	0.5284764147057003	1.1113596510238088	0.06709117686396053	0.13149206944658573	1.5862184493861489	0.20755508906172318	-0.628658622614696	0.45910607762862543	1.519807354346238	-1.2819834667376604	0.27446083581441005	0.11924066162542761	1.6617337985870093	-0.4006165648844723	0.5495436323415518	0.2942508403454839	0.6738831331524882	-0.7317826311793817	0.11202542958781166	1.0631231680772748	0.2158374653334718
-2.961632532009377	0.7514612469683124	2.7442302189646934	-0.9261353923474951	-0.19847513268955705	-1.2400393987973533	-1.415830475965601	-0.5982888557244792	-0.4644550573697611	1.3485536559226536	0.22943797452192033	-2.3089968100902007	1.8188405368437741	0.4991343124414439	-0.3677526854013579	1.8583332730423099	1.8116864508646948	-1.2562808610091571	0.35811623683990235	0.10002452365954036	-0.18991294713191506	2.3476365466699347	1.834484268519232	3.347591432984797	-1.5524468476670972	1.0748377365907102	-0.6076644426558149	-0.36557389465589407	-0.06173956852239358	0.45178541517050397	1.1904099116376199	-0.06747465632340024	0.24753420917988772	1.628000729576786	0.1196692359370278	-0.6249403733206331	0.3361632855450488	1.6184801766531436	-1.2019577909382704	0.21154456445565048	0.2760245858295415	1.7280465246588335	-0.5417361574075963	0.6444560070803367	0.19470181876655598	0.6965959101683662	-0.8412532909124912	0.12159151052966041	0.9948493966547438	0.2549022609055208
-2.966859511059954	0.6004817334390552	2.6581890144159206	-0.8919995404701957	-0.37038494955294793	-1.208161721764197	-1.2035835059168039	-0.6196423104151559	-0.34153273723666777	1.4735565388468248	0.2053412473391046	-2.3303143113965943	1.773301118520303	0.5689462815341669	-0.3403168674473819	1.7294846281313478	1.6881392372759616	-1.2079302882183787	0.2735646560510953	0.11071688419159853	-0.21807219154158716	2.5659914670552117	1.812502352009887	3.328558119745537	-1.3392125707452973	1.1250418581738184	-0.6270626551592386	-0.35028864760964246	-0.07595370103958597	0.4104750823484122	1.2359622006619386	-0.21318564468191914	0.39762144992229137	1.6584800578887287	0.07990006449784391	-0.5631347856839469	0.25995800350371867	1.7516950057901262	-1.1526041321088578	0.21322910048518073	0.31591620488255756	1.7449726140445159	-0.6538521362353091	0.7505360092081719	0.12522023281976324	0.6637130045596291	-0.8405283648143367	0.22372622788791263	0.9141357274473035	0.38074693766944645
-2.947314809346701	0.46579664087135014	2.5821752009320837	-0.843086800071913	-0.4901743335849099	-1.2010490436182204	-1.0334382652617435	-0.6263332250012209	-0.21484138436660954	1.5598806268079095	0.16844488915541242	-2.378481696614283	1.682205228277039	0.6161425251328174	-0.35043411420592885	1.650291999567683	1.602032389140443	-1.249191646317644	0.2231107646937251	0.0955208854871105	-0.3499338518828702	2.7090649222032415	1.773832648559139	3.3398657211628118	-1.17153773768996	1.1217620712926677	-0.6764647822791486	-0.3003955585448814	-0.07393581849800639	0.30789867517595393	1.2986583747522742	-0.3583488285624722	0.4899303209675159	1.692140921898563	0.0636622994684152	-0.5419500929521182	0.23379952556333441	1.7835223852655138	-1.116029547000836	0.2289805707969313	0.32049723187189577	1.6437705685954431	-0.7802060205126485	0.7720397700950773	0.09612993712904948	0.5884816674167668	-0.9058472823449133	0.29231523649325103	0.8402999818670553	0.4953356293160399
-2.9673897970844973	0.32921983269338384	2.512974490391398	-0.8172097492606145	-0.6684509904219034	-1.2604510303400285	-0.8389020014235078	-0.6641139798125162	-0.07225813590052307	1.6646834417033278	0.19432625794541153	-2.361609973638792	1.5312788796704901	0.6006629829565392	-0.2967198310672537	1.6084508214793793	1.4840257430587833	-1.322752206693004	0.17161069442999127	0.027998145552973985	-0.4580723887102369	2.8955166163728796	1.765979238422301	3.3964057047811367	-1.0011912147328474	1.0410006111965096	-0.6289180141313075	-0.2436422573497728	-0.008614860822926873	0.175163183292756	1.2609612962492864	-0.39367874177531376	0.6523418425170676	1.7249579244605315	-0.011715614793640644	-0.4755957368872556	0.14665731843225455	1.828318003360176	-1.1022912965732714	0.2217540527878939	0.34988204411061263	1.6904445856870793	-0.8660844551402386	0.8565235318397363	0.04187311628450643	0.5032400203512499	-0.9024681326816953	0.2761269819443384	0.666492383998956	0.614911571014029
-2.9629798643878766	0.19752462752659394	2.4155943418295855	-0.7006909342087988	-0.7580426111311246	-1.236440692773056	-0.7366636431117071	-0.7630616890402899	0.14433156316841175	1.7617357388846173	0.16455682681118197	-2.302646376479061	1.3591597111086755	0.5952953196367426	-0.31640120666560023	1.553469989950043	1.358413373443168	-1.3742730313521276	0.08701520564173054	0.013831251022182422	-0.49275877460104356	3.0364247913886198	1.668547416211312	3.366372761382716	-0.7802369620978402	0.998959209884983	-0.5917022220779389	-0.18211450685414515	0.10450519593944851	0.03602859500491774	1.2347840495584799	-0.4056404679141605	0.7596920013175464	1.7286243465880264	-0.024950332939941804	-0.4422088121706115	0.14358466407677845	1.8858307517978061	-1.015174415174964	0.19780213485132753	0.38779530834961384	1.653993184758464	-0.9683155149401488	0.9569053868754619	-0.057176687783875024	0.48869194160788815	-0.8920041335788491	0.365075762289795	0.49539769969882713	0.7692446658857922
-2.9441745631547707	0.17807311322890687	2.2780458376991732	-0.6357951493103551	-0.85131871369559	-1.2336189732265068	-0.6748054254826593	-0.8560898926891802	0.3085002177798886	1.812773368899941	0.09248383465762708	-2.267134578480335	1.1440974395210377	0.5889262265931035	-0.3007378171920417	1.4590991313088124	1.2964858563011394	-1.3941188440182493	0.034576896970292495	0.02495941193305601	-0.588100229580236	3.2216332270273034	1.5645472359473334	3.3044854774063657	-0.7198681669474899	0.9817591865764077	-0.613287381468893	-0.09422108202749294	0.10330420867309145	-0.014009581931876198	1.2388131582219206	-0.4166067473477062	0.8622373077377358	1.707911119572173	-0.01217904225608522	-0.5240205965764319	0.17492656954636976	1.8863959202859761	-0.8630539791638174	0.07277387334812432	0.42199949894159416	1.5849303230860512	-0.9676779155410064	0.9908658416366614	-0.07378678908327432	0.4513191477765333	-0.8550571475930081	0.41614036639692664	0.3454155999618473	0.856525002380398
-2.8967479340279123	0.12822778659385678	2.1708489757886236	-0.5383738523805162	-0.9072119848111189	-1.3137793365893224	-0.6004054999519373	-0.9085566662170317	0.43734714095026234	1.838780742967261	0.049817805351618796	-2.2114818644276766	0.9767046183342265	0.5353262926339357	-0.30768889565229607	1.3468704075907998	1.2123370265998434	-1.4578351830644554	0.06766558765619538	0.019075828283346866	-0.6511031698017209	3.502782677939372	1.4006167066852901	3.297552676659373	-0.7208722035105894	0.9054692624581892	-0.49548307578329354	0.03706444556900319	0.20033476923900267	-0.001688743424979669	1.2276914939685504	-0.4257204971174066	0.9995268268496298	1.6630891666199479	-0.06835926947189441	-0.5565799172353143	0.22602407262812085	1.7690419012608138	-0.8061443202849545	0.020772865593559765	0.42207386826250887	1.5775975861070288	-1.0788634868295712	1.0716020312552526	-0.16712723018445633	0.49359442142058174	-0.9067576828461057	0.5303996808596655	0.21349365717964003	0.9024685294684914
-2.850507169155608	0.06338210562622293	2.050378620407131	-0.4135463504188757	-0.970147489557486	-1.4147381697746524	-0.5863302760556057	-1.0164234179237732	0.6016924833252513	1.9185947814584061	0.04231786108721215	-2.0801212164383878	0.8425385820886968	0.4246455496188045	-0.30456988782765665	1.3241996905652935	1.0611559609329357	-1.4427156281372193	0.027381343724158458	0.00897464557974997	-0.6200386065243845	3.6803006094086923	1.2964656320275973	3.2949163047923506	-0.5997266935860066	0.8384543032427214	-0.4186732588123575	0.15097219181983842	0.2245992497794894	-0.0424495411287343	1.2787412939910472	-0.2959328723617257	1.2013701712200537	1.5731062149947428	-0.04284833938220731	-0.6783997086835586	0.27349653697252607	1.7003060817509195	-0.7369192726679145	0.002811667385543934	0.38324034911603266	1.5195877892454828	-1.15117690717192	1.0614735023510273	-0.21402340674111603	0.5195614835790416	-0.8806839822070713	0.4701657205531472	0.15230317562498602	0.9872573705344326
-2.873921811806711	0.015453022518585607	2.0457552899516656	-0.336821573765139	-0.9236929337214065	-1.4996447541781337	-0.6128709855013006	-1.0473279871921624	0.725456392487898	1.9187069261525416	0.047594126832396735	-2.022119964106211	0.6910363272182471	0.3855190404529796	-0.3126238163102769	1.243594447659182	0.9677271009253079	-1.3764452267616694	-0.010809291253229419	0.06398965429627934	-0.6423338367708273	3.847588576936205	1.1443640124972834	3.23631887781493	-0.6116840796391501	0.7663832168680487	-0.2535362540481939	0.24829798589115523	0.29529954899745364	-0.034612943544278144	1.20989455005116	-0.11232766393110301	1.29713001248433	1.4586659010854697	0.04656441095860382	-0.849427515905024	0.30026653325046965	1.65266881328492	-0.6940342756171717	0.01448625141664947	0.30188791371949014	1.4250642582572888	-1.240902479586157	1.019349209807996	-0.3258709452602305	0.5327823493723434	-0.8643352621548515	0.5038605246637246	-0.016201900971918974	1.0711251608836485
-2.857397358116774	-0.07783255938623047	2.0558454059211706	-0.26258779458876447	-0.8305363292008889	-1.5727155608516448	-0.6776947492681437	-1.0700700216351484	0.781216815261204	1.8982228281974738	0.16000433607197984	-1.9981887296159548	0.5533225997493553	0.25092753814287455	-0.30118668497529566	1.0848716106336824	0.8671769326491165	-1.346064219412756	-0.038289525824901284	0.005043881460708116	-0.724776262502109	3.954596792687312	1.0184255634466501	3.2248785499785813	-0.6615452749151907	0.7161135308706681	-0.2020601371572345	0.3754630679894705	0.3247992894623367	-0.09900827700633273	1.1792593780740446	0.036477517910894666	1.3523753047833682	1.4274331096184034	0.14284684699860378	-0.9830253263222307	0.38214467564003657	1.6124453243236414	-0.618411264614546	0.025153594330042956	0.20639002237508536	1.366704642335254	-1.174277495865764	1.0227810819395606	-0.40544302217932887	0.4812806425518956	-0.9115832146371426	0.5065022919570699	-0.13869931107646755	1.0633681036913532
-2.8502689374973276	-0.12697708838839908	2.04316142023979	-0.24670804905813867	-0.8167595632274054	-1.575137758896067	-0.7145805377484834	-1.0612212952587126	0.8055695335349181	1.871218545770697	0.2170559032892497	-1.975607788830788	0.4457561187981246	0.19194862957514774	-0.251804305015804	0.9583144318770052	0.8164796944145731	-1.164749637569191	-0.043000193185762925	-0.005449524994464794	-0.6736456167621141	3.9714225999236645	0.9004801360020316	3.14409217307248	-0.7927905277641426	0.6701256309512299	-0.12636225777410423	0.5152975321236463	0.3430199602869174	-0.1784623391772105	1.1629742384310013	0.2090490936825625	1.372893153711463	1.4081884742039574	0.25325324384106923	-1.066527133184011	0.4472740275420691	1.6689530800832983	-0.6705947374231488	0.03953520217633115	0.18873831778094968	1.2541770101443404	-1.130532604700657	1.0375962046281229	-0.4517948052349993	0.3750849920596794	-0.7952036333908163	0.5416549449989229	-0.27520142544504456	1.0544807628738506
-2.8640475507407097	-0.10680287653180183	2.050795785319772	-0.17988214326363638	-0.7774576989081774	-1.639651611868756	-0.7685419685289507	-1.103650423380531	0.7831270233166158	1.8082143172657	0.2225916252587406	-1.9974811571855873	0.3475261281283431	0.12139871852931053	-0.28160480415411737	0.8609175127268726	0.8024528906286725	-1.089048078074073	0.01667257216358516	-0.01557583275577254	-0.6694775173465859	3.923114294775194	0.8393469424496331	3.0306436056091455	-0.9037233813890696	0.6128818182414676	-0.016024749714730814	0.6802802830207069	0.40016367880415415	-0.19102008097812212	1.1730932269322287	0.3679312185462916	1.4336315035151626	1.3105814164170213	0.32225171113647655	-1.0910506988446116	0.4569837347679104	1.622875340900994	-0.6172293593290161	0.09768266904782177	0.1530397272663971	1.117041143080754	-1.105618759677953	0.9672556215919379	-0.5594504073211028	0.35652956874547026	-0.7735100986784618	0.5801619697903786	-0.3981177494627464	0.9524750348757449
-2.8794099633419212	-0.09307709789402276	2.0804631590750313	-0.11481773684841241	-0.7741305255902937	-1.7307442028919293	-0.7982754876416416	-1.1930074733865526	0.7508003076796559	1.7268842364339272	0.23001961160913295	-1.973320627537864	0.28083330260554634	0.08838258930540203	-0.33029371337894436	0.7472649878942959	0.7828162058644444	-0.9039805971162572	0.055927624391627885	-0.045565715553351274	-0.5610912918889888	3.87264671989877	0.7709522800832298	2.9251442589592234	-1.0274631538265335	0.5655362250720527	0.07433608784765519	0.857107010109814	0.5007711927427263	-0.2410974694946153	1.2115747214723722	0.4322315629077891	1.4306267532220511	1.2716291545977394	0.30182302675956907	-1.1973577032638347	0.5006765083301148	1.6163917112175237	-0.5676246835184433	0.16749516156233818	0.2522251513302973	0.9741634866787224	-1.0599569426235793	0.974362112956034	-0.6392775992946446	0.2549429244216889	-0.6954160649112058	0.6201409316554202	-0.5321568068840195	0.9182060518918164
-2.9172711502190674	-0.10842785104304706	2.123701960738494	-0.13862828499092816	-0.7218932326626435	-1.719041531838243	-0.7745742011723111	-1.2528303670691991	0.7070111392529111	1.6850243802596327	0.2131952681584973	-1.9358621368133637	0.22177182248110375	0.03364285810735835	-0.40636731094501083	0.667323740098829	0.7398909532910024	-0.7429212544465393	0.08112474922068338	-0.07383785158870666	-0.4450937310059528	3.7089233057853503	0.6885790635313913	2.7956835992816447	-1.083653101169068	0.5996183512771533	0.13890551900513642	0.9761448267216627	0.48000693157394814	-0.27753693055038886	1.2223259888135973	0.5161085909160285	1.3566866581527495	1.2473762407245925	0.34125946413849495	-1.2933321501454056	0.6146724653654457	1.5854214573181293	-0.5598945453374536	0.25430592260754775	0.17560996930835154	0.7969426873200678	-0.9957439111355818	1.0057367268772475	-0.7366063046025668	0.25033569106157544	-0.5932652343209883	0.652853631287053	-0.5956611726635986	0.75861780366192
-2.8958047131290168	-0.13747700792231748	2.177414501407169	-0.19938319599990426	-0.6775220627320813	-1.7846797016189058	-0.724941681777495	-1.3214189357564063	0.60362056430232	1.5065187130485171	0.26145329618835944	-1.9446691553615558	0.2261971170357234	-0.01933758701976377	-0.4701252913001003	0.5834829138532369	0.7630046178526513	-0.6161590519336363	0.12587608914886297	-0.09583273638462113	-0.458653786870162	3.6460749373814236	0.6293395875535681	2.6562585755136885	-1.1536649342228578	0.5124061486617787	0.1927019846270731	1.0615870296263978	0.5307315918117744	-0.3215995428237444	1.1245691233044632	0.5736224790525758	1.327686912782394	1.2310433904099969	0.3353673413492014	-1.3821523055923959	0.7078745395235864	1.545108017035589	-0.5667797095896681	0.3125927393487228	0.17032081704595708	0.658725793001972	-1.0731515481621925	0.9903526558679061	-0.8056814587430884	0.20964956279712252	-0.5047193906346961	0.6572772084095752	-0.6957501947423586	0.5754422451756022
-2.9243510421673826	-0.15886995066234913	2.1668331998219594	-0.2099435291162175	-0.5842376116064648	-1.8243109720641857	-0.6373586361707635	-1.3946406389703063	0.5383695997137865	1.4041150749625098	0.2922905396226213	-1.9136112420881877	0.28159894591888457	-0.03196645602689817	-0.4558144905873139	0.5864402855935624	0.7221741450759707	-0.480773898698442	0.23224522437643183	-0.14797450716678767	-0.44722761507285397	3.5233603841717858	0.5896002557900815	2.4955235494894104	-1.1967982697648774	0.5186461314333048	0.208898169549156	1.2180672554630525	0.6706406231691107	-0.393462114793624	1.1050643994835554	0.6697637447611893	1.2107550890855863	1.2833679935211257	0.3412700409405697	-1.3776089231148128	0.8202543761976667	1.537335551391348	-0.6077779941506813	0.461547879967546	0.15361081590257414	0.5124510268567256	-1.0312538248942316	0.9145724530602288	-0.909187106124674	0.2030041908031317	-0.37522816318213714	0.6260583164894131	-0.7344713888917781	0.43244916133410005
-2.930426831793018	-0.11542925739406185	2.0794543955426756	-0.2464975071527835	-0.5035573962343881	-1.7956671329563085	-0.5279595873249121	-1.440478062598767	0.5077004418998631	1.32220247141069	0.2521640758999719	-1.9564998590418103	0.3224019110324951	-0.019371771039552833	-0.49493828185780886	0.6029655664735366	0.7199399798041834	-0.36240035073737537	0.16894169238829707	-0.18536775538539393	-0.39012619017884587	3.3836619628798488	0.6391076086972666	2.3571660828064793	-1.2445147000455492	0.5099088886976367	0.20670023362088125	1.2992282639393864	0.7177334577403705	-0.45879374142212537	1.0264011711424952	0.7239495462550275	1.0969350793452946	1.3365381891946	0.3302932458405128	-1.359681481173889	0.9262606268351403	1.4945378878382811	-0.6274800987262963	0.4762949403145754	0.1662683819379847	0.3794240685060973	-1.0117853857372778	0.8790508260951533	-0.9824041532609824	0.1483768751774547	-0.1566462761374949	0.6354958783945233	-0.7700633853060042	0.2524300649499657
-2.8884901188803207	-0.08426237766792606	2.0253188250055945	-0.25787938685795037	-0.5213235295644123	-1.755171580541893	-0.4600847701921844	-1.3954071389121259	0.4570466833681401	1.1575104218036363	0.30281972123807666	-2.0337040017837342	0.4120248379484984	0.011128618801208237	-0.5829115232502682	0.5527312171985285	0.7627902299125008	-0.29625033080561713	0.15732684620994172	-0.28585627635514466	-0.430209438959274	3.377028778349853	0.6407239170812725	2.263401934981085	-1.3611736331033386	0.4877509821802798	0.12325738054525837	1.3835487685272656	0.7614958352420763	-0.4746227325996649	0.9062457588066186	0.6636056509474113	0.8999959163318577	1.3534874426230077	0.3127122493673419	-1.3199017940164377	1.0516466874963541	1.4494900423217953	-0.6424464510908731	0.596256996397071	0.1776085023822126	0.33267569893749976	-1.0294942156602729	0.8409478097341042	-1.042153279367805	0.052330552327123046	-0.005587982058183116	0.7461718597559553	-0.8136053804837559	0.09141685010543753
-2.789215457516807	-0.09132181882291326	1.9564684436882736	-0.2694972262167923	-0.5827007679617572	-1.7635702050313298	-0.39100410680880043	-1.423062081068085	0.3768866807658173	1.0596046215403927	0.3273291248650062	-2.111079536865584	0.43140921875614036	-0.04547035110595747	-0.6786815233469939	0.4969861259385263	0.7561970447829496	-0.19120033602714331	0.17080872662317786	-0.4097598731656418	-0.3670452921366437	3.3055804165076723	0.5901396690926217	2.2499872930424014	-1.4589120173232448	0.42742185999512483	0.021141757768699764	1.4224546788255101	0.7806237739422098	-0.5176568578138281	0.8202268902287748	0.6269910894972346	0.7271898858100847	1.4336801205287555	0.22504823477512376	-1.358868174871571	1.1292521483787068	1.434632965849237	-0.6300211708205886	0.6832358603978453	0.2328812752312938	0.27703511572346323	-1.031299435889079	0.7966693857566615	-1.0627593111026257	-0.07130347495578224	0.2053594512495888	0.6820056483642019	-0.8497598964690276	-0.08393550058074958
-2.6708337348196984	-0.07132609136344084	1.8775901751768287	-0.1935304275552725	-0.6718095553177155	-1.7543686999514665	-0.3355321562957751	-1.430384253566444	0.31419266677364954	0.9964956446936366	0.29222596595839057	-2.1548529088712534	0.6337911940572043	0.01814694719109018	-0.8036652747691942	0.4769651057688889	0.7653199768549639	-0.1230431211553813	0.14652380228602185	-0.4770712670261033	-0.31368059472855014	3.252826969769406	0.4757395768004926	2.181171689990353	-1.5438091374099763	0.4123701777223288	0.049619856855883375	1.3875984953505276	0.8027796617516912	-0.5438305872630077	0.7052630617716557	0.5615414221141928	0.5858297115793687	1.40450562291553	0.10968975810076213	-1.3935296820200114	1.1856565668944992	1.348186206819948	-0.645296591234932	0.775085775067066	0.3159892223139562	0.17089015951074862	-1.1003303479915865	0.6847303571674953	-1.043470532153097	-0.029945777352253344	0.4074766664338381	0.7291524711859746	-0.9126598820435066	-0.19356252396030527
-2.4766692863481996	-0.035417877652335776	1.8842978418079341	-0.15032037169541504	-0.7574453017145456	-1.742411155612342	-0.30069827138037963	-1.429453381571324	0.22908079310904078	0.9499826832690749	0.2420624459027514	-2.2133521254342954	0.7076036181335	0.015832048440911607	-0.8501254553340287	0.5103163520611224	0.7361910571878453	-0.15627845016367461	0.060818220124448166	-0.6035769557861774	-0.36389440152034513	3.277466430523539	0.45773742337109385	2.1057095385808466	-1.5746608871277163	0.3796307791661421	0.0434909110504248	1.3727634821902084	0.9405535686885171	-0.452745355253532	0.6098683093590067	0.5155188684025458	0.45230060995241883	1.361485861224582	0.11660688115289361	-1.4809996018632048	1.2226915764182817	1.1410255160926457	-0.6416078837329009	0.8860463230716311	0.3786275912164419	0.12372631079252687	-1.155774369042094	0.6022071577562192	-0.9987835375829299	-0.06256648461020634	0.46520468034472817	0.7445996794930928	-0.9094858617498947	-0.2642723328421897
-2.291595052085116	-0.03388159784150195	1.9305112126005444	-0.1553998514187619	-0.8741862456916124	-1.6799288344120313	-0.21850120947017543	-1.4559189693038639	0.17628167154236918	0.9583334649538837	0.21365370798689964	-2.262020601634996	0.7418819909853929	0.05931306661683973	-0.9185657136698723	0.5880954496958786	0.6917608351009936	-0.18117703027397108	-0.08115843775129403	-0.6790928747132743	-0.35359416803311056	3.3561822663745824	0.40454020081253733	2.068039942213068	-1.6573228037196681	0.3383608139850994	-0.038365814551350116	1.2870263260864514	0.9909450580300991	-0.38918630208946625	0.5649754306234971	0.4519279973243361	0.35773386036217236	1.3667220402728604	0.1080507494202694	-1.5954836730772217	1.2732281249796575	1.0076438136850847	-0.6743863118408304	0.9845205773009083	0.3708437824433358	0.13990208005656146	-1.1898475622610865	0.6328181548385802	-0.9213476309486008	-0.10809201025790441	0.5291778931930561	0.6867983381340113	-0.9029865446435504	-0.2721760633681306
-2.1341625724305118	-0.043086136750888945	1.9528184212470727	-0.186578804209293	-0.9735880679516702	-1.593729357634122	-0.1254762549849087	-1.4601386103161687	0.12951269613687877	0.9113587712396336	0.16108401295312463	-2.275296559641108	0.8513079708148632	0.059065305887986516	-1.0149408489649718	0.6981018377565985	0.5971092001767683	-0.24236231210559028	-0.21623626603141072	-0.7093161590650507	-0.40013019642398406	3.3394305022044106	0.30805329408763643	2.016456480198912	-1.6950531440037804	0.23502333864109487	-0.1174705521241004	1.1826018790428028	0.9956117911952308	-0.30493368784256614	0.4767724513617602	0.49580369988909423	0.2451260645213674	1.3006615618289616	0.098747423329659	-1.6600480334485526	1.303408127428804	0.9222658805964314	-0.6951890954287783	1.0977895279743268	0.30397326027268723	0.11841404433126523	-1.2535360415102512	0.5207566219126505	-0.8226402213397686	-0.10565513748566453	0.591770588541036	0.7023200194478285	-0.9056210118139087	-0.33151285246574447
-1.9560046443770573	0.03169006567394571	2.0274213673505694	-0.13378411566882045	-1.102683499240416	-1.529750704022579	-0.08925800588748825	-1.4069564520814024	0.17162746475273244	0.8450556696241615	0.21232193542577651	-2.332231242074155	0.8936862334659518	0.08835259263770064	-1.0937762445190673	0.6838089418553654	0.5691282579699088	-0.25604834528097264	-0.2548332388553668	-0.7213917961340759	-0.4681938724457108	3.3376670239960324	0.19582986402467223	2.0063851305707345	-1.7848483580655021	0.12201588077420404	-0.1710432757653141	1.094361886397703	1.049342471317538	-0.2389963823490687	0.40888662585129154	0.4456547342345848	0.17918618340478928	1.243366802685322	0.1259226831222617	-1.6659896531205365	1.2997265699265173	0.7312067561611817	-0.6888911499191241	1.2162600339605185	0.41115300140052985	0.029515125329689217	-1.273223403123247	0.39685799728102567	-0.7632067187351959	-0.15319413018476488	0.594019571749852	0.7415861113556962	-0.890359412024109	-0.3322924446995587
-1.8102201928352777	0.03943168952469224	2.158890552467354	-0.04939515627634526	-1.2306126019563617	-1.4449606767050276	-0.004564284066241142	-1.3207277937775967	0.22940534331866735	0.8854018722797461	0.30862772408398487	-2.3873836757832487	0.8950349076567671	0.1323987510784193	-1.0923846364580978	0.6333044756544111	0.510474577417176	-0.26451399211730275	-0.3404953851465124	-0.7944127627241999	-0.497085921937821	3.3402873045246544	0.09090219909748139	1.9738827862896335	-1.8521849914767223	0.058910813610373494	-0.19609177190413013	1.0857746115766127	1.0121473973125488	-0.12446904424165557	0.4450326157637	0.46083323646385077	0.08411050442863888	1.161075217969148	0.17749182027478674	-1.8204245681178388	1.2440814397122182	0.5310036532455481	-0.696550393741332	1.3798066513812797	0.429115578994514	-0.12748921855511003	-1.1577545776069063	0.35649968220460165	-0.682554646639871	-0.1593859587164469	0.5367546528741982	0.6839247885417413	-0.8364132192270841	-0.3391549380382276
-1.604340490806346	0.005307224788533077	2.361008959307358	-0.009838531082170057	-1.3877768838341757	-1.3854267633646817	-0.008803801531617236	-1.2374036476718482	0.26802218416571844	0.8891871725012812	0.46095472228112166	-2.489498768688244	0.9078919297303998	0.1652158233725871	-1.1806860863418458	0.53285384379658	0.4438445686938084	-0.27753109696451034	-0.4771731973203092	-0.8260423681794486	-0.46802518260070053	3.3383179379975303	0.0056525198883044525	1.9090156505617464	-1.8927313973571622	-0.0903951875803742	-0.18996103718506105	0.9712714891824366	0.9782378669614629	-0.043599128950587145	0.41397170828655777	0.39973980613234394	0.06389996305310418	1.0618566189594978	0.15572088432495346	-1.926034175223041	1.153725820193235	0.2570424254007628	-0.683023937007335	1.471791980877267	0.4636287641066005	-0.21214953671855166	-1.2147328746139359	0.3611970460934151	-0.5598394684266715	-0.19209264717800395	0.43128054223873746	0.6612830198421109	-0.8568854529668203	-0.3423781230774484
-1.3733429574141045	-0.023890851587724242	2.6452085915442973	0.04660883227786516	-1.6366410866067986	-1.3472091061607525	-0.04887063163872256	-1.1439369697879316	0.27932724092353645	0.874609451726338	0.5723818662286139	-2.518242885372619	0.8716969474010338	0.12892833892372696	-1.1937558399787906	0.47528437332157675	0.31735996868836097	-0.18531011681298157	-0.5105298212286907	-0.9103801382517472	-0.5334698581033183	3.304086767089698	-0.1416704866606501	1.909522998735092	-1.8730863753452778	-0.1503994750137605	-0.26171091201171726	0.8603809755990541	0.9383029058073733	-0.0023049008844433254	0.32477522907272094	0.3506385412267181	-0.033442564104753894	1.0119141178247744	0.20670779621817337	-2.072246215082869	1.0323869555011245	0.09196482381128375	-0.6273484851505998	1.648381642205041	0.5606274529828625	-0.3043168784839894	-1.1650321626888025	0.25756324689066656	-0.40345600871687626	-0.21305019622134633	0.23819987029825712	0.5393807637225956	-0.8162212764191077	-0.3156837573700041
-1.2033215228304153	-0.06681908658696627	2.9419748128933443	0.06942831111360472	-1.8103486599048069	-1.2923822321062823	-0.05136026311472948	-1.118641285259736	0.34960407924827036	0.9273514911861811	0.6560061600297393	-2.507270301448343	0.6823681736927599	0.11260313978422383	-1.2571858527807467	0.4371910399727481	0.1730061774356914	-0.2620063737768187	-0.5845708656318804	-0.9256659618797471	-0.5380431704549096	3.176084336873788	-0.28331999591484774	1.9001256235206565	-1.8532550863754953	-0.2833175629778343	-0.2029706558505715	0.696093933747665	0.8675828435612267	0.039859567508535886	0.20350804491145222	0.3736360604358338	-0.04284105342057853	0.8938339777716479	0.29470497348170643	-2.1640515475278734	0.9757632842752277	-0.053681193988021916	-0.545264826567297	1.7148542573023462	0.717680523300763	-0.40211732642609943	-1.131294292835784	0.17654203639070995	-0.37383911612746995	-0.23547178947038044	0.13695948566864302	0.42701447078486865	-0.8676777149651143	-0.2763602423784221
-1.055320281591359	-0.052142851159590095	3.1957559672211446	0.16126274238718338	-1.9377842589171412	-1.231978721739957	-0.06833765847349367	-1.0806598900896245	0.4309501762935669	0.9927474141906034	0.7791547041298268	-2.4501572783372643	0.5167186342833354	0.13411805935693263	-1.2707861775974894	0.34510185547115646	0.02384075817334136	-0.2675357475303725	-0.5760559006085816	-0.9378426335134169	-0.5697997652481186	3.18746318321038	-0.3383869097786073	1.8732792633265152	-1.832990093721778	-0.30709059428594376	-0.2834147785986126	0.603105885513516	0.8997007885930797	0.0770228089729231	0.13402940051507545	0.4238863192327008	-0.005045604318674346	0.8326618886317666	0.32508254869107506	-2.214834120970868	0.9659611234339913	-0.16793853735622125	-0.5005810302525113	1.7756265146828831	0.7775005566959592	-0.4474561700967409	-1.0539702415689647	0.11692196456164002	-0.28128765772805564	-0.27087624899552487	0.010172790197658387	0.41005679458385363	-0.8421614439869382	-0.22368545836881176
-0.9434085777973674	-0.07482022456113882	3.441145822797116	0.2095235170565431	-2.033404429974107	-1.1456935996327124	-0.0257384108872363	-1.1615785484514072	0.5329517874020041	1.0109814218119941	0.8327143390381572	-2.404507855043222	0.22503278590499018	0.08284039823811709	-1.2581485909253505	0.24307429734360414	-0.07496232521069908	-0.22865781770912022	-0.6288124242438116	-0.8849853067720843	-0.5603180233563958	3.1782774950517227	-0.37135318909613113	1.9171880356226425	-1.8177059246475007	-0.3969458032578347	-0.349745267425037	0.4760659817280978	0.9645260248167705	0.19147569175935944	0.07544887680168252	0.4463553473300891	0.04813550158987594	0.8146674337691137	0.36667649543670483	-2.1888271978863747	0.9714395195484966	-0.25734073587770656	-0.4805876603568159	1.8476698388716941	0.8862660734678993	-0.49766150513448393	-0.958415336351569	0.01678404268277045	-0.23998752389320907	-0.36848991168309553	-0.16777577679446	0.3385260358386668	-0.7576415635641742	-0.18016378888640744
-0.9013356493165008	-0.12857468799211041	3.6386482082277367	0.24452293281461923	-2.1144783447182083	-1.073393955899938	-0.03251566844078683	-1.1979310112397312	0.6201982860583949	1.0362876416641957	0.9156393929810509	-2.3299417646685274	0.023116891707521913	0.043691375257158896	-1.27789791108348	0.10978729783439464	-0.1579799779219197	-0.20254817620591542	-0.6464832694437422	-0.8445437410314577	-0.48718418669215413	3.1792775240284845	-0.38945168315467454	1.9643552127783916	-1.835071244665242	-0.5529475767818021	-0.35211966690292784	0.358682493962752	0.9619769458365603	0.184403603277907	-0.05945416785181516	0.4313477690502931	0.1885387247817269	0.8098827723393397	0.2738312958741993	-2.1256652668668656	0.9186794095966316	-0.24501911156190515	-0.4593252618423989	1.8406926051821912	0.900200990330174	-0.5237116853971617	-0.8345020659668496	-0.02730571774469795	-0.22161765805297712	-0.3635928241623799	-0.21722760159521898	0.2725182437242129	-0.7633152265686483	-0.1465362538387668
-0.8805631722236271	-0.15325042964367463	3.7725153806213614	0.2867386827958603	-2.1236271821465267	-0.9912870441104633	0.0031861904142768682	-1.1940115307295014	0.7212376582606346	1.0001756508425477	0.9467997417910352	-2.267119523747774	-0.16873581425623843	-0.06345437249494508	-1.3059057669418688	-0.012433057600288571	-0.23846386551842866	-0.147874000423825	-0.6199428903216896	-0.7838715015606947	-0.5190056227821943	3.105792018759219	-0.3907140045032835	1.938535465579997	-1.8253429952692186	-0.6217552340253233	-0.29973133185070194	0.32103143460714256	1.014243614590033	0.14966809542209605	-0.2400141826781786	0.410500013132996	0.24591112092279435	0.7749491348383584	0.13317471757881677	-2.14373429823062	0.8989891268279324	-0.2168744116436044	-0.39541225632288146	1.768038466229084	1.0529761817955827	-0.5818787946585521	-0.818236509294309	-0.1429161420039183	-0.22696920283863714	-0.35105261335080284	-0.3222176301000025	0.2676129815663808	-0.7253735290974961	-0.15064579313505352
-0.8350033969582157	-0.16942790500024002	3.941006345959771	0.3081188561958549	-2.12328237175101	-0.917304810721725	-0.039229713264481166	-1.1619175634983097	0.7623476849172999	1.0115925704147524	1.0094003890026841	-2.2196091038979207	-0.4673556548986433	-0.1613432660586111	-1.2108003757249988	-0.18789940038612224	-0.2720864343144531	-0.055862004997798496	-0.6233304160860774	-0.8232848726319766	-0.536748367016635	3.146100987260209	-0.3255301468211293	1.962918285538533	-1.8280216795830064	-0.6161924389013034	-0.22740430238182566	0.2624173060347662	1.0012326636683053	0.1318946300155473	-0.41802064938096856	0.3695422481913216	0.3889204473548874	0.7434283326744477	0.09250241648523252	-2.162070406113518	0.9089320457015969	-0.213576289792838	-0.3771889088826158	1.6542263159974753	1.166752035164676	-0.6091605050665536	-0.673426244303405	-0.06817176631784891	-0.30192803538422686	-0.364392848237767	-0.4110323055987407	0.10427980545210427	-0.700130321094427	-0.19101297039252838
-0.7714015617524603	-0.29823669991659685	4.040694646977471	0.38077020369070286	-2.102581892075187	-0.8762498149955371	-0.07436489239884896	-1.1453122852674005	0.7872049279036005	1.0057000763879391	1.040488554696815	-2.0998832164543226	-0.7294828205813875	-0.19781099154340326	-1.1626810950230326	-0.3574791598777813	-0.3269116167512568	0.015315259343252119	-0.6601002967907841	-0.8131300291716419	-0.5987907958090648	3.1700428574685326	-0.27364282704660303	2.0003405855826335	-1.8277697303330906	-0.6311928436882852	-0.2463105636426544	0.20100830909171039	0.9714935964486877	0.12137635716351132	-0.5796739214642619	0.37999085831753376	0.4806048756930551	0.7320308265646707	-0.01602385487833833	-2.2592315666968354	0.9299715097931852	-0.13847141312219785	-0.359603203665691	1.5596277543693298	1.1760524807492287	-0.5556393213704678	-0.639296553302333	0.055415854742083645	-0.2303069023614615	-0.28443524842938966	-0.5168989431080859	-0.005622804931114417	-0.6216848615773285	-0.17035441507554955
-0.7326262711790961	-0.3448255075513482	4.086960465712886	0.37306047637815365	-2.0762834304480826	-0.8425921695573699	-0.08029965543928291	-1.163385918283971	0.7096642116672423	1.0475576336959544	0.9716149576629766	-1.9873534911748885	-0.996826997186021	-0.2377044930972315	-1.1352492715700522	-0.5053320655352909	-0.38237038909810955	0.021146347107585804	-0.659631118570803	-0.7857891460105685	-0.5347586331481998	3.1254520513423656	-0.222292093954691	2.0359162072245427	-1.8427148333770085	-0.6513592811524848	-0.2739609068468446	0.03567743456535346	0.9669918880854308	0.07436645785056618	-0.7074495316767146	0.3763470435568098	0.5537720220705105	0.7164289993598991	-0.2120068539767229	-2.2056101253260834	0.9662359469997763	-0.149550534101805	-0.35791155241402367	1.4440993098443213	1.2386913115729619	-0.45693088698228024	-0.6064579785112069	0.11445335503916527	-0.2094725569510377	-0.26269869786267686	-0.5240789542512343	-0.08551385561819529	-0.6016147790427668	-0.1717502328307936
-0.6823610589034543	-0.43766805395262753	4.0523359640121175	0.3933238386863182	-2.0048103610290022	-0.7878249219980071	-0.04801193177846511	-1.12853732317854	0.5894636588444034	1.0582110528000448	0.9132398555308099	-1.8109376186051769	-1.2222315801661112	-0.3274662909425601	-1.0605060102239783	-0.6655718752413466	-0.4224788209231172	0.00384102856677202	-0.6669030858998601	-0.819520638759691	-0.624324298038489	3.02930719384533	-0.24455290363006643	2.101513625543962	-1.823354852456821	-0.6757717728719324	-0.29721933936033684	-0.014155199419786938	0.9845401630197805	0.04979456811254801	-0.9307646395068941	0.405709679540917	0.6050646944697309	0.7290426323461034	-0.31045960496299396	-2.233529616124068	1.0567508931846157	-0.053667084081080896	-0.38496075760809556	1.3307896840738054	1.2820389561147034	-0.3615320721797273	-0.49659115316985314	0.14869676031213266	-0.25124513733913	-0.20317887447111568	-0.48173729978287383	-0.0813141289547564	-0.5357543608315873	-0.1740464708315058
-0.6619161062237434	-0.5480009762758258	4.000080271268237	0.4273761598771828	-1.8559915775176303	-0.7258419571040216	-0.026219194710624515	-1.1136701806313152	0.45691445845256934	1.0614737237641594	0.8979695351512074	-1.5729187068408836	-1.4130221123572473	-0.3977979267440006	-1.0193503494472949	-0.7926021451307926	-0.4104021632339775	-0.06163759007954624	-0.7269425538640089	-0.807884667462974	-0.6230041459543348	2.9433581560782347	-0.20321123169604166	2.1070835385591575	-1.8461355771731367	-0.6762973090953286	-0.3145948016896655	-0.1342908327145549	0.9968740719813767	0.021377142736892406	-1.1092940862709797	0.4433346710243541	0.649176977709366	0.644503088071963	-0.45124153550739565	-2.288810152378811	1.1713770021162266	0.03526976673806154	-0.4980044732931189	1.1751795027679965	1.2842227042116032	-0.28414518739173	-0.48509050076684457	0.28323179672202425	-0.24689607363969782	-0.12718630820830706	-0.31164469509164683	-0.017683184001751406	-0.5097884648138045	-0.17494356358161017
-0.6895610372543329	-0.6253547999941068	3.9314053602136156	0.48757794657273934	-1.7260612901136654	-0.707382448081916	0.0022129195054738557	-1.1191795452282514	0.2485149466273635	1.0682459039603385	0.8281940877201579	-1.3778490826024339	-1.4895345249645282	-0.43918557667253666	-0.9079609627927331	-0.8852971965965406	-0.40575184638920925	-0.0018152462451855992	-0.7005285990919993	-0.7856380659689844	-0.5800887266779291	2.8761874117900987	-0.15969070690240922	2.132572067266038	-1.8674171411785079	-0.6844727037228505	-0.35100302702791975	-0.15230844909441071	1.1041969503665936	-0.02776675344027484	-1.2650561974260832	0.4248542677593652	0.6664803168406233	0.7120596158673876	-0.5915232967307762	-2.3424174348072793	1.2175943177362318	0.165338216167624	-0.5779670444153332	1.028071910253661	1.2105530246164968	-0.19755074215245028	-0.3818329356021012	0.40618665547182786	-0.20444372388700077	-0.04206462117256092	-0.24466025075868006	-0.01998236052985443	-0.44649740064859705	-0.2640055741938556
-0.6928036348253774	-0.7663103888816559	3.868109907076375	0.48328561274951715	-1.656113191598537	-0.6111267686264653	0.0885067709068974	-1.068604775561389	0.03737071135209189	1.0762642595861218	0.6304136540831642	-1.2460715343268398	-1.4838372342410693	-0.42560852800865573	-0.8060939085485105	-0.9120255204127407	-0.35689128188721564	-0.026195298791919307	-0.7704851372555849	-0.7470223302139483	-0.6402296025296159	2.648316665802888	-0.118178260014523	2.1608062976365714	-1.812452093373377	-0.7420241407431579	-0.3095206760160537	-0.23638243964644395	1.1277131252959294	-0.058698259590636126	-1.4063500043738209	0.40978119254907436	0.663166543064454	0.7195559101826128	-0.6136343520390733	-2.3645503602325944	1.220532187186118	0.258795848324707	-0.7329049093737385	1.0256677678607329	1.2120288630035905	-0.1832298491710278	-0.31353679134449197	0.5492862104130678	-0.20139396426285408	0.049525821828125996	-0.2017176834694901	-0.029875754318659808	-0.4405532982634927	-0.37352302980606833
-0.7780810392235752	-0.8683881340887613	3.8124185197008074	0.4954411687893637	-1.5585130777547087	-0.526533705419057	0.1576013400112143	-0.9719470201494873	-0.19784030607215286	1.0764810526713098	0.4974374202442443	-1.0512081715050399	-1.4469529581807072	-0.3578732136465534	-0.6972555497199473	-0.9027147688753882	-0.4000027849446429	-0.08852134655312512	-0.8282628711187847	-0.7645452992123323	-0.6785022824796941	2.4278290749258664	-0.09531679360487866	2.0599316910175256	-1.8272941604553878	-0.8313641385962635	-0.3511690126549654	-0.22119106694743002	1.1418642693147592	-0.08911956007050077	-1.5332071291644116	0.42337512984279346	0.6361820020685961	0.6731614103090402	-0.6871505513156178	-2.442485898206052	1.245338842642746	0.3791989793221846	-0.7371788458128095	1.0914079195237179	1.13620833950181	-0.09478678503581114	-0.2506770752228796	0.6706324547234684	-0.20360515407114418	0.10839499501880905	-0.1564201216215139	-0.031631545058153285	-0.38286605351142283	-0.4066706069224223
-0.8240697902949983	-0.9400983468697376	3.714875977424197	0.5429875332120071	-1.442325806401274	-0.46410337391737444	0.15335767674083928	-0.9492363166460563	-0.4212122226145495	1.09475908857948	0.3602428003737871	-0.8802453546801973	-1.37591032868967	-0.3564218882884269	-0.589821479907894	-0.9353993586432747	-0.37434675514962196	-0.0826182520919381	-0.7958618363598278	-0.7928212210595509	-0.7738130561590446	2.182216331471982	-0.13522737142554705	2.0376698507272684	-1.8461268028211495	-0.8000326666641678	-0.46552825406742926	-0.30337705662781617	1.1034471931223424	-0.049242900631159416	-1.578379363037571	0.4171520262113712	0.5759898901396263	0.6142427015162639	-0.6734413277595628	-2.5637300314812776	1.2688193340909024	0.37469556572380014	-0.7359547084125537	1.1897854210475756	1.080484485156764	-0.11105338550551588	-0.25798412170529433	0.8077963974535202	-0.20697297092093225	0.21286171419526217	-0.09020630524941015	-0.013826804781163684	-0.3646923561227014	-0.43372886752286055
-0.869143749445412	-0.9645879391500671	3.6127903092911433	0.6405124198214261	-1.343606415388504	-0.42337413169317417	0.13328409920136608	-0.9152382633752684	-0.6091036847393787	1.0416857624986795	0.2917404307929071	-0.633537418729299	-1.3738285267091679	-0.30486481658470155	-0.3504972932626215	-0.9578134756323429	-0.3646603974252839	-0.07071005037626314	-0.8130351755981939	-0.8253747692478566	-0.771933818116669	1.9642614738297854	-0.08596261317350949	2.00263252377356	-1.837833786714451	-0.8556989020001101	-0.5388507117363192	-0.3180505570962261	0.9918678085854509	-0.030442698682369984	-1.5723792817141853	0.46912276496107796	0.5502755016964609	0.6243374997538407	-0.6584283221214176	-2.603330649662796	1.3101312972060948	0.4150919346894558	-0.814157833905653	1.3857564025078835	0.9630657976476025	-0.10217027480042004	-0.14765091878199849	0.9361313789898965	-0.09777831258400435	0.2633821272894251	0.024879804179641397	-0.012791533743962403	-0.441322229822145	-0.4421551638927238
-0.9562449495386707	-1.0436477671058957	3.489927636680681	0.758859994866737	-1.3024218270300318	-0.37992670799727446	0.21844875855913104	-0.9066149621510646	-0.7193630347737482	0.9933629936082367	0.1795716734832143	-0.4708645992464745	-1.3250902326847114	-0.22796173530940575	-0.2526249175469026	-0.8879378601063179	-0.37244048093351456	-0.1288544331962131	-0.7984551230695612	-0.8116883203907339	-0.8020088632937344	1.7108644894750853	-0.09889557709315892	1.9486959545010556	-1.8567337408947409	-0.8603904439149253	-0.6496470505806032	-0.38792249791991645	0.9519692929872473	0.04436120856946724	-1.5726644207140126	0.4889890701101227	0.5120344306443965	0.6341841800064463	-0.6800291324518564	-2.5432714703875154	1.3017704778408241	0.49251008515226913	-0.8628639467069794	1.588434419169461	0.8695564618781029	-0.19166541515903654	-0.2022571860761621	1.0047680149836737	0.030531493749286476	0.33569291045626964	0.09132117521763024	0.003414310240578822	-0.39807721139097557	-0.5043817229940977
-0.9979583246834274	-1.0641712827826328	3.356563681035585	0.8117048793417487	-1.255498961373107	-0.39689749262272855	0.2989815496717253	-0.9195947160118323	-0.8572142970880977	0.9533601216338978	0.03904833337365293	-0.37183792682355177	-1.2116802801088173	-0.16610350555849712	-0.13275058941186882	-0.7746151959678547	-0.37752879905404846	-0.1596352132624563	-0.8117443748400281	-0.8278004173532467	-0.7465690825871922	1.4799031680021004	-0.03074953950441155	1.8909074462091702	-1.8907669452951303	-0.9107201083289709	-0.7451405368475371	-0.41312225285824605	0.862514794328083	0.09973484447133614	-1.543181588679708	0.5043046880240322	0.45174092282244993	0.6553426951558489	-0.6961292407979334	-2.558171674943053	1.296295717542654	0.5127927931005807	-0.8766150102761483	1.7237834021487894	0.8086712688799604	-0.22466590980741427	-0.1228696758597017	0.9772483814537495	0.1084278304276203	0.29870337710130823	0.19618725105763707	-0.0070621567455080355	-0.3795287213819359	-0.6100074065786144
-1.060840982629807	-1.061863030579326	3.2107096730651876	0.878844848888843	-1.2393383205723514	-0.34506081774160985	0.30863382582424354	-1.0153094084015504	-0.8919720771176435	0.7854453313704888	-0.1038187652463792	-0.3276975667602988	-1.0810177725883245	-0.030918269350758875	-0.007508400115761449	-0.6460207039179099	-0.4008033750134744	-0.10392242187753327	-0.7871392525971712	-0.840509944848838	-0.7241163846648703	1.237118000085959	0.09508415972279885	1.8623852856952314	-1.879009438980254	-0.9286115424066839	-0.8235153976676385	-0.3278197600153599	0.8819262656681252	0.2174578446334389	-1.5246718783449287	0.46967010865661923	0.452886956402559	0.6486703228822824	-0.6850444357116089	-2.573641568705748	1.268318344569951	0.5733873885170213	-0.8832179085559732	1.8526329409731634	0.7696192763805951	-0.28893592474051294	-0.04685637313714964	1.0664912297941493	0.2658871479838778	0.37994816871188314	0.26157066034142684	0.006714021989277985	-0.3895145279615159	-0.6357711383826852
-1.0650742709635084	-0.9812045080234855	3.147879341042345	0.9776445281192044	-1.2916432911850821	-0.31333731573280754	0.3541061810524774	-1.0947229886856118	-0.8297780864340345	0.6522370250758419	-0.2067489845342494	-0.29965627447525184	-1.0214515818065462	0.08324461040491421	0.02330879716917007	-0.44868398973580187	-0.3954321447653677	-0.03451365259068361	-0.704318968948157	-0.7924627399194142	-0.6260005810689522	1.0094257247432465	0.20626772342532806	1.8320913711299565	-1.8625654259211628	-0.8886278648364344	-0.8888771897745545	-0.3041019681054242	0.803095133133086	0.2694126042291585	-1.405982702098214	0.49142231728233365	0.3961327242228674	0.6326778576908857	-0.6820050030467826	-2.486721765414201	1.2308189244345649	0.6116159026616559	-0.9397667644415584	2.0263645663436565	0.62920460941265	-0.29626516494462873	-0.04329523279896947	1.146366435451841	0.38889905031611943	0.39212041838288353	0.338782002634728	-0.07555442345488894	-0.3747756939811829	-0.6348603363516815
-1.08082914816325	-0.9004244408781916	3.0859934263679762	1.0404833456383602	-1.3019532208105662	-0.2579839728257257	0.3464955519160795	-1.0843854331289537	-0.7197213097881495	0.5730035202856585	-0.3325609789347554	-0.29516718483682836	-0.9142458538951166	0.2422214023260544	-0.011046701199141962	-0.31026220660880954	-0.38446161199239826	0.06890528801520361	-0.5783502234155758	-0.7909436402763588	-0.6337929840292513	0.7672116731199718	0.3095812941541207	1.845080748428753	-1.8245847659096461	-0.9036004266446925	-0.9349391596265668	-0.1878531082836932	0.776312129645217	0.35681092077697024	-1.2460674265442	0.5751857163444231	0.4144027042005038	0.7058256072694479	-0.627073207740613	-2.3958997853920727	1.2233004458039418	0.6487586288163498	-0.9315362052466645	2.2342964029606494	0.41730245581163317	-0.3391504901314517	0.06391575821734181	1.2463261501928489	0.5258823882312541	0.36166804775663597	0.26799205996175324	-0.1666861191370836	-0.4232975821267543	-0.6613732204619788
-1.085339755793981	-0.8239794640900552	3.0344181393685856	1.035855367686828	-1.2861235584696893	-0.16015987190285053	0.3647736612039358	-1.0755270192399389	-0.6419296989690569	0.4560067190403537	-0.43096473607495456	-0.2840224095137454	-0.8597913207068453	0.38691964773249177	-0.01690061070511183	-0.1957783488986695	-0.39439305772290506	0.0957860822298099	-0.5366221499046935	-0.7332745045925432	-0.6373437090843541	0.5616164574972533	0.4827807105912664	1.9352084222007977	-1.756345000983178	-0.8833191368932611	-1.044317171093566	-0.07087569591133984	0.731479172730731	0.44545324803096387	-1.0468313477769966	0.6599449320542747	0.38673787475961097	0.7393667969344235	-0.6361497524241625	-2.2627080034668063	1.1980542850776106	0.5988176132844271	-0.9525588020473951	2.460745629478949	0.29790491307377176	-0.4411383189456563	0.026609627757717087	1.3174793876531488	0.7398063700706831	0.3939102604379011	0.23963596344571073	-0.2013139714543859	-0.42578907416309575	-0.6802261703146602
-1.0535564761572107	-0.7257769107935284	2.9293676563606112	1.0201990328262422	-1.2891794282500126	-0.1348360245297538	0.41221181896883047	-1.1418250898689948	-0.5055749238302429	0.25740236380339243	-0.4256679888151232	-0.22169407962662815	-0.8663238334166316	0.5001203066066198	-0.08348379382593289	-0.08077015955958647	-0.3781203724129777	0.10813949559952521	-0.4523878398216249	-0.7155933989356867	-0.659919914238733	0.3928657365876721	0.6323874611542483	1.9883721444959481	-1.7655508003923095	-0.8440547362733554	-1.0989135366580058	0.04096068157624196	0.7981954986589661	0.48268264736598	-0.8729338556849925	0.7580900088796614	0.3576544257796558	0.7756902540100079	-0.6641658811696802	-2.1384550949564285	1.2278971954121978	0.4812373589921687	-0.9045960474247815	2.610981672022008	0.08760017553229955	-0.4871929680123486	-0.030447714548078014	1.3335470839486805	0.8644176773884575	0.4029181211216334	0.18648072699230364	-0.23504679197725076	-0.36925984033835524	-0.6707708127285607
-0.9328349656399946	-0.6471715063027728	2.840886559337454	0.9990511367526776	-1.34804419433848	-0.19477825703852097	0.4577564018935175	-1.1735349308992067	-0.42312982073008865	0.1380427278260274	-0.3705748479085892	-0.23651482690195075	-0.8256829658941236	0.5668241184435063	-0.10275136448309526	0.054618241410021307	-0.34268050321487853	0.14008599069256028	-0.3343418914809865	-0.6641135199453079	-0.5986111669446913	0.26479642463840525	0.7996245468505337	2.1496283084513985	-1.7641585614277226	-0.7507761170550686	-1.117353402584947	0.15549514548581556	0.7903700428093904	0.47439535001724337	-0.7417861186866175	0.7794734467475696	0.3215148236079589	0.8429800638166995	-0.5924818952499178	-2.0162441419056414	1.1188920455506304	0.343675796629758	-0.9710053694886822	2.637902040882497	-0.024160746558630243	-0.6144404652916338	0.026313878637274035	1.352806077220982	1.0671328419359487	0.37882482871882117	0.10032879112190499	-0.18712853965270676	-0.3155461263087722	-0.721760153786454
-0.8707810891625893	-0.6197790788274882	2.846745313488909	0.9409233724257504	-1.397824342699799	-0.28575840678693043	0.5193054007700799	-1.2406344309395902	-0.2629441431376788	-0.02784801062936231	-0.38556771962219966	-0.2476601928337737	-0.8399397724183594	0.692165161793822	-0.21186287109399124	0.25439412468527545	-0.35865191786025963	0.15200790608034426	-0.3059175995113582	-0.5828159955439115	-0.5775786673578194	0.11562535035100185	0.9495422020502078	2.208524249211354	-1.6742436401353178	-0.6802324500881715	-1.0879168291417385	0.3984329692332508	0.8470390140042952	0.5244194061172995	-0.6396252745682979	0.9151770965610471	0.23789142075935515	0.8614664837245174	-0.6844949299609655	-1.9613035590788512	1.1626542891749647	0.208364416230767	-1.0094923838153458	2.673140025543412	-0.13155682080424796	-0.6737037214658324	0.0802567484582862	1.3665595305122866	1.265321433084188	0.32207693887230426	-0.031157165045302415	-0.2024588943695449	-0.15256077876975216	-0.8112197335447764
-0.8110614417666003	-0.6068537424860158	2.8702866434923076	0.8340964426807049	-1.4967363928160817	-0.3116220106547497	0.6043126490943175	-1.2859179900848923	-0.18693370012522198	-0.07010647022630798	-0.36243806840088844	-0.33876681364818023	-0.794862948685458	0.8654226733022539	-0.36133671790298294	0.36756339863153087	-0.3204639058577385	0.22798641034047434	-0.21273868699097007	-0.5425166535462471	-0.5101634043043999	-0.016972149072651745	0.9853528265561622	2.385070151900265	-1.6298661014815223	-0.5570037187196797	-1.076872843194364	0.5656250591508445	0.9231554749042628	0.6574598613935635	-0.5866690162737792	1.0050143715747293	0.16237490554267622	0.877633955744791	-0.6789303187710549	-1.9584667733484893	1.1209844578518655	0.09409630108692772	-1.0507347210382005	2.6659166893347543	-0.19845476569964735	-0.7665698519332411	0.16544560056760407	1.373510505152805	1.3475576613669251	0.26653578487698426	-0.2427536072323381	-0.28370356828489807	0.09012063395198808	-0.8944481256948487
-0.7536858262435924	-0.5686307065937974	2.8902769288276478	0.6924774315821015	-1.5499340172750855	-0.3966422931424643	0.5753214881891222	-1.2613076807443098	-0.15694373374885318	-0.13206281551087645	-0.29957724194850305	-0.3859793304501162	-0.8498731764679184	1.0221185003395021	-0.48436405150445927	0.42924389190584555	-0.25280816641445175	0.3730738874103824	-0.20548159172624514	-0.4404760634007004	-0.3793231770872164	-0.10428337464798898	1.0177224535176443	2.468721236080058	-1.5618698874966408	-0.493752591929964	-1.0464536450614017	0.7956382377374098	0.976691464583103	0.6755458524264047	-0.5930528865827152	1.1255267489031455	0.07499634479608953	0.8958741025049675	-0.7621071079389408	-1.9947186628669016	1.0928554453678425	-0.035275983871216006	-1.161228470801231	2.631201299152509	-0.22869474814200733	-0.7218102837104782	0.3128911388185668	1.3446848657500146	1.399735975960294	0.2644584524057928	-0.36035044001429684	-0.23558028287862887	0.2143133843570526	-0.8864596079250399
-0.782172773835284	-0.5251604484253727	2.9364337763305466	0.548367481148145	-1.6443280860373932	-0.3893305402139524	0.5187791102590152	-1.2364207874772082	-0.11850419310123575	-0.20201091953788697	-0.20232782202553262	-0.37917910775230695	-0.9435300115868326	1.0828932391418455	-0.6213737744321455	0.5050972082549098	-0.1958887167028573	0.49559503433454183	-0.17494192565385322	-0.3108387237824016	-0.27075309304704914	-0.18057903807051628	1.048261726301226	2.5964671393719803	-1.5341554700058446	-0.465773878685755	-0.8753707642437959	0.9707404304848577	1.0858797337031212	0.7405012657708043	-0.5624578773121158	1.2467905965416395	0.011383811410696592	0.8681214437663007	-0.8330542389182046	-1.8875181181390903	1.0372156390274636	-0.06851867674058229	-1.2279407709040666	2.650192101989476	-0.31033840486877456	-0.7332549306829432	0.3898674320477403	1.3604609028362626	1.4568428390032229	0.23464384070924532	-0.5312932872508281	-0.2078022828187947	0.30833464447744696	-0.8719483607131784
-0.7629720962833783	-0.5284782872185494	3.119664031108987	0.4370762044458981	-1.7161425078680819	-0.44608191576253703	0.518856477026247	-1.2069235090107022	-0.0532542492392392	-0.14773138831552618	-0.10110267697921008	-0.27917276597882223	-0.9979932610576687	1.0848394333833273	-0.7492847976312188	0.5443205314801602	-0.14832131688485256	0.716008683921263	-0.14820797363097765	-0.19880461351086418	-0.25154488696427296	-0.20150227861177758	1.020519617708476	2.7233387720177378	-1.4536357487776084	-0.3920862753713937	-0.7755033842018009	1.1223090753745502	1.1073853545874492	0.8401667966562518	-0.5268168537033352	1.3494783298227442	-0.1037024770391953	0.8414514139151008	-0.8625094457713459	-1.8271273142254334	1.0621298107671637	-0.10427859368402899	-1.3508160734536596	2.656848817991763	-0.38882951066800986	-0.680209532620765	0.44073568740831587	1.2433046623612403	1.5144896083696393	0.14045013210192206	-0.6749752309843619	-0.24846281872063755	0.4594918254223578	-0.818869219466948
-0.7784653598287495	-0.5454890547604644	3.2667167226370615	0.2645390849903432	-1.6959370138889738	-0.43036229935588455	0.5717944121977768	-1.1683654260131917	-0.013278004790538766	-0.08281874097634831	-0.0205086280110466	-0.16178881589354224	-0.9884153297491973	1.1487184139953976	-0.9176327250469642	0.5784248805476102	-0.08523970277023878	0.8351906773182716	-0.22506762832174826	-0.08848378206142134	-0.19786261686658743	-0.2505276122094432	1.0435422014539022	2.8123882016424417	-1.4040860670639037	-0.3626268957211809	-0.7533706894668164	1.180922215137135	1.1336143251411335	1.011720492069401	-0.5354923766942974	1.4092834256575109	-0.1767837358955088	0.813493283259873	-0.8926320857618469	-1.7932692576449774	1.0117327217323822	-0.19183508342275044	-1.4380593979481684	2.6669149954375215	-0.38632066239682594	-0.7197499448622682	0.4993868605244831	1.1432324485760867	1.6064243080241156	0.028585779266959276	-0.8325088092409603	-0.1750277546615443	0.5739600521914718	-0.7932998133921279
-0.8577962373344163	-0.5818243170291065	3.438696362116949	0.08363119264955818	-1.7802790198258822	-0.5622443059543932	0.6342691239857017	-1.257700434206886	0.03197790684045986	-0.06605299925726252	0.0850040044732869	-0.1614115211344366	-1.108020917029925	1.2134952281529812	-0.9414399509779223	0.6055592632095598	-0.025380806303609598	0.8722642740415253	-0.24350910612501248	0.07302986606746516	-0.05953358661182291	-0.30471703406024614	1.025801015709169	2.8970127278100977	-1.390624080201583	-0.3178716276722885	-0.7342037579371846	1.2545258740453846	1.1324265741804844	1.2397988232899453	-0.5562530634841141	1.4208268679921372	-0.2758005302374663	0.6864886668091577	-0.9644138477546477	-1.808069100286098	0.9439434455542761	-0.3377857885901837	-1.4620193697758548	2.752211920796829	-0.253824634395042	-0.7468942617461078	0.5145407781879598	0.9362385094133099	1.60579986023434	-0.05932039870611181	-0.8808981414994062	-0.18652228490677006	0.6956090232142061	-0.8049861767598246
-0.8430840206924157	-0.6186150977591225	3.5552371085405143	-0.10121778794702556	-1.86159993342064	-0.6005162650026181	0.6712919507546931	-1.3844078739991432	0.12853700405492569	0.022867408289269718	0.18477837556551974	-0.08777801353907826	-1.1738918855329916	1.1734479387521888	-1.038082274006252	0.6349289020849496	0.01832194209868566	0.9620945128382065	-0.2528820476215292	0.16484800247294823	0.09477090185987529	-0.38066450325030365	0.9688989306360518	2.8710247800406217	-1.3765144208147269	-0.25952144519986653	-0.6258377604549503	1.2410647056986015	1.1224859890310819	1.4221403711655625	-0.6067065851545526	1.4528599356107246	-0.31093788600497957	0.5253965234905652	-1.0344296003138713	-1.8421518120841127	0.9282069442449691	-0.38241238773251784	-1.5106245964224783	2.779150731112579	-0.15566001009691482	-0.7763986893371133	0.5713269827359155	0.8323720879040662	1.5521587561969077	-0.1924386550421994	-0.9340405280922106	-0.1802403673162772	0.7849542567401301	-0.7675445068063175
-0.8777293448846141	-0.6241645390145083	3.7403761317779463	-0.2245622326110588	-1.9374493284756529	-0.6246508444218245	0.6158661331186399	-1.4338790825070664	0.20866422092088782	0.1218339014556509	0.286402104161908	-0.053298622777131786	-1.2047332765823795	1.174839553557137	-1.050497183099107	0.6716651353099224	-0.0032934772378029054	1.0130909912107877	-0.27733136728567614	0.3169176984802231	0.30656908552058987	-0.35078384203420965	0.9279419145636206	2.8576976685897373	-1.3087801839106026	-0.15922566446520808	-0.5474910111344263	1.2664345734707063	1.0714667119781107	1.6561027967038047	-0.6692593248683862	1.4206391320667386	-0.3858405920838903	0.39851177092279094	-1.153009662758104	-1.9247970029377677	0.8523169394201832	-0.410949059696217	-1.562448327467414	2.757392411292396	0.0516836582716633	-0.8197684664968172	0.6335875385886618	0.779248913550658	1.5778953202119574	-0.3319811255341435	-0.9321542655358097	-0.12513769341541775	0.9048241661942431	-0.7201420194109553
-0.9016140980080574	-0.6296909853475648	3.8956902602427093	-0.36267925359706626	-1.974540651881044	-0.6783638111208052	0.5544140748230122	-1.5945838136309203	0.2990371028867016	0.17821296726055152	0.33752161787801355	0.01010363066694302	-1.3155580302789673	1.1894069708095993	-1.108848853635925	0.6876302272568432	-0.031085391091598587	1.147474398387838	-0.3130774361966455	0.40258505022633795	0.4424799493415625	-0.36363127312388593	0.8968508502377397	2.8193522132079796	-1.2116167704416259	-0.12559250629201518	-0.44684239974123774	1.1828736375177773	1.054604558743887	1.9024688018501537	-0.7321223525715583	1.5179749433006662	-0.3890402824809865	0.27788973565441466	-1.335699652606488	-2.0073827678777802	0.8597438733894947	-0.45172809249418455	-1.6232545833022587	2.8144401440571807	0.15870927167645027	-0.7673961220058558	0.5435448820467758	0.7502799167378031	1.5392600998003858	-0.42764939700986704	-0.8085933699765091	-0.1784316755194376	0.9267005766104951	-0.6975971202821699
-0.8737328764660326	-0.5544428395168348	4.038222860483813	-0.5101164386448754	-1.9843059984406017	-0.634626457789809	0.5724385558530091	-1.659346272013396	0.31021001638707174	0.25027972644050045	0.4254751207210596	0.08216953528297566	-1.357737763804294	1.1666776973783348	-1.1183245708536989	0.6046661214834852	-0.0114185905363984	1.2499122097290396	-0.35484999606504014	0.4778319832414863	0.683553122330382	-0.3569533302637279	0.871740124577164	2.8789899280243234	-1.2192081141547015	-0.05176232372410964	-0.2693906031354218	1.106796214327695	1.0111413695762983	2.0920369505034193	-0.7332629085708672	1.4213363617027184	-0.4175458762668659	0.139204329476838	-1.400609170421794	-2.008731476536823	0.8072801473942854	-0.4230799536365818	-1.626777292786241	2.841597134970387	0.35745720151629684	-0.7189281319743109	0.4886974156596615	0.6335732870458918	1.5449034480206087	-0.529124502143406	-0.7434418491559308	-0.25397881595234734	0.8638830204991041	-0.5589026280515544
-0.8061734663657582	-0.5249742990541375	4.226050283762466	-0.6104645074104241	-1.9139982695989175	-0.7109717808019934	0.5143252633123239	-1.7128549865007983	0.34910642402527514	0.23758718596017836	0.4276387177601066	0.17114068860585654	-1.4643111190995595	1.0699826015811453	-1.0006120793381834	0.5160177440301521	-0.05251434468487448	1.1982135701854568	-0.42284401189815757	0.5200462866511881	0.7703033346959827	-0.3685738715831937	0.8718067739195018	2.7966019856613866	-1.116269547555677	-0.014107757728999165	-0.06741897269624242	0.998467595765321	1.0035055736707097	2.2460466149317115	-0.7067505222025388	1.38259114231661	-0.4139677321989688	-0.039990911932905805	-1.461883723588165	-2.0035438899479923	0.749699659159397	-0.454045451167511	-1.5225916787490108	2.865438560018668	0.47690746486592134	-0.687926461816035	0.39774114612480793	0.49619694471037035	1.547830106873492	-0.5848605616402969	-0.6269245258897003	-0.3201146790707461	0.7968842913871284	-0.42639550697023704
-0.7930145907229076	-0.47988454135597375	4.440999140707912	-0.6524511778757354	-1.8577566313044227	-0.7134677468465563	0.531617696665485	-1.898269405605498	0.43614632763062644	0.2738864844082179	0.46304463090781145	0.23837929322620016	-1.478037369293813	1.0183687559088255	-0.8777365367745222	0.458962997591059	-0.07999010423610838	1.1978278153007564	-0.41652775175078205	0.5067118159780868	0.8682287942313138	-0.3729724645096202	0.9105483088491185	2.8007569546089917	-0.9153556892330936	-0.016495293154491796	0.16415998299016712	0.89586864179464	1.003966340584708	2.454409830684044	-0.6486956812897767	1.2644789148170352	-0.5163309159960029	-0.2616038283628984	-1.4433028408224677	-2.011226226641836	0.7059305334541418	-0.5179838015933438	-1.3468015262532154	2.920223967778872	0.5111224336203531	-0.6387436573772788	0.29007133636223925	0.4282589464230326	1.5791340260958857	-0.662172835964604	-0.5636820124849149	-0.4209079862428216	0.7453255849438212	-0.35894637734533397
-0.7531561225631034	-0.4247503825852655	4.60485909444788	-0.672567789752883	-1.777737895650326	-0.756560097882135	0.6177207762587865	-2.0866220799295934	0.5339465262411315	0.32731374594035917	0.4106895532268683	0.3050419964232684	-1.4953954038897295	0.9849379156844268	-0.7568439152286637	0.3977405214673416	-0.07439724923763077	1.3086405013998321	-0.5205094485241251	0.48362131950277376	0.944129165927021	-0.4199022130891049	0.9009892691386139	2.725914078240519	-0.7064023935762404	0.15522186964758142	0.3256978596855588	0.8467870025874031	0.9901232184812768	2.6281267837858566	-0.6958557799437253	1.1427633687493404	-0.5348864034092105	-0.46269553248979045	-1.411202378408228	-2.044597465471442	0.7902175859569734	-0.5751340727860005	-1.2199974009427934	3.0206143151836713	0.6357596291396832	-0.6344112948379056	0.19136842116384956	0.2996816748802758	1.5865625104232897	-0.686593861532492	-0.35999778104518443	-0.6148494353600343	0.6474655878031731	-0.31600346578656163
-0.7592654410887937	-0.3475038685045204	4.707146758036329	-0.6952875453526481	-1.644893318207234	-0.7941368590078468	0.7223019894347424	-2.235947031531252	0.5369892099745417	0.323688633719671	0.4163552877739921	0.2976895429739947	-1.5383666769302158	0.9211691113753989	-0.5939283823567363	0.3355901175048487	-0.044811098470422105	1.3823967824571803	-0.5793102859875257	0.4261305262534797	1.068778030882733	-0.4474712983737518	0.8984856023167618	2.65380582576358	-0.6547406511332847	0.22744504829352863	0.5375166800894489	0.7695226446674257	0.9434560978231408	2.750573110475547	-0.6697432638599895	1.045286821397425	-0.4245460927243139	-0.5368047961215388	-1.3757032281355246	-2.1653264631112514	0.7789384526396798	-0.5589377988042211	-1.0350175547539242	3.12941110906072	0.7372102072217407	-0.6092167082907587	0.1225012365380431	0.2840021355400951	1.512541650083301	-0.7284182213799094	-0.173647420586169	-0.6952891768758845	0.5779723216858831	-0.33343528229927133
-0.799187949447701	-0.30519430641555717	4.821743741174201	-0.6637918252061016	-1.5073788816940894	-0.9431533040940023	0.6463255243861392	-2.436647048010188	0.5095282977382886	0.32978366786074165	0.4505641464713762	0.21072373793105767	-1.591818963946564	0.8738927642750802	-0.39721100163537637	0.26015902726153384	-0.021785105917001613	1.4706432706542119	-0.6118871888088149	0.3624129251498363	1.2011109063709573	-0.4442576502681258	0.9424801983823136	2.623622596987787	-0.5306173277036688	0.3014551661114314	0.8103850396769925	0.9077328447793729	0.9686298352015885	2.9213146827246286	-0.6858380765990729	1.0127550555422258	-0.3406633503802109	-0.6089625756628987	-1.3403031199869802	-2.2544771326913398	0.8164073578879627	-0.4509443129177811	-0.8319580069941667	3.1865185817510002	0.8320141542754016	-0.5841330960715807	0.0876600733529031	0.1936650087343777	1.445605586695614	-0.734651415439099	-0.03373198616984825	-0.8152740185738079	0.4200891426111372	-0.33552267338096403
-0.7877173598033227	-0.2330723750252635	4.870710806153044	-0.5878054133068389	-1.3074643549031688	-0.9478196505755347	0.6071979566312112	-2.599202170230329	0.4927412657985875	0.3019774809053988	0.43058068347207046	0.25245070855914575	-1.6593688905881543	0.7819975703592508	-0.24087827959386326	0.24227101422040845	-0.01920595185660594	1.5541891563909416	-0.68126525088281	0.2777198799402426	1.258539342280153	-0.358212062388824	0.9225281483073108	2.5430112350914262	-0.4489678209135695	0.34833421536861986	1.0669511573213222	0.9666537547185218	1.0309580655627433	3.02662263155754	-0.6943692733095541	1.0447102640961015	-0.2227030733407267	-0.7039709399894022	-1.3570151662296102	-2.303465684859173	0.9067190879097498	-0.2875644550838551	-0.6943086878874689	3.070001051850853	0.83513743479319	-0.5381851623459636	0.03436563812211569	0.18835820033444736	1.4341476017607673	-0.6874122932676193	0.06572979894532319	-0.9524712846008319	0.3193917111259094	-0.26764522855282114
-0.8150009375252747	-0.19344664887097865	4.923934836759852	-0.5024171865843017	-1.0985289163286616	-1.007224237261972	0.6209357940530774	-2.673173186214858	0.5101920149615476	0.2916621080886334	0.38409499391733065	0.27914263358418523	-1.67933738865052	0.7416410129217127	-0.05588888060375265	0.18465770220018796	0.04811022128051745	1.6828542135613564	-0.7493990169077398	0.18820714379608042	1.2661924760046517	-0.358631511882913	0.8734903558577463	2.466962226063244	-0.2796174376027685	0.42192030782305406	1.2510628237359671	1.1159085846974963	1.0579047012974767	3.171062453217769	-0.6941484595058969	1.0207443118805148	-0.15259154419602688	-0.6980622798268381	-1.3312677351528996	-2.3708038930742843	0.9237667814552599	-0.21387333899278232	-0.4689451176169003	3.0292968640072258	0.8869795801234952	-0.4346661849891788	-0.07975588297908556	0.19524344895597157	1.440880512732298	-0.6296666078040248	0.129498505049907	-1.078793301267215	0.28794471717174897	-0.1810423701143033
-0.8654610497675751	-0.2494173848159403	4.899926613752096	-0.400618278946465	-0.8014760449851916	-1.0866816507782133	0.7027884194610454	-2.7692769911533217	0.5588353709210108	0.3428054859527949	0.2870492631316236	0.3209903084257214	-1.7987806509588609	0.5980741117410489	0.12348482063020882	0.10699654605231179	0.15358678661118658	1.7672631217106893	-0.7805159787471571	0.12356866953656746	1.3064519234922647	-0.4060727842356755	0.8933473019498223	2.4385369098693697	-0.22582088278655496	0.47771887851661765	1.4912505428291394	1.2329802844642153	1.082327302942875	3.307053113061874	-0.6922092440331367	0.9884940182612916	0.025397441391052843	-0.6823101489231872	-1.3165775857386606	-2.3531828117766818	0.9856231844768892	-0.07644954344402162	-0.22175398979691013	2.9311045562523983	0.9683759550088776	-0.2842945718808555	-0.1618761831753588	0.1587803714574698	1.4518624917934393	-0.5219593427494831	0.23526422266347913	-1.2511991580601516	0.20123498118447172	-0.07703937291894067
-0.9114540537152678	-0.24848663795976886	4.850159540456489	-0.2982768113982658	-0.5343662218697105	-1.0905034069046402	0.7231648890818343	-2.7120240095152015	0.6459606072648364	0.3405794137741983	0.17419422099582188	0.41333777503949787	-1.8278437687776705	0.3804412180314776	0.2867427393017187	0.012761110299997153	0.2764564461552636	1.8281392627251087	-0.7811092088688228	0.10277171565959238	1.3719099474839367	-0.42195559739598887	0.8826416085335967	2.3470345581225853	-0.16935281355560564	0.5501979805419921	1.5759184311665482	1.4082943829048293	1.1231935880086725	3.390685810905912	-0.6722495140452065	0.8995849565309328	0.11581020923760739	-0.6466988496003494	-1.2840168609897802	-2.3426717266344204	1.0494291641579927	0.12536386998332694	-0.004085395431910821	2.8752126611765223	1.045907434812942	-0.19601218950754043	-0.1208393158390159	0.15842634721880017	1.4398371739935683	-0.48761590900489205	0.2790397276149449	-1.4257245252525297	0.09964039111387116	0.019229007712860034
-0.9707766483474561	-0.308549375082982	4.7988163710418075	-0.15858013985683456	-0.3177421042724261	-1.0217642756198129	0.7251873725462051	-2.7765540546745737	0.7355634123022623	0.3610438714151864	0.13659344331159495	0.5009077380806726	-1.8374218264090776	0.221231348304398	0.40315893281810267	-0.022016731039025954	0.32516404335001886	1.8579235864813692	-0.7403302445364786	0.02812528289250743	1.3321354950986315	-0.4409292929563412	0.8572805621234096	2.2700120956150753	-0.04939938709199579	0.54318152670133	1.6353871585053628	1.5425608090400968	1.172943952056431	3.464416417864615	-0.6627074928234891	0.8492951626019503	0.28504264290730064	-0.5789456823629766	-1.211231450158778	-2.3371209631760292	1.0661090559259643	0.3292176255888858	0.18744951531803217	2.793718701552528	1.0958050918553914	-0.11199765630011878	-0.14957889914597758	0.18272772116643649	1.399892167764285	-0.4572948296082709	0.41548191138415413	-1.5246036869830328	0.15372672937677662	0.05424800815180918
-1.027846330304257	-0.3888093189851217	4.77021629520372	-0.04363376962744605	-0.178828765068704	-0.9303389658757562	0.7474786426650827	-2.915246144858634	0.8681123166834007	0.4053562181064252	0.15916886095371394	0.6367567808745741	-1.8151978323296092	0.11841651899958394	0.4247212491897979	0.012703254920805845	0.4031794508803862	2.01488353301812	-0.7744183143390023	-0.053180654424140925	1.4371624856441048	-0.4503707430016381	0.8069447033607545	2.2832160185627135	-0.003908508518918547	0.5902096403058572	1.6802299198427757	1.6936209052993525	1.129757149892939	3.5092343198517	-0.6303801627762116	0.7646069995421242	0.5034345119826075	-0.3651040168255649	-1.2322420696582743	-2.266018225359431	1.192941846862357	0.5536239291172184	0.3468796677227199	2.674424563810938	1.2630934131846296	0.07427412727311404	-0.11330267939695522	0.23661215219710546	1.3141732356769429	-0.433346996128256	0.516075544951992	-1.5240801523659733	0.20026465107197775	0.06429951980730322
-1.0597289269546852	-0.4523136294835677	4.715375415008765	0.047098967476672964	0.012882949651821185	-0.9200371193075119	0.8053056047517112	-2.9284456528670804	1.0235640687436525	0.4780210823217647	0.14517999830324885	0.8295020586306755	-1.7343531746421519	-0.01952181963548335	0.4847591063847803	0.02541449805827404	0.5097943736339333	2.055568705298858	-0.8336354515714268	-0.0747586451629475	1.5110794066995574	-0.4851121588733168	0.803950135100842	2.2140923293379036	-0.055569661200074096	0.6079106864153109	1.6582679385779495	1.8390978810812442	1.1548795877953864	3.5541817600931482	-0.5725166758083564	0.7926351043000228	0.7868135437641859	-0.06837153560837875	-1.3213255148272807	-2.2735645251568295	1.3149515326534749	0.737539617637697	0.4679392546464968	2.506204855653101	1.3511634876835363	0.15154659532105064	-0.11523031148693504	0.2597627979917475	1.2837260646630577	-0.5336520477694547	0.6332214355149917	-1.5412901374054166	0.2364719465194355	0.2170308915107051
-1.0468956698717302	-0.48987528760975396	4.688082993960871	0.11187609422483835	0.2039703500774263	-0.8867780071930337	0.8200733076391534	-2.885459002953984	1.0994283437160464	0.488303401439466	0.10937693578561188	0.9915133314747399	-1.7205763952736146	-0.19069131074333606	0.5858004528899647	0.035900998118587116	0.5435427153214549	1.9994904981109163	-0.8147467495479097	-0.12417281239503304	1.5512381337697605	-0.4920586517144464	0.7820914121099378	2.1614872760981427	-0.05895713766738211	0.5562797107832012	1.651011082741744	1.9434599955583263	1.2687209599208855	3.597599248519549	-0.5085549980792591	0.8076157597209527	1.0054703161096312	0.2457472738538855	-1.3233067529514397	-2.3017838523796303	1.3339081596258477	0.8959963403348569	0.5035667224757359	2.241410103419086	1.387286588444137	0.3048232214286574	-0.0801349985756902	0.3191964917437763	1.197796189600814	-0.6268834464729391	0.6573054231278916	-1.4089347783803479	0.2414525776615483	0.36442220548426824
-1.036203215410455	-0.5832105823466539	4.626166071212208	0.1270101684885104	0.3572557620045314	-0.8631760079824133	0.7895178610928293	-2.8364413866431315	1.3115823735468635	0.5086207816139473	0.12256525330835484	1.18114135314563	-1.7869287804846727	-0.29103005543310817	0.5848323887440343	0.13304832967087357	0.6288241160725855	1.8654973421045054	-0.8659184540737851	-0.10481867348363424	1.5911649476967968	-0.5003666929591017	0.7350876671366895	2.134655739893664	-0.04564091786114559	0.6137277807449995	1.6269207287321408	1.9351658965819485	1.3261209521653519	3.5978081435423506	-0.4854829286102711	0.8490970788197949	1.0679680146512152	0.4063114272558977	-1.4098758997221834	-2.242881264350453	1.4439333377604153	1.0249013400699725	0.6383347428928504	1.9932301932896141	1.3764139323028002	0.39163386362464875	-0.16436565862015182	0.3008065010066901	1.1722358575808027	-0.7029227410084279	0.6313851176998021	-1.384390048465197	0.254419208942766	0.5378640414323257
-1.040515384893233	-0.6164470050823949	4.5269393475289865	0.13264525325100057	0.4381474903963884	-0.7168632382922381	0.7965772277208686	-2.7897750058288393	1.4665000814830855	0.5358231963287685	0.0897810913773448	1.415860209629732	-1.8472947217724325	-0.4786177190359706	0.5835694923817972	0.18755132148697623	0.6504874767141702	1.7680456341562683	-0.892620891484148	-0.07140723531579633	1.5291268335674966	-0.46960224654372473	0.6690874816199127	2.1074521881991437	-0.08540426296588863	0.6288128745922623	1.6367303642890072	1.9150013112978652	1.4141823472315278	3.5301296571884038	-0.3704258286187056	0.8380177628746461	1.2048857488221933	0.5761644376998556	-1.4916443388981968	-2.2647707114937643	1.4715323001629148	1.073226323458705	0.7896701101807905	1.6667319551190716	1.303156301858211	0.49676532139380364	-0.14391711193447124	0.32261902480555094	1.130346002146815	-0.8415401010244835	0.7095243926743875	-1.2816055176171202	0.3807137568702474	0.7262654846275546
-1.0602050549822462	-0.6474463503744202	4.448586373514968	0.06120700001508446	0.5086436497212613	-0.6399543129842694	0.8241424044485474	-2.7383277831331556	1.6080830179431533	0.6157725680782561	0.11178443708405399	1.6476681177675274	-1.8194708319529382	-0.571491883241704	0.5217585839832005	0.23945209120864197	0.6890858548078216	1.6903857569941618	-0.9376647153441795	-0.04560004934262048	1.5735019303469802	-0.4975837478705782	0.6772630086524821	2.0711447900752704	-0.019235771569504723	0.6375465603873984	1.659995185779676	1.9024952205598802	1.375824630454718	3.4474317353961226	-0.163771541199115	0.7412076385622576	1.2537488196320044	0.8916344894191381	-1.5726935027810485	-2.1665831664080857	1.4301378819272499	1.0505015140794196	0.9621089176558402	1.461003495784526	1.3670628909442253	0.6492627612905546	-0.16400723307890128	0.28426194750562817	1.0795143458016097	-0.9816714245738914	0.7465528419274479	-1.1107482115055964	0.513599432332176	0.8284837464095425
-0.9907946201907093	-0.6576747108255963	4.326568715226244	0.038718446114581216	0.5364112802719769	-0.5399546844619756	0.7523146054354772	-2.682730821903566	1.685235245659623	0.6797331049652076	0.2211611775485566	1.7798845694000924	-1.7620684267369362	-0.6333801314127909	0.5724342185124941	0.31798389406304184	0.7498027950561466	1.4799626696194905	-0.9518734383935523	0.025140516987043948	1.6045216615777438	-0.39431144599761564	0.6626421993095336	2.0042730717266197	-0.044500891377035	0.625674314259939	1.6656878922235197	1.8382504961235964	1.384384314450243	3.386964211868398	0.04639590194489179	0.6742096105771085	1.3139042730458215	1.1182479890617099	-1.6379468985440848	-2.06582577329803	1.4364436859593106	1.046296604570157	1.0426915189161798	1.2319136087161027	1.3676974629572374	0.7845105114744417	-0.13439530079835027	0.2745782642481367	1.0954987368172244	-1.1414909811816882	0.8160128543343161	-0.9357620342873647	0.5715582637107617	0.9186255958172771
-0.8981764160614037	-0.5681390532544802	4.287321352620851	-0.009065081501326233	0.5463217633561805	-0.4586468828345157	0.6108089959701368	-2.6776541299189542	1.6806469063534024	0.7589411822953303	0.38411533201396314	1.9631699975013384	-1.652024727751845	-0.6195010713389548	0.5956693431342617	0.4288366337674464	0.7815649552271797	1.3740970882450563	-0.968127306353014	0.009581171294140536	1.5572158298681036	-0.2994042202700288	0.5644159202356005	2.0121777343850584	-0.006656735212860898	0.5572484538621549	1.5526120685462814	1.7203664578221987	1.368871110968818	3.2601987763552978	0.2173491649424689	0.685833966305671	1.2969816884921672	1.2888600616157286	-1.6657461500949555	-1.9994022882796674	1.3635307654606028	1.0411666093731289	1.1788228575999358	1.1268174434846085	1.2862867685131698	0.8734522270369188	-0.07927590981214015	0.22736487476799958	1.033431762974508	-1.3064304082226297	0.9117343147538826	-0.7512498501716648	0.612225823557333	0.9703511119494769
-0.918481764989363	-0.5366042547710809	4.21144282293543	-0.058755955788319915	0.5831704054508251	-0.3971115723671873	0.46260343094027495	-2.6935969455622244	1.7160424363231108	0.916562748818819	0.5185969808848178	2.1003151369631086	-1.594864862572407	-0.5573975280130109	0.4805957584666384	0.5053388822881932	0.8543972998255944	1.1364432765905044	-0.9676776034553723	-0.026414282424288078	1.5515272161993827	-0.22519196759987786	0.48802922558015577	1.9742162548099649	0.06140831983075425	0.5160428175632039	1.5924519540835558	1.6292130898304662	1.3725625070441771	3.2504962444023597	0.4496304213242885	0.7052989036316003	1.319534604990205	1.4046324491640114	-1.6601223114510373	-1.9975249235834596	1.2999466225162148	0.9397258743954101	1.3449490070639123	0.93835293950592	1.2580778537978983	0.8996754339510448	-0.07679555398650842	0.2502433550930829	0.9336106815420276	-1.441193092011145	0.9984695100399177	-0.593634402203189	0.7239972228066822	1.0294454331149154
-0.8543409791854192	-0.4374008748550942	4.178676147857315	-0.09710994259487085	0.6312075323228317	-0.43485116227406584	0.3466688012202619	-2.6576001080951785	1.7796447234094797	1.0336281662250186	0.6151060793929808	2.2940104841494446	-1.5763417515404359	-0.6069018183311475	0.4263807931603759	0.5749623150619344	0.9413964999634967	0.9865462282481628	-0.9414449108198211	-0.04117587911290118	1.596220384551384	-0.06517083467651057	0.40850559524119356	1.886979948510075	0.1173804250830249	0.5333799675419898	1.575682550129194	1.4845870662314162	1.4113585269940538	3.243392646615792	0.6247548219373524	0.8120602168591698	1.3929582309789978	1.5601042197424841	-1.6944047865963878	-1.9183041562088623	1.2278030667242743	0.8005695016867529	1.4108561896455032	0.7994882489243221	1.1783326934000693	0.9366364296551104	-0.003952112213636505	0.22400089761405523	0.8698617310423591	-1.5613985079998316	1.0046455349046532	-0.3862760302770019	0.8426871914054146	1.0529822719216577
-0.8262883543769581	-0.29045237121010026	4.136637172620553	-0.14545483518495728	0.751141084643945	-0.40164932613316584	0.15101671124093868	-2.5899219478933766	1.843243131735009	1.1664424668295728	0.7020256924446275	2.349379474396147	-1.5539169039931884	-0.6600143010020909	0.4043878315385395	0.6055301201773602	1.034513305844325	0.7715757559686984	-0.857013156377913	0.048146997997889796	1.5360510588896934	0.07517195311262385	0.3310295919317755	1.7940289367378164	0.1648917862229689	0.4936522133511696	1.5456013033329632	1.2979051598376858	1.5299042031375492	3.2023488591747493	0.7872264821398723	0.8580955803222482	1.4321984415610882	1.613940995577964	-1.6477264972408086	-1.9334896218074564	1.1241199728747746	0.6098772751212852	1.4772765008626143	0.6778511372787323	1.0583651244449035	0.9719828780272252	-0.04114751733961338	0.24798103564386048	0.8575266474082252	-1.7209469726684303	1.0387769315641602	-0.19188256585174815	0.9143537656800745	1.101272002680847
-0.73179794587963	-0.1281093145640266	4.064928785955077	-0.21944587147325975	0.859524081512496	-0.38590607019570966	-0.10268712118976017	-2.4891443219638774	1.875840339904207	1.2057402265407648	0.883037952710794	2.4048214221929527	-1.6200929423859947	-0.730416632358297	0.43289309787798913	0.6430248452642179	1.0753036994029328	0.5774236165549069	-0.6862752480464056	0.06168155962831641	1.4682052733559643	0.32711576236791007	0.21843766485112695	1.7796843709886754	0.17333599632245603	0.5286993423950829	1.6086837371086709	1.0672930879489022	1.6194553366747286	3.1199356881398073	0.9316288447335982	0.8665752671439109	1.411271889187455	1.691831417583242	-1.5537144733138422	-1.807667860848166	0.9553683231664006	0.5351028261657595	1.593900208311731	0.7139163900383373	0.9433593441637333	1.10783583925263	0.003717526198980614	0.2513478509668075	0.7536344167556985	-1.7210400451053225	1.0959727521328007	-0.05716756744329279	1.059471758163338	1.0583009937512227
-0.7220220656651035	-0.07888047084665273	4.037433483506807	-0.2088336466138072	0.9092496925275906	-0.3752662666014609	-0.4257706763748092	-2.4403711792850453	1.9609739346295172	1.3578051334156016	1.094638430587893	2.581788645391302	-1.5824954470306143	-0.6916432746791195	0.3572169595014171	0.721233192486526	1.1559592818594717	0.3839320344428233	-0.6021098652602221	-0.0014653274947732608	1.433934713124184	0.6187891755104781	0.12895064682124924	1.7531182876223466	0.183378192032579	0.5091304848617242	1.558257544859687	0.8815588117990881	1.6106403227948154	3.014260480850607	1.1428424939494737	0.8858519419359576	1.3237347348646746	1.8016650715933125	-1.5176032664522932	-1.7447925790033103	0.8136790023544254	0.37924712356357426	1.7171468025415753	0.7434312898369158	0.9822295552546689	1.135503242517124	-0.020100029668695556	0.22348097492835445	0.668014674107304	-1.6430320469285569	1.1796492411543986	0.027350334504472967	1.2314034398436915	1.0742149399787402
-0.6882397488901206	0.005855817935521119	3.9401133134201274	-0.16421672855929362	0.96659531688498	-0.3506180262734836	-0.7866278053136462	-2.38241242425867	1.913295624574229	1.5327700468034	1.1567257124278139	2.6330222164091297	-1.4691307180657058	-0.7241710607631898	0.2381758842739677	0.6850652428678154	1.2373136367702344	0.24181580891541157	-0.4112561915655947	-0.12548534086225835	1.4328641373353794	0.796102101039563	0.10324277414614484	1.6448115761083606	0.26666509318178633	0.4729975144513398	1.5407166335773934	0.8006453827698596	1.6497926399004608	2.9332068779808287	1.273805755474548	0.8779280903716797	1.253209861462413	1.9406873880292554	-1.358849819372408	-1.7245008713274335	0.6506160158102896	0.23079281991878134	1.6472578985209005	0.7233885448336389	1.0242430480534277	1.1661286002361266	0.05101888825087131	0.17524535166235605	0.579874795676923	-1.6023047304174287	1.3045985277842942	0.21695532398694492	1.4071676763345669	1.0410797411451411
-0.6535103377459446	0.04295867261143032	3.9042077352785602	-0.13969180893140118	1.0216692434131105	-0.4474191610391179	-1.0620244544339073	-2.3180836507791596	1.912703807328219	1.6646474794386648	1.2610792677888394	2.6590599554015757	-1.3947542999783447	-0.6932248973827975	0.27380531143583714	0.713459545402259	1.355562808248211	0.11431030421517945	-0.262341503221166	-0.2323038984302482	1.4396892602388394	1.0445311665081776	0.029364115795853973	1.5876352319390574	0.2872717716366726	0.456731298244167	1.541170889854645	0.6612593751673091	1.6296606549713932	2.885358247646164	1.3412819402977267	0.8781405374003024	1.1573271751739531	2.028748069700417	-1.2395935669372278	-1.6024864638293752	0.5600364040349071	0.054944142154386214	1.5477147118009822	0.8275746502218718	1.118082180196565	1.2649996983638936	0.017053530981237526	0.21998057147180491	0.4494868481509644	-1.4555541690233724	1.298359223417344	0.241217527740764	1.5421114740063806	0.9427585088335253
-0.649245461659034	0.03720994202919401	3.950964367532788	-0.05634795215284225	1.1009232706255734	-0.5078348845234275	-1.358352344502651	-2.190663906691292	1.8842756546257386	1.749304629475579	1.281749181552452	2.6488690595141207	-1.2548227207271916	-0.7397844459389958	0.37568930743666057	0.6701921366931073	1.4097414032178004	-0.015700240073305793	-0.10018064487992857	-0.4124217820795336	1.3833950413995955	1.29980071151591	-0.018166322690269233	1.6223401452889064	0.23251718293134807	0.47585213440689617	1.5311221787718323	0.46895276821867843	1.6825697276373819	2.8396816587441194	1.3559655717478996	0.8505067570770123	1.131794519369738	2.0075178207049835	-1.0784209071734858	-1.6599230460796153	0.5538555162640977	-0.016498470691548327	1.3670640372434948	0.8627182458005069	1.073874576867578	1.2334273602036627	0.0357594564646949	0.26827321205928	0.2950025110255147	-1.2992667409423808	1.328768130624085	0.26706487152086344	1.636883672686953	0.9714694698312989
-0.7019700099302669	0.03815382884098243	4.0618820211695255	-0.00808920276346706	1.182000030796434	-0.6317230072518166	-1.6650445311396236	-2.0855771772035583	1.8535248386888743	1.8068885510874853	1.224380909432786	2.672868619329076	-1.2526634827870997	-0.8251665127755302	0.33744570129020174	0.6944567202730617	1.4490751068325942	-0.1200565769509494	0.06493326248915651	-0.5528498906007215	1.3300280518267171	1.428727593071079	0.056337254215322444	1.7276559732450956	0.12323613867236513	0.48546608293510324	1.54970040438851	0.2206359694076731	1.6739338047715744	2.7709703673891672	1.4006963131507102	0.8845088164592527	1.0280992249296137	1.9557885819805871	-0.926057721246908	-1.6531806132896798	0.5539505539061027	-0.13401056902156988	1.2889189477447192	0.8698127515611432	1.0503002258142782	1.2075274421630826	0.05546428337379479	0.28523237723833833	0.07743783110109988	-1.1043520798615811	1.3037297832580965	0.25545219336839675	1.784093927941305	1.0334032093406516
-0.7971766451437668	-0.019873310157967138	4.1771859884012805	0.02342502592264884	1.1913551221450043	-0.713698644812402	-1.8853943906865218	-1.9414087905834738	1.83657998201206	1.838807769638645	1.149429444262669	2.664947513889282	-1.2426432948807071	-0.9345591827828457	0.2827944603895366	0.7099320127099064	1.4836720823984382	-0.2445452457039004	0.16040329914238574	-0.7109988273813166	1.349540441660066	1.5836879655435114	0.06389752031066993	1.74129829557695	0.07780868612936662	0.5084312850192909	1.682852438827147	0.10434243791323783	1.671153167805643	2.7857739057368955	1.4844770432853571	0.8657720470178774	0.962826268799355	1.868083372663938	-0.7626224566853809	-1.6657938710401834	0.5578464609604638	-0.26324812284828997	1.0870160950375287	0.8080112791598651	1.0486099019944017	1.1913493086828149	0.04436595193496156	0.36905366552473773	-0.06544588664587314	-0.912798072422668	1.2559939906670272	0.29454288873419454	1.864330398223446	1.006709242932652
-0.8223029557894332	-0.04260433837828362	4.341959351415428	0.021925543507465475	1.133811780147641	-0.7487168104872669	-2.087249749358117	-1.7798221692696685	1.762315808165948	1.8507398851341317	1.1022714679540413	2.6972399152326543	-1.1954023066132204	-0.9945124936200175	0.3863230495143547	0.8397980685933712	1.5109966787197688	-0.29131590296244664	0.26589842675564623	-0.8119087967512154	1.2452269885294982	1.7540472624748298	0.10537663663859528	1.8331462416377804	-0.014664460158829518	0.5423229188449612	1.8089632965211042	-0.0054960556501097825	1.5750117325147501	2.6836908759319797	1.4553477295560515	0.8203404796800815	0.8456957260516278	1.8765528186705727	-0.6037933762390442	-1.6540106465777349	0.5921895510244173	-0.3712396642193864	0.8677075692900903	0.8257244008337971	1.0819339786353512	1.2579881267109043	0.03392046655700935	0.4194967419518303	-0.1496847194315339	-0.6316027508657921	1.2246492711474983	0.2797060338433879	1.9097739457671117	0.9841903515076298
-0.94281914591079	-0.09290956345991275	4.351150144635933	-0.024726829382961047	1.1388604366550605	-0.832313156626834	-2.3399462807306524	-1.6062787627687793	1.6436274617073103	1.8535475005158397	1.0245850117855313	2.5635110420058824	-1.1791628616130159	-1.0475994171288536	0.48891578412031417	0.9914446814430724	1.4928409979416226	-0.3655493193039917	0.3072726041515678	-0.8816840265310255	1.1307549307288958	1.85203360555567	0.1453441001852745	1.9778403318710294	-0.13841602783232262	0.5618433992027886	1.9376924976195073	-0.11722255008510443	1.4509430988015082	2.555649897067357	1.4528051410404799	0.7623519329843269	0.6183216367995876	1.8549299352207185	-0.46169332822121145	-1.6778998360987896	0.6307869876932062	-0.4567160821138998	0.7605171981753548	0.8607433087983732	1.1523829739188591	1.2841650289636362	-0.030621387182311628	0.46989425829757464	-0.30464125669573666	-0.3217789091106581	1.229445178554717	0.29113485261211497	1.8596789774388522	0.9907746662338772
-1.1168501957712398	-0.15817134302207123	4.269431465643633	-0.019815864582711284	1.145611409241205	-0.9481966502438304	-2.450308257565545	-1.4430526333572076	1.4685460869969469	1.8263774998155546	0.9319269358454013	2.54389009325348	-1.0576093746636395	-1.1074448356732147	0.4901614343830157	1.1457514601120855	1.54722972691901	-0.4395234057419038	0.3281845206918975	-0.9868393280162501	1.0004573492550817	1.9703305371545163	0.1965350114755376	2.0858333263944755	-0.23442047475168493	0.6280998275084093	2.079626308966847	-0.16057497529751735	1.36252035680937	2.524523371658557	1.3704624047203138	0.6549487366726972	0.4096783978577124	1.874247656519513	-0.39854988577964484	-1.6853346689289992	0.6297817104464821	-0.5327064407101754	0.6732310627136047	0.8657783221858093	1.2034351261335998	1.2506957965939807	-0.0984602605781049	0.422439475074951	-0.5119443853150129	0.00814648118967234	1.318279992573197	0.28731645163805797	1.7483025937098151	0.9524754607951518
-1.3084635475887552	-0.26841338065225495	4.160164327504274	-0.013001330403899457	1.1569239566012741	-0.9917941043710228	-2.5646147951143785	-1.378727985234176	1.3097582637748266	1.8710314380457227	0.7919960188058826	2.5733938949040116	-0.9539827544896836	-1.1663722996295518	0.35805402937661607	1.2754155356776606	1.5863625219214708	-0.3532706633001742	0.3017433712879673	-1.0101582237718287	0.8777885101757669	1.9702139736746815	0.2771476206961493	2.124774913007049	-0.2964058063729914	0.6442245085737407	2.0865618388627327	-0.20932767879203307	1.2140557065918427	2.4825762007697447	1.2965940521784394	0.5645182766947349	0.2673867827548472	1.805748972826991	-0.25360386034589244	-1.7010241512289237	0.6533794959266415	-0.6177297725404599	0.5087073096643115	0.7405222697493086	1.321162992931368	1.1671010745731127	-0.13770362001124217	0.384464176318991	-0.724867042086823	0.35434108119251234	1.2705036956455815	0.2729863716190427	1.664486900808465	0.923247300537977
-1.446447941702631	-0.3544012502069048	4.090428054363845	-0.09802035536852967	1.1436931173674658	-1.0741988800049984	-2.599122143904327	-1.343985081979453	1.166521107267499	1.8201944091009252	0.6290238007824189	2.3903769853288366	-0.8400741383353871	-1.2568404222006573	0.26059066520088814	1.382442576009395	1.6400535034885741	-0.33546193265116975	0.294150942841277	-0.9509882581136189	0.7669879610312275	1.847037616802527	0.407126086941484	2.1607319593504237	-0.3857388627807632	0.6991224865192708	2.180397425419571	-0.3441566500822681	1.1577891837950334	2.490500207500613	1.286646644381147	0.45236791552169686	0.16073197878914156	1.6739537851491104	-0.1730539953739157	-1.7084860803878947	0.6870292098452472	-0.6752875665853169	0.4466537171057666	0.69613472589076	1.2945815807462568	1.1306955564277852	-0.19680957834479512	0.4031212985100917	-0.8591861069521494	0.591861467388531	1.2477830812732582	0.30981068479790075	1.5264871999576284	0.8739551152154805
-1.626882314425274	-0.44255283245307797	4.092673924887652	-0.16175359079463542	1.148840968613309	-1.1424864713071714	-2.6070682701509336	-1.2591476157908983	1.033607476880247	1.7636988707362409	0.5035062281549478	2.3084329179428944	-0.8072559449296601	-1.3169827620750305	0.22311495431715977	1.5062233812439094	1.6477029963987893	-0.363099544359658	0.20447424802901337	-0.864539642129586	0.6190246790264629	1.83970161139614	0.46091960852859104	2.293909188591391	-0.5025920850611242	0.7320347203658797	2.215581497174891	-0.4509829035914462	1.0414511996609408	2.5081244121618185	1.2167862380537222	0.34618363354308723	0.12086139774009616	1.5824391889206129	-0.1156235426760434	-1.6314749547697296	0.6373274706846811	-0.708781283795072	0.46669347057406785	0.6504206959474348	1.261171586753194	1.0383828224425495	-0.20547411948158464	0.4207226218324494	-0.9709165225330789	0.8495465436528036	1.199139449061234	0.23734337157452706	1.3510876061904962	0.7867637426369226
-1.8406900219293951	-0.4714245999315251	4.029505161882524	-0.23912519729982243	1.1902043841396568	-1.2124844843590017	-2.592864569485126	-1.176800482540738	0.9088641806055844	1.7528321298350444	0.325991233925494	2.258211488175708	-0.7289386302169546	-1.3446149353728285	0.10574256602923013	1.5755542020721545	1.636689001762744	-0.3640473085378114	0.15979750448700378	-0.7747998709616868	0.6019266128800572	1.705203212902416	0.5200151624418501	2.3351466905908764	-0.5920113297975516	0.7501687363957159	2.1800342631789023	-0.5558190209391815	0.9450216883435901	2.5201102017243215	1.2060885254924192	0.2202431602499375	-0.01405753739189003	1.533747613854137	-0.10983970682169893	-1.6039917537324886	0.5711804148350919	-0.6891137001931309	0.4389343268894416	0.6370120696702801	1.2507897681298936	0.9302909978689122	-0.21415750611143697	0.3754630876442112	-1.0404571262720996	1.042340482778737	1.124428692671852	0.3326687537743416	1.2318969093607692	0.7931646458187129
-1.9850967886147317	-0.46275003923200553	3.9700493942877615	-0.32994127128367934	1.1628198191664463	-1.2546147429479526	-2.632618952725957	-1.1522858509929192	0.7743226240866599	1.7530280332223047	0.15162539110014064	2.153861346513577	-0.749536342822091	-1.3545753952272426	-0.05766980668075801	1.660351370336836	1.7204265838351191	-0.31283520680578414	0.09283001518952773	-0.592477917204639	0.4709295301298269	1.5220748886877713	0.5533074452575037	2.353389276133467	-0.62140753986851	0.7168951006852823	2.116605264447433	-0.5935852966619585	0.8954809811891117	2.501056174817658	1.174373717260601	0.15127956608934015	-0.16571014872922957	1.4917193132333024	-0.08259995755011769	-1.4350116182965276	0.45891095115691993	-0.6965690139860039	0.3888038901931561	0.670175494509829	1.34514341895371	0.8900098497835414	-0.2614367334158281	0.41430671673746566	-1.0643502056616732	1.1959523589937744	1.1177377641947561	0.4049822424050021	1.0968378488483141	0.7067344178396742
-2.2125891402081352	-0.40917406019815966	3.8905854452690676	-0.3837814597417973	1.1647987739579069	-1.262256864075821	-2.532119889167321	-1.1356481576918334	0.6348545309380923	1.8015501038240713	0.010066833693600374	2.087523246511652	-0.7044121479882985	-1.3699913766616671	-0.22937565112351796	1.695755350661313	1.8090430675509892	-0.27883667293270237	-0.02878546465517436	-0.5058738214517203	0.45961297774263166	1.4647398513931882	0.46215931691779416	2.396006752523842	-0.6831809834241154	0.6783092566593363	2.071573759946271	-0.5374058806429642	0.9059614345969838	2.473800625892849	1.0505133898445014	0.044196624095665535	-0.2955272559098702	1.4655231917660057	-0.12515628778022078	-1.261268764485703	0.31422183515182517	-0.6144160386096734	0.29451546329065065	0.7059910993155701	1.3353868723289664	0.7500818008785874	-0.26654823480967477	0.41378562890869935	-0.9703884501895802	1.2365633645055945	1.2205107977639937	0.4353114075708865	0.9089178962979773	0.5718068766306641
-2.3650247549472723	-0.3362998663488189	3.7688078780698717	-0.4671113624381672	1.22019877848872	-1.2666976592124974	-2.4971159074869598	-1.1904936509513673	0.5063135705471102	1.854070202737277	-0.12804812445980085	1.9520491823641535	-0.6568270560439382	-1.4022600907281224	-0.37855124185820727	1.7242257409152888	1.9547048866247843	-0.2714139660683273	-0.02842098104679705	-0.34828081920596593	0.4329859780765326	1.3404235893684686	0.43015267506513977	2.4859449320404288	-0.7776098074223594	0.5892840352819355	1.9238073235549185	-0.5345696236984172	0.8438051214816975	2.447148421810435	0.9476976719853448	-0.10376939395805888	-0.37150189857017674	1.4657388355596244	-0.20227132968465328	-1.0596570866801622	0.20317355128542997	-0.5391826980225272	0.1743654285293324	0.7950088609995778	1.3491088588933269	0.6692462324567495	-0.2908779340425841	0.39580164571621396	-0.8120085007068815	1.2923113904586567	1.2408712352045024	0.4648541922137154	0.8262233056091397	0.5497384349080432
-2.531323511051507	-0.2492662753263523	3.6647279477872745	-0.5301486380151166	1.3591156942358005	-1.3550663315726477	-2.4158408553341744	-1.3037655448584933	0.3746280987434113	1.8603830894410378	-0.18607114129534832	1.7390124412285093	-0.6664124404056165	-1.441282949334423	-0.5773987694911906	1.6760104217944392	2.105538359891475	-0.3110596234890442	-0.08137546602214857	-0.21142882949828823	0.4817427500964162	1.2295233043193314	0.3669486290894724	2.5864520416134136	-0.8204805391441925	0.5264380238326396	1.8472391377008002	-0.5498936721415271	0.9181214218774703	2.43083803847141	0.9237638340794379	-0.23445360915745264	-0.4696161173707994	1.4342790520221866	-0.3020718052773423	-0.8677601090387238	0.057528592150719426	-0.4227676420895924	0.16188829272126248	0.7707100359130543	1.3648365075161428	0.5413591226662195	-0.2663120276440444	0.3582897153941585	-0.6125124525099968	1.2975984958101523	1.2576909147703232	0.6220493190458957	0.7251405625198724	0.49252189923633527
-2.6784712653162854	-0.18336392292788783	3.5699327208930414	-0.5036424712844797	1.4643520245465271	-1.4225959516365425	-2.3441043935874712	-1.4374201502717683	0.30041831941444164	1.9591713704954372	-0.197757338844647	1.6252659461412406	-0.6332007510551529	-1.4142935617730263	-0.8592076444585268	1.5505574205142367	2.289788573130942	-0.3201077377198427	-0.07517676600234596	-0.2090126129530221	0.5284867317667695	1.2039780628436638	0.36667369319133875	2.590624247758302	-0.8682918703090001	0.43323562476860733	1.7233877928971448	-0.49690648459180514	0.8755896972837123	2.4141154667410247	0.838634423502999	-0.41183272545349114	-0.6020339148109335	1.3812154652017994	-0.40535691513637173	-0.7364206499156684	0.003909780290694142	-0.2899031055007228	0.1715759322307702	0.7484157061048449	1.4158441613173345	0.4744995944351021	-0.20731546991303867	0.3626634981412809	-0.381415509993952	1.2412721059155296	1.3744544765209805	0.6692726393188456	0.59517144445991	0.4587505498390684
-2.7528198365078254	-0.08403680842984462	3.410284195209077	-0.5090372317695725	1.5554580446088946	-1.478729092053241	-2.329610270644444	-1.5548099771939756	0.20342809793264763	2.056453794186333	-0.2724277853069835	1.4652512782516713	-0.6829531656074902	-1.3794580552566462	-1.1294517415924143	1.4620732555992857	2.4043690098415533	-0.32316005465291847	-0.0798715108117917	-0.12382434262404902	0.673729227652554	1.2578884484761437	0.41296607214988335	2.6522012621835676	-0.8962251452079327	0.31132943488945586	1.6641207016780215	-0.4930225899320832	0.8458195437350685	2.351264310961773	0.7388757741055001	-0.5016716592839054	-0.7737797212768979	1.3240442090722724	-0.4750569857613747	-0.5085130400272686	-0.019537884929972917	-0.1463658376496051	0.010130016388976981	0.7762970410172785	1.3940668840843058	0.4718522385341969	-0.17280628924328761	0.4434721745961836	-0.033071357293076795	1.1452786718467949	1.3862761967441144	0.6615566185351751	0.6317470888812234	0.5053529210092117
-2.856664134012954	0.013549261949006564	3.307664833820188	-0.4738043855352177	1.7134958132221716	-1.5316319443118664	-2.2618803407593107	-1.701578905814085	0.10181531218385609	2.099005809012045	-0.27252068699205034	1.2212658632982334	-0.7384722221749896	-1.3401937441402247	-1.2855421305735573	1.3910198043835376	2.5285952125364584	-0.4523032653840501	-0.11409787900937267	-0.11014846675501208	0.7928361774859191	1.2937241415798093	0.3924584734835966	2.82420665727899	-0.9308463064001915	0.2610949006527133	1.681951429742996	-0.4383919754767175	0.8026517450242983	2.3212605671252513	0.657094719722535	-0.6019038830190355	-0.9174376538373126	1.3142616432348095	-0.6112898891234894	-0.43404227851837474	0.001726186909780697	-0.008459802295791453	-0.013029224534177864	0.7987534088799204	1.3797750406737652	0.4172842166985789	-0.17421927555485447	0.48266459972205145	0.36983930755382566	0.9527394261830817	1.5194936110149897	0.7086803759649436	0.5939150410503338	0.5345892003550743
-2.936236154897169	0.16840692387885708	3.119316120515418	-0.4186330454686515	1.9613666686210725	-1.5796814972817368	-2.202633116569773	-1.7650434334383511	-0.04072748488957943	2.293284097714615	-0.22839506530203413	1.031769616859506	-0.8785069478928371	-1.2960340377623143	-1.4220157661057855	1.2792985161825825	2.593140179380499	-0.5857477422623765	-0.12208547591018815	-0.051562971330669984	0.9040978562523367	1.4258593258171726	0.28995534179791316	2.978197779255561	-0.929608333078326	0.16619050670431162	1.684953865677342	-0.24813199201340694	0.7253156679884831	2.2496100411086846	0.488418109203677	-0.67233500337908	-1.0490781477619895	1.2533180447797314	-0.74862887277232	-0.26887707851842596	0.012461999415926923	0.1729709774775287	-0.13428706844427452	0.736819989164943	1.4042350025409438	0.3652069037422425	-0.10980962017608391	0.5153398419327576	0.721599038926033	0.7488656123271891	1.5805824241395812	0.7130865959651388	0.6248575390088635	0.549999496884314
-2.965002186464839	0.3380207559660834	2.906061456154856	-0.3643098035084363	2.137571301499679	-1.6675548811769012	-2.0960880873887184	-1.8898531004014558	-0.1352193046491569	2.454458012343524	-0.10074554242029869	0.8734239050410879	-0.9184383858083967	-1.3150511419940698	-1.560562750549773	1.1992732295561086	2.6606222046271917	-0.6997467081667266	-0.13421809418856614	-0.060750784289296346	1.00690818861545	1.510865369508228	0.2293822900941797	3.1575978170704966	-1.0357408515441884	0.059037383151151465	1.7086247322234875	-0.03130958610384042	0.7710409854068015	2.155530363132964	0.44849635189938103	-0.7119626869362563	-1.2080173539570715	1.1744741198641921	-0.915252673894245	-0.09347868344049386	0.051474685265436707	0.2805738815770928	-0.2457772283955509	0.8033597467437271	1.4210724939487525	0.4340918121329741	-0.11535594810735843	0.6443353699600198	1.0283319975211698	0.5996320851445291	1.694455464298949	0.7333053203440822	0.6066227884543848	0.6345194230849264
-2.994017037764491	0.5092387576348292	2.726730333827038	-0.30495604708688806	2.20925530793722	-1.6911019261535767	-2.007214552012616	-2.0192896975292656	-0.21291925422524943	2.5072130953707346	0.00498808418473704	0.6994253592981343	-0.9674672225849867	-1.352749274666469	-1.6929989727333274	1.1319648622772402	2.743718314201615	-0.8263280674143463	-0.09942546623995181	-0.0951737049840204	1.0419446015525717	1.6581045463848993	0.1910589771377781	3.292381172730699	-1.0631617427688738	-0.021158748464519175	1.743681676110948	0.1540435601961867	0.780285875392037	2.032863716379839	0.4317908984514153	-0.805578812291784	-1.2343394677844266	1.052323775862766	-1.0713838125896	0.03609507229196777	0.08847028513715191	0.42678856519432146	-0.2949448705574453	0.7171450343116661	1.4167900220593166	0.41946907810789746	-0.07982644071150027	0.6969716041390754	1.3657829564323554	0.48075804820546064	1.8104076058425846	0.6792405393019615	0.5996267415611528	0.6107619047856512
-3.0713805629424953	0.7226869341606894	2.4804916720848134	-0.23548104600189404	2.3804620672721017	-1.7592998618488678	-1.8120507817209763	-2.1115925350678326	-0.22897048523366656	2.556296489147427	0.20283460863519545	0.5334136965957035	-1.0228450501103634	-1.3633242420353782	-1.8393798076765364	1.140975017627991	2.8187884322264884	-0.9545388674613641	-0.10584960786985938	-0.1454156348639939	1.13911378154138	1.803727947542726	0.083083627051233	3.357249572519721	-1.0894720132459574	-0.03233317993773488	1.8392165629499864	0.3800621224596073	0.7984819978630352	2.0007341447582006	0.37507499460514193	-0.902145380179219	-1.3163969800591564	0.9971190822098273	-1.2092843426627566	0.10361424844703707	0.06991211766506146	0.4775039846610465	-0.2941942164251592	0.7344532101993309	1.3380713122638583	0.3706161596969648	-0.035284002088393704	0.7919197099318214	1.6285865841812086	0.34988883559992595	1.98897172358636	0.6237037216234123	0.6052300227222005	0.6093714110229895
-3.0964142985304326	0.8987788738665019	2.2189910399428205	-0.2100748291804427	2.576149376693254	-1.8414090953779751	-1.6964298944312985	-2.2128841434062374	-0.279313636680255	2.520210485509804	0.3408061748511643	0.2966846279949834	-1.0662451895175855	-1.3446105848771512	-1.9436597434171037	1.2199693101331928	2.7917518732524313	-1.0136401657237872	-0.051701560650296574	-0.16286913705689285	1.1455357531087538	1.8964060805473069	0.006437943345070252	3.373544469684043	-1.008353003777	0.021874686577664292	1.9261640000101223	0.5794061763061709	0.7783125968094374	2.01637909825364	0.3499566811857332	-1.0480419980291902	-1.2930004627310236	0.9386798794923044	-1.332815060631373	0.0868561685629033	0.07579201178350306	0.5217556980324399	-0.3142906642764856	0.7168378931729852	1.3573967115129455	0.3966260774987749	0.05386666024654395	0.9027374825124198	1.7172868730546427	0.3223699161302365	2.1033127532443787	0.5670640961123726	0.609786864925079	0.638672004199244
-3.1482561543907615	1.0722756723380464	1.9896919119979763	-0.06716186766889268	2.615568417267233	-1.9438009428174747	-1.573593147171265	-2.2229023375931947	-0.28527365892836126	2.525707774438031	0.415491283138511	0.15213059141739854	-1.0534586556420795	-1.3249224166870888	-2.043017059026566	1.2960426734923303	2.765899240029627	-1.0491179776703214	-0.08603651852394849	-0.15797475307745976	1.199652550233464	1.953643161039307	-0.030523056582840845	3.3366425031685756	-0.9539434852657527	0.08459111216348748	2.0593353291598335	0.8119278026167276	0.8101770686969161	2.059619200962354	0.34657825701716005	-1.1667416572953317	-1.3610712565353529	0.9556396965098068	-1.4644719804727468	0.05025002786109496	0.103951474229337	0.563615000033997	-0.35583328124139657	0.7579219620080533	1.3954106745839925	0.36361425726365615	0.11136184746442597	0.9964895241367999	1.7874840040998847	0.22609726475083014	2.2043011411973135	0.5019211251069742	0.45676794689036126	0.6043672173652002
-3.1893758209495044	1.2296022224286138	1.7749532012017408	0.07607271605643477	2.646772276068375	-1.9588297937136396	-1.4521156625395575	-2.2523585257675864	-0.22728230561452922	2.46485374552935	0.4522927839369536	0.05125056561058054	-0.9994021660242304	-1.2662668587106167	-2.0916688130516605	1.3307157037216166	2.7910210169228704	-1.0276711698255423	-0.12989246575356833	-0.23015893018900627	1.2362166235845837	2.0284267473999287	-0.0661149124841072	3.3058562942489145	-0.9881563131861075	0.11555624010303638	2.1286686372592323	1.027348814720988	0.7539175649400097	2.0837608136338526	0.3329376667310951	-1.2971117505325962	-1.411933776357829	0.9622170722967672	-1.528661392148844	0.04996199055484536	0.12800499630212728	0.6422257959000399	-0.48988934321386945	0.810237643326689	1.4063075661934685	0.36575286780811717	0.1577377810054526	1.0092969858242786	1.8391771103029755	0.12754611147592412	2.299667715136554	0.3177336817981149	0.3951766059355514	0.6447074951501542
-3.254380417099585	1.4374063500186485	1.6038582309408884	0.15075715394549255	2.666512424212846	-1.9876297266389558	-1.3116624829472046	-2.3047686001347425	-0.19418422693374532	2.315377062232631	0.4028259316974864	-0.08559544789576648	-1.0457271866848825	-1.1654013777566512	-2.011040634727129	1.47527566760492	2.7361873163709216	-1.0919307660079678	-0.14565520149332198	-0.1617763834949186	1.2748058919417273	2.0570334586586707	-0.15648802875044662	3.2888559360571454	-0.9691228635077254	0.17554727891904662	2.2229816961030284	1.2458837891220838	0.8295316703409144	2.1862517138883186	0.40944221716540347	-1.4096374519043082	-1.350943418761661	0.9437304123073789	-1.5195840825594105	0.11632189914609473	0.06926435802966999	0.6430679081388684	-0.6273283006840022	0.8301194022176993	1.3668938277674856	0.27948543472902515	0.24307768083809506	1.0539781161076411	1.8987286484920052	-0.00781700771775814	2.276132922686183	0.2830818298574619	0.357761319009451	0.699632131875103
-3.283193212659436	1.622921937393754	1.5444620254271197	0.2676928044683152	2.7247231373447747	-2.023872494842365	-1.2164784709527035	-2.2833677963657353	-0.10443051768512586	2.1708078587374944	0.4501912122255341	-0.2911409541090509	-1.04014661835402	-1.0583134915970625	-1.8938939674478132	1.5935897524039857	2.702463370729183	-1.0620251747750975	-0.13658134193180124	-0.19359880387268066	1.2874181915997545	2.065702379925374	-0.2856341732034119	3.2737228259896574	-0.965328959056374	0.22337803599270906	2.2412748711139963	1.4180395790242264	0.9423431144069767	2.2804803025059934	0.5106449401895162	-1.5329184733499182	-1.2947967299735303	0.8587012532602879	-1.5318277200624943	0.10286993228505889	-0.03095730881759251	0.7445213873862097	-0.6059478102268513	0.8513269069378868	1.4114174930116725	0.19527652613914728	0.3904734288062192	1.0661451972418785	1.8978599613491862	-0.03284596323799309	2.303817098779058	0.3326036247404699	0.21457657425094898	0.7304390156526825
-3.313532455511234	1.847938530844417	1.4391353933689395	0.3649262542570245	2.6832875981540356	-2.051559719657872	-1.1545634644322735	-2.2538343802118597	0.023453411241412803	2.133535939951991	0.3777277319353985	-0.4015790327492752	-1.0184834981091044	-0.997439180824893	-1.66739815245078	1.6794511548531894	2.6075084253029717	-1.1037139445258384	-0.11559768538591016	-0.19138336496052438	1.2815799130537586	2.0611315313682956	-0.2991454164495846	3.0843931283082044	-0.9672338708727807	0.21850505066654974	2.2796879574902507	1.6018581926614057	1.1036268664776343	2.4379206300545713	0.6597622315529035	-1.6880994621191803	-1.2267004442017484	0.7171691240884115	-1.5628902843181018	0.15404590222246842	-0.09262464938976266	0.8566828509797147	-0.6250622890542336	0.8114330002750053	1.4103001055129625	0.06644748145628085	0.5166229149431821	1.1831836686410502	1.8776469394361353	-0.08380740672239324	2.2615845469007185	0.4401850933730005	0.13264453298882659	0.7620930797499085
-3.3483098659228565	2.059079769162532	1.4076023257996055	0.4645940615158791	2.541883720139372	-2.0627726667465174	-1.1361837289401238	-2.2723727961352544	0.2056725939288458	1.9905534539429564	0.30765126076160276	-0.5858894796877837	-0.9034267997432955	-0.931421279012814	-1.4484006879122442	1.7983372779500477	2.540887744479462	-1.1351641422219607	-0.07124599087534884	-0.2653506253531432	1.3430126260128163	2.050485570717869	-0.3268246209713965	2.8982605733380864	-1.01952641401488	0.30565205430674874	2.320752597174313	1.7475070335982203	1.2592709395494661	2.541110803480339	0.7624247446328632	-1.8025669006323302	-1.1791336418868077	0.6826436631645599	-1.5944363218455693	0.18680747365494407	-0.22992437122921286	0.9681339929109584	-0.6119129909119149	0.8293540688374179	1.4146566387758126	0.010423201520414265	0.5662529917416779	1.2757512975277032	1.8394072127652699	-0.024433101347239118	2.312587280171793	0.5498332543166637	0.0140023304185169	0.7765325462317796
-3.384051673380779	2.283885356825919	1.342564307481585	0.520404285359316	2.4794058548635007	-2.0696215108433487	-1.115196670773307	-2.2251007825121634	0.385716975828009	1.8817568086658263	0.16051836519649937	-0.7752764750903733	-0.7811706540963257	-0.7707397453603131	-1.1626354816259574	1.879179762144797	2.4966427478326545	-1.180480092287263	-0.06484852453543301	-0.2915404057005733	1.4029257685512415	2.0370018040542344	-0.36788563310193834	2.7434621529725254	-0.9818150012614829	0.37367767188539075	2.351971733583641	1.8248022198538307	1.3161822715810825	2.720570195217052	0.8476436429086791	-1.8810692176111439	-1.1227701348808605	0.6181250264727548	-1.583523224942542	0.1540928210704263	-0.3918218059515101	1.0779134951559304	-0.6566884388748794	0.7785148727643108	1.4141781345550961	-0.1345315674900711	0.6918387899615351	1.312476905658888	1.9383957174257442	-0.007062682208883864	2.3009031504371884	0.8056458751336606	-0.03751578412780917	0.7866921881766192
-3.3936127039331154	2.4771311800902365	1.3054217729592146	0.608518238540364	2.445854518985719	-2.0916145253007343	-1.0600444006925673	-2.1022815184142103	0.5352942425239349	1.8165246788842804	0.03790775717407761	-0.9612389009939282	-0.6436294521768791	-0.6514032561445523	-0.923414581363558	1.9734850241163593	2.46328884305343	-1.1660046964424318	-0.10420014839517815	-0.3367335518686468	1.485234709391979	1.9764618145581714	-0.42862981308702447	2.6693063512877315	-0.9960856198681487	0.45164764133975116	2.4949506538175217	1.9370517821516358	1.3561906457034179	2.8647489447792305	0.9077590090465097	-1.9000100083453577	-1.1333028282559456	0.5654570688084798	-1.5740035755546502	0.10721048097377942	-0.5293429230356925	1.1710735465189446	-0.6155740823252193	0.8452326812949472	1.4095815562170781	-0.15445314715611894	0.7334045178150708	1.4791359819838366	2.0018079014512047	-0.015270932472504847	2.3638453438097975	1.007970017832482	-0.11041480190467576	0.7734928126669611
-3.3374412082684017	2.612647046351797	1.2824811136521252	0.6851930615179322	2.331882333324972	-2.0861693742850065	-1.0946456778770073	-2.046650161072547	0.6578315537939028	1.740950049663875	-0.15022190054793097	-1.0566457208753717	-0.5035997831661487	-0.5998922996950118	-0.6241969609259489	1.9821358334012777	2.3801383036457664	-1.1745859903979492	-0.08963520399538998	-0.4438197163126132	1.6254136649464885	1.924298883651873	-0.37530456820098756	2.634276114567838	-1.0599700471639735	0.45261495282555064	2.5801042194219366	2.0359176912803165	1.401058135168927	2.9703675520203534	0.9713536547739319	-1.921154523942991	-1.0812665859748933	0.5070867530750002	-1.5458825755746033	0.055215929833986176	-0.64307808815928	1.329830818543667	-0.5480412437083626	0.8441719469700377	1.4622590245347384	-0.13952432499236048	0.8516870102732452	1.5125273390469427	2.1150175797414006	0.03340689751906889	2.2607168782472833	1.2258729245418782	-0.19501188305592834	0.8128730547995058
-3.2318110556656423	2.7443954683388343	1.2860254871544843	0.8152761941098821	2.2553433174789252	-2.100968641588588	-1.086752885684285	-1.9505994752690623	0.7946509636522483	1.675684836198052	-0.33104226514157514	-1.1139321050221715	-0.38090321260382487	-0.48505476682209725	-0.38324422256544044	1.9132626432112663	2.383859213149703	-1.1247876399840218	-0.07781281579864416	-0.5727067034721387	1.7603993840927394	1.832897296587793	-0.40624663432402064	2.5653237630840153	-1.099606678091234	0.4167527089782818	2.547957186301351	2.076735008454121	1.4481194614247928	2.925595513577382	1.0500980598909144	-1.9205397085351315	-1.0845552187693932	0.47541329693999457	-1.5764359498949525	-0.013777125582434175	-0.7299102120971509	1.3621681366757574	-0.45957871110454374	0.9122105273317086	1.4848109590978982	-0.20803563059044344	0.8614993077227109	1.5289331807724653	2.2522552417508797	0.0418473413526274	2.1679527041428437	1.4859147924053153	-0.294174065791153	0.8076478222796851
-3.1576539521402025	2.9428886233789866	1.3060620188177698	0.8698334576568009	2.185734101386899	-2.046906963028362	-1.0913337842799842	-1.9156513926749104	0.8915913022281915	1.5500489854316135	-0.46839061489916095	-1.2155773744656284	-0.3324905791076287	-0.34901162374292766	-0.16406874277303138	1.9045594891091369	2.2770639851670254	-1.1199639186352548	-0.04457548709200861	-0.6685968841288624	1.8551750047109103	1.8282236445403797	-0.4081180922666784	2.5907816095797314	-1.1808083043515438	0.3832881168387738	2.5595593132948693	2.104249704795338	1.5449722250681244	2.8461569376464633	1.1470434954832407	-1.9543229594582356	-1.0239810445157915	0.3133227049140047	-1.5753677192615438	-0.07613394027604303	-0.7692372402390031	1.3560887143758809	-0.26727094180162864	0.8854359238894262	1.4367894845086373	-0.22302292109575714	0.8971844935961792	1.5680240293235255	2.3110668215536947	0.10504810575620038	2.043617877238705	1.6884058671451556	-0.29993167151602174	0.8911360119577892
-3.1255632654303023	3.0550030981145504	1.312183260747842	0.9260286785039555	2.151301473609975	-2.0261168399557663	-1.0715098187497798	-1.8821446813341935	0.9628323392540732	1.5295933134578397	-0.6283468232164505	-1.3036753532999708	-0.28272727551823335	-0.27485013783389245	0.104581865487689	1.970527210647619	2.135036459384196	-1.133684202929985	0.05881230677580533	-0.744763439731398	1.955550249070774	1.7991384027917334	-0.4027722473316726	2.5654205212180927	-1.2936842006196563	0.31468044178992993	2.504235754348195	2.15676072410613	1.6402952881315103	2.8066441523306387	1.2392646102867189	-1.9940621523624036	-0.9387516867161132	0.23193666997339069	-1.6541976010334092	-0.17214081599390307	-0.848988378131911	1.3597012601608098	-0.03262222144046607	0.8957335286117731	1.3569879543211874	-0.27513306409665933	0.8826779785999677	1.5333925417838639	2.364301478574085	0.18441366145213473	1.9071785271062098	1.9648673238236376	-0.28581764056298564	0.9147198349990694
-3.0603186729429908	3.1256010136525854	1.260489646936949	0.9543385460221566	1.9953456089091115	-1.9980095913340221	-0.9969265709042935	-1.754837813095126	1.086419764798515	1.5406735490708665	-0.6497463672338696	-1.3363493342109463	-0.20198557102337916	-0.25721540360376977	0.2927333875512758	2.0220393697959396	2.1394697744267654	-1.1101977210914884	0.044870808755373706	-0.7919950125272204	2.1112772280427103	1.6733318162535677	-0.38263493587568853	2.58156855746157	-1.3905141887131234	0.22714794050807105	2.4672730296807877	2.113548234254001	1.6643466683699628	2.7013680629062327	1.267320017568712	-2.0260865309409657	-0.8977073572095456	0.19672314790492684	-1.7438059167083289	-0.30441073972601296	-0.9253607778741042	1.332860222363357	0.13385056118960387	0.8453099016421188	1.2919058680434734	-0.19358936336378813	0.8733897690240024	1.5318473828282526	2.336404118035706	0.3052612772553657	1.7699324693924552	2.1216922428172564	-0.2522923783921014	0.864770269692484
-2.987126848803326	3.123492499724614	1.211292209685007	0.9236732875725293	1.7387148701119988	-1.9649507724356894	-0.9528104553215737	-1.7188992748610772	1.1100359063887768	1.53682946483956	-0.696501824886608	-1.2533715741456752	-0.1440473670755627	-0.2034306605882077	0.4368142015024471	2.0857078949328707	2.094811685071945	-1.1816105114694444	0.016279737207172136	-0.7521723644977735	2.1824597313403604	1.5911550987903693	-0.34553920039797176	2.562604652670035	-1.5394197051544694	0.13889196262657866	2.5138130228051487	2.1368755088794265	1.6582673921065436	2.5756164101099377	1.3522537363036107	-2.0294015313627876	-0.8357640862109692	0.1313008947259948	-1.8328021889824355	-0.4550418965229154	-0.9374494776387916	1.2407860499208565	0.361140317470612	0.8351435948864566	1.1795335161940517	-0.2325774975248093	0.8755200449853264	1.547933945478782	2.376615008545439	0.3465143835999346	1.6637477675269188	2.1963695192831025	-0.17768894692232656	0.7952706043245373
-2.9345879447576566	3.1021377723555013	1.173322911307481	0.8843182116529654	1.557417812529637	-1.9715830807329133	-0.9399046939184933	-1.6746498642143668	1.1023305846645364	1.474920196338358	-0.7274510766040893	-1.1936456284901817	-0.06994064845594328	-0.1511064877340878	0.36393627320964417	2.1022682932218597	2.1526446641937333	-1.2037417598288833	0.0014872266166615967	-0.6446765672520653	2.2561326042625955	1.5277133832703884	-0.38411761580269377	2.6045765385648596	-1.6719613058355798	0.09777437974783856	2.501172048122725	2.07217444246635	1.602809887506107	2.4314267956725497	1.3528580688188847	-2.03490722308799	-0.8435725839291257	0.12789565354806975	-1.8798304491567657	-0.5558492623704413	-0.9250366708178873	1.080870507047586	0.36731519652373323	0.9139601409192082	1.1635631125580823	-0.13500997443102758	0.9101204218466996	1.4735622661958676	2.374564328879083	0.47721689312961635	1.5583007203950385	2.1991722133186418	-0.12415923821472848	0.7079009578543657
-2.8712465585181657	3.0389992125216425	1.0851261849039422	0.8238580321785491	1.4990685824422598	-1.935462568430895	-0.815679965693428	-1.6473782101262775	1.0555797781914005	1.3879896674528527	-0.7194574187916138	-1.0391516468363702	-0.06216648234647555	-0.10732419773246922	0.32779187244329205	2.1424136759238896	2.252650001114682	-1.1693597192140697	-0.012483673238889392	-0.5221834980026664	2.3143724665064296	1.4543409247550179	-0.3485812323174755	2.7061801763549145	-1.7785048776224623	0.05721448013167792	2.448950337595264	1.990042975006841	1.5030058918749272	2.28516433576309	1.4938758855394436	-2.071066794805927	-0.8940338490043557	0.16443429952587796	-1.9154480279614199	-0.7078578621504307	-0.9052239389490234	0.959922911754078	0.4297127842486302	1.033220382746551	1.1198063905591866	-0.027811781122271017	0.939788851909331	1.363910503067678	2.4098318708588837	0.5346886353872953	1.4050141528999378	2.1299458365788744	-0.018884203374537743	0.5912907861542476
-2.848070147525343	3.002666271645158	0.9877117502714118	0.7148301076072932	1.396033308289504	-1.879345833695071	-0.796663244537487	-1.659776702347529	0.986363944272562	1.2501426488098601	-0.6548150087359674	-0.8441224503451277	-0.04687487622978344	-0.12076875205048118	0.22725510115904735	2.2421780385157346	2.2974146950393126	-1.1379571292514048	-0.039505033806582546	-0.4548325065965022	2.310478483032795	1.4623384710692922	-0.36045421376488324	2.6840114169299816	-1.8363825088957793	0.0345289491675214	2.427840006988071	1.939846358886011	1.4865301374906446	2.100743990657768	1.6132639496370627	-2.1304537503372876	-0.877743428844993	0.20323263115098097	-1.9388565878483324	-0.8296418398034889	-0.7292945774960962	0.8659470033061609	0.4837054033099791	1.1169149794085842	1.0626765557171074	0.1227178663920508	0.9575082590426713	1.2566103123349577	2.318588082458911	0.6035621204991453	1.2028191718140238	1.9547865859515796	0.013933203471397006	0.45113774622578673
-2.77327070086202	2.9611619698362284	0.9028259065708026	0.6229088509334305	1.2881889862743727	-1.8114338941090522	-0.8002821868171903	-1.6457903288511582	0.9830963944831053	1.180353966161769	-0.6228471335412437	-0.6031144793336619	-0.0760316309246887	-0.0827554259662229	0.20976694754518074	2.312671709397215	2.3147389626773376	-1.1955571969855021	-0.08584166497314179	-0.353485197511675	2.2352887363543816	1.4169964922820661	-0.31361688603977644	2.604126235172199	-1.9099231105534464	-0.026413530636416327	2.195026317572522	1.843917415101594	1.491151450856489	1.9319137495167595	1.7229593553361346	-2.2360900961858095	-0.8556938519592723	0.22764576788262308	-1.922499207364026	-0.9308088705476371	-0.5926402130562449	0.7586569003797511	0.4092464285363458	1.1140995406155692	1.0931277439513902	0.18165818761728975	0.9828141057999472	1.0959460464514863	2.257503146425941	0.7131380880322158	1.000524483083337	1.8307082179562755	0.03489873756326996	0.35022812182051
-2.7607573624259514	2.929189282331908	0.801022854886306	0.5607057193806445	1.208697840165279	-1.7656177683199321	-0.7602311841843744	-1.591538516839961	1.0089952899208903	1.1137199577380303	-0.5490852342676559	-0.4039020358862559	-0.11374022730202556	-0.0025321769044702068	0.1255380626188643	2.3534138671882925	2.3082063576446687	-1.213100646764191	-0.11363082537001104	-0.2233850486459632	2.1417171764155576	1.4536396640261358	-0.3361519956238017	2.5447236357267884	-1.920259547890063	-0.039113409306415506	2.0344293327679637	1.7796395217292869	1.4944635515190812	1.7357642406339302	1.8293960682191688	-2.3374069359247196	-0.872917244328759	0.2118117565276254	-1.9546566684547788	-1.067301490595934	-0.4178266576666492	0.6445986250211242	0.3572399519435719	1.1196947041157064	0.9909310552723232	0.3103465826698051	0.986601263064523	1.0242671920422024	2.155906602936757	0.8251705030960789	0.918071715987088	1.7005493811898489	0.018230761952697894	0.1994595730823594
-2.7932433372207024	2.881481826475669	0.7460058488293664	0.5301187782173	1.0769417372572605	-1.6528615236723607	-0.7686266552331326	-1.595672962165808	1.0685154874414713	1.0073584115546896	-0.4346164431624989	-0.22737406346178174	-0.142213657024647	0.03577929952482982	0.06378269680553178	2.376724979983857	2.2683313283249085	-1.4135602818861408	-0.14956358590124202	-0.056769888290399674	1.9799214889199075	1.5691396475731643	-0.2857451180355065	2.5041943538554596	-2.0222811947064314	-0.031683626446611796	1.9264427127504729	1.6817206921150192	1.4764282761849257	1.6030318763410172	1.9655432243295916	-2.377520020854225	-0.8335622743949754	0.20773226521331617	-1.8488158497754008	-1.1701141513475914	-0.19023403414000883	0.5480231933353659	0.264046551196807	1.0847781462278303	0.8858562122843624	0.46103931863321035	1.1013620604396768	0.9473878111932457	2.0454535270775085	0.9407389025448454	0.8137603813579364	1.4625975047491317	0.11709204639039088	0.10383401131493704
-2.735690980277435	2.7726818880244384	0.7264215477810222	0.360351389030824	1.1185096678319513	-1.642902479082662	-0.7822883782663597	-1.6134275146416943	1.1249495182781772	0.9049610203879184	-0.2621175235847644	0.04724973569080178	-0.1276118625629878	0.0879314211511298	0.011210891675285956	2.3401564931245877	2.271017968492902	-1.562469337515558	-0.2413519131937353	0.02921817742765521	1.7887225857012994	1.6340578841375717	-0.27809204458592196	2.3222002327641675	-2.071741214074833	0.027447319554166245	1.7625912596399094	1.579935491052514	1.3878728898114654	1.4588903777795512	1.9506937663075288	-2.4329389814406412	-0.8109804158692299	0.21330721199316174	-1.7130703365308029	-1.358700018692184	0.03972754447537841	0.4190682517313693	0.21257631211729283	1.0368786609797065	0.7319286427857141	0.6174759674825746	1.186909763758465	0.9080495938070647	1.9621389615926037	1.0987433988992485	0.7452781099953255	1.3821304830142513	0.21702654398312574	-0.03181759288525528
-2.6493028869479636	2.836767538629264	0.6566087467132381	0.2250939858599943	0.9919094189325369	-1.6240313409740632	-0.8669153785384165	-1.5632632233869932	1.1228592336471503	0.7823480888228288	-0.05740042289431273	0.21073150848917202	-0.09373826629399058	0.17507598254914897	-0.11247320129456653	2.2665236792598926	2.250451999393115	-1.7406484211362028	-0.39593608032905425	0.18530538153149406	1.622984644438263	1.6579616969771647	-0.23528147249703105	2.155617889763095	-2.091072364981348	0.16111725263281979	1.6506817693021563	1.511177338067352	1.332541334075331	1.3284322851091894	1.9124206799974968	-2.455238217796805	-0.7956718459401941	0.12712576249560054	-1.5901574383212396	-1.4753708670530432	0.2808099815319288	0.292881716621146	0.06300700274802566	0.9690225471295995	0.5983687331631036	0.7440362140013811	1.302522542527779	0.9631105205777188	1.843984763543093	1.2986347465944093	0.7599823054937332	1.3514991446193125	0.20726497322467918	-0.15117511778755913
-2.560265128174725	2.908568307604363	0.69002570540653	0.16764397324303482	0.9732254378734734	-1.579533032681542	-0.9932866404867836	-1.5630332265996114	1.1400898120961334	0.6766719876018642	0.13003554204634835	0.436551454653642	-0.10305496177141364	0.2115143530643555	-0.21572914987527234	2.12681403693814	2.1842628620685467	-1.902486943710158	-0.5418886311618779	0.30115905764630213	1.3408945309163014	1.765930042850714	-0.19195527782330893	2.06740387814188	-2.148002867631595	0.23780679310315947	1.5186858075056606	1.5116556466413988	1.242387843131852	1.2062342984242596	1.8848694687384213	-2.4673133503897167	-0.8247788369665818	0.09731799287928052	-1.5304309491631642	-1.5569480294564433	0.5525115497406359	0.20590869339986462	-0.04439400134039216	0.9068062718543475	0.4515760115776752	0.8146343014276001	1.4516956488047792	0.913119609285838	1.794480867583919	1.4301712147054364	0.7264565645870926	1.3411157357039858	0.09359935721648578	-0.23131904152514093
-2.570822319994465	3.0230133680877938	0.7062746539516004	0.14954555771542652	1.0031143933531685	-1.6213364344624814	-1.0352823495547838	-1.573548553454496	1.1527933356601614	0.5990095680070853	0.3364303964394238	0.6727154959802204	-0.15181403591879508	0.20137804617464422	-0.33382440335280894	1.9813193867713061	2.095754930505973	-2.047348019558739	-0.7182546715847898	0.31465951286354815	1.154476948610386	1.8230108924730692	-0.16471785044076054	1.9394351668378864	-2.187961266581012	0.3433765792662752	1.2768084595083804	1.475335035866085	1.1440278848481402	1.0916296224779583	1.902532140565656	-2.508305871491492	-0.8540240903926752	0.08137784019846617	-1.3846164786005173	-1.6318535537813248	0.7969917610434294	0.12844980604008133	-0.3478815510820875	0.8311946169810712	0.3602276973796787	0.8707113869116503	1.5073614429985085	0.9054540135660819	1.6291721836613529	1.5781304768132447	0.6749131673699025	1.3265097006712876	0.07632392567457832	-0.30449638786907085
-2.523065695903913	3.1775893969689286	0.7460570387302987	0.10803498309178769	0.960083439186269	-1.5824870146354195	-1.093800603032133	-1.550936276167341	1.1589595446686918	0.5058269224481535	0.5811399301999687	0.8442908088090271	-0.13869489375356386	0.21211180663579343	-0.38486567294557095	1.8186039764210544	2.005447329297102	-2.1759349207000622	-0.8641552882247096	0.21425409785391497	0.9519733583281867	1.8885370673691615	-0.14622539623003444	1.8448897717743276	-2.2199675956723723	0.41291230720091965	1.1922069143099736	1.443230209376007	1.0515738226959097	0.9066290393539932	1.9539790540786235	-2.540532994337313	-0.8097283065856992	0.09919631527008858	-1.2623477102748661	-1.7656561136089972	0.9137332138893071	0.037846022940516	-0.4897352388060888	0.7582978819826967	0.2809867394213259	0.9145906172769692	1.5760875121594844	0.8537207652616086	1.5159552194117558	1.6971284626008072	0.64809393236571	1.3055965254611568	0.052106580021169524	-0.3473692090654981
-2.519038698539493	3.31249872287923	0.8243749824798154	0.09792704325809538	0.8437218064041788	-1.6238688575756526	-1.2237160963992992	-1.5665656082575292	1.1645330177773299	0.44542720948664327	0.7218377424713294	0.9733063926878505	-0.15460059355762282	0.21571196144783644	-0.4683198275741212	1.6731615827257493	1.903247373299589	-2.327623738988518	-0.973550770511474	0.09668849580473397	0.7220820393370136	1.9851471557379952	-0.15184730771114346	1.7217765180885407	-2.2494042931103584	0.4214488484649602	1.1082689155031673	1.4581616627823881	1.0010363134117948	0.8177547102534459	1.9661932736807166	-2.5527318799245267	-0.7556662263608612	0.01049413564308163	-1.103190234630968	-1.8466905165582137	1.0910573004587527	-0.14754043263451147	-0.7093723387271027	0.6754636701171822	0.21852159098680923	0.8367222959535591	1.6779544321447535	0.8815280995019465	1.3927455390270809	1.825569503968282	0.6583930698784628	1.4299359140436654	-0.020450524648827663	-0.36732286776459067
-2.4801822327344185	3.450958026798601	0.9311842434616994	0.23143876167612704	0.7575877744059877	-1.6705195144471303	-1.2547707669641612	-1.6228503828801446	1.192456217062078	0.4695444457042347	0.753923228733979	1.1155677093020284	-0.21887598969202954	0.26715483264001805	-0.6439234173212385	1.4838938773327885	1.7816545084877717	-2.4813054698969403	-1.08565379473236	0.09845657226400627	0.5772298991144731	1.9669862714533835	-0.05198301416768912	1.615404624512183	-2.2915437452680067	0.4005016474724041	1.049403179830273	1.432158681379351	0.9714895031809281	0.7037416740261934	1.8870901745129085	-2.6150322969068385	-0.7987148926821144	-0.06235130069498298	-0.9757561887398467	-1.9730581047425173	1.170215774318814	-0.3238279553363799	-0.8126439989108774	0.5124739326975476	0.2319483944763753	0.7800738487753653	1.746029099936992	0.9828188408162314	1.2764193258272007	1.975689701233054	0.7453948088531781	1.4517156178656137	0.0124829524158869	-0.3883303841753711
-2.4808695751855323	3.455339698298419	0.9776796105413821	0.3524700749590289	0.7040738728586958	-1.6954538468240348	-1.3232371170548398	-1.749923988878153	1.1500452336052578	0.39276571030713286	0.7711815124234483	1.216235000157195	-0.34089623988885476	0.28915409289654204	-0.7683814416886577	1.315666579816626	1.6173470376322812	-2.6287968730189903	-1.1699606946532373	0.12155570903065924	0.41278918828771954	1.9751807927846528	0.019334832527913404	1.5554413220221037	-2.3258326593548784	0.4430271569752337	1.103669363054229	1.4321308695394093	0.9347121253480914	0.6535305460146551	1.7945439201674476	-2.63088716191081	-0.826863302535666	-0.054839906512572964	-0.8457672912504905	-2.0812869773569282	1.2723368955003505	-0.43813314217560617	-0.8199577552125957	0.42054353795913413	0.18396267567117724	0.683635854761315	1.8112775887215036	0.9759899074427993	1.1565899959677748	2.0813843708669535	0.7012525070553093	1.5217197463486958	0.07101110072049643	-0.35314784399427784
-2.443386911943211	3.479569228957171	1.0833907427207978	0.41548341540889117	0.6225772936813512	-1.6558243896382205	-1.3490973746624664	-1.8444983630738494	1.033951574003049	0.3948398774000359	0.783168887800962	1.2957261883864077	-0.4498997958213103	0.28778151151018355	-0.9549559601212799	1.1756316266034381	1.5394578437623054	-2.7537433694753464	-1.2525743038209471	0.09148749517080942	0.31204369189812586	1.9152059475414038	0.051129595661949676	1.5366563393383597	-2.3931314377046697	0.4373018284629189	1.1446257223531036	1.398488931971079	0.934471593118969	0.6029607954304519	1.7638693152234364	-2.66580262107965	-0.7749049271006303	-0.04386994777188641	-0.7656113528096232	-2.092971991508933	1.307984126913829	-0.5631986474034268	-0.816351187485387	0.3024354974774081	0.17074433724079469	0.5376808948716906	1.818897049880173	0.9355491809011969	1.095017554718078	2.0578656160944067	0.6526983692733782	1.5820169954358627	0.16036479249356603	-0.2958672740017881
-2.4470486207649342	3.499018772261516	1.1268723021681768	0.4067126933332654	0.5288003268475246	-1.639865979432178	-1.3476545373557776	-1.909763374777358	0.9458643028983345	0.39390603793719225	0.7835154615788841	1.4497248693389608	-0.5458309490747477	0.306676877996635	-1.1133717827293632	1.014120997376241	1.450717637242819	-2.7585266242506754	-1.3150519641096596	0.0665628694826977	0.20821528780315682	1.8834345665783272	0.12561008850481317	1.4926977285591572	-2.4566893337586877	0.45622240864167873	1.2340273188822022	1.450007168728591	0.9918139138932949	0.6080304092212574	1.730013315808364	-2.6943263697449384	-0.7945151267929	0.007129720967979325	-0.6909964849206347	-2.143600759971048	1.2603992119641831	-0.6367529479545417	-0.8886239840385848	0.22825130214993422	0.16683762288916498	0.3951231862951154	1.7536124437920493	0.9444213569523612	1.050683389196499	2.0760003519938697	0.5849573439380139	1.773129532302164	0.18253072102028117	-0.286535752483152
-2.5075374034813818	3.4557138694845633	1.0924172374447967	0.5142340227835558	0.3810443299907573	-1.5751460480821922	-1.3242350576626563	-1.8966431541611803	0.8462900815669518	0.41843472124338527	0.760492366385736	1.5217096521076177	-0.6212304566184235	0.32983554535130305	-1.2686272702787023	0.8681762480406541	1.409261990166841	-2.7538875151127566	-1.2844793670376762	-0.054411327499733916	0.17032270270807165	1.861158345656742	0.1942955393961013	1.4753551545440078	-2.541138711198306	0.4445633817250306	1.3233196639015825	1.3937799393754033	1.0853753948681342	0.6398065748107445	1.7517714485497102	-2.6844155980310886	-0.8022702356735628	0.1449870731737143	-0.691457050580024	-2.114583257080328	1.1832429561901143	-0.5396644160259837	-1.0034838645630955	0.16146297453333344	0.25808739388760515	0.16097885541329185	1.7309939824043297	0.8734400946083051	1.053772392610323	2.050197570073222	0.5670518814575376	1.8518724574692975	0.3182937383746812	-0.25512393004841805
-2.512579973581658	3.2395926974874087	1.104163007392564	0.5677628510925058	0.2889939444027443	-1.5473695993882486	-1.2776368572645904	-1.9252204019387773	0.8124519251106948	0.47082497419210567	0.6884249568672494	1.6681701968556015	-0.6927910101458713	0.2923754935548742	-1.3578565476364528	0.7369427887180475	1.3997628054660343	-2.7256058765655657	-1.2473372125956557	-0.1918377760721314	0.08557746036507954	1.947051870306342	0.23898864035569342	1.4781407545736378	-2.511394911440771	0.4540150602131151	1.4303137307587896	1.3003615210671975	1.1957888310733304	0.690998225717021	1.7480880202471987	-2.682658042207764	-0.7823337751964293	0.26122117548930357	-0.6277155044880083	-2.080375530150744	1.091227196962101	-0.495257355463733	-1.0900373898107945	0.13462546235211764	0.3469188531794526	-0.025237432784905	1.6720879501150232	0.820878698464513	0.9619090390781263	1.9255216633396384	0.4611499371378097	1.7930560397363735	0.4075567162160504	-0.26525362453498147
-2.5455159415087167	3.053542489118118	1.1116429522625655	0.535793554591349	0.13953474227139015	-1.5362832254854333	-1.2149401937601196	-1.9852550058682081	0.742139892134974	0.4490811145077235	0.6023116849275041	1.7014214688574743	-0.6756741260342247	0.29257514867776935	-1.436619737829703	0.6379018668383326	1.3173416873264148	-2.697012142876828	-1.2367627027269628	-0.3121702381529653	0.06683227156930086	2.0285236683668693	0.291816294136511	1.3051772126300745	-2.520896281163984	0.49023506313449117	1.564523664816274	1.2278462663739829	1.3628543590187565	0.7048420139711615	1.7720657776672972	-2.6531416365456315	-0.7122342445657316	0.3632645704643611	-0.5088483781401045	-2.0837464689193927	0.921518197857344	-0.3934234226964839	-1.2275034357697048	0.1764682152540214	0.4468177146107578	-0.20672339148260382	1.5353723468060407	0.8576985636820295	0.9364616166126787	1.832855938224812	0.4438103837305299	1.8336020119933303	0.6061903459593884	-0.25695618209558885
-2.5437168513189587	2.8880223007035952	1.1544535767172879	0.45235228087651136	0.014257616815172635	-1.4243673354572315	-1.1910435146375136	-1.9887392014031708	0.7369048204950666	0.4543861982248786	0.4961711067461634	1.6264043155341246	-0.6757617941516075	0.2993627702818549	-1.4252757227512534	0.4880254253968289	1.294748693834331	-2.7555022107391536	-1.156622341464026	-0.4541644449545714	0.019872556742514487	2.0552275111890137	0.3297007743494052	1.1755854238470362	-2.4441031525725716	0.5466681405094277	1.7455592942794986	1.1872981432783178	1.5635951023519508	0.8099818781664526	1.7129621387556426	-2.639613064530285	-0.7388381531790384	0.5795898166671807	-0.4695892538582925	-1.9342612147553022	0.7524111341170902	-0.21656957039296784	-1.2754606129071473	0.19309542092575432	0.4918491236906549	-0.33852688916846263	1.4537989657787675	0.8072518872616238	0.8721077337426764	1.7313555557992857	0.44955024068537297	1.8445524313005723	0.6653501561608015	-0.2430549712637801
-2.49097942089139	2.6924617866577205	1.2131120469869239	0.3665224655947146	-0.1665053304525299	-1.3835499726606169	-1.146606746949463	-1.965971598457886	0.7004527364871634	0.42795683226928655	0.34498244458293803	1.5668007764349146	-0.6810715261083083	0.2900099659112442	-1.4467057640757108	0.4103251762842013	1.2349641335542656	-2.7560867279110353	-1.093104698962422	-0.5878333899868826	0.08442166997948519	2.0742941761951603	0.35149048070378386	1.016782400351496	-2.4439828186024624	0.5869750518601677	1.8694783494632712	1.1780921113431337	1.7432037530665663	0.9592379554641337	1.6553237359195943	-2.5513403169992435	-0.7691319961321954	0.7013996239149428	-0.4162278498994615	-1.750820762561641	0.6499709051267983	-0.014620026902292804	-1.307401664525559	0.19886110295235673	0.5376898495916509	-0.47347091542990044	1.3188852160499325	0.8595679162263284	0.8156855379326741	1.573246316019875	0.34664088949115657	1.8334629558890208	0.7147435513349466	-0.24726913766229375
-2.4362655500395642	2.5983587133641826	1.187195976902956	0.23372611676655022	-0.2989886177367894	-1.3259032882587178	-1.0643880923048927	-1.905833479646865	0.7142459162509733	0.41751478192547264	0.2824578207711383	1.5241766387068105	-0.6199506322172598	0.31066307404265237	-1.4164172890872595	0.3354553461653458	1.1959837625857546	-2.7727335653762943	-1.07487933822099	-0.6815814605197881	0.08966290701505084	2.1057528882518204	0.4122863289456	0.9191228953050598	-2.3720569484061977	0.6186239337497048	2.045330218404536	1.1362548180951413	2.024370878063735	1.160400711491952	1.5023590005171588	-2.519061849825998	-0.7351364231169712	0.8473392716413922	-0.31476342705679855	-1.508246154225895	0.5361964731867838	0.23165410032252037	-1.278647361818278	0.19856642927638635	0.54829509952257	-0.5695923026665818	1.137560718279194	0.8778773477769519	0.7253521141885876	1.3849701868476243	0.25900120342755484	1.857022843347043	0.812826569384866	-0.2330719527728574
-2.3629140224549032	2.397157698170499	1.2206609538141542	0.029739626036051424	-0.5063087826275435	-1.309721242718655	-1.0280302461797963	-1.7892929210323665	0.7922969957557084	0.39347360819650606	0.3626400739529081	1.359184899393697	-0.5948612549870804	0.30906415811865473	-1.2543777439430854	0.2461946226963257	1.1394851528642738	-2.7802304609586392	-1.0401908383291467	-0.8532315346458923	0.08384633661792097	2.1499494374297305	0.43218006820704674	0.8135999911521857	-2.3294792800407356	0.7439313755046862	2.1173830585289037	1.1295686239714142	2.213038900897113	1.3401163672401561	1.422609406100454	-2.4245092960947607	-0.7143013870364868	1.0400664706796154	-0.24400765442927205	-1.1957721793544516	0.43856070279798776	0.5478155079052792	-1.3545842194187756	0.2837789395235831	0.5182825363079341	-0.7350628199375584	0.9432950552489112	0.7679605892903667	0.7162344280879147	1.180244627233558	0.12844586204697023	1.8694197448276306	0.8218589008317192	-0.19370198594599541
-2.2933221433737043	2.309299202634352	1.2689184654586705	-0.2188349055510988	-0.7342434715940924	-1.287088022948563	-0.9458525097668498	-1.6998605261251498	0.8503021390850526	0.44692650708519405	0.45193615904536166	1.2027307915604426	-0.48286064950802376	0.31467589512221716	-1.2520097023055297	0.12568967538955453	1.1555942924134972	-2.8184621157982193	-0.9716161037935638	-1.1215848863189397	0.1241969313641279	2.257615434388991	0.45728918033874766	0.7201570297694868	-2.234672908211274	0.8731603848003828	2.1398676581267733	1.093247224651583	2.401075322668966	1.5237832898498302	1.3255228469737568	-2.3557592416753943	-0.7485660491523045	1.1995383792954761	-0.15861580332080305	-0.9619001844358877	0.3400695546759684	0.8106499111926195	-1.4516347074225289	0.38635143056339977	0.5556445745244224	-0.7888876001432429	0.7992457044509127	0.7294004783426808	0.6873845538466747	0.9517654009709146	0.11778562981345744	1.8327391340190977	0.8463956452759611	-0.19363091064502322
-2.228339782178396	2.209930587776488	1.2929899449379836	-0.39596143542547135	-0.9484084686342396	-1.349699008819168	-0.9452943375834945	-1.6558125166879627	0.9254587953858415	0.523218432560024	0.5773350621562603	1.048679650655195	-0.35271493417043887	0.3629647657103569	-1.184500099296772	0.09144874389609868	1.1573838141247843	-2.8805968201440417	-0.8807258839415306	-1.3016269570961279	0.12674487477483706	2.341210401387172	0.5529873423284701	0.5739645674337999	-2.0868043948269213	1.021605225861712	2.1157822364075507	1.0537421081366285	2.6267191694573144	1.75929573979749	1.2115120449471986	-2.245336024685593	-0.8496008167566067	1.324646022808135	-0.022862812461771874	-0.7710758160789728	0.33104845807906336	1.0555568762595016	-1.5187395268126824	0.4767918206514078	0.6227588063454718	-0.7998295326342043	0.6971048089196649	0.7708831116626476	0.6118258084852433	0.8208709849404064	0.05584324045331125	1.8318961686134991	0.827881726429798	-0.2158963800231314
-2.1319453415634984	2.1597418703013256	1.322768619961057	-0.606114467643149	-1.1519094384966015	-1.4428012477795877	-0.9511548324140768	-1.5904586519898778	1.0185959068858395	0.5688697189327636	0.7353348946848235	0.8464453749658881	-0.27949805957454804	0.33741684963437635	-1.1053988348288226	0.09322794865039027	1.174853802009388	-2.9665380360921496	-0.8782330426821616	-1.5056501564848142	0.16429103287065602	2.381574870217564	0.6095183275380561	0.4337737524479093	-1.8358046551434835	1.114449401801993	2.090683395128584	1.0230733639006482	2.70225472912913	2.0416968365839656	1.0470217749525852	-2.2263241418057147	-0.8796753975909384	1.4005361104414045	0.08071690485552604	-0.5194659979955517	0.41479052768327956	1.371954143760839	-1.5575971122688117	0.529951718025856	0.6711826266595676	-0.7482187347527487	0.530745154727989	0.7076117055370476	0.5626512105116215	0.6553284041882055	0.0445518800427888	1.8378135202598807	0.7711045890705488	-0.19501759775298924
-2.0031138959947183	2.122579108377768	1.3761175688100187	-0.8010276071405575	-1.3647292797960735	-1.5222564546837816	-0.9093647941409108	-1.5420820115814644	1.133004755266482	0.610229991484332	0.8647633698641188	0.608829351006054	-0.21893633036873106	0.30154668648341293	-1.0485171406582114	0.06891598969789711	1.1430201398982862	-3.053562327976392	-0.92229731684468	-1.6510177149260503	0.15144559308713587	2.4585031862428837	0.6256784669823596	0.3711537726724078	-1.5567121980507175	1.2261968604705014	2.1296588392759177	1.0928825841438052	2.774759512382942	2.26704065026524	0.9685040080425271	-2.2238280175802276	-0.9586373062525546	1.4756319956042434	0.24254514171539973	-0.28634178956795747	0.46265469929762987	1.5233476732770923	-1.5945093462695197	0.5677140002515838	0.7221128470622353	-0.706570729917473	0.3915182379045632	0.7114236652613579	0.5162764439806786	0.5167606828051576	0.0363258478177947	1.85748879745313	0.6309728101725153	-0.24747760657783938
-1.9395178665827095	2.1752249975532236	1.362312596945689	-0.9891746641334214	-1.4841390562344379	-1.552696073051687	-0.8649464882407424	-1.5075227792112789	1.2433715775979068	0.6018581301952513	1.0061478106907114	0.4010152124014604	-0.24238578324752275	0.3325564758630929	-1.0678384785668638	0.07593884203791856	1.133440181734969	-3.1155356950032784	-0.9304907620010043	-1.8495871851591446	0.14786338447451525	2.382065165754253	0.6510451666323986	0.28924461070118784	-1.3106519171444946	1.2685730619999294	2.112859151569739	1.179976575029379	2.7805230021818117	2.4506349847720186	0.8612833656154179	-2.268821446657348	-1.0253226681735614	1.5650005911269198	0.3572820796055397	-0.10384218520769176	0.48801164854173606	1.6213473994996348	-1.6118955734831002	0.6215727248849106	0.7464143699413801	-0.5752482723714893	0.38631347647317177	0.7345184439398568	0.5500813182025861	0.3765651392742953	0.13814296086078012	2.0605493733153453	0.525417864252755	-0.2701044419524661
-1.885283988405347	2.254910550195512	1.3664497828123863	-1.144133777804326	-1.591159706242308	-1.6241297942472386	-0.7972163424282656	-1.423324362307494	1.3209032195753543	0.6483130902240853	1.1454710620514859	0.2301034427005635	-0.20585091642733427	0.4213342133385732	-1.0348748418786315	0.07614998822042489	1.1691664482100375	-3.1747689724823394	-0.8827502551744582	-2.035325674959311	0.12248225861847742	2.357175058351212	0.6243089814058067	0.34991805124490893	-1.0861710644240292	1.3485485380092204	2.0968649605500698	1.2424899060383665	2.807433072797856	2.6984248604061936	0.7701003594767623	-2.2693217247194175	-1.1299478903471252	1.6310690086892727	0.4429567216951451	0.07908690706849555	0.595126953012203	1.6991197595198853	-1.6078399126798222	0.6381784631442848	0.6709947170959173	-0.4945536650336367	0.36908939236081195	0.7449741091658899	0.5590339826465887	0.24892146276972466	0.2200764299347954	2.22086380402438	0.36083815250550366	-0.29019186596518665
[truncated: 193 more rows]
