# Supplementary material for: Obesity dysregulates feeding-evoked response dynamics in hypothalamic satiety neurons
Source: Sci Rep. 2025 Oct 14;15:35837. doi: 10.1038/s41598-025-19800-2 (PMC12521569; doi:10.1038/s41598-025-19800-2)
Supplement: Supplementary file 5 — Supplementary Material 5. [file 41598_2025_19800_MOESM5_ESM.zip › Fig 3_2/Fig 3c/HFD to_NCD_1st_MPK180_matrix_4.csv]

-0.04899114411669094	-0.05082422184721476	-0.7493950369355651	-0.24080856193222341	-0.8831629116699032	0.13341142832701675	0.23526762087474848	-1.0561577220008325	0.561967263213098	-0.30477075585919117	-0.30110254776576717	0.06350247075465446	0.6634666329015232	-0.413217370606516	0.2737257223282078	-0.09675031940455255	-0.17806099143779738	-0.12467040825077413	0.2114112517002999	-0.11419317804497564	-0.5619423482048862	-0.6080090904944019	0.306140251021961	-0.6509057374823806	-0.0493299420679719	-0.5267310962936333	-0.1180655104049427	-0.540030405922862	0.9901265333069066	-0.25920596874953017	-1.0295088068229952	0.13159894126299093	0.4120796588417118	-0.07644204312385487	-0.7281472602322332	-0.10101697437802497	-0.19911574789892342	-0.4917980096764493	0.45889458277975326	0.3883853945642411	-0.8524238277957947	-0.17951712389344587	0.4039498882427252	-0.4721512700721763	0.084633440536385	0.4100651459250745	-0.18702946522483183	-0.9327208401560997	0.026243205672463098	-0.19365060445837456
0.0005051918419691492	-0.09259490930437086	-0.6764087487332954	-0.1609081895065531	-0.7391535709011237	0.16052692157201726	0.34102647854964296	-0.8594697685603543	0.5363801429984938	-0.07823641932929748	-0.45836216378578826	0.15611799210126753	0.6385354547526021	-0.2892124268744576	0.5080105675368012	-0.019871794915712546	-0.2935224618361893	-0.13476706942402697	0.44127336834610686	0.09421818718535865	-0.49084125170079573	-0.37606014035374224	0.25397962121288303	-0.8373078778113311	0.03157425426190441	-0.5950709199452116	-0.08601732312511685	-0.4269335770959855	0.7960884183778475	0.17816887441258622	-0.6561364081020595	-0.0668283756626385	0.5722874653425232	-0.15372433515247702	-0.6347517197730213	0.11621575272680951	-0.3493810244280729	-0.32618911691805236	0.46663938367286084	0.31501589815278963	-0.7874239348876838	-0.15949154934196566	0.15383612196236113	-0.2584651974068559	0.09044098310185616	0.178434814468164	-0.06672963453834022	-0.43725798198348603	0.08799106394392026	-0.3641001178669045
-0.05841889765078077	-0.09105948582803865	-0.6689565692908452	-0.162301518237415	-0.6855618768679382	0.17250442763779839	0.10151197609004793	-0.7822093827172744	0.3594704696341142	-0.11273953837358731	-0.40555944983121156	0.16274737045511922	0.6607633853756911	-0.31814125623042305	0.3880840757040073	-0.11063044146731012	-0.4097145080861419	-0.1932431816885041	0.52914403675122	0.04990662246585136	-0.1720595330024918	-0.434155754343656	0.3085171329751719	-0.5570263003470366	-0.07900350473963665	-0.46619509242799784	0.10525181637890786	-0.4998129474741944	0.7728355096055258	0.012500259241235804	-0.5430818498722244	-0.14413494568501303	0.6917612677317142	-0.10167889566235089	-0.5055780135938912	0.3082329762456088	-0.2623928359917187	-0.1490358894963393	0.3298410692535348	0.1472120918226358	-0.7928837337229012	-0.35393326987315504	0.0759976178966893	-0.2398827360177563	0.00871156360683322	0.2890255652598052	-0.21915507787769148	-0.4734114922083255	0.14962335631051918	-0.4362180636322434
-0.11158493086603019	-0.15760098287108087	-0.6498959977711957	-0.18038783376125464	-0.7221001270666554	0.15556777792247345	0.09409711179927316	-0.7941303717312872	0.30317229367536225	-0.1499679171855286	-0.47966528144085574	0.20158597975830733	0.5748991545763089	-0.38223594649128967	0.4261411656103644	-0.22582111465776883	-0.3815160404807216	-0.24636365595796395	0.42644283377937625	0.07839210986867243	-0.09264407912546563	-0.4630785321291833	0.3222668145692724	-0.4478282294715925	-0.07207410736373383	-0.3830387042193568	0.1121521746419837	-0.43953162966158815	0.7867968855512031	0.05265731457418603	-0.539612655873449	-0.16053124500632607	0.6787159033018917	-0.2193288208003061	-0.44211972315686543	0.23655491868061124	-0.1849490481781182	-0.11091805344252641	0.3594841316000418	0.13923024852932336	-0.8594469391925736	-0.27830203260764186	0.17958405229923047	-0.3474492683246063	-0.07805969637290297	0.27921392445681364	-0.20101523122265685	-0.5192022837497586	0.15113566611814366	-0.33381869356644533
-0.14976146106749672	-0.2187390200078211	-0.6651438987592422	-0.11504211356290925	-0.6832993326817526	0.16009838902720347	0.07502030217588233	-0.7880293223504163	0.40634906310669916	-0.15793312180531266	-0.4209194264534345	0.17677511783778893	0.5442201829747554	-0.41081403306156855	0.40776827552562966	-0.19978335421370258	-0.3054830611005789	-0.16522346500859889	0.538943744751619	0.07550965942122387	-0.10621252026098985	-0.5811736897633193	0.3723755177839536	-0.3602568252090394	-0.14366090368622952	-0.35417281513261906	0.10293118129427577	-0.40562158584040064	0.8087016648499137	0.024838129294593617	-0.4697656767237195	-0.22431737109285863	0.6305180267493107	-0.2316690927124057	-0.44494358332169615	0.20582708755035065	-0.20548292936068693	-0.042936121535630915	0.3899364075830785	0.11696615645662925	-0.7913016566710036	-0.1295080538893168	0.15878563284745612	-0.4729691173258864	-0.08530215876934708	0.34040413159622795	-0.22812754699212268	-0.6391334207529711	0.1687932627247209	-0.29145801952003075
-0.11762584434583377	-0.20927501855464795	-0.6944840821216327	-0.11742464277854552	-0.6679960540996888	0.1377620577418301	0.0042117075571931435	-0.7373001845960673	0.3399103933422985	-0.0950567544361879	-0.371082992444247	0.1874960304122998	0.49026383947662006	-0.4353341735170515	0.35842687898828496	-0.12541368304380093	-0.34800123604271177	-0.2043239496248068	0.6271002273235118	0.050768481727712006	-0.0639581004051305	-0.5250962959646795	0.354575440517886	-0.25577864023762653	-0.09702396067903096	-0.3321225750955597	0.16399573459265568	-0.4214754662179349	0.8029735259801649	0.08496995296166382	-0.4273288354928248	-0.2476098179326772	0.7205739579748426	-0.27475824791555276	-0.45185564940676454	0.16739713315521207	-0.1438199614823279	-0.02856148293485004	0.4294164785839154	0.10065927201418402	-0.7777498383420595	0.008165441895073585	0.1241832979319395	-0.4619262444309853	-0.05680440058744674	0.4235738269950595	-0.2350655526352694	-0.6756291307672839	0.1379489051899103	-0.17250675915487942
-0.12422233269297249	-0.16559816605415487	-0.6592571664800577	-0.12640576165957018	-0.6787485320103392	0.17342075160106724	0.020537676275986776	-0.6977817288697913	0.3094429644056523	-0.04897412084147062	-0.3075491813141686	0.24522746800336062	0.4952186664781796	-0.4677998480043932	0.36170047300503116	-0.09631994020235753	-0.36193390685531074	-0.22431216080868868	0.5565615285054386	0.10523615022749692	0.0018807683882124632	-0.5314906749107091	0.34175101321682344	-0.17259014956971358	-0.14044799086742504	-0.2601647731134452	0.17009240206186024	-0.4820034964019844	0.8352888237592506	0.13210133173049557	-0.40174302102618703	-0.24944326483842344	0.7368105006938738	-0.2422601881159971	-0.3930032458134356	0.19470621471275693	-0.08743973910594953	-0.0358049191175208	0.43793512847070176	0.1187528891907541	-0.7584365920751049	0.033325323296042354	0.1266747019073419	-0.4852882226161977	-0.10154792522427705	0.4592439128759445	-0.2685657244114483	-0.7283219618007751	0.16540873470320783	-0.18576183326183665
-0.10302820429124028	-0.1711674333804031	-0.5991520861394215	-0.1444766804630414	-0.6332176027475467	0.24946887103766885	0.01605992474552367	-0.6916372108169907	0.31292102562846913	0.004047465117260257	-0.2440735575946443	0.11957648842519489	0.4902246873466475	-0.4453258915596645	0.33044407194491404	-0.09194463434900672	-0.3945991592227445	-0.24721720332928668	0.46382971533239686	0.08456292634734476	0.04954771739660667	-0.583272321069489	0.37240660033177253	-0.13094730808504795	-0.16908153875640422	-0.23268322965922345	0.16927956211264458	-0.47137141815411054	0.7595776508495898	0.11703903300316156	-0.3172046874977841	-0.2950533639725978	0.7388686901589385	-0.24039623723948444	-0.4417523990741692	0.20084642720657378	-0.07344931788387705	0.033634503745731986	0.3763699800666515	0.12250449044908604	-0.7534733974616814	0.020790986745984234	0.2024032240247236	-0.4839834171661044	-0.13681047998726167	0.4250369296357277	-0.28897388109086286	-0.6995167453033887	0.0990900977711372	-0.22579192455050354
-0.08841468913862685	-0.14013280389811136	-0.5441590188774216	-0.17699553016168332	-0.5991703140120923	0.25364702487085716	-0.027015680808253683	-0.705382552801516	0.3146782730896752	0.018928125937073798	-0.2085816044893608	0.029312650453352615	0.48812893165801874	-0.46623996430027353	0.3038521072272398	-0.045342796751592446	-0.3455969038702585	-0.2484280353892211	0.4056495656873677	0.06929887242337154	0.10270484594316731	-0.5943648873603221	0.36447847740509165	-0.14602410045773173	-0.1576346001602294	-0.22899518748008538	0.15504820503833466	-0.43112370405493905	0.7460595837885333	0.09044581606118719	-0.29221227438389447	-0.31167784016064143	0.7786798638549145	-0.1890822969237295	-0.4566841461313513	0.15905401519159937	-0.08410148137944114	0.04624495936043938	0.4011958925872803	0.16741634199492492	-0.7467706701685741	-0.027764876667780703	0.26256006520670383	-0.4853288016980522	-0.1881257099870112	0.4335332827310019	-0.29131656414565765	-0.6713663069207503	0.016652101852529584	-0.18526144345790888
-0.1328733203270273	-0.07997576800258706	-0.5032174921668009	-0.19573480910904834	-0.5708335087717763	0.28462649335614376	-0.03370635382180564	-0.7170303476116995	0.28714983791327603	0.05191115519293212	-0.18616776828883325	-0.05473039476825241	0.4816846480111915	-0.49095828743073905	0.29284760264762955	0.011063178679813917	-0.3579624089882821	-0.22649892683918008	0.36110091033701786	0.02497952165396814	0.07694172607663896	-0.5598394016810687	0.3860123517082955	-0.16194259752959844	-0.17511815525370725	-0.19118013421613167	0.17356011274466915	-0.4286070947498519	0.7199095554597346	0.0629204104358879	-0.25832232189675647	-0.3186196286621593	0.7547472962871873	-0.18271803170128004	-0.43155987819121133	0.19834105309338698	-0.0918001732754582	0.03556983896856454	0.4511663533866163	0.18408196741885757	-0.6794483135984726	-0.02836867873716668	0.24940246034924848	-0.4879959125306648	-0.21923306780541463	0.42419750624807406	-0.30954059145608304	-0.6422623849332403	0.006865573691374745	-0.16064841382426376
-0.19521553664022176	-0.04847739037611186	-0.4712783270555838	-0.174713205125767	-0.4853147493328055	0.34021886966007964	-0.0502725235364276	-0.706250240332074	0.24022844996152642	0.1219040419202515	-0.18050422441387198	-0.10527390656936204	0.43916442364288066	-0.48301766038414373	0.29088313732057675	0.03546326830542465	-0.32361427085865857	-0.2678666087170636	0.33511158843636074	0.043585535034476444	0.1812381305654592	-0.6129690756429137	0.4090559862151152	-0.08611271353949437	-0.2166727938237328	-0.16062446864155533	0.1722800468303231	-0.38259241221336754	0.695197266228792	0.11610751061911713	-0.1522069162527865	-0.35273474847984604	0.7728965279603893	-0.18378706162845115	-0.40777174783251	0.19057633627719553	-0.04563220000074812	0.060185562416841386	0.45514836186983915	0.14165103243062946	-0.6428852194503	-0.013582314318674746	0.22125733108873996	-0.46634461906984637	-0.21723111631063766	0.4849337062298284	-0.35853923300540974	-0.6753516005497161	0.014305806176743378	-0.16041123207326127
-0.27250975564118474	-0.03486778549561938	-0.4860503673231558	-0.18300075309408625	-0.42771275345381693	0.3814922628756768	-0.047597044304299944	-0.6846847367503056	0.19377852661074607	0.12111317326213318	-0.10750013642167	-0.2156198332416889	0.3844811152750721	-0.41465477477271434	0.2473757010291866	0.08667547461951866	-0.2791973066191245	-0.25725318405797365	0.21730125612629356	0.010781885733118713	0.27997733723485074	-0.6543485372307363	0.4232108668558777	0.03579321223584887	-0.2739576464094926	-0.06984827731739068	0.18827750169770924	-0.3597744202734153	0.7073841931146713	0.1128395336667394	-0.12356987473638603	-0.3373332290173479	0.7369019420588114	-0.24142071220433658	-0.44300484006757535	0.1530118479288513	-0.03155787296681435	0.07681149930481904	0.5364624486473224	0.17725949725200335	-0.5999871385732836	0.022766509218970568	0.23565174749844203	-0.4517704649105795	-0.2165745486339891	0.4971736161495926	-0.38680341808748964	-0.7078772220101949	0.03861545367966226	-0.12488865040374661
-0.3148435803233579	-0.007020778920566148	-0.4673556823668933	-0.1385581022500908	-0.4016679271284776	0.43653935105805103	0.058477150815105586	-0.7034372359282938	0.19804684180833604	0.1407510041565942	-0.059854912873136865	-0.23149216774337839	0.43254315450081754	-0.42501433643864317	0.25762693424322664	0.08145320189413421	-0.17705104499869517	-0.20491977180187604	0.17368301940023603	0.0014301114356364802	0.23461982797857123	-0.669602668788196	0.45787226146253035	0.03545779203944664	-0.2873220209355848	-0.04923386464069107	0.1782364053181669	-0.31430568649482865	0.6703677774060635	0.1455153180238864	-0.07296084710005352	-0.313685259555958	0.6979791878369447	-0.23693594252681752	-0.47239214718807665	0.10752640132584845	-0.03209899947282594	0.05309485541645479	0.6070670987766404	0.21387836597498483	-0.5532623942850421	0.08453802150137471	0.3164032501028486	-0.4367979649596	-0.23593843454533475	0.44305766626959403	-0.3949125556948935	-0.7391147793140999	0.04185981439822258	-0.09800720852550746
-0.32485726520312613	0.036957275877820786	-0.4828705249613865	-0.11247398763456515	-0.3291880714124199	0.49440747165447607	0.08595196806097558	-0.7322876664205993	0.22473720017905935	0.15112466204690383	-0.010955361995521783	-0.27872135672965476	0.5167632469558713	-0.32949937978265487	0.22691036952977156	0.12235260230260432	-0.12461409736138256	-0.21535603064060624	0.22984555752631258	-0.06630977826935239	0.21978009823079653	-0.6744707611868717	0.5034877264255552	0.05412865835398069	-0.3105899270792868	-0.004022826788781192	0.18966084706508263	-0.3050430858871071	0.6827153913956315	0.16143563770836836	-0.005884788150935705	-0.25613877964025006	0.7039060608783526	-0.15820197935562927	-0.5250445992588101	0.11312807014457238	-0.03747182636178041	0.025582431187126088	0.5862758745347081	0.22609825603610437	-0.4884106352868571	0.07525747897319457	0.326568002245829	-0.3963674279765642	-0.22209222690195532	0.4202461535776035	-0.3903251817996688	-0.715345803789923	0.0322149825698911	-0.13457874346843385
-0.31889638711357143	0.1276384853935432	-0.44124842137850806	-0.14909010484375756	-0.2845095308310687	0.5632501415269986	0.11252176370245492	-0.744824160932423	0.13144797207244166	0.1784001200168464	0.022279359455838966	-0.2829238834569025	0.5432444293178207	-0.2969575226365465	0.2421439704996297	0.12159296669475608	-0.1416156392225534	-0.24708893077329872	0.169940131715141	-0.07720846153895095	0.23472860353820318	-0.6105348522794177	0.49057575856762253	0.08544268999489983	-0.30637194722306627	0.03672224560484032	0.19395877126095123	-0.2890925018000525	0.6825424127185612	0.2083223297858147	0.07705543580577581	-0.24559700278751845	0.6675546623441568	-0.15630578624017993	-0.48573944464266416	0.1139810174811052	-0.009519120682789883	-0.04257889246441917	0.6182332996186699	0.2613752080475301	-0.4387701347978644	-0.0007283143033976036	0.3604236065446179	-0.28890126685541223	-0.22562082985538923	0.38688152602981773	-0.3983245524403839	-0.6618487697668411	0.04725564029789899	-0.1447788904951311
-0.3710823711151313	0.18207380944211207	-0.3763787980892352	-0.140760533156224	-0.22725745777542117	0.6284992429544944	0.19418327313997244	-0.7746716261385821	0.15126203077737296	0.16860523072783598	0.04502665894126412	-0.28189909659635404	0.5521329088470224	-0.2473387114080984	0.2047723710489461	0.09725707681087813	-0.034986572326052255	-0.21951153348719257	0.050656953944424786	-0.039106399461079334	0.20756078635831732	-0.6014989798186602	0.5263111516864677	0.06059943690327786	-0.3714031594351872	0.08707009226899667	0.14552939976387883	-0.23689245023277286	0.7122915072728335	0.20415724131074803	0.12638285123335316	-0.19194409267078674	0.5810865853614533	-0.1529532473078939	-0.46315836490790996	0.1204078764819525	-0.019167352148680962	-0.09184314766951965	0.6230643389821588	0.27243277702643687	-0.36511703702769177	-0.04796909911521479	0.3981593548623436	-0.27270929731007904	-0.2697160201587106	0.3175004672486462	-0.44612421341265496	-0.6634786762110111	0.0361042493098379	-0.22363607360964854
-0.37485118087550534	0.20165249222320553	-0.3765569943650447	-0.11022912040950843	-0.13662403335630843	0.6357670500324467	0.20092952917662785	-0.8072902153253342	0.135966026684903	0.10502914000726962	0.015942234979577592	-0.3479324371744587	0.5314389111093551	-0.21242814323170647	0.20392565903352539	0.03039518409595049	0.04766254335622755	-0.20521384762301267	0.04378986267613057	-0.10796677879484831	0.1610252565535135	-0.576718176986019	0.5265017360268703	0.04782210115846221	-0.3658528521747484	0.05247472340103328	0.15376947013990122	-0.1379633608410086	0.704260066200019	0.16849122001470518	0.20174623663801236	-0.1846059775918905	0.5733240294559436	-0.13851232914458866	-0.5414203100355675	0.10185526688915844	-0.12686548538448966	-0.06636297637212911	0.6385137695521748	0.27119209713469367	-0.3162324977475861	-0.03117573790661244	0.3829977409433712	-0.20662078931099342	-0.20135576189437537	0.2873785747809406	-0.4513403355519561	-0.6131499144548432	0.005079780376987574	-0.1906414685300184
-0.39646798014646556	0.2629428655444403	-0.3807139030789964	-0.07159740973225151	-0.13499944002174574	0.5968139166466075	0.2278920902684777	-0.8448590057692054	0.12915948454781562	0.03513067004931799	0.008417304280929933	-0.283417553907994	0.523900724436255	-0.21315333147680948	0.19357027980693103	0.03483175553459347	0.16308318762946325	-0.15433190587103285	-0.00028017730253456776	-0.12854260211335422	0.13536027646496707	-0.5125110459809814	0.5258469133416914	0.0266437144150806	-0.3099574464191904	0.08858524518491194	0.13820914442712343	-0.11391734319702758	0.7960019041323758	0.18088186078381552	0.21999766648760274	-0.12714774892715433	0.5199364589178797	-0.13230817407321738	-0.5159457299451692	0.06322733173601991	-0.11702534139852735	-0.12838089575331052	0.7063339465913332	0.2943079081714332	-0.2538633389884214	-0.06568832176306397	0.329112285757724	-0.18203738444764186	-0.14291611110873104	0.31494102737505536	-0.4334454081570641	-0.6160875224826238	0.09772119187012519	-0.14757981254137148
-0.46214842136965906	0.2608969405494094	-0.376434255577469	-0.02762525423634381	-0.06200174880618886	0.5924055229049257	0.29099225007085605	-0.8307959266565346	0.15903085524372623	0.016332430400123617	0.04412747646857187	-0.22356449100809278	0.5610710395065999	-0.21919328591469206	0.2187736213648397	0.01407653359442276	0.2005095540378723	-0.15452779611826312	-0.02680903554162708	-0.11471373075906036	0.09773511012717141	-0.5029973306801246	0.587040906616926	0.07398647928804762	-0.29210348728776814	0.1498121240257373	0.18843711749492073	-0.15676557122813406	0.8080333245574509	0.19904634847043035	0.2411658733444057	-0.06506080609913129	0.44687484967697466	-0.12686143293792804	-0.5241578759425448	0.10032181304196117	-0.09279022756047173	-0.13430346144067223	0.7627589678150559	0.29462574645572087	-0.21343131285263262	-0.07369539049481089	0.2821085404976179	-0.14451186928933465	-0.09275797438509144	0.2940494090343761	-0.40495171834801075	-0.5821168885063962	0.15790559274448818	-0.2006205557724598
-0.412451640739273	0.23527102049632287	-0.39409714137851337	-0.0006078741957749433	-0.03619789447873059	0.5845587862680455	0.30119140404519096	-0.7931939988675132	0.1753681916625419	-0.015389755785226703	0.03885697482870507	-0.17341428026967348	0.5219536792337698	-0.22181399821968	0.21230233791330014	-0.0642833564709414	0.29464057222421797	-0.1856963952311065	-0.04330926682947998	-0.03599389021017827	0.08955657919846136	-0.5153110646450403	0.6112908948339153	0.09787235165026303	-0.27882279380233416	0.1977990992472453	0.18546609159647845	-0.11675200430560498	0.81454424694376	0.18660728231395787	0.24952697098809967	-0.04307163703930204	0.46333461484101984	-0.14465346364192597	-0.5415498515835194	0.05802263386451016	-0.049448795878504564	-0.1278773496437685	0.7483948587121041	0.3036557685834066	-0.19357115724896976	-0.0816930987207583	0.2584879485831434	-0.08668993945418721	0.007464554043797017	0.3004459250392455	-0.3430119131982762	-0.5672036705233544	0.21634422962446775	-0.22846485434801728
-0.32441499112138905	0.22974751849859545	-0.33519291685362396	-0.002355980150895134	0.0031807511825304503	0.5859915651909754	0.2983003721980578	-0.7125874596797679	0.19591778404982074	-0.07176243704435976	0.05781520211178398	-0.11898172129276072	0.5630248184408162	-0.2729595308412883	0.1616993201889791	-0.08209621503538368	0.313160067672566	-0.11348294177709142	-0.038331079054075276	-0.03058776023025015	0.008487554912264583	-0.4526897557165353	0.5972175337167178	0.12940442396786062	-0.22853834413763569	0.2691318408439253	0.21300052710552056	-0.09897909178386233	0.6829089681095548	0.17160733966715933	0.2770545369296594	-0.050998578466406354	0.42366229625524926	-0.12111054621334187	-0.5404778268764878	0.12317883128655713	-0.07408140104348154	-0.14873595922430177	0.7537080784232852	0.36532623232767325	-0.13561173558415912	-0.0801666795054661	0.2896233926131943	-0.11122419608352171	0.01226501300650524	0.17608875848906308	-0.2757006297682837	-0.46934100604994533	0.34892690985498265	-0.23104378040129178
-0.2837411452761774	0.2749059387521485	-0.27920640842648436	0.011855446180881595	0.00282780194737145	0.5541951894877934	0.2785774044988192	-0.6691877917602742	0.2580295636274824	-0.05671371205056328	0.09063521234132706	-0.020246564575521084	0.6475093808174475	-0.342599837035508	0.13267877440920578	-0.1352047185242301	0.3548879071651861	-0.11171904960627518	-0.010299369148878093	-0.02786004658724886	-0.06019388029208709	-0.44027657991528446	0.5922137123876232	0.15473565670342943	-0.19408953521472666	0.30260763623686876	0.21226621462353554	-0.13697601211204552	0.5988385041160942	0.0674898100614973	0.2733327295147949	-0.0874195129677587	0.37832528114215686	-0.007013184413653228	-0.4845198439753197	0.1640738872362098	-0.04999515509717395	-0.20782533941069642	0.67610748873369	0.30118484979133486	-0.07202286340963457	-0.1122448474628747	0.33422196703847856	-0.1546628500845286	-0.03601590278078507	0.22619043616660367	-0.2661142411465687	-0.43442913509006464	0.28397301008604975	-0.24654729007267231
-0.26323900735142136	0.2809933567961876	-0.242884328173168	-0.0115457168853853	0.09152675940267585	0.5076323728640291	0.21134468966260456	-0.5982523932309824	0.32514142861066403	-0.08797148187975565	0.08824727212088783	0.005399876058424702	0.6031404631356257	-0.2960534311529922	0.15854146034984176	-0.18075848980352374	0.4158784446699107	-0.19994498830833388	-0.08355685375975312	-0.0091433850030367	-0.07797252934344381	-0.4290745307577459	0.5500398142892261	0.15352457569641692	-0.15236730685987196	0.3380286333034652	0.17940765318468038	-0.1596140459420702	0.563072242293474	0.10121624711447566	0.2630025620858141	-0.09230719170960369	0.3574370613016541	-0.022474945105944298	-0.5085362345233396	0.15022162577123516	-0.0029718003044340024	-0.20795783997411169	0.6592530436786961	0.2859947938277396	-0.06325407273408441	-0.09456579826450741	0.2828903503504735	-0.18057185118823177	-0.016522680875009025	0.22306688753139023	-0.186199845196456	-0.34316102073034055	0.2242184148473247	-0.2141507399101691
-0.19564834415429505	0.307049366505419	-0.1813463497237715	-0.013932746656703937	0.055632258260974066	0.4713690801810483	0.22086183979860236	-0.5000535947818407	0.26254664508865255	-0.06083496290322268	0.11987073898594276	-0.002227486460777217	0.5057518107263206	-0.3245739940472191	0.12160516997690166	-0.20236459245591218	0.4614374983253172	-0.17784423008360173	-0.1677802449568196	0.025828474705319023	-0.06293896447715236	-0.3791173486321299	0.5052831143518107	0.18553994792030698	-0.12523966679537218	0.2933570025199847	0.20592079810861047	-0.14490311538692358	0.43889011527013766	0.027612324457381116	0.19499845510231684	-0.15076605896735662	0.3321739797158726	-0.046464776955126595	-0.4920703265846827	0.19098802552496313	0.006835054722282033	-0.21440945095225042	0.7149587136943218	0.28807332021722215	-0.004777630115611981	-0.06102089122157193	0.2649081781394698	-0.17342496267373436	0.013162894521910978	0.24603160746528946	-0.25127420020080005	-0.31380608845087343	0.2727322075821233	-0.14572786653332187
-0.18211727147276216	0.2636011207156792	-0.17590844550015	-0.010423893393702194	0.07033481826971462	0.42927092077247186	0.19443545617920355	-0.45926346580812033	0.30601019736244534	-0.06261720256189567	0.1257021901858056	-0.0011554655527476448	0.4597397813721204	-0.323575276526678	0.06853299570945637	-0.24824649433848234	0.5519600322756161	-0.18378222674474673	-0.25109088222366766	0.024226288715691692	-0.05633852575455539	-0.3699134014810687	0.49685131380854647	0.18810686591933734	-0.03072187444552189	0.2702837198684517	0.19709568972314792	-0.13457569802975364	0.33479991614010407	0.005869872790801386	0.1042054781553506	-0.13807695617641041	0.3202164680363154	-0.024965295156017787	-0.5571385867889406	0.2602074128024451	0.031673878866403986	-0.20126349665405557	0.6322083836777068	0.2700459135037582	0.013803222428298598	-0.057542481231070954	0.23314473408478817	-0.2041809213367595	-0.0077873751745510585	0.19238325033072234	-0.1611949772446274	-0.33114645011983723	0.2939473887086708	-0.14154555721819637
-0.1607365064886424	0.273397669781954	-0.18612091907352232	-0.0029400106484714097	0.07584471522904693	0.33617533724414395	0.16446891057959825	-0.38632870882860626	0.33868558454038167	-0.07574583555460841	0.1277251356491496	0.0288876282925979	0.5103410980858445	-0.3461099068887302	0.10704317941291057	-0.2670281357619075	0.540555538918924	-0.18422782717655034	-0.22496875296902163	0.030870831058943206	-0.09719688200435592	-0.38302972965504006	0.4606406718826297	0.24240562794033327	0.08177049158605564	0.22049379809549316	0.2130029446179575	-0.17912165247112605	0.17539066285121865	-0.07342405392970126	0.09599507391861296	-0.138640512105384	0.34301722147826524	-0.016609052317345253	-0.5793243903568408	0.3655743114824717	-0.005261891432262902	-0.14323696599976427	0.5411675390220236	0.2745028116110344	-0.025576225672170348	-0.07246036535957742	0.24023916965450245	-0.15795062184403302	0.000517359448180621	0.21014119714423973	-0.10293598320052663	-0.2857587973321662	0.36788918619623123	-0.07528369724743686
-0.18133241022616503	0.29592923528078524	-0.17108589436209348	-0.04346572956063628	0.05930200981332769	0.23884966948672007	0.14391917498741164	-0.31140009829985776	0.3768104760840244	-0.027180944823771046	0.14640580318235613	0.04324222833184306	0.5705418187772389	-0.36777330940867686	0.009951868792394703	-0.25289805052207354	0.542974986992919	-0.16829405614485224	-0.28835576828134324	0.051056889017252326	-0.15069665604251797	-0.3846375958214988	0.48145110905543564	0.18987006237485518	0.13562430765305422	0.23907247053164155	0.24350278207952628	-0.19708485471379564	0.06651379876557599	-0.11283763246161246	0.01991583690755741	-0.16584868916509204	0.28274819492114117	-0.05183897959429493	-0.5294439918717916	0.44941652210554517	0.10776804199857785	-0.19041846908298593	0.4204661686024269	0.3159472013451895	-0.03412250525475659	-0.07887353943979775	0.2591710169871557	-0.18123462995870893	-0.029127277252276002	0.23322510352300493	-0.1005890672154107	-0.23118904619855346	0.4165268943342797	-0.09577228523733636
-0.1664930254987398	0.2481190003966321	-0.14231953453797005	-0.07249466485935938	0.09094532090975517	0.20145533189037268	0.15860520343518722	-0.21702623458278003	0.39390430987515546	0.004952950066557006	0.12878845001576888	0.08885906071088508	0.5386869794128082	-0.34402524937339873	-0.03371413040619599	-0.27077689814700395	0.5337243080768362	-0.22773436043130912	-0.2861947222658741	0.07683474228708721	-0.17915046850082134	-0.38878040777360257	0.40792265496259306	0.19739835634002487	0.15459178249884134	0.1774327650114577	0.31568595488134477	-0.293177427627726	-0.07643184466920058	-0.14705644807649534	-0.040290627684975024	-0.16499525715912644	0.25573742338157857	-0.06155711519193054	-0.5142640053048145	0.581088713363916	0.13233841128322443	-0.18783311746890358	0.30744602375987284	0.26387525735675527	-0.033864498898561635	0.04729461595894478	0.21121940583347035	-0.1658120173228142	-0.017088494984108075	0.21110908503154313	-0.10513033721988396	-0.1841855050684752	0.28604782322250016	-0.06746988362681226
-0.11625880118625065	0.17223287505228457	-0.18389009011854593	-0.09135380743589734	0.053179569035771666	0.18393499004400637	0.15464199047590704	-0.16508483847590325	0.379922285318482	0.034964117933837364	0.11446307395171704	0.10848243744182298	0.4953704246250351	-0.30108597358469175	-0.08496759073599794	-0.31168289492348283	0.5277003110798806	-0.24192350601120527	-0.2402978487130026	0.1328443097607894	-0.22024336490081384	-0.35355097679556435	0.3727784075679573	0.18879118395658817	0.1785927800994163	0.08184104658409497	0.30203773617764923	-0.2893859170108507	-0.14473608058949114	-0.15997610568232992	-0.0847178429120562	-0.19485011010343317	0.2674640934420115	-0.07304125325412915	-0.4405593574361662	0.6721963161755806	0.1489544310730037	-0.296732260499139	0.1525142639948173	0.25760303197053414	-0.0033427088934251696	0.11657439556764126	0.18552214801715566	-0.1127880387107609	0.023221624917020556	0.2556743288230765	-0.07032800276947973	-0.18371496210521468	0.19544525970562007	-0.016336507828530716
-0.12212177408934519	0.08922037677512148	-0.17647101099031298	-0.09803792270847608	0.03530411114144212	0.1319494705528577	0.1580489193075197	-0.15209132924301638	0.33567340929362455	0.0343611789645605	0.11363387008566535	0.10550145475635091	0.5764834967647106	-0.25277883088392844	-0.15007781049784916	-0.2913965506384854	0.494889143553193	-0.24490171307630404	-0.2404558737943127	0.12608754188837773	-0.20471996680343083	-0.35576398704045065	0.3396579163149369	0.1916382193522875	0.19024562117758764	-0.0758787220387945	0.30867989773048377	-0.3105204155101808	-0.2192971134184601	-0.15104538938043807	-0.09951180438121601	-0.2387188578061723	0.2395169189520141	-0.06791682475015844	-0.4280707339508488	0.7291779588922311	0.15730440704507073	-0.31091975250740866	0.03963761772280482	0.2047489504442071	-0.03311775404899299	0.17186306997009765	0.20950091055112458	-0.09406694748223052	-0.07738290479277636	0.2374754300486272	-0.09796680732390199	-0.1508190996165008	0.09643433107091175	0.016243688394967693
-0.1501723299010031	0.10773142136802064	-0.19506843556487324	-0.1139432903102775	0.06550808785039816	0.05345593312469289	0.15577609467799253	-0.12433734657940532	0.19520311404979748	0.10375474212218265	0.12121443871445772	0.09766530731929465	0.5522501754523275	-0.16020590393191614	-0.19826910074734022	-0.3129748465160009	0.48113170671518163	-0.29024653484492524	-0.2765846231516273	0.12788837671690856	-0.12876446921990625	-0.34488529628176895	0.36743069109872273	0.08988949136799772	0.21064557881734514	-0.14799142627931372	0.3533555275423213	-0.3560741785743778	-0.223091809796434	-0.15370268164490472	-0.17708403910200152	-0.2555523228145699	0.25143799164792835	-0.045134887236640504	-0.4172925056800317	0.7846376526327348	0.1598549787122876	-0.26733487803017114	-0.03649755394525511	0.208532034410789	-0.01858165525907938	0.21824775212851408	0.20295122224562911	0.02041218934047203	-0.050747261538628206	0.29001799762414576	-0.030835424658045108	-0.10848065586503956	-0.07389045955164127	0.02565808330998561
-0.1259560039513339	0.061784836401359323	-0.21302499050666826	-0.09073262540715177	0.08150496587456038	-0.005234351549003835	0.1756571536096525	-0.11766561490725254	0.07044643723030103	0.12426695537393564	0.09287958087009747	0.09083438241454131	0.4928178651119837	-0.11132426899118282	-0.24508614436186377	-0.36299975734947015	0.4444843784031103	-0.29498125686129134	-0.299697037464198	0.1531002173404577	-0.12370871666281243	-0.3134716972699584	0.36473803980389574	-0.0010657492972834359	0.22070665849490695	-0.24166434854253116	0.4113652378484137	-0.2919343429334956	-0.24407017557554292	-0.1160749909859328	-0.17343665161689464	-0.29573780930588967	0.27964155451020506	-0.08816743587328547	-0.4268096177399442	0.7921860382011994	0.17356339161349948	-0.234901660136214	-0.2236632844328467	0.2160584631146849	-0.10109392348649146	0.24179435459304538	0.14926619560711826	0.032652756969092075	0.021428221130880432	0.30035347030305837	0.006426019264727359	-0.10613760870512126	-0.06726040488350521	0.04319914536224297
-0.07620794907899468	0.01443599221676845	-0.22306928943767948	-0.09270160388690896	0.024748025395250103	-0.08314890994553822	0.1830293041345913	-0.130781095475708	-0.07249349729394221	0.19855062066511803	0.0598454540275983	0.07208177826539877	0.4158567818257161	-0.11135732191751295	-0.30273025925261987	-0.2773503984075093	0.40368100771114	-0.28292250085443355	-0.2548346183655746	0.19720065979412346	-0.06987488221854263	-0.29000788680860257	0.36919045131239414	0.020778178036010262	0.2123121408216475	-0.315929120677919	0.45371045948940514	-0.24901332342907034	-0.24405432231017876	-0.12877323329556897	-0.1855079256652593	-0.36573175456747276	0.3269488136295271	-0.08516073206641175	-0.4211795427712991	0.8640880440319986	0.12302624243768592	-0.21953275865387387	-0.34689124969353685	0.30343369579766927	-0.096926073814155	0.27206759913194234	0.11517656483054842	0.06266531311817468	0.054028817361494695	0.345584689760355	-0.004581957460136459	-0.04098787653471102	-0.07352136748707525	0.04780880798392048
-0.07377513117642051	-0.057581537274705163	-0.19860258224065355	-0.10948492221670433	0.07257864640325988	-0.14068437609364343	0.14271648410648474	-0.1041095263814565	-0.10070334541114083	0.21950165811869787	0.023758165962365678	0.10370711790145959	0.47236449687218274	-0.08642042662485354	-0.3147998173862055	-0.2613941166794875	0.3543587834348735	-0.26906159550076686	-0.23747585484066938	0.24635898466318712	-0.07517812548677869	-0.3680883238069007	0.3531808053507953	0.007892692384059239	0.22588368000295395	-0.34786001135409783	0.4013097471200176	-0.3095276023375159	-0.22476360076446306	-0.08721931157783544	-0.09813749163106662	-0.43814099722407274	0.2757610921592508	-0.09065765625139499	-0.3714554425267257	0.8978900163790288	0.15428975221564797	-0.17764360947225333	-0.4782853595079589	0.35854516197613234	-0.1812443865349334	0.32121768160546627	0.0928439058407694	0.027058707553326223	0.0547966875375247	0.3568382238763832	0.11098042271067414	-0.013071914485749398	-0.20332200591316263	-0.00522244797712938
-0.06787868333825024	-0.0636281884846087	-0.11550400819349815	-0.10881387707428784	0.09129952712106801	-0.1738826994802803	0.14574223633799538	-0.01557916903049919	-0.1680887148121383	0.263976069515772	-0.009203730924391352	0.11657170059744244	0.4697298924590547	-0.09868998633474775	-0.28988299091698533	-0.1773706647369303	0.3452110492312533	-0.2542990834134783	-0.20176271675005567	0.26662387358109196	-0.09880729341072021	-0.3912390811433416	0.32227309168103296	-0.00038681646813753525	0.20920942999683362	-0.3484341896603917	0.448548009317303	-0.28610089678514045	-0.22680854746177465	-0.06592848874122764	-0.08816879839016667	-0.4749505872728024	0.29580223060128197	-0.08799147101944753	-0.32698197923871086	0.9154476397617766	0.15685586893615855	-0.16203364386707297	-0.6105910415465392	0.4093550152409307	-0.2707794171525335	0.33759166146405223	0.09014240323650477	0.045563340155403385	0.10612617436489173	0.3964596472737072	0.0305845021369985	0.08257283855511341	-0.35269281796498503	0.021654039852183674
-0.013697881162582137	-0.15107343841362963	-0.06257067478395886	-0.11187712265245084	0.08715429049657747	-0.12802983591944891	0.14804059506761597	0.05058357748935364	-0.28349811686905846	0.33218074508174206	-0.015198548996641085	0.04027064268592373	0.44412085005059787	-0.0653749635351026	-0.3109215894818947	-0.18096563454047723	0.36214828499868024	-0.2618325444909522	-0.1497316330148786	0.27004584584690505	-0.049825343152420494	-0.4036591000792559	0.33880398032754183	-0.02369320861591211	0.14493544581385615	-0.36128294201382316	0.4977156678898025	-0.217629066213187	-0.19584797949458738	-0.06951565789479723	-0.07316039306675237	-0.5353432676405234	0.3254154164712529	-0.02509543393811754	-0.2850145588165228	0.8685145101088583	0.16777573307855037	-0.20139441952190493	-0.6633968387939054	0.40947438402846836	-0.2403628849509276	0.3592960657483696	0.030775227286685868	0.030080872452360317	0.1671018792929373	0.4108927999354403	0.08707581271433476	0.1729068458277701	-0.4460551616435658	-0.05428782796484333
0.05579086484519193	-0.25312007899344274	0.009700082139590328	-0.08418071761553501	0.09148247516584337	-0.07738660977925142	0.1713135076681629	0.106569974840649	-0.38433076760133195	0.34596890414052794	-0.034486967524440415	0.07852556410061073	0.4143831376669568	-0.0037320698524838784	-0.2566475883547791	-0.13660088460954375	0.3429436273583636	-0.29467990613987993	-0.09437433343232472	0.3232459141755487	-0.005291487284420038	-0.4377109979837505	0.2994731545557928	0.08202990356510184	0.1491129741411712	-0.38980085454102653	0.4441291633639145	-0.18705990066955458	-0.2018435773555431	0.009230673254450827	-0.028962751274912157	-0.4494412097705115	0.33260363085117395	-0.03637092981179462	-0.33278592250858774	0.7656276120117547	0.14385750452563079	-0.1724607760929589	-0.6624766084500576	0.3809527987933324	-0.19182571064126372	0.3890305564016479	0.021350732116244952	0.0527354348770574	0.17283645039098092	0.4133938210239119	0.17803283316175372	0.23902026207151056	-0.5686308519354724	-0.018370973250961552
0.07386735678222665	-0.31076701086092157	0.07506802185511424	-0.0877727931175494	0.06179791968015065	-0.08870685450791808	0.13138393091845485	0.08989144171212501	-0.5044041194860263	0.37074576555412414	-0.004671594294269757	0.08364847930448642	0.43984104778314154	0.016239882949816955	-0.21716219713305013	-0.10416891110623656	0.31486995021645425	-0.2574735797709692	-0.08331407579716403	0.30619067068320094	0.011472258796161275	-0.4588674442209818	0.3504013270557941	0.09613428187614655	0.12757216498043492	-0.40615780338619595	0.40292395569785244	-0.04836316973788369	-0.1717187990178895	0.10206357211895327	0.025449987403833873	-0.41237361103015385	0.35976826172383997	-0.0038169131640184485	-0.3404282777106426	0.6374132428077055	0.10897011856374209	-0.176656541054889	-0.6677610865293397	0.4837863952323568	-0.1951218840295304	0.323603229526197	0.09874894356955458	0.0245807206731851	0.11217000584572649	0.4310119719119493	0.20653386135724694	0.25714439877070855	-0.5538321678131974	-0.06448809484756282
0.07354974983773449	-0.2647574073481523	0.18363667743119505	-0.08096946286545728	0.04912394514205506	-0.08540098961416395	0.06502155805219945	0.12986764409027635	-0.5814735915879472	0.3791220167326689	-0.03856335995926265	0.08817958246639311	0.4076297031035033	0.01286228349125917	-0.21105743827442902	-0.09343247827464558	0.31394317299192737	-0.2594435122608488	-0.14783338323991466	0.28659287272277295	0.04035569352948441	-0.48210083308469154	0.38271442991196175	0.10505105400347707	0.09005692978734704	-0.42483979571256725	0.39307925913584424	0.019232634260532417	-0.18891933041533537	0.1071483879372869	0.11598338429942072	-0.3757423275516559	0.3545746936298082	-0.01230770363153587	-0.38319536179804514	0.46721798263462383	0.07243458119942735	-0.05025506418346208	-0.6982599401642656	0.47625863685082814	-0.2116639563865216	0.3483908555222204	0.18056944554066856	-0.023337646510712507	0.03559190188708277	0.39506091516339115	0.16877558367206635	0.2866207356664117	-0.5189799238736612	-0.08795214854566161
0.05417604117602992	-0.27000861246747226	0.26354475815125156	-0.050151161640796096	0.06470281091148793	-0.09477418668250168	0.011656293225000803	0.18457224143789658	-0.6106843843296612	0.4109843504298267	-0.013362556913928935	0.12446898211652627	0.38832846361449025	0.0007344224450434367	-0.1955332125330772	-0.11014569259707652	0.32536580396480297	-0.23018009800223793	-0.13594239358544796	0.30284820032885723	0.03291758689814848	-0.4481544628082297	0.3845411715011272	0.15046498310663672	0.11003142341493785	-0.3739527684207494	0.35770375122164577	0.03851589360558611	-0.1708563216054219	0.18242467734771733	0.1667709664776814	-0.29981313225332124	0.3976524654472605	0.11783157122305905	-0.4003677869798198	0.3823940362391971	0.11406762961625241	-0.019695877047582886	-0.7221638398258059	0.5495330310915465	-0.1603287574338347	0.31112529795918875	0.22082321529408683	-0.06514937786759221	0.0554335065809766	0.41224331192273816	0.20757397101507116	0.2797710500583617	-0.4936513266451789	-0.027043288925398378
0.037924320142098525	-0.3249936574281667	0.38558756187774595	-0.03333284256554207	0.030056873853180805	-0.07188376113460977	-0.02289541961307725	0.17451457145823962	-0.5624282789935834	0.4034119163208175	0.004572429221718355	0.13261299221127246	0.39785107291665417	-0.023169103574428855	-0.12064468603296512	-0.09021103193386763	0.30623697255262994	-0.27041868670791686	-0.11699953467750975	0.3170150548611221	-0.004986714365969358	-0.4643593032206802	0.24693616469075402	0.2457189371868045	0.0963272708467619	-0.36251851606205154	0.32518478338319395	0.12194879917416863	-0.18119743275484995	0.19431464647931418	0.280327160291532	-0.25675354956750013	0.36971757760373425	0.17374430627592918	-0.367394806960159	0.26043103046850447	0.1058605790670369	-0.039582470978251495	-0.7762025510816797	0.5306603724825252	-0.1525972272819772	0.29063453695964253	0.2528582838473803	-0.16153370870100084	-0.010256582067882863	0.42238617688209945	0.13426231399889182	0.2787489975095899	-0.5155374078275055	0.024715522232461446
0.040297801022658834	-0.38572700537250587	0.4536544771855054	-0.07164465678819812	0.054989102238862775	-0.07398981405920206	-0.05860829661861896	0.17087193853837226	-0.5905215247933872	0.3687453121573204	0.0027050712558866043	0.13049575506540967	0.40381326502662035	-0.10806742824060742	-0.0714133591599105	-0.10458146963632613	0.310614074000081	-0.25867079711481517	-0.06191055956187754	0.39650537181143186	-0.003412626308559172	-0.49827205287900983	0.1979495589950496	0.31925610070641247	0.12078695440190161	-0.3578144607167091	0.28406657617658987	0.157655507606658	-0.1553342437816389	0.2635470939336354	0.3374638491202674	-0.17476435425659229	0.37149576054093847	0.23956151553731536	-0.3512850065029107	0.19690211110067393	0.09542160956794117	-0.03563361537190255	-0.7048973149419505	0.5942055154800963	-0.08302761007157114	0.2841795544257898	0.3205145088731411	-0.1282223772639061	-0.0429892870748116	0.3796648451361469	0.1788084961964574	0.27148466007677186	-0.5265096440156856	0.010525807691999955
-0.00706525471188964	-0.42959623909654593	0.5800657690974791	-0.05414235274138148	0.04452141092348079	-0.01175305598443074	-0.13135602940939906	0.22430542186658436	-0.5862258668469108	0.3439914024376869	0.0043937817892303055	0.11940702324487273	0.44075627898377157	-0.2038983266048978	-0.03507298366024747	-0.18107941490900373	0.2781612288217249	-0.20785569031164322	-0.0597776186783198	0.40533992461202734	0.008287862296215597	-0.5117979007382909	0.12507382245844226	0.3839973463236231	0.17130583849441233	-0.37660952246635315	0.2823041911566672	0.18505832030897967	-0.20483905994088655	0.2836155090059366	0.38059385917074745	-0.054604251278227434	0.27206799458953457	0.23747976184276487	-0.232938473763849	0.08404179897742296	0.08668478861252352	-0.07813576393933155	-0.7020262257233808	0.6054418958807402	-0.014141593369550964	0.21416669683106954	0.35222472204569927	-0.11718621226446042	-0.07698371196668297	0.39633920152895785	0.21041883843267445	0.21592151344272043	-0.5654107864325003	-0.014248698485726616
-0.09130109541102979	-0.4407131087968537	0.6003937609931307	-0.04224482068796971	0.012774408963347366	0.024234179021330796	-0.1286427029237681	0.2352160924448869	-0.6245149467620812	0.3448284283741506	-0.012978665131273003	0.08662630989346141	0.4366214431819409	-0.2421200426267985	-0.030146145521231304	-0.17441642333031354	0.3004711562776835	-0.2172551684258312	-0.08442502393590735	0.42367762786964025	0.02381082565745379	-0.4495760902247673	0.057635263992014005	0.38816562726053	0.19777318391482493	-0.340762313555025	0.29188191176280986	0.2423112031797204	-0.252256313633712	0.32057863103394746	0.39585701142058755	0.043298899668251324	0.28163450381815436	0.3325841619872065	-0.19922934584860924	-0.028902340016623264	0.06606316903381353	-0.117863470199895	-0.7138520728667971	0.5860638540012374	0.05330044086500485	0.19137816183403006	0.37976994944158193	-0.09591992620323425	-0.13233150269637814	0.36510013882577547	0.1681051728051844	0.1828836572508063	-0.5216833298257818	-0.008417143667643581
-0.06816496602225754	-0.5053940289004913	0.5939039476000734	-0.02031356602890108	0.005910004168883895	0.03643394944634332	-0.1533637485965667	0.21205416757721607	-0.6466259771564864	0.2997928988377721	0.004836103333881759	0.014789379018317205	0.4694264225249392	-0.17796489687735376	-0.05761711486150902	-0.22462584972907038	0.2515445518841214	-0.24201691327508285	-0.15502458501054858	0.4543875659641313	0.032224114104429026	-0.42322217785825006	0.020147012930761977	0.41808354106756873	0.18731371417267467	-0.3391372236464556	0.25123811830384724	0.23954810086762665	-0.2721395587558366	0.29929775708161643	0.47711340337384306	0.08967032090922714	0.2495107245946087	0.35576808258612963	-0.19328677479936165	-0.14326697353773485	0.07312426942783004	-0.09258426110780092	-0.5753644778586342	0.5825272892458816	0.16480453174625218	0.21986604794604775	0.40406392473605707	-0.10798526296285907	-0.21275749901241472	0.22269020381110466	0.2678261972890848	0.15290047836324808	-0.44079880277907446	-6.115467100462901e-05
-0.14015317384905174	-0.4917254626219031	0.6164713121077603	0.0358099142345377	0.02110445762310265	0.01446529928231285	-0.19060919214020838	0.19000734135866024	-0.6446474743100413	0.2876274245421498	0.006058955491052996	0.01101184021852955	0.4584153224024828	-0.15378708444291056	-0.06375404921137318	-0.23749207948790946	0.22667260369846826	-0.2299596204338227	-0.2035910573956785	0.5106818406828311	0.02938643112049195	-0.35593025370965914	-0.1383501993639466	0.44804042538992783	0.17936153334181998	-0.3309712663663002	0.2651149395670645	0.2795494808098983	-0.2944038696893214	0.3708285932557657	0.515407925198861	0.14395944782472708	0.12050567240730033	0.3882751579832876	-0.15057494855303832	-0.18656788315998568	0.09374686318176967	-0.0353243223819372	-0.5201076775196027	0.5946256936122326	0.14847119118484256	0.2405731900804863	0.3480958360228594	-0.10776296072747779	-0.3161935834660639	0.15117357852562224	0.25224468518931387	0.12154837443685855	-0.3864988076603876	0.044337005169606855
-0.17694599691227608	-0.4508800073689751	0.5728849788579498	0.061468094270459205	0.016724350169604635	-0.028823493078712247	-0.21423034969134194	0.17645153347487597	-0.6079137956769327	0.2892511045557607	0.054805432513357656	-0.017079584496860045	0.47310320231026576	-0.1485172671004305	-0.0968315625848737	-0.24613268706820007	0.21564768118228095	-0.19500274234345055	-0.20707582860987403	0.5243573701063104	0.028159731564159508	-0.2227118677336386	-0.25962782608409524	0.40824323441342064	0.112217266693899	-0.37011029503591136	0.3043506127697631	0.25239361013088735	-0.3240529628917663	0.3854550247577369	0.5749247542966163	0.09031318852690884	0.03745412505491558	0.49561358915215514	-0.10906731152076873	-0.17419073129959264	0.15350973010996036	-0.010401042702006721	-0.4952493048709023	0.6250725916205515	0.14095837183192383	0.12825924310446563	0.3246413001491079	-0.09597622092587221	-0.3712956319387275	0.026982060675863805	0.24601357155659098	0.14096420066377582	-0.2514015239294898	0.006316011395735427
-0.19989633141273636	-0.4148145455559418	0.5776344321444247	0.09887463839720875	0.034489528711368934	-0.006757638949771938	-0.19233708005795613	0.2624910850385795	-0.587454869559071	0.29559156079104604	0.03318651992799358	-0.10225681578904025	0.4604590853180809	-0.14525891711838576	-0.09556500441776027	-0.31450192220711753	0.2792891686984758	-0.18098437786131033	-0.1789196169474539	0.6319312016988403	0.028788497314834405	-0.13785502339609598	-0.34268001110349244	0.4214561344005821	0.10546683668830747	-0.3113203591555954	0.3192049348866355	0.24729477583625684	-0.3765623526683407	0.35839968646772136	0.5772890699043599	0.08650665829124757	0.025552824125216266	0.5027175379750213	-0.06038984724543319	-0.14954124092127616	0.16783909621879017	0.027124316940244496	-0.4785171759294924	0.5243844149329467	0.17876948770808682	0.10885291971946982	0.24164238291683113	-0.03742274349202266	-0.3526108901582385	-0.04289332255941385	0.24389199844802403	0.18928888746213143	-0.12708484710453033	0.054949709942756456
-0.19036776313241854	-0.4432724419417548	0.5506274935546311	0.13289804926991197	0.056877898424452025	-0.02139374205799964	-0.1667524042909778	0.2400563467972189	-0.6353540684993202	0.32868384123856836	0.044125453632398934	-0.14352773660026333	0.47678624064143804	-0.10276218938695814	-0.14679684055723013	-0.276961925884497	0.3234891103144968	-0.13101078261343355	-0.143621559838033	0.6408573453157143	0.06758893849918624	-0.0924957245177915	-0.49601326427241405	0.43264938830874566	0.05985638870330452	-0.24947938553317361	0.3139706283095978	0.17827161720636	-0.3422976304462762	0.44877181931453203	0.5533083364992317	0.025564558350544147	-0.040518814592629925	0.5224726725273953	-0.017394728869494124	-0.09224645412820667	0.17961256053022118	0.017376615428906825	-0.40787941074543443	0.4446581226158025	0.20720777297758497	0.12724815502716508	0.14392950850157307	-0.0674232899282784	-0.35477458527947997	-0.11843772228796363	0.25881127631990675	0.13646848364621872	-0.06013869619571207	0.11526709340978938
-0.17664618927465975	-0.4027100813172478	0.5293107449903294	0.1466469952224004	0.03256691599960233	-0.007515234224742154	-0.1350735481198603	0.22810928685997583	-0.6347389006087867	0.32209498877202913	0.05944327127540901	-0.19798634184821504	0.4333543663515087	-0.004500746930489163	-0.09752782022114814	-0.2976086719613892	0.3427038810498974	-0.14883930193356648	-0.16198627497114287	0.6282569515285811	0.10607658702725731	-0.07364410567622577	-0.5812430457049891	0.40496979302196545	0.07185622716340716	-0.20526368065514636	0.28577515539731113	0.20519963329099	-0.38354912208494973	0.48266669981865135	0.532195388525515	-0.026620809529584444	-0.15984306806038012	0.47434881360613873	0.022596109917728757	-0.1425406062307426	0.07421682086370082	0.000132014969411588	-0.427053306891934	0.3221040620867445	0.14375832247430007	0.08762804954374918	0.060379497572237574	-0.01540368966281393	-0.3447794801132911	-0.2019132411634447	0.27264073762782715	0.095792710630655	-0.036053745472222565	0.024801578856547074
-0.16171123900677534	-0.43458200248795864	0.4606333777574149	0.161283803074597	0.013323094525298826	-0.020073901398127956	-0.0928272443128553	0.2162127101029508	-0.6103260239765669	0.3099102492713409	0.029073903226509164	-0.23879236397635545	0.4263002897894683	0.05472359070256164	-0.11303545075472365	-0.32401013365037584	0.4093419445945658	-0.0929073924866006	-0.14741866921629526	0.6543424538890544	0.09274117018563162	0.027728279025893615	-0.6159835421265095	0.3907302872861401	0.030274217492722477	-0.1819820473373654	0.2748996596755154	0.1826603279798571	-0.30804623343547444	0.5285150595393284	0.5059306212861825	-0.029855961719290797	-0.24049253656318886	0.38595960573938787	0.05611501682518856	-0.11998489659177267	0.04170764713748004	0.03946551718209595	-0.3887755173095878	0.16874705214309396	0.11998683704492948	0.008029070338228883	-0.0053674264558414755	0.0324309578258698	-0.36504214899166193	-0.30687775023677494	0.32776363766786754	0.007925949691075795	0.018587838131568675	-0.004265104656842475
-0.19736348464502654	-0.4141417551569095	0.4915283287117488	0.17968660159516564	-0.02765043922327749	0.02686273096202867	-0.10490067173285116	0.2281056708956027	-0.5353676582613075	0.30645236330790443	0.011195747262366643	-0.2414094335664581	0.3658392599504948	0.15769059604993138	-0.14125020531101262	-0.34881505347187514	0.4024226089078021	-0.09358956530838645	-0.16887725560156336	0.5414495041806153	0.0954391655819467	0.018853152609838185	-0.6705777009949319	0.4114972080962298	-0.024366200356468082	-0.13625246012772985	0.27750416023912006	0.14328303834042597	-0.3250652181695416	0.5611687290281814	0.5004639306490224	-0.06349706932580843	-0.29785687623894125	0.33433914233491285	0.11456426491608385	-0.09578355400086372	-0.010346974792213082	0.04765530898480819	-0.36922478022370325	0.11167230182903085	0.11592989391248158	0.003442463145444922	-0.1366984439856928	0.03018959195794766	-0.38109304549187223	-0.374451039333585	0.2841045031520696	0.02604295649368733	0.06344637529660228	0.018232989404690685
-0.17479314464951132	-0.3514551688249681	0.42997719150482894	0.17446712749946794	-0.01818782604110097	0.022420972830110873	0.004428232669883203	0.17418840391604443	-0.499876979014385	0.29526738334724667	0.027037892784924456	-0.23917902904642513	0.35048489126974797	0.3245129161058177	-0.20052504494707485	-0.35875667345029705	0.43307400406177693	-0.10879375899934103	-0.1852003715298265	0.4779443684241563	0.04674869446840002	0.052480397493668327	-0.7155589480197152	0.35301474891255735	-0.06277130315147296	-0.04622655512681051	0.23214227292531603	0.10984667918617504	-0.3181337421529455	0.6274292805713684	0.4934511497526165	-0.1325002579803726	-0.2939280434393003	0.3886058214890267	0.10504834511029477	-0.099648754282306	-0.03882201931208846	0.10640241975758843	-0.3700010418191225	-0.06743708857859411	0.0407258754691938	0.019734438835187072	-0.25078935550515036	0.07420963989782929	-0.3465891665552757	-0.5008448923432276	0.259263388572973	-0.05017523922166911	0.14507281886410678	0.060581451454154944
-0.10950964236748521	-0.3187649984205542	0.43449379199511134	0.2008436611847722	-0.029520162246078417	-0.0301954225570779	0.019391514702971537	0.16519128009612466	-0.4208018591344474	0.29267709172683487	0.042456752883216015	-0.2480027662353887	0.17527576451036994	0.364277177737125	-0.17480442885027903	-0.3596315995609399	0.36424867591525784	-0.04774856669155668	-0.18624118941016773	0.43329028473506676	-0.006988960324015625	0.068420303107557	-0.6942959974324354	0.3692326371406093	-0.15352766118665448	-0.047255288113909	0.2203391952135198	0.09027705757510292	-0.27402878728337915	0.6465767432826349	0.4777952771387093	-0.22711152282843705	-0.35323347593436755	0.3350668613914608	0.12141259769743065	-0.12071930408451315	-0.04461766608391264	0.1358401498507851	-0.3431728383035789	-0.20583487761779073	0.05194475706583858	-0.06006319792456971	-0.35484754471349905	0.14910832358879253	-0.3119426767822275	-0.45860918663824124	0.2494674515176643	-0.13633203343761396	0.1401906017412778	0.12183094189009387
-0.09491466066066932	-0.2611137865238778	0.419583108006956	0.17433729027214798	-0.036981379318738	-0.10114758865425277	0.037592789102874155	0.16963427488789776	-0.39768097134649727	0.28991204225256884	0.04329301084398286	-0.19797649450916302	0.0523487680808656	0.40449718689157843	-0.20014458959435513	-0.39864471282752467	0.3833573690772182	0.012779810970753296	-0.06838311417012337	0.40386481926146284	-0.013245156662373895	0.15294234775785265	-0.6690302398456808	0.3552876038967093	-0.23314154004405627	-0.05811387772128348	0.23147272809281333	0.0674928181060193	-0.23852394867091437	0.6876384267612321	0.41553403936108413	-0.25947071874730704	-0.37934928235688015	0.3681396955633377	0.17515100502336875	-0.11704032402621822	-0.06200400797745888	0.1771449956011369	-0.38232966086606146	-0.36381992122411894	0.031834738593174074	-0.08163525079491463	-0.4431897484934003	0.21042909169393598	-0.19916346279093045	-0.2951020991758698	0.1558315523655344	-0.15517551930064552	0.09415981159077283	0.13458748470132129
-0.05694103625854877	-0.2507021271118265	0.392273155651502	0.1807289996430242	-0.08474096183591931	-0.17662215338762302	0.08334029607269293	0.12298739864209662	-0.3812297141338902	0.2132542578001296	0.029871045735313802	-0.1842706456985769	-0.05998552360586512	0.40922077853666955	-0.23150269730933176	-0.4148868794699071	0.36826368458870745	0.029329349616374956	-0.0985217494170112	0.2984693212094613	-0.010125924822467183	0.1420087766820414	-0.6178143663899913	0.3465566173542721	-0.27047674145538425	-0.06967267250214304	0.17757050520861153	0.014236731023240537	-0.17270907516915915	0.6770761916638742	0.35399591677889003	-0.29842957343450105	-0.36376681532250815	0.3312270152220921	0.11724598328939237	-0.16171332837318111	-0.05038181916226954	0.17122501629994463	-0.3862437345829772	-0.4902848054323995	0.035660497172488995	-0.1504932183911049	-0.416770601609837	0.22894090948402943	-0.14749282115139634	-0.31186851781549896	0.15420785715852767	-0.2136721969305122	0.08464914680146239	0.21600959601742858
-0.07901694606380673	-0.2368014802457911	0.4198868550396112	0.15787036129943335	-0.10041042657895546	-0.1508926082058253	0.09323688448125177	0.07016011824862485	-0.3749636231884394	0.21625940636672586	0.01363947444312101	-0.23452252932394585	-0.2064941412868242	0.4683192291032989	-0.23193356201830798	-0.4152324337231927	0.36196036830251954	0.035057489449592645	-0.09050462796805313	0.2557060269842972	-0.010855251907719455	0.134207251541319	-0.5440005078457618	0.33174208885412304	-0.23049211860057434	0.05828736984416558	0.12919764998508296	-0.006920578351543754	-0.09088754568657652	0.5826229436962687	0.28854090091366424	-0.28811326472822574	-0.2919822937968048	0.2632616602210811	0.19776128870910864	-0.19407560496008194	-0.14471145706776656	0.14892601334593264	-0.4011007969058575	-0.7014348938115794	0.0020087643272156896	-0.0924602307447976	-0.4253647883074706	0.26383215669786136	-0.053661197952801165	-0.2241801180221839	0.09310302508859802	-0.32560926215931213	0.015014330233452888	0.2650288447538521
-0.057219913063104144	-0.24634493307087277	0.39462585472535017	0.1715214596700616	-0.08758196580384295	-0.18619765422902124	0.09865022958945449	0.010919806306351122	-0.36970847433481124	0.16324150109368193	0.028995245102766597	-0.2190482240296908	-0.36261449459874956	0.523537920034826	-0.24001021884025664	-0.41324375186375734	0.3311381827590588	0.05212408830694215	-0.061421384438115054	0.18996086542820223	-0.050307637143526	0.16253296041780163	-0.5691408507808784	0.33730511529184437	-0.2550201245944884	0.039528765058100504	0.0815732432322869	-0.034086437525321915	-0.06529795941568454	0.5214887196559788	0.2694810115936563	-0.3488586404463209	-0.3379667125709208	0.2976325107429294	0.260329542618413	-0.24547406599562693	-0.1807707062459401	0.11767639042235892	-0.3772705747479664	-0.7112406619585353	-1.8446937419688836e-05	-0.07659923729422614	-0.45117591441544364	0.2760810317970085	-0.06600706878962351	-0.20915186660776044	0.11428778494812937	-0.45140692188019715	-0.07756640086542968	0.27466154010114385
-0.059897547923657556	-0.20545763653664578	0.4076511176082124	0.16635904723613382	-0.1018934225166088	-0.23607068934431713	0.14248379351340437	-0.002540432178749856	-0.3214596223002858	0.10967143493535025	-0.02451342145546325	-0.18247513569498872	-0.4429188235363693	0.5191251846441706	-0.22306120019069553	-0.43262495466253126	0.2591621857939647	0.08843022711054008	0.015382517077231529	0.13444905007596888	-0.11428595258262045	0.1585070063502333	-0.561496936209594	0.3124670333103301	-0.21104851571120137	0.02436817826824238	0.05395258695768305	0.08751979205136313	-0.06889589099180773	0.41596992688545453	0.2538188832571351	-0.36852285015751374	-0.3924939024562878	0.35009623092301445	0.2505445498821772	-0.2840260822238185	-0.15912174930453063	0.06442075942229794	-0.37092226505570886	-0.7773071003985146	-0.009619644192122974	-0.17467188056997238	-0.5750502267237392	0.32769790033911744	-0.08989955311034233	-0.19024677488769862	0.11486706158503435	-0.46123998582674053	-0.11990016583634482	0.23920027144575817
-0.023760383656002096	-0.20360277666252397	0.43747271443247815	0.15600922936042239	-0.11406684981185489	-0.2962276447101825	0.16474858237166606	-0.03615109087454495	-0.34793007375573254	0.08097927857775072	-0.08869974202399936	-0.14336925487647578	-0.5692664629675176	0.4646948021568476	-0.2112230969586571	-0.38166287226809376	0.23113308321788884	0.10140748276291159	0.04025529367561245	0.06821000908553525	-0.12972286106801095	0.15013647320978338	-0.5678595289635859	0.3093903397892255	-0.27202407790080335	0.07732550317775064	0.09827885392754829	0.038437142076228226	-0.048858384755726326	0.299906663880048	0.2447988263288138	-0.30046099471678717	-0.41646614949007876	0.31156498513917574	0.2919114883779147	-0.24862654612745833	-0.11885879484625905	0.07014456133260628	-0.3146635596533248	-0.7950209751700282	0.03773558697135855	-0.16862698868515594	-0.541179540812835	0.32464026099295956	-0.047551855037342536	-0.23916428636374007	0.09219188867539549	-0.4910657480780188	-0.0895632532132551	0.25759434880946724
0.004757831396490641	-0.14659078979066084	0.4106289444359878	0.18090100104903434	-0.1721726030574111	-0.3410953069042662	0.1853574887018515	-0.041939872048512114	-0.34424333047466205	0.05394512821853843	-0.09090747496283685	-0.17091798574528216	-0.7036341623321836	0.4507917012846228	-0.21798777394736782	-0.40720834163071595	0.1544048109627029	0.137980585850007	0.05281324992745553	-0.048856449613575124	-0.09118441705353104	0.12895818858238423	-0.485567869619074	0.29844174256565087	-0.2559296748879819	0.07121977948117188	0.12430309848351753	-0.009445821054080112	-0.03699979356610068	0.16762396917711908	0.2167329902103805	-0.3199632421779118	-0.38798125662628535	0.3206252948683385	0.30936533573284075	-0.2734922222896133	-0.031530693477932595	0.008618184642756693	-0.2885046938324023	-0.7544552303719941	0.05791353246816157	-0.14558042597496149	-0.5997141467547585	0.35582346099735357	-0.03128071278303946	-0.21665812737347467	0.09554372241703904	-0.5172025743430334	-0.047197986856693644	0.2995376975032055
0.08238395617846148	-0.09647617653000143	0.38108310939984213	0.2205451875165887	-0.20405873777428538	-0.37856612929792166	0.22578477663275437	-0.07467341652055821	-0.4260102384798624	0.04717021469664977	-0.107752186180571	-0.17885700291795945	-0.7346727250597437	0.4264738558934741	-0.22619301320358892	-0.3432306023260473	0.14321478117676847	0.1297211797659641	0.06420463109079397	-0.09753659767635725	-0.10887428840792261	0.1814701725385967	-0.43874406064215254	0.26529562873093404	-0.23522318278037516	0.09233626165973777	0.13605361606091806	-0.03435580537142682	-0.050529864387044945	0.02660985860020268	0.15405748457968713	-0.29820644788418055	-0.38546959772842415	0.3328359849394185	0.33388542854764786	-0.32974671748387674	0.04232776533775667	-0.015737684587165353	-0.2506112903917866	-0.8561820666109149	0.06667573079693503	-0.19200967027902158	-0.5367098994041332	0.3708846470661445	-0.039774469612799276	-0.22554964831695914	0.07596920160501426	-0.5514200054599924	-0.05978311389601387	0.3579062886326212
0.10333877061101415	-0.08079880252205017	0.3520007296178386	0.22129515332659172	-0.22596773545819887	-0.4198072663118079	0.22920411519152978	-0.06046051774968394	-0.47054616940861915	0.07180238903772945	-0.0976021784549311	-0.1574498832203482	-0.8508644135289474	0.4337164002902621	-0.21767818943351566	-0.29024024463588155	0.10367411834604186	0.20069226238117216	0.07617290985801628	-0.11120210990607655	-0.11486598212336116	0.22762238245516841	-0.3536643174906826	0.258418531959764	-0.2805081285949786	0.027446388902457507	0.1379523091054841	-0.011725828418861089	-0.05501610186924642	-0.14158662446892717	0.13183727370338844	-0.23939759137848443	-0.4407226732157607	0.2974103826702491	0.3736094283121475	-0.3415231034915781	0.10195735117786028	-0.07971903316433941	-0.17772706696262136	-0.8166624895098338	0.10839915888773526	-0.2104828126161371	-0.44374865155380805	0.3530296483394114	-0.012216677051591091	-0.18704448591332085	0.12684964661863038	-0.4976774507289356	-0.09069420106431109	0.33440864861357755
0.11253271552150852	-0.07351405074940733	0.35926588942436216	0.23159820697580286	-0.170380778714528	-0.4033448289361565	0.24373740259275878	-0.05918294896402214	-0.5497187428898515	0.058387733253526995	-0.015253471581970424	-0.13406085322640654	-0.7715167149137364	0.4120904761772204	-0.27473932049948535	-0.3364317621141796	0.14897451860217042	0.21941773290802863	0.057721360473011574	-0.13628040756462323	-0.0838252035920745	0.25413384920674215	-0.3667930498380678	0.25575611221454475	-0.2095139306624519	0.024668275185482553	0.13492073005681612	0.019359917674771358	-0.08599161399859834	-0.2304038645743912	0.11642653273855645	-0.09642814142889378	-0.41435518786361963	0.2441447710707599	0.3576531399857405	-0.3256508775978393	0.12213864355315987	-0.09664444770677443	-0.13990741787493619	-0.8007954009812736	0.11779599339236468	-0.24786658584832635	-0.3994180407672122	0.3311055628301051	-0.07171377818987824	-0.3212215698924704	0.1444558915971113	-0.3860811250706758	-0.045859219437779916	0.2768555179085947
0.062158787346906254	-0.03733397383909522	0.3527420997379637	0.285536190478578	-0.20959253661864935	-0.40232044716832416	0.2584701051349934	-0.09572566903982101	-0.5615542627503125	-0.02217858250212886	-0.015711093557411827	-0.08726677205633758	-0.7463151733792304	0.37018393871208927	-0.31434085209622364	-0.27667308415262165	0.15366787412090174	0.22873088425199586	0.03300382495702429	-0.17274076811884298	-0.06195964580388393	0.2836158585057345	-0.43590277448551695	0.21115095877156467	-0.2548506462367298	0.01685078508652746	0.08378284498495024	0.027797959143826368	-0.09230315635467798	-0.34533719251984085	0.11917675692352114	-0.01960916349490303	-0.4515980654749123	0.21041787151733887	0.3789202904169618	-0.35908052851448014	0.1285337838439889	-0.15136211108019254	-0.10195043911825788	-0.7910731456556742	0.09387919195816674	-0.3481134597900984	-0.4257429424163807	0.3428606336252783	-0.1847088794315582	-0.3930568541178977	0.14310123134302397	-0.39423662404820015	-0.0069053258854436805	0.2661658256170528
0.10690710870374616	-0.02514498346358137	0.4189378969377408	0.2362310213481255	-0.1762166966121697	-0.34577215931613914	0.32388472251149064	-0.11114371260783804	-0.6007817660285761	-0.12538249930418693	-0.03419967709799998	-0.12048694216911962	-0.728603952232006	0.42546370556597896	-0.31494524278279645	-0.2440873307579683	0.13950704570646433	0.25445725529800484	0.0875178380108759	-0.20093496627802376	-0.04595552105360172	0.3103403009187543	-0.4088001962073804	0.18734103855148435	-0.24757198962400867	0.054227349781912945	0.055249404756866606	0.09986660093274072	-0.11480959883030877	-0.38821385278126075	0.14313513191264243	-0.02604291260404005	-0.48992016843570874	0.22793551634755627	0.39561198618638743	-0.3968002400540839	0.11772517051272435	-0.1639253525746135	-0.04251010353038374	-0.7296573302881657	0.09304793580815682	-0.36444117419788713	-0.37847810999771025	0.32893040905025617	-0.1723873150625302	-0.3975787560126829	0.1171780503595905	-0.3065441830378681	-0.03592720910060311	0.18959288920739392
0.10728982079750678	0.004287844967593002	0.4333124092334331	0.2554793244579353	-0.13144675065866715	-0.34707398399684636	0.39209543973666683	-0.08776668103566261	-0.6106798850847285	-0.21315200109770566	-0.017161951939386726	-0.06472718466790758	-0.6914197292820039	0.36047521418908135	-0.3726874706456683	-0.2369783673422142	0.10290951339518939	0.2774792450928266	0.06565549224000498	-0.26562390833217	0.010602736168425669	0.2648044464613159	-0.36744511671808333	0.21061887260021991	-0.28207658590735807	-0.03619447432105215	0.020160987978341798	0.16827228631987873	-0.14663132414230481	-0.46617704256028175	0.11920861477016356	-0.06817261925597469	-0.5633969321476633	0.23374261586811765	0.38119662983848024	-0.398079528818985	0.15536990379253332	-0.19708269393610964	0.0013429199009020155	-0.6634129416949138	0.06406163262897543	-0.3706382893901362	-0.376527027139284	0.31662245287189833	-0.24915737466483048	-0.40653960664278727	0.23029243893407844	-0.30826189899232453	-0.08020299551380594	0.14837474935321876
0.07099292169852477	0.07133668678580699	0.4195480818736123	0.2717300819090721	-0.16542919768830106	-0.3480777851206426	0.4047605948171412	-0.04881175652354873	-0.6076304432537787	-0.2880750640224684	-0.00041378246579868436	-0.060429668446278326	-0.5757365360728599	0.3035739068344644	-0.42051010648249054	-0.20038794090981268	0.0498853466933024	0.26128408924756175	0.09031773223467127	-0.2900912866532481	0.05795633643417297	0.2578517093934295	-0.33986040011996893	0.22072371312464584	-0.27736875887095636	0.019235332169430484	0.018214728992531997	0.2131166375114264	-0.1583646832529815	-0.532793242159882	0.08033657390120727	0.012576669539373347	-0.5804063471505458	0.17901728698075142	0.31648822957860867	-0.492447903014249	0.20392990867437052	-0.18168464388165081	0.05480109769924753	-0.7570908463599275	0.07922364242989562	-0.41598702442306346	-0.35727098875182844	0.30408475127416257	-0.2302386570997857	-0.44595299551816103	0.24960739557648198	-0.21802112418095948	-0.01627741111936673	0.1360013462936109
0.04891296250596022	0.09124193046696025	0.39867883595378817	0.23381445119344413	-0.17818179125034228	-0.2966247897939352	0.4044954776552725	0.03241832495765053	-0.6441670815542497	-0.3918460704665081	0.07580163346212614	-0.04423239545588546	-0.5669695140567031	0.32951918579570777	-0.44300763157705064	-0.14882891132203838	0.02506088608456718	0.23202132983229423	0.018887346340758386	-0.30682663912603625	0.03834209866997282	0.30237603765084964	-0.29716481279415785	0.2466797610331871	-0.24819635265390483	0.08096786582427415	0.0464246769912068	0.21226202393239674	-0.16056192341623224	-0.5671225058257429	0.07509617823725374	0.08178461994466588	-0.5854434775573962	0.14559822866757485	0.3208256249772027	-0.4970726099209067	0.16350460095582772	-0.17696668755229172	0.06616640804762666	-0.7504147616125263	0.06833078469677764	-0.38075391179639434	-0.25830891302716735	0.3068680634957567	-0.14355634852812943	-0.47568660082491315	0.2687607312430145	-0.16793616863432798	0.05905585515740399	0.06123529269104429
0.007739620237036787	0.16363294134456954	0.36636512301970336	0.21416338931742626	-0.12950797129974306	-0.2493954769286833	0.4058724262147465	0.12445087872797256	-0.5873999192058919	-0.4573917516644295	0.08141366257498074	0.012142968860838483	-0.45720447133861264	0.365718279268047	-0.5318788159359406	-0.12763399919575363	0.005350243915191804	0.2535657781723608	0.012502138770496374	-0.32437367857058924	0.033809642586706004	0.30573147271317697	-0.28883373310209987	0.2512353686466299	-0.18014242186073356	0.007277372635520213	-0.03508286203620914	0.2942270401344338	-0.18926729277790094	-0.5507778500897335	0.02953100072809791	0.08785112268099372	-0.5656287343891935	0.1452512264944954	0.2645139693030425	-0.5307039663526506	0.21388809486448448	-0.20868250658274623	0.13620963923202398	-0.7336271281924193	0.06077675671342066	-0.34092388546159946	-0.2727372086459399	0.32230628488838586	-0.16212327682946115	-0.4003833320195329	0.3234650932509088	-0.06070056023559298	0.0001121012722091863	0.022381179705439375
-0.02740159272299463	0.17441759375768096	0.4032915525859891	0.13895023736389817	-0.07996009847648419	-0.21510638252489683	0.42987159274690806	0.1591215546812526	-0.5311395758086503	-0.5140950287171769	0.1143276711004348	0.0691135580157376	-0.40874400613039413	0.39441689614254827	-0.5652967744768334	0.009532219786288775	0.03207497707527403	0.23422037563718967	0.0058303516547073605	-0.289494892835285	0.056101310439480745	0.2946892770175588	-0.3115617258508816	0.26551372790433286	-0.1462810879987739	0.0615037722468116	-0.12757866405204243	0.37411546606551316	-0.27526872932522134	-0.477916248909549	-0.038050149898700515	0.15531156368508342	-0.5569632283619154	0.13735225886626673	0.30949106583260677	-0.5607451682650074	0.2354909872343614	-0.19374661787274444	0.16211375946011475	-0.7391443837723916	0.03273181480158756	-0.32771874371809423	-0.21266320403909425	0.31705490573204526	-0.08934853708824639	-0.4054832843834154	0.2851539365313437	0.06559672094628252	-0.0534903513154655	-0.07148499645415107
-0.10678884103823179	0.18938668509127018	0.4132959842958336	0.10813035597014167	-0.05730994607492458	-0.1782158749258259	0.4423163761821396	0.2014885679393382	-0.4712066440582177	-0.5783231201917706	0.14529835601471972	0.06949133559569112	-0.42851428886084	0.3911643887539034	-0.5441047310919837	0.06564219762081862	0.04736399819383835	0.24504166189839455	-0.050596268654229906	-0.2280823264903986	0.08090197786977302	0.2965692727407628	-0.28150839471101774	0.2855700305515514	-0.12223040549188147	0.06410004144738864	-0.22192249054311755	0.4490210436965458	-0.25832703081648856	-0.38796811954930416	-0.06345684051955304	0.1810811982327653	-0.5781922908255972	0.10946085699331173	0.32272925320989626	-0.5665646890902742	0.2768624529021101	-0.17371247061116035	0.13485769406747178	-0.7105264875686766	0.024262782011817065	-0.3034823072698236	-0.20452690752372357	0.3083111640047828	0.0025377207866212003	-0.37325232980962697	0.3288218947582907	0.11717715719615152	-0.08476182163444486	-0.13046627825276322
-0.15318267142138736	0.2073279103942653	0.47651322998263845	0.09241206283177412	-0.01826343218989517	-0.17328037922784204	0.4518137769858046	0.26260808037541156	-0.4219598036690545	-0.6719820165005074	0.11521780843534053	0.049901055877951225	-0.34071116731924767	0.37233480807961666	-0.60149859216196	0.1327867773187131	0.0062593232233211695	0.21676959963052042	-0.07585456281674835	-0.24626806503420165	0.06747905321834077	0.3161180528312234	-0.27981931579643704	0.2915403579560518	-0.06517018242070557	0.15234275056380592	-0.25590296921543365	0.43583434981811975	-0.24807707905627252	-0.3411303439889093	-0.1064587936112011	0.23063235714796154	-0.5858314540716931	0.0920805347719474	0.27684968305960356	-0.5448921303803422	0.2801795195561247	-0.11505093042476795	0.11208808982525975	-0.6539832018496712	0.05486264608466074	-0.29291520158218176	-0.18356429497075405	0.2620468864416096	0.027971508873694838	-0.339898598009314	0.2862413118685553	0.1925211460191917	-0.05065292081874047	-0.143143716089203
-0.1823059189294663	0.19894947796530615	0.4584594814064615	0.04415472840873841	-0.03332935499778376	-0.17986094121308316	0.4303441764035075	0.30889944040101397	-0.3400418115904672	-0.6910924499656792	0.09901647039697403	0.0873581532297318	-0.3494613445751599	0.3842163463976282	-0.5769775209751022	0.23305829684848395	-0.056117829542420394	0.19384494615964148	-0.02195382495261332	-0.2565019644790831	0.08201041972201138	0.3964760635623265	-0.2225137508480496	0.24989853138949059	-0.10710432304900006	0.17475648673967456	-0.3089971247272808	0.48971084188124403	-0.21734204340310642	-0.3560601813806322	-0.18617917396942044	0.2544468663461205	-0.615999564882467	0.10877930115560448	0.3307001622730825	-0.5604612624298434	0.2744925629062545	-0.07576006478807261	0.034372924840782304	-0.5767677639835187	0.08104548270318693	-0.23471370948638476	-0.21643500073890504	0.27700030758993405	0.1366477494497809	-0.27670841504778143	0.3044956584308978	0.27821525224269117	-0.02566132388776069	-0.09008971411856896
-0.16523037254440048	0.2245317763515025	0.397547117966434	0.011529977874475808	0.02600369042701354	-0.165565309240093	0.47658020266478196	0.3446454393953039	-0.2893270568248124	-0.6749572059975513	0.0699017376728421	0.07314219803632857	-0.3385013559104438	0.367031718240341	-0.5709186184396985	0.29907781382587423	-0.1813060747929811	0.16847268267514526	-0.05251417876439442	-0.27164970356609464	0.07402325278004665	0.365846774336518	-0.12694536221220634	0.24002391055898825	-0.027065627768220236	0.21953078325116074	-0.31742289373745025	0.4962677930837983	-0.2668267721177087	-0.3208694762397987	-0.23943646909678992	0.2865261220267819	-0.6094058189757792	0.05375481904951903	0.33328160830965314	-0.5305258656591862	0.29159935825950745	-0.051617753464087125	0.027743444580365855	-0.5155137159880836	0.14808114400056582	-0.1665520407609728	-0.1474004435771588	0.21473143006124143	0.20392174512311514	-0.2671131106494328	0.3696189850321167	0.3195419153302915	-0.007364974065985101	-0.11818250086324227
-0.23528574481880823	0.2664502987699097	0.27863886377689706	-0.0630117602305135	0.05325732171307455	-0.14106632825902676	0.4050215631706142	0.36957870215861444	-0.18476421993110353	-0.5764437014359618	0.05343956703088785	0.09782389569296343	-0.32176623611714694	0.27969895399908434	-0.5322735823734196	0.37839945637723843	-0.24864266740312035	0.13466083807644222	-0.0681815966623213	-0.24200549601063584	0.045694587129360656	0.3855308212904402	-0.10553777012893276	0.20180940685731338	0.05030869733351342	0.22528627856057043	-0.3762053660458321	0.45182229545048774	-0.30963046406667993	-0.3153160062300063	-0.33853557210421586	0.3260581965251702	-0.5811281152789116	-0.007091156165024054	0.3487551717668113	-0.49099281453009497	0.292001970964776	-0.10908169339899527	-0.03251694272172813	-0.48793153289092955	0.21585496717053365	-0.13380595314496047	-0.15499055109969234	0.20244665740156415	0.24559945341059702	-0.29317804201255737	0.3763765653905212	0.2889929519583375	0.026751242237380773	-0.10602804812189578
-0.224149119845451	0.29617333449213623	0.22495524280517776	-0.10368592725045256	0.05267231147406528	-0.16597919786511367	0.3318660988950784	0.42936563997486055	-0.11986675494261449	-0.5738996280275963	-0.008124398795095484	0.035667159804495877	-0.32924342514805294	0.2383567126282064	-0.4673186438577222	0.4279057439560877	-0.2566187116012564	0.11888458756478226	-0.03619702854809197	-0.2204153241184148	0.012017339806691039	0.4538146348178394	-0.09662985958948415	0.17103638798731366	0.12054313972791317	0.300216660752177	-0.39171331616714866	0.370921333517382	-0.35110586906847197	-0.2704423284583694	-0.3858550164195885	0.39618461963718254	-0.6320011460030786	-0.0352396975406766	0.37439453392702216	-0.4535933880213568	0.295833694392158	-0.06245380627515131	-0.04318630596187958	-0.4168951674268004	0.33938379587408896	-0.13626178158464697	-0.13555919427186883	0.16048141843712585	0.3229935079401371	-0.3470761527132858	0.29077230224953954	0.33280772236881584	0.12967949010190097	-0.12235133303451491
-0.18795713587228943	0.27523118713952066	0.17073542153500104	-0.14110577991247059	0.0701326771659625	-0.1351570217892057	0.29836312871947807	0.424877979927638	-7.265516772583246e-05	-0.4991987699983662	0.0010728888595708363	0.055004442303540534	-0.36845727133600237	0.23733596234724344	-0.4342547895833416	0.4897511990535376	-0.31057976862275516	0.12953847949615183	-0.06040362072022217	-0.257692115391855	-0.004248644828364956	0.4989455718008884	-0.10779839793100723	0.13577142933466396	0.16430200521994265	0.26638552947475025	-0.4047185065511747	0.35772221120653497	-0.34878977300212755	-0.2015599301820034	-0.4284418907311617	0.37722756915219036	-0.6753853341548303	-0.04272488193486251	0.4464319085302863	-0.34018299759798515	0.2678566343324488	-0.025183205670502216	-0.13534704028945047	-0.3474739825378508	0.3327115524398597	-0.0532445298021174	-0.08468549603531393	0.17767930140512384	0.3278879886044073	-0.29593657553047825	0.26965922033690587	0.40899112056346	0.06453266715494935	-0.1754222480216439
-0.1488579617714267	0.2872015585961884	0.10721776522804664	-0.1416633162415507	0.0919645158520797	-0.15842126307349064	0.2895677321782398	0.3896184630655696	0.12859684814429037	-0.4646284410821108	-0.006624455836320195	0.0464514773135077	-0.373088901235142	0.22437852875225203	-0.3686243939465127	0.4966363961032174	-0.33314274330571647	0.12295498124049016	-0.026357794391659438	-0.3021912915957601	0.017531636032868742	0.546736347322037	-0.06505367817147839	0.06893178935307002	0.1580085602236821	0.30055242209030614	-0.4576755466630429	0.2495380189321293	-0.40885788264180434	-0.09334595799955633	-0.4492767370806957	0.40325638368956973	-0.6483958866558777	-0.07786948506013654	0.45779346281822886	-0.289056011847272	0.3288552425383545	0.05177109383405345	-0.1520965511414496	-0.2593211755288515	0.4297916144263937	-0.01980128399020451	-0.03636881092628004	0.18388714905473683	0.30745698925505593	-0.2708922180702803	0.2125687797725821	0.4410236915481497	0.03972905005658408	-0.11296460887986899
-0.1099517184791741	0.2727382566053058	0.07142489587516855	-0.16999444886784576	0.07582847122951032	-0.13518353915748346	0.26095059230396955	0.33341821650185804	0.20354271839914673	-0.4067480264863469	0.021814772803785208	-0.022783492704733753	-0.45047802269765375	0.2120115378034007	-0.27742822880195006	0.5295351660682537	-0.3917834152276255	0.10128560106868259	-0.01574541589634751	-0.3061100036696894	0.000679764359538279	0.5927473533472469	-0.029012977563955333	0.011554461915906488	0.15078550880858987	0.34943544858915987	-0.44986049942515666	0.22711065846884299	-0.3773737708600727	-0.09680875908352751	-0.41808871614457	0.42322977570107734	-0.6335358454932588	-0.1035440539546475	0.5684872300942383	-0.21674181425709788	0.2217789114342915	0.09520531131697255	-0.2139776758526287	-0.21116584233933774	0.48304446242552335	0.016988265919700336	-0.08794026482378225	0.14792715349753416	0.2976351829565692	-0.2971500753875814	0.20898958840701048	0.4811393794648725	0.06987760131368928	-0.11384515112446755
-0.09484399435283195	0.27331179827745194	-0.0007687202162262902	-0.1530127227507167	0.12279641983358262	-0.14243731577714425	0.1803879955932189	0.32531659975133354	0.2400965008669254	-0.3886246174177406	-0.0011840598026191386	-0.02044778920178233	-0.46104511376205864	0.17116907161953668	-0.2509873750371071	0.5158214971805072	-0.44928890321880577	0.08760795976401778	-0.04115682999922854	-0.31614744369756803	-0.014405602750548734	0.6550246121851242	-0.028319305680990843	-0.08016772925426521	0.10801686896435485	0.29100794373737754	-0.44015596322153916	0.19913873030892645	-0.3213892033460995	-0.09945236987807789	-0.3751853486074417	0.41426274851614303	-0.6106099103298821	-0.11145119091654779	0.4989588601670435	-0.15962491657365677	0.15765354866370918	0.1559773426169023	-0.25636212345547194	-0.12602930327175868	0.5367914779094901	0.020259210273457093	-0.106792562659729	0.12620634302015082	0.23558741999449723	-0.21628618686453543	0.19598468819973944	0.5009368183008506	0.08035417588886926	-0.08545618683109668
-0.08433808394922893	0.20139745123264619	-0.06546528677339022	-0.19817158523709894	0.17348126626485222	-0.14566066020394478	0.059690757427249705	0.328913728727896	0.33409247529111213	-0.3432907930425339	-0.002054296642153025	-0.015096098152281075	-0.4116845421723368	0.09266960193476928	-0.1934996823673729	0.4918854883129814	-0.47324693539868007	0.11203710558603228	-0.028473726367555786	-0.3561911345576405	-0.039384512000263695	0.6471267178566744	-0.034430431213846195	-0.17306075568761908	0.09572907664298169	0.3198187573974269	-0.4216629734727291	0.0988273018645804	-0.28453490689005484	-0.1998135992974661	-0.2871790087849187	0.4249958777762072	-0.5816442070501407	-0.11045625036217663	0.48509480212551204	-0.11821959975691362	0.08317682536403401	0.18983753441970183	-0.2608445325527923	-0.08640874773140511	0.5408813052188003	0.05215244839546214	-0.12938289530354713	0.12436979864301537	0.16506132603320753	-0.2482583106082763	0.19307756949998506	0.5052770673191173	0.15534008091476287	-0.06055117076230754
-0.002445524699972146	0.1543712075891454	-0.19118815635421188	-0.162026446205439	0.16049805625463437	-0.10399524529761592	-0.0494523680482955	0.3650612832642973	0.451705419370096	-0.30959455806405345	0.05718748107440885	-0.004619287801355096	-0.4333757580612111	0.013581001979051825	-0.10972257046368664	0.4934845682212554	-0.4760938815898828	0.10411332615650173	0.06355587847489796	-0.32729017688284673	-0.07436488091737423	0.6170699528657952	-0.05623892915657218	-0.25496672915321994	0.07063159555073933	0.2726306400438092	-0.47176638006006116	0.09395680506865622	-0.2665603177062887	-0.22473885199602656	-0.30655912159470683	0.38408836007365776	-0.5617875919379182	-0.06362262747311014	0.4825531673366078	-0.08511052479891137	0.14704138750908124	0.15989778677118954	-0.24887578766050322	-0.16469276289562335	0.5230456593102113	0.07317829273474771	-0.13698565894181397	0.17818716648995975	0.11431236661193886	-0.3075678496026753	0.23165424639419582	0.4619769636598837	0.11011403753690893	-0.003035195424269571
0.04169743125165849	0.21641445758191685	-0.252739837075029	-0.14543263667735484	0.20685098576436403	-0.06378164640995085	-0.12466458573730459	0.3366635930993466	0.5425398335050794	-0.3075141799630517	0.04572256028789686	0.01223731845593114	-0.43164755334513094	-0.042785386295209206	-0.07975295309658649	0.5026708799513734	-0.4704499830731762	0.13633736902919466	0.06089782236728687	-0.3693720429683939	-0.0910781309303477	0.5531491245501667	-0.10181241912428743	-0.3248094737812988	0.08257274343062515	0.2560233483500521	-0.4826273084240034	0.04480756512840275	-0.27866441657336416	-0.1838681618374474	-0.22692852244066186	0.36775653375499495	-0.5491933846596775	-0.04841405128864276	0.4471691984798148	-0.058419250408802435	0.09749233035103608	0.11268944993146919	-0.17660592534605063	-0.13932739417281553	0.5437014206866103	0.06856095470986727	-0.02346946002648679	0.15569928236755273	0.04595659924272423	-0.29596577279981506	0.2413122100195117	0.3817885877493675	0.06597425947594725	-0.11742538368704733
0.043467373450617686	0.19338283904507275	-0.2989034283635073	-0.1475509411366051	0.20611062680931394	-0.06650808701775657	-0.2655764099456776	0.32673228866151705	0.6015840160182068	-0.23160632687741883	0.09765629587992875	-0.062326946136713815	-0.43933849489646465	-0.0755991991284247	0.042188985718021786	0.502888643850984	-0.403453520232713	0.15321628364496973	0.058554490708528174	-0.3683660860015327	-0.0923715510445027	0.5430356612395193	-0.134906526094541	-0.3421952607371537	0.07085500685153437	0.24392200274810644	-0.4999313226507015	0.045774218229941974	-0.26103229777256776	-0.1649503373366045	-0.19187887868925907	0.3640171714050855	-0.5083179218702797	0.009386318530116077	0.44263085178633627	-0.04942427938156907	0.015004251605462376	0.13866556077667952	-0.22027066803361395	-0.1282534913129823	0.5412261883645751	0.08411796189831486	-0.017992460216808698	0.20994706490640785	0.07676010852843256	-0.3154935966460234	0.26001200693300663	0.3785702551492191	0.07059817850721052	-0.13893141613380308
0.04334427207646716	0.1662564971267794	-0.2657745399361151	-0.10766773653597198	0.20911136730696117	-0.057528593712020126	-0.3243574728543873	0.36307461846811495	0.6588176096158497	-0.20067508043950397	0.14846005491675252	0.0036671946849776314	-0.45102760415220083	-0.04876100027744228	0.07730938742441844	0.4825117295804667	-0.362594912255092	0.1490669301866619	0.027289520028319452	-0.4005603815197917	-0.08591869380268602	0.5667081873081342	-0.14189449524520917	-0.41327181819790343	0.04374520735719976	0.18894709059958048	-0.4935168409427179	0.02445352198845676	-0.2641033355511276	-0.12659549409198115	-0.11986763383169534	0.4228197002085758	-0.46703140892856887	0.06407157878090408	0.43777433639263885	-0.02637651830934241	-0.012433393713280847	0.21403140535195755	-0.22421946365391757	-0.14617233286967823	0.5115382138911376	0.07531434619424196	-0.018071910771353807	0.19421139994948877	0.07170533013039733	-0.22860220789928412	0.29025195329692094	0.4032968724614829	0.06988736525027951	-0.15399172486900312
0.056706350327696296	0.14315051974239665	-0.2874227843013853	-0.11527054456305005	0.2239108111700788	-0.08450170452063777	-0.40468676959168237	0.3296539371435204	0.6523612041264746	-0.13897211199233309	0.16368428161298368	0.07127322522442185	-0.4925038462829475	-0.006169731056275959	0.11990925970749225	0.5068211476989266	-0.4020950127805344	0.14343976924349006	0.029730821934635228	-0.397450813863158	-0.07334239491266428	0.5403948198383025	-0.1350947118637829	-0.4624559779425995	0.016722060434355587	0.1387108289136634	-0.48788378322098946	0.061781136919163614	-0.25493471845829924	-0.0985973130890669	-0.0771848384400487	0.44608706511390633	-0.33482209405681596	0.12817595108257124	0.4355455741856396	-0.08883447964621995	-0.08143213764980668	0.21258613276097246	-0.16194262102489168	-0.15638879008565773	0.41069919577262476	0.0764336171664399	-0.02138525049167047	0.23395709950583604	-0.0019884440008891948	-0.16328956666927058	0.30184454500393354	0.4252353527771516	0.02205718078428086	-0.14482738690526067
0.06428080127566685	0.17099925786453227	-0.33658285352612943	-0.10092819244302112	0.27266745618021715	-0.07879445940763921	-0.5019903296799255	0.3557520790517429	0.6314927741866715	-0.10827384251268837	0.10782489263544381	0.08474642324369025	-0.5470865948858854	-0.04085164309357738	0.20438581093736746	0.5266464188041721	-0.3748649546410717	0.19148158378862998	0.051004550791900326	-0.3285453865851785	-0.055585265300482134	0.45938035504277	-0.06642369608827915	-0.5585176781406619	0.002769413885020791	0.14234746764078188	-0.5243501590200003	0.08346272789716622	-0.25233181901305585	-0.12611817216312254	0.005661665524174994	0.4258224593222346	-0.22569261314614666	0.1878046955801124	0.3871387892463059	-0.09145364949689025	-0.11371519138863899	0.22205566843988303	-0.03596470896107269	-0.12096156939169153	0.3640667572654236	0.002225690843069017	-0.03098733270486275	0.13459214112602721	-0.0067584023628824525	-0.16650067528902915	0.20724450834696748	0.3970074577525436	0.04322544840175645	-0.11379491813374325
0.12053084036551731	0.14085865290352825	-0.3196009429623061	-0.08474986818746388	0.31455521962697286	-0.03870237537065233	-0.591752831750557	0.38440541250090793	0.625299773442191	-0.05345910395963442	0.09679875641088108	0.08762336304484648	-0.5272573195658936	0.00030355957456214	0.3163175099893675	0.4897254125591333	-0.40384183010646957	0.20306750197334028	0.05231285926520337	-0.3176533657499723	-0.05868195950340275	0.4287894063046542	-0.11077316202105322	-0.6035805099262751	0.018612505085722354	0.09161497359278548	-0.578970369256887	0.09639965857436876	-0.17875311951316522	-0.22683287463601193	-0.0034163263463491715	0.4755787973472413	-0.17901865566963046	0.22431215103687469	0.4308012687299618	-0.1247798359180112	-0.17683879585467216	0.19541016205845893	-0.011545080746595947	-0.04965747031409477	0.31558819021121975	-0.05444342507292569	-0.03832145424391461	0.08722356337356571	0.013814315296562912	-0.14429852129183007	0.1713418571163353	0.4319821684789476	0.06917681740786889	-0.11756632105205964
0.17043820713317634	0.09959192556498443	-0.3351129249573376	-0.08296585727901441	0.3557926622875363	-0.06379275303155374	-0.6139095352653096	0.38601064162838844	0.630810963840654	-0.054814980358289966	0.05828339926809216	0.11788111940151166	-0.5081808082323377	-0.048648918388514636	0.34979447323051255	0.4753141250901917	-0.38552426678496876	0.26932332369781403	0.08071857025902136	-0.30245195051307905	-0.05701451757908062	0.34534969942177307	-0.13198035858720872	-0.6005885196567212	0.0347330234143355	0.053158160635680886	-0.5533656138578199	0.0418110097087356	-0.16562977897250236	-0.1997804129627471	-0.017167157654385173	0.434316861005206	-0.1908030492897117	0.21327866194780834	0.39556689639046927	-0.1776549008689757	-0.2101530279899621	0.19098136370274305	0.058985360920390736	-0.007190286500385212	0.28940106210420513	-0.14414929532765536	-0.017465436320378135	0.08544339111786034	0.050814010312288826	-0.11064793720054404	0.1061319846149343	0.42814889287224	0.11988547209048975	-0.0744589639620694
0.24377396106955368	0.08867660794509748	-0.3742560330465948	-0.05277263583353442	0.32896800795589276	-0.018136444515811194	-0.6250122332656258	0.4422246612384878	0.6422096371302876	-0.013268859819887605	0.03598371686602693	0.14084953411313209	-0.5062567597088667	-0.04898727142700574	0.4068478782666693	0.43749706354494944	-0.44746971130804825	0.29797129776417364	0.04471191913986594	-0.28192588475009267	-0.1489116980739659	0.29664646086545715	-0.09070681775901232	-0.6148795961015006	0.15102917661381304	0.016461534665083554	-0.5660262971858238	-0.03144152287030414	-0.13275287127690988	-0.2850614912409413	0.01242136768685118	0.44231332637739335	-0.16629766177609778	0.21869376312411667	0.44037933635065646	-0.19218116264167703	-0.2280870372803434	0.12620647305326532	0.11483635991675652	0.024418870639257618	0.2520038421962478	-0.16969502101586192	-0.03782613565595379	0.06458402921465087	0.10340419210683267	-0.1409994586827517	0.09921523186050205	0.49034263638316267	0.13036504916740935	-0.030415071889013656
0.33318713241286635	0.16752939734601519	-0.38958485085808436	-0.011994528802001156	0.3423505689594694	-0.022627289462663968	-0.6331245829720039	0.48152549861705973	0.6919060723172515	0.045979867742863	0.01441974673668055	0.15776242780783328	-0.5266503356560418	-0.013260633023517182	0.4034365155449886	0.4940470234402826	-0.5071499984121379	0.29391044024466434	0.1435084840896123	-0.27080715280814976	-0.12682481382630587	0.3419038132660441	-0.08470042558071418	-0.593853768805663	0.16640941033160922	0.017204984993158347	-0.6027285419223833	0.025500013789490693	-0.17442130504001188	-0.20382092288406223	-0.05122704182629447	0.4516414499471198	-0.13136622597564235	0.1932795171789954	0.43261977001828766	-0.11596301848020012	-0.2604253406714348	0.13308962256362666	0.13508852136886823	0.06616681973311471	0.2882991578035923	-0.20280202518337123	-0.06707210952412143	0.033603368953639245	0.14018792698252308	-0.020173953946002788	0.04224111722148622	0.46463715375589854	0.08755650738840506	0.0015817584387703254
0.3390333678484231	0.18929473994118026	-0.38399600233619297	0.004633283331394988	0.3751162727405142	-0.04344806410010278	-0.5998460308818657	0.3981446199389092	0.6827988928259423	0.07841841082588677	-0.08858156109916433	0.16338524655587097	-0.5520296546622635	-0.05702243996333928	0.4880087239344101	0.47885702698697197	-0.5460126441724235	0.307088640716329	0.11169054493905824	-0.26887836628022965	-0.0983058023866876	0.3591218703762058	-0.036005858682160975	-0.6093618344262455	0.1666476792865617	0.008326619898153318	-0.5700388372681593	0.045283244317290895	-0.11434940954592118	-0.19563729903320506	0.027009110418524405	0.4544382673955373	-0.10445557613446017	0.06582650077622458	0.4291675040804465	-0.17816473856839615	-0.35579551183894453	0.20197737156640078	0.16175822673105972	0.19868642126475416	0.3181354600795009	-0.20751950527521862	-0.0730562727117817	-0.027930349032643104	0.19721322100069316	0.02969483660061368	-0.07113592382152459	0.5251806706173792	0.1465584102768868	-0.01730251673923828
0.36249458205024904	0.15823913222333114	-0.3566344638371116	-0.02018414140128952	0.3724197688175124	-0.07947755868792158	-0.6101878242882627	0.4161885951843214	0.608582298082874	0.08797667424351195	-0.13015819664128203	0.15883852511133084	-0.5702399368911801	-0.027702299864849712	0.5799859570070585	0.44404678236327155	-0.5485622433831565	0.2434516572384481	0.10251448451290786	-0.24836360075932343	-0.12365946563376229	0.4296629581401058	-0.011199401955931245	-0.5959019144869779	0.2267643665992649	-0.0020674390546001594	-0.5448558778126689	0.03722420649702325	-0.06960825678601597	-0.2206994351890758	-0.004091677941159352	0.42724748478529506	-0.07928493380429746	-0.04860083726779694	0.40754691681704963	-0.14227426185391673	-0.37653975224538133	0.2660146119486775	0.19718754872927635	0.17733214600270106	0.29774031614566726	-0.16544189873714468	-0.1248335531579815	-0.04102650872671178	0.2746461301776537	0.04930718204837937	-0.16570128476429516	0.5812491048654079	0.15067683076956337	0.0684394866201123
0.45936051575361914	0.16036603146373016	-0.2692788124181831	-0.005437037746250066	0.3516201976257282	-0.04715793297301661	-0.5792873139307202	0.462689194337611	0.6038441337923871	0.06299446625826759	-0.16533110513061805	0.15405113043439392	-0.5419950035907266	0.053693165440262855	0.6121927652936529	0.414088129607867	-0.6031587325507946	0.27103875439158875	0.08939681190763245	-0.21119482096643366	-0.06292675754382313	0.534416608709312	-0.04941507075503972	-0.6404916832924187	0.32308169980442275	0.040068217414685484	-0.5326769668818006	0.05777599895894956	-0.025827963839503726	-0.21455237180456083	-0.05910658784480981	0.38686099277498165	-0.031873738074951564	-0.1360679996741974	0.37469785592589877	-0.15581681747979648	-0.3812839299424103	0.23265178220608979	0.2937870976517235	0.21488591409167856	0.31459862725538035	-0.07997909972621443	-0.12801975926989145	-0.11862421735289956	0.26917616339366013	0.07914044025550723	-0.254874275820045	0.6981791067643714	0.11871360727375116	0.1399314332586562
0.5541702605685761	0.15527321406396524	-0.3124590845279204	0.04015654681564888	0.35601241072649903	-0.08830625919792989	-0.5961938047195571	0.4994406688939327	0.584268352087902	0.038258085133227177	-0.16667334038932943	0.1419636580243491	-0.5536664614291977	0.018455512985436556	0.6651492121103237	0.34683473141118804	-0.6095728542823737	0.31402634476000546	0.09257825981139423	-0.18706974581170716	-0.01360571309247392	0.5083949940934545	-0.08917789450282579	-0.6500170670010913	0.33286042712710795	0.09504051291434146	-0.4999299385786961	0.05909022308538096	0.030305509796983897	-0.22343311916863923	-0.15664593068061367	0.341226546892998	-0.054118119540647006	-0.28157755165116416	0.34088015758522644	-0.1448921093056143	-0.4010608839306074	0.23902466358925797	0.3651108894001842	0.295435639503214	0.2996189023059158	-0.060910691981652075	-0.10614490565480958	-0.07689874695162775	0.2675969421325615	0.07035534606374551	-0.3533960108969989	0.7360408213796494	0.150011619044566	0.1724965009886597
0.6195318710324462	0.13317082360922936	-0.32124705585195434	0.06808261187311396	0.3328421728381232	-0.0742539339734279	-0.5793710433739147	0.5218204185714068	0.6182765554059715	0.04613368471488186	-0.11644480800279038	0.1051288437706575	-0.513805422492318	0.036303071065893866	0.7086211151844349	0.3281890147621647	-0.5857820179462314	0.34174034850684654	0.07341148784780771	-0.18628949940931447	-0.06578800322681687	0.45717037146495276	-0.10785191923961446	-0.6671562434818867	0.376462848921219	0.1063415426214556	-0.4753354404040729	0.02058260601518347	0.059815622291286195	-0.2044075969430789	-0.2659247162341526	0.3189924822946212	-0.0665473647774103	-0.39397539380173596	0.25447328449263196	-0.10129697913622437	-0.37821742115723994	0.2809794681837673	0.3551723907880042	0.2809628086330476	0.27977635214599766	0.006404050455062727	-0.12371761280361424	-0.1436690996240461	0.34307746477845047	-0.05680030002707361	-0.3898692621152391	0.7283833879746671	0.14665736012700445	0.19254074275149777
0.6896562538652133	0.06119668935156526	-0.29079166461092537	0.004904607143752615	0.3373716767421177	-0.11607198700727003	-0.5680919051282507	0.49475309027196496	0.628700549814594	0.05377324440423985	-0.09557892499590294	0.1356804916505467	-0.4182041064674361	0.04742141273422516	0.7057530738278868	0.2942526175817714	-0.6151615484909143	0.30641344299935014	0.0883418088899585	-0.20962987869133004	-0.09484794083498285	0.4960411344752824	-0.1298697052744524	-0.6409907305159201	0.37205234574560453	0.10442774073423929	-0.4181657695336539	-0.03138120367203445	0.078753362726644	-0.2508498026194631	-0.32922780985903377	0.362237210854334	-0.05912480958354366	-0.5482886087586292	0.2899393431832893	-0.1069960955351493	-0.3941495003524661	0.26107218316375025	0.30398344656777465	0.2887187578284259	0.2509238477540387	0.06436294739620263	-0.10992570043734948	-0.08906525683445107	0.3765905204549723	-0.10482972473706598	-0.393512719510343	0.6930941763013921	0.1647079029279822	0.25135634357513803
0.744213739046872	0.0766339466176597	-0.29490154506972505	0.02443555861110275	0.2754009152021638	-0.12794721650709232	-0.5136809203970195	0.4556243620036269	0.5685329847487615	0.033651108393684896	-0.1294262498641922	0.18159291010092934	-0.4610654099944364	-0.006061788196797096	0.6413853570436243	0.31883849179306434	-0.5840080381659994	0.3365311208641907	0.11360726190683168	-0.18148695538058934	-0.0403863473974264	0.49779719643156495	-0.1452218365374948	-0.6375078825637607	0.3819904199859846	0.12764681349995838	-0.3695532391745625	-0.0016025525120024614	0.03739552220326338	-0.2028386480700271	-0.3919058988714733	0.2847740189830432	-0.009454752049722126	-0.6751185124774317	0.2787239969009298	-0.10973384490158267	-0.4055452630109094	0.30617913296924926	0.29214731559301327	0.24443183462362583	0.12431485489159384	0.12655706349783452	-0.09515222247778236	-0.09062368154613028	0.4285949550517712	-0.1118036092796882	-0.3605179222887277	0.665687276784112	0.15969355914024133	0.2758964779597196
0.7454511580192383	0.09584271766352712	-0.25921966697596627	0.08067245990070684	0.28641125279252566	-0.15424591544190017	-0.5197787802611182	0.44190550144068286	0.5482081567908291	0.0340135623571934	-0.08521588360987592	0.2322892393321232	-0.4166748887395485	-0.02445825981998747	0.60872457115718	0.25681867329348035	-0.5588126369243155	0.3105342493806262	0.1028623120345831	-0.18145270152178336	0.05147545930377214	0.5587480231590354	-0.12257269043643663	-0.654594400296595	0.34845564483872066	0.161279721045465	-0.3711548872989504	0.010578137280821003	0.020377982071538923	-0.21611332227981667	-0.4297331529712801	0.28190730062005004	0.11102555119514124	-0.7634428843626658	0.25847255662200563	-0.051667848252400075	-0.3109950718336158	0.27514239549120767	0.24346455224975316	0.18288045257740831	0.05174979164146237	0.17615726353959957	-0.07927158174690532	-0.1310112234992512	0.439723330684654	-0.1251033011238415	-0.46047395161288557	0.6271994303605777	0.10974901626751439	0.2834398764177952
0.7926383983555304	0.08479615765450335	-0.17219641721450246	0.10232703572992805	0.29171466724584955	-0.16714753530125603	-0.477774509591984	0.4062055709118976	0.4791869261128271	0.06553334709976606	0.0014274753495898574	0.28565896114079503	-0.3904166126008223	-0.03469617440088133	0.6716418698243689	0.2752265755206681	-0.47845354368393894	0.33162213889480346	0.18687252845753458	-0.14434759506169156	0.14451327303871744	0.5861101483500926	-0.09519580747770898	-0.5616841992260488	0.30112109417193467	0.20778111903130952	-0.3533228496022776	0.04527411424850465	-0.054319416237193476	-0.11193014968311513	-0.4813619213169642	0.29605604275144026	0.19245878671798083	-0.8951685919474139	0.24654135586424114	-0.0320159416186979	-0.29700872673963086	0.3364262170065905	0.2328839289727477	0.16861772588328278	0.013478129249025	0.24612580144112178	0.03378180814734571	-0.17178697200210571	0.47696800931000843	-0.17821047754396768	-0.5138636762498436	0.5576383767917334	0.1793703796371255	0.2991711125317443
0.8978117851000162	0.07089813918814196	-0.07669530418133073	0.1416794790889276	0.3433369181479712	-0.1092518979879729	-0.3863712194707517	0.3686266341799352	0.40176960325216793	0.10556201537626128	0.04571069748636171	0.40445673805058285	-0.325033491432032	0.09708698994785481	0.7593050334600246	0.28230149111925007	-0.4106299066130344	0.39057420630859935	0.19883205751387917	-0.06240388961596497	0.22981285203637328	0.6544107180906318	-0.026404161434531215	-0.49911715972322723	0.38505909824389584	0.20660101542311068	-0.24876543675801507	-0.003140793414213608	0.002488076473381917	-0.09172942427252657	-0.4158168925541328	0.33412940956256093	0.2114469174619183	-0.8842143842965475	0.2732098215830644	-0.06276277562217576	-0.17572516326685025	0.3928892254942696	0.31944528480387124	0.23174311382796553	0.008389703590940895	0.43205242329710025	0.09077823099945721	-0.1293039480074374	0.47130949484550017	-0.20625634369068951	-0.5118208400570934	0.6287152886707945	0.2790995531352789	0.3065288739871194
1.0197021224868845	0.12312127065093892	0.05528731984849666	0.13371494401981382	0.36727282855734045	-0.0004959681071510236	-0.32542246211920667	0.4423579611260286	0.43016770751423	0.17659153668820166	0.19231634535776437	0.5578513809924175	-0.2594399904036294	0.29045171967700156	0.8335910817647687	0.3628803521749494	-0.36617037723569046	0.48640295809104284	0.23675661874319792	0.02579110974861506	0.3524511405735876	0.7714074803931001	0.020181321429207588	-0.38636040184714837	0.5645075908966065	0.26487693076105107	-0.14906558609098064	-0.013547165628879088	0.04074478292094817	0.051731522480867834	-0.42478918588183373	0.3702839074114753	0.3764507914182179	-0.7967162821597679	0.34110141485033096	0.10654052644471759	-0.11535780390905012	0.3881664843504979	0.3539447165033478	0.23095679082752224	-0.014362682583798936	0.5752447761155072	0.1794283145123436	-0.04167690369019239	0.4357294671290736	-0.16583333272977016	-0.39413209256132553	0.6395352088545745	0.34385394412845915	0.4186853721470243
1.0906245405729567	0.14698820525991083	0.12677741917891225	0.2752997734379822	0.40345537061938963	0.08250996259795454	-0.20289094073264305	0.4952414616700581	0.5067412955666187	0.25542918366379264	0.28789038693305596	0.6417430072140509	-0.12108347638363057	0.4057334947977044	0.9118751060026996	0.4921085059570238	-0.3111308575558932	0.6179333832500034	0.28844788226786944	0.1367866428719927	0.47968559692015145	0.7873124941345904	0.08735422538125201	-0.26385849978213083	0.6558712341982822	0.3748637907036416	-0.06700165011748475	0.017922489404863736	0.08942862907814392	0.1841590990389031	-0.3995501254576783	0.3810551375167346	0.5183692537495111	-0.7178036310235195	0.43188604428108646	0.15451066814699216	-0.0515633684636861	0.5114063627694891	0.42761640755067826	0.2641541421303766	-0.022240898914519948	0.7456331424848177	0.23799345117794948	0.05519937387614009	0.5015117835015165	-0.04088305260480807	-0.24645090232874173	0.697766871853703	0.46541528648490027	0.5093172322102961
1.1514527269663937	0.2273113001272154	0.1391323482545528	0.3708076515910118	0.4875620623843974	0.1461667752166989	-0.10896128125274515	0.5360510197060824	0.5380468747664999	0.38368152307261616	0.3599664441857865	0.8214245944276612	-0.08158092579380141	0.4102810388822836	0.9930951302335298	0.5761997616592328	-0.2225073869825291	0.6786440120005184	0.43898413906628225	0.2408245110067225	0.5443548865641755	0.7790140438158006	0.2901614547681586	-0.1619240915070448	0.6998796058135801	0.3696000492611308	0.041240346947488765	0.03447482311562252	0.18952425366123454	0.2740954553188817	-0.3222383141523562	0.47455649647156994	0.5818513567524666	-0.6577260399931318	0.5253341192219642	0.28506701915332366	0.02969802883380076	0.5909127788258606	0.48016441038456154	0.39328397229538525	-0.055288850352083974	0.8694786188026036	0.35593038580571024	0.12859535998690638	0.5910091202039764	0.06700370200185124	-0.09700990526221007	0.7456009250903654	0.6262463159052786	0.5758315049690383
1.2553101528222947	0.29293524741125115	0.2630599056131315	0.41712284670637223	0.5715470208433571	0.22464769710585034	0.026157469853607063	0.5433648743316046	0.611253128562587	0.49143942155908193	0.4316585997205175	0.9845951565497364	0.021725958235854104	0.5456809325922126	1.0821140980037367	0.6802708678408798	-0.18102072172343417	0.8111139194182071	0.5309401535373974	0.4145273592535152	0.5923949466431999	0.9235584668122087	0.4298399497966554	-0.06176821752764081	0.7984020198289101	0.4751153833665859	0.14054289974543774	0.07316689693079652	0.21637560045072934	0.3611177427005686	-0.1774703508257915	0.6027634171758416	0.6769109699411393	-0.537335282877111	0.6942683708919688	0.39772340413119955	0.059882569961938734	0.655474926281044	0.5349333854467384	0.40497455848759956	-0.0023030311759142164	1.0599189072454545	0.3919203138433959	0.15539723357503663	0.6894342493037319	0.14111600044632447	0.05485836973872212	0.8405206945364047	0.6835513010237977	0.6362403692110392
1.3746087023595304	0.3968253906922693	0.38939710799904487	0.48572913609864105	0.6705970415649919	0.38969773399046737	0.1663728041608076	0.6010166229642839	0.6670118951675619	0.5764410201500142	0.5415206604639055	1.133461018927083	0.1155481667051097	0.6749117669548195	1.2119268291750447	0.7459818859604894	-0.1049547472713283	0.9617555147641189	0.6630760335023036	0.5321545806947772	0.7332286314526454	1.0297962661646558	0.5299008111827213	-0.027041674391512893	0.8271275692888445	0.5665755641892712	0.24433076855482344	0.1754502906112138	0.31480694350727845	0.46076641310221483	-0.01119776178187672	0.7377578082351736	0.8107714838117908	-0.4793468887119534	0.8308747900732169	0.4764282269904051	0.17822507058543885	0.7755788114706694	0.6047778564397104	0.5361982229558442	0.15142623001667876	1.1822837663769832	0.5268452922614458	0.2906966072107206	0.8087497908198007	0.3582232552283011	0.09486032598858062	0.9688996185128922	0.7390976661322035	0.738128855200894
1.4540723491153051	0.5142008404124307	0.4634758400651215	0.6041836153415601	0.7198742487459799	0.4911444778253758	0.35321742270579015	0.6890875909310087	0.7110731854284569	0.6473883926776783	0.620084527591349	1.2752988318688565	0.22429184951088854	0.8373300587246837	1.3084841200922002	0.8048088491487737	-0.01432998312071917	1.0644293235585545	0.8148399012511651	0.6261987266131765	0.8699223742917461	1.1216357315121166	0.6511956616851409	0.015072407900476287	0.9501766116918418	0.6294521269220315	0.3066932469099902	0.26767650273755594	0.4058395564101783	0.6685917115879645	0.08865427536543805	0.8374895304870664	0.9317937281429947	-0.33322245822067115	0.8632830181399799	0.6168262678613472	0.28722289274433616	0.8405723681387677	0.7185130349579067	0.6119646642640288	0.28368900044106027	1.3627571923338617	0.5349599091360835	0.31543323588605154	0.8879504674508324	0.4834662202860246	0.17569507913004687	1.0476307462800434	0.8362511576139386	0.7909081205335066
1.5035830379023114	0.6297155163592038	0.5778425111957435	0.6878218250895562	0.8579035738045638	0.5935890860598387	0.4564445463500846	0.7986384666661321	0.7940586480946237	0.7320050933919798	0.750217473355449	1.3704432055786568	0.38441790396202963	0.9866794911982222	1.4410819165811752	0.8664537990239705	0.09457484895211485	1.1583609737092946	0.938702266724114	0.7352726417997031	0.9677954149540551	1.2709730806177468	0.7808750621547971	0.1409170348729266	1.0382746450762212	0.7102130946975814	0.40953271497963	0.37078750547870687	0.49943584033263716	0.7410240794520078	0.21815913278084897	1.0083909389230992	1.02866985755347	-0.2138498594240022	0.9374072139594146	0.7513639654507762	0.3881066702547899	0.9023232948757695	0.8610864239650935	0.709440052699995	0.4537455010427518	1.4774757151440427	0.595241833625044	0.3298209363512324	0.8979016870960344	0.6696986394725599	0.33864372940581855	1.173407106945447	0.9217194431576029	0.9287255533781698
1.5878584924076868	0.7174350699853032	0.7019740292959501	0.7275988949992972	0.9455447858257863	0.7264515893439183	0.5730483708240007	0.9631395875306705	0.8536666978745702	0.8603919947233727	0.7943434189861156	1.4489141027275507	0.4831451434287235	1.1499228126796628	1.588270825659312	0.9091230869477046	0.12541105102551298	1.288691579545309	1.1315370121911663	0.8841888798866477	1.012364221320024	1.4403322786884494	0.88848134359428	0.2733190740380081	1.2289763978531458	0.7970764901985381	0.5284079490297588	0.4904926894029703	0.6171319519066056	0.8107531291835611	0.32296090618402123	1.095269078516292	1.0309563051155983	-0.09292206587307564	1.0156805168763479	0.8527548203675801	0.37886572753526493	1.1076794857699541	0.9203560842813847	0.8020075254414392	0.5871139760617695	1.6919875570272638	0.6765267758182331	0.3963815253928531	0.964989248888776	0.8422359678677754	0.4995505729218063	1.2824177876913034	1.0738452579097963	1.1021620120383753
1.5784224301307517	0.7999777418207069	0.6988356656263777	0.7839951387847143	1.0346579169240246	0.7856792494752167	0.641627227192726	1.0612155295425159	0.9334743572519958	0.9221311374775777	0.7773189078359104	1.4910699213048637	0.5699435481539934	1.2792532235099057	1.6280498494796123	0.9778767083639659	0.17248662924379166	1.3939087487285815	1.285837235523607	0.9250417775507689	1.1336323816943512	1.50848503131065	0.9754054348679022	0.2843970660077358	1.3416914579194552	0.8720218300608469	0.6606354987228107	0.5759889307895324	0.7571775561384049	0.8342015128096699	0.35494021810739346	1.1378181637292895	1.0317754587298533	0.13349905648470442	1.0588441321349438	0.9670119428523181	0.43308723525992326	1.1914757763285768	1.0561968333449698	0.8828200132852905	0.6639364931957167	1.817653897244585	0.6549234618941966	0.4463540565622467	0.9899668965055334	0.9853959364364491	0.5805423292969758	1.3591523933571965	1.0565495208221622	1.137654443259586
1.548210221387913	0.8662497317000855	0.7111062070178946	0.8623350064417281	1.0244240038352996	0.8211271330836583	0.6934614503813726	1.1236432655069966	0.9955698498707151	0.9678021648906869	0.7950354554836709	1.5286053470695513	0.5885364245623762	1.2985262103329434	1.629672533068715	1.0367867923880565	0.17872794786011384	1.437101448310682	1.4484764636082115	0.931561075544295	1.1250181993867172	1.549167061169948	1.0362360063372464	0.29048257345526374	1.358285351356193	0.9077232488579895	0.6717735875057895	0.698976212097526	0.7635954511152315	0.8290018666603025	0.2774959940067526	1.2109965587837561	1.0958254573732036	0.19840126147333267	1.0994460325352007	1.0310731807020819	0.40927602681427944	1.2392685717827363	1.1165138795276432	0.8805520063220611	0.6876589884402196	1.7950607052620242	0.7449503679683961	0.4264428298821848	1.057906151574693	1.0521357993529228	0.5657675985198914	1.382998121009665	1.0010364154705855	1.1292449452076114
1.5052285847229077	0.9110421020123937	0.6740091903703695	0.9353462805483052	1.0605210715188367	0.8527896623704588	0.6830992799132519	1.1375450834025522	0.9620613550702691	0.9529544500201667	0.7651178475568587	1.5270790687666067	0.6560801580156836	1.2448620530534356	1.5976399353446369	1.0766454539431625	0.16107391350109643	1.4245426784828976	1.5795191599988856	0.8959506462186301	1.0831577420015674	1.5139721163448618	1.02560880509328	0.2716139028196061	1.288461549475328	0.947042801139523	0.6497828055873015	0.7668244479789745	0.8019879999968863	0.8011292745350709	0.2164644343555202	1.2901286484537444	1.051859113704425	0.2285921362667739	1.0863001130769716	1.0317264457939372	0.3853246763035797	1.2503168375789302	1.1501755422599858	0.8317627493208521	0.7585582561431125	1.755338094567555	0.7305395836984974	0.3993643459050759	1.127826279641159	1.1531842343373029	0.5488510736295268	1.3748251598277899	0.9519728829146745	1.0736537244160318
1.5194365349895016	0.9627735362618182	0.6217968615198528	0.8851958640450259	1.10095625398326	0.9194082790084614	0.697059884963682	1.1415497369609207	0.9745491225779916	1.0002381893807453	0.7174082231041821	1.552106240939112	0.6554955634740991	1.1025477087445297	1.5313403307823754	1.096514506252	0.13335411773967842	1.3950347723226109	1.7018780732573933	0.8984355576810161	0.9934733913652497	1.487383427658639	1.0731271535214584	0.23783614139494186	1.244771735073313	0.9311816317748978	0.6438267515952985	0.7967346016121043	0.8485531375630126	0.7989486587147292	0.2098017422320387	1.34984761702133	0.9875735113798267	0.25552212945827935	1.093906694380322	1.067436243136958	0.3840295799208553	1.159689219636414	1.18895774259175	0.7733586537928578	0.7834882624983529	1.6888963036946802	0.6960270034567686	0.27685121429358145	1.1326423518649427	1.1271230914816437	0.45479972474415026	1.2933210763057148	0.8934438392143844	1.071890375979745
1.5113413598296894	0.920799947005493	0.612761362524388	0.830150849189042	1.070746959298265	0.9771734073338406	0.7128892886937581	1.1277588050414984	0.9976311062939729	0.9678908234253306	0.7244344988539062	1.5399468628090187	0.6992087246300915	1.0262558686543133	1.458647474583034	1.0757490179368407	0.12104560162239972	1.3345761559403007	1.7812535943425858	0.8794417341176123	0.8722825682630212	1.430059597543017	1.0359295250797025	0.2386116207217067	1.247202356212119	0.9927428000888636	0.5781552338901587	0.8429578225698819	0.8046475004563336	0.75706806559225	0.22502122027029955	1.3671856556962296	0.9835362824699972	0.2611912580101724	1.0611749261947663	1.033867013008889	0.36744647333701963	1.1665735330205504	1.2686211067671223	0.6536909003265322	0.7832910091418626	1.552519258423692	0.637593883901899	0.21768577039733428	1.147238281648423	1.1466132954487194	0.304445304452609	1.2172187957904523	0.7555769052193848	1.012277319769703
1.4726074404639715	0.9127139773186578	0.5319634446650722	0.8376829007555248	1.0523873722034736	1.0935472527102028	0.6194024488400184	1.2096822018170597	0.9956221615607056	0.9599685283176411	0.6861557022676799	1.4850766838186924	0.7899351549866922	0.8650027641504032	1.4365473347349305	1.059565073950135	0.09756576494509284	1.288253765610143	1.8066802541538145	0.7803008494305761	0.8040414635713635	1.3148939688184138	1.0367946692839314	0.23190263182643864	1.2230428997375467	0.977936077318498	0.5137284121392729	0.8713105334997898	0.8857010245382744	0.7655890253782488	0.13178470246409338	1.329285816020697	1.008476096335901	0.2809404665538348	0.9696454516883568	0.9834170122203814	0.4191058167092379	1.1390805066874852	1.3139677728657573	0.5849277396563817	0.797362825752327	1.3953147655011005	0.6180487082534969	0.16519300550622282	1.1004505624568335	1.1026950984242447	0.2317367480934353	1.1594198057318277	0.6711802307935202	1.0097368874756236
1.4362898354978904	0.8791730223548442	0.5092200197958412	0.8656788444018643	0.9841062036056177	1.1448491584049698	0.5821741365142874	1.2491005310529484	1.004588780859792	0.9201331214288055	0.5791763817799229	1.4888201657563473	0.7970833415344116	0.7719581392690751	1.3466908914125102	1.028264305226038	0.07075575201146185	1.1859085039997528	1.828507707138274	0.7786271187832774	0.7313940449210199	1.319976659756323	1.039743125641356	0.25989766482983584	1.238426093600999	0.9664210610860329	0.4824745322492837	0.8658143197759218	0.8865700275682208	0.7698776399863052	0.031195390177365712	1.3257386677226743	0.9509390727113066	0.348442892646814	0.948633416029314	0.9523787214836142	0.35575005236939616	1.0442597101692066	1.3091096406368081	0.4715955223635916	0.7455335368718236	1.3362157543500122	0.5703211304194248	0.10235898778533883	1.0396396178943381	1.0264654637733839	0.22905894294024615	1.0819389778384831	0.6007990685999377	0.9903360594757242
1.3602066172664995	0.8733029889473706	0.5248891440546419	0.8398352666374927	1.0074315233443272	1.202906759450095	0.5235305946287716	1.2606921255014334	0.991915614568424	0.9094217892799736	0.553550028051738	1.4404286115624945	0.7479102945220646	0.598605869307266	1.2405915298866537	1.0255299469830894	0.0054396458742377194	1.1093782925256683	1.7940822348318606	0.731579008182951	0.6022971217274321	1.2357616094872088	1.016208039213773	0.29279107283119654	1.2340160458324096	0.9798630882504881	0.45243763227164485	0.8287741828743901	0.8729613753612206	0.7433368694975553	-0.10598322315192173	1.2810695330069257	0.8665121839365618	0.2936072129189066	0.9925297028214688	0.8341570468827157	0.31664304032081236	1.060522906397045	1.2622605011895611	0.3909305486541826	0.7041920254042768	1.2475739127381718	0.624538465879173	0.05485212418808694	1.063796587525592	1.0283144069568813	0.23664190794567416	1.0113465061787426	0.5393882867667712	0.9248415350729356
1.3101064276738916	0.813645171494031	0.48245618448364497	0.817553881621803	0.9643228492895775	1.2387090654957404	0.4662720169241662	1.299613934256245	0.9959154806795846	0.966614871730872	0.5158247096463164	1.4138867740741325	0.7183691468375772	0.4228765976372821	1.1833391497001575	1.0099312752020972	-0.09041494051184448	1.0728739479897034	1.774572500716135	0.6922978364705077	0.4815036245808244	1.1144005095748137	0.975940647953986	0.22148263436965593	1.2405872276333583	0.9058335629125176	0.3909348817764254	0.7945873522716697	0.9442009436141363	0.6909296832608811	-0.1844135344911877	1.1876615143912197	0.8094411057273675	0.22680086592349552	0.9292457324872357	0.7887440148473847	0.2979703278712327	0.983364799662408	1.1860397194200691	0.3413423367150147	0.6539717215532027	1.2550546448323199	0.5513323630755369	0.03697657608161891	1.0561221996426768	0.8833415617957826	0.18260123607800732	0.8981447453315445	0.5089512133398217	0.8571961277614198
1.2811568178935624	0.795610531445859	0.38481829900580217	0.8177190005135315	0.893598022356738	1.2704203748667235	0.4247765933555977	1.2460347329607604	1.0015767924405004	0.8934963603548842	0.5046877843933524	1.407891628740082	0.6854852402775248	0.2823823789097259	1.1050530173753297	1.0640910351853337	-0.08615360102562666	1.0067811208663466	1.6541382984794293	0.6859825313887022	0.3262182760993384	0.951251388591977	0.9971816414084614	0.15869260536758556	1.1634127009782262	0.8454034662325458	0.31581597691229724	0.7399640105425307	0.9653230224194088	0.6345631497921114	-0.23575760953460176	1.2111345969342089	0.8020943751911634	0.2226796315943424	0.8877803891012164	0.6535284555452332	0.29376385315012665	0.8857998474192993	1.1812827487929414	0.31173142818873906	0.5791379861800335	1.1710787851853357	0.5150882243594127	-0.014227240897969973	1.0665153715642046	0.7913006366994526	0.1698039577940625	0.8091048747121308	0.31513143190157866	0.7530810631260215
1.2991493255378375	0.7870534033579704	0.3694061042553308	0.793176691999035	0.817421399770051	1.27549815405569	0.41553322980720664	1.2375786869381342	0.959666776471081	0.8511878576634822	0.49566818044274175	1.4102835841304882	0.6705269680094098	0.13065338307259203	1.0146999783251796	0.9483798521299376	-0.11343488419018932	0.9730663066569631	1.582950200034009	0.7052173208433845	0.15355057488387847	0.915293646578341	0.9769486730009074	0.14588699464785956	1.1295700388042504	0.8118455734813157	0.23570000694675225	0.7826526259854942	1.010141561032397	0.6060439503502677	-0.2515436938562415	1.2475832386933035	0.8456250164854803	0.1005558735283513	0.8853557207167807	0.5460757369676685	0.2710210365946807	0.8918786308312419	1.1382566515935673	0.1984181134723066	0.5482518332907063	1.0512717840067118	0.4681926087456806	-0.04031914825104768	1.1012362831600087	0.7668440025256125	0.14380165753399748	0.7674912030755117	0.30868036614924776	0.7367803777322934
1.271938342694622	0.7591839044302997	0.3552687356550243	0.7576504525296516	0.8156867726767271	1.2583502229209795	0.38010949461587984	1.2297533125954356	0.8988125545350105	0.7588871024559477	0.49727488464118996	1.3169459779117587	0.6585314218052314	-0.022042916565842136	0.9509040529455814	0.9061861930498744	-0.08170427888827905	0.9656187426087648	1.4499746911846891	0.6685420555811852	0.0769427442744535	0.832285476422733	0.8756343030163258	0.09540528404363537	1.1338713581458622	0.7956072418582231	0.21140334953370887	0.8033136876240542	1.0745060674808933	0.5657829485879422	-0.22438918909120203	1.2192562525287314	0.824773104079944	0.103979991384232	0.8475029073227909	0.4729346433006988	0.2739855909837644	0.863472739499987	1.0537550801124758	0.12410913635101668	0.4901297616268985	0.9972243769692521	0.3881590021856349	-0.040620745550602015	1.1085850476769157	0.7072053180026031	0.1382017774906592	0.822871466351556	0.2613279112278531	0.7727879235031273
1.2427673934040602	0.7018400377009284	0.36481531888567154	0.690955886823591	0.7587408216599565	1.1682623422059275	0.375976591916535	1.3109897840793472	0.8780867948387907	0.750566605613623	0.4829266572844005	1.250081005258339	0.5532077445566135	-0.05239222381310758	0.9081499860590838	0.8019904817557413	-0.09433793101252204	0.9400697225809991	1.315691552627516	0.6432285245499985	0.025444300960348352	0.7392832191416181	0.8716798246740657	0.056241112990143026	1.1158992892027673	0.7924633634014139	0.16762111513334432	0.8248919624920559	1.0407894971270721	0.5068845714096227	-0.23374931752699551	1.1869099812781956	0.8370565539175294	0.06033746583347381	0.8628573834181479	0.4002750350992043	0.28978546068365607	0.8817044342407089	1.0756712381337885	0.10457623235714968	0.3947309419609328	0.9817310519104264	0.307048438482293	-0.12079402803602354	1.0286452402185577	0.6016662893491336	0.09694695720099931	0.7732288514018145	0.3298325595999561	0.7753959905506498
1.2200680579262009	0.6775016782990442	0.37316617154127507	0.6921998837224826	0.714730508940477	1.1187834066348483	0.3813930273848104	1.32307228616869	0.8170387229237825	0.6872855355610288	0.5088721144126561	1.1808836956832236	0.48094483573768515	-0.012995477711318796	0.861128727502976	0.6975498495255652	-0.0794192745201875	0.9319219672871251	1.2560531255694982	0.6243977776051168	-0.011512275507812083	0.6806725821815305	0.8041840449754298	-0.021998250924940805	1.1129293522957981	0.7253899726426609	0.1232248764032575	0.8752624420597386	1.0562928200273392	0.46823561164251404	-0.3129127068791876	1.1538076169300904	0.8377217298048729	0.023566148679450345	0.8696640249553272	0.31895543275391386	0.3049260781726493	0.9384361682512997	1.078698820438051	0.12210937674034002	0.3498640593043375	0.8935834296597257	0.26472296124271694	-0.13938741125490658	1.013647078556739	0.4350844037656162	0.12244660004930086	0.8089799957818814	0.29625347592808227	0.7709081815517507
1.1978529391839463	0.649728462268898	0.4020729200516528	0.7057394836060122	0.6812346083731396	1.0886125683645314	0.3613169860473727	1.3358424367425557	0.7920858270010647	0.6576224006814054	0.45322895827648624	1.1623341884582579	0.4702509511704066	0.006147899442590465	0.7673947517275927	0.6657516248070203	-0.12367307936002776	0.9627494339454037	1.2018435361685111	0.5873173280378234	-0.02726916123630018	0.6638248116862012	0.7464186815905853	-0.06962230312898957	1.1230685342779725	0.6191177401435468	0.17707297745848324	0.9048333986102503	1.0787477312957823	0.4449138131857458	-0.37649923107714606	1.0930654454526862	0.8408112820426128	0.010370600049125515	0.8545838551585139	0.2508448770139232	0.3320430806732323	0.9062848793816451	0.9808170901302976	0.09870774545232466	0.2625280416788357	0.8697954688549082	0.20578495397954827	-0.20009385223444437	0.9537324982148423	0.34968189845284686	0.18664321638713927	0.7774728014990282	0.3029158779906419	0.7696847179097169
1.1694657443074499	0.6159001237677357	0.42936761587664324	0.6794909260599825	0.6374589634326737	0.9759159299832151	0.38802507530206354	1.2810728815633023	0.7143594475551251	0.6243410226491097	0.42894389594926885	1.1040406667743157	0.34441361502367396	-0.005823688003928606	0.6538782277192117	0.6433249887961164	-0.18363298255070762	0.916352903070381	1.1990237032096243	0.5819148470944003	-0.019344596299206117	0.6282364812857935	0.7026586645205077	-0.1119096995050211	1.1728355277116589	0.562126045878732	0.18077675414433128	0.8995462951680615	1.0675734831056058	0.35786051447225004	-0.3698674005185584	1.0807586031909298	0.7898136352563321	-0.07953471944222648	0.8563221616695292	0.2064447536618988	0.2520607197839845	0.9052295820971539	0.9108132616692615	0.10636587268181312	0.2137062848071479	0.8917065868664882	0.1900920206609395	-0.2157758798273123	1.0216763646701803	0.2430302154647978	0.1576436485117505	0.7331305849040162	0.2979129802040041	0.7336775716589575
1.1007649460792643	0.5557496412106027	0.4267291610336878	0.6453461055284675	0.6386921537307935	0.9064398314232289	0.39417073917352213	1.2570326551402966	0.6875432224227493	0.6138585981028974	0.4166164382153408	1.043815478738177	0.29411345026412267	-0.08838634699475952	0.584796035384709	0.5798713041533514	-0.20010996256684913	0.9506459234887485	1.1739334034959623	0.5388787932760221	-0.07865387528680615	0.5912033568884543	0.6820419885190574	-0.1462043379536496	1.1559718056132062	0.4321569707224021	0.1548250926311015	0.9423694884222069	1.0846628797504116	0.308378426503461	-0.39651786433562386	1.0066017165011654	0.7253613607574498	-0.13346904935508397	0.8853056083934921	0.16776061655247626	0.24822024269633186	0.8512156226724749	0.9033242291630836	0.11774673011230703	0.18911579723706867	0.8603493527897115	0.11258143918296673	-0.2757200845864358	0.9657877029679846	0.22484159112259397	0.10789738862298945	0.7007838332135718	0.36166740541092945	0.7310367439653123
1.1425382455716808	0.5070736327851242	0.4013955682404175	0.6259086210630969	0.6053966925148763	0.8683597032316099	0.36834218571000477	1.2492376074050675	0.6421513030020377	0.6155229005836984	0.3977318517069459	1.0609726006613218	0.2961611537456238	-0.09835530037540041	0.616483841370475	0.5425522950421435	-0.17558238725380876	1.00213451620747	1.1005941223455173	0.49488038259147393	-0.10608532561732213	0.6413119535115019	0.6642778898203978	-0.2468508707268091	1.147008598418736	0.31645555092916056	0.09261832237651713	1.0109528088952995	1.134600790182695	0.1741016049393433	-0.33580885669314264	1.0280912663506878	0.6964895963882506	-0.14702452845320307	0.8025388377382706	0.19766812392882702	0.24248054141621905	0.8239059711187606	0.8940603973939976	0.1392295156956292	0.1830318367325382	0.8271833927807549	0.07099548391702552	-0.25211848342150195	0.9166499618777234	0.13164036742179833	0.0764315493630153	0.6427188466528582	0.32601460493044876	0.7371472703342105
1.1446302490411706	0.4577171529953496	0.3957245919079765	0.5894966090286972	0.5936557617072811	0.8108985450819242	0.3267995375765906	1.184454313514809	0.6053680524487517	0.5644597484318704	0.36707865073155055	1.058389422033536	0.2913363943936066	-0.12266528413439345	0.5707645438016328	0.49167048960880927	-0.14615192848138064	0.9659569794279182	1.0526119010334087	0.5206810717671783	-0.1398790822268334	0.629425996606989	0.6852602458569691	-0.21099050905234798	1.1275142176461883	0.2994260730043181	0.079397412836552	1.0531083233770697	1.1068438769798212	0.1616111946819271	-0.3944378365666469	1.0672518939590576	0.6808537205908485	-0.10103973823415831	0.7942854271982033	0.1553301984615167	0.2437405674907084	0.8248526143203113	0.861085334102533	0.10638451385563656	0.1806756544375842	0.7533471092278218	0.06301292938382652	-0.19474662757187258	0.9149853407196733	0.1529292789633764	0.09497884313549154	0.6244167646532689	0.29864054775240373	0.7194802262850699
1.1474623005377202	0.40970405183093905	0.41156764061405626	0.5693503397156866	0.552499074930126	0.7887309157104074	0.270343391179368	1.1563607529384416	0.5673414101716044	0.611414384874504	0.34642813619104734	1.0652466539090402	0.2552073159135836	-0.18910638556311993	0.545009741924542	0.4419209562008374	-0.15215931581890946	0.9385345958396716	1.071295582899432	0.48566303409040457	-0.10672608093325615	0.6559595074484882	0.6351812185812207	-0.24501887042842246	1.119802241250138	0.258908120700566	0.14917148144009612	1.0627825490916807	1.0859100946178395	0.16978387335685313	-0.4639838633276467	1.0329657107706847	0.6220373860784051	-0.08308289446514354	0.8059279769578204	0.16688212046781806	0.18951801600687648	0.8170343568907115	0.8606737013967762	0.10679358615753887	0.20903942033616835	0.6915782056109675	0.05628197904106154	-0.21152661639282347	0.8741662279124386	0.12301920952508576	0.04984610473932587	0.5964310142097556	0.44598409053633076	0.7127552380413105
1.1665644302906624	0.39160503375020694	0.40906568976328633	0.5041139364932169	0.542101174798465	0.7776872431750605	0.20885767410797879	1.1473527920193258	0.5964988032280939	0.6252021580198512	0.29823853523742416	1.0859561648823155	0.21983262400595574	-0.22357788852408458	0.5849068294774856	0.4330953000666942	-0.152116104322413	0.8001963814173468	1.1256867553154128	0.40377763907092346	-0.08781426923927668	0.626080208200701	0.6017774152474005	-0.29098360465354434	1.0925202865155579	0.24530475448921965	0.1435286660107306	1.0524597066176102	1.0850134448878859	0.16913277571165583	-0.4516631017937196	0.9852231976305538	0.5489562681686413	-0.06111983539818712	0.75647038943484	0.12282448125819187	0.1313625103726031	0.7621692177779608	0.8183161091252462	0.15301393619108014	0.20653975755254925	0.7289740861203307	0.0746819698594952	-0.19504351128488906	0.8175308191580004	0.07998858402964407	0.027684177694831023	0.5077702969893094	0.44678146210305314	0.7241657977209346
1.1923459254224649	0.34526442059333606	0.3850806503036424	0.48354250512771585	0.5157969182638664	0.8062276491833738	0.163447343771002	1.1460196302100596	0.6162585660254658	0.6652518992012016	0.2865007203388962	1.1020891279942144	0.21885547956105258	-0.18304108461745583	0.576069164152252	0.38893174062902547	-0.1844078764765599	0.71621158679297	1.1592385040306916	0.4226119879679682	-0.10360640291677929	0.6249569062931724	0.6628673641193683	-0.265140338422482	1.096078153890501	0.2010671225968655	0.1605265350438172	0.9974708825608436	1.0510823510861735	0.20325127457943776	-0.4869880436787996	0.9327513504378299	0.5556536744331322	-0.09041441758313432	0.7016249427807919	0.13607333207253114	0.09810110636829099	0.7789040415236352	0.8660932246254532	0.17003269478181188	0.24774573812607245	0.7397133483892315	0.11160039939657243	-0.20517875432535976	0.8528683177122807	0.04861102864755016	0.1344490972577227	0.3714530488726271	0.5473413996320188	0.7011509111254641
1.2105217983226666	0.3295956244032408	0.3625492530665221	0.5094114709422165	0.5224074525512935	0.8713183588081123	0.15150586410295805	1.0673884880417541	0.6200485259856108	0.679565936409004	0.31369922313677145	1.1164092445718008	0.30515746570176294	-0.18647192360420345	0.5452501290293312	0.370085264953671	-0.11651294208531034	0.6344398761776773	1.1774341906582062	0.449529753157659	-0.1441877635997069	0.69701326152186	0.689328694604425	-0.30554612928098684	1.1558010279792057	0.1941092268116782	0.20280086913027642	0.9829510042071405	1.0847700293931408	0.21402637931639915	-0.5475824175213228	0.8865330057374408	0.45376409337774054	-0.1191420609784998	0.701552152529085	0.11812451662607357	0.058204079959528955	0.7763488213084165	0.8533636997751517	0.21741968583887808	0.2562551005667106	0.7429192449002252	0.1446833078289095	-0.17314197462415493	0.9553469445161781	0.049655595925957044	0.1202424222981984	0.39320131804886077	0.545202656266419	0.6658421259652474
1.1947942479791078	0.2959497998443185	0.35685234063229354	0.48067969522055726	0.4892784923306217	0.9135391542672127	0.06547960735908681	1.0608302080613508	0.6301788605899791	0.65283249386317	0.2698750437297283	1.1782121623686768	0.366619283381057	-0.27421190272451523	0.530156335513149	0.36368026522108066	-0.1882911126203101	0.5245228042264738	1.202286683835916	0.41775095341539076	-0.10877129712710223	0.6993120679056997	0.688051059952375	-0.315447401217432	1.2139697117467796	0.21357363489020603	0.23990136443881876	0.9013084028915497	1.0432849106859394	0.16082298765976427	-0.5272761102245968	0.8903022833092656	0.4829762531046155	-0.08420169119500615	0.6500804085412065	0.16292871617498605	0.0408102229999314	0.6789704380315753	0.7748710994971112	0.2136137858129043	0.2552128285668517	0.8144380053229365	0.20798070666525942	-0.15079694287536846	0.897974457745034	0.1756912076696568	0.13029512934793	0.38419468766636145	0.6428708860296586	0.6480457705852694
1.1873348266265884	0.30324008723978774	0.2876223055833552	0.46161548181033457	0.5188711918665568	0.9083044575620087	0.004166090945320747	1.0544705362733793	0.5615138329573534	0.6689006092042646	0.27508176045682176	1.2487486164398098	0.38810545076418757	-0.2931974793806697	0.6049479443481487	0.3263557104907503	-0.13433991586651914	0.42868310428187034	1.1616267985976518	0.42062568791629157	-0.08482558408752465	0.683951394421591	0.6703277752385159	-0.36986853837809947	1.2103963605330204	0.2635346024709578	0.19200014789856118	0.8693391909561397	1.0699691817424182	0.17169506946194124	-0.5604878574261773	0.8992387490388669	0.4751070112217232	-0.04704846936233244	0.6590893693439466	0.21121069277869942	-0.04046090213305457	0.6216410419051556	0.7517859800434699	0.2700439144543139	0.33874764733632434	0.8644768141143369	0.255854012166537	-0.12145120313383698	0.9411956713638844	0.14344888757347143	0.08039263094709792	0.37365558268922866	0.7338063954713869	0.6379094135971632
1.198976005258473	0.31224097088618147	0.30744870089870646	0.4626722813437512	0.48505807886303937	0.9243878350948554	0.012384198567778625	1.053647715484844	0.5590612279457383	0.6795888068580318	0.3013435192179502	1.3059408003483195	0.41617607197293943	-0.21788116310328604	0.6341861968256453	0.23921437696177056	-0.10585198656346133	0.37526885262248516	1.2437545412394935	0.4034065909137796	-0.13578366181390017	0.690999255118505	0.6913639077508409	-0.3589908391799944	1.1622832915587198	0.2396057762793867	0.2162859980160309	0.8844945714044163	1.0565190621890612	0.12340587937927358	-0.6121563148564413	0.8853231894653462	0.4357103002700022	0.0032169090612388677	0.6970588981415358	0.18249612151441869	-0.04860549413331483	0.5587600971872526	0.7652395089766483	0.34321879441215486	0.3373637715600582	0.86073828947824	0.26949870142552024	-0.11833744966222767	0.88075810032751	0.216837020392917	0.09762342701620634	0.36794743582062156	0.7611183788289553	0.659362842567419
1.2553106945403292	0.35795772094876643	0.272482163377036	0.43791559655534257	0.45411882911793516	0.9065997271961266	0.004827302454799842	1.058161734293259	0.4881692169392102	0.673960970253438	0.22475570272701545	1.3879818141276323	0.46157011628447975	-0.17039375013736496	0.6905882464764279	0.22782085806037097	-0.12758230176114774	0.2749963646027796	1.2205454028503089	0.38541933641368253	-0.10966267783059062	0.6358280371461692	0.6872791283061208	-0.34621492139568755	1.2055425186195499	0.3066080897972092	0.17497698494958006	0.8527818121659617	1.0483732484618025	0.15638593962733655	-0.563320089500735	0.8767153468913469	0.4710052050661518	-0.03755260447653216	0.6909330964586813	0.20841672823199361	-0.09410796655887357	0.5806495885668461	0.7756708909457742	0.3930334942712026	0.33904145918383555	0.8124338443057297	0.24618471995746086	-0.11386328339288805	0.9023026453110587	0.24415644781013018	0.1219250451894928	0.3884588612922821	0.7327193571347108	0.5978813241894415
1.2778099002988075	0.38088944253853435	0.23403985447926892	0.47090303101181635	0.40901088614408393	0.9296094809012688	-0.05438486568391968	1.0597135766751002	0.46718001952854254	0.6169201204983368	0.15022223732392273	1.3852027552176445	0.4706933376424936	-0.1303089408655951	0.6888227780325686	0.23900062316660547	-0.1753206614522723	0.25121419377280607	1.2396895316227141	0.4172659140662608	-0.08929716567007326	0.5835975142939717	0.7766162076839386	-0.3249729487169216	1.1952294850059657	0.38096275891732045	0.1607956678452243	0.8197489183062714	1.0738100804884216	0.21709434019475443	-0.6278409174556847	0.8409999107963131	0.45558688447145634	-0.06555478510750723	0.7138871132830424	0.20872595800745875	-0.12799569565134977	0.5292141268329025	0.7436130028898358	0.4256743603745326	0.31682835282775673	0.7888525818830832	0.2603560359307733	-0.1302251303906526	0.8854886387753906	0.269533689298104	0.20863744880125493	0.48277272547991484	0.7496524716366624	0.6016602514024963
1.2799094626246048	0.3852575142470586	0.19608047198264866	0.5016428505047512	0.35150674102420465	0.9042524255874499	0.017380055345038566	1.0339956507222245	0.46465576068946035	0.5538193532663677	0.06365965271661345	1.445710091440065	0.4421711739408769	-0.10512550832186444	0.7062043891530477	0.22916327986297924	-0.20872542369043617	0.22936700316922126	1.285862445296646	0.3570871811324383	-0.0515604895111023	0.5687945698089774	0.7908996989448269	-0.3691733048527678	1.1866914002683928	0.3790245140072495	0.16589462371408925	0.7973138186657417	1.030178108351406	0.13084597217095756	-0.6168837876047772	0.8528980104219901	0.43488310903155625	-0.11051866796158386	0.7246729970803324	0.2230107629519773	-0.15514178424090533	0.5683117894228075	0.7919858540330382	0.5399290264154779	0.31377155918449995	0.7736847262144456	0.3393336186816761	-0.17344964772901822	0.9791028128024781	0.29424771466915467	0.18840898804982278	0.509795033541508	0.7263668596991283	0.6241055555448286
1.2896919724823013	0.38823003004479484	0.1503241347042195	0.5239098910965437	0.3945066382963452	0.9100923812235922	0.09250236287070943	1.0385919192277218	0.4845301366412258	0.507519043214008	-0.015273580719579105	1.4758115464705193	0.5100847410940645	-0.007821594995320433	0.6821917580996807	0.2630133836565799	-0.2110860729105101	0.24554900075604066	1.271077342940793	0.2988887214545137	-0.012319157233236904	0.549672877055861	0.8188656990489644	-0.4168616800508806	1.2109484276978564	0.47342137998442	0.10676095466832773	0.842720804230493	1.0670304122524963	0.13183735252943357	-0.60513287606225	0.8631025745999569	0.45812447161363534	-0.145692058262651	0.6928260822545751	0.2393314011129175	-0.057743049027485636	0.5597028737414814	0.8270756838434814	0.5516427459765179	0.29783546568414343	0.7320935897663201	0.37681104315402386	-0.14160397080944237	0.9994461809389843	0.33389402098351273	0.21018071588114196	0.49979423575663146	0.588415752807318	0.6059142079843498
1.2682250005417215	0.37090798821909854	0.15377756861265163	0.6171902039982373	0.3450153487381369	0.9115475514914516	0.10536922189011655	1.0318761559034288	0.4890687252404858	0.4755204008281918	-0.03341462590365522	1.4699177185238148	0.534155572012456	0.11235873409765225	0.6554780592116968	0.34241637041519923	-0.200119531533446	0.32056723010824156	1.1982731198676695	0.3746294921319445	0.024985105187047524	0.5255510978441424	0.8640952237055757	-0.42375306172124116	1.2157779053355444	0.5180603403971575	0.09109402080935133	0.7541388550252612	1.0649276441010702	0.11551178068992123	-0.6677400321310557	0.8640669433424597	0.4280540620055766	-0.20080303156808094	0.7352826280681445	0.3145187088282338	-0.03201157420443858	0.5831537664510291	0.8215560329851559	0.6045243276538987	0.2850465456087323	0.7360286082987569	0.39493187573508337	-0.13137649420644698	1.0957225528336338	0.36769250840625556	0.24790311047431687	0.5733944059529679	0.5951120283977811	0.6044755361954213
1.2648835901137074	0.46054378728333145	0.14137549685787995	0.5804343296112937	0.22814557350391557	0.8782558861274415	0.131115108221714	1.070348829501334	0.46031630818739255	0.4620821129237013	-0.1191352894037365	1.4987362584307322	0.5908257774529152	0.10907918420867302	0.689516599415842	0.35561875098620405	-0.21380925460437106	0.34247113628458176	1.1861988237703094	0.4141294412394981	0.0038162006306913685	0.5259146224682014	0.900688488765023	-0.4241546417087383	1.1994424553849243	0.5483415346013583	0.07852295614368335	0.6797507475048327	1.1239398988698528	0.03203227837016971	-0.6385755057669537	0.9512527169684069	0.4432879250448023	-0.21779239282089838	0.7885362272176278	0.3212054060029663	-0.037338336521859236	0.5130665808625896	0.7829950468080936	0.6565574692313975	0.21127212280553093	0.7595062913539459	0.41574068411366677	-0.14599261141171294	1.0526163561113548	0.3867295311103001	0.20224834662041352	0.6147024588020216	0.5027185804184008	0.6020455219278494
1.248104188920404	0.496932542256288	0.10511938202815388	0.5365302969608219	0.11821807757145857	0.8511194164567859	0.1444929582789868	1.0737350991822898	0.4709822881216269	0.4580526688468932	-0.22787316589785828	1.5004688568542714	0.5372848449352862	0.11000881274678975	0.6727550918358153	0.3619609342092923	-0.21499006838042017	0.374022429940487	1.2541108846345235	0.4240844836688747	-0.009599985610493689	0.4066661037137041	0.933605969037691	-0.41200059086268015	1.1360643706698972	0.5258843972783734	0.060971838928328956	0.5862281532961493	1.0995525206313335	-0.07211135127040727	-0.5704933180975034	0.9797464946315172	0.5412918738862166	-0.19827625666359366	0.7344021170233607	0.2938932652958009	0.0065944195239813815	0.5265182460059076	0.7412936216613112	0.6428892444291331	0.2084128281159959	0.7573739374425548	0.4144805850320602	-0.15434161929096987	1.0065337327419996	0.3783101036591144	0.23407134029531157	0.5979440296247654	0.4715103119316001	0.6112806948008329
1.2822981152096125	0.5330966578543884	0.09777444010264039	0.5163957560139854	0.04185619603767996	0.8541453648025641	0.15779609888152465	1.037000247268161	0.48485444713946846	0.4472800983287716	-0.2662852053914372	1.5191815265478164	0.5335037560525306	0.21865436080906164	0.6842873051392852	0.3510962161060728	-0.16493916262583908	0.4874627841853324	1.231412808903435	0.44258955999121746	-0.025132421643521856	0.4851801195604887	1.036671551136596	-0.37340400998018414	1.0619475606256081	0.5240651721517441	0.07393251986345374	0.5378501623984437	1.1847904101197235	-0.10446668052144673	-0.5441751455225263	1.0233620130772727	0.49724227305950225	-0.1887925679751232	0.7523853252088016	0.22388430004049428	0.04277414634437665	0.6010032321118323	0.7592734196735949	0.6853256038977069	0.20858919278152382	0.732510285725327	0.44028978883520986	-0.12143010422266645	1.0845662708766457	0.35485833320544174	0.20087233298534768	0.5400956438842834	0.39581011008322353	0.6265795436552888
1.3005857781954198	0.5063714860032433	0.16504160808352383	0.5173318833008345	-0.07324862997074909	0.8702837559800465	0.13890472776284649	1.0317364825333182	0.48423231168350434	0.44175513812233946	-0.3209619803577132	1.4802492243363035	0.48174211652892185	0.2615272606986737	0.7107784052639742	0.3722180453478671	-0.20304862463721962	0.516055209118644	1.2407065715008863	0.43260614924578544	-0.014139317389104239	0.4591277919825322	1.098423786332725	-0.314551355469596	1.029398823658552	0.5071724392904274	0.06533536813724264	0.4385829510215906	1.1894710711517027	-0.12246808508667242	-0.4910127195870574	1.0806265063489522	0.5381837732849613	-0.2675021917188487	0.7180223023824108	0.17661951272555726	0.0856109552578325	0.671274943421467	0.7099607017974386	0.6221648888359022	0.19299166152973632	0.7229123913603496	0.4894202251532921	-0.07898034880950096	1.0919175642182335	0.39547643714680814	0.23249798436040728	0.5448530371699812	0.3482901288355348	0.6153648819856163
1.324622131375863	0.5060138993313543	0.10069579869703779	0.5104491934452959	-0.13069005198051364	0.9072433274711246	0.11159005877032098	0.9780507452128706	0.4574344396020285	0.4284526815925176	-0.4072200069095464	1.5397615171651047	0.47191414813898913	0.24538440732529324	0.7322122157898799	0.473575706742657	-0.1185936179627169	0.5213596141485934	1.149593644701409	0.4392745868926018	0.03656045842463075	0.4205095217077385	1.1564238907323694	-0.3168121367305979	0.9764344858204648	0.5421686460571118	0.04874726515522099	0.4463416223503497	1.2022345064535365	-0.053147178159176335	-0.4678383488268046	1.0974324795107468	0.6634222185016155	-0.2722533724444224	0.653747719472667	0.27867591782066214	0.16512550328542813	0.7347144699601915	0.6581797749737491	0.5921657265286691	0.22302225706917117	0.7554910947185512	0.4983322282036998	-0.08731694708216414	1.1187248908673755	0.4242249956582434	0.27189199117692053	0.5078648859436395	0.3229508388855298	0.5891297304148536
1.3513752634941665	0.4941856696867279	0.13432796192308075	0.5255423541321782	-0.1599486472545605	0.9444310670638758	0.07358676139759329	0.918092766884816	0.45039785790718917	0.43559715800967413	-0.37347659581114767	1.5028394467184325	0.4441063510860565	0.24070048979175454	0.7643432633453202	0.5164255508880493	-0.019064493440193453	0.5414320053469118	1.1466913921174802	0.4427830766368448	0.034626912217908645	0.4898517085072456	1.1906791077263583	-0.3165379041040308	0.8910213045460346	0.5383287138408888	0.10032610403400324	0.4067648678077756	1.168124742739664	-0.07089646480648579	-0.4727939237571014	1.1600690573228936	0.7220205768555836	-0.2842564577026846	0.6217702088953131	0.24125691980714742	0.18194463861040833	0.785572391662698	0.652776990916202	0.6124563532147839	0.2296617197359005	0.730590246499588	0.5954313361307848	-0.12572854943064785	1.123786749974511	0.4082446468556313	0.26952998664574146	0.512343578822526	0.33289824326476963	0.5884913372875193
1.3258380274047588	0.502474541172736	0.18848958048307413	0.48130069201837145	-0.20090769870402586	0.9312209651184024	0.12436919985056578	0.8861031288265837	0.47114999324542045	0.47713658599660735	-0.3578580352850146	1.501110652140664	0.46868481961192765	0.2500023275295043	0.7614623561388452	0.5277432458209066	0.07520443658411835	0.5197204696348275	1.192271526136571	0.4339354343891725	0.04247682838274793	0.46469223419120914	1.1419419279146337	-0.31960599860719524	0.7349886114680682	0.5100841908003952	0.1512743712411601	0.3515691078096038	1.1214954698109085	-0.07766978870620074	-0.42082084738957554	1.1780517138309774	0.8321944490259776	-0.2551645527959587	0.6147143234962547	0.24564352877900975	0.18469383068998485	0.750555826603939	0.6540786780468325	0.6062887190624027	0.28803824305911174	0.7069307241104181	0.5688351463863489	-0.13390650597577003	1.2076419813095405	0.46727050241100887	0.23612694572165221	0.5284897734475851	0.3261246988726557	0.5234672078206616
1.2678241651901032	0.5360592288000479	0.2420485746715733	0.41012785686685505	-0.2548509270684431	0.9754630370799298	0.09846396682776813	0.8391575490975441	0.5040322863450928	0.5506585394054985	-0.3223465302493687	1.4163672488661156	0.5048941001979733	0.29413800997092665	0.7641595120596327	0.572349769517304	0.17054860846579464	0.5253494620929772	1.1335871887641011	0.45622763382063597	0.06542508509947301	0.4821553458470552	1.1511273454823407	-0.3037779559244709	0.653168227287322	0.5068103982432166	0.13724960421452226	0.29947727764364757	1.1260023800507724	0.016545685136872126	-0.34911752310065186	1.2086077838852174	0.9008495196000815	-0.34008257188424684	0.6143768528292904	0.23378387130808123	0.17296476093540755	0.7428484604813159	0.6039926467932109	0.48525284819115544	0.30382369497253997	0.6941657563158778	0.47754149797122264	-0.16230218842410943	1.1512305966707743	0.38387893686096475	0.16383005960611524	0.4759105625528405	0.32696209826642664	0.3980877937490179
1.163089345088307	0.5586404852602873	0.30738695485932427	0.4076548044457387	-0.35583136342304916	0.9364938844331799	0.06458232131225004	0.7804441101492365	0.45387318942768096	0.5562039225573115	-0.2924088529263259	1.3288398096871115	0.5070835481529796	0.29618801573361386	0.8393149832128619	0.58299342426789	0.15153753964888245	0.4642495085105433	1.192453599665658	0.47412202622721933	0.014328932885380041	0.4424259046761825	1.1907153287025538	-0.24162755346505058	0.4966587230552354	0.42370686298706345	0.12974032155044585	0.2432445937041232	1.1068312616162574	0.03830928484787162	-0.34820234563631813	1.210044306917816	0.9930614591041742	-0.3622081021405686	0.6469313391018103	0.20836555139180085	0.1452442429638034	0.7100984749413669	0.5917501088639477	0.47219887401560134	0.34448690566146223	0.6859080562050657	0.4470955959893724	-0.18995262368725738	1.1808171016420386	0.3410169454098306	0.10642581846097739	0.4523048435336313	0.41280355994055873	0.30972420757801744
1.0998557686423254	0.6027451205902808	0.3469128969745574	0.34778331320461453	-0.395196878518018	0.9609394348960738	0.08921911604359266	0.7026576788463283	0.429092174772076	0.5908342914800747	-0.2946395365113485	1.2988729705069786	0.5033592497788245	0.18716976573601857	0.8615617654974145	0.5179603168427552	0.14461930321158406	0.4910722090745048	1.193140849683705	0.3943192458123025	-0.05962986734615947	0.5236082020827482	1.2016375031658342	-0.18847497618914072	0.4326788179580013	0.4043527189822987	0.1194919257863278	0.2655035730533252	1.0649385408859822	0.024320227424352435	-0.33412268342757245	1.2220047142154222	1.0997112606004618	-0.3424647936712234	0.5981412883871544	0.21571689951353118	0.1172364268004428	0.6589798455130695	0.6455450262484697	0.3839430320999908	0.36729749838038767	0.5712080702653866	0.36868577162220395	-0.2562026371692528	1.095924010907906	0.2626387875591251	0.12058993372039373	0.3767338309483158	0.40722260592138343	0.20199148866637545
1.0604253546596993	0.5429947586051699	0.3523134322338768	0.31204770133012083	-0.4157451511693597	0.9544704833265687	0.0735144856014142	0.5919922225704178	0.46934107478726395	0.5915359735114759	-0.2629672473625921	1.2953562499171896	0.44807589173816453	0.20728683694888989	0.8705448670856677	0.48807120640494306	0.20726168288840854	0.4851606619453042	1.2165637859324776	0.34884198657200105	-0.0873287719292081	0.5039938306817718	1.2045678426559836	-0.2475548506818169	0.33478272522276775	0.3444961338663597	0.12753484894593234	0.31279960409796786	0.9912284535576752	0.12769737200730785	-0.364938257174768	1.2069750751578567	1.1694374531255396	-0.3478601847091506	0.570185564717029	0.16678415715201786	0.11569288790079953	0.6399446899090877	0.7088133783287277	0.3079143526755576	0.3901845623219211	0.42141235630301754	0.29738231242233704	-0.2783218837369414	1.119713705943147	0.23690982103804728	0.07840568252308343	0.31004059701270315	0.450462612176764	0.12219643617174498
1.0171374943278555	0.5067085200992348	0.3733897569487423	0.2731086661991591	-0.3833251254998724	0.9760858983982427	0.012174121684525353	0.4939215479932413	0.46361514270341875	0.5868343291588287	-0.2300444957338302	1.2446836799095777	0.5106525418709653	0.13829628266426144	0.937307805241687	0.5519425256593719	0.25558315045110547	0.47575513676211	1.1862101241544798	0.30592013582514604	-0.03375011616159042	0.6020137150255603	1.1749713755304116	-0.2592866721979762	0.27434975773190196	0.3179935064303715	0.08967978756839552	0.3777940279018626	1.008377502316459	0.23773357565970082	-0.361938174794754	1.1934471210024111	1.214072314018068	-0.3401698592694446	0.6603483394974294	0.18987760710870422	0.08256710300512482	0.5494264761015003	0.7455768178550666	0.2790227997489186	0.443475826898737	0.43338352251554646	0.29254757444293567	-0.3444529223731795	1.1112582087432348	0.20670996108670164	0.032488339731585006	0.19893822817301782	0.4606293153017814	0.0006710857218685251
0.9158033766828962	0.4648064126583735	0.4511775613476903	0.28797913716694584	-0.40228004550861635	0.9514482949061425	0.05442551492827304	0.38233299537946397	0.5071124228294343	0.5717574020171852	-0.20998045564731216	1.1925696893546691	0.5368631000745884	0.13105216089344554	0.9822001676927978	0.4949217845782735	0.28724142513817325	0.4382080565199432	1.2007229779306527	0.34295468993007416	-0.0027098410089978877	0.5600802029616043	1.1706428731873963	-0.24399476365966674	0.2210245553680034	0.3656159120160969	0.08633393190308633	0.45862865403002334	0.9379139096840085	0.2672455586877025	-0.34624030774663606	1.2242260069534596	1.2901227092098133	-0.37941076080537917	0.6124730614460321	0.2532991741280391	0.040520725955516645	0.4193330622937779	0.7844807195061497	0.22940708765869763	0.3841516860418238	0.4035247366213204	0.241367763297684	-0.38679065593222417	1.1036851226018682	0.13935529917871448	0.03521421940434779	0.14661898660083184	0.4298664455535707	-0.14205152142637748
0.8162463101612796	0.4717128080738638	0.5078732314520796	0.29578262666911065	-0.3568893409142676	0.9773551700410257	0.12222231705133746	0.2931990418262916	0.5610612708998256	0.5924553411889335	-0.20179457614457785	1.1796404057306262	0.5703198837876122	0.07276576771438613	0.9704621442562165	0.48730245923066545	0.32974389473677296	0.47381079432228634	1.1884142426103164	0.3496901050533883	-0.03491097607281578	0.5958560704141623	1.159667154450465	-0.22134393724099297	0.1749842714634052	0.3783432669580272	0.06269179060735731	0.48718456601760796	0.9238021373507568	0.26940059366737157	-0.37236028744454663	1.2323950705006976	1.292430730755038	-0.3770049179736169	0.6209418307308042	0.2599800924192667	0.06023153344567891	0.31350535629414095	0.8889963034971622	0.2384153514251119	0.374926058660831	0.3528225595254476	0.23404462999223918	-0.445612836178295	1.1067087043914852	0.11436090910118032	0.02771950621659077	0.09042213868568673	0.42464043368745374	-0.19092174917494611
0.7443582634796073	0.4525923548089402	0.5482981932308458	0.2576784291081248	-0.3523032150690338	1.0037790349119209	0.14149640995015264	0.24112441632163278	0.6122526554963436	0.6137781757734766	-0.16456997923977162	1.132527228115358	0.6578466557604192	0.041189914613379106	0.9906534874843386	0.4677526924529583	0.30590864872221546	0.4526649818679389	1.2526208804605583	0.36119045558725454	-0.051351072533918296	0.6993450934686442	1.1124050576273885	-0.24002837479472533	0.09510467262645757	0.41937609524705505	0.05387109971837778	0.409503521182104	0.926762326806451	0.2212964051225106	-0.36808163962438406	1.3067050471942454	1.2951037998800863	-0.4137577127844415	0.6519771216999887	0.18417714186282963	0.04809136174455514	0.23656016086889955	0.9694671496385492	0.1933631262144538	0.3759308874236162	0.24656188285418904	0.23646475522782776	-0.4767797437366089	1.107313093489746	0.07472736247996613	-0.021193814310722463	0.09981456898092081	0.45000891923447695	-0.2777602873168705
0.6154711247435163	0.4162937872437899	0.5019118279916115	0.25518685359372606	-0.3511056068651359	1.0032453234026306	0.12091017913699362	0.18027097409987686	0.6729149836469237	0.6410319921240232	-0.09906515895093732	1.082020688273139	0.6997884514137946	0.002247199851793902	0.9769094129034176	0.42854595205465723	0.27618788915839254	0.4560196215366211	1.2637820646849796	0.3780139264060987	-0.05132212825900566	0.7346567502545054	1.0941864577621956	-0.2937525703258176	0.04033742392108578	0.4314297889054757	0.026272231043921797	0.4096470962633808	0.9644366468009435	0.2462430851077999	-0.34818403953840515	1.2590387761340913	1.2795801351045186	-0.4381606795078502	0.6421273456397343	0.19457238793685455	0.1143792543551498	0.11933712191311326	0.9907419654604647	0.17042911550323242	0.3297248057126453	0.24649206268797674	0.19256701639158763	-0.4639111622956932	1.068940365676886	0.02351424279023706	-0.05006093828176998	0.006022441018265945	0.4496575767658239	-0.3101950848678566
0.5609871467398568	0.3816430437959251	0.5269917514064059	0.2605065806397953	-0.3821649075020496	0.9759355013841295	0.13494782782974998	0.10750331785009337	0.6781409874161288	0.71825579987868	-0.10519665755979575	1.0420569632084555	0.6846668774587069	0.02639894144830418	0.9749852946209396	0.37929703450191343	0.30282863965929596	0.42509331446109383	1.2517384853756568	0.43661556930458245	-0.05194208488253238	0.8085842565224631	1.0626431546307893	-0.31397102588277176	0.09563909276911217	0.4856575597414151	0.00252501561513309	0.3930686094709017	0.993046498059436	0.3211993824772594	-0.38576686865409854	1.2099512896953966	1.2375458600157825	-0.43659138941121006	0.577022615009363	0.20767631704792205	0.14256701460005763	0.09983046811060473	1.025297455218852	0.15986094344326113	0.2693362205962143	0.25210897997154974	0.2043944208617634	-0.4757793359481385	1.0380598462419859	-0.06397103238680488	-0.08824054817429502	-0.10441903776730536	0.5196208438002796	-0.33535868364631594
0.5681605913620753	0.35768857282212874	0.5150459643364588	0.2851120081309272	-0.371664998920921	0.9885252156463894	0.12964689456915676	0.10352392207271825	0.675795093856155	0.712596785530518	-0.06603184680670089	1.0812336121482808	0.6567224702578418	0.002613024436355741	0.9407426829120515	0.38498681434044607	0.24930706257418178	0.38972745600655045	1.3014811352592648	0.4248969828455399	-0.12580211992619733	0.8140562487932647	1.0626685054866183	-0.3161809617941548	0.106644026274249	0.49123592805041616	0.05293688571668466	0.354603932761797	1.032604193451291	0.3684937683259032	-0.4172527755164066	1.0791416639052571	1.2494163259354962	-0.42192438818035527	0.5255188684108221	0.17626365516236026	0.14749174871734771	0.003363954073278047	1.0506723898858963	0.2164433957235546	0.23473751652574726	0.290172479375724	0.27063537722972314	-0.499974598760752	1.002302399161175	0.009878040558961266	-0.12314544356061541	-0.1309298663831186	0.5382107918445621	-0.2946122704616522
0.5982182304920637	0.3531752820316065	0.47998302461292414	0.2273483123466986	-0.3733026454693963	0.9922590194125354	0.14216884043242994	0.07091342832859208	0.7391838831113933	0.724429490730531	-0.04504839886634858	1.1289390521050184	0.6341205432292263	0.0054369782300956624	0.8916301260894149	0.3554806054261138	0.2657174280727009	0.36834651386396233	1.2635136474180917	0.3938161260758462	-0.1657389270721334	0.8880343618001817	0.9878480635898347	-0.346348305618191	0.09655027114271665	0.5431970318350325	0.05171359674277787	0.2582779048340934	1.0110943136378152	0.4069683475855408	-0.3819282159254855	1.0192968144533718	1.1699255381833482	-0.4678157834647436	0.44541447651203353	0.1790328908483008	0.12658412520825438	-0.0244447406916584	1.0837242186249323	0.2150215472542681	0.18557479313784048	0.410670270537286	0.29779669632335565	-0.4852520969135085	0.9532022929323116	0.055429538921993884	-0.10061065442473298	-0.15411267377363258	0.6136873653728304	-0.2637719175767133
0.5700450772300092	0.31959685461297843	0.443286464809713	0.21031952352668526	-0.3344959239584708	0.9901276364645147	0.14491955061755452	0.06358326408465825	0.7651632311024223	0.7035700569404658	-0.04681321413985459	1.164569710987599	0.6954381825560756	0.08379309616320382	0.8999572105949802	0.3880786936989958	0.24090121183495855	0.29511618078391005	1.2932524564069883	0.42650113460644484	-0.19480080955252657	0.9120030495407571	0.953335431428564	-0.42125335645427786	0.08148779767591166	0.509606305172506	0.10773402533817267	0.17972207880989632	1.022090103624794	0.5098865946191224	-0.4032944627416898	0.9873370984916086	1.1254068347729764	-0.45324335199652904	0.3850709060456239	0.12238424141663087	0.09498967418828451	-0.054890514794047406	1.0721061439979664	0.22812657802894884	0.16616980676367182	0.5847229987155955	0.42006900643512723	-0.4504045800181314	0.9106799572020747	0.09812389649479072	-0.09698557976118867	-0.1806493331588582	0.627923818603225	-0.2516819074234128
0.5009952848063789	0.3192871296783994	0.44625346903619095	0.2631753896756517	-0.28684598843815856	1.0261195219042645	0.17814179055276064	0.0687657721633799	0.7934397876142121	0.7363408410270257	-0.066576065246275	1.1681672484875278	0.7400167615237265	0.05466190023527921	0.861138268226149	0.34932382608258916	0.19010606802362442	0.26205958645461624	1.2540623688134187	0.4251366539174112	-0.13996028636253657	0.9479031347638511	0.9795796274318084	-0.3736215943824425	0.04475498590557023	0.5513990560974446	0.08027462498610541	0.1556764932382077	1.0656692730554904	0.49109848448535426	-0.4214079075689668	0.9004290706028921	1.0044184905359412	-0.48550567286017915	0.3696593272528076	0.18967930015895745	0.12002902534485753	-0.10819877875263836	1.0441937438094102	0.28932936695161826	0.12203986187135378	0.7512786215871528	0.47569253614313906	-0.442180996884107	0.8050110841867806	0.12646572084472238	-0.035871232789406106	-0.21515410515052502	0.6557208469930595	-0.21537717198635842
0.5237409632723141	0.3268417630432626	0.4796959745179146	0.2933701465187694	-0.290406073655549	1.0254776630683788	0.25148787499768505	0.073731084913401	0.8273450160299257	0.7526841735833381	-0.07411361383265161	1.2096925648158914	0.7357123886688768	0.05388999648096384	0.8306090407193898	0.27927719978688315	0.12649121532198357	0.2854991923602098	1.2559670217858885	0.4707013487808102	-0.17195761025735362	0.9247985888723642	0.9708035617560447	-0.34229987627242486	0.0005644514806744883	0.5605234868265387	0.12822972114273856	0.1433894247053083	1.0815043563558393	0.5478497829849704	-0.42527915724626275	0.93083098706085	0.9715526320682366	-0.5303125229670205	0.23228291270893764	0.17588731363909907	0.08114292840458405	-0.11670824788578275	1.0526330526332575	0.32320393213911663	0.0968213951030444	0.7602990801599198	0.4919239975044759	-0.37609592023154303	0.6916955213565259	0.18056606207396275	-0.009548484752794977	-0.1499166087869666	0.6869058585326911	-0.1345727719750524
0.5249418315749778	0.36353351211649787	0.399226548830132	0.28545778336594657	-0.23190368641893716	1.022683642749627	0.26810126444846594	0.13481530121962448	0.8046127293676232	0.8230377167299929	-0.08691871226799366	1.2177851578178076	0.7538541745904836	0.026172758631689115	0.8414865517778765	0.3406615943947855	0.15932799536122244	0.2876647899949207	1.2312242977082835	0.4249200659442044	-0.25976470157729314	0.9179204000479743	0.927017619704063	-0.36226113344787464	-0.017863707596950006	0.5356391434960498	0.11936390950639005	0.08685932253227477	1.0964483939870457	0.5987817559578571	-0.5343181980229765	0.8587480922796973	0.9323642810666716	-0.5317241708582008	0.20252211629692055	0.14948654385502058	0.02000540281105413	-0.11647793019747363	1.051562472255961	0.34447167258519074	0.09904728160288487	0.8814964540418343	0.5470608872654248	-0.37790528473228235	0.5934380235821022	0.30816678202183884	-0.05232583640114328	-0.12497314896306093	0.7291871377826038	-0.08031311963078065
0.5708492855492988	0.377650140621976	0.31820750663241704	0.2683773633986194	-0.27927312287583134	1.0155496791196956	0.2849168793364433	0.11917941792567274	0.8169704869399281	0.806122744815374	-0.10317124713743846	1.2086171785116044	0.7941716110292184	0.04726848316746642	0.8390687717030396	0.31733649194493063	0.12743492098828274	0.2575440937115407	1.194308110166228	0.3830137067434665	-0.2845725764752519	0.8871337998687782	0.9305581505941041	-0.3559210248732415	-0.08917418570763928	0.550045179328207	0.18704071686836066	0.10805323097185666	1.092359297614403	0.6204023232678383	-0.5576745523879247	0.7199822560739545	0.9041219639640294	-0.504519252357549	0.16694148826008517	0.14088325417911637	0.010611709415656298	-0.11978044790030143	1.0542330547084877	0.3354789720910751	0.08164171522752796	0.9776966739106874	0.5015941377892092	-0.3023941830859603	0.4539077418530474	0.31270777799425153	-0.037430926678216785	-0.14217073143174502	0.7131283982345094	-0.052542785538382555
0.5439312020889523	0.382955671921048	0.34581379802145307	0.33229116508842965	-0.24248510506916748	0.9416095597118872	0.29599471925293236	0.12281287924874162	0.8064002286064964	0.805451661657384	-0.13962764319245885	1.1973076695865479	0.7464147338629483	0.10069149150558221	0.7996991079320835	0.27382850844280127	0.10245546620488437	0.28318131295221455	1.1601043900020194	0.3977903505889935	-0.3129946531949743	0.8458065408497386	0.9685979964721321	-0.3439574393497321	-0.08663016821985996	0.45824030533711524	0.1891071133042194	0.08650361266326981	1.06224095771995	0.7080264550030296	-0.5047845029319802	0.5035415865529431	0.8617346779994547	-0.5360071709612378	0.11913435694433785	0.13493873359108083	-0.0304835942748798	-0.12393940858705281	1.015679865240518	0.35283143141586193	0.06688475989442993	1.1287473708342626	0.5744207974089329	-0.253666160020691	0.2942611060664554	0.37365572523527274	-0.10475775454601632	-0.23643219390061257	0.7627814164356539	-0.013398554391879852
0.5860600377869762	0.4328235175231085	0.365230355251908	0.3362804775435361	-0.2618772497297121	0.9101395781813117	0.3695487366438104	0.09295321690902493	0.8292014216335563	0.7728142512862284	-0.1997855590409236	1.2546326918473558	0.7768031148064422	0.17303301917517658	0.7741315454638446	0.29160202737502966	0.10897799481952115	0.30194429372437426	1.133401836744862	0.41069754594860725	-0.3423978035491416	0.7807046632253644	1.0240552582076252	-0.3209161777387863	-0.04157105874845423	0.463553737948064	0.23495553652964113	0.059061710126463995	1.0816513072838043	0.7221074659366576	-0.5305837401468269	0.3678947959330327	0.8673077377180899	-0.4944847820060893	-0.012343537202611443	0.2162190606869237	-0.07380113083016249	-0.1331565129759126	1.023840281029507	0.3451476474520396	0.0829453970441826	1.2678698064210752	0.6625346568179602	-0.26406507495178977	0.21874013710114398	0.4359052278547167	-0.039102916997577786	-0.2597396898893906	0.8873756173163523	0.04572791300187164
0.5468669385974441	0.450603575751488	0.3009748073137741	0.3604844367398877	-0.22406410018565387	0.8959875159895555	0.38588077102202034	0.08490332463992077	0.8023611177379928	0.7243112438063484	-0.2572147324761235	1.2519831532933545	0.8226823123200189	0.14948307731780797	0.7233563165996313	0.27034673525839914	0.06414536918102459	0.29620888922280814	1.0981936630290057	0.3734341737126375	-0.3389586059065632	0.7617148292923587	1.0593298704965064	-0.31973314005966974	-0.08028475445105572	0.4434694482683235	0.2504077777527488	0.04507743621165076	1.052353650961627	0.6748244462322492	-0.45571895900380344	0.23941389918646117	0.8626752510429639	-0.4887478350175293	0.030048752388762	0.23374731358851736	-0.11218238233330105	-0.1622174066043515	1.0522669705935146	0.32421791710434933	0.08287220906879343	1.2928554516155313	0.6611852271003938	-0.23695584043393328	0.048109774453303014	0.5550486352767521	-0.026233681349216626	-0.21561963301703319	0.8096656303814737	0.13966100877397145
0.5338695661644152	0.4508748337016458	0.25763874695734584	0.40859707420100655	-0.1670752185986817	0.8498428426431847	0.3756193173201132	0.08141850643739414	0.8399584964413904	0.7319338974404224	-0.3523218923347413	1.2027872219938809	0.8947140026396493	0.16458523483111648	0.6632904010559361	0.2414418770381716	0.032640549719368084	0.3232769411703339	1.0517645021405893	0.37287850785050697	-0.32535098703608356	0.7122471598505217	1.0458707732468313	-0.33043176909641725	-0.09314431029105194	0.5066411388014795	0.26740591206630354	0.09440052170969034	1.00329093293312	0.642228281013871	-0.4349846119965214	0.14570991912908987	0.829114815558514	-0.4644286882510256	-0.038896166020874	0.3245600214295674	-0.16906839847657634	-0.18391679860055704	1.1198406849953058	0.3084641231541367	0.05888842422087739	1.2363168457025338	0.6525154627270522	-0.17938531478060774	-0.060005096794944965	0.5450978931079841	0.030664475842993734	-0.20213850914389223	0.8110627060523866	0.21852054506172774
0.5577472733487848	0.4349670129763152	0.23122530647323	0.4703286623703848	-0.09359624088258259	0.836480265830114	0.39572519994699384	0.14395590866465188	0.7923854103349218	0.7780676147548331	-0.3595053452371242	1.1899498942675941	0.9202236037085596	0.12034885283174963	0.626278045691878	0.22748030501645658	0.06539956885140422	0.3325416545706924	1.1108600228957717	0.39533766835870765	-0.2908846478486594	0.7236497696544433	1.0652731088064815	-0.357615663172119	-0.03773760181294094	0.5013249712892598	0.3227542595172458	0.15553667591507853	1.0682033919943656	0.6128176250569032	-0.41615244256431494	0.04097204200895168	0.8320497586356896	-0.4390897363312403	-0.03355052523579422	0.41822964000836016	-0.16812112440089383	-0.22242459702893144	1.1241983886649636	0.3504950820442715	0.0589121825216129	1.10952049294898	0.6604926037106349	-0.22510433203175723	-0.19885887329607438	0.5476490376656271	0.009964886270350803	-0.16488268468130696	0.734605575174517	0.25999425790767716
0.6103285765365893	0.44461368376697974	0.27069331992370854	0.5444610664499874	-0.11936251162302007	0.8601584946848231	0.39773287168236443	0.11873356412151015	0.822706628595203	0.7885086043845115	-0.32040350469853957	1.179860936355419	0.9182995644570087	0.11580134660414738	0.5579864620086334	0.20673372510516774	0.059254104788489956	0.3666574580090637	1.1094139343161302	0.435465534251194	-0.30070053238429273	0.5978057538618924	1.1376785722953415	-0.3377359153272698	-0.015052263719505781	0.5473289795491016	0.3169876169325452	0.24435243977072746	1.107433934769472	0.5356522544096806	-0.3067024934892688	-0.03673327198247274	0.7898111884509306	-0.4322079155810522	-0.04023636005522806	0.44170181180645696	-0.09901133840507477	-0.3070252886021862	1.0652805862847334	0.3681429262333099	0.10097686150437488	0.9638753408119438	0.6565073421273684	-0.24544292905117854	-0.2080062718035746	0.5736189532615154	-0.03464656197734164	-0.19518160318421268	0.6750773951083435	0.30847814974402865
0.6035982248722068	0.43024623844664733	0.2748057081747026	0.5549074765509998	-0.10925932405437253	0.8324078906804875	0.38620584792944407	0.1125433353446688	0.8405266717297376	0.7691361255391097	-0.31640099148667505	1.1936071580711152	0.903194564058512	0.12749095005043948	0.5358675232412958	0.2983940783277902	0.04380407879918416	0.33405091499992723	1.139777552204535	0.43079300186182123	-0.37424943363328267	0.5362714403600475	1.124254994312214	-0.37868371223101144	0.002165537340101285	0.6049332841504819	0.3462118590323442	0.28016284555347376	1.1170369288425903	0.5667239530725764	-0.25310586016413394	-0.14199742544135702	0.8148621346395146	-0.41473273702200864	-0.08111882922568442	0.4045094068566861	-0.16134086480854615	-0.3653259244626206	1.021662470153149	0.3500198733900842	0.13168414205116485	0.8513021845507242	0.5936023337633052	-0.2967140829813103	-0.20936142432268418	0.5901371488919993	-0.08807457416759049	-0.18682633115085742	0.6712574166531337	0.31455341180766727
0.5939610430256608	0.39776285916254434	0.24176521227068148	0.6137135308788584	-0.07364222788093941	0.7936299896051702	0.35773497866032006	0.13138002712596966	0.828519820094705	0.7222716100399389	-0.3337299215975295	1.1907482302499321	0.8938427898781349	0.13430217729302615	0.481441978919017	0.314229485863284	0.039532032623170135	0.32203127565095235	1.1910997767872238	0.4597659985798776	-0.43230158153440373	0.4969156127034712	1.1772849785834059	-0.36923731079460653	0.03473691942142556	0.6125290006776911	0.36799830578713455	0.2816230338668003	1.1089698210360726	0.5593643045175384	-0.16252971583068784	-0.24384654494635183	0.744503587622109	-0.3867374679066634	-0.06786352358920197	0.4433296452682409	-0.07685272081754195	-0.3841244257321814	0.9831951981837429	0.31374959174666184	0.11657308721297595	0.700607002706446	0.6356364970144143	-0.32209919744987786	-0.15115942355510126	0.6511945536907148	-0.09854464275465162	-0.16645582385562158	0.5848252119324884	0.3844754176780786
0.6266568129933573	0.4074155326497624	0.23016900952563332	0.6809112048673874	-0.11022134882047274	0.7604328171020001	0.3080898892875076	0.12110345637769822	0.8429618028785191	0.7084346837092902	-0.3243695353247812	1.1595752994108421	0.8735212915172823	0.15472229360414588	0.3840936935924339	0.26227236457791114	0.02111539394732595	0.2905026968735455	1.24927114645091	0.462761386707159	-0.3894705070631383	0.5079227812868761	1.213978741222809	-0.36427475319470876	0.05846815667133868	0.5717853372488465	0.37051178054853173	0.29427324645374264	1.1262006890827156	0.5263422035680743	-0.016288182288506592	-0.35407868511230545	0.7505408826233364	-0.3377630905798644	-0.06459524128757156	0.4318500320376943	-0.07158052622972313	-0.39124097073039216	0.8841240505617461	0.28742832079524055	0.16410918134919783	0.5509952303555894	0.5855131478507274	-0.31636080057379445	-0.17449927043084235	0.6169741780766068	0.0016891864088341424	-0.14612634367718327	0.5665229732260875	0.4371416135026208
0.5618188333015517	0.42746738065057954	0.25172562889014116	0.7422116298531993	-0.06270552298680672	0.7810886596454764	0.28093274174226396	0.13768229682875943	0.8269127961862995	0.6570413724553694	-0.28042524952310627	1.151922222420232	0.8624114454492611	0.14963933829851306	0.23490970846153342	0.271976817334899	0.031387473481942096	0.279685401063969	1.3314797881241003	0.48754011023972216	-0.3930076576234257	0.5868797075294189	1.2812627449496716	-0.4073983016962005	0.08239433089787129	0.5516461985831836	0.35023205764644116	0.2732148562179792	1.1598528251906641	0.48098222321040407	0.07746636727345294	-0.3691172368057434	0.6969316394089631	-0.34580471033462795	-0.09893131289576455	0.4416959535790129	-0.08171848949991312	-0.3615234065856883	0.8686478624685965	0.32092607347341945	0.12552491245785052	0.4601082484100152	0.6237066591393676	-0.349639121425365	-0.08669773380717968	0.7271629177127211	0.05035677702205218	-0.160079944044862	0.6088819691646522	0.4724634896039509
0.6003890674336579	0.4380982983219376	0.22045209666769788	0.7820519065267478	-0.07013317879613895	0.808490995616738	0.26925952464319913	0.15199447810800254	0.8863328315981021	0.6712529394896841	-0.30842702493744784	1.1593749161336464	0.8612771999137321	0.15033403905840487	0.20550379787718515	0.29385092186625544	-0.014220166999847217	0.2934569612288759	1.3458406223023383	0.4901391188338625	-0.3793897080492922	0.5431715042245957	1.283214008105468	-0.362188596344293	0.10502588542177418	0.5955513022083654	0.35461401808089166	0.31646491148133693	1.1559419379518496	0.4413115733668523	0.07801941949116928	-0.3369677974833854	0.6704891055363579	-0.25768865645800815	-0.09817533593161727	0.43280976970315865	-0.05345311532284856	-0.38499186085731885	0.8472119426040006	0.3504953691337607	0.08270927469405018	0.33413471480645185	0.529952177857077	-0.36080802535605117	0.004674949526278777	0.739713076085856	0.13650663963572135	-0.1585902186183186	0.5820293851615158	0.49500288072387083
0.5885133842834719	0.40091447908672767	0.23554784237037002	0.7916311373857636	-0.02982736818516333	0.7854857538220197	0.2688347932808358	0.17043088803016654	0.8808360379042377	0.6760401956919349	-0.33034071919913294	1.109461112632369	0.8356059081539101	0.17112887634360377	0.1321812322156572	0.2998692130141828	-0.06264353498801474	0.26662293392144715	1.352506085763448	0.5001098521202113	-0.3981313777446536	0.5561894183848288	1.232714133657907	-0.33399181985060067	0.08804580682869209	0.6110150680259114	0.33270370841557184	0.32769713905154607	1.1215709876437212	0.36908098964371316	0.1307298370307349	-0.3313814461756852	0.6622700757202218	-0.2772252029822947	0.012878968991120482	0.3775922072143127	-0.10312310937715279	-0.36522967210135715	0.7754655915789775	0.37008056874454826	0.0544491766800698	0.16690191304809537	0.48275818095772893	-0.31666439734218654	0.033519556838507394	0.8044446451332188	0.16008874298958128	-0.14702197651296797	0.5050614010071532	0.5350822019225021
0.5679338400706724	0.38772595093782164	0.30272186923277755	0.8450895044532849	-0.013779798246495858	0.7960453062845719	0.2518433851916527	0.15523725336992675	0.9704110261229861	0.6367603873646737	-0.3118710128134149	1.0311405207163526	0.7918286548524975	0.14985136260585422	0.14570672861138556	0.35753933721129816	-0.10212686096661058	0.3030330424074264	1.3590837472016108	0.4601640966915016	-0.4155433955003064	0.5206222935874915	1.2563491652285743	-0.23986240672886633	0.10878891366102728	0.6032445014860123	0.349958426611019	0.3679021012917518	1.1103666020598433	0.3366200815417587	0.13496125414516577	-0.22707592613773048	0.6762045009239538	-0.2841033669831262	0.02347007611487864	0.36914181330747786	-0.09457859061189675	-0.377954601527105	0.7206953729556715	0.4989199852264573	-0.00537280269400311	0.06882744370646314	0.4955841945150111	-0.31002533521312675	0.0930171042399731	0.7948135923784255	0.19092173097979237	-0.1698934460929343	0.5599427534514507	0.4881158205031502
0.5589042552916732	0.39479101822418344	0.3635293459329375	0.8861377326129205	-0.051056102943978186	0.8194643971261494	0.30583971120288	0.16129253651514971	0.9559128852013858	0.6133910436611496	-0.25357482159035455	0.9395798200218968	0.7585057228912735	0.16003867502793148	0.16956255711877638	0.35477140068872426	-0.06975264510253579	0.28919814661283316	1.3658136005804997	0.46326679003420307	-0.43344343889992365	0.5651985552864609	1.25556189803692	-0.19458748923274005	0.10720193403416886	0.591057522275794	0.3108578157681594	0.30874630850372464	1.1031969285517926	0.388247101250895	0.14491103888523346	-0.17659244088694373	0.6609950664741231	-0.2276232003872149	0.07088110296090828	0.3102596187891783	-0.06375571420670331	-0.3409642358638173	0.6479970689013455	0.5172467205071543	0.04273961766452911	0.08692782308146331	0.43155745061291817	-0.3159873126946683	0.1345698737128772	0.8050421079145694	0.14008278682094624	-0.18702491085535147	0.5664588457607745	0.36962589040734634
0.5641977853542968	0.3965069547439049	0.3802610875384921	0.8865191678750606	-0.08162732940911416	0.8140168094896543	0.28044564305070196	0.09480657674996122	1.0120986075114333	0.5478112497464046	-0.2781059824050168	0.8777518027679292	0.761023744503176	0.24679374180519545	0.1541903657351011	0.33830428749130265	-0.12424481549587967	0.3623750076410691	1.2995659203251944	0.4984375810875152	-0.4565633935130478	0.5257626386111462	1.2629185581950184	-0.11643836235898228	0.09457354279955207	0.5512384165009236	0.2621422527822158	0.2900385948686235	1.0180681937145548	0.3287144511273036	0.11769803152908676	-0.07327896992284184	0.6028526032165992	-0.18613153072010916	0.0589725173813455	0.26285743422111785	-0.08346968080796523	-0.29135553868071973	0.5464654307943627	0.514162321697	0.04013370176227704	0.13154737471258246	0.39717620902139983	-0.29813031320911676	0.21785079408788768	0.7925153685791833	0.19044441232520942	-0.17440408755504028	0.49400151167429296	0.34927938507333944
0.5171339883404183	0.3944412634729457	0.37515935142829243	0.8730158328722648	-0.017665420949826725	0.8132788746664641	0.22451539867869158	0.08677503415081014	1.0444932809294036	0.4969613655473264	-0.3498120474222842	0.8152560363864267	0.7212492948660507	0.21330547538511055	0.16668501850476503	0.36669557315807916	-0.1251778584423615	0.3768329459498621	1.3288653877709176	0.46817233106105727	-0.38380178798210945	0.6092737521166118	1.2514684429092782	-0.058488925294184015	0.04331710653836945	0.5313802656677258	0.1922714721473088	0.27535893872266587	0.9375744530404116	0.3437987277578872	0.07665701578332866	-0.11732820523359459	0.6117489771727387	-0.17938210504417765	0.07597756263432617	0.22159656568881486	-0.11770566362794288	-0.2607511932423364	0.4938081343072415	0.5447436984659635	0.055273866335643795	0.1714966109250114	0.35351260973969556	-0.2389617733611205	0.1951181923947479	0.8847441581837154	0.22655859732444275	-0.05487481539044968	0.5307239492520914	0.3388365961879519
0.6120021343189892	0.3889877337368145	0.3508735390059005	0.8971498344712862	-0.003472999878899593	0.8171790096145857	0.21474404711204062	0.01711677265024031	1.0170278853080004	0.5126163503970927	-0.3582030421157051	0.7235588238437571	0.7156625459674246	0.2122210118124097	0.1709250484526892	0.3340879418518337	-0.10355364280310404	0.4450709887088454	1.2796578794846005	0.43013159633864306	-0.3081404237219071	0.6643529610328722	1.1774316958641207	-0.027882049980204743	0.07369241348341979	0.4996512595158755	0.18912155494219793	0.2058090242402745	0.8686210925295083	0.3197163658643213	0.033819831474515526	-0.09335456105656634	0.6401394180861482	-0.15410177781887976	0.12872095231952016	0.21242209222520841	-0.09426018839676398	-0.17718544409442594	0.46855657767114894	0.5434595018516727	0.08324596927868136	0.18413976938342125	0.4404458630254447	-0.1856245489310568	0.23133988706028968	0.9017907748354979	0.23871737716348976	-0.010769441271232241	0.45843664634142095	0.42147426064861493
0.6324362875301699	0.4403154955227652	0.3919095248297125	0.8400607567673729	-0.014169441516320786	0.843101528017846	0.22374230647724014	-0.006139275230365242	1.0422351962776288	0.5111248630006523	-0.3506045898665087	0.6400306367180194	0.7687105600502107	0.20314581117499458	0.17932149336372744	0.37955370656680476	-0.08913006078888067	0.43727322671853663	1.1429793087175313	0.3337202851261175	-0.2407218855781656	0.6846714855812037	1.1831647912720495	9.260276570578485e-05	0.06058248624680821	0.546615691131265	0.1805910578169705	0.20501537097854777	0.7944918180900117	0.2690644911693624	-0.010963380707958404	-0.11279712616901738	0.659262780870467	-0.13621015904727102	0.12152995315324275	0.1730318469610346	-0.12295076222761525	-0.20513470894762215	0.4211403044868348	0.5784928810966282	0.045633270114323186	0.2861854563282783	0.44079541154241736	-0.14277616393060402	0.24578474188236482	0.8396822865255353	0.23529698318622239	-0.07221192933109657	0.44272344331938995	0.3778072491793423
0.6300477519274638	0.3793180111706287	0.46234022975543443	0.8035250087141044	0.07858288017633479	0.883101645270157	0.24838541713197962	-0.03068390169860501	1.0240395200414354	0.5318926931272028	-0.3434240281494241	0.6307681419169072	0.7703973540546125	0.17584190841600217	0.1942799835603505	0.45683121106751534	-0.14228177340627182	0.445989815776031	1.057590399025834	0.30126940348612025	-0.24047781555405917	0.6808034645701742	1.0999476789686522	0.03518361556972886	0.06933713979464065	0.569280562698407	0.12129268420259325	0.21898267970186577	0.6868685699545929	0.2931265623906232	-0.03234625152777523	-0.01010620685955913	0.6248403069029257	-0.13684568133810215	0.12054689570385695	0.19308153120532448	-0.13818895032416614	-0.1961645009824122	0.4209421590896735	0.6393841084178395	0.029779219015908732	0.2872148510997079	0.43687786738697054	-0.14102456343960254	0.21680842743068207	0.8579281931006179	0.1699655787699354	-0.12229739847197522	0.4087741063944307	0.3691966593564447
0.6675805330313634	0.34688728867729657	0.5018945013406715	0.77145714488385	0.11511882591876828	0.8734772258210102	0.2617093404060003	-0.005134145073886482	1.036883886229164	0.5857282169530084	-0.3742802857120902	0.5649849545606588	0.7157016386991607	0.18747591258255666	0.3012697944715209	0.5192988668641424	-0.15569369415222575	0.4645558012528186	0.989306037963766	0.32454346447242677	-0.24302961376100202	0.6356305261576245	1.0130810003025963	0.05756901194836365	0.12034147411251613	0.5763656427147111	0.07468359807099337	0.21181061005054885	0.6055598743036695	0.3459463677276637	-0.04771401336131932	0.03486412648116789	0.6518730339167472	-0.10244265920222424	0.1331071360118228	0.1926784639988523	-0.1641907587732022	-0.17816868466026275	0.3700809281579988	0.6521756072505678	0.04306189293871167	0.29212021649157827	0.3922100984687614	-0.13275308335206118	0.16455770316068413	0.8091601003590176	0.0768729113946681	-0.034089399473325774	0.3920551979971877	0.40480042350513334
0.6724568520200938	0.33707850956078184	0.5500254889796858	0.7271487645193586	0.1362398735966112	0.9194545824891808	0.28330748065253253	0.004408978572443456	0.9642929541815212	0.5911252163877905	-0.3242627800463155	0.47511998698073243	0.7303426374626001	0.16226642181988413	0.3164924855483669	0.587916195490088	-0.10597222247001906	0.4631509228526328	0.9278627841801118	0.31981681687168245	-0.24106925119839273	0.6522400514319812	1.025757321302365	0.08022350494148939	0.1309281048809395	0.6225441235859636	0.06938180644977143	0.1918472180846839	0.5411350930677702	0.3413320780065173	-0.017848035137503736	0.10297564765260932	0.6515065393014722	-0.14740381894507698	0.10048233184614583	0.17911543763689453	-0.20167748083090328	-0.15344389330725944	0.34972704620018746	0.6225855807071248	0.07088896425266521	0.36812399421537906	0.5217010745129869	-0.10603173030900519	0.1272384985844981	0.7397197893210853	0.06519815623067667	0.030535258109510237	0.41326579923033835	0.42853877436917287
0.6818219150395691	0.31780021911947864	0.5746149158936246	0.7562452257107489	0.10496934295144326	0.9605426707521264	0.2923407962897962	0.03154796773001329	0.9642239379182556	0.621229308148769	-0.32331425269079306	0.44057976388570524	0.7164017265913967	0.12400084218101526	0.3777166427118214	0.6079982274916512	-0.07131728381451996	0.46046882776219267	0.9056094721615144	0.297699064927334	-0.2148667084262093	0.6302972561275704	1.062728616486739	0.079518057888727	0.14143787432888796	0.6593847784647748	-0.010578570754525169	0.18670301619931512	0.4289925434913586	0.3851460382314862	0.00498663830016709	0.22353897335661838	0.6324296000454133	-0.1489647711344934	0.12361974245467666	0.18275335720712665	-0.1611016908730915	-0.13075771739616757	0.3189539384325877	0.5992190649966087	0.11175275032380627	0.44728471760836797	0.5133630773369933	-0.10397394148000198	0.12766935080802638	0.6775922069334959	0.05739314253419472	0.055310138175147815	0.47697798703435074	0.33386130611126286
0.7308463264027637	0.30384733280991866	0.5877623263735072	0.7211539716783977	0.09231394555400754	1.0090463014757685	0.33672695232686567	0.10532983182594136	0.9762450763593783	0.6347166781492419	-0.26037811641261166	0.4508676854466548	0.768311496623253	0.12055956728769772	0.36471863529664533	0.62656450346401	-0.04624813027472023	0.45337311718193396	0.8197162119005338	0.3396042352484357	-0.1978697264038705	0.600785899788615	1.000831922239125	0.053656072707045734	0.15675013854835324	0.6847233745550451	-0.031059560794035334	0.13577021995864325	0.41774967668990454	0.4249188430504045	-0.008133349720987509	0.18488094032491026	0.6092975544142648	-0.14239354067016433	0.08222179280170297	0.14323412514728556	-0.18370383652550107	-0.07473564895443344	0.30695042971912145	0.5092766478828926	0.16151959119984535	0.5417860824000049	0.4945498475196829	-0.07234208646797488	0.17372342820938833	0.585483573631741	0.0799760782499612	-0.014598951023664741	0.45422502885831106	0.3704833270742934
0.8038328431804572	0.28075564290889987	0.5954506641937509	0.7011124236828112	0.09720534256195305	1.0318632105884733	0.32552167368691726	0.07618839715602921	0.9745184608941507	0.6507449834724913	-0.27642286348365475	0.4924927786640775	0.7418072503608715	0.0952998781739601	0.42737521577356175	0.6601445089569523	-0.010651024902174833	0.4255502559610626	0.7744502190162352	0.3405236747368707	-0.13147850409188505	0.5855505936134723	0.9589484043514371	0.02340923183959969	0.11831946578746952	0.6668268171910634	-0.046284160234272766	0.2334809671489407	0.33598568223165937	0.400180780924837	0.05261492995789994	0.23937282297490828	0.5903555841012336	-0.1636978661649076	0.09932226858467834	0.12707948772922065	-0.2442466838090133	-0.0678793978602252	0.25363127926029777	0.47137654410035	0.12335481530837848	0.5938169909667124	0.6622819684353285	-0.11367954381649967	0.26301476982859234	0.5636767731196186	0.10195829571073005	-0.022444571402526765	0.48082304716154384	0.4362228904562199
0.7592715045322052	0.3143788596787324	0.6300697819107828	0.7402826208728343	0.130250375451688	1.0694981339346985	0.34900841023230444	0.09903439467672878	0.9566949010073476	0.6867453247900254	-0.24263315367909916	0.4329909138236824	0.7263447015561921	-0.003194258499111502	0.49594378468875033	0.6927235111631079	-0.0010181919093436007	0.3961621554369637	0.73520290035924	0.3201795781846337	-0.061093944278051406	0.5570727264205717	0.9484274802232543	-0.01209820741963089	0.11771855621931107	0.6313465681236194	-0.056402080683855584	0.29007455853299047	0.314023430175953	0.4757893546507477	0.08405703749417646	0.20872991530529567	0.6697022865870108	-0.19842076309919723	0.13424138383402093	0.0897682652318716	-0.27408149603001675	-0.07953657655208071	0.27908662622271274	0.44150180033366854	0.12152718411086125	0.6608850150226889	0.689200002891915	-0.04968338320781457	0.31237504749059786	0.5466581914230826	0.17085603828668258	-0.018791254687767954	0.5721568276764499	0.5159135749900075
0.8159474581790687	0.3163233959322779	0.5940516403502856	0.7584442943681979	0.08871971893045055	1.024413660592415	0.41241413904415286	0.1286021029735706	0.8988522388863871	0.7612181892221488	-0.1559369386859962	0.4171442819434139	0.7241676547938803	0.02727010619545034	0.5081572143198224	0.6916983457280197	0.06988021080452957	0.39441391811484217	0.636387510273968	0.2795771256669431	-0.0830604066135658	0.48090309277544935	0.8529255115951855	-0.04290843020398617	0.1192676801373006	0.5891829198014505	-0.04638141090032227	0.2945158804621336	0.2521244547154926	0.4718591945544709	0.07784186123098777	0.3049836900875412	0.7132756812014879	-0.22758698300793784	0.10917833221667535	0.14418995247899105	-0.22254637391625848	0.053413733553559675	0.31223170807370515	0.40970648832535755	0.07552346159358941	0.678158063790806	0.6893861554988107	-0.0937403245727061	0.36592008373301727	0.4541690555855151	0.21275943075813375	-0.06957771955105693	0.6353435644054608	0.5587114438541452
0.7756169013925187	0.35373777732133943	0.7233197461974682	0.7743084985650701	0.08946965024236954	1.056695168579876	0.5007306423224563	0.19390069877179977	0.8236207424082401	0.7195185360689993	-0.09395370131499223	0.4112102825413756	0.769024113197079	0.04975511868007968	0.5028088087870304	0.6745504538500326	0.07675120149979202	0.3514936538277406	0.6409546565180337	0.3102842975563422	-0.07057993272222846	0.41988678292931453	0.8749739559624636	-0.059936732000397265	0.12336930349889186	0.5368649126590392	-0.07740110580703514	0.3052765265408309	0.20970046902021894	0.41850362285554776	0.14644049355619432	0.3095317193161111	0.6876348707433813	-0.26112235707195636	0.05703616491049237	0.13842759896125614	-0.20311380478822505	0.12098216697175705	0.3198490649101493	0.37311179555934587	0.09450916178660045	0.6940291850017495	0.6593816627622717	-0.08667981311200823	0.3609055047221131	0.44598406097629945	0.1803056740917788	-0.1381762521864797	0.6607488596284952	0.46197391691781686
0.7565240852303833	0.35758553245112085	0.7081485760223198	0.8275927046621521	0.09909625046748288	1.0626042870534285	0.5649366391896385	0.20849192456140958	0.7396993840446716	0.7839772849589858	-0.04994499275141721	0.4303929227123657	0.6880312630871384	0.06423355852665333	0.5264259018865816	0.643435977319774	0.056858303769003915	0.38225722210033325	0.6381213410501123	0.3242125521855155	-0.06500091801258093	0.449611723508888	0.8495202677736107	-0.03133357878811177	0.1368258068659376	0.40073715182660585	-0.1505897953866815	0.28819714088097603	0.1744344539350701	0.42566736679367645	0.09636134879456518	0.33626141438351925	0.7192810098741047	-0.3206926195141686	0.08496440398557666	0.11557917630997408	-0.23742926639008283	0.2009081724562521	0.36414708760867676	0.347848827124278	0.18127142549765113	0.64480446400329	0.6072815481823208	-0.07367272652971904	0.37130293101927675	0.47502918385213944	0.2224456890838653	-0.08011170369144625	0.7121943713676571	0.42224897002542827
0.7251178921433028	0.35901632312510756	0.7243010653075173	0.8221958478068029	0.05424970051950022	1.066570560077961	0.582525713259325	0.2635256070487502	0.745799080955533	0.762984497764751	-0.054297259901655535	0.3700944425077196	0.6331151889684203	0.05831714402263841	0.5251306237521076	0.5771981888346163	0.10571904113458161	0.335582853472723	0.6613437060855738	0.38120473456353243	-0.05517210579684915	0.3717548649735726	0.8868355282690892	-0.0034017456417416102	0.11652364788458225	0.40569440569021537	-0.153213275037657	0.28761393224183246	0.18177851336212789	0.4769411660302925	0.1173173244693703	0.28070758174509325	0.7402421734562328	-0.38639753285556666	0.09195627161326403	0.06456723926977015	-0.17338197680569395	0.2715706996478856	0.37137902433121733	0.3503996927840551	0.21303657088335287	0.6254932801854399	0.5837938596176443	-0.039072111786329224	0.4367605165520695	0.5061114629623671	0.3172075526032959	0.011807769017420677	0.7922022176718807	0.4329298728753268
0.7202726652501842	0.38845129157088115	0.7240663054450166	0.8353875383491612	0.04263263987741449	1.0456428749314757	0.6610510866665187	0.27231009057568684	0.6855088691543436	0.7866452670479007	-0.02752607627798272	0.40132603078158935	0.6568140652352833	0.01903934454154943	0.5460153428399839	0.4444339097246649	0.13567353411229527	0.34755968243807683	0.6670443018081891	0.38603296310081897	-0.02064935387440675	0.3427716065901564	0.9080003670892183	0.034210136542790114	0.10025685054282847	0.36640982592722865	-0.1365110437848759	0.30892031926562163	0.1408592179949334	0.4621675219120328	0.10591719678005826	0.24591908670717752	0.7146581394072976	-0.45828366229807704	0.1233739247546461	0.04332858611032313	-0.1440661633962207	0.29594003101781646	0.35465610333118924	0.338112867053073	0.2892914094028204	0.649729010759503	0.5958806819507967	0.005634144828871613	0.45811272210562937	0.46189473154960503	0.3793644210472856	-0.11307705246045074	0.7260270129968047	0.39642612317173825
0.7134781514938444	0.3860251365959561	0.7329578781462265	0.8444415561158104	0.02911381975796723	0.9933825543697381	0.714001412709832	0.2575661847381467	0.7068506099900587	0.7807373385320281	0.029111945661245704	0.41496951311151975	0.6317939056313038	0.0052769454326161425	0.5074602590589149	0.31943996938920655	0.13164324587127163	0.35509154119574327	0.6703383611423768	0.3295254822417763	-0.023371076711895467	0.25931192478652504	0.9118974455822701	0.031065598525035248	0.12230424309187908	0.2692845625616066	-0.10857341195322126	0.32239690823646033	0.17897568593404128	0.4699220948663473	0.09689424368386043	0.18320671110052755	0.7130770690083292	-0.46592523107968303	0.15365140645334607	0.0933193402168586	-0.05756669547749884	0.34110415288957063	0.3234434176639579	0.32274271532002585	0.37000991299850755	0.5873034139529683	0.4568907072895894	0.023586601536705144	0.506189606367649	0.584098798382924	0.42060346160017403	-0.11503188279353596	0.7224429216947689	0.41366219159898315
0.6755384429600848	0.400379217924702	0.7349066138529393	0.8482334352211922	0.11028069569263513	1.000692759553313	0.7381303647076326	0.2809314671245896	0.6145863063624859	0.8044924433396112	0.0726493214737364	0.36724594267494154	0.6434870713519383	-0.04907546430175662	0.44885196607359673	0.220069200535095	0.13191982802933447	0.3876161366995219	0.6663699695451093	0.32771073399018336	0.022945254552462303	0.24783560928315623	0.8528369685959601	0.07962164388171364	0.12512560345727067	0.20254454293288177	-0.05292323299975168	0.3998086703695173	0.19393497906412496	0.423447179952658	0.07003159154808213	0.15698760774831577	0.6869346765981106	-0.417182240403723	0.03788428413381521	0.10671550627660908	-0.10384899517370187	0.3330253687812127	0.36158315798856866	0.34048121934770104	0.38950440017479543	0.5632011856747389	0.5399891179311241	0.03434450497290523	0.582627943673833	0.5568229691096241	0.40930334650536615	-0.06735133381345862	0.592215463546376	0.4980297779830165
0.6664311909325271	0.4200363531082324	0.706373373814292	0.89086095460428	0.14312886677846823	1.0262345261473587	0.7455588177301284	0.2419501838512851	0.5123251948182312	0.8393653080802691	0.07664303197022498	0.3814949830315576	0.5897403601648828	0.010877695846159014	0.4658716925656158	0.07466294026012896	0.18373020347120125	0.3592302381018185	0.7605693568567723	0.29179950634564195	0.025194098868510977	0.31712843355000686	0.741245473931633	0.10200927483507852	0.12920830465701472	0.11879957646246823	-0.05417604884310151	0.46136002444461754	0.16361495524777434	0.4376335732853251	0.09344618205669249	0.16772235259192217	0.6985168799010065	-0.43817159270025624	0.02755484541489956	0.12953667428509186	-0.10088624996718536	0.38350650574668566	0.33562061972994506	0.3611713055219283	0.4534318087455496	0.5776014798677884	0.5538030548222233	0.02325725676960014	0.5229638806049793	0.6266099285806558	0.4045660283453568	-0.012460042470664637	0.5126378375879748	0.5202529356464887
0.6323249113819324	0.4391886091212408	0.7082760538696699	0.8715429748160901	0.15389784560905634	1.0578407554992713	0.7608005894925588	0.2726588962136453	0.4751088342434027	0.8633688192747228	0.15010497045079613	0.4090406329037889	0.5940206260283276	0.004051830572592325	0.40054327494352676	-0.04858363640303655	0.1381698307164366	0.42192395760065865	0.7575644807699553	0.3292030722099202	0.002309267867247067	0.2614892858160459	0.703143150378217	0.08047821136269274	0.16246035060009048	0.0579200954992183	-0.031775497413367826	0.399768754514474	0.20165299124244815	0.40514444627465335	0.04117556498619546	0.16071026227176408	0.749444424397093	-0.4129644004621098	0.015933241677713546	0.14045421505684874	-0.06631471944804807	0.43395720094695367	0.3312947037183169	0.3871510004213122	0.5407917785643397	0.5097662933086026	0.45192019239736886	0.07633451155133551	0.4977959314934156	0.6705816193305454	0.46949589507964246	-0.0037784266113606744	0.36155759015396843	0.5311878000905254
0.6675248854511171	0.3448367861821572	0.6964969157890375	0.8098557191685494	0.14328605648112305	1.0945162547354041	0.7927538503232977	0.27341470832508163	0.46537259569010025	0.8608830492623923	0.14235351389370157	0.4354210735716072	0.5699554741607973	0.04991122570907867	0.2991824472379593	-0.12339864489980426	0.18356201830295085	0.45403807887888864	0.7881159522994813	0.311507481666353	-0.0415364350045961	0.25134931550156087	0.6165394214548112	0.14455103835133445	0.17348983054382047	0.028250693928812555	-0.012953805557441462	0.38602162474833457	0.16847931739317706	0.4084511551175535	0.05638553200914923	0.16910115890248978	0.7213026104839952	-0.3569949468926082	-0.07998296244788723	0.18284769450494745	-0.020772372638694223	0.44996817279563694	0.32328739964656117	0.4098740428171304	0.5764634840189636	0.3984456034135869	0.4682961093124233	0.10941488498795046	0.4693972898510309	0.6187895399299268	0.4638768087583699	0.027505052060386115	0.33821703741113823	0.49952024089095837
0.6468195042780742	0.23721486590698185	0.7609368770391434	0.7946172707120825	0.1882091949531079	1.1596714075017818	0.8019390764728385	0.24029481694913857	0.46116952723693777	0.8515824338429235	0.14308207271825918	0.44799699058855474	0.5701796228212699	0.01186695795582591	0.29844602945965937	-0.18016669864004903	0.16440858568773525	0.4616063387409457	0.8170542820572877	0.38447585212889795	-0.04032546603245478	0.2276333909761515	0.5937035440372347	0.17473160243424496	0.21237019383202854	-0.012139923183311438	0.0436598259188311	0.4134411866060047	0.15314823266183922	0.4312594985326107	0.04949612786428787	0.1458158879462368	0.6856598909847627	-0.34626276357684876	-0.0325051442708952	0.19863392479357816	-0.03065941620352732	0.4065958992614549	0.32013603410603586	0.3738399300533575	0.5689860823722566	0.3957666573438505	0.4634001685397142	0.16450850734424505	0.4502338564342631	0.622055081824951	0.5090955342196805	0.05595080167941132	0.26701557847181034	0.47138675636801103
0.6376310035438487	0.18824360650458985	0.6947009742349117	0.7988448375518722	0.24466618224574543	1.1749422453768055	0.7278591860288747	0.22610508193809964	0.5445540643566008	0.9170753769228149	0.11941055766571473	0.5099060617523987	0.50160228936256	-0.006116241672042938	0.3234540252539486	-0.31955627942298853	0.17529157311291202	0.48014976281814264	0.7912177115485659	0.41366408314532743	-0.03567438418374512	0.23242299018591212	0.4668380502895838	0.21077636917099135	0.17931937062102077	-0.06794033773004371	0.06914450153751632	0.48771478226084886	0.1949270041556007	0.4853340840966197	0.014206329238689721	0.18682744922888014	0.7164689858811022	-0.312789761727049	-0.03521382013742262	0.24859786064897288	-0.026878642140611413	0.35851756677428676	0.35792025567418845	0.4563000395846471	0.5773418172806615	0.34872658632852865	0.43994621218432856	0.20480415112961428	0.45489045799870853	0.5869112196310347	0.6198872278961564	0.08857158913246023	0.2600541040123046	0.5123475520247481
0.6305325175800135	0.0765883092523728	0.7116328386111508	0.78901346437757	0.27181735063711243	1.2082695310862646	0.7330620969309413	0.2282003875743274	0.5953645407230584	0.8842295225168872	0.09545683908319984	0.5536122496558694	0.5385957077935688	0.014296137934945474	0.2805610854265231	-0.4213638719984717	0.15726904834800318	0.43790218635626516	0.8148671194805621	0.44616428563356997	-0.015223114598427383	0.17399695557397835	0.3350452407020085	0.1743751351177401	0.19662015822557413	-0.06159936723604868	0.15684610880609182	0.4684591247104968	0.19579890884370155	0.4924769985230112	0.08208254144875608	0.21404262715060263	0.7242012855908065	-0.19858831224263357	-0.08223565758764598	0.29749220054435677	-0.06238009249956905	0.37740547941369373	0.34866327047760187	0.5408448721053908	0.5604603683263798	0.3775620847977334	0.4567291064729865	0.1592608046306064	0.3925802774121637	0.5767612625856966	0.6801871463289256	0.10761098098876816	0.21438915459851732	0.5215686085217597
0.6273816893159715	0.011371142336830887	0.6970827999324806	0.8594827819117642	0.2514757635417748	1.1650278169484731	0.7765452980419184	0.196538150803749	0.59725347628517	0.8908340349445278	0.10756452699305571	0.6358905120213876	0.5384223228938447	0.04624878909615149	0.230684368836683	-0.44413961551976405	0.09399259959437652	0.47997095988942257	0.7628536717156594	0.43991148501577165	0.021045240231026996	0.2096668355831314	0.2943189185740559	0.11218318828728886	0.22454120840727518	-0.1629927497293193	0.1968093136913433	0.4513569281751873	0.20028452365247879	0.48974786100114376	0.04208669476630587	0.21269420727381688	0.7501116406044214	-0.13779900367593703	-0.0949653925067216	0.3925730833053921	-0.06101972637651528	0.3358134025473929	0.3148114407009496	0.568552936388492	0.5642869154020737	0.40134129890040954	0.5282783733349812	0.17729214360904727	0.36567377620928954	0.558849199288479	0.6853018104962046	0.07635152040085999	0.17814953920639334	0.5074089512082514
0.6707423486329667	-0.07377781864846444	0.6726738387032571	0.8872495132521319	0.24902136289519367	1.1153858589297294	0.7176136766534629	0.17430758933995394	0.6348992103322565	0.8555162526319651	0.06603623683809652	0.6094471005235862	0.525838855846865	0.053999374119859535	0.12474882956884151	-0.4219558700122719	0.09049929471734522	0.5084278629462881	0.7036650593395921	0.39583877523954614	0.043330043828881774	0.1950375525452171	0.2030872231465734	0.0910138100388924	0.21548308300382896	-0.21984410103841392	0.2385847013538709	0.4331816673928407	0.17205493905376643	0.5711060198379083	0.033322890771706755	0.19578281728591898	0.7524256344596008	-0.0694438417868489	-0.13211101095525002	0.48653746461490177	-0.05847893821195308	0.3080971710879818	0.3435956471027782	0.6045306889525788	0.509777385140954	0.3492040641948707	0.5217380138617224	0.1711668637026007	0.3816545647641369	0.5808013269469802	0.7127483041779488	0.17592702168339228	0.13800345340289577	0.5141276803041726
0.6526683583174238	-0.14294889784954637	0.6449082786715176	0.9127264917864242	0.25143944950066865	1.0833124984308928	0.6829713264516929	0.19102873687846156	0.6503406101513187	0.8263751164557414	0.027825556974918463	0.6364305870208833	0.50350859606755	0.04419262526526016	0.12675368540617837	-0.4100148957129006	0.12388831570315981	0.5326407979135516	0.7350683762059178	0.47376795197536936	0.029495412607772376	0.25400611520100375	0.08135523305015044	0.0709619414431028	0.25378700346624206	-0.23787306335120867	0.22486739438925074	0.3850752466391338	0.1354102220186299	0.6089763285633782	0.00042546814517446796	0.15535337767978524	0.7513715217526165	-0.036433120485266195	-0.14730585049858763	0.4563685189619114	-0.1418318618920654	0.29628967163201114	0.4028273019554014	0.6737428273636052	0.4286952683789448	0.3351553720827928	0.6403892967506755	0.14085360034009306	0.3545178363874077	0.5426137930092557	0.7420880261181153	0.1697700448035424	0.07607577679526145	0.5037523037727197
0.6807413747306809	-0.16908300477206975	0.6234256534797565	0.9387137683725664	0.17988090896068348	1.0044391293857715	0.6468079328919394	0.1972837076084672	0.6469545162196352	0.7699064615711853	0.05286958028137991	0.7381071474676031	0.48737416918654064	0.08765698993938179	0.12421072408881488	-0.42467994919002805	0.12468734914727894	0.5455344177925691	0.7525459236845589	0.4695229454113705	-0.013683382136891941	0.22359974176308062	0.003383425882447591	0.08250229149311798	0.30326652121603354	-0.2869454194918336	0.2155113559826035	0.33103249569936316	0.13120605559731094	0.6421424427700122	0.010707790880833979	0.13431948970503685	0.7856487659802942	-0.035937851389653296	-0.07848141250557084	0.41545111446964283	-0.1043812121514069	0.27422728033704996	0.3447620794950611	0.7128666274281205	0.4300551919619221	0.31396303350100147	0.5878148251861067	0.13493813953358022	0.2969846651210781	0.5981318846562915	0.7563845264571304	0.15812357021001278	0.011109601604854857	0.44370975016505965
0.6576478089018309	-0.22516483829410183	0.6312367682289015	0.9378117551807383	0.14320940317450215	0.900623065621429	0.5978182895755978	0.17974671215600638	0.689159279988542	0.7888735992833411	0.026265807215374727	0.7641538688064811	0.46807078556608	0.08339858482362048	0.06450111869637296	-0.38819878541354963	0.11170960995528403	0.5911435343348679	0.7183928855577539	0.49593914464789035	-0.020503934633924803	0.2037446434905162	0.06259674798845412	0.056316468465730726	0.32605477901985613	-0.29526472749180194	0.2857650055359411	0.340023665951181	0.07492720016988536	0.6561619502342672	-0.020490308719503848	0.20050444096605685	0.771604629179598	0.026123668806373346	-0.10142439784178503	0.3232208385704535	-0.06252159840994555	0.2579147617249755	0.36007730327149884	0.7379098968542243	0.41665114130141073	0.32788732295648976	0.6401565282517876	0.09448411201664858	0.293088088425984	0.5544417557812438	0.7387749431745989	0.18429890093773477	0.005110918310627216	0.4046165776841014
0.6489833798729551	-0.31744826608485893	0.6092593546835591	0.9732938991536496	0.11807754763737828	0.8550446568222714	0.5481497327809907	0.2113017760601362	0.7129059298832333	0.7316826698232036	-0.010101627763482527	0.7653546279713678	0.488793989851027	0.08430067872070521	0.015348790749809027	-0.4424719184097647	0.1246679034242294	0.5495708660264274	0.7137616370757967	0.5100013542300578	-0.0012475144621100886	0.2403078095289982	0.01505183666050805	0.06201239945284516	0.37368106342621255	-0.29831714903859896	0.3168125087560246	0.3884795569416661	0.05814714768191398	0.7380776675588405	-0.02625681065524844	0.11865744393322164	0.7517017089329256	0.015886326668748493	-0.13730409341278813	0.27542362698166434	-0.02882738226827312	0.2157603915737009	0.36333074142716654	0.7075376421130497	0.42920723520007825	0.3646126383134788	0.669162694593106	0.11721162280443276	0.19133283935920836	0.4821852198337043	0.7044715895896483	0.27273952791822154	0.04755318805432192	0.40604744551423916
0.635318065502856	-0.31325001918636414	0.5945738570850398	1.043129121166102	0.12944980733883432	0.7690468525896246	0.4950509728804807	0.24450679911073753	0.725978797049595	0.725072114803567	-0.011120268846333116	0.8836542314350708	0.5087961864747534	0.08040675174303392	0.007408355460525454	-0.44238831534620837	0.11389906206356937	0.543477743116221	0.6874066196832834	0.5567743510200687	0.030412328339563522	0.21387824400969152	-0.049247987308666155	0.05965567187057732	0.3909897409574567	-0.27209241474458495	0.34618436213517584	0.3991423259380483	0.03982161975661959	0.7903359685318279	-0.06980300002959552	0.12313426631718585	0.7791754660426452	-0.02633199874480898	-0.0814214107720056	0.18303857353966935	-0.03595953065340427	0.2376837646121021	0.3864295260806127	0.6786735137875967	0.45605001743561485	0.3877935779897211	0.7159942804946718	0.05918755311967093	0.09475012266786925	0.557923242601804	0.6352832527932017	0.2634574901743688	-0.037802725129379065	0.35442652205148784
0.6225914351052118	-0.2942181056956006	0.5374145982318668	1.091536899099331	0.11383023004556406	0.6983701504972457	0.464453414383723	0.307354261108152	0.7154757966032945	0.6582828275506883	-0.05879094674790812	0.8872657519194519	0.5323789667161798	0.05178412643970285	-0.05000778178542098	-0.457332426407977	0.08893917392066149	0.5359206769825777	0.6844652452860183	0.5148675209759115	0.01824143234511962	0.23655579723170486	-0.10356095198359017	0.032407911075232616	0.40164599207467405	-0.2589989176615416	0.3858469062121362	0.321088847494208	0.07079102968642159	0.8068139912365695	0.010427569261765596	0.0828814773081539	0.8124609647912994	-0.04264628775806885	-0.09346999208566889	0.0637370279387516	-0.02600970845347001	0.2061151109546367	0.4407932678864303	0.7108196793714309	0.5004360297586062	0.4372988379505297	0.7887607267426895	0.003977058584849008	0.04105246441835754	0.524157715194012	0.5572917935075157	0.30064123017401095	-0.11754515691526164	0.342141146581669
0.6224670469257606	-0.32416223778096065	0.5399608750248306	1.1006012933097056	0.050273938122312914	0.6175641105589984	0.4708373257019643	0.35688900085539405	0.6777268678568354	0.5639130786885826	0.0018067670676625402	0.891772704808211	0.5800949442853496	-0.005174471139608278	-0.1390764091284005	-0.35855340176358863	0.043394740283149214	0.5277440369580724	0.6747889267689906	0.4302945081619683	-0.002144229835715228	0.21716812833344767	-0.0738619204241921	0.033675652005899885	0.5083528672734463	-0.22700283720438957	0.42407532101306844	0.27081304259066913	0.01870937919144078	0.7937105108041809	0.01617038517814899	0.07816666600528327	0.7650462698671345	-0.060924588323445675	-0.12911576739778038	-0.024384201275873353	-0.005518628355417493	0.17942412297243943	0.4447671163730413	0.6969638340331072	0.508879145577225	0.45587703278388514	0.8443725106028406	-0.02820032892495935	0.04089960440423605	0.5691013854192679	0.4995670751734614	0.40140192570686234	-0.13930715681026393	0.3343105531179086
0.5963750447752115	-0.2819384621705143	0.546288096712143	1.1498156597788476	0.04148351711141819	0.5182102005427041	0.4073484855189358	0.40131064824595375	0.6869639473850553	0.5359959685381308	-0.04050418979892049	0.9070444938276422	0.6451589027958106	-0.04488545538574813	-0.15787847962588059	-0.28451871390709016	0.06978156415747673	0.5499931581279509	0.69800188321383	0.46993975954893924	-0.06080443746254395	0.21404030188060313	-0.0763736582134016	0.018069604378172073	0.5891608702546819	-0.17967231376805737	0.4064927968971288	0.3129674641836989	0.060211061011709144	0.8109965274446547	-0.02466639280895144	0.021615802910416263	0.7468937494769972	-0.11418721746778593	-0.08360813033362059	-0.06774539906722948	-0.004199734263532739	0.12546266718698149	0.4813955806129696	0.6325506230805888	0.5156157484126324	0.4038618529359388	0.8815779713463137	-0.035330396101619886	0.0682241500774124	0.5878314026323308	0.3961030324203303	0.36110441485319345	-0.23020366690620486	0.3528504153568684
0.5812236772523323	-0.2496758728989071	0.5592830181700473	1.1450252893796615	0.04654255606219586	0.49500859169916495	0.3070979513060984	0.40988112065162213	0.719165309326777	0.5088331465140916	-0.08519573473088844	0.9368226812175351	0.6842493165518042	-0.07824575512949139	-0.13081908708611784	-0.3106889854606971	0.09903808868694759	0.5481849719440627	0.7312933399619146	0.4296720884739652	-0.12711341456016306	0.16331160365553335	-0.08275808051662673	0.02930751468290686	0.5831548485705086	-0.14512600706639905	0.3990777464687385	0.33301781705248307	0.015359645241956956	0.8447326467686503	-0.0032717056241984037	-0.03909392226418973	0.7472559411350342	-0.19457073768073066	-0.10787828275914042	-0.16678752794699697	-0.03675277370862724	0.10645093130975489	0.5727095755661716	0.566633864034199	0.5160785828610248	0.37559772894781374	0.8989807665370695	-0.1377121014649017	0.059448042534533244	0.6403363275976709	0.3029609669688153	0.3692887355313246	-0.374872876414928	0.35902060339025105
0.554299571003264	-0.22049442070549086	0.5914425733991353	1.112346514619778	0.03748931100642465	0.442490023632931	0.3195589591317068	0.4263407540909226	0.7142569122468029	0.5187012171777464	-0.04700282423165093	1.0362857115254593	0.733655285778707	-0.005999500851184192	-0.09852938969205859	-0.28018721735706903	0.08185594013856284	0.4912346480819717	0.7720569172283638	0.5334253788456388	-0.16599701619287208	0.11268511968301693	-0.06255509424858005	0.028790900894185123	0.6041593248790889	-0.07901386868800374	0.44595403923487115	0.28720849593513653	0.003559361191714838	0.7593912858291685	0.019889875658711885	0.03073433144198337	0.8350934924690868	-0.25270162836606724	-0.1423017967947072	-0.2974885494007954	-0.0019151541841402387	0.11187561765967133	0.5669897532841304	0.5276171483490864	0.5704903395711288	0.3894103675177285	0.9572062489017096	-0.1943929150845442	-0.0037568808497281045	0.7275001858013329	0.2778615804525949	0.3987539395164683	-0.38561435126782	0.30893452951574035
0.5615988165911723	-0.17542659233138388	0.6572002221146752	1.1483854311733723	0.01912846693547864	0.4637969665130286	0.3313505109466069	0.4010269202521804	0.6908189672621639	0.5220654175762243	-0.03582723061723728	1.0743630371876132	0.8003462344110457	0.011090930314851939	-0.10777954459770187	-0.2724406092639432	0.055493761437256296	0.4052706303777689	0.7091996192228732	0.5163234041438547	-0.18916788069665308	0.08958745749814044	-0.06362027673592408	0.05935995339850425	0.5978837250070638	-0.07935919085854239	0.4237050817516847	0.33558864719430515	-0.03168557353374929	0.7517030434474592	0.03269769385371711	0.04166613708810287	0.8833667266815247	-0.2807565206500161	-0.12180347206206343	-0.38249923175496925	0.02414819430577696	0.04887607420401011	0.5841370639709196	0.47713176211377634	0.5745694717672571	0.40467807676561324	0.9369419050954597	-0.24352693352230476	-0.05042358834271442	0.7733068628732155	0.23302470109123985	0.4067104599986712	-0.45929240966618573	0.2786214765427011
0.5343142698785356	-0.19792746948807333	0.7499603087435233	1.1281430963580932	0.011504374760326758	0.44414942710923044	0.2538388722167034	0.3573860729059635	0.7439971080831066	0.5483649847522964	-0.09139434162531206	1.0527915937227124	0.8173055144547146	-0.023696728877282438	-0.13302346139515858	-0.2477501804623901	0.06664836241291189	0.36146844558507774	0.6726937042981687	0.5095888129965247	-0.18642343717537946	0.10996796245391524	-0.06785564179527481	0.022939778107095233	0.6307491975593069	-0.03460015393878051	0.4571986438925794	0.3573056172682783	-0.009958007091389809	0.7536748870530319	0.007964304340817203	0.0022998860844467032	0.8681744330243614	-0.32200698749868173	-0.14790266781236547	-0.4523888491807103	0.029459035816601815	0.07775598546030546	0.6729745558430442	0.37047786584440834	0.6016955568739725	0.40333766768016466	0.9605675967715575	-0.24977933707750521	-0.07875102125722769	0.6560467073582864	0.21552022291467457	0.41829367186571176	-0.4340392135505671	0.24601099669754195
0.5462736943582434	-0.14373492254805817	0.7856467065844317	1.1034015443223866	-0.001053020073955796	0.41908613377377135	0.28448463067320534	0.3684468221966334	0.728040833752263	0.5192889663909795	-0.09470847454645911	1.0827623552484842	0.9025702045710069	-0.05380274195447745	-0.12160390034353526	-0.24973811359979248	0.043144979812048866	0.3159959017381544	0.6489813249621258	0.5730901702345388	-0.19812699181401922	0.042410062160185336	-0.1264282392008496	0.042901760641881746	0.6185207128946676	-0.027741338569445762	0.4152978754538905	0.3310541755620489	0.0036990891079656694	0.7381620646878704	0.0029973660062405524	-0.04665346249172914	0.8045251184975468	-0.3738470374053586	-0.14633102587767027	-0.4007780809575096	0.021681916629428054	0.06376790382563081	0.6804084105639171	0.35895439595474754	0.6152093507190586	0.3215369594046951	0.9349157110029382	-0.2332714127563822	-0.09714772990678965	0.5710854267789875	0.18546445681480045	0.3963184997729089	-0.4137474442030942	0.21090889658929513
0.5608549081482136	-0.10059410184318311	0.8209275286336419	1.0759018615591032	0.026323529943356093	0.34458637916081813	0.3119302150442712	0.28998158263254953	0.7058070467239921	0.5430289088626838	-0.15054441611058075	1.0875306832966212	0.859087251275057	-0.021118403767172465	-0.08649084434199686	-0.1847339398396403	0.07159068694312917	0.32179658593558474	0.6580914762025177	0.5471615293594446	-0.24623170173396575	0.0685839703322753	-0.07959065119811173	0.1154116164521783	0.5898977324817116	0.016499073512332214	0.3884055870720088	0.23510235655148418	-0.019211718734283845	0.7167124666388615	-0.008621132740969008	-0.015448627939880059	0.7048026703538686	-0.41198096829445935	-0.0834260668540486	-0.41887627459177235	0.012004487740250818	0.011622116994356724	0.7300992380912598	0.39474826014613357	0.5723616819056263	0.2630868921720909	0.9517442176273931	-0.2657089892111009	-0.08295165193136214	0.4906242565995317	0.1894114645796004	0.36505541381385437	-0.4662224988588985	0.15997580020445076
0.5623630889529707	-0.08504457816803218	0.829836331678943	1.0419557911848922	0.0022814437251142848	0.32184862637133116	0.27476950434510966	0.3071699948018757	0.6559945587121743	0.5211940687016704	-0.1639136742157818	1.031889188663913	0.8460585814103565	0.004519728923349503	-0.10287084252585557	-0.20835199564744905	0.055286113213188035	0.29180640811622566	0.6532032911349163	0.5352003525993256	-0.25105513358329146	0.17693893547236678	-0.04504523005874338	0.10032696179525272	0.5906514311064198	0.08209934127763811	0.445190716603656	0.17830683491062024	-0.04666140486996336	0.6412877157395037	0.022445596684484537	-0.016904807238904234	0.6486093506947166	-0.39039863907816647	-0.038415549558915976	-0.3427909918549493	0.023471782694063355	-0.002599644630645859	0.740907600725738	0.4453810245261286	0.5160261103659181	0.17865911958116348	0.8814890647481815	-0.25183653251575666	-0.07470786198339234	0.42677184253301725	0.24057590073653462	0.3329280091622841	-0.4713361599299811	0.1271068708229794
0.554953781018043	-0.11118125133212875	0.9072448205892524	1.0152156430333545	-0.028923042492177538	0.28533925646854935	0.2527913463835031	0.29351898019523703	0.6452439569264842	0.5525675922511226	-0.1472917233608641	1.008515445152975	0.7953749068692642	0.06877451423539227	-0.10771127083496128	-0.26923413736381424	0.06246168395040382	0.2894749304769126	0.6347212768474914	0.6144774363357957	-0.18780136770802489	0.23757140767415402	-0.071669752691217	0.12548030600322138	0.5417266104970263	0.13426159491209133	0.410454430811115	0.2110192823543961	-0.07665222124726824	0.627754927619905	0.030445044053090474	0.00620513251347257	0.5594867003310089	-0.3342410833590882	-0.04019322555607036	-0.21435762015725154	0.02942898946918666	0.03827042960477445	0.7650719495941799	0.3935870587129281	0.4934207981551455	0.03187273150799107	0.8429215520944359	-0.21697219428254377	-0.1107670127238364	0.383595814121047	0.2918328387986754	0.2632145389481987	-0.501180363676587	0.05280993369210234
0.5910239657200386	-0.1377120157325078	0.9050864029419866	0.9978779223765173	-0.0627960359058889	0.2790516718246142	0.2498961811797745	0.2514161158330848	0.6193430544907396	0.615005949221846	-0.1857781686506676	0.9681167070719793	0.7712965425160593	0.10365713134400845	-0.07248533438660197	-0.2828707132626261	0.07490041606014006	0.280349064329358	0.6399258302490182	0.6842426590119784	-0.18346968764904217	0.33792179861453436	-0.11199598549458052	0.14488682707708	0.4385251170136823	0.18123660634334376	0.3352806359580468	0.19824023597616475	-0.029928588387905186	0.6521828483628379	0.07721257144855424	0.01944012752000271	0.5504241277758244	-0.2536511253809928	0.024386097507454428	-0.1557026137822323	-0.027421232692825877	0.0180759134688095	0.771153480493124	0.30502629754003757	0.503551554748557	-0.0328136269353981	0.7690752935150744	-0.19983687533947528	-0.17335630117773565	0.26085802235597766	0.28594654109145223	0.19580756006831362	-0.5482590932875362	0.016571012528683655
0.6085041808767102	-0.15418404553519463	0.9053568535504398	0.9697996343628843	-0.08687892550391815	0.23920720855573094	0.24725894515353447	0.2027785270697869	0.5500177566197397	0.6448242416149048	-0.11899167896422373	0.9142286549896337	0.692747040294164	0.1144859554737557	-0.06991031710869652	-0.32979564838743214	0.09397920963663511	0.20990950987101126	0.590717615357262	0.7253735390999505	-0.1055520416525862	0.41841518440095193	-0.1531212742116843	0.16695336953060938	0.3470115730745065	0.20741781368981363	0.2850031477142646	0.16823761887238886	-0.10664481847056644	0.6635240151473715	0.1401686578231331	-0.003121712052616582	0.4881846270022855	-0.18045233962388424	0.009210749436517607	-0.17462288996103578	0.025044352015524733	-0.010975216551843863	0.6962962704860969	0.1956473176209788	0.4897739377707076	-0.013089230494305312	0.6888674356765314	-0.16701015064969987	-0.2111189425990882	0.15463939607930388	0.33818745530232713	0.1948197974882934	-0.5091781325345457	-0.015485146530190152
0.6417015079563255	-0.1495795199728728	0.8945215702622379	0.9510484700078494	-0.0706715716571942	0.20624928603948414	0.2435466761922438	0.20990047652937321	0.4394533406430492	0.6332588931827077	-0.05307344898372386	0.8804227755780965	0.6099471741500861	0.1469883782691647	-0.027921681361395577	-0.2765975266783607	0.0808359124826129	0.2254717493922787	0.506947220555193	0.7934419244879983	-0.04507503849884187	0.5064500832588144	-0.22326251204172848	0.16701742343975895	0.3480719314039952	0.26420550998313586	0.2825753700778541	0.1610183008450595	-0.1382821079144994	0.5939517761094615	0.1985392995220453	0.046691979188124594	0.3915514943087282	-0.08156229619062168	0.05037702528836927	-0.17704975655329042	0.03192091578763172	-0.030296943743300508	0.5824742383053401	0.10696638683197413	0.4903629057874248	-0.03821996352865862	0.5634455125040265	-0.1439526630046629	-0.26552734933776617	-0.054760352420389055	0.37062753521640196	0.16547403437668176	-0.42333378779520964	-0.0615154524145626
0.60867115061336	-0.15673125341065358	0.893435696241859	0.9803593425880202	-0.04939651442636834	0.21317044778898858	0.21790572689983345	0.18379283596846901	0.417883428524227	0.6570103825907101	-0.05475084812716212	0.802312698678009	0.5638430166830573	0.08182125243835063	-0.03202462698232587	-0.34073731988734435	0.10337349450291577	0.22147839189684726	0.5101639191880828	0.7737842117023732	0.03316278952431697	0.5749529717633394	-0.22714981763313702	0.17232968028557794	0.30789831463422873	0.26593976321173607	0.2071694317477187	0.2336950970940181	-0.12909020283562914	0.5519029359877153	0.2165292517510639	-0.0518521949181576	0.2583295177182433	0.08118534083145731	0.13198267847847775	-0.10508744932939865	0.0058247932596611676	-0.027201556776781034	0.5795097422762476	0.040584225503940446	0.4953978300272569	-0.06446659161508542	0.4055382067385101	-0.12570770335553705	-0.3090195934604394	-0.1977739330605931	0.35983275405907394	0.12848320339683467	-0.4020263268512709	-0.046095202726746554
0.5905251261969344	-0.18762575621198704	0.7734874234413163	0.9048926437244551	-0.01628070411008246	0.175628483649841	0.1689316319576019	0.20467661692971667	0.36240491410548287	0.6575290197849506	-0.07297349229700208	0.7442185293224094	0.48045971498736806	0.06427845563908383	-0.020422270890616667	-0.3116206621633585	0.04254080922146487	0.21383951127290007	0.49145800324614725	0.8162405160176881	0.07250641064091577	0.6066729971491048	-0.2924220963492574	0.11552211090787792	0.2861200676363583	0.31101860997555714	0.20728603981415494	0.19148104952459094	-0.13838945681272402	0.4387374925040245	0.23303952864258376	-0.035273709382248566	0.10238513807807623	0.15620313895161758	0.1654544926030924	-0.051543779458510686	0.07051002845101574	-0.056405516356134375	0.5412397633755877	-0.019916464919376813	0.49506793348315464	-0.07220540052668219	0.27451277913736655	-0.04916352130995292	-0.32433095749646157	-0.3470752237712544	0.36603758773875966	0.08572874830642592	-0.35962778580831445	-0.0931901630234655
0.6233258742809206	-0.1838370423978602	0.6861379699878876	0.8512166083640738	0.012551138090436478	0.17650056865180352	0.21407976455724	0.17040901846176162	0.3395777190913391	0.6479134786885874	-0.04324721923782088	0.7355589974008667	0.37686698926106177	0.09367919324090353	-0.012610276772049964	-0.30038296627613836	0.003854516052960556	0.16774203507481406	0.5087633405061461	0.8873109166541528	0.060520277508068585	0.6310213030517828	-0.2754526149318558	0.12440583238802165	0.1879936300283896	0.32211911380294755	0.19091712770202013	0.1423901393438594	-0.14239162797543445	0.39140830660882586	0.31415088050857776	-0.028230990290777663	-0.0015898841603576741	0.19768221747111261	0.17429027535698655	-0.04963459371397625	0.14703984274550247	-0.11324554235560311	0.48040684891400876	-0.052938661413985136	0.4486880594145163	-0.0744741569561944	0.20377507120884406	-0.03880807870133033	-0.3221721147435169	-0.31707639718006075	0.3679560096043133	0.08574460930518772	-0.38565831469452183	-0.05580635049936752
0.6100892730443969	-0.2757886391696162	0.6006942860372566	0.8355854545283318	-0.010583498365621696	0.16722493175183234	0.18332970644831573	0.15218261511524753	0.28896818115761147	0.6483924378879987	-0.02348661351929563	0.707835255261654	0.24616882599440185	0.12950879000194487	-0.028199177315421653	-0.26274330109177535	-0.046414491788108976	0.12167172873635101	0.49326097397250723	0.7914337773016344	0.07951630216949218	0.685035586326874	-0.24968162639852393	0.16544155103288535	0.1756001832774501	0.3650084544649964	0.16255917165668596	0.1141960243614043	-0.16062609613926446	0.3682414385206066	0.35964389594045365	-0.08588870717229909	-0.01516253734633551	0.20055152086595593	0.22943177753478752	-0.036049985800805914	0.17866428444572996	-0.17903433517894443	0.48662799400154616	-0.14712424606539243	0.4148452777744236	-0.03987541041110874	0.10989422665353457	-0.007896213068142546	-0.3584300013528437	-0.25269353145224643	0.3830758798429747	0.09574397204731863	-0.3529690331953835	-0.04650445777391308
0.5363150154557984	-0.2576583644441096	0.5608856118065473	0.8284384374980392	-0.07399556291108542	0.1855081624522839	0.1891047202586676	0.21134708895099755	0.26917181116709654	0.627482540838066	-0.02404722527757322	0.6771012360845425	0.2204570646227578	0.11867831278421799	-0.03297229897381322	-0.26254566385561307	-0.09270797599653492	0.11781237879213254	0.49422801057872723	0.7657562136802634	0.09022007807902983	0.6234797507607907	-0.2803941818568143	0.1315528798258046	0.14690099049902944	0.37713594265355754	0.1612941298439576	0.141801466261014	-0.1800290981567199	0.2729812223767069	0.40263727637518665	-0.13662462735149475	-0.07258721840041835	0.24280550606934645	0.25015582734798275	-0.02113839019183759	0.22371610341045414	-0.18255913854783595	0.4341865881096941	-0.2512281228334762	0.43386665419704895	-0.048001710503616866	-0.006348210406078558	0.02625290871184425	-0.3512378752116353	-0.21742546682957936	0.3763961687354574	0.04748605250089294	-0.329509259568596	-0.08853773843646151
0.5257346593162053	-0.2935135187642938	0.5623827542115538	0.846814662841658	-0.10490394905707041	0.17783045424909297	0.259232909334619	0.17863988596986494	0.23622258987581826	0.6660289663760923	-0.022281227698051305	0.6636492495416898	0.14907776975803838	0.04694562625142641	-0.04147511534171717	-0.2488086449926163	-0.1140142886903143	0.0841389322646263	0.4413461898034633	0.7402956971044323	0.062080305283317205	0.5085491688355231	-0.3117991333623442	0.12331197880925959	0.10952792199365706	0.3146769115361052	0.04500163182515219	0.14896141247211608	-0.10205967554176472	0.22014436782330998	0.363217419560036	-0.16826300374678999	-0.1370017515837504	0.23487373143446857	0.20131496150760894	-0.08027051811572535	0.2383105008486694	-0.2591261823309538	0.3787694522208122	-0.3337583946182867	0.395037783387953	-0.01896120161230467	-0.042463978736792404	0.03620173675762607	-0.3018265450419942	-0.23665214221734923	0.3417282488182167	0.07208498122026907	-0.3532613209337045	-0.059179658297934666
0.5535112155853534	-0.2753636198385181	0.5460303280946368	0.8078518189517897	-0.07595563351225854	0.1826925324572924	0.2981675832887237	0.17372951429046726	0.16895903198151416	0.6560169296887134	-0.057142583649265985	0.6818894365605849	0.1409642558271647	0.0050995337590458625	-0.08569052110472858	-0.20398253000724148	-0.09218858062399468	0.06800555679610595	0.46588462138920655	0.6017955748659141	-0.008942767523177996	0.473519311253216	-0.30843335113970316	0.10055429760084697	0.15251556707572897	0.31905081624233544	0.03225575886522915	0.1739636569319729	-0.0657566941349571	0.17455566135321057	0.31652565591622517	-0.2132152425518492	-0.1413831512982967	0.20494998088487826	0.26713705261859333	-0.204573905585944	0.2457114492296435	-0.3125324703253332	0.34257944807275864	-0.40103940291648427	0.36469418063833425	0.04793511087006346	-0.15630456659124473	0.05154109409106931	-0.281410555010884	-0.2221408099155573	0.3057106981622449	0.12891396244348713	-0.29966790902806184	-0.0050455671227335845
0.5164665953202964	-0.26624289537454804	0.5605040078383392	0.8052138232132886	-0.05396974756387363	0.16871867093818	0.2926114152583282	0.2150437961894313	0.14408847202127723	0.6085940583780067	-0.12278689617724903	0.639064058177749	0.10178911990426007	0.04036008968475884	-0.1290711135902157	-0.12657476056308684	-0.1050107309473651	0.03901074085977355	0.4797720696946737	0.5359773501821176	-0.03637358863032507	0.4076356122554447	-0.2984798294329124	0.061806175113745865	0.1335909004901969	0.31065627958736464	0.017693245262781966	0.2001697564634811	-0.0853195488737128	0.18916174605377084	0.24837616130532325	-0.24655415525687033	-0.16902415939647958	0.18127836403298342	0.25696280773633456	-0.2556590109612336	0.29775926584952406	-0.32364106357890815	0.3140352908863045	-0.4702114998987801	0.35824570213557105	0.12739767221237056	-0.19526705634803648	0.0004406561003004406	-0.2778025320870922	-0.209314893661018	0.3340724587834435	0.1602527280252044	-0.21017859353154375	-0.006252557220353549
0.5220019997861219	-0.2754953062140864	0.5490394880218507	0.7670450230724628	-0.015267741835672593	0.20894452916140346	0.30041930655338545	0.1677681998050736	0.18150917788259585	0.5703814174972692	-0.17245955596491647	0.7180108626474863	0.007525568053887555	0.09639368989609969	-0.17285433980654613	-0.12854145029909372	-0.09994615888406931	0.12480210502353332	0.4935504780426084	0.397346098051126	-0.09955619506292032	0.3061967571840084	-0.26669225479385095	0.05163020257696749	0.08608883176518797	0.3137821560031511	0.040975262556697326	0.21214275927159115	-0.06751968185260393	0.13154297220014124	0.11846194793756175	-0.2744901123125793	-0.18399374772021387	0.10686208821494667	0.2542699687695708	-0.2769367806822538	0.2837574592029794	-0.35058894436729693	0.3026304380885944	-0.4659721566952831	0.30578083346879004	0.13650179222386222	-0.31765995009721787	0.0022320511810955254	-0.3014664701585953	-0.19016162439390177	0.32377240840403093	0.19341263837901684	-0.1670540425916423	-0.00962372092785382
0.5086741163610462	-0.2878142336586283	0.5418390731164806	0.7551298457974875	-0.05288478376152015	0.2691166924358668	0.35285022032763763	0.13950322092957557	0.21179511828209177	0.5638472631828022	-0.27878592560104376	0.7005337436801423	-0.01256911596955855	0.11470996782370864	-0.2808588033671004	-0.16867415680828463	-0.10135960682454437	0.08065257699643474	0.5503378913538831	0.36532077646522454	-0.13234009392902274	0.2951300830817848	-0.23158725210607564	0.027149324970638343	0.05984692420682748	0.24897694693285546	0.025783572888563523	0.2185787302321766	-0.03622274570199906	0.11946770685292343	0.029775321450168535	-0.2686566440389614	-0.15504793460049812	0.03494967426553005	0.2804365582529186	-0.2968625561429261	0.3366589316590547	-0.3573833937640088	0.3507702822052799	-0.4557597036221758	0.28273652266738214	0.20950244347542216	-0.2932329541358099	0.06779553736273929	-0.26147239384057336	-0.2103320927614944	0.26223736159086697	0.2058557293694902	-0.21464668106372634	-0.03381849684254532
0.5346211684432607	-0.3476692876442751	0.5307681717859396	0.7523250807684253	-0.060560209875920326	0.2574624080232235	0.38261399967703424	0.17827807041590957	0.23564047901701352	0.48871428365883124	-0.2919191596582945	0.6732673067524559	-0.08415807212010769	0.12183829772188164	-0.30437994591356954	-0.1646725801802965	-0.11076456540313653	0.10161792894984827	0.6011608653881602	0.2703398875627041	-0.20987673831210057	0.23273435416553045	-0.24399925821896956	0.06976597598871417	0.06088229207587437	0.3037987901545229	0.010114205369643584	0.15463034201180617	0.05111878368060998	0.16197582339551692	0.02558109113127306	-0.23816784149812448	-0.1541591917358905	-0.09874380535826269	0.2498104363486302	-0.4223767321113284	0.3629405649841638	-0.423973474886228	0.30286823771586147	-0.4257466733816253	0.26615496086058194	0.23984504782778715	-0.232487273607956	0.0381358036148569	-0.1953506199435852	-0.23322367328566612	0.24070485927497054	0.23099129458925352	-0.18969638926716412	-0.03162020421828873
0.5803463999887396	-0.3079181523881256	0.6033807703451765	0.8075191757998207	-0.12642266628093743	0.21647189971772418	0.3823899485718315	0.13156984906467126	0.25674127176903566	0.45714639175948724	-0.3198085166477097	0.6345807377177142	-0.1014213436433791	0.16679585512682527	-0.32311654618655156	-0.18545212924142113	-0.07673982646632097	0.11373774909854324	0.6622695090164225	0.11301897671763772	-0.20543876869780825	0.2053984654986801	-0.17769662733076186	0.13857115258267308	0.024439711201923214	0.28365195250276204	0.00762691263700962	0.1992533196933647	0.10947835216679633	0.2583437572954588	0.02054895310699016	-0.265581601563529	-0.06527464447830165	-0.10965116252888578	0.17994190251515815	-0.4492392836162081	0.3792412999195402	-0.41417998140777595	0.2975808952542081	-0.3851652142115617	0.2623213173174764	0.2705019779649136	-0.2888249395582464	0.018243668637247103	-0.16754827516048854	-0.23775910772911954	0.25904104575821785	0.23181682001293263	-0.15780925513723637	-0.00031640804671992373
0.64453243732266	-0.29838745085335533	0.5687369084428003	0.8473460210360594	-0.15408291001491145	0.23596938841632392	0.36774830542058695	0.12307801039171284	0.23513415900512546	0.40911347254774527	-0.3558270620631794	0.6066316076441093	-0.09301727556263155	0.16775793971294212	-0.29723782357250295	-0.16625832268422785	-0.0736363154498247	0.16085319973888249	0.6316745540752594	-0.035609458328822334	-0.18793780392690046	0.16472603766628344	-0.22352006627510268	0.147645339385364	0.014289713302928293	0.2633902842217609	0.025936385971867086	0.2169886165096198	0.11529163124932791	0.29416813199365965	-0.04066248173872333	-0.29286872680564746	0.012629232113601885	-0.1525376616335655	0.1884496020345498	-0.4074842716154752	0.3054912528900257	-0.46837319032586705	0.28832894019251804	-0.3503547826197876	0.22389627299003706	0.25723000834803333	-0.3572666239891104	0.0035499978406666605	-0.17550763183383813	-0.2392851488443115	0.27376943734558756	0.21657485337441656	-0.14527654746529015	-0.009641725965887893
0.6955401396040932	-0.24738750644906485	0.6239800996351151	0.8633701734602308	-0.14142351640020928	0.25233634347709505	0.33617738007497644	0.0681265776014553	0.29329295517530474	0.3548991949934702	-0.387094883330472	0.5925106644600628	-0.15218971717158314	0.12427372536405243	-0.27041057051920714	-0.15906094661762418	-0.054504362169169054	0.21682777632248734	0.657784619334605	-0.08963462089561493	-0.17992195583979495	0.08737172893296048	-0.19866448987351232	0.14528217716382055	-0.01269702382834798	0.2067237337390868	0.053488000121279036	0.2833754314009062	0.17828568330640077	0.30189921491654986	-0.11147256529727675	-0.33046493101769203	0.01836316270984597	-0.1456472825338156	0.13186183285559722	-0.48637194258045147	0.3229865354077279	-0.5137929764703819	0.25568867429625375	-0.37754681110136934	0.1865752657812863	0.2931682125828937	-0.37912747022124405	0.00029099263283096364	-0.1340500800478152	-0.3117555081532072	0.2957423899096499	0.22525263238259136	-0.17921062305544483	-0.06300819258693105
0.7898785357364455	-0.28430950688564965	0.6528513195001782	0.8685801665413578	-0.08232019787123333	0.24349138623720598	0.30073365411693553	0.00025950294245257187	0.3126769859623611	0.33868461534691896	-0.3759252111814802	0.6478042079296543	-0.19174094534021252	0.20140580105147432	-0.24978413554188786	-0.18886622556821056	-0.10323351937370409	0.2053595969246599	0.6214091546448083	-0.17371795655274366	-0.1535831232861746	0.07507540033230056	-0.198109501333711	0.2014276806568168	-0.0378867134577726	0.1730014198305186	0.03642573713815121	0.35070186374081397	0.21004484239279536	0.2753647407104157	-0.1446977507178044	-0.3036746206021154	0.06774673353399539	-0.14346437174090126	0.12116259455792504	-0.47448697439321147	0.3299044320431137	-0.45557024385453787	0.24585364276439167	-0.35353032478771984	0.11803877272012413	0.367251859010406	-0.4161407570206503	-0.011420605839866553	-0.13589759473190782	-0.33460475437955567	0.3174312336809142	0.2325653987316277	-0.16485352233805756	-0.05174961034371537
0.8477048393296513	-0.254545020590183	0.6481997940686129	0.8842084778284717	-0.016280217756999515	0.2782317508396527	0.272976329673631	-0.05336995486085622	0.338464670954768	0.24875056570037865	-0.34244365602717003	0.6306012739574461	-0.2559509600397332	0.32908264437872614	-0.21581560772885325	-0.21065571181969442	-0.07557376461810109	0.2390672999446041	0.7007369235200277	-0.17043939142158102	-0.08433603915513763	0.06956542460691821	-0.11237086558110407	0.23933507657489997	-0.04153374952801388	0.21389813205815233	0.06856815665366166	0.3814671901053511	0.14190544058119384	0.26719012558128685	-0.16239159874312023	-0.30970834045574186	0.10835104818950725	-0.156741095020084	0.1556662657206735	-0.484073176776554	0.30353033557200404	-0.40801646539856573	0.2433000249208222	-0.3883643515090965	0.06217380425706953	0.35256346072491046	-0.48008095480186197	-0.04027113519933965	-0.1322926807749281	-0.3595477571418256	0.33392627930208213	0.12713489283766796	-0.15648341008768388	-0.06782376785509947
0.8735707956820523	-0.24711046779556994	0.6166767508257772	0.9021198700965938	-0.08067878039429438	0.2694056624883109	0.26306896363432136	-0.07609461788747326	0.3733621290432823	0.20131885900305896	-0.29197985467887494	0.6256155342010477	-0.309818259497355	0.38732976725398577	-0.18378203202631688	-0.20937971181352893	-0.09739877905800756	0.19749807979564774	0.7221454376962249	-0.17163262635875356	-0.033753802266482155	-0.002865058047363411	0.005635390759956571	0.30792957137964244	-0.07674056864163162	0.1520932631581143	0.0871176742099504	0.39150980828156007	0.16141155731759443	0.27145865158182375	-0.18385129910436776	-0.23388294639996907	0.13515649855336126	-0.17668827374971058	0.134383400125109	-0.399071751215181	0.3396047401333778	-0.43715973542647363	0.18528999421838185	-0.3245075653162103	0.10666378176657805	0.37267707006618017	-0.4992217397074176	-0.023612205831656602	-0.16405204116294542	-0.393579753010715	0.30189698726053	0.058786143742455964	-0.1908649579673522	-0.05884655177700332
0.8885101552827829	-0.21012888437988483	0.5557218579000178	0.8487936402802976	-0.0840507833027685	0.26450539135415807	0.2491548781603461	-0.09554602361219652	0.43064650674165	0.16942614985605947	-0.2346795426640289	0.6824407951175366	-0.39919527783023384	0.4233121926298458	-0.2073367333602243	-0.2528080008349138	-0.06452255794793908	0.233640111787637	0.7260237470428617	-0.18228066790479314	-0.0036968316311826828	-0.04014656388984541	0.004488963053728862	0.3492464018654269	-0.07915479512757306	0.13069819593522927	0.10820043568944329	0.4140973786093948	0.1263894026896199	0.14319157354110368	-0.1449583131493286	-0.2061709900023319	0.12663869538108305	-0.24731371940040542	0.13272756120426368	-0.4084253039474911	0.34702447617947674	-0.4911115439915223	0.14692456850804783	-0.26714555930342565	0.027815694991605987	0.32790208800350773	-0.5600267289929437	0.006519221964790064	-0.14262008837936474	-0.4324689336850934	0.28328028029368346	0.004748970204117665	-0.3101996383989942	-0.08741906891001922
0.8806614708277032	-0.1912430335453386	0.5036269089807512	0.8886306600497658	-0.11066954494029183	0.2730924671875469	0.22975581882613025	-0.10204072738317486	0.4336770240494562	0.16480737533648182	-0.22815142509599537	0.6092864703971923	-0.3766785230043349	0.3979003184698918	-0.18341743405095984	-0.25989031482239355	-0.130284178901114	0.2117671878870147	0.716321749450123	-0.14618322168763584	0.06559976665867724	-0.021448780338407962	0.03528354199069361	0.34626119721547266	-0.04647542465568453	0.0668079459463724	0.12764403838642058	0.37531723829455305	0.13351743179910183	0.07628614065135605	-0.06619554490717239	-0.09131721731428254	0.11885548633321874	-0.25681292982285064	0.12094484000993788	-0.40948200651753186	0.3449397411898762	-0.45785590702369	0.08139518476407738	-0.2477861465097663	0.07898130259192318	0.34081897220364954	-0.5013752299561812	0.028718872979360217	-0.07795647941855373	-0.5012368604180363	0.23813048272262974	-0.01108702860230375	-0.37131780072569	-0.041906660898456
0.9177414314455896	-0.1554641472143481	0.4878892638295076	0.8033990604585014	-0.10455920014096343	0.22747536974596327	0.165095703203778	-0.13056177050590317	0.41140156350680596	0.13104427577700511	-0.17645981385354037	0.6088359812980869	-0.4316916045836604	0.4141502995158544	-0.1510794897196777	-0.1991214331761925	-0.20321999652967362	0.25353493812043254	0.7642519630110587	-0.22017959636018566	0.06187200717968426	0.001968128954933435	0.032440597247617164	0.43304052078192984	-0.08363185603974303	0.10704206732802177	0.1687813111848953	0.37269710107932263	0.1263357656009125	-0.04641840252873567	-0.06577183554682564	-0.06093133552297714	0.10461372395444397	-0.24515051874587285	0.04538527062702137	-0.39049217215283494	0.29990334202734503	-0.49129411699115905	0.027541666308002616	-0.27330303804288286	0.10571836168180197	0.32521855375141817	-0.5818038842922431	0.004085184699683511	-0.07251766180443012	-0.48543014648958616	0.2960941324484022	-0.06529907796013187	-0.31811081577034095	0.008943295358846696
0.9384672125320247	-0.11431752708524023	0.4459557363185514	0.6916303644444299	-0.11937604828929864	0.2539926390782549	0.09742058400853947	-0.16839900582726158	0.3506299632693395	0.0593792362771001	-0.12741805838768125	0.5852893784743493	-0.4577536150426463	0.5116218056781203	-0.09710507599329488	-0.13869956515673082	-0.2731121352901553	0.2548830661593101	0.7285152272153503	-0.27411164964066953	0.06331567439361305	0.059374320118194726	-0.02455863954351571	0.3807703080408183	-0.07905016536380956	0.08422691457147191	0.15091519071509626	0.38136100071460444	0.041531269268801685	-0.13032650671217003	-0.12543660089971792	0.02290064015059351	0.12091878787385017	-0.21503653942651177	0.042177866075904416	-0.2978664553220405	0.27741575938184154	-0.5486768961280981	0.04105952507747729	-0.2965773073675856	0.08147326137813203	0.3150987851014431	-0.6733202515097114	0.02435837973840665	-0.10543360247250419	-0.46852633232280877	0.37880465951820586	-0.08406218632372697	-0.28789403639361344	0.037446256046860985
0.9474914521197768	-0.11806473704775551	0.36398207393909787	0.6070476086197955	-0.07734121863245734	0.2730427956052737	0.10932684322914062	-0.1632559171571673	0.32713721849247934	-0.035819383561181084	-0.07093443170460498	0.5659208001601024	-0.4594191995305709	0.4971517334852903	-0.11145821382452988	-0.10087542247769128	-0.3186379916116975	0.3201170703296551	0.727027060480669	-0.2551057254013712	0.08846012659114907	0.08810424727921992	0.028563715234070076	0.344806290177304	-0.10651758460890974	0.16255315347401916	0.08105357955722466	0.4017693000619095	0.01876807238834571	-0.15675955141164896	-0.11632027535117846	0.11100008012222293	0.044234591154325396	-0.280142173790747	0.053070425242074816	-0.2976469370927939	0.21347368072216116	-0.5396098150689447	0.007070428508518278	-0.2807452286467101	0.08653644222591209	0.2764830158550768	-0.679663857430352	-0.033852866029184615	-0.08984681967807019	-0.4863200578008309	0.3605570778010766	-0.049095993421935435	-0.2684127600431162	0.04580757197782799
0.8895567779235808	-0.1436872828039634	0.35766349602982545	0.5230897131064116	-0.06777524333418425	0.24086139661978603	0.10167304501316218	-0.14743209006720379	0.30470751539331187	-0.11970914522510631	-0.016115690598356436	0.5503227217534687	-0.4695633751544057	0.5570294699166846	-0.14751095499349134	-0.12986555886839685	-0.3727157889264529	0.4183425487514949	0.7837355010227024	-0.27243758940297724	0.060734419380722736	0.09954418327221921	0.028949030380978662	0.37252531225382474	-0.12408684603928341	0.18765084174768373	0.01829278834683478	0.36543138484175774	-0.061913715659718635	-0.21231172169422902	-0.1259194847621189	0.19532229923628014	0.03100083367110234	-0.2653222244794923	0.05963841515400311	-0.2876047715441242	0.23466558247980213	-0.49895066062557064	-0.034604937744976506	-0.26303650637602727	0.09591767484317222	0.24650515205100323	-0.7451819423767565	-0.08358891808414697	-0.11414986612312931	-0.5573324418350631	0.33839882730289217	-0.038146768333967046	-0.2757816623766819	0.03332443407104072
0.857094720594002	-0.15251126893647465	0.2847893433264611	0.45653974165127653	-0.026283040614229154	0.2561485604864727	0.13361690342338312	-0.14814038732738577	0.22765211030046353	-0.1943996445252039	0.033320001283617194	0.5237896177053951	-0.4390585273086846	0.5960676473544408	-0.10014903394144567	-0.15934311330223264	-0.3919191054824208	0.4392853597691726	0.8045504003443836	-0.2639147349464308	0.05570532301356838	0.12230612613910352	-0.03018021415083729	0.32860702730511804	-0.15049414604358197	0.24962843463320444	-0.05781864608613742	0.29846699095914275	-0.11013216324666271	-0.2572114153071196	-0.08869591252837934	0.33174769341777804	0.05258639305057574	-0.2118623642793785	0.044882074126980434	-0.27053101394500084	0.2619486122729472	-0.4489310125441527	-0.03466432128195744	-0.1519765872788302	0.11494013706408993	0.18476868795752868	-0.7487534009908331	-0.14447080922926545	-0.15271488873966033	-0.5859279446448902	0.3972603337565903	-0.02603878399361456	-0.2622986048450036	0.09425413532186817
0.760309684650399	-0.136518495847351	0.2656453058714025	0.3873037548745818	-0.009361240859334324	0.2676363494677693	0.12050585767143088	-0.19843834381758674	0.11865663795942787	-0.2861954319987091	0.08393700564670352	0.4770727391994843	-0.45632585529685504	0.5267299445937428	-0.08001832537767262	-0.12762382165219366	-0.3683437110490599	0.48984888394508513	0.8156939790899488	-0.20215302643451735	0.010650916373707436	0.12875990537449644	-0.03712025015336742	0.25608302698775975	-0.14193613724871026	0.23730364105583726	-0.12556700997077502	0.22362497878717807	-0.16203331316961622	-0.2746888967521128	-0.11923889895502918	0.4594440587574849	0.07657896435502631	-0.18583382982737343	0.010829702524813894	-0.30475099660687854	0.23041636929972928	-0.48337430510865137	-0.04389628155743216	-0.1012623801437936	0.14337008495384143	0.07136425740091631	-0.7596092217181984	-0.19871510882240404	-0.18622153310185055	-0.5947354668008477	0.3509824541275587	-0.006219015892521482	-0.2927819931054042	0.1682054609534737
0.7029052372282605	-0.1612724354288002	0.23471850690972706	0.2751094666508766	-0.0633813188120343	0.2586366910886933	0.1292728229000089	-0.14784269091720836	0.04673070178601926	-0.35880514697313287	0.016003887767385594	0.4840497744417796	-0.4209236489673067	0.4653558354454864	-0.07445196539261442	-0.07723924505865706	-0.4617223149611268	0.5119505732751974	0.7920402228167895	-0.2931563125223478	-0.04170813290099521	0.15685104890538554	-0.08219289804939442	0.23073745085627909	-0.17695907780676792	0.21766576676931254	-0.24626397112804996	0.17742285312369335	-0.1784038084399627	-0.318500920522877	-0.07698160854781265	0.5607037622262785	0.0491867411155677	-0.20891919973439177	0.004628098579836931	-0.26210087919040637	0.2479976993237118	-0.4841166367348183	-0.0006833008740290691	-0.04212693169751541	0.22387634083566402	0.05801571577757547	-0.7726178542338009	-0.20988419335027503	-0.21766817159235355	-0.5971364258301389	0.35453546848338996	0.06584479754091327	-0.28121831383991747	0.23045082176223528
0.6667359298240214	-0.1818534264586183	0.22569922751321	0.24187326968523704	-0.01934528642662218	0.2746743162667206	0.13472726979716754	-0.1200449378144054	0.05169130065747594	-0.42984693627016507	-0.02382572670352772	0.4698179165660578	-0.4580758837940981	0.41486699517919157	-0.013242575703863701	-0.06611513918690379	-0.554183519345858	0.5944549512732616	0.7619025463261002	-0.27670022434462105	-0.01555738093218304	0.17403341622823856	-0.22585251087006405	0.16688379938069645	-0.19676154484659836	0.24888930680778398	-0.3670781170484289	0.13977678820522677	-0.24213518055136513	-0.3635404233227967	-0.10207725073871832	0.5815439551975603	-0.00430441085109162	-0.1700486024232928	-0.041044270353961534	-0.2600055380202731	0.17108252914229577	-0.49764160523492473	-0.010709617257955434	0.060929128875550645	0.1918232908622105	0.05413012378478029	-0.7639779421236165	-0.2973673791095809	-0.24013395253098907	-0.5980341505591804	0.37342465165050376	0.056051612676969585	-0.23365095610070347	0.2744105482728914
0.6675793722070018	-0.16596910149524022	0.22909256594814745	0.21889049150178613	-0.01722312391579196	0.30520016075212475	0.15431725543956792	-0.16268287855238384	-0.019403582995529994	-0.4693569470411864	-0.040552078160224346	0.4155875183643639	-0.4183620493324782	0.3858886379612797	0.03668515115566279	-0.16261576461590774	-0.6019576156371134	0.637977170072497	0.7357246177789003	-0.26708111692433933	-0.024238375321038487	0.22955498646660458	-0.19541961860240503	0.12061944495223013	-0.20799097124421267	0.28942289610454075	-0.4235707460296494	0.12332384382980628	-0.2475535601486639	-0.3528499332151566	-0.1249432607128144	0.5874475801864805	-0.0019005955589737264	-0.20402726009294359	-0.06186530815753832	-0.3200817265698204	0.19125519310842604	-0.3988798027923199	0.00394538175158401	0.09953222415685543	0.2219606061550215	0.08092157934403457	-0.7252933455580083	-0.2879678116034778	-0.26972625892357527	-0.5723781415994722	0.30820208771123403	0.017634254042502413	-0.22656024135917363	0.36913023248536014
0.7072811941242589	-0.18407770968289133	0.24773881142019016	0.1172440953498715	-0.020537992423516883	0.32663401100741984	0.14463460686435128	-0.10183083954068231	-0.03009912562851974	-0.5182290248689184	-0.04600311494806537	0.3959605818973826	-0.4318252612774458	0.41387935461002395	-0.00290288433836654	-0.1908022303910927	-0.6540528725705103	0.6666551134537769	0.7736732009417197	-0.27339630429529044	-0.10648080966453884	0.2962844752705009	-0.18370182022347964	0.14633565630596546	-0.1858457117257057	0.3163446905613799	-0.5247661418611559	0.1425044732973238	-0.29443044539103924	-0.4132008334656197	-0.1434645323158032	0.5526230441723863	-0.02226411113633593	-0.22044882672122218	-0.13421232998155436	-0.26766156686500714	0.187594533459539	-0.34879522348614	0.0632657416358599	0.18293608749838255	0.19124019261935907	0.09197955916287665	-0.7279416031455551	-0.3262188114549793	-0.30414775767739644	-0.5491354967578986	0.3436513913692362	0.04538881154692343	-0.18261998534469379	0.3925580896646928
0.7055630030950913	-0.19459261369971212	0.2140966074900367	0.10093876939264834	-0.005396670384447187	0.3551438141917244	0.14585903649690918	-0.0732392581278705	-0.039685737362655946	-0.6011899538205288	-0.04229762880041697	0.3762536983092944	-0.39386428324859957	0.4338336408232116	-0.0318460481160324	-0.265810853329374	-0.6211938986845591	0.6942218081439784	0.734344947459104	-0.2759831180448518	-0.10503043836163621	0.2771415498663524	-0.21815550877431594	0.04360924923019348	-0.17475156512308654	0.32575988381607207	-0.6446420023013595	0.12575131238489692	-0.27928330414252933	-0.41836948231545695	-0.12570835875778358	0.5304455384611699	-0.0651662786243079	-0.19289833243908475	-0.14850522300598584	-0.2613361887612225	0.22066764330891564	-0.28090025622777776	0.08222152833869725	0.28415522864093684	0.14557642837703322	0.06858995693275555	-0.7170066710939077	-0.29683163755920494	-0.2999360894273095	-0.49149806857253137	0.34375006987224843	0.13198034818606913	-0.15535909428190697	0.47305152988453864
0.7132738464062205	-0.18804514579513354	0.15912916855051168	0.12317745472789896	0.02034687809473377	0.3540893530210697	0.1258103255313561	-0.05469745633663496	-0.06612734595457678	-0.6058337111574288	-0.1162448095146088	0.4035909069132904	-0.39404122624753585	0.3894549165915634	-0.05925769762966506	-0.3324881035769738	-0.6080626932746588	0.7309582127900084	0.7350945060243118	-0.24936645722226083	-0.10398790676480796	0.26295421702150606	-0.1578690812411213	-0.013976443526045873	-0.17491792530895128	0.333487426610133	-0.7154364779907196	0.14223385371236935	-0.3076511969620871	-0.43509735953186146	-0.09086479472780959	0.5101101884203139	-0.15039166787095487	-0.23899632628185796	-0.20636959263938826	-0.2719467213877872	0.19687577919995813	-0.17784207840128605	0.03715689910923217	0.2983945650966934	0.15735245375948453	0.10223560450122526	-0.705796425414537	-0.3182108613602761	-0.23971696421687522	-0.48742865085540316	0.2768338386965625	0.12687345401623257	-0.19016422714443906	0.4900930693239536
0.6511018483381611	-0.25384162620642997	0.1759124200170434	0.10494009991159443	-0.013983470927346725	0.3479538474631167	0.08174674514152835	-0.013925763384254641	-0.07707447924281051	-0.5803236142110416	-0.1667135328326524	0.4173431839722538	-0.42833648125538354	0.3885396610855888	-0.05888008928089729	-0.40938858211862666	-0.5908394327962575	0.7426300341431518	0.7276384133854192	-0.242031988015662	-0.1824537767768349	0.2867868535076892	-0.26579342852651794	-0.13478258415514938	-0.11288922299118935	0.28650788636352825	-0.7449550430024201	0.0848953061555866	-0.30720820218161565	-0.5280210472274938	-0.09177164281333094	0.521076057299093	-0.19265878411871215	-0.24335829661038483	-0.23601295829533284	-0.34531844143536417	0.2277130177313821	-0.1238066519714081	0.038936351246922525	0.27072284029891164	0.1393976156359411	0.11551294490012196	-0.6101660007771039	-0.305452960194389	-0.19599551932565623	-0.4749773422190596	0.22959786580483202	0.17042863878926418	-0.2166696821344012	0.5258402345447827
0.6146127293230064	-0.24725776029420152	0.1526576343880158	0.13213612684708975	-0.02097583589434715	0.38591118440834504	0.058172995645370304	0.04545027135212919	-0.11398466257328033	-0.5159488857855071	-0.21999255383420935	0.43050553313715334	-0.44980661980721004	0.35565431497115646	-0.05326584095071694	-0.44895841463205893	-0.5950112164285061	0.6476715077734491	0.731463521838491	-0.22441476935935617	-0.1707708377838057	0.31134107555344387	-0.26896898364275795	-0.2791023006173474	-0.09870837198213084	0.33033958543989084	-0.7927209134480782	0.09637814836359677	-0.2510408177504797	-0.569608267538161	-0.05655362744625603	0.5258050184211508	-0.2950310172715366	-0.21971641353961385	-0.2978934572763988	-0.368900808739746	0.2197591135737608	-0.04797911160118162	0.021743489894120095	0.2592143746125439	0.20894041104328634	0.10149086117666181	-0.4874925636003088	-0.30102858714901315	-0.10734688593631656	-0.39592810937154477	0.22352921140053933	0.10848584951131965	-0.2197195603646474	0.5919666665323602
0.5947652513449508	-0.2164038467324317	0.10826980789212529	0.08510177921908271	-0.05082824604191356	0.3500875061554315	-0.03153145980573805	0.1015702543006809	-0.1476958541825915	-0.47934377748767165	-0.26064579844281466	0.42741832716979095	-0.49084832066898326	0.3515128879133077	-0.1443528528330249	-0.5459462296805219	-0.6486785320077819	0.6466374385096284	0.6475621465160064	-0.20599581029853495	-0.21375846302894774	0.3556909174009067	-0.1838206005293542	-0.37525722118949134	-0.04031419342662722	0.34145443051589547	-0.7674490273662563	0.09074532354716959	-0.29762688959710715	-0.6565526196542998	-0.05958718952692495	0.527267794686304	-0.34175498955520534	-0.26873037971672664	-0.2545929210443329	-0.34053429288472986	0.21672901110856851	0.005111844191527601	-0.019500640100114573	0.17738994164982835	0.2102250138327995	0.13055351303497234	-0.4073168336946035	-0.28995797968635945	-0.04929161650186681	-0.3047705732920062	0.05173258477052243	0.11411907204291998	-0.24195665224747814	0.5982033347061704
0.6132623936354988	-0.2176007364746028	0.038935837729405835	0.07931950156398686	-0.09947796105748645	0.3355856818550013	-0.06899212857936508	0.18764513437600466	-0.13617222628892503	-0.43761505895924707	-0.27779526642291874	0.4165601249929315	-0.49139826141042187	0.3796219454711248	-0.17432398063352011	-0.5429174587061659	-0.6845982780910029	0.6642874823227136	0.6466978871954712	-0.19672196058706473	-0.17511972080966126	0.4025094538884385	-0.1866157014327928	-0.43898986634866644	-0.029092748037108908	0.39422141938022176	-0.8077436309922474	0.11600043196235017	-0.2742995505948879	-0.7011337244539013	-0.03723919972390922	0.43822233630856555	-0.3732736580175143	-0.2943451309346901	-0.2910888237461614	-0.34160675845050936	0.25154575544958047	0.049580874780483966	0.014787176618755435	0.170085931750055	0.20401256719697755	0.14966738966663365	-0.33416903609244464	-0.29461697685507654	0.0159066901241423	-0.20127774949569321	-0.03995118593946467	0.14477888113764853	-0.25011055119584813	0.6124847124690992
0.6109999559535514	-0.1521282596015196	0.02508499630652759	0.1039398528743507	-0.10118860891340012	0.3139636176521767	-0.15301740614889664	0.20281520590124008	-0.10923571723912191	-0.39108821771859853	-0.20821279191048947	0.3715903255944589	-0.4536842525545846	0.38677590454250393	-0.13403539743771792	-0.5772467446005419	-0.6649009368401624	0.6566626603668104	0.6219991768150094	-0.14637432055229932	-0.1977806283750095	0.4525765454121098	-0.1591460652169541	-0.5502712199356493	-0.0297405178495189	0.43059877644859135	-0.7783287560416007	0.12400114002309752	-0.2494998006548695	-0.7325998423541094	-0.0816876959925485	0.42142593278661833	-0.3816998770005763	-0.2828962377120442	-0.2871228845320523	-0.37958532165436454	0.299634523939675	0.024507024750173176	-0.020147180105574355	0.14916065884443022	0.18571376368574133	0.2556438138634068	-0.29069631037213084	-0.2502962733009654	0.03579768573910255	-0.18261644065402421	-0.15716918844545652	0.20502041968842238	-0.26526975117606577	0.6035721920084294
0.5798013164625815	-0.10419706505398259	-0.00869296213875305	0.11114760984891832	-0.09472678457410812	0.2846041415893745	-0.23688196567994724	0.17607261279034758	-0.16544122128067948	-0.31536489219017894	-0.17448328035928207	0.38436984908501803	-0.42452406487370214	0.44412670040012403	-0.12345818009774012	-0.5931674937575319	-0.6828841304591888	0.6571892976624462	0.5842470909470869	-0.13746869864588585	-0.2319114199010946	0.44893452365676	-0.10772873730049388	-0.6093335337127753	-0.04740311494945943	0.46774575536574947	-0.7836719660175777	0.13943895596273342	-0.22846526973295278	-0.752819300854275	-0.14027392842819403	0.42220669045959375	-0.3829798061672084	-0.3804011252361751	-0.28760668870503403	-0.4244600050684513	0.3197711434223392	0.02545307825567823	0.010143733341736955	0.06825612104441632	0.21587150103477154	0.2542258506856438	-0.256581760305815	-0.16957890309524584	0.11527775287083415	-0.16152218262602788	-0.2593725875867898	0.240601775853174	-0.33543682338379305	0.5809391533830043
0.5282525980395759	-0.1667315771534236	-0.06882857937864453	0.1554536199597673	-0.08942104278108945	0.27259751259301174	-0.3611609891133395	0.23586252972948069	-0.1722339271955609	-0.3149571441757526	-0.19862382316294802	0.3758757785295009	-0.44057920525076744	0.5356219427020574	-0.11387762060353343	-0.5607279061318602	-0.724116758067513	0.6700117442555025	0.543621904941023	-0.07926445936498121	-0.26582244086548973	0.4206430575015612	-0.12465512226298554	-0.6552128510263542	-0.014360489064883266	0.48980423113739074	-0.7824658626044013	0.10664480873160306	-0.19738875997429575	-0.7992603839485117	-0.19033342558694785	0.508719708172336	-0.3888952870931508	-0.3279151663144289	-0.24017957270336937	-0.40913604578824153	0.1493088485463414	0.01703349897382164	-0.011698783504681634	0.02336907503775957	0.1935079844702097	0.2656906288794921	-0.23972192435309886	-0.16986231167827448	0.16266286970421956	-0.13537551951824425	-0.32922452628635085	0.2918458229778792	-0.2927991422009712	0.5290441591490211
0.4996347590606775	-0.17064070008775953	-0.10247838296803533	0.20721036437971838	-0.090652492650688	0.2200631429457564	-0.4217044553988488	0.21833686789669587	-0.26034989182714735	-0.2997328285675255	-0.16827577636370827	0.3988627147705279	-0.4512494232428299	0.5847585317616755	-0.029663765253698793	-0.5496902586195493	-0.7278506117051224	0.6582730224692179	0.5190703487889633	-0.11765014574798408	-0.25897748594221615	0.4017157043633161	-0.16716584099243476	-0.7635134457141538	-0.027652226170649174	0.4945180989159934	-0.7860017052202879	0.07959310559917038	-0.13369076315839729	-0.8209401113376336	-0.20521421416904734	0.5696441713260415	-0.4043122224802729	-0.3525110849188323	-0.15501108769308686	-0.39061677387351507	0.03371334254143976	-0.026306574052562405	-0.05226510980781124	-0.01593013670454555	0.16417647499100052	0.3128780127729765	-0.20270241833220246	-0.12975335378337277	0.16895619800296227	-0.0827045063856143	-0.3917450492791436	0.21938423080121688	-0.35445200198095295	0.530533969507508
0.4714754996964067	-0.17126293819170674	-0.16934881440955937	0.2577904358829491	-0.03817283897543052	0.20102696740432524	-0.40340739915147134	0.20978826398004274	-0.22861133448393361	-0.245046253898458	-0.1595490663739312	0.39335993638901934	-0.44634457768378705	0.5680056712566117	0.06057489378266464	-0.5731875671368687	-0.6789387262619049	0.6722957355204404	0.4708265641501551	-0.13625528806816595	-0.27638800500221283	0.3173164574654913	-0.17617681354164255	-0.78409865231111	-0.053716284762447095	0.5202177044899772	-0.766737729694929	0.07059451641192552	-0.12440942972243192	-0.8349888059377066	-0.21817830726574	0.6262550533494868	-0.432506655864337	-0.48579441212354757	-0.14004709364800647	-0.44650401242545074	-0.04534306479284721	-0.023689024517067853	-0.005631570325818186	-0.062328633321008485	0.21007058358540012	0.2742442283892201	-0.19578183827234386	-0.16130217278953046	0.1541360804739773	-0.09901628897534498	-0.4844144579367996	0.16914072568981992	-0.36859478047477995	0.4227138888728694
0.4314758318447178	-0.17066151417166595	-0.20105887410987852	0.26103847345807574	0.025946868336493657	0.21023659584636648	-0.42988763229512017	0.2222616140393808	-0.1557216488361733	-0.2661132684958668	-0.12660713952995825	0.4428314154321137	-0.441265941578531	0.6056853510865403	0.07612192598164037	-0.5645819972096564	-0.6424809305427093	0.6551463501396986	0.4859573331142375	-0.12879842311453374	-0.24384430929661108	0.3291701596740076	-0.17460255984219322	-0.8485587626887143	-0.03508403502702136	0.44140826614952966	-0.6957543281768632	0.1476261438834278	-0.07720219132191125	-0.8754887633422751	-0.24256682110789463	0.6408332041230954	-0.4104388390334659	-0.5806310396643235	-0.12286420173003709	-0.4754246134494692	-0.13753984345244122	-0.008788853800054331	0.07989749004361625	-0.0782082782372209	0.2018909806714607	0.2645241870960992	-0.1264721484056803	-0.1423379203507103	0.12715163196923499	-0.12245714852751717	-0.5670479245959043	0.10078977569220868	-0.436460929434316	0.45736012592203573
0.4859096757339185	-0.11592925554963589	-0.23371583990872086	0.26318829351205697	0.06954614985342504	0.24113318876063827	-0.5198631760631997	0.2676281399054327	-0.09214717506116868	-0.20263974950495625	-0.13367619289968755	0.44536198011840095	-0.4828232191290902	0.7100762166357573	0.13698414418449884	-0.5755442141497482	-0.6571832382514533	0.6747618039308191	0.477619123790335	-0.15124871999535314	-0.23436619186474222	0.2630706017019244	-0.09534098227303642	-0.7718790383405115	-0.06707352078343964	0.4468781944909524	-0.6356152922944094	0.15581570566012887	-0.06881854125378323	-0.8753412841127272	-0.2863319723583856	0.6431143932746257	-0.42435037476732856	-0.6470760038659545	-0.12815162286379428	-0.32792621578156134	-0.2711304409262476	-0.004756419124668396	0.08090100195561675	-0.0821321418232326	0.20577154621221175	0.25140743307949076	-0.17776560168908354	-0.13982774847217594	0.06931692067310449	-0.0913180418053067	-0.629819070397688	0.06900547616584946	-0.4402503188662868	0.4581065093255566
0.5285872484053146	-0.14062956157016632	-0.2781982473581512	0.26033186573229966	0.10914457296079058	0.23585148309398382	-0.5725055863548634	0.2859635618793145	-0.0426441920205429	-0.19623531288384574	-0.1520352195457953	0.39994982071178503	-0.4185279375373727	0.6933708161604459	0.1644040521828805	-0.5240463513449644	-0.6586972345405546	0.7353014981046699	0.43881017890546214	-0.10297834696100946	-0.15999096016805434	0.2434399879991064	-0.047013218145040406	-0.7245534364053934	-0.05815329262685966	0.4148635584709025	-0.6631411396366598	0.18853296943916747	-0.04383763070790982	-0.8867719768234746	-0.2965465015963885	0.6295205906266541	-0.4072169488262487	-0.7753398590535786	-0.0792149876422539	-0.307253126214189	-0.3958824439668061	-0.007577894864008039	0.14863190807294577	-0.09653617698584549	0.1516867699022238	0.3349963355547456	-0.19027302149090314	-0.06100094700161396	-0.011769485645548855	-0.15430334228310202	-0.7429681655693611	0.0968576890843593	-0.45013740779623423	0.42357012964305873
0.5959032731566014	-0.18704812986467084	-0.30237784572252513	0.2733395543622422	0.14442830938898013	0.24164352936549838	-0.6060286245561796	0.3121154251448063	-0.0016875236316568815	-0.2624434348098626	-0.09572639531682071	0.4373188845114492	-0.3523601453882323	0.701517132780285	0.23149772092028317	-0.4499005353725637	-0.6588112926651156	0.7743670270467444	0.4989110414405162	-0.15031085875811123	-0.0786175061761544	0.23666747556654677	-0.07180143042042134	-0.6574677592166018	-0.05744444020883858	0.42396182271129923	-0.7209248771200407	0.2773128331704927	-0.023633995202416276	-0.8805241055621673	-0.33743741475343814	0.6084929630381293	-0.4628841395500837	-0.8796855520859899	-0.13041631584504132	-0.29249352714298854	-0.5557841226912098	-0.0013377972535398685	0.26592343388128337	-0.07399706829264754	0.12051637053129685	0.2661327516550755	-0.2106926338155092	-0.02912502779336885	-0.013341819578258802	-0.13773406241795175	-0.7691462047431364	0.1496334253066165	-0.44792391706690715	0.49152894713582784
0.6726249537854618	-0.16465135864642816	-0.3207041808214188	0.29535736717285777	0.20266710872597576	0.23335951341008593	-0.663423178103943	0.3516877512872944	0.03150811209512029	-0.26139974207156685	-0.08078843570652867	0.4021589663554549	-0.3200596743797922	0.7262778669415026	0.25590795454865406	-0.496952258324934	-0.6970360439604596	0.760232161840918	0.5229144679774882	-0.1719723281152086	-0.09959816998175416	0.21722147773586592	-0.04384493529242592	-0.7076892998059112	-0.06525488698865047	0.3719490828836517	-0.7339439197580512	0.292413505641703	0.0005173898085658226	-0.8201982809904115	-0.44616476994327303	0.6394969670925346	-0.4606156483824214	-0.9842993159675817	-0.10412447692858429	-0.27629458935938417	-0.6463389985866307	-0.028355057850899805	0.2827852424948628	-0.14237694938498824	0.04805213140833678	0.2849361970861944	-0.26638642659177336	-0.028798815097450203	0.027771068279468757	-0.1934119819510013	-0.7975902023522391	0.12239283969063763	-0.3436101390630216	0.4788556376734922
0.6828779124619169	-0.17200723704538945	-0.3808663921009748	0.30323126198692946	0.21000459099978822	0.2290042830339844	-0.6364307853800262	0.37811489414263416	0.021100668401860034	-0.2484757041348607	-0.09252703549728597	0.44483020010968277	-0.34623469910988197	0.7729441620834374	0.29213767721909456	-0.48362589446143484	-0.6869458132649523	0.7825147414129093	0.5734521749228696	-0.19866227571612488	-0.13303961870749548	0.19285176337039373	-0.04595134007222158	-0.6770890334514361	-0.016767998297222184	0.3550705780505639	-0.7556397097965034	0.3281324137624573	0.0315320058289192	-0.8345060114208815	-0.5044362816081038	0.6464694217631333	-0.4757011245135237	-1.0318753367794111	-0.14419124347836276	-0.2913834737088482	-0.8052391834254756	-0.05382543967664333	0.31959646830272614	-0.14237761422380485	0.055184172933591694	0.26632257043662355	-0.2771673905077418	-0.0897840207323932	0.0692048044871921	-0.20978250156047853	-0.8017548469525193	0.07016332605430443	-0.35399857942970536	0.49637115707564117
0.721680221479941	-0.18918660827120343	-0.3840239503929363	0.2834142823559183	0.24272619425590225	0.2316757099971547	-0.6560340885428604	0.40026753319327746	0.02870520558802837	-0.2286681891326975	-0.11156562978339021	0.3795270557196794	-0.31155437547898035	0.8123703104371073	0.34409490171315166	-0.5055928912856318	-0.6659313293193261	0.7285916662432337	0.6259483190483446	-0.21172649735631438	-0.15779257956609344	0.19153195801094516	-0.056734320858048394	-0.712630810285708	0.01499630007100614	0.31720878853041035	-0.74805268842147	0.30733092862875644	0.03795874276836155	-0.8837148909596699	-0.5129901713550071	0.6997132661270763	-0.5035889179305358	-1.0411036235694888	-0.18226545218793141	-0.29550724266116146	-0.960630291672713	-0.041053062996634124	0.3881908809107499	-0.14964022279726738	-0.02723624192873316	0.29869178460086704	-0.32325634482492493	-0.1364057001253945	0.1172172185953396	-0.19211275120075866	-0.864822513567451	0.06477865292615592	-0.37006262726816597	0.5559045356654557
0.8109548317882262	-0.09887700651887595	-0.37591358833409017	0.24086120649464723	0.3557869962257939	0.1908473732088462	-0.6110205797538477	0.40344181021666004	0.020098932508083773	-0.20698929862322918	-0.0780594349743013	0.43755145235285964	-0.2343308157338863	0.7874637007257852	0.3955434144130362	-0.44743305211847273	-0.6560159122663487	0.6985162462379417	0.7060292524302256	-0.28041701992631335	-0.16825233121322478	0.21252549152639183	-0.034738147480368554	-0.7429211259159663	0.0009567846318453254	0.24227156279560713	-0.7705353233948636	0.33838404055627724	0.013315072148697326	-0.9136183745114007	-0.56367125564811	0.7414392115255186	-0.559211513652728	-1.152411702542723	-0.24272646596045702	-0.2837970030500082	-0.8804653146784345	-0.06307718870823162	0.4646814874996882	-0.17907405754871214	-0.011456102671237646	0.28994201344172066	-0.33026800821043556	-0.1427918745957524	0.1718962095746599	-0.19097800229064094	-0.8597214232091555	0.06646970578640801	-0.3759578154886475	0.5555981170855111
0.8480199536512905	-0.030355603783204427	-0.4295602217547684	0.19694912376050708	0.4201132343889638	0.20938338962749112	-0.6111104899171851	0.45368201921612694	0.018623995616907568	-0.21930783837522522	-0.042546469442989655	0.3849813913550514	-0.19298663007947298	0.7557177234192174	0.4268091466295133	-0.412869606580997	-0.6066212474502928	0.7059838546316253	0.6779914667788228	-0.2914670675843624	-0.17600283008597253	0.24054745177726516	-0.013501989443285909	-0.6908275732713222	0.005910337913219663	0.2593815529933622	-0.7895084131204679	0.4225894532602591	0.03128144204327134	-0.840472044401934	-0.5672838196106689	0.7878894059273545	-0.5320133641770574	-1.2184422221833002	-0.3149897413448791	-0.3284932948428563	-0.810685170874111	-0.002317546198049153	0.5784333632712254	-0.2581037952156366	-0.021449105069360618	0.2112335543952693	-0.3779858473090376	-0.14281664220974435	0.16334548873769134	-0.2338539051411889	-0.8451396817010772	0.09837396884397245	-0.32838126777173804	0.5625577434691311
0.9074879058549122	0.005678370512109848	-0.3948187180574278	0.1800536046462365	0.4326100913178312	0.17798019624462996	-0.6770691072400655	0.5079348476895071	-0.0320143796854201	-0.19874911239853882	-0.017695787943782047	0.3388472833511635	-0.18598343317717897	0.7774464166049293	0.4460027997012709	-0.3770440187400572	-0.6368148821492692	0.6984869522302211	0.7002796848409691	-0.24461014295473316	-0.15717575761898045	0.30386497527595646	0.03807599170749885	-0.7273710245519014	0.04410145405579019	0.2831207224620532	-0.7403248377199084	0.4532258695854555	0.025037272951622707	-0.823189709830902	-0.6720950576904619	0.7615367072794299	-0.493956963234902	-1.2119757446208685	-0.34627049861287945	-0.37460705286912377	-0.8206114041167203	-0.04809266300633068	0.6548397151006332	-0.27390093967869034	-0.028692543036351457	0.2829088500961183	-0.37624631692345994	-0.10493372522160731	0.16534272471821432	-0.24775951571535634	-0.8251106809401583	0.11922810065001857	-0.3350839796642709	0.648682951835048
0.9712742146697426	0.04173299905621541	-0.3879799687420162	0.1968598705427816	0.39430151912601497	0.10719496291748767	-0.6631618109008732	0.5058190228047026	-0.06391608136432977	-0.1036780775740875	-0.032336015080385486	0.28435734555305003	-0.13044882929051527	0.6695811639268008	0.4386652446651646	-0.3212293927120277	-0.6820343776447223	0.692583293916932	0.6693009357635695	-0.21000644748757358	-0.1764239292444656	0.2918796847269595	0.030600615035311585	-0.6551931961282078	0.021230469289024636	0.31611716791014394	-0.7549351018065338	0.42867971555461654	-0.019648860384575452	-0.7634271548836267	-0.7371888634981183	0.7935216263444458	-0.4448247819332901	-1.1819371047120302	-0.318854175807988	-0.3958958249495858	-0.796801335456095	-0.14739540811608848	0.6300605300491827	-0.31424384259335614	-0.07764107978487092	0.21401584812158259	-0.40918033153946876	-0.05548763484754156	0.20269187355368748	-0.263980995441136	-0.8486654307894586	0.17552509944305822	-0.2804903813465544	0.6060736963981668
0.9489053991825681	0.05015701113222733	-0.36216753066949886	0.21180467090906152	0.4392589247017836	0.07263187879542542	-0.6166436830519223	0.4420274638118574	-0.13397958949584965	-0.12448703794866829	-0.006848964819800581	0.29064068256666203	-0.04953204369239826	0.5071310722965325	0.4293611922801016	-0.26451442209486364	-0.6945346138613143	0.6483537112910165	0.6333580647338594	-0.1853159953251776	-0.2201036544323433	0.32467040643682166	0.052813958618204884	-0.7050500681607714	0.03831198979670193	0.2604131164900543	-0.8074535525678284	0.43825901244491117	0.05264937722310862	-0.7681613644426154	-0.8108503448117703	0.8855709795910724	-0.4282472807029601	-1.1208610395662784	-0.2797939227387053	-0.5019884561850989	-0.7562365815119462	-0.19613228624949142	0.7078290703539581	-0.35523505401411315	-0.15493149842591028	0.2618200279669098	-0.35485034336317123	-0.0464214626454163	0.21283696777421363	-0.30719650010089783	-0.8451850649887513	0.15900926801828794	-0.32536325089557894	0.5547378171913644
0.9385765819838847	0.12823932423946544	-0.3716470805194239	0.21213723505257515	0.45959776578767675	0.056416804929826536	-0.5703437153092875	0.4104179985332793	-0.1268082414581499	-0.15869624328721485	0.05675859211574861	0.30349982611869253	-0.09390559733410427	0.44213995616925394	0.4096022024614969	-0.24026712252469	-0.697508281530923	0.5883735705227693	0.6631230698268373	-0.2230861127919382	-0.36493931884058106	0.3576888692911866	0.053406303627995214	-0.7172593867085317	0.0836449241264587	0.18488813858294612	-0.7987427800639259	0.41972184028535786	0.010287434707760962	-0.7705702854070824	-0.9175590941609559	0.9740733191716385	-0.38031488911369915	-1.085101013304444	-0.30417802955827755	-0.5016430059018084	-0.726526046216557	-0.25269643536829206	0.7511042989567154	-0.36092244789126127	-0.19581877134821424	0.22387867549087836	-0.439635152450321	-0.08328728079521659	0.30204308800173846	-0.2825698983281223	-0.7747058192512665	0.18154276539435676	-0.34971470118513726	0.5653701650348525
0.8772873908427549	0.1694451721585287	-0.34048599846182437	0.24465175123501487	0.4764865650839897	0.04234081196468279	-0.5079258007796271	0.3873675533075339	-0.14006556228098366	-0.10406918053258171	-0.0027526321482280736	0.24402990884277456	-0.09331381705469746	0.36110697141576237	0.3850816745960044	-0.22034781700824926	-0.6963933347828577	0.5662480203383075	0.6471653882248185	-0.24047883330558043	-0.5053950165886002	0.3511688522989588	0.10103593044799322	-0.7216950760445713	0.05234456027874661	0.154830806237571	-0.7923866600588274	0.31568702885829597	0.021419839243871537	-0.7622436726552644	-0.9637752954547578	1.1127970155733329	-0.334485697778932	-1.0556884322265736	-0.29904904017237266	-0.5256276601972705	-0.6993130178719944	-0.2854500340897194	0.7441789210109682	-0.49346321849522123	-0.269386142757952	0.22986709743906525	-0.4697314352422275	-0.12140908658023082	0.33745689755956376	-0.35454320545753565	-0.6931401687029927	0.18778503517269007	-0.3511055727916842	0.522374600320425
0.8703902044212996	0.2009548004011778	-0.3279925114835842	0.2280369754966538	0.46991799446203064	0.00996484673672779	-0.45983622483418546	0.30536363386264986	-0.1598462167847989	-0.13111023671121685	-0.012095929628146809	0.27666998655055697	-0.07098715014429416	0.22946488740008558	0.3778176852727372	-0.19137062462556384	-0.6600895219288166	0.5592619336034289	0.6042175119233851	-0.34744048605449307	-0.6109048497409059	0.30815934521493604	0.1017949251200109	-0.6398041128374972	0.1130404114742118	0.16452428261556018	-0.765363807551125	0.29546872694772053	0.05728282715611053	-0.7838806857936966	-0.9576808314686659	1.209931148753907	-0.3898303969200877	-1.067091006624025	-0.3438123341626149	-0.55979020181503	-0.7715838772341204	-0.3160592677979614	0.7406171663258123	-0.4962984236289099	-0.25420098218629367	0.20999305566590626	-0.40203935075073255	-0.17616615318180573	0.3616750052462897	-0.374956956620538	-0.6463343517297564	0.15801786798255124	-0.3738245579093766	0.49056601053449506
0.8961690539533936	0.20967442752297716	-0.3196927682050326	0.23583765580931598	0.5246146059882675	0.03446417402670819	-0.4993840455412782	0.25719350294140325	-0.22083417421572168	-0.16283262600890325	-0.00010684986294673404	0.249447699118781	-0.014952081639080999	0.0946607363130308	0.37534397569657474	-0.13041673249612123	-0.6862033142208555	0.511624433663633	0.5539904197141702	-0.373925004671257	-0.6585767912689946	0.25113700522000515	0.1785767220331654	-0.640388892854832	0.14051671115627998	0.1963933172220648	-0.7439607487417674	0.288787999741305	0.08477684763954876	-0.7448809471702367	-0.9154113771563679	1.2865893761254865	-0.4270874817885419	-1.087458063169957	-0.3705343885667451	-0.5970967959159788	-0.7334823253559561	-0.25538868749549326	0.7134382436408571	-0.5279662225741782	-0.34516143458364007	0.21040982835037206	-0.3931759707047059	-0.22241701495406535	0.32717407164667156	-0.32191959481598637	-0.5714428092324206	0.12355962158725282	-0.2877561037861164	0.47596594892532795
0.8903547636843747	0.24108692041415347	-0.36939622736821526	0.21237039778128547	0.5322895090072061	0.03456618673825324	-0.49001021085360785	0.2197382645727702	-0.23105784562326023	-0.19093006944683164	0.03273660778001458	0.29099790041947493	-0.0004584310656589324	-0.058679452451207134	0.3262037312171707	-0.04095485558446979	-0.6664480425231722	0.5635876854875523	0.5084968282899446	-0.4509130831213245	-0.7352836959577651	0.2760228893892894	0.3102224787952295	-0.6106998182191093	0.15364290780882392	0.2076162688945185	-0.7257117593535363	0.30168078279659566	0.07137940625782599	-0.6400846482694544	-0.9130001088750086	1.309056892545656	-0.43452350756697555	-1.0871361654889211	-0.3658748210040881	-0.6431722175960667	-0.7230859273143577	-0.20813476559955127	0.6483614323116692	-0.5334210739652236	-0.3313509334289301	0.15489173040597803	-0.3585654377244962	-0.26643164497838706	0.3274015171133808	-0.34287352652745884	-0.46710473377146605	0.14591154527064043	-0.24376945331383082	0.40970128299191205
0.8268931257452298	0.22720780689004347	-0.408875637065536	0.2310913633491678	0.49343908340229053	0.023506989669015155	-0.47070386232154443	0.20718196321131996	-0.24849133064541923	-0.21617114410424873	0.02532007169170314	0.29430334759417615	-0.07025553077089697	-0.26104089268614034	0.30283057854413625	-0.021100650814240618	-0.617423582942173	0.5706797821511049	0.4905257971177891	-0.445915127302207	-0.7666178756251835	0.24530044697856498	0.37516468605127695	-0.5869122437463312	0.227500477404705	0.18984094540148286	-0.7301745841948893	0.2783087725132781	0.1118394799751308	-0.5659212573316734	-0.9038659429323491	1.24945720789624	-0.3963547377445732	-1.0521871076839036	-0.36970140453630884	-0.689788764935239	-0.7723056714947067	-0.1660243898770039	0.5893303261428787	-0.5042078448211278	-0.40822622811560016	0.1759737377800635	-0.35949246922608036	-0.315986351659648	0.3178757320567189	-0.3873297067660752	-0.39364675021207174	0.13512849964312484	-0.21816778120635716	0.4794207188671238
0.8011357829590577	0.22592113421170468	-0.3853886851841863	0.27705233722569383	0.4768807431370175	-0.00552109844663877	-0.4681990965112572	0.16435048742495623	-0.26472102147527304	-0.24297816409378203	-0.020955922266654048	0.3736019189227866	-0.053176886350072436	-0.40469120970175376	0.28626286282862456	-0.040061262183831985	-0.6122179881649231	0.5823815359842299	0.5684820090414819	-0.4233213408891377	-0.8343027468598214	0.1591517378274558	0.4325089598555213	-0.6002431550178002	0.26660618747356046	0.13057472910671816	-0.7013560135998074	0.24424838659622772	0.06679889601929469	-0.5418989816475199	-0.9619060739531833	1.2358231502916857	-0.3825603461079483	-1.0562682604092826	-0.3471700104233662	-0.7347740670232807	-0.750839274991171	-0.21008748715680686	0.5293614770758699	-0.4143954792459363	-0.4871433406391742	0.22524494212961943	-0.22334508868941355	-0.4022771058032074	0.4349605526972051	-0.36290856333017224	-0.4138956084424418	0.12590026844935714	-0.21890264765401163	0.41376586705836516
0.7620260534552797	0.21811397912409114	-0.39776268492290584	0.27587546239847843	0.4401337220910877	0.004708668984310783	-0.47163441802602896	0.14613349637973452	-0.31453997151938473	-0.24243209657857195	-0.0074464367067984035	0.4497483226562645	-0.045211947979595435	-0.5558854505054301	0.2620250794015462	-0.0022239090024906384	-0.6171247080049452	0.546998989256339	0.5822220512329319	-0.42267699166884676	-0.9155355980301099	0.13493245070876225	0.5498452493413644	-0.5619558228988725	0.33755199840978767	0.056409087707354824	-0.7291807051558408	0.2043549484790895	0.04176929241169634	-0.5280272761551801	-0.9200834751749023	1.2468280476298754	-0.38292226282924907	-1.0332898659816094	-0.31923286081746965	-0.6835910115561823	-0.7645974682465735	-0.13024966450872844	0.439692755411975	-0.440804191611722	-0.5829252273575378	0.24487202000057656	-0.12513862010669913	-0.4622605001515544	0.5524144329864177	-0.2614541821938408	-0.4046222409737236	0.11797248809691156	-0.2953165010358231	0.40822212650208245
0.7022036088881118	0.1641877512291703	-0.3889717195047694	0.23603998768323634	0.41368936106049026	0.015199751227279892	-0.5084472700696131	0.11558755638378018	-0.32571810048239147	-0.249712048923809	-0.004098608064206979	0.5023121280460275	-0.07629377580278764	-0.587951824024554	0.3146315185948002	0.010618298200289554	-0.6166287816084964	0.5602217088434749	0.5781745940664592	-0.4870894780089313	-0.9953062484981846	0.10972131478320539	0.647349335937176	-0.5462600062035823	0.41990893176102684	0.048403840471958316	-0.728574366278241	0.1898141908672404	0.06942456040490512	-0.45727351940766414	-0.9247859250327846	1.2330055187419713	-0.4140236036363576	-1.0548619640800176	-0.30752806284259987	-0.6473640914178057	-0.7797028637343314	-0.011172070282713914	0.44816325107218463	-0.4257733947646646	-0.6235751887220564	0.2991393083882927	-0.01793585328683541	-0.5912757754260077	0.5874349359294765	-0.22002329186081232	-0.30941885365460353	0.12925872164428198	-0.23379660065880348	0.3987247752387576
0.712940784300171	0.17833545789687694	-0.48399226136368545	0.22236552036743445	0.3587185063444639	-0.01748204434996485	-0.49594763274310794	0.1064781757594423	-0.31561403162152607	-0.24362416287828176	-0.0029252438588308173	0.514080361811032	-0.043841407568693334	-0.6189200928403842	0.3000772323277667	-0.005643665160239009	-0.5341516325126295	0.6060004768787601	0.640034837859135	-0.5050040107428063	-1.0078036542183249	0.11877313201820935	0.7216000916666224	-0.49831761484557013	0.4200458043420882	0.04196449404449724	-0.7071417805994406	0.20914269072294478	-0.0644178466465175	-0.40911965660280414	-0.9380159210945649	1.2029712821717384	-0.3557699685915511	-1.1008911410120101	-0.31443170366520024	-0.6290864879150969	-0.8181796957442028	-0.04993121371894857	0.4636891816104292	-0.42229205696101146	-0.5699602269923433	0.26014580437017604	-0.03265406498270005	-0.6321177643964916	0.577261474246228	-0.19931925010176774	-0.2772907948729283	0.15223502487320548	-0.27768239361412056	0.4486586585994862
0.7155955446217549	0.16829559272252098	-0.4754873177504054	0.2136665051454493	0.33307793321948503	-0.005130590620587283	-0.5135185509473729	0.0893011576557644	-0.38706267857302085	-0.20020757068246967	-0.019460031934969122	0.553243252916155	-0.06591518286733375	-0.6566532519593568	0.35094862907360724	-0.10947224885438844	-0.5158242858708839	0.6348480963096512	0.7079501467220835	-0.5331260756900411	-0.9852299798925855	0.08528905200306583	0.8633213527890191	-0.5252662351106796	0.4352114274998282	0.1622167820038216	-0.6923429367021094	0.22473910261003477	-0.07343530353903793	-0.3132668447790621	-0.9003833473994227	1.1552660620850306	-0.3998913949961343	-1.1202831940678881	-0.30730903948522215	-0.6622832379249	-0.7903002452590601	-0.015866050812290953	0.426825838015992	-0.4406280093253043	-0.6302989558705041	0.31849981133014416	0.11206453353586565	-0.6990229599573592	0.5261883938783196	-0.1369759652531186	-0.3201293242519078	0.1996113750027475	-0.1814113224638288	0.45694878005314654
0.7226456314086259	0.1569908990022533	-0.4822002865074805	0.18791484932883087	0.34893826495707125	0.03917284728051383	-0.538333253845097	0.10099907225074092	-0.368161541831806	-0.23815961843617886	0.00834297697392986	0.6091834027667902	-0.0719669649020922	-0.7122984143520725	0.3763227148037221	-0.10140796688603286	-0.5151517320702877	0.628408765908963	0.7538649160851273	-0.4859015400602347	-0.9696659682869251	0.0854611825354356	0.9289216361113415	-0.6045446177785568	0.4567907754799707	0.17717382370372342	-0.680057106208841	0.25745536245639417	-0.05691141889752575	-0.24226478689293168	-0.8513427684383433	1.0455363010846015	-0.4234725872765763	-1.1634324189434326	-0.26778619181630015	-0.7232229530027514	-0.7882335657723172	-0.03555070876327104	0.29634735247883603	-0.3628122824475918	-0.5690283276815435	0.38744607458268293	0.1832526968500494	-0.7629326299940138	0.5258361434759874	-0.06485534579941421	-0.341689091835253	0.12406031706444617	-0.13979328091843207	0.42564825994618916
0.6408544868148289	0.11158165394208944	-0.5006636538559275	0.20054716001149794	0.358951627075903	0.07743479968378328	-0.5480929006729766	0.11970329020890558	-0.35183798668594146	-0.23409544214992187	-0.04250706089836064	0.686628624306125	-0.05583047385994324	-0.6466881221333594	0.38629037990415827	-0.10243612720925019	-0.4944349468649604	0.6521473620303511	0.9286450308697273	-0.4471153424930806	-0.9212146020530936	0.17160962120691237	1.073341455647966	-0.5991149638639959	0.39390601042368434	0.18753202953494552	-0.6427827668428764	0.32257703155050177	-0.09205596621363893	-0.21630717958753337	-0.846994056524909	0.9814560378194861	-0.36692862461777853	-1.2152877182729618	-0.26610581630560703	-0.6954219438766536	-0.7594735332476548	-0.013402320128206172	0.2918427269523879	-0.4121673777216778	-0.6210890079339018	0.44953569061136883	0.17208028947961201	-0.7180059841836185	0.4795998568187921	-0.015012923264757394	-0.3513357611102982	0.14645122859336232	-0.1530341477021258	0.42580611032769633
0.5661009523956768	0.0686769363417304	-0.4987543944217867	0.15429201132175438	0.35905759983478214	0.09116802598031697	-0.5805422608689857	0.12289608960501722	-0.29194714606421995	-0.18516324307074644	-0.062540481246145	0.7752775462381625	-0.1490009822682705	-0.6554809097248112	0.33965156525696616	-0.15221841403359168	-0.5372376105001471	0.6127580232865482	0.9538506941956003	-0.3842658444279071	-0.8981177227769257	0.30948179856997143	1.1244480282572087	-0.666856857265423	0.36824810544771724	0.1346033871226629	-0.6747520620184062	0.33419178288788387	-0.18732437734777574	-0.17902774197508134	-0.8515321198941146	0.8772918274886559	-0.3284481370493769	-1.2449073880692363	-0.23334729142752705	-0.6158829517463086	-0.7775222864631972	-0.05613682962901654	0.31040083677928654	-0.42986100512922737	-0.5636326211066517	0.4884332264274004	0.18624951353296798	-0.7244763685415505	0.5613588412493995	-0.03573999914919126	-0.39930520499125327	0.2587242901987843	-0.18036515796297842	0.4546523919332198
0.5395726512593303	0.04693003694292721	-0.5060780058106469	0.15988568701662348	0.3672027086260091	0.12410368578065938	-0.5743538244826583	0.10929639362827519	-0.3178383224819726	-0.18417621867418182	-0.04971593834775202	0.838744298170034	-0.13879557720424512	-0.6513070770949321	0.32529778630652184	-0.22589253512554414	-0.540124459446955	0.5371005952070182	1.0689433967984037	-0.33220398121172157	-0.8329984125803452	0.343772665228452	1.174462778929198	-0.6437748702375365	0.37615047613532204	0.11288177344288204	-0.6380127587539085	0.4124553247140496	-0.20237800550153295	-0.1330005268538506	-0.8588678003394186	0.7718675966271705	-0.3475861280466236	-1.283702775641776	-0.20961996602908806	-0.5589702060160667	-0.7186051428014812	-0.10959549194330889	0.3159531276240552	-0.48643505626447253	-0.6152992987666666	0.5916590429772475	0.22484328826291905	-0.7457377268795756	0.5577978395891965	-0.01627964862094584	-0.3812617451253603	0.2446844664206942	-0.15043789606053887	0.501525418828454
0.5305824805167922	0.03454480456471347	-0.4790308471924198	0.1354854181463476	0.3589452455046572	0.17584626462131475	-0.6204630011203623	0.05444680150625664	-0.28075876906530617	-0.23348072266515912	0.0006743414499930489	0.8613338214029405	-0.09824728155310347	-0.586649945311035	0.35081977497865247	-0.2633985597722164	-0.5934141498572812	0.46147771011388955	1.0532481919398706	-0.35517403037280965	-0.8324018058639708	0.3581849018864721	1.2787929693974138	-0.6636037376347342	0.33586403227536044	0.1620150798901096	-0.6323817886741213	0.49894755627542775	-0.23437353141951728	-0.07467831636565284	-0.8616879727709392	0.7539094431361375	-0.38612665443139704	-1.305026772373311	-0.16962875074056388	-0.45382758620158403	-0.6865070431882284	-0.15327453674094293	0.2845872603766061	-0.43912437057159215	-0.5490542537403464	0.5840906904107754	0.24651882996381347	-0.7467795146431311	0.5213443855795543	0.1041329088020547	-0.3965308831442853	0.2573553696916673	-0.17844770726972664	0.41181218725850055
0.4913823416923925	0.016000814402655217	-0.46116306618725644	0.09403810950300935	0.34030989717964494	0.22748250683626928	-0.6216699026168876	0.10663445018390179	-0.2637175217104362	-0.17503403087675656	0.030450311103208318	0.8327238294141417	-0.13844336015193054	-0.5257720149370082	0.2934193940522947	-0.2394614722373555	-0.6358382429689773	0.42947120824649127	1.0306686350197654	-0.3884590229024486	-0.779456549219098	0.46479864087804224	1.3369767686245553	-0.6727785036989704	0.2997853443839316	0.24046762242078676	-0.626023258076947	0.5567686142111279	-0.19344832065479878	-0.03139042619927303	-0.8112068283233661	0.6727112913800883	-0.3980414127907958	-1.262394430316179	-0.15472613895774093	-0.4074029850731056	-0.6552585635423671	-0.19937040422991636	0.24402017256694375	-0.4974301757245307	-0.45916954436784463	0.6284284892828094	0.1981190108249596	-0.8104481493563649	0.4472347239166618	0.1836734110512583	-0.40633190853968815	0.2938363919176039	-0.21393546968502014	0.49709081258616683
0.4364596287715027	-0.02192485288113402	-0.5054143467355021	0.07071788620928378	0.2854021813427686	0.2733390511661294	-0.5845668464478149	0.13717140963550312	-0.2411644685254571	-0.17761607613632874	0.029810574259988926	0.8437349651509564	-0.13275331047715236	-0.5274432742670956	0.2442415300015699	-0.30474288888298534	-0.6836048094013926	0.38716034731456295	1.0500905273411318	-0.39041349393893077	-0.7335435844546894	0.5333778857823983	1.341813717020171	-0.7288932379168862	0.2662119416128924	0.30920963003565227	-0.6132766469452893	0.6562851440089038	-0.1929328715947604	0.04438984646600351	-0.8142256431172074	0.648967463961883	-0.39950094536670183	-1.2698042752998426	-0.12346624739189341	-0.3295593084240538	-0.6334787887845204	-0.23707719886189133	0.21825875586862836	-0.4926678899508044	-0.46210300942169996	0.6354320504124462	0.16297255056737237	-0.9206195015166418	0.3055137362437089	0.06094289322052312	-0.41237351826931085	0.32306277457853555	-0.16974725181562245	0.41784426120206597
0.44763336412987426	0.018084265130872874	-0.5257106527244483	0.0873336692000983	0.30288391562929357	0.333042203330992	-0.5629902421480331	0.1988102177312437	-0.24663416124715448	-0.22361070212307932	0.006520422444880797	0.8490323832608035	-0.11103998105962347	-0.45826823031615815	0.21591615521534013	-0.329653886119219	-0.6418493237847109	0.292072489384401	1.1000902728960367	-0.421348448103847	-0.6751285005150971	0.6216920278113036	1.3451741407327718	-0.8252110016600718	0.2675256770253548	0.320435871389256	-0.6282014413950912	0.678552879176038	-0.15358414540385873	0.056694525507215675	-0.7676056812673917	0.6074499288403354	-0.36719507909485394	-1.2324473906820275	-0.143885343700568	-0.36663798573988793	-0.5988839615606255	-0.29543601547918674	0.20349141159067935	-0.4557353381861403	-0.4180719497310289	0.6600018436279241	0.09195923571829487	-0.831438018525595	0.27411703906552526	0.0773918212959102	-0.49690153865531306	0.33872603955558567	-0.20018195310031403	0.44727064595602706
0.406090159822914	0.02542674490730539	-0.47537430500099964	0.06691765624382509	0.3239734615508927	0.4248856030878098	-0.5284803843741772	0.2432608468064048	-0.2626605288466462	-0.20725467504576983	-0.025132294074878027	0.898867017000109	-0.1579517806882348	-0.3940292313633869	0.18738276441125637	-0.29516498283968606	-0.7140544593009287	0.20187591218948203	1.1406145588271126	-0.40793470762189565	-0.6134841736100783	0.6412435126980733	1.3582096350054709	-0.8781449298934086	0.28835893167808957	0.3630793225378145	-0.6205239709145196	0.6794958769549504	-0.10704898333634387	0.11738678895627223	-0.6752891022255083	0.513856481623616	-0.3767111920251573	-1.2397953821393233	-0.08321919946870684	-0.37267718348227924	-0.6015841665429835	-0.29173425027544975	0.11406202653971394	-0.44602793596410545	-0.46498217163475497	0.7020968668448215	0.04974400831423702	-0.8689853343441343	0.27178219011492877	0.10905207510508427	-0.5526392013572614	0.324851381644599	-0.14130735628555235	0.4557595153295053
0.3704721270080931	0.008225289796391302	-0.44211058698564026	0.009779584519245165	0.3066977746632458	0.43800081639082666	-0.5538297388790674	0.2489388715313196	-0.2131847698645176	-0.21376930010913503	-0.08148884769964142	0.9264344708480966	-0.11159959936732278	-0.3872213229157539	0.19155472271198612	-0.17347785584690967	-0.7686063629102386	0.18152440424767002	1.1241541122094796	-0.4279964040618932	-0.5734703724047879	0.682992233078132	1.32742537757951	-0.8992751153389464	0.3001373512431272	0.28936130421575934	-0.5771872923604884	0.7098915273490197	-0.0790730136230552	0.181637204213629	-0.6766267147363241	0.4482870273024389	-0.36585737374910005	-1.2454770240356479	-0.07975791004966294	-0.3759927550792519	-0.6555703998164585	-0.32005658840152884	0.044849466243208416	-0.48977584109829025	-0.4101174302179131	0.615108305388516	0.031194614834081535	-0.9267318003553984	0.2990646382949204	0.08049430582961521	-0.5253474627746825	0.30241537956206155	-0.14581699777826118	0.46485445665627456
0.34018756021338703	0.004964742241115747	-0.41130030977537696	0.0037231475261380515	0.27799346719718077	0.43167953094228323	-0.5495136647438431	0.22427993741319638	-0.245951999225911	-0.17672780495750473	-0.17175453397187943	0.9448482483239781	-0.1839275275236478	-0.336497441300303	0.17124026286252456	-0.17657163873605236	-0.7306914350768017	0.11417693820473176	1.1783812805750502	-0.4287814295249988	-0.5044704243317224	0.6953643771193614	1.2804794711238319	-0.8806878057402384	0.3675723155796377	0.25297613494090704	-0.5566439614110783	0.7090719878737541	-0.11159412572441518	0.21802458192305166	-0.7076162902495462	0.4336134359310976	-0.29408169229451875	-1.2104966115499673	-0.039328572746125126	-0.318368928974125	-0.6974205864642316	-0.32206543453864095	0.07796608591424167	-0.5065056637612936	-0.40430680650737594	0.5947797420058628	-0.010753751429642636	-0.9180884190640024	0.2586218889771035	0.15423607308992587	-0.5969660849204134	0.3362866179460493	-0.18152409211614845	0.5231766901396916
0.35167630190973564	0.03339772210839542	-0.3871868484705609	-0.019358206872700144	0.2672761984317828	0.43650497742469385	-0.5482132025961448	0.2445661775633125	-0.3136275006890434	-0.13311369617059468	-0.17567129522390953	0.9255887135884866	-0.1945036482789209	-0.3944526742664387	0.14209476620848374	-0.12074184791431428	-0.7640133139052526	0.0540051432071366	1.035355987708445	-0.3530140844449421	-0.5029406335993961	0.7422543202294766	1.263486793737138	-0.9130595282871928	0.42524995672359056	0.2595821166132114	-0.58598018647003	0.6826017142592598	-0.1455925678836222	0.27731544188447976	-0.6583908546852394	0.4309336136575011	-0.2779687025990043	-1.1358069872338543	0.02443757025544664	-0.2724580930700128	-0.7487306880169304	-0.38248380339388244	0.09234081419086489	-0.46273876539091435	-0.3242019082087121	0.5728648030665058	-0.02880786872561995	-0.8972749804450697	0.21473681425372076	0.19194914950669204	-0.616486339908873	0.3394439989938146	-0.24429545512395617	0.5861101177384053
0.33324749527966296	0.05991458085374159	-0.34238907900112736	-0.0018701419051752322	0.26155273155473974	0.40700232736227304	-0.4585722868795858	0.20966769585452902	-0.3282134505188421	-0.09792494096944535	-0.22210546980473805	0.8943756231440488	-0.1313243233609833	-0.3978770901861455	0.12891583277871804	-0.0742386970978613	-0.7262377159415921	0.07333877902596815	1.0740234789341252	-0.3934478926206677	-0.49753823616884035	0.6950763839322572	1.2534210877951637	-0.8807038221423615	0.4756842808398858	0.29665665964483506	-0.548686366290592	0.7140267006427374	-0.1627910569122395	0.30395726300841	-0.6935067743423299	0.4233907233646792	-0.2707633868910194	-1.064244142962385	0.030345101583527278	-0.27257598493831076	-0.8182269571595857	-0.46247241235558806	0.06234905404396884	-0.4516193361821112	-0.3008861478341528	0.49529275699394154	-0.03483726261503045	-0.9319927511625634	0.16164339634807595	0.20997656527922018	-0.5904516125103375	0.23865596212024065	-0.2262313927709502	0.5937293650826584
0.3361164861870961	0.09658431707970525	-0.3368883369426606	-0.008105401367553172	0.25621029282633984	0.4077007829692594	-0.47625927707667204	0.2579598391282535	-0.2816748390717957	-0.0668268174363112	-0.3290999913698376	0.9085973848309958	-0.17829064187785026	-0.37830223183113587	0.14109293594331715	-0.08152972686954155	-0.7319184173304112	0.09805942222345124	0.9620336094085588	-0.3482531629745459	-0.5427435420126937	0.6914776524418486	1.2383979945652581	-0.9017757448540984	0.47390781773551893	0.34949925456544245	-0.5624106282170395	0.6583456713569789	-0.16291521799290032	0.25741166751629707	-0.6522524847941386	0.45122345809526293	-0.19916433584560195	-1.0191151098961888	0.056181060173563814	-0.31808555209855155	-0.8815992824783174	-0.47813225641802787	0.028930514498326877	-0.41095457573031313	-0.2395655599975627	0.43164642747037363	-0.054504949859505755	-0.9042411169766187	0.0763110041408995	0.2863021097850801	-0.6380765787080522	0.24343909554107138	-0.225100013621303	0.598786490187978
0.33882011811416496	0.09310103041150107	-0.3837601173045729	-0.0525069239214878	0.24724022091581305	0.40841645507654567	-0.4634713284702217	0.315352533596892	-0.2989210900052199	0.03365793296817206	-0.42686427967734925	0.8677604223872585	-0.19687151115012896	-0.37538377692843117	0.13844314134592897	-0.10547305798474016	-0.7434188421879737	0.1416896390148262	0.9765579703802499	-0.2763677323780356	-0.49716412626740264	0.7184827309960088	1.1716486935901902	-0.8749207778388033	0.512369673353854	0.31290714358911975	-0.5144603647784913	0.5825829385451943	-0.14517467929559008	0.24785203859888502	-0.5890935508214821	0.40253475152747314	-0.1615766691508082	-0.9678036418124284	0.03824190264045023	-0.36774903890765165	-0.9903122279667416	-0.4992498149817566	-0.04496160823827761	-0.4591022028335418	-0.29136457578757385	0.4234547572881812	-0.05233924732126825	-0.911094651163095	0.1074722231151585	0.19874562582171668	-0.6458407092095461	0.3073247015784685	-0.18087087380969785	0.7133053905014821
0.3295266032690961	0.06580457589117242	-0.4060726977535265	-0.06275309148327265	0.2320212370884857	0.37058646086629304	-0.4424959054355244	0.23751593213754751	-0.2921652660297517	0.06734546153637175	-0.4897731931111379	0.8743635075953449	-0.18408212635492766	-0.4086831521777195	0.22085858124432178	-0.11391153599667395	-0.7233235396530672	0.1591846998258327	0.9393620214385823	-0.20911916778183218	-0.485177306709064	0.6839544237934578	1.1098525696451644	-0.894024098710011	0.5302111315624678	0.2503423646332136	-0.5204450805949344	0.5098529719882101	-0.2277908646013443	0.21320516837911443	-0.5880254556932629	0.3375100719765972	-0.14375932163585292	-0.9456362197317301	0.09547011308403133	-0.42335618013346277	-1.186730865142168	-0.5058343662089589	-0.050960016158045476	-0.437693788537849	-0.3316934967149461	0.3652317974094107	-0.06863431435694198	-0.8205839083887934	0.13250334793615443	0.16952926240843125	-0.685975065245189	0.2897579807986067	-0.09212636121686689	0.6991818231680521
0.3550974942663504	0.09793498596227299	-0.3886190361971208	-0.09404000063182433	0.22075331607690626	0.33166153681514077	-0.47188883191893494	0.1475741613495072	-0.28989070759156954	0.07709733163262716	-0.5479590423963068	0.8487751935167683	-0.20692071913570698	-0.36277096801106484	0.29740947552604535	-0.03923719841058042	-0.6683795337593436	0.15268445876221637	0.934242592118187	-0.1986351327700689	-0.48220373435856	0.6372162738522579	1.0917327679467426	-0.8150498989896919	0.49297910261242633	0.2560360919332475	-0.5094632766092075	0.4183559072718907	-0.2751832860780362	0.19079329291378916	-0.5584080845199749	0.34217469248410215	-0.11128350499668098	-0.8907301281278951	0.11445331625742686	-0.49636066998669115	-1.2352152879430405	-0.5452910062671272	-0.060647776518194176	-0.39673279706330583	-0.28362766227363395	0.3384926686120876	-0.05501045948995324	-0.6735695436332862	0.21096206740639434	0.1856441941502493	-0.7231340217629711	0.3189375357489109	-0.07177304887795519	0.7896146702965229
0.34222383511488685	0.09235194538408847	-0.37843072515386905	-0.09715815478602086	0.1447181516528458	0.3290449355003394	-0.48699026270460644	0.07915465368568707	-0.23602329431589056	0.1455255729467811	-0.5592398711814522	0.8237458385766898	-0.2727078873883336	-0.41587585155522583	0.3490164207360027	-0.073837280566831	-0.7400239201381213	0.18709947444920377	0.9456694493819937	-0.11357813529625813	-0.5008519014614856	0.587205834287298	1.038802579545858	-0.7609255741897755	0.48560264734130365	0.22711085020532162	-0.42433560498079037	0.3534539469386427	-0.31629446448744036	0.1587104704789078	-0.5867645800465058	0.3510746729520502	-0.11887394261266222	-0.8766281206071767	0.14395239406442817	-0.46023008529097975	-1.2621802356071985	-0.5463089375133644	-0.13632436336300918	-0.4358846714578527	-0.2908857585175754	0.33988293389973867	-0.048092819425708866	-0.7291473083441382	0.16054075441087692	0.1188256196872676	-0.7349855893921953	0.29180420069598634	-0.03847996593799917	0.7778518670843865
0.3297047493147153	0.07064100888623333	-0.40562081839187253	-0.10757763178267743	0.066254605988604	0.35090672462802686	-0.5100929254373243	0.057781340229437	-0.23594729949734244	0.11337583529424891	-0.574046584888669	0.798542694099846	-0.302385158444964	-0.47075345112695216	0.3981250656448096	-0.08398814931801961	-0.7301414475916301	0.24591769802262303	0.860958062946418	-0.09233109054637237	-0.5076316688438686	0.5668020951312213	1.0223916322157325	-0.7376806129581945	0.4800839111728033	0.22408912396257202	-0.42654968189960163	0.2438921684068752	-0.33851796540474355	0.1377898471697923	-0.6683637624296347	0.3570220398653664	-0.10847573002596114	-0.8437087013347673	0.11278662029403771	-0.44091763847322774	-1.2711653877452234	-0.5063662379025404	-0.18717999128331156	-0.4752615635718961	-0.2821864460065821	0.3284855513476493	0.0018513596206643306	-0.7372203895237622	0.1271006776395002	0.10129513486198227	-0.7034807199165748	0.3076345046485664	0.04247891035065797	0.7819830378299526
0.32668854968069316	0.06898813619923412	-0.44508164372802367	-0.07906948685859808	0.011359169841853266	0.32283235147265305	-0.469364973477827	0.03493061497024365	-0.2159751138731148	0.11303818236252197	-0.5847602306785727	0.8604554387596062	-0.3620352430009364	-0.4198314513335923	0.39924127592376396	-0.1402873634737027	-0.6776377755117492	0.19713616629683461	0.7986107916862845	-0.007898153649882254	-0.5370832693973467	0.5655377380961281	1.0194211039002883	-0.6580594161084198	0.4210400489568703	0.21911912651576584	-0.45537178187829735	0.2023628664653855	-0.39286315832911733	0.0849646071319315	-0.6923727160945529	0.38077844190880505	-0.06859806395474785	-0.7618051015351542	0.13615429909882912	-0.41924597899459554	-1.286178402196037	-0.49710776426691516	-0.17539684439613515	-0.3999864577921951	-0.30188399038975755	0.38384987413550953	-0.056821482653487944	-0.6991176599614429	0.054211620147359994	0.13591018202982477	-0.7411439956450536	0.29646950955458684	0.001660330511315422	0.6794950852853728
0.3376116369633632	0.019613204333368783	-0.5006152239070396	-0.0553854735242955	-0.018583742588844036	0.37528871256337715	-0.452160742913614	0.059708714003825804	-0.17657826798328108	0.11592816623463306	-0.5166117145268359	0.9006769010377136	-0.27339290841094	-0.46582952036132086	0.460791436772727	-0.14924169827579636	-0.719086735414922	0.24116466085647534	0.7311628499555927	0.018139416850432633	-0.6011200179504905	0.5951352151495926	1.0083281460670357	-0.5743102694707809	0.34177666136408774	0.19809384964635973	-0.43174383885455503	0.1350762483164528	-0.38979835973826255	0.019433733984225314	-0.7117640660357019	0.3141512610038403	-0.11534735935881849	-0.6996961214006583	0.14486277421249816	-0.3957421621891136	-1.2514116191274725	-0.46019059333219825	-0.11896183276560328	-0.3560399169515557	-0.31202263194696017	0.3326449918429096	-0.10864526591492644	-0.6676286702228353	0.058675590723204704	0.05413559692817597	-0.6485920894075267	0.3009624018037928	0.041751259860218944	0.6082727481105602
0.31249440242563564	-0.00087907820744541	-0.5235301607846706	-0.09670698315022369	-0.07153763402913108	0.41041601306278946	-0.44519951370446736	0.08132192672747227	-0.0954141697813453	0.09354346035772725	-0.5197527737438533	0.8998637549418431	-0.3182676672657868	-0.4380783374229648	0.47429744966430193	-0.1668383157651018	-0.7047679778297478	0.23870204060558006	0.7751635551041172	0.01955259569728881	-0.5915922033130009	0.5316647354195744	0.9245616333843072	-0.575224456221634	0.27588620994944907	0.22506256766225546	-0.36724412264473005	0.07690793133747338	-0.3938445165516144	-0.07490178318072618	-0.677018844282146	0.2827983447571869	-0.10555534938737594	-0.632455113985156	0.1950113671249556	-0.43874803137686336	-1.216236795805937	-0.3728364350439054	-0.1917406189782846	-0.3173918846102325	-0.27092645918886193	0.36447055811150875	-0.12170789258074477	-0.6896914543704994	0.046089035278705635	0.006065498802033442	-0.5707855604013312	0.31755648082245314	0.16041892043045589	0.5859863197845933
0.2762110822720916	-0.020764519205782393	-0.5501111561145977	-0.1285046205077703	-0.136858169337718	0.42634681678263514	-0.4523233248255153	0.0016161415353362907	-0.05716478520740479	0.02569221041193201	-0.5349129770790395	0.9441931218024067	-0.37278586012731646	-0.4320489829385501	0.48262224135370674	-0.17944448517459843	-0.7430704460623156	0.23578205320654252	0.758776075772351	0.03424360489580039	-0.5780552061852235	0.5413901145556681	0.903980948708622	-0.509579670256734	0.20118830054254483	0.19709220149107148	-0.3627080573264364	0.014731584690920724	-0.36350923723638534	-0.09890216851301427	-0.6971355105063111	0.27319854735170745	-0.09205740269530185	-0.627978059789436	0.21415821533423082	-0.4529562165249813	-1.1073825949093405	-0.3495513167558307	-0.23803406824535595	-0.30503978379543073	-0.29807402759036644	0.41350903573473463	-0.099910227985121	-0.5869840290836202	0.04777144746214408	-0.05614293033487183	-0.6051108262023008	0.287593543590457	0.18369119528844333	0.5023650369000663
0.19221284162288418	-0.039011748837060774	-0.5082004752580098	-0.1595473057439464	-0.21632507204473753	0.4306748866453323	-0.4552857140524429	-0.09708815793923731	-0.021108513287081798	-0.011333441977494196	-0.48514345761619637	0.9578571046095439	-0.378351492228662	-0.43359896113437707	0.4773345291639705	-0.1686493093889701	-0.7491544071176235	0.25015688780219897	0.7798521009351875	0.016788144496440394	-0.5342710985608612	0.5415021864383732	0.8870156507565582	-0.42619341387553106	0.1660125253872357	0.09766218625303007	-0.3472085269764853	-0.021002954280424358	-0.3743004167363768	-0.12796062835367078	-0.7241304132520063	0.22939926974126518	-0.09584008491433518	-0.6220829908091513	0.2655475055369858	-0.4144688523824982	-1.0815796156245001	-0.3706281138735434	-0.2406947301540578	-0.23065081749851216	-0.3511953130297087	0.39306610538531617	-0.09855967456730795	-0.5885844039414986	0.08895529116527409	-0.06897436265628112	-0.5144694004902958	0.2566818165182536	0.2712015137825853	0.4224141449416379
0.13606104066911565	-0.04839034062041753	-0.5109107597534518	-0.12439528016393835	-0.2860391934588178	0.44139235597270154	-0.43159404800479706	-0.18627921134773384	0.051384205760572434	-0.011832692099267933	-0.5205059324818117	0.9858831529476255	-0.3841194839790179	-0.43352110195235793	0.44193363780282524	-0.1463598925532706	-0.7735703866249068	0.20178437736829097	0.7761522194047719	0.019149071115250712	-0.5329411571784038	0.5314931012173272	0.9140680886907548	-0.3987189665881914	0.05849809968316726	0.06750581123193015	-0.30885404628374824	-0.07779771344077177	-0.39878580377176803	-0.0974063221893677	-0.7797511783060985	0.23235666273054364	-0.11599518397561015	-0.7142752698765558	0.32265057949784703	-0.3651453940209054	-1.009689310857104	-0.4278569513057298	-0.15303708436727398	-0.12621642517870515	-0.3267237462250106	0.43081702527614085	-0.0807243607910536	-0.5623429363193435	0.034115794196038676	-0.028083486177394534	-0.5034622620179905	0.1481909233603856	0.3164243655508544	0.34294121216588735
0.0545131202742896	-0.02324152838656568	-0.49961907735644717	-0.13637097791525815	-0.295116881866272	0.489655648309975	-0.43725133841116576	-0.19366570907842295	0.11313090249338069	-0.021002936819220264	-0.49960926977714093	1.0469694795262714	-0.4230312394309162	-0.4359136628779442	0.4305078068226488	-0.12715136535950908	-0.7732615305025311	0.15369543456623166	0.8110297601065455	-0.009419012032678047	-0.5709882349448583	0.5118861003862951	0.9562271870947576	-0.3808515644315989	0.007157447278072918	0.07961405195524887	-0.2738810368891942	-0.10157071222777232	-0.38497053606935683	-0.09850737882359487	-0.7988176361348508	0.30461619464560175	-0.15849998237371885	-0.7241098249626049	0.31336630839309115	-0.2648473828380286	-0.9000264053527258	-0.5054337939610536	-0.10499538377147297	-0.06044629331133587	-0.32628046222118373	0.40521327979706634	-0.11538224466216032	-0.5283592028617516	0.058002387842799694	-0.032193259076045005	-0.4536237355229855	0.0955597639182689	0.41713424569427326	0.26310404745874505
-0.006982828083446804	-0.02377582165817122	-0.4983351449646628	-0.09796333521569704	-0.27910632214011855	0.572701515359052	-0.3861817185911494	-0.250556701982702	0.1569099623948929	-0.03377338120747933	-0.522583164668427	1.0905670860004733	-0.42051798126779466	-0.39223521700075026	0.4135932782133465	-0.16069931539729884	-0.8101797138829492	0.14184358859225432	0.7302092110127283	-0.05153866330268232	-0.5903624800523753	0.4779432057730915	0.9293349048189548	-0.39493523490352045	-0.032036930538354505	0.041661610647813006	-0.24192558243371592	-0.11401511861527372	-0.27709062194873907	-0.09815418641562931	-0.799974828971626	0.34988656877643665	-0.15310938067065655	-0.7998163497800277	0.35196133135362107	-0.21822395902420597	-0.8874913074672252	-0.5695152356829509	-0.08557109868786655	0.031908763428182926	-0.3185511295182516	0.4387136093492662	-0.1564715102844934	-0.6003146684232832	0.0958934340560821	0.03805720155235516	-0.41716007273752653	0.026775597174482683	0.4615549152576762	0.1659915709323287
-0.10088629302304777	-0.025719363382110384	-0.504507269716821	-0.12734420928678364	-0.2883824000609549	0.6653752649464164	-0.370063259963237	-0.29405614893104637	0.12103864966418132	-0.04035483022937297	-0.5081378292528451	1.1454139702867017	-0.37760420331084915	-0.3535404275793809	0.3804394390544719	-0.061425385489454296	-0.8255164534208198	0.1324316172948918	0.6953261023131247	-0.10371478138316732	-0.6403919156114716	0.5020514610032601	0.9191190968040894	-0.369573279690248	-0.14626952066036297	0.0020446158380375444	-0.2921809831950827	-0.18802745032110207	-0.2671462907582849	-0.09771546728034611	-0.8071278075626014	0.31698440215555435	-0.14529128491354387	-0.8194204164954652	0.4118256407627598	-0.1879657514406487	-0.9171777291423432	-0.6092784457837274	0.005151739442353381	0.10599207007913783	-0.26342380588098074	0.3871507260725515	-0.13267293838554498	-0.5937004255074114	0.188932731856457	0.09997065749799103	-0.3659541651381953	0.014472054272256557	0.4941448321965116	0.06782429482207505
-0.1494503250439228	-0.019347181320668448	-0.4772712161807974	-0.14644852387715476	-0.29266230717683717	0.6209714370383955	-0.43780057265492084	-0.37438955112275835	0.11863036672099717	-0.03325972026547025	-0.5071841653241284	1.1357004175871157	-0.35423341392509483	-0.2700544369275516	0.3557038102605241	-0.03292257831045248	-0.7939191870790988	0.08092403718876912	0.7166218380189597	-0.14568317420449156	-0.6940094688236359	0.49781721057186185	0.8736511822425092	-0.37889086198823113	-0.19080718908929792	0.00395699618043611	-0.2770911381586633	-0.1933549016906277	-0.25055914249693834	-0.10018729494186948	-0.7966682393528941	0.35700994587623347	-0.09593479996207406	-0.8444279787465205	0.43806727950562674	-0.1544319087090533	-0.8781171782937773	-0.7179744023165611	0.08398694779728266	0.26156858397234806	-0.21188854859288137	0.39858772965082895	-0.1508135735332158	-0.5516069754411661	0.2790349634221118	0.12017825323874609	-0.3117046654400101	-0.031808844648530135	0.4574819635896727	-0.015385615558889457
-0.23998712037734782	-0.034680252730758955	-0.472581101262492	-0.16571704261692238	-0.27356448831741204	0.6843635707013827	-0.4840493563088672	-0.44240918709653415	0.07983663285532618	-0.009979411869973259	-0.4998592668938343	1.0795908366248688	-0.32851948292422495	-0.25495357917044315	0.37440438832699774	-0.024109524817842294	-0.8165754001017413	0.07290517348248293	0.7287956421918488	-0.1944490157697168	-0.6957324540106866	0.5034406308640766	0.8493482978764166	-0.4144227294780185	-0.24268932044591884	0.04522848045843626	-0.22519448174569429	-0.24605563608913736	-0.16479658838184022	-0.13878065461846997	-0.7940582476165148	0.3564467803799486	-0.07386370756913536	-0.868676519129151	0.4479204440775992	-0.12234442662840342	-0.8525123740840493	-0.7931646571348565	0.08128727439793272	0.29270259289769507	-0.15815458854076606	0.36037308109562616	-0.10075675590488568	-0.441468182373448	0.4049057168331278	0.08053676590588318	-0.24235757537381675	-0.11545325666063647	0.52848962016539	0.018506689820812945
-0.28158147294532193	0.03936061172611431	-0.45465534544156894	-0.19323498511197254	-0.3070897827886715	0.6815200776806197	-0.501847502894784	-0.5479260498013654	0.06799344207897962	0.015187425228653104	-0.5132802285326917	1.0863792200769242	-0.3568247161549113	-0.1839156438735114	0.3496910900411562	0.015062596704111263	-0.806227175556636	0.050414988106557854	0.6515806368366175	-0.192615822227145	-0.6930071159989397	0.5327160072489698	0.8499203315814858	-0.4701514555354832	-0.25428270813710724	0.031196826695323126	-0.21849499654397936	-0.22025253292667274	-0.1656159020725855	-0.0901172658094105	-0.7493542745871452	0.3875827412590902	0.014532794095247298	-0.9132631862427611	0.37390687689071445	-0.1924671710912068	-0.8338127465645758	-0.9011651602908298	0.016953944951750517	0.3147033181391478	-0.12650137086239316	0.38449742165067113	-0.07357017829124549	-0.4038817156650822	0.43995626816354816	0.0710598750968781	-0.21323600498561507	-0.28154102543576826	0.5752088126344328	-0.008309110909155763
-0.2989362821765331	0.023732111744537668	-0.46002542866608354	-0.18281341878062368	-0.34592802539393414	0.6438517602605376	-0.5171823524396257	-0.6036019815309818	0.10999117354286643	0.03382968475945257	-0.47355191900886623	1.0977101182281976	-0.3312996425698834	-0.19606951266269984	0.3144900811770292	0.012686356016348977	-0.8021653278634522	-0.0012569607485109935	0.592057679447913	-0.22252837521875496	-0.7151076143521922	0.5325475426622776	0.9558201827405461	-0.5043824495520075	-0.25194290654406154	-0.04686724411855152	-0.25438306092349494	-0.2638618944254733	-0.13030733012323287	0.029125683062519336	-0.8053912015880977	0.41284342660151135	0.05632905816193823	-0.997479809682998	0.3230562847507629	-0.18686376992982973	-0.8132239706078638	-1.0641779679325425	0.015289529204640894	0.29878050402977185	-0.15128562172302168	0.3922075628623728	-0.04475779723774323	-0.38022583214614836	0.5284130678878343	0.03819760363902659	-0.21332799217433904	-0.36487021142677223	0.6300665100097834	-0.11128474429156321
-0.28826119736985745	0.01837857574452479	-0.44602965020380647	-0.21843130805752672	-0.40360427955651695	0.6736532848103443	-0.5596785987748093	-0.571224636534492	0.09809655026459717	0.03422260557335425	-0.4508307792859528	1.0354579899457959	-0.3048708465546423	-0.1627296720910485	0.3487564903617112	0.0024069862600644932	-0.7508741279442335	-0.024924493065559543	0.5207556491611511	-0.2417684498908271	-0.8029800304981208	0.47700509139639824	0.9612031122757545	-0.5704723955613134	-0.2308975232995513	-0.040348895023295264	-0.19148035619684106	-0.2951873898095446	-0.05546310542121978	0.09974381785441218	-0.7937901956948646	0.4615300463738931	0.11334935858165043	-1.070744857813218	0.26697327831726647	-0.14157149936856542	-0.8619168669076964	-1.0751218213191112	0.09082175536968508	0.28324888712411156	-0.12438825227094133	0.3708643666862893	-0.030629139470019457	-0.38807404790033806	0.5626236031616778	0.13342178424822718	-0.16297769043271565	-0.37916943051032437	0.619262413918971	-0.20333816469896554
-0.22751579845026537	0.08524337630717468	-0.43934227427658346	-0.20842515062386396	-0.4057953823749025	0.6701450765653665	-0.5073483834177581	-0.535351949260062	0.09410591562814119	0.04144020243145379	-0.449830091370918	0.9933957388644454	-0.285824121263353	-0.16587596542214766	0.34305639725584014	0.005529664743578156	-0.7524642472588348	-0.026492883802381868	0.5248554587643763	-0.2523812605779644	-0.8550942546806765	0.4777653163236558	0.9970378929974748	-0.6412065132191773	-0.2317582198045461	0.019767342172786317	-0.2361827678019778	-0.3308010756190062	-0.011227513667385763	0.16585847581533472	-0.7772424655603654	0.5205281954179054	0.17461368243208758	-1.1114828869983657	0.10306167951545661	-0.12575777640531965	-0.8284309850970946	-1.0767507273280637	0.12061217039472212	0.24086396200399177	-0.0357883783590168	0.3986755035740691	0.0250239880784505	-0.3316257918562451	0.5151200778315626	0.09757275958273083	-0.16956516434635996	-0.43752292108565455	0.5518063187783873	-0.2029992385022766
-0.22647930827637408	0.1064217066818646	-0.30165374599488587	-0.23101570976897207	-0.44156863366292465	0.6408259702274057	-0.4755970158105075	-0.5369871099374126	0.03115542360404259	0.03149815825504565	-0.4197381181451699	0.9616873071207739	-0.30003554039388597	-0.13877996056003736	0.42206567945122997	-0.0015245658225811753	-0.7037845013177831	-0.05085919535914546	0.5496610216746501	-0.34392558106865057	-0.9005069639869383	0.48260791601711056	0.973535212797275	-0.6473552205237322	-0.2191429898329226	0.03740569416152841	-0.2836602437774914	-0.302764921183574	0.06082912665195023	0.21385225279313785	-0.7586066910642069	0.5565452744233926	0.252129003695513	-1.03126132706725	0.005125357654344453	-0.10609868914520315	-0.8265183312032642	-1.040678658073921	0.09955043667609337	0.20157667203046742	0.00737960095073438	0.3644965373513785	0.110230997497261	-0.2907092291480055	0.45099414162380436	0.0763365082949238	-0.09556496373688483	-0.44651882641184715	0.5390222967343881	-0.21248690806245799
-0.16592056811438466	0.13222895079355465	-0.275595038914699	-0.21467795523042926	-0.46916185156071766	0.6137326011747408	-0.47279601001521526	-0.5667953932012604	0.0226980190435566	0.004888106453303357	-0.4873232505774653	0.9413894646897679	-0.28410679946310374	-0.08114291548281766	0.4500021339378705	-0.06998808917677399	-0.7186610840368182	-0.08754166751663287	0.563403065693891	-0.3606697383133949	-0.9378887810473951	0.43896425591423444	1.0330326635189453	-0.6342519550904773	-0.1773418394408098	0.056087057485768164	-0.29690396859106816	-0.33225004276072995	0.09747643400853022	0.2786412394645158	-0.7404444168465298	0.5697116071293955	0.338513481493721	-1.0550606708027341	-0.10541165957962599	-0.18175670477437764	-0.7814730252957846	-1.0138108905971035	0.09782007027144209	0.2073713467166686	0.08217197257942332	0.3792519169611637	0.1827666964933755	-0.3216467008821174	0.26112471882585675	0.05814044332405836	-0.010027907862484614	-0.53332607263415	0.45588003767582846	-0.2090540956107944
-0.14892306692069399	0.11204310768772581	-0.22548963692113583	-0.2136796921832706	-0.5046506104687676	0.5691909423189181	-0.4890198595789503	-0.5079583638288583	0.09893582319342879	0.02493641112973926	-0.48640959628172825	0.9086658445748755	-0.2905069622933699	-0.11510498972771718	0.47830569980450316	-0.057139050837212935	-0.748788763767852	-0.07850726456677905	0.6202865945791591	-0.3528969374249321	-0.9881153351269442	0.3527714585832729	1.061988865244945	-0.6345164772614116	-0.15715250754964957	0.05810360058124782	-0.3532603356833791	-0.3191474797117061	0.07120239265697278	0.3508671925362984	-0.7691708109342589	0.5372985584257991	0.3876311266664788	-1.047753354846802	-0.21881867093795843	-0.15546474197766266	-0.6811275168962287	-0.9575438097847249	0.10108057576664123	0.1813321638531658	0.07392852731111325	0.3562682906091459	0.19434900709843564	-0.26775237283461145	0.07928062527450042	0.014484865637097402	-0.007913011362021365	-0.6011251958262753	0.41099320068777717	-0.22420576126973848
-0.09134077940664362	0.12917347169123697	-0.1586396206244386	-0.19547825109901293	-0.4769230218200504	0.4856902232475558	-0.5196017055262184	-0.44500517966831366	0.08750022730193413	-0.04425441544975111	-0.492404384547945	0.8794238572387856	-0.3375188128902538	-0.05753705887090617	0.5121982060921287	-0.1244934503670508	-0.7088381468413889	-0.07176166188767168	0.6012808968385526	-0.3131668165115043	-1.0246064007072777	0.26762908242326844	1.0830195244220153	-0.6623724986577739	-0.15021836635058	0.12130957173060442	-0.34283008439171436	-0.23834733041090445	0.07029173277498894	0.46583644311044975	-0.7365431165313441	0.5149866765534921	0.46879474002009225	-1.0907034321149576	-0.3504715126898713	-0.14764214375849566	-0.6181782285622767	-0.985880942039689	0.06830449622815286	0.12369210411528164	0.06513895135396185	0.4582631239208553	0.1763006143131485	-0.19149959724740656	-0.07993331373409215	0.0437175650945727	0.05165125956610417	-0.6740613037687458	0.40322171429511255	-0.21209724001964575
-0.03600811767304468	0.1642589133744042	-0.08882888388474823	-0.2001302689152003	-0.46650295056283325	0.5563516877477166	-0.46046042252164376	-0.414349033713407	0.10701215797304794	-0.035449079305887414	-0.4975729495515099	0.8955758632795108	-0.3637946106393678	-0.028993655600754474	0.5107877438282468	-0.12444244843741654	-0.7582575447704231	-0.13044610608185506	0.5619315910212798	-0.27682522974130935	-1.0230841377745141	0.18776172174279182	1.089088866334921	-0.6856219033002582	-0.15279096062911512	0.1122835546751029	-0.33504940827528945	-0.16741894011054959	0.11178700105899472	0.5642824912581289	-0.7164927146281947	0.386592159673623	0.4605674752567503	-1.1103246673983018	-0.4683524388188783	-0.15353520319056133	-0.5747345293564703	-0.9039815109766604	0.025742289247081124	-0.0018332419652598575	0.07738258094159196	0.46201806780483157	0.19553369811946603	-0.18052224243139398	-0.18892785896005743	0.02716981910585774	0.07366734537149758	-0.6930276897136112	0.32995962680061497	-0.20231818715166341
0.06011744405228214	0.1619142210299221	-0.04003160541908406	-0.15236456635764364	-0.4991660560825212	0.5503386864944814	-0.40414981276905104	-0.35743699265829904	0.22289628861663652	-0.09528698903940132	-0.5133704456351269	0.8601688017983143	-0.3438963406463773	-0.0003178791021774541	0.43039454605087313	-0.12181931856298153	-0.8324730206869873	-0.13859266424024114	0.5508971052617965	-0.2422418982520655	-1.0797324311402416	0.09002375831839297	1.13277845727305	-0.6816917426243723	-0.1628036533103764	0.02277441140785267	-0.3293234873957672	-0.060872683065898624	0.10738208472591285	0.6707867708308571	-0.720384839883546	0.33405280397628495	0.48268871400551944	-1.133241839802068	-0.5212725833152848	-0.18751755075728438	-0.5805909089954147	-0.8996387099610488	0.07924636702636363	-0.02775591182614079	0.10920642406594487	0.4449871952703752	0.17421364146514817	-0.2808773764791427	-0.314388199001125	0.06476454254940002	0.0035193564567168488	-0.7258814072627591	0.3190187427024126	-0.17008406054378888
0.0793720467353127	0.09090285358939748	0.05443320778238282	-0.11599864258852047	-0.5272832203177327	0.509313052570554	-0.4079716349948851	-0.30054625880818386	0.3056845823689115	-0.10361967262188461	-0.4925564946748227	0.8087240866492447	-0.3811674901622158	0.00987864518422307	0.3766920103356023	-0.15443069347938904	-0.8242165249726682	-0.1675054303519429	0.6139364919095106	-0.23789806165420496	-1.106068060374899	0.007247402730530516	1.1062240851920073	-0.6912358335843198	-0.1408453156048689	8.36626929945905e-05	-0.3375845403033878	-0.008876595036810254	0.13509425261656863	0.7648132551630435	-0.7477531629305787	0.24680913860675568	0.47118982048002983	-1.1839434476764816	-0.5706295822404319	-0.08695468950842208	-0.5886881699963463	-0.8828105176746897	0.10272899289025991	-0.07531576097554141	0.11187916826787306	0.4235434427098547	0.21300678464766215	-0.28553319771735675	-0.3751532974597357	0.13603088387767784	-0.003958679916969487	-0.6904897788546219	0.4116192140060976	-0.17932428068704875
0.10600036773815683	0.08845819326001014	0.11241292851666793	-0.12709766252583854	-0.515086703337432	0.5753556466655982	-0.3794672449763577	-0.28569560106721065	0.2721326336982498	-0.10191261499436602	-0.5336606507283731	0.7770199801507643	-0.3611294807483714	0.05607712904644581	0.36860437842207855	-0.17390876060483604	-0.8482814591630815	-0.13995912789275375	0.65300885612036	-0.22715317938775378	-1.1782203031157368	-0.06911025848155396	1.023362127279011	-0.6551940033829521	-0.1851401723937863	0.002374488458209531	-0.2872132004437212	0.06338508140289108	0.13670348981246572	0.7825506143750431	-0.7088803516809679	0.11087932467671116	0.45624049723004995	-1.2235408563403871	-0.5989831924864384	-0.033527271731108234	-0.5336358578030029	-0.8389433391471552	0.1655781530898161	-0.010498111949872602	0.1278378954921626	0.3313730740387554	0.20577097486578527	-0.29078480907007936	-0.43284858126342307	0.14286882161840536	0.06230752022334736	-0.695794724028997	0.437134009306355	-0.18827432940006666
0.14440457699065148	0.08469661589657293	0.13293161750777735	-0.04791625825975559	-0.4946372483499359	0.6052381877122189	-0.3238033123835319	-0.24045815973231544	0.33642754714496786	-0.07966897063477889	-0.5553687827088629	0.7373713580857212	-0.32032179155172763	0.10815348017713858	0.29327145851099723	-0.2516085062612421	-0.8678568936481765	-0.1723430139329695	0.6663540609798757	-0.19481141571034571	-1.1178737780075971	-0.18648814010807824	0.9844100588585512	-0.6380926157837197	-0.2204252224645032	-0.04539882731905701	-0.3570476837902918	0.14854564074201726	0.09449071494247104	0.8293918980046486	-0.6692374899393174	0.002746436068046182	0.4958186269627921	-1.2279170257488645	-0.577293830985222	-0.1099586289235361	-0.4816121172280624	-0.8481284370071791	0.12947980917766921	0.057138131816049875	0.1911407890782864	0.25536453933659686	0.21420635939648758	-0.31333687872214344	-0.45692433099616625	0.10093580250588927	0.045139475446690634	-0.7591563929390157	0.526972510778563	-0.09305697634790289
0.1140720564515851	-0.012043498854561453	0.15194945484991162	0.00786134054618436	-0.46053790253792554	0.6385777030736142	-0.2937661810284122	-0.2041482106168313	0.357175484360179	-0.06962516717805782	-0.5492670901340113	0.7562936540461855	-0.26322519370078357	0.1837703808492869	0.2298330385896563	-0.2225788525754692	-0.8698122385977547	-0.251918615306486	0.6618950227165619	-0.14130107333899836	-1.1205493501711732	-0.2490918678605679	0.8831518256458113	-0.6092252445834478	-0.17981441495170314	-0.07925516900193993	-0.3038191348867425	0.18814926001479296	0.08588262846554737	0.8768923759031848	-0.6581599374281	-0.08228829577754065	0.4788733156304129	-1.2232620356854695	-0.523119560652082	-0.10482881850577493	-0.45058686287748284	-0.8295068445515474	0.04531475372120382	0.054468743527228004	0.2269009095367378	0.1626961764118537	0.2002310619768905	-0.34682359582582223	-0.41987496688865933	0.13482941177407687	0.05278610352805539	-0.7358637156547948	0.5526964444250679	-0.12333593694123501
0.11903732518177794	-0.04009154248577547	0.1445343996315884	0.031016875105324325	-0.4293212284864577	0.6848818764112672	-0.27612901709305837	-0.15814592265652852	0.43218096356598246	-0.05090034248269317	-0.5099524027195198	0.7437990279388514	-0.20138438630083583	0.2140984881896162	0.13445959059498755	-0.24031900896153985	-0.895558672710853	-0.17920442156470867	0.5933090617719586	-0.10532498701334939	-1.164611574524044	-0.29952163199746035	0.8949977051730358	-0.6016027591986313	-0.16807231409682863	-0.05655522427591014	-0.3076572818964266	0.23380227262623549	0.027590682313160503	0.8733213579002534	-0.6090196144453506	-0.17197243471894677	0.4830855042812021	-1.2636189330368666	-0.5419201657140589	-0.16931653002380517	-0.38403357710098707	-0.7924682427862172	0.022271845482908847	0.05564868132708602	0.2133690190534419	0.18618460103107676	0.09959190250425823	-0.34218586010574165	-0.3742339953117564	0.2353342717072981	-0.03483400995574713	-0.7641244550314091	0.5589438045345724	-0.15950728594268887
0.15202784555227455	-0.06776854665622653	0.16072867273959174	0.04670654962563413	-0.47639829228979413	0.725289635865243	-0.2568316450912655	-0.13802982712257025	0.4668160829251322	-0.06010489592287227	-0.4760172394690142	0.7176875819719412	-0.20498441777025628	0.2531962398896598	0.06609361535042854	-0.20728070893516276	-0.8721171778549092	-0.16506676304274231	0.5792419527364647	-0.09857882488897234	-1.1563467827918386	-0.3289394970519619	0.8293202337894314	-0.6058774655593474	-0.17961747418417656	-0.08865471268358541	-0.2870444589984242	0.27933059425719553	0.02165411389275968	0.8495982082614164	-0.5982348760911291	-0.30416513465284317	0.4978998191235518	-1.2876711371002671	-0.5678288518055845	-0.15066755721796649	-0.39484678297261516	-0.7432878123568394	-0.03423062584563337	0.01706556143022695	0.20548728680444084	0.169352416741041	0.07823728676688253	-0.3357791749550466	-0.18493998425633631	0.2486728942541685	-0.09665954804610699	-0.6785996838518306	0.6022716298187091	-0.20304125722709268
0.1674597906223785	-0.011629037520803664	0.1662698827451128	0.03292361248016507	-0.42937338332782504	0.7462815959461795	-0.19880814532464758	-0.16188450600058113	0.4315669056503852	-0.08656901151123285	-0.4728816446915641	0.6715630487574068	-0.16596122543260555	0.24506073774615622	0.027309717209648775	-0.16203818140476134	-0.8538095517485786	-0.16930239211163495	0.5577763254853683	-0.09853174054697104	-1.1515530159641918	-0.27582148995852035	0.765748274100616	-0.5897625549583877	-0.19797732220820222	-0.09452959259767342	-0.2445154787308792	0.2971422954336193	-0.007603977760083039	0.8453984881271179	-0.5551323622584696	-0.36218720197367393	0.4668036850130962	-1.2646682670895713	-0.5631874190556372	-0.24895515169265242	-0.43249706905122914	-0.7969774300329506	-0.09061787913983702	0.006926180187061104	0.30108695330219737	0.12059003721069195	0.08093166553562134	-0.3239245435115431	-0.04170571814464405	0.292242503129721	-0.12860417657918838	-0.607333089533294	0.6667068432651766	-0.2609071455638722
0.1931483136213263	0.006998768399783623	0.14140059385049203	0.059119690854801066	-0.4865732145206785	0.7474479643687817	-0.09531076969207745	-0.2400895040690386	0.46066604920047605	-0.017718905875304357	-0.4846698317875625	0.606536945209364	-0.14359747084311683	0.1754315362650931	-0.09488184517295532	-0.1354492854035812	-0.8868924537431873	-0.1523527953424066	0.5267558164242332	-0.0667033139082343	-1.075505537364739	-0.2931695260553579	0.7915390380876642	-0.5095404797937454	-0.22801039077472235	-0.11704453521660221	-0.22798446871907183	0.2664449950391723	0.02023910099114511	0.8076385713235178	-0.5709690947639361	-0.42549990149807143	0.44189995494940676	-1.229515624302589	-0.506295687825592	-0.305262053558151	-0.3619614259150829	-0.7476728142716883	-0.11831352243211157	0.060903083814905244	0.28887615618674867	0.035268259590419467	0.04301752450326857	-0.3641511475729099	0.014449094917287537	0.2855349051998396	-0.21878348983215562	-0.5647116402467862	0.6240944759920393	-0.2806857863810621
0.18024947843912098	-0.01924185086764415	0.11897234982996556	0.10066983339136623	-0.48739337212344924	0.7147328637685432	-0.07804232047983568	-0.2514524832177569	0.4771263180907706	0.004056361437573897	-0.43734951388038645	0.5283779989636151	-0.11965308573060796	0.11335404449029465	-0.13510317713682526	-0.13692889973196332	-0.8547208295556397	-0.06610818749718646	0.5446117093555177	-0.09560616319646717	-1.068127950580947	-0.2779351665589239	0.808667643012358	-0.40768364986963207	-0.21345478532562107	-0.14149183528564468	-0.214875899690193	0.26832866503142266	-0.00571483640681873	0.713848937792048	-0.5371077950309907	-0.4149490100615245	0.3754868158649954	-1.2164409299418124	-0.4728348876190626	-0.3539726196684832	-0.3868839873785138	-0.7823538862485929	-0.1776190923225304	0.12689785565244366	0.34084724515379816	-0.012961562402246829	0.03998653037133899	-0.3280161017438957	-0.015150351686156294	0.3121126489335037	-0.21848201303457787	-0.5993017595175029	0.7169219264741276	-0.3717754311949723
0.14899744102752172	-0.014550157449236118	0.13250737153692616	0.0889227685506834	-0.45299496267712236	0.6940394219715383	-0.08333721788091397	-0.2930209620151867	0.4241938114259184	0.018208416557453887	-0.4432624249711877	0.4578961970317149	-0.0890052532921122	0.056747100367276426	-0.13724331999407913	-0.08281243999359093	-0.7454738341016186	-0.06376681558422087	0.579308793899003	-0.12446333243319965	-1.07644273696982	-0.25972147392706335	0.7198577899889935	-0.4035988238642555	-0.1662965910288768	-0.09242578048837963	-0.2229908441899812	0.2552297580764754	-0.0013786009523577448	0.6688618230944684	-0.5633671753980731	-0.445988960849735	0.3482335080288862	-1.1863410589320282	-0.4336315640550466	-0.382587376258405	-0.3317445004189826	-0.7722927147336273	-0.27071818434258316	0.13096863350696722	0.2962071689565066	0.02460187116093426	0.030184033745605167	-0.2664780365253652	0.03323796477279048	0.3179036099050761	-0.1191647762790217	-0.4823366217298549	0.7328312044715833	-0.41427331375236776
0.185148076256953	0.036638991772816744	0.09916393814989724	0.07057867331199999	-0.41350935994796406	0.7125210382070525	-0.04604767779626112	-0.28482174660836	0.3399796834360132	-0.005534704622307704	-0.4928876633587527	0.35614369001943896	-0.07163325691962143	0.027276201168693136	-0.1366547942913683	-0.05648982254168382	-0.7474041931108415	-0.0592306952758066	0.5772986538819038	-0.12585309741388595	-1.05757257986278	-0.30092236486250257	0.7718496471451977	-0.3794225971792514	-0.17824975026901974	-0.06027716701418586	-0.20017235261059793	0.22305231779518336	0.026908892274746705	0.5813978417348089	-0.5186352833103729	-0.5128540593186641	0.33759349581823056	-1.0806105601047853	-0.39201171708475796	-0.4525607980741581	-0.30874084148763487	-0.7599722055811247	-0.289510908044648	0.18371173228083057	0.28184916693892087	0.02289442283249117	-0.01422954710951505	-0.2601839408199438	0.08227720070408867	0.25269137927692953	-0.11823211001061554	-0.4641467751786448	0.616528951265608	-0.42361116328454385
0.1445983216361238	0.11174922418902082	0.08081929521444692	0.15177460882136665	-0.4216061041643814	0.6834964923368634	-0.03288190369891239	-0.2967990511192546	0.3548244552429075	0.0018319462235317865	-0.49247713491704115	0.20849522418847952	-0.02694349604401324	0.007453442711451944	-0.11642310401867215	-0.009185056922750087	-0.7396000495441502	-0.07748456604371323	0.5294483941184	-0.08641330679299872	-0.9921417011353799	-0.34530536751272645	0.8022690793459709	-0.3479808087003572	-0.14442143341630012	-0.05847155349369522	-0.24990976442402757	0.19933688628718604	0.045779159817925776	0.541722982208207	-0.5354525076581266	-0.5137313211818701	0.3291180776298151	-1.0539935742845299	-0.3781688937166551	-0.48430546144547104	-0.2844604980853861	-0.714948136520398	-0.30530220614391596	0.1758898839597447	0.23884734062027918	0.058711324119241605	-0.012666204441853651	-0.2515437844782857	0.0749897676233639	0.2583523792884027	-0.22018695697384114	-0.540071110393516	0.497686448881414	-0.38967939064839685
0.1626418605591136	0.15396437758296874	0.13204075055271175	0.1047406913505015	-0.42854702979951725	0.6185265653668128	-0.04239815569901467	-0.34319554395976276	0.3391797431833334	0.05156239709423677	-0.4838489159860336	0.12960143655979425	-0.01912773127275675	-0.06795412149869996	-0.08478930417660038	0.08082376777871349	-0.6877189923616398	-0.0680167591193391	0.5791637210412212	-0.03348732819023094	-0.9775066520288963	-0.25684689755272233	0.8686475331512369	-0.297574874748107	-0.11308066358038411	-0.06500250779167871	-0.1980437421381062	0.14765974385819466	0.030561320228901557	0.5658328192998177	-0.516107959789863	-0.5691876829725805	0.249052685254724	-0.9630303779515501	-0.37840998005032506	-0.5665887990683177	-0.3146108039126272	-0.6454516815328563	-0.28614122067698516	0.1746481463698831	0.18981708462407165	0.08160294744081106	0.007812137122058022	-0.23278518063439596	0.01583877333098281	0.2905145042585563	-0.2689079163333211	-0.442414661562578	0.36901664218752867	-0.4816811397928058
0.2064196967551765	0.18227481719516872	0.1172791991498334	0.06795049217932418	-0.46007817994676675	0.588855846641122	-0.0405429642610608	-0.41187803477577833	0.33211592863811845	0.08899282393349076	-0.5104125502595761	-0.07361231663860632	-0.0493078301284867	-0.11667302191571823	-0.0017520873079500566	0.14186588220594717	-0.6407917138887778	0.0016031975023067524	0.5845551337985417	-0.0802287313867595	-0.9636576973958544	-0.22546640524774686	0.9311657801158642	-0.3138870947879351	-0.12431111464380226	-0.03791522287387594	-0.19642290154857966	0.12085626625794244	-0.007683156912625266	0.560924890153598	-0.47348523091997735	-0.5535786956569193	0.2204303240230338	-0.8715155570878219	-0.38705884245785394	-0.607569004287736	-0.30253322992834697	-0.6581596313334073	-0.24154097070671324	0.18644042268110228	0.15889893946362338	0.13667021994789427	0.01528495578111268	-0.2122645674517282	-0.007101682875323159	0.2393611672166327	-0.3156935858327684	-0.41891707528006766	0.3443152179729287	-0.46127884813903713
0.224190028015841	0.1962653624338444	0.11261711810625392	0.11207657370253625	-0.43880304633046696	0.6222986016370725	-0.056245605283942714	-0.42293058068458744	0.34676594929830584	0.06686686286135501	-0.5354522238721418	-0.13334525622207227	0.0007980879118537065	-0.16820053143193386	0.037378232535237844	0.1502454903618033	-0.5923141419094564	-0.014036282837782344	0.6958281236033146	-0.05257150660593531	-0.904876794430724	-0.21033462515136897	0.9202132407623596	-0.34034376933143606	-0.09698574823466079	-0.06944170291922265	-0.1727552702600889	0.10090762829007272	-0.049109868852694125	0.5094833631119591	-0.4699311695485259	-0.5214647183933051	0.19602725507071325	-0.8006133266320299	-0.33884038346974477	-0.6316049279913166	-0.31643958131925887	-0.7245851407037222	-0.18701444814658177	0.1736280720854887	0.13171488048378435	0.05874638765326053	0.06462331198130786	-0.24667426517059216	-0.07291315510876975	0.2030386094259987	-0.26542772700683775	-0.3568373632868137	0.36763702581540164	-0.47253079834901257
0.21163490266863233	0.2047271666349011	0.09701277688993264	0.11294127734628372	-0.4080829358743444	0.6274962037103099	-0.01030893351118108	-0.4392026038601122	0.3913901287292953	0.12506896372811735	-0.5441057799191225	-0.15586971117732779	0.12439527029233141	-0.21717559739109085	0.04425005249715242	0.22149463911384198	-0.5605564950706888	0.00961684292569549	0.6529746911508126	-0.01688613077888968	-0.8190667436755165	-0.15768292494176508	0.9792769073379792	-0.37150169662353855	-0.10088949724432691	-0.03974701546310477	-0.12657505037322553	0.07737087138313334	-0.08811064513450031	0.554953875714269	-0.484160830083937	-0.5165086466148573	0.07968849883686721	-0.7519467646110819	-0.28632033435685605	-0.7251361971897252	-0.246500201615395	-0.7799419906229051	-0.1616409945748138	0.13190349812002494	0.1436032342848396	0.10194450811594255	0.10596431472807619	-0.19278656761974852	-0.1866528762148723	0.26074042708424844	-0.23398869712257037	-0.33214216585781187	0.28304361287781676	-0.44936782297919386
0.22457458483048623	0.15741117744623653	0.1355077398884598	0.14603616330122887	-0.4202282069037276	0.6173032439696566	-0.0562248853853989	-0.43406912178193446	0.3954616629547275	0.15309395699581224	-0.5550783745712647	-0.13117126948930957	0.17880428629855513	-0.2289256609529243	0.06395717685824123	0.19254323322556144	-0.4763817310549709	0.05471559707584596	0.6473249445055353	0.012618801292928378	-0.7527943759374708	-0.19642791492368109	1.021399044781067	-0.3817159260156446	-0.09406123817833426	-0.05578723657466204	-0.09044792215661583	0.08194384828147724	-0.09052998045447387	0.5112642414620695	-0.46171912608077026	-0.5029735569654348	0.0644587138066399	-0.6931649466057055	-0.30607724017569404	-0.7439705967793274	-0.2160980158243575	-0.755358260771533	-0.09119465396878916	0.10059938111744889	0.13215310350421208	0.1474823253660281	0.11826162378566685	-0.23282132587106527	-0.2186853050418951	0.23950634282271205	-0.20684152034097494	-0.33904543143025095	0.33548985346997273	-0.4289338360661681
0.1981837180996317	0.11443409005755065	0.1710914708146834	0.1594080668616611	-0.3855010595167877	0.6139297004195525	-0.09165599881139681	-0.3936421975401231	0.4352186572463874	0.16474905061365105	-0.5615725132605311	-0.1631828001959684	0.3156667463463985	-0.26208976060557665	0.16902489064241294	0.18535664383230713	-0.37493123938385364	0.05337876508465358	0.5955661623785898	0.0032443088004294658	-0.7711117545958005	-0.16945153425836987	0.988289015380982	-0.4794536742547493	-0.004083740005936853	-0.08171508186231033	-0.04394287210407086	0.09271998542267026	-0.18877252892899316	0.3973947425204013	-0.45802680165488996	-0.3945276463529031	0.004985661986810762	-0.6285389688327331	-0.3519571868272914	-0.747866516388874	-0.26413459635576847	-0.8621269975147342	-0.0800227802524031	0.07630692625498858	0.15139138106195532	0.08404280164027228	0.17816861402629655	-0.24280525426980062	-0.18263393415619814	0.2716603149247995	-0.1538123693070116	-0.3432664208435445	0.3627504127646129	-0.4197344735092118
0.21309272529283235	0.12714374332122422	0.17047891158125858	0.16893346662683476	-0.3588304427783645	0.6124482799360057	-0.07969785051371589	-0.3740306855480985	0.45335938422838923	0.16231637416593853	-0.6287741513239584	-0.13172255457634122	0.4227119872985621	-0.2610630793982677	0.19725484841714042	0.201769341435234	-0.3444126995203022	0.019412450103426786	0.5180341921182364	0.0887454717060773	-0.7245438483886235	-0.15035846501220268	0.9806239219366846	-0.5145993931919557	-0.031209717834798555	-0.05796849016846004	0.004791548862941844	0.08471287252558284	-0.20212964597980504	0.36742811372290757	-0.49018675336106166	-0.39249618468102876	0.060620228638647376	-0.6428752417218694	-0.33267693165669787	-0.7960850178419611	-0.22710811642651385	-0.8686022739263144	0.06387174574034875	0.07289305448125502	0.14463771568195022	0.09315694199649424	0.1906689382617781	-0.2453438057060346	-0.09364557548440632	0.345119929303105	-0.15854231966821225	-0.3502793689988479	0.32443190498077484	-0.35837647342099055
0.19895667414754403	0.16047419543815972	0.1676074418414742	0.19583681113103524	-0.3381317777646513	0.6885543142378397	-0.07770356390040664	-0.32389226324725245	0.510627936541549	0.1946008768533757	-0.6061274372679594	-0.08335531655545111	0.5135299778629043	-0.2703268961124486	0.2179417659288258	0.19785963046258753	-0.29181400831660653	0.11906364526849197	0.41418005565257393	0.16419836518518655	-0.6368138540918601	-0.18556531770304316	1.020418501235634	-0.5146571879519917	-0.06621640036209939	-0.08158965883716454	0.08852213820933626	0.020889822123332402	-0.28847309213176064	0.31663735597118886	-0.48901797585277995	-0.39825770563425006	0.07234697762828572	-0.7066060550324285	-0.38591710225974596	-0.7670369111091223	-0.20868437533183362	-0.8760924094746414	0.23593952633386833	0.12889998299590733	0.1623418507354333	0.07840265188820397	0.2305613005736075	-0.26843816097648426	-0.04135840638815439	0.4485446677101894	-0.09566739231713717	-0.47440174471339036	0.3676001000205374	-0.34091504903695347
0.1492176809041351	0.17606699891064873	0.1252887822896407	0.1952884397827071	-0.3492566916322181	0.6903420400086138	-0.09225001430406606	-0.3197040050501188	0.6000498251482675	0.20894256780571915	-0.6132992757524242	-0.02704003167192439	0.6255939003691033	-0.24880099013176923	0.21034417728736782	0.2543009622121936	-0.23178850191781591	0.1540039374047907	0.30798466889877035	0.20216152845415314	-0.6272385388103245	-0.2218009193844066	0.9619588152916052	-0.5350314787728484	-0.07888643856906105	-0.10025686961343191	0.11834474923877317	0.0030791668160174814	-0.3414537834226406	0.3177033880424333	-0.5393927614312519	-0.27730367797704386	0.06857210940069178	-0.7731925561817119	-0.4097127500944426	-0.8043077184491076	-0.21307349399154854	-0.8846983508118722	0.26165497318826186	0.13173272520397925	0.22427643165415118	0.1574285379624009	0.29596828760883537	-0.3144616766919718	-0.05616809623419926	0.4964984283490789	-0.07939977785082511	-0.42980679443239744	0.34973581185780284	-0.3397704240229908
0.20362929815633546	0.11507453160518748	0.1606918472891871	0.2029540770887525	-0.29374727097918973	0.6905111377040853	-0.10259879965012582	-0.2737007240488547	0.6042124839198971	0.2095337567263617	-0.6203475086138662	0.088445199921054	0.6490441732870977	-0.2883207714077375	0.2543098508181106	0.2604565994373633	-0.2180209739697092	0.173060625648706	0.2652413502319528	0.23831894482060934	-0.5865572574566112	-0.15978161697061005	0.9591110861645651	-0.4770250074053822	-0.07974656581527573	-0.21059743003496215	0.2214158763602792	-0.03582125480031871	-0.4300813949477796	0.3805764076346003	-0.5745183079503628	-0.20791274927244435	0.07144414590032856	-0.694336182677421	-0.40815817621876826	-0.8703498173900529	-0.21386730763511946	-0.9047934462635194	0.25931263498297324	0.08522115461477278	0.31902267362009146	0.18789759814459436	0.2974702592815187	-0.3863612474246326	-0.030586014892865464	0.594406599803308	-0.0272740718951801	-0.35868607598532865	0.3261474780736949	-0.3714236004998709
0.2108451533616218	0.08289340940388662	0.13242765616525615	0.2553070983167663	-0.28024976434080007	0.7138293042335612	-0.09257823951581272	-0.18901457937733807	0.5604343032064516	0.1788458998006198	-0.6594059992565918	0.1479388882705413	0.7313088989916716	-0.278945377564316	0.26412386463648707	0.26393200213938733	-0.21679959788837544	0.24777229520533153	0.2063817800134456	0.26940579307282286	-0.5393053282466548	-0.19421420278414944	0.9060050620842428	-0.4496261963778867	-0.07911603202020763	-0.2503589192145299	0.20698920942513843	-0.06812792282116538	-0.4205361600614331	0.29913272207051816	-0.5282529644800313	-0.1629570773523587	0.08791769975995141	-0.7364111038670582	-0.43033287299826045	-0.7548748976925832	-0.19740612603956134	-0.9309220245733654	0.23094426703857973	0.09968108156790642	0.3315849720804306	0.18113059694513844	0.3050311364630453	-0.3916208824523043	0.008204013618331849	0.5874768437956444	0.0558396987741123	-0.4441238155988444	0.3366165878655477	-0.29853090984482167
0.21644050675687643	0.10785148506678743	0.13519423725810695	0.27244991389443085	-0.2348054352098877	0.7633563272709946	-0.1064298127999613	-0.1235108126811876	0.5282352425394949	0.1278413536822073	-0.6772820687983537	0.24249250932719518	0.7584535683425586	-0.27407343704664633	0.23247572111037615	0.20249504470676488	-0.1903141603444798	0.25430059221347096	0.13651865293769566	0.32973827992545207	-0.5318168608650543	-0.2224271081305247	0.8879466280841299	-0.4389380265547979	-0.08926158970071832	-0.32523332021637635	0.2404955730786887	-0.077089737573094	-0.415822024106203	0.22824390465845418	-0.5751121034577678	-0.1998134385446238	0.12996353797743093	-0.7766589470975435	-0.38417067587065035	-0.7254201003800905	-0.23309603755492309	-0.9260618170047362	0.22212644056371417	0.1550358636432984	0.33242896050803905	0.20097707893400782	0.2614801898978903	-0.4188810987970825	0.07019713909189854	0.6154561837512713	0.11819613015191188	-0.49198575398190336	0.33454469578175505	-0.3322029944324253
0.20918082818228362	0.12542784232041787	0.08274502216615653	0.27527576540219567	-0.2591604118001479	0.6858881115919998	-0.08674875810919645	-0.10775934805437933	0.38832751776008656	0.10410983021682804	-0.708809907970971	0.31381070702911307	0.7577012679521122	-0.3055299346716059	0.20961746322864952	0.12027622859590184	-0.16553983650387433	0.29485790545303414	-0.0016056086948838192	0.3970884289895236	-0.5068475043701034	-0.26857750583356826	0.8678270814724118	-0.4399420642686202	-0.1538492696269968	-0.39833016119282566	0.3295616446656983	-0.11395949566158733	-0.3917806032218242	0.24553947166654394	-0.6063425242916074	-0.2446937300292876	0.19811311960370567	-0.780913160024789	-0.396514020053596	-0.6920083415215328	-0.25374887249132183	-0.8999830266286348	0.24289173166573183	0.20936165655016253	0.34977943554621593	0.29489465506556284	0.2011995068503479	-0.4554708109400433	0.16660750596856203	0.635366927201054	0.17143806498022396	-0.5647017867901274	0.30178987514383326	-0.35932561326241375
0.2142897151823188	0.13296107553928524	0.12317368365355921	0.28851019073986084	-0.2437242708385443	0.6962291926024722	-0.15547691749888795	-0.025684447768547964	0.27853850125955937	0.05378616234880642	-0.6918775272718798	0.28802881393577573	0.6993892257282416	-0.3932054307416555	0.14453158426395546	-0.021465976405268573	-0.16621532530054503	0.325012847996925	-0.04372565629016433	0.48669966650608043	-0.49442205892237434	-0.33327947932351565	0.8125906171430944	-0.39880575466286733	-0.1808673159911724	-0.49893720811845366	0.35050857101181654	-0.1314328550043726	-0.38218134518924884	0.17672069573335283	-0.5792429077001651	-0.1986316930365693	0.263226899781831	-0.7369705994859638	-0.3564703706837561	-0.6280203645747819	-0.2716716091826277	-0.85176386541459	0.2402509387898743	0.2541657488044682	0.3236005543357569	0.2569456300437941	0.07707953529316444	-0.5619292397668791	0.1764760211464124	0.6141747741401467	0.1940251478402286	-0.6496234623739363	0.2938515923147978	-0.317202840103137
0.21353175986472098	0.14418728133820247	0.11627390821629598	0.3178114242885505	-0.23829896837441492	0.705344636893334	-0.12417108710318334	0.019754516118124184	0.19693642673012896	0.013940335797135956	-0.691097304655045	0.20484357727871458	0.7414160564758199	-0.38543225393616865	0.11214278505289718	-0.1079944111545579	-0.21630275911487037	0.3060442873424267	-0.042341963754792704	0.5261866321063275	-0.468473276214159	-0.3003928076693535	0.8044534542743487	-0.37838045470157317	-0.15718321336824329	-0.5254166505358511	0.33426160717727005	-0.16447520235166743	-0.4263800746764065	0.2126002313117974	-0.61216637035131	-0.2638662638159194	0.32250076059432037	-0.7858665771439113	-0.3333853188562805	-0.5591437431106796	-0.32790160181004996	-0.8128703074891772	0.20667856095195886	0.2242045155517261	0.27977476222706865	0.20833038538854534	0.030909476673902814	-0.5027541210214166	0.18593839220539174	0.6283781917091661	0.2536663762357563	-0.7234314871826146	0.2440953278660189	-0.2848722240702918
0.2589962828566985	0.17951110821614297	0.13456308412818108	0.3137990027382994	-0.22678554058175182	0.7374831925188807	-0.07848426611353662	0.12625365824338045	0.08752246086916507	-0.013429874077528003	-0.7146616570799935	0.26118717178076356	0.7136132778494624	-0.3052825986383258	0.10402837826249786	-0.18946349001664778	-0.25209672907422764	0.30960564263737184	0.01646298705641533	0.5455704317323598	-0.416900870553291	-0.34311908200777874	0.8238506737327483	-0.3012458598533307	-0.20235856548252248	-0.5584372496658145	0.29234786998389206	-0.17166780814489763	-0.3691342198756323	0.27501607932464156	-0.6006324976294549	-0.32630490571780046	0.34042888525052556	-0.8309548802465192	-0.2737290640665885	-0.5867322916508402	-0.3550915422016897	-0.6691346118775151	0.2139429699897804	0.2948734064699149	0.23835000622375566	0.2846206866603704	0.05824654531302661	-0.4571831302532486	0.22836820270325867	0.6834365707062994	0.2924504397543294	-0.7853642915841955	0.22351430645877918	-0.3016243804657463
0.2536644995819765	0.18286684646232074	0.1546946768001156	0.3150867352062583	-0.2286824723037762	0.699727456834346	-0.057473168734761604	0.146597904938395	0.029108805662101882	-0.054312731282875316	-0.6999723493407257	0.25722651513458294	0.6790888209848681	-0.30266125538372657	0.0965765084111686	-0.2926104828571806	-0.2649233951144033	0.30230710660959315	0.01797549389590238	0.529455397808812	-0.41463681047217005	-0.41285080680985775	0.8223940520870225	-0.3388275928280211	-0.13497139611318026	-0.6102848890138197	0.27400453302064226	-0.1572230087060626	-0.3838617290505241	0.345871331530513	-0.5870116115817058	-0.31462517913419435	0.3366181831632034	-0.7620219130573462	-0.27831848943669624	-0.5455547712809034	-0.3498518989832994	-0.5928993277278173	0.0982965637721834	0.2841169943649854	0.19522662220102158	0.34012293113040953	0.055117570173427125	-0.4708307305530197	0.20438759628020003	0.6738189141139024	0.2519718119220395	-0.794639456228585	0.26068360255501843	-0.3055869271051256
0.2839712840150437	0.17199100811591767	0.16139172155352005	0.31696927843650896	-0.25953595759894754	0.6213802101860268	-0.014023469058437498	0.16395450154737137	-0.1263498877492279	-0.09198702291716884	-0.7139608178670604	0.21575063695124969	0.6650306203285571	-0.2834310469443263	0.1295612659612144	-0.39927735756454746	-0.3305926681199655	0.2975439398354667	0.03677398257435573	0.5098450047868979	-0.3932252888256653	-0.39274848339257273	0.8510180261905752	-0.333586988615367	-0.08199218923576031	-0.6563390413236352	0.20289556156990646	-0.1862822849146934	-0.3686987594435863	0.37788190738487526	-0.5238852305359831	-0.24201701640768897	0.35232180652947315	-0.6888411128015113	-0.2585607678650379	-0.5909938545759693	-0.3654026581604014	-0.5490513272537221	-0.03272461742999636	0.25856784303928804	0.24349578529879495	0.3996137791923161	-0.026789774745049726	-0.4600081862242579	0.090421649493409	0.6655849719882322	0.20311992339529997	-0.8101143529632001	0.16754150316143854	-0.30078988956842323
0.283026660941204	0.1785016251466856	0.18437177521023357	0.3431603704997778	-0.23025291897321773	0.6159513727035938	0.04844413266675296	0.18372402578553687	-0.2755719507082508	-0.08896392937569109	-0.7635134586911306	0.1888123700036737	0.6863875139702754	-0.2939314113254866	0.19282331290100677	-0.5581635331706869	-0.3019047413691201	0.24647280974860744	0.03174608053259994	0.4646518053818907	-0.397883944235637	-0.41769609101364946	0.8811333986700097	-0.28616934326018617	-0.029577527675633025	-0.6582543528159684	0.17608690573893832	-0.18376864081161576	-0.3639280100206846	0.38842150841969564	-0.46320622719270377	-0.27937684728436984	0.3363540334189559	-0.6692006601332452	-0.24070695062702843	-0.5457301213845075	-0.3578500167795175	-0.5522435485183934	-0.06889422158652153	0.2304521116817822	0.2306745756503495	0.35624550775183045	-0.07490591257635662	-0.49126181913094336	0.08168923111571716	0.6389614630843842	0.15841010547448633	-0.8989613387319597	0.18092093291211167	-0.24903576611277228
0.2809389138277065	0.20848193235850693	0.14484744456602966	0.33792462066239864	-0.25181992245261214	0.6358500652264192	0.06944157451696108	0.18291900417685672	-0.37455006411153696	-0.09589198959888998	-0.7603651466725041	0.14828932556089341	0.6376079788229237	-0.22040323148416524	0.18682178510176062	-0.6690471088432332	-0.2912657653403383	0.22980036519284094	0.06509958068509121	0.39608405523366036	-0.36747145095717965	-0.4216697884165086	0.8537444054785931	-0.3000618464489125	0.003812892553166136	-0.5815012482458786	0.16348193130914268	-0.2335307244670904	-0.26174893261576726	0.32958767971482233	-0.36978789955187485	-0.29846725557429366	0.35464370646016496	-0.6839142784348112	-0.26058808932545985	-0.44575913946725104	-0.3959142994967872	-0.5016548308202388	-0.10566424220601615	0.17215994479056904	0.19513549270146405	0.38827961381357745	-0.0526250441535436	-0.46449490399798066	0.05511198288603745	0.5841781297292508	0.17182366115741965	-0.8962199539174287	0.21303642139941398	-0.2012266237305495
0.28683334597086213	0.17691201963819644	0.1467851574294839	0.32992949176385805	-0.1945053486749404	0.6136256807711559	0.0692664863041454	0.16188527403032435	-0.4239479050512216	-0.11660396383305352	-0.7446853844232122	0.13589009184749248	0.5760942731626086	-0.17318320234446868	0.24787698018708787	-0.7986581895291947	-0.28327894849743857	0.2621767624855019	0.04159450321116826	0.3117132696686136	-0.36638621225432344	-0.3699870936565333	0.8247872213590866	-0.3021030895171871	-0.021735463124662315	-0.564800235234435	0.23033920656898346	-0.2403023012270605	-0.21727904130611	0.3403653804230001	-0.3562239753339228	-0.24993768398537303	0.384079588628533	-0.6542990174852795	-0.20847300501292954	-0.4759261544177432	-0.41257323866378826	-0.4857265716012266	-0.15207743662883522	0.04066330354818922	0.18346199770064214	0.4541491555351607	-0.06920666181940746	-0.4315628782493407	-0.008804001371614611	0.5988933898109003	0.14393096019716992	-0.8830453551746409	0.243531637194287	-0.22416855796038235
0.2488703399621265	0.0972636331913079	0.15477624202610402	0.32332403379734964	-0.21171741323107046	0.5143792254636292	0.08179828269014833	0.18902359396463686	-0.4780969816099791	-0.09933618579088396	-0.7529691767476564	0.14501778119849465	0.6033974459819865	-0.13695016378304764	0.28118573113358747	-0.9026333450788501	-0.303633640928766	0.24667621125363337	0.03918263215053171	0.3029499319352949	-0.31574894692205924	-0.37830285467170655	0.7411390934731584	-0.3276596048234547	-0.044456630365710265	-0.53444937275408	0.23264882021134564	-0.2470899663259308	-0.19347622887764596	0.32235439181269676	-0.3154319605175232	-0.27084360428041504	0.3514799978387816	-0.6524807572196134	-0.2381631446806173	-0.46951852309793896	-0.4330646805983546	-0.4659289493547553	-0.17847614347343677	-0.06498658789318237	0.20077880006557786	0.4975004507009479	-0.03232537799614446	-0.44045151051845755	-0.04882818557875421	0.5498194887466796	0.12228977917229422	-0.8082240995536429	0.2074978009959138	-0.16365783740707435
0.2242322748236897	0.04086332642605243	0.18824897450880734	0.2837979298547907	-0.17528289579526463	0.4906543933236261	0.06887990350539508	0.192397666512036	-0.49828405178765084	-0.08261372374828155	-0.738191553729629	0.10086212329478564	0.5822407794477288	-0.06109475153888222	0.3123264342375202	-0.8874850486356864	-0.30035293089839976	0.25137246122353446	0.09683321769705108	0.22517848774517737	-0.30540068221525357	-0.34788539156891213	0.6345331948246133	-0.2774772336383152	0.0070692588463918404	-0.5348469021015865	0.2370111844929892	-0.17596324213519798	-0.20966324719700244	0.2639936051922474	-0.25530160721678785	-0.2614036823295939	0.2701218766107445	-0.6438106304272184	-0.208715082800028	-0.41092146424584586	-0.4108275166538046	-0.4766456404441405	-0.2566450126530474	-0.14963673692647525	0.20981548561748736	0.468795600340564	-0.04656685569266743	-0.4292762469868866	-0.0445499765136461	0.5105434256899171	0.07418584722724839	-0.8111789129886529	0.12314062190921896	-0.14602888093838834
0.1605790558717033	-0.030460811695970196	0.1428169338560345	0.2772582183349749	-0.14901904620951276	0.36781879960317126	0.11172706988410289	0.14170940174801405	-0.5674151919638868	-0.1096472241480196	-0.7267544817142235	0.06073948516679548	0.5778639117701667	0.05778059709228438	0.40712688465409475	-0.8709034317281142	-0.3134436729354667	0.22970686686480918	0.04122204392765931	0.1317922277953935	-0.34641906712808945	-0.32208800456715025	0.5593245148412778	-0.27480803997284087	0.040807177404848696	-0.5052842118750994	0.21218289348882577	-0.10800449741087714	-0.1743408518976452	0.2780233562185922	-0.23285058334539524	-0.25187423012416493	0.32157719440061594	-0.7111101198980477	-0.250585692187446	-0.34006005416561724	-0.4031547733839993	-0.44352528311166106	-0.23683228937459813	-0.15294379630032381	0.1856173073114628	0.5357976405031982	0.01380383404847944	-0.3639779032729514	-0.04218269910540261	0.5037953058841833	0.09388507649017287	-0.8242065331429176	0.10593695048263374	-0.14209948114787094
0.13228328716197463	-0.08773098555744988	0.0999087200116478	0.2668726535228439	-0.138520375266445	0.2854340857437653	0.07178387623532992	0.1425287684810285	-0.5863943126866512	-0.0726681860396946	-0.7037999607450425	0.11435569855139512	0.5575549305010046	0.13857462734713039	0.40880161842997637	-0.8144180015198176	-0.2816949300173724	0.2364738542718722	0.05779522924424121	0.0966660962404697	-0.3776036060382518	-0.2939341584482033	0.431878959830184	-0.2745587269492856	0.02358621126642491	-0.5273234401814983	0.23981000876612063	-0.10032436157532802	-0.12013189991835034	0.20393147516679583	-0.17139882448928123	-0.2233936463933138	0.2780720735497171	-0.6534382549946562	-0.232137379393687	-0.29636984351018475	-0.33344369860339634	-0.39908953931269264	-0.2192157090196872	-0.1401811575162286	0.21823577381962145	0.5533645477730638	0.0814918619114087	-0.4211481352649237	-0.10595772370036498	0.5012116953329636	0.07414349341373525	-0.7359124315795617	0.017303099155541783	-0.09378297490547575
0.10282581564364705	-0.16698647065169128	0.09066946051651568	0.29500879328279417	-0.14770868724454872	0.22142500769762502	0.032641568713903904	0.10861875111083771	-0.5863351872891405	-0.07573405503912436	-0.6500213310014742	0.08035537270606137	0.535388667802646	0.1774591685545644	0.40941220298011166	-0.8071391543439189	-0.28839084325023245	0.24731887860429952	0.007164629535039245	0.1056794518298159	-0.4415266367682202	-0.24303827676321318	0.39570238271808866	-0.30628641230085146	0.047654017077419585	-0.45843965548605164	0.2973892611446695	-0.08239386974682072	-0.07192092441248917	0.1589959150543112	-0.12337550711785161	-0.1974542005521908	0.30571663346219136	-0.5898370099095613	-0.23421629408251662	-0.21024239522469146	-0.33821408161407923	-0.42445616825728416	-0.21434966830087143	-0.26067669574919894	0.20370258341799113	0.5709494548352299	0.024696687412902228	-0.44017572571661107	-0.23306850116812225	0.40849615828925534	0.05832007927282852	-0.7113300134046117	-0.07975872478692247	-0.06586501814548279
0.09194727162136038	-0.24535868913920877	0.10120464785050823	0.3018647256083223	-0.13477391916151876	0.16617800032642488	0.0259626438973119	0.14138197887251333	-0.6105290537779112	-0.015580305623202279	-0.6400574420875137	0.05065214833281736	0.5548359400280573	0.22807495588262783	0.41058860239989486	-0.8060546495152072	-0.28921748214618354	0.2748212349359428	0.02833044529147668	0.08106242181322873	-0.4767026483909766	-0.2078101981833295	0.3199976080477934	-0.2636020337795687	0.01017031882074417	-0.3917725623645257	0.37018960318752897	-0.05861203889383622	-0.06244740905107039	0.06166039532772398	-0.04863027978477473	-0.21558885654516727	0.3579222917531627	-0.5646822051444806	-0.23986180560454012	-0.14256479290792812	-0.3502004727969449	-0.4166314448622625	-0.19965023363855416	-0.31576040490706697	0.18699431282829468	0.5520874218448591	0.01899804303004837	-0.39345574985557613	-0.1992227116656126	0.4253069782363809	0.14226166110971186	-0.7331687204852125	-0.20334532921396448	0.004487270845360264
0.0639718544408551	-0.32337491930599027	0.1377255397664216	0.2929695411718891	-0.045077164365659825	0.12683821798529277	0.02437284678789496	0.13206642351536982	-0.6629911948268783	0.029616048260784823	-0.6251254138779899	0.10405221795774655	0.5332598350231442	0.2516207334725633	0.39520326263918265	-0.7772127347065227	-0.274885027912667	0.20088348686957502	0.03757215506348643	0.06364792479141095	-0.5849254982174475	-0.21453094081451693	0.22515144449841049	-0.19608324687083112	-0.047686638838906614	-0.32612813864954393	0.42472119821428356	0.06488845534187651	-0.08567050006871277	0.05726530380303566	0.02160176805349264	-0.27528002495895776	0.38058349835811306	-0.5627021531705366	-0.20039248387070838	-0.11979599189871157	-0.3337324580579958	-0.39744186907208645	-0.206455628894406	-0.33971699528732346	0.13968672752798492	0.5675004920752693	0.07494443514099963	-0.35992710840529607	-0.16043991261791005	0.31178965594101693	0.08480135998640977	-0.6779375505975263	-0.27143991215523205	-0.011617516538415057
0.0642193169985419	-0.41349928103939015	0.18502288197493794	0.24658481861634102	-0.014728151946558595	0.09397300731261378	-0.023373699189581692	0.1541044634801964	-0.667372408762132	0.051477130535604064	-0.5724437455392953	0.09897315955510662	0.4950683802485809	0.29968473343116475	0.33985773398218033	-0.7142075599416093	-0.32590922013666856	0.24139813297249932	0.102803238229017	0.02031161412408855	-0.6293954593125681	-0.1047815449847862	0.2609035153418354	-0.1540785932242918	-0.08849352184588682	-0.31805778969347276	0.45577441188478146	0.12489807381239923	-0.07720059727794998	0.02979038640334102	0.027237606479317222	-0.24557251323366494	0.42660973645677885	-0.5068372670720255	-0.15361809562615794	-0.12904810340592676	-0.3466031220128198	-0.294106068554262	-0.2246001638245733	-0.32758580227933287	0.1285569072436747	0.517354395007801	0.1302187555623016	-0.2600158435397688	-0.15306353928568428	0.310091192274052	0.1448253903839334	-0.6045610960122937	-0.39968444184869845	-0.02119756313026544
0.06551953746873049	-0.48581812547445924	0.23739959994119517	0.22608043031406155	0.02481380392432423	-0.0146049098918335	-0.01941685044057425	0.15546654868687726	-0.6909002507266295	0.028246868004124466	-0.565954574522363	0.10550346214412028	0.5640251195053435	0.28390497389242825	0.30010182305275174	-0.6749216072903157	-0.3378312291493152	0.2717255653459962	0.08643080574853293	0.019044221348263207	-0.7155562734941887	-0.12035346306070456	0.1802923255724406	-0.14604266471702432	-0.07164107107127712	-0.2976674275762373	0.49980197304806334	0.2619234474516696	-0.13434246561698693	-0.0393769512864604	0.04286520091007679	-0.22236053591742633	0.4526942606038027	-0.4380634073814956	-0.10447376973642768	-0.2532451699988476	-0.34887089061112087	-0.23431981247861322	-0.21005916164440208	-0.27295463983798784	0.12732362134965772	0.49183550788458497	0.11134440775925072	-0.21087509140695376	-0.22246554092632032	0.3665917802931792	0.16065895179266207	-0.5735746409773547	-0.5150805864774681	-0.026345152897830248
0.05043269018361925	-0.4775037158889147	0.2167207650568816	0.20437747497437658	0.04616495559083513	-0.05713554298908582	-0.033012754373035504	0.16948198342121157	-0.691698553491534	0.040811193993858394	-0.5380337721670714	0.08639476589091366	0.6118620365190411	0.2932165282541904	0.21471702322963998	-0.6212360802283179	-0.3526120452549004	0.22203472224536544	0.1150038218200474	0.06122202178063878	-0.7766402483892353	-0.15723227882855945	0.1472824237599498	-0.1306880359947966	-0.006442270212843715	-0.2633523294783076	0.5026373598899971	0.348457361281289	-0.2297428835169232	-0.13239733540177132	0.022991117707255492	-0.28706034854443646	0.4611594179953792	-0.3938093488530685	-0.08865481653492199	-0.3408922662862782	-0.3356374159675202	-0.15847941776912966	-0.16367642748290495	-0.1681420448913346	0.14178283527951988	0.4517897602538321	0.040361987599658825	-0.26771870048940005	-0.2805175377641268	0.3097036128062937	0.20646055102378896	-0.511985718134639	-0.5814485650348957	0.026906877856487654
0.043410602660320756	-0.44943358837260095	0.2069414720600141	0.21614322970396865	0.09776624399831675	-0.09594078267953325	-0.05203054053339945	0.18796064075996144	-0.7080874982498876	0.006776005149139836	-0.5642801708853423	0.110022912028984	0.6437543112595476	0.2448849047085131	0.1764094864423107	-0.5745927280387375	-0.3385598996351357	0.27294091366493123	0.15487125634980892	0.026740157048407275	-0.8827679216864681	-0.12700459775885403	0.18357354540331555	-0.053696407131905544	0.009512004058695813	-0.2927403154947995	0.5139351936502385	0.43086174417301254	-0.25075574540369944	-0.07978850534696229	0.032145788518481176	-0.27124615519257095	0.45062548663819024	-0.3408611742190864	-0.057754714633218074	-0.4471739476787383	-0.2202446066024711	-0.12083178413437441	-0.13018872358242617	-0.08687798794621873	0.04691570777033614	0.362322506171542	0.029354109733761402	-0.26031399659300153	-0.3131869507519747	0.3170029756022979	0.16555897330377797	-0.47819656419567114	-0.6768015507778403	-0.006662206460661657
0.11268611693111592	-0.47533069533801714	0.20032366591170261	0.23087321486047782	0.1225705412186036	-0.11576162495847422	-0.035420706928176116	0.2529099451936756	-0.7000030013080514	0.03945239277756486	-0.5816238947244091	0.11226279653847657	0.7026485025561625	0.2239025491988731	0.16926278933534805	-0.5605681999152763	-0.3719018947288081	0.2854701132229596	0.14567405078903528	0.02456909803871828	-0.9520931210384951	-0.07233848697342261	0.17439556595787772	-0.03658991861862879	0.07742685354673957	-0.269835580254591	0.4680995730908638	0.444143646451946	-0.2732716164003087	-0.04371025869624064	-0.006977269012676346	-0.3204481730411849	0.4633096732117819	-0.3458372450301507	-0.027520823000251503	-0.6080472207829573	-0.22238978220662312	-0.010036820042591954	-0.06940992498878522	-0.019355144528457047	0.010161564827346514	0.36156381415882655	0.09047837123527591	-0.2164735138545649	-0.41212711218618986	0.29218496327833227	0.1710284683087122	-0.39907830419188833	-0.6831078163220097	0.02379866894000918
0.16229480089096585	-0.40873690409312413	0.21439514537107146	0.240417653029633	0.14493988224651547	-0.09788207171734933	-0.09923355204997952	0.34322552034650294	-0.7154891298200275	0.07489692734337978	-0.5946093802710912	0.14260184380475469	0.7293752169435558	0.2508029344435324	0.144466275949223	-0.5463357174198495	-0.37224694913608986	0.28717342215251934	0.24045347764621652	-0.016723187173635218	-0.9345162124392378	-0.03641823749383856	0.1695957698985347	-0.033135219288462324	0.12367992638329901	-0.2559521571339357	0.49534872137141195	0.431119843827884	-0.35865650663053905	-0.04880977051810558	0.010072587123598478	-0.3336586515674669	0.45350270615571714	-0.33902855926711395	0.012770325775434683	-0.6851991505300852	-0.21769133507819194	-0.005284207431766797	-0.11868414836037999	-0.026332990548760794	0.012804708099631263	0.3124920530321915	0.10510880710055404	-0.22445890220089654	-0.41757791940438044	0.21973216749004792	0.15627347323223045	-0.2586045831625893	-0.7245942620315308	-0.004938197434395599
0.19827603675136274	-0.43259043031186656	0.2064327468658546	0.21543610140026423	0.1668270472215294	-0.09789048207669188	-0.10671579665247519	0.4049586673336483	-0.7126473961699242	0.054221411773520176	-0.5828468164289935	0.17455592577529	0.6912334364791687	0.1829773655209826	0.1749083547090149	-0.5916943768135665	-0.352608087956824	0.33603998119376816	0.2412337927708738	-0.035022622632285935	-1.000410657182237	-0.06019910417864951	0.19536854460187908	-0.0013786365568779421	0.16807345848913896	-0.21117072773827034	0.4955955475456693	0.44400304504468335	-0.3840649447490422	-0.028557827297064103	0.050472043761331006	-0.3272323987659641	0.49866086768699713	-0.368193339817065	0.0021474670418810127	-0.7729009147909923	-0.2619678775622705	0.0004877529889995763	-0.1773065281235757	0.09543707391571353	-0.04542735234598369	0.326033022102631	0.090621837367395	-0.1882265918877662	-0.3318989592126782	0.11382065278256208	0.1608753327199235	-0.27798608920932966	-0.7038292254210423	-0.005448477791114381
0.1553548675173366	-0.43708543774114245	0.18824028782177435	0.17777558020633422	0.21004102687089055	-0.0689401581224204	-0.12006144902075089	0.3927793977201131	-0.7211627392240306	0.029200734311845982	-0.583774876974499	0.23396722116638852	0.6383202129300584	0.045757434562649545	0.17288433049391635	-0.5948150248644486	-0.31531937066576	0.2956489367720426	0.2756016893282841	-0.04638718192381867	-0.9630762034807294	-0.08109000419811492	0.1927821576644786	0.05054153180765929	0.16880308885262835	-0.23626967401619825	0.4814723095628306	0.45469759677059984	-0.44539066790232057	-0.05909333862977375	0.0712224494402551	-0.3436785680097983	0.534741775830694	-0.4318425635284823	0.0032459723404817905	-0.8846556617022113	-0.2633165814161579	0.04891343713860334	-0.2748321248806051	0.16576357284331675	-0.006268902976571113	0.2994213342900082	0.1251322974199795	-0.19273520062031382	-0.29529246668364373	0.007962783340789092	0.17177349835954242	-0.26158087692163595	-0.7033341609907079	0.051210114149320765
0.13643352041108286	-0.3947401430444081	0.13383940967632763	0.17071345337132066	0.20002555689973933	-0.047654923863964554	-0.11740678143223197	0.40566950116585365	-0.7331020362459586	-0.0009320978446697118	-0.5562935447199396	0.27178005512262804	0.6311375348407907	-0.022805714455367665	0.2508293222000053	-0.5679795582007157	-0.2832889230870916	0.262566496594511	0.3169449614546707	0.006583750454475246	-0.9501578816488936	-0.05302098049144834	0.22954638471089955	0.03960776935244994	0.2044031098063142	-0.2090188611240856	0.4409705564933984	0.46456434881565467	-0.4820459579321904	-0.07955819358725087	0.11179220074913303	-0.3273499997846114	0.5338928790604752	-0.47245841579005887	0.04176720104583303	-0.9802159140903676	-0.3242929923436365	0.02812160804894165	-0.268343364041198	0.23473108078975477	-0.017980239340506955	0.24517668144672605	0.11287922964253991	-0.16929910387596542	-0.30597005700435226	-0.13528885195452295	0.18657027370831286	-0.15838826731866132	-0.644476135994936	0.016113340975402
0.15700404798814457	-0.37296731483800805	0.09179544395548142	0.1528253510399178	0.14224666579961137	-0.06531943905853105	-0.14606177821738195	0.38649247697654293	-0.6716119525302277	-0.028009308019103972	-0.5543422430270019	0.2962669863958231	0.6410118975992798	0.007550785617464079	0.270419871528992	-0.5349232266635595	-0.2820538063874366	0.2754718217983044	0.31058601627418125	0.06322668472569574	-0.9295802182496482	-0.046494056801842085	0.21144208441652013	-0.004192480913260669	0.22085800163415312	-0.22341982719905737	0.4161824497131181	0.41204729597359596	-0.4656915774500462	-0.15692468885836738	0.09659447872396068	-0.3447090410455537	0.46008758568154684	-0.5032991118016941	0.053552821300183906	-1.0015241254357086	-0.34521952876895734	0.08114445136190145	-0.239213014495454	0.23968926736480056	-0.03861337991914318	0.21384683835823237	0.1135492376814218	-0.1853131722939183	-0.23944307614116722	-0.18729645196784203	0.23173076267604262	-0.09692722491138955	-0.6550536078992633	0.007817173451278272
0.1621218436402567	-0.332838666798927	0.032773820428678935	0.18929898966902928	0.13128224651507941	-0.05055813043605474	-0.14627089902048776	0.3327048450182398	-0.6753722398931091	-0.047520949281484516	-0.5031384572077812	0.31817603598534255	0.6519164865433626	0.010343015264754552	0.32218294556643345	-0.5441025207108978	-0.30608184976578173	0.28089198062125104	0.26372004595589127	0.1629668589177263	-0.8157283132951623	-0.04199422242076858	0.0744578992692901	0.06105581427884129	0.22560666729543355	-0.18975159489380994	0.4078462174743569	0.4022484174025288	-0.4860359371492676	-0.16544239315613946	0.159841328768679	-0.35088638627604724	0.36035120653293107	-0.5664468940320584	0.027896140080085292	-1.0482780700280059	-0.3057862793530423	0.05934574213682361	-0.2630740881473821	0.2584275983129082	-0.1478236184978996	0.24722133816033653	0.10707700695267577	-0.13590268536496736	-0.259618336938283	-0.298977166460017	0.2840938558739551	-0.05213682180851471	-0.6204511853751139	-0.004872588247732573
0.12864723431482145	-0.3405633203278484	-0.03380215043957557	0.19823186113838245	0.17652865024688222	0.000398158962465528	-0.1530149531755926	0.35115122852571923	-0.6356948011316692	-0.025509970102732198	-0.508660163108717	0.37247918125614954	0.6131741174757867	0.001296081169919898	0.39360460363420297	-0.5099303014706866	-0.2710343911110732	0.3253979685299385	0.2943868545833544	0.17675374281003936	-0.7888838139624339	0.008095832823575292	0.0482496052833095	0.00769803050677102	0.18731205990665964	-0.14592733062264923	0.37569445547281094	0.3552542015623759	-0.4746549613824632	-0.1293443609950788	0.1582849281517929	-0.375268180708524	0.2661236781935042	-0.6370007218575692	0.0004975128363829753	-1.040388108805237	-0.2537167247087714	0.07670582473874454	-0.2972939421547526	0.2883068750715228	-0.1864753232189204	0.19225859641638068	0.14048624076355493	-0.1437751746708495	-0.16983091429427355	-0.3820251901530835	0.23588859831255354	-0.05052545007432698	-0.517803945131887	0.005145643971625905
0.08593519685811815	-0.36434088934789843	-0.04843135144068597	0.20545704386658303	0.17308282416194376	-0.0034003550979104526	-0.1600515775131158	0.3545169249884807	-0.6250478336393855	-0.05211362386589206	-0.4996668878214782	0.4329375770329871	0.569352984814057	-0.030508322070643617	0.49011735958570074	-0.4930768223241069	-0.23441005909782392	0.3053234388588249	0.299100562461767	0.16638718323156937	-0.7992033060006999	0.044753666732906705	0.019874891205091186	-0.0026315544185240665	0.18550955890569595	-0.14191185649139199	0.32814831799190664	0.35070320951892653	-0.4954059268272816	-0.07109601500891734	0.2109088777032349	-0.30506501737827535	0.23737234006104296	-0.7058070773420357	-0.03381355281033992	-1.0156973331310346	-0.2157923753047215	0.10915185817616706	-0.3301753750741444	0.2962743638903876	-0.19451902037990257	0.24630799831573236	0.2700229563549267	-0.11911172655498717	-0.09034965712739822	-0.3841208409427382	0.21043660350445345	-0.023294441480457014	-0.5466238147217759	-0.026612699506244036
0.08221830924166537	-0.3959965003292073	-0.13587782689252778	0.20768658345141663	0.12788334431689752	0.04660378267771258	-0.17847078024232887	0.2901983095049707	-0.5877867443716446	-0.032640127100203996	-0.4249470353523999	0.428848193979936	0.5359231939774669	-0.019409590316227892	0.5428880274413497	-0.5129001898987605	-0.2743833865182473	0.25112072511736583	0.27620478303625073	0.20964286196321497	-0.7234331433000148	0.019257080128777377	-0.08765443182353913	-0.010220801966648244	0.17138369829478556	-0.1071567210818678	0.28920295389229367	0.3170299222521491	-0.48158917716212174	-0.10481616560187326	0.28452749573231334	-0.2987024858843007	0.21452842549803366	-0.7675527166361108	-0.0017110563507878596	-1.01586382316153	-0.2343200748131026	0.11410834138353523	-0.31543875653685877	0.13036081519580897	-0.2013411686093621	0.25755441585788785	0.150691188865799	-0.07868062198079681	-0.02885075027363798	-0.3899922243507902	0.21265084028626496	0.01859401818327989	-0.5146631790175179	-0.0468455946483482
0.021881592486431782	-0.37979327767157656	-0.17638982717758547	0.20225203078443116	0.07587515339008269	0.12678844547870607	-0.20779408670774752	0.23547290147283903	-0.596263216323335	-0.005897239830748269	-0.37604993850491725	0.4382961884747936	0.4690983820034287	-0.025373452231003634	0.5260958656699033	-0.4927883232277347	-0.24738616040811418	0.2094008603034844	0.2570116293686538	0.2185453916054662	-0.6532661574862958	-0.040167484136906725	-0.10034185259410325	0.0038675833409609174	0.10302733169698189	-0.10334849057310369	0.28915635680145324	0.27300810962589883	-0.44874825999041257	-0.16650065134601588	0.36252535128424546	-0.22483629652649353	0.18282778575025654	-0.8206765578784149	-0.012398518942739306	-0.9775018224415319	-0.2306041529868466	0.1098935664832675	-0.3533216805297711	0.033657213966156396	-0.1082860574841551	0.21236209334236636	0.0846297701146044	-0.11084249103246342	0.1095788679516422	-0.4054631401315216	0.19646597752434	0.03517965008717124	-0.5207146134472654	-0.04445659777511065
-0.011378815048797262	-0.4632481640290358	-0.2015504204507359	0.2273234150268603	0.06742307168381255	0.1422562836531365	-0.14984259233080147	0.22072149385846482	-0.5993904882779225	0.0017036807833788609	-0.34779462302997405	0.4326758582239907	0.46897019771259024	-0.0719313123727608	0.5646799519454418	-0.4576466104771222	-0.30676179052278685	0.2129312844823485	0.2345364989221621	0.25615791777954844	-0.6970501049447094	-0.06102971331548597	-0.14180921838543942	0.0399395861508581	0.022272702418958932	-0.12505404331244127	0.2681377239915335	0.2854976675679924	-0.4107703617949869	-0.2816722052553137	0.4053164633544767	-0.2443539728104438	0.12898518833701927	-0.7314960527916397	-0.04405388245611669	-0.9690887201856897	-0.2602726178291403	0.15735633906231974	-0.3547521950041589	-0.058136325952790766	-0.05876150474140871	0.14972261818535965	0.029312466392043733	-0.11231686065415454	0.19695992053295983	-0.38301771849294397	0.16525506998563483	0.04733843494070071	-0.44351830313582036	-0.09939604151685386
-0.04766366497087926	-0.4513902632151822	-0.21452304830350152	0.2600330926270144	0.07382829341995897	0.18347139802576512	-0.12311033646034977	0.18589883946228114	-0.5816984769056555	0.05326610336821401	-0.35594462600311005	0.3578095374671995	0.465331143050832	-0.0718906602893131	0.557890521235336	-0.44653417959299324	-0.36360903694141483	0.18386174478129846	0.1843416613289568	0.31049264812391486	-0.6132264551591071	-0.037915605969044544	-0.19520791918077415	0.07246540075943886	-0.015162210360270956	-0.13922281954035873	0.2986492453276129	0.2944738804936768	-0.4261887520402758	-0.33895132784812343	0.4240973011072395	-0.2534786136330791	0.01511112812319918	-0.7626179204108806	-0.0447831654779582	-0.9538723909577586	-0.251004217284952	0.13341765392138366	-0.3287177537616988	-0.18960306455839546	-0.044205447944783	0.10506180360326511	-0.024783876940519096	-0.15476275902743147	0.17200866194549963	-0.31262318850264237	0.1878614179483137	0.08059455358128745	-0.5027911710237583	-0.1289555064076922
-0.03237316050011089	-0.4589290640238996	-0.23760263175082388	0.2823778248659866	0.058113442168695614	0.20316741375135505	-0.1209363550662426	0.15210322688728475	-0.548545097155351	0.09951283238634881	-0.3605702244205298	0.3050284282040542	0.5587384331103211	0.008496232062332796	0.5422444306850708	-0.429829480397406	-0.40698433150151586	0.18727603658585662	0.15338164458711892	0.2738483290454946	-0.630013928680862	-0.03318654010070124	-0.23600938803285207	0.0520880681091062	-0.04199736526361074	-0.1696185927729475	0.2676063960496471	0.2499120283335327	-0.44424229621415134	-0.30906591786895676	0.4412963909818589	-0.22079751269350273	-0.06295774997478358	-0.7378100789172907	-0.06869886702779777	-0.9175460131927456	-0.1687825476308733	0.13147657110188699	-0.2231708384181863	-0.22262455088426814	-0.04664917272707837	0.07935294424758653	-0.08395044059347626	-0.08756086938059163	0.3037335329223937	-0.27698669910596296	0.2078599916119536	0.16019604232619786	-0.48511124642082715	-0.1985776191927115
-0.053152006557552325	-0.5351990955557923	-0.20088607483172144	0.3060323417105125	0.0647202442038478	0.2230559742648079	-0.1339442600507992	0.10584511214606832	-0.5603258545890842	0.07581876283571991	-0.3431498891387226	0.24297774969766187	0.5273542132136855	0.028867512873547708	0.5747814479645376	-0.44923914732361625	-0.47808716163852427	0.2130567074465969	0.09326523142955032	0.2645149882679053	-0.6406719543313584	-0.042073148377092376	-0.3382572870164508	0.08806743551212876	-0.09449010635800181	-0.25351196600641535	0.22650543207344098	0.20332028783407075	-0.47496786723127915	-0.28688565916508824	0.395888880851904	-0.2062398932940722	-0.14246974337373097	-0.7156584768160819	-0.04689893964424687	-0.8715832202330495	-0.05254409850008357	0.13235620103781084	-0.21532754049749553	-0.2893603158029304	-0.016829790807894922	0.02661622285338669	-0.0912142792758445	-0.11403835172441563	0.32951891689247226	-0.22262117750816174	0.19977320740612617	0.16535707537180838	-0.4882803787118445	-0.1851600038312444
-0.03678687568309268	-0.5974137598300177	-0.17547172731564276	0.33721981081790553	0.08808281878196902	0.26588861841875466	-0.09685272513036845	0.13550271223783245	-0.5273817985276997	0.08883653711546839	-0.27744497100825977	0.20967608722548953	0.5213161304403898	-0.020886271095724836	0.5488631606886798	-0.46236196031591853	-0.5073690040816887	0.24889716361477476	0.08070661232082188	0.20843965573951234	-0.5866207518146213	-0.029543700144467288	-0.4136199208207268	0.1617716773653552	-0.1217963229017845	-0.2542031512893269	0.23273740081967528	0.10478181721096405	-0.42246117985736326	-0.3204326233973328	0.4443295360143525	-0.18309800537715523	-0.1486712637438421	-0.7298021518286824	-0.10303653876652319	-0.8560199067390217	0.017945829375933336	0.12444729077300398	-0.24747523043394634	-0.31360771272558763	-0.008022156991044586	-0.054392924223427584	-0.16129113838258868	-0.11184521820478469	0.31776821238154895	-0.19414160302678257	0.22037421994843634	0.20142909077796495	-0.3855924570583187	-0.17646897729997738
-0.052160059644044396	-0.6552809089674936	-0.12447141538644006	0.3591565960688068	0.07654020980442452	0.22668924950046856	-0.05698655870638307	0.18485263842687827	-0.4709511454120149	0.09480373381097276	-0.3209966537170734	0.19262687128236397	0.4473175182402655	-0.04430926589132428	0.5602794835449669	-0.4552610297992593	-0.5183092953815119	0.28556333631214914	0.07672708472789394	0.225500196220335	-0.6072292814801565	-0.09837248955638006	-0.3445914669088757	0.05581602902027753	-0.10986280308955074	-0.322159673621632	0.18342499138330043	0.08705936819141244	-0.4204078519757698	-0.3708040349751685	0.44002664147672627	-0.1922296874513927	-0.05919606292466639	-0.6795087253595073	-0.10847631742712831	-0.820356842975648	0.04955486519075738	0.1390210595555455	-0.18007386801537092	-0.3971771964823311	0.060962357127518615	-0.07598919164812037	-0.30356193612993215	-0.1626527533604955	0.34776884958258136	-0.1461247864696344	0.17769426736498228	0.2367771392037903	-0.3131961683110534	-0.12829312875854146
-0.05064180936284871	-0.6117927931962098	-0.07078253091171124	0.3857114167216327	0.025046247822449193	0.21379508023003507	-0.027283949171655754	0.14134218167656287	-0.4460466158228368	0.09644833439518649	-0.25479522766567153	0.11646573801526221	0.37940777575398366	-0.021242987291699256	0.5538697040719609	-0.4482496032909887	-0.5542765070566619	0.28794055066627566	0.03701385722378814	0.1921498035396572	-0.5883784358102921	-0.12582656429799494	-0.3176153239509557	0.0897900820408685	-0.13732270811875472	-0.41697915355133686	0.16252688817716415	0.09110512793655058	-0.4303549353827578	-0.4207157912606809	0.44789855319671845	-0.1641461064495499	-0.07141864518921262	-0.6680235953067918	-0.13950278571580316	-0.7571320224752738	0.12628945111833623	0.08429268854338923	-0.10059801609088999	-0.4944678957170227	0.0651033849967937	-0.12737207700183134	-0.3656928068989258	-0.12014701281986906	0.3427617618429033	-0.10890057905622552	0.2343624933508462	0.27424534999265	-0.27555773546524087	-0.10483645286448798
-0.05138671665467735	-0.5935301217168465	-0.02487019560929692	0.39496988203304595	0.003888699490886491	0.29340190187154447	-0.02369070059984173	0.08604901326824158	-0.4283442739907809	0.1391587963994409	-0.21704181210552723	0.09851668147266109	0.36931042332499364	0.0058942816749817705	0.4939269312290306	-0.38245038825399724	-0.6053770971185297	0.35469804378389097	0.03621206553606672	0.119954911105342	-0.4973449158694441	-0.12337416605569414	-0.38004757958780716	0.07600185510643445	-0.20646795353387062	-0.42533051549995815	0.19186126780677665	0.03703877822479108	-0.328226655675737	-0.5223698985386462	0.4842251868729425	-0.2024717870203129	-0.13885004338857976	-0.6635118408937635	-0.1257594841918434	-0.6749295865766965	0.19022235861407716	-0.013103995575226308	-0.09158485271084901	-0.5816952017632979	0.056986137927658075	-0.18274698790280913	-0.5261452301174024	-0.10728752573721545	0.45965519508151387	-0.05650051997753323	0.2607046829643567	0.30075629945416926	-0.09050326849518034	-0.1350900439330776
-0.03296857341118046	-0.6120816507685111	0.03720738725191537	0.42994060427830466	0.017026972013342495	0.270026337113196	0.035119575868920484	0.09641798000168741	-0.47049101134725946	0.13436158769272807	-0.23081756490250402	0.06946821627139624	0.30440448150723487	0.02526867471952804	0.4675159786121976	-0.30310488811922665	-0.583278555334825	0.3711716206015965	0.0304188289352461	0.08971251346427403	-0.45997703324647643	-0.14804217888220994	-0.35607232983555565	0.06418497935840188	-0.1577761305431291	-0.38925724322234395	0.19842407589798045	-0.032521823692841886	-0.2820587837538543	-0.5631047281928995	0.42733715143342055	-0.14381779766029726	-0.15516221093656576	-0.5843398458314462	-0.16983297759677365	-0.6349697311795957	0.18604537356882475	-0.005347811413671585	-0.09259289174425621	-0.5240319331067229	0.07484480534528513	-0.1864634462973645	-0.45115286795944193	-0.17520238727226373	0.44032786407467606	0.003379401546853472	0.2959959392495023	0.2631637686464463	0.020531800417520243	-0.12408281308618001
-0.027321297872003426	-0.6285026931694098	0.07366483107176523	0.4789220713802522	0.03241142224785013	0.22997266368205044	0.05216864814556756	0.08964338979431052	-0.4456635096226084	0.08298606907943727	-0.2413647280959323	0.03161713055768794	0.27056823288766874	0.0242057770045379	0.4627850512910201	-0.17966752819904808	-0.6496497321017175	0.4415476347917117	0.049077229439688404	0.09821770069859277	-0.45322246912007563	-0.14904588822089299	-0.35206492982747606	0.04683298010841409	-0.17894174124197432	-0.32649100746355914	0.1938425668821837	-0.018398397083748342	-0.2202586581726187	-0.5494560376763183	0.42980318045699006	-0.09657921195325073	-0.14268859433090997	-0.5851748036014236	-0.21928869516328797	-0.6090846969943504	0.21171676961383482	-0.012100995019062971	-0.04750988854981862	-0.49862892241891277	0.005759725622953141	-0.19903766079428492	-0.46273150356998327	-0.17632786893143587	0.44250510774601876	0.012784856259087854	0.3891218278972446	0.2470137371702581	0.15212581156721766	-0.08359092082376109
-0.003586867009215064	-0.574650522211255	0.143060876242806	0.46355014252882987	0.02363654906508242	0.24807690214662612	0.09615538480073672	0.029620755864480347	-0.36735087658369336	0.07067664907132562	-0.2609934917907036	-0.013445288337801998	0.2832246351735502	-0.033549243030980155	0.3984140202464305	-0.15786004723837627	-0.5621816826417456	0.5201623968047484	0.09370632291489989	0.07503066334739014	-0.39097271493111146	-0.1579637233706833	-0.4048893769635834	0.04648125102628343	-0.21098630847794397	-0.2986123145791203	0.19287037163788226	-0.10774726190059045	-0.1814353438165335	-0.44428826231085194	0.4208194993971991	-0.10706650325103566	-0.18086121721407483	-0.594764136038178	-0.19379257919841913	-0.5616967811111907	0.20581545266326545	-0.09955679828377886	-0.03315961231783447	-0.4030501529172022	-0.036593387920537526	-0.20607794426233067	-0.47757004306710044	-0.1757562788397682	0.39440473516536323	-0.058375270473885375	0.45243352895017575	0.1537529828775434	0.1481850695061625	-0.022418138242162662
-0.00038110205736694835	-0.5442181826458744	0.2187736017921434	0.47891760125745647	-0.014717196915919481	0.25857787892999695	0.10680209630951439	-0.004886068330043514	-0.3509829883795461	0.02670981540179875	-0.28262341273796077	0.00770053915033705	0.2693741834696153	-0.02296936007032324	0.3749376256475938	-0.01633140567931184	-0.5691610043718515	0.56437426796459	0.09672842002358137	-0.005571256062147134	-0.38504817650963974	-0.1839719627687869	-0.40140494201864046	0.032405419114932645	-0.2146431130288502	-0.32255590974075393	0.12253702260491214	-0.16094763707362364	-0.12841569807627398	-0.36692298784782024	0.4253314972555149	-0.07801700523912852	-0.18578021690860877	-0.5290349610724951	-0.17812213066043772	-0.5789263305331319	0.19813307897548454	-0.1513955034852609	-0.018874923455871353	-0.4073194002684738	-0.05580532194351488	-0.2372128279636327	-0.4333698097783036	-0.1218930264079429	0.3425401177975173	-0.010444256033818855	0.5312238282185132	0.19989261316936058	0.21597853967637254	-0.048897662925271604
-0.024267195972782762	-0.5111276075181225	0.2334145121803842	0.5062022932366248	0.014613993565578432	0.19584749212910468	0.14208031417096217	-0.004998433073695987	-0.355966896724632	0.02540795672888956	-0.2801749463978	-0.02804879735028659	0.17055475794059452	-0.052090208424625216	0.3590962219329903	0.10917526965613641	-0.5434563967009234	0.6667828652046673	0.16018039531060235	0.02158763981401904	-0.33441203233901284	-0.1529940658705677	-0.3906020581955246	0.09143633185239555	-0.22417660366911515	-0.31527332305496103	0.08513858964974934	-0.13860449258339602	-0.12973626387300002	-0.4414084321680406	0.4603046242516168	-0.15487052973452112	-0.17907773286516965	-0.5456981065679061	-0.20485200374160453	-0.5490481261955875	0.19652986488468355	-0.22076743691071896	-0.026970660093639263	-0.39799065397248024	-0.07154160916877707	-0.2359768575707652	-0.4299409268169039	-0.21454634838977454	0.25987596288625314	0.03587027804083813	0.5155510789454679	0.137925730279011	0.30383207231954423	0.019556772537475824
0.043253997735421844	-0.4873672296526979	0.229095006993022	0.5281630443854705	0.0535467994538558	0.20951489004834367	0.13901450314702074	0.021704317506766418	-0.32683396707610857	0.06612842562164101	-0.3417567859088432	0.03362742157246429	0.16367557296524157	-0.026322932967685987	0.24317326239987627	0.18983598252724826	-0.48709128109795	0.7938270783267672	0.22032097623018648	-0.027803434728643515	-0.27245434075647046	-0.12051487178050217	-0.33105038445559715	0.10200625640429242	-0.20035756394497647	-0.36098089518997295	0.11706745838879509	-0.10856051472399682	0.001337861671876328	-0.48629319543837657	0.5135977044292692	-0.15020216645847767	-0.18359629838565542	-0.5502616519629695	-0.1877435335809849	-0.49478960711274766	0.15953535181972192	-0.2117374575611536	-0.06313684096391461	-0.3621155736756478	-0.027337080274693504	-0.20807334323230608	-0.5162611203441948	-0.2996952639290879	0.24456720205210636	0.04282158307896554	0.5109711316737946	0.1630690084758846	0.28271537806066327	-0.00956637647980132
0.036087725028056974	-0.407147938813067	0.23043090694169582	0.5538566588354797	0.06139730204158993	0.1965578904463571	0.1204427428613896	0.062321311947519976	-0.3211089141803305	0.07669432933793015	-0.36571679356453396	-0.01585681990643891	0.09073125917241733	-0.07065408359865191	0.24569530584468144	0.2486926281025482	-0.47210199013269794	0.8404715083352399	0.23560049027919314	-0.041445063425881855	-0.19303571216154491	-0.17250146257748517	-0.2606699274273635	0.09470068285345551	-0.15686382503714108	-0.39033856330369554	0.08123095069147185	-0.008922483655900659	-0.013530209801654411	-0.4993739435822905	0.4927333635060801	-0.18558748498313385	-0.17313924407554665	-0.5113831446621251	-0.10546720607170275	-0.4816437711782773	0.1728860058265575	-0.2711334279639684	-0.036112958214570126	-0.3704254544850969	0.0032312439429845546	-0.20481585652377238	-0.5325205682022405	-0.3595807165538728	0.29016057222328867	0.08299343114894818	0.5016100565162589	0.09976413704714455	0.2953806271077074	0.002380072793329756
[truncated: 204 more rows]
[truncated: 1 more columns]
