# Supplementary material for: Obesity dysregulates feeding-evoked response dynamics in hypothalamic satiety neurons
Source: Sci Rep. 2025 Oct 14;15:35837. doi: 10.1038/s41598-025-19800-2 (PMC12521569; doi:10.1038/s41598-025-19800-2)
Supplement: Supplementary file 5 — Supplementary Material 5. [file 41598_2025_19800_MOESM5_ESM.zip › Fig 3_2/Fig 3c/HFD to_NCD_1st_MPK180_matrix_5.csv]

0.27326015537907444	0.0832626522837365	-0.22538632616676382	1.680764654726385	1.0814485119149935	-0.4232607685393697	1.1973936128288787	0.1338127217032617	-0.9279530719492646	0.7529385669729814	1.528342230070815	0.6848236759918209	-0.13812280156710516	-0.8015205265982562	1.0591337041444582	0.8389748019146982	0.45639103090939165	-0.27923191845446915	-1.532663162193319	-0.575514489649072	0.47957393981814905	-0.6708768658810673	1.0148407463252576	1.0010545287875587	-1.2150867454413834	1.1376585150082863	-0.0372222719788467	0.26767692887698386	-0.8002748659901974	-0.2923047355957046	-0.8304940821360047	-1.214811411128165	-0.08114335377744206	0.06565905915064259	1.8825822364892926	-0.6614804475166124	-0.11445408376941328	-0.3325780099965058	-0.040497830683111934	-0.8786856066854195	-0.1858906235406253	0.3247080469685436
0.26600810197165314	-0.019437595450864847	-0.40540460092905545	1.5303918107668861	0.869278896867161	-0.3334925835480028	0.9223663195386532	0.19079035308973116	-0.7455780801981517	0.8355760064207693	1.5280073121073343	0.7362579909622461	0.02983618584743937	-0.40652802735298244	0.8628805735883982	0.7700418752532081	0.5677258970506909	-0.5660881577571347	-1.3218339859894341	-0.5539495911529237	0.33567737527663183	-0.6783898937315354	1.0544289173697083	0.8944783426819714	-0.9796844116399721	0.8585483126771231	0.025094824216727284	0.14804619260114543	-0.977331020455851	-0.5081913305905399	-0.9885084198447766	-1.1205994442059923	0.01516575238848808	-0.01585926990665556	1.9844890177818209	-0.7545516125000076	0.10698110130523555	-0.24900501972878977	0.07120789774790974	-0.7954381199553191	-0.11688171558780285	0.7203556604816741
0.23561820514224738	0.0733401932925579	-0.41525687342301015	1.5324291880220233	0.8870474954783248	-0.3062592069340005	0.8156867989013192	0.14561256919419377	-0.6875293827403541	0.664396367595308	1.308910568948731	0.6807002563009398	-0.0890651315738954	-0.30791373489494006	0.7676930757504873	0.7574837553558392	0.5496279217127714	-0.6166218449783485	-1.183640538933056	-0.4395324011319321	0.24612903317897206	-0.6703645246867925	1.0889951039328205	1.020439762706993	-1.086829124030428	0.7248737244414206	0.03253198055936989	-0.0747688845841294	-1.0133961919484837	-0.42162272779056137	-1.0402929911729943	-1.0881992542188244	-0.020555843330376012	-0.13268089598559288	1.99084085517568	-0.6662488157122173	0.28400914635916635	-0.3333923492013533	0.03966038243685961	-0.8431569694713296	-0.13057442625476373	0.9080341981475692
0.2730422676069554	0.034276364405543436	-0.4114010442220498	1.4504229423737565	0.9387308430244736	-0.27584078897427905	0.6585510723272235	0.07138219544986925	-0.7180938661433249	0.5507252019059196	1.1549556442099367	0.8093389945605952	-0.25016604854042856	-0.18637265839789013	0.7341992357271875	0.7117507012060056	0.36920834376072464	-0.41453076586945153	-1.093993137562078	-0.28143910335673966	0.15550028914133704	-0.6192230313605216	1.108742883284346	1.096227656005188	-0.9794767751027991	0.7054766138323798	0.06184755414629341	0.018628349715455975	-0.8779341725152368	-0.3804552190799018	-1.1074640907310687	-1.0869470577601898	-0.01613863797750852	-0.02432811962053784	1.9627517481978085	-0.631150826882367	0.39388006002418696	-0.376266441264423	0.06778920335205918	-0.9280059386820854	-0.11189790109739974	0.8853099884607587
0.2649566504633999	0.03918341140319558	-0.38126981794378056	1.4152233851334277	0.9958418700648075	-0.3185858633083957	0.5301639112753188	-0.009592031881432251	-0.7705392040883977	0.45137398239129584	1.128215409673593	0.748780525839772	-0.3399407665876698	-0.22862589899031605	0.7327763229002139	0.7456521218827844	0.36803197536375853	-0.4430365468245471	-1.1074535815408595	-0.1565516416659024	0.12804466965784317	-0.6626040486122797	1.1580859255140463	1.000224428565731	-1.020866722981332	0.7367244089574067	0.11604657516689829	-0.08997738121025199	-0.8439699878660469	-0.43130942011415224	-1.0153255858609922	-1.0908472823932798	0.00761183631135193	-0.02943973922166033	1.8853038531282216	-0.6114841477685006	0.5118641640212841	-0.4038680253900403	0.1054846670262054	-0.9643642977529272	-0.03916357906383537	0.8900545837298214
0.1911204582915725	0.012464781247849702	-0.2849630131309394	1.3549761886226543	1.1555269461187663	-0.38684368935467023	0.49002662500884897	-0.06873917966585995	-0.7696841009177905	0.3681293255021881	1.0725972123144454	0.7967361059499335	-0.4065333481211894	-0.12812415128776924	0.6671146750582427	0.7455182144274568	0.40039862427364986	-0.4457098171294474	-1.0905096893308184	-0.09273357641632433	0.10887573438859564	-0.6362512979824112	1.0752449494135352	0.9412452984023196	-1.0282372876494705	0.6252238364260263	0.09209677936459393	-0.08735903941708462	-0.8588284138842596	-0.4866067558736445	-0.9487249457845534	-1.0889675661112885	0.011371536151556646	-0.07308793676471985	1.8746430224843482	-0.5874859776623189	0.5777369202327592	-0.370668355376	0.03755121948383785	-1.0626054347906135	0.01206980412817805	0.8551362345754487
0.22466455176301658	0.015481013146147372	-0.27109594474580706	1.2980257372352355	1.2984441743586868	-0.4194317110586382	0.43470038819927775	-0.13579042556397178	-0.7880637191952795	0.35033253415962307	1.0565201565558744	0.8142414877195749	-0.4665603577325257	-0.03699371787354899	0.5728774709408727	0.7841108779961817	0.36310181602765723	-0.4770322333647563	-1.0813085921913808	-0.034986054543409764	0.13353192297008912	-0.6358185619134494	1.0521762728845048	0.8974904167657787	-0.9801717870722685	0.6379204528962761	0.074532810713992	-0.11728859514812788	-0.8516465379968231	-0.5059677083321943	-0.894403000858566	-1.0511265621253505	0.048717335328588914	-0.07456387341193181	1.8773975388105353	-0.6086936617182503	0.6384376393605449	-0.3023630270261168	-0.014138327362257794	-1.1420990055657776	0.0789651429093766	0.8422869022357306
0.31469139859808504	0.021878549268327923	-0.24974822894810278	1.223831332898233	1.3098063280742447	-0.4415585312459177	0.3684732560065235	-0.1271417877439801	-0.7888969703031317	0.35543511463108207	1.0386752843032234	0.8220007783261346	-0.474203067447536	0.025561447911777162	0.4319857243298651	0.6850907357419016	0.3855005612914864	-0.48317790051682263	-1.044148437930814	-0.05141120887298474	0.14416837157310206	-0.6209049568397377	0.9991644209304485	0.8692076535607085	-0.9608278196567168	0.6558213968560619	0.08407301388077684	-0.15008905335689263	-0.8437050724372349	-0.5006495089737153	-0.7546831487203274	-1.0546934221813231	0.11086000206590821	-0.09281487243710043	1.773400620073726	-0.5931741810807374	0.6712984845114157	-0.23534847117147384	-0.10049042472971242	-1.2465477421150084	0.09283424794525744	0.7791485966431259
0.4010559685499513	0.0038824862409174063	-0.20463924657115382	1.1370982542109938	1.3717774856900227	-0.4621105154171036	0.3265287451339513	-0.1396931005084984	-0.7996910393222599	0.3836449095240883	1.0400485547124056	0.8387271287859863	-0.4776727672388905	0.14060938217395083	0.4351838344073667	0.5730709171423746	0.3177440218275828	-0.4384493007200189	-1.0339590586348317	-0.02557580439964478	0.1188821872330313	-0.6257298719204498	0.9573549144229282	0.8509753178327792	-0.9142316961761305	0.626407257953446	0.08189829378122478	-0.23299328149298285	-0.8492663662752419	-0.5043092310276117	-0.6633650393829029	-1.025150075531589	0.10920960576076727	-0.1473022899106699	1.7141691147894544	-0.6103749690492614	0.7491567886976453	-0.2229269257758858	-0.17516942184444872	-1.3053940353750995	0.02277740496866285	0.8159662090944896
0.4500815806823667	-0.0345290754181516	-0.1578377744170211	1.057535634283693	1.3831998797932985	-0.5210412627043418	0.30215478289750947	-0.15061816970251246	-0.7868080809482685	0.3504367982188944	1.037287378772103	0.831305614148665	-0.49025477313067967	0.27416257423540513	0.39906355167006763	0.47135418013522734	0.3203373467857266	-0.44975837724493967	-0.9752569989514994	-0.015240250590405766	0.07615095913733533	-0.5709994857606417	0.916180936700405	0.8133789845479449	-0.9333999914191115	0.5691922300533178	0.03672969203263064	-0.29835570525893196	-0.8293519834566737	-0.46908513933144314	-0.655460305537533	-1.0152447410630665	0.08896194569797175	-0.15214605755445543	1.661756611913384	-0.6018776928859515	0.7488059290452227	-0.15813874157878122	-0.20353012520719743	-1.3453703453229646	0.003687636664910535	0.8112966536368248
0.490534445441953	-0.07197349510301557	-0.11519116585260306	0.9346280172789069	1.493205821852451	-0.5531832463073421	0.20093315038774412	-0.17712904338032937	-0.7759656490428363	0.26248942497432537	0.9431568732847337	0.8908994839420463	-0.5127222061283233	0.43266412517430586	0.32714829065744244	0.3293154997796435	0.2867806841800053	-0.5092359745913293	-0.8952510267041693	0.03444424864479169	-0.016843660841164242	-0.5122936715295252	0.8509138647084121	0.7438136512606373	-0.911803236026876	0.426808088511258	0.09192164211792545	-0.40368311850619565	-0.8607503970346752	-0.4840482814788585	-0.5895606691957804	-1.0094394284925516	0.08641209333043616	-0.17883634915455462	1.5207958905650187	-0.6093488496722651	0.8579900144000868	-0.10557965721716682	-0.2122156582909432	-1.4335365442339456	0.05331960339918357	0.8650445441972021
0.5121138816995553	-0.10425432807083927	-0.014590314807237126	0.8585475586877334	1.7030489331324534	-0.5769706271686073	0.13048744517242056	-0.22728241864157814	-0.7866907189096031	0.17768835693228496	0.8670430874767332	0.8696972281865009	-0.5564058580649329	0.5176842418110355	0.27545127536053177	0.24477783195403444	0.22947042894326644	-0.5268632637208487	-0.8266320967132821	0.0777473863450007	-0.04052673642707069	-0.4556423297714803	0.8145351525333577	0.709436709962455	-0.9635322056931424	0.3518462043972014	0.0777924189258324	-0.4876511393057328	-0.8297642671404214	-0.4646934145127313	-0.42959823384923573	-0.9962189946032778	0.07462468192790454	-0.21535468214681908	1.3708156533553537	-0.626693301855594	0.9084656685096016	-0.07858313600411175	-0.2667500845523082	-1.5027888946223529	0.08450200223108224	0.8132355916351047
0.5184647281310554	-0.1324035676900907	0.0673448940775215	0.7567930326212092	1.9154993554976254	-0.6003842951143944	0.07966749727730855	-0.2963646554582238	-0.7749462842070006	0.10519804457096393	0.8345535194082885	0.9220147428252169	-0.5569238376250365	0.5842371778139931	0.2396803531896048	0.08315842799359903	0.1254455289478355	-0.5402357778901369	-0.7596554431133993	0.061651756867447595	-0.13361652277775177	-0.4048501832035639	0.7783335477625932	0.6456352988752967	-0.945966793530259	0.2937411295745502	0.10919802120575943	-0.5217830588395891	-0.785217941591668	-0.5049070486845286	-0.3077649049771685	-0.9720399589027323	0.048317747442611254	-0.22101649567083131	1.3138742865325455	-0.6733209100369998	0.9806187106929322	-0.0025158970514799596	-0.34074505231120644	-1.6184468640915	0.13063699338088453	0.7526983862455445
0.4795114283499019	-0.12126315872064697	0.15227712291673465	0.6970241996915897	2.0753344262151856	-0.65188086746543	0.05153257643034548	-0.2929990276330724	-0.7283338008502606	0.0756582637093838	0.7639915753431049	0.9077665841256419	-0.569811103875738	0.6009424521127615	0.16162545712090368	-0.054536135112553265	0.09480404081008634	-0.6373245913616126	-0.7341190452662512	-0.003931001679067431	-0.18750676422494428	-0.3861953374082566	0.6819814904130463	0.5045510026534783	-0.9864808346627629	0.21041726069545477	0.11041262698838086	-0.6781367012342013	-0.8344951066014046	-0.49789336027885744	-0.16049780284166762	-0.9025449762281867	-0.004588272485087063	-0.20899938622466968	1.2538515909436125	-0.6844724902216466	0.9952758802008368	0.07910958262684567	-0.44386586704798725	-1.690113353112137	0.1236372790206169	0.7223019399063392
0.4648168508776407	-0.1444521649769053	0.20689931370172734	0.6023853948401486	2.201280185794679	-0.6557226054897789	0.01932716722257579	-0.34295185825320224	-0.6808635675442634	0.049026846762371276	0.7006989982229663	0.9684438886822319	-0.532595278383662	0.6728984881053728	0.0928279462930279	-0.22317635060070776	-0.0039044712037873187	-0.7159545411668404	-0.7074092753833107	-0.1080978819948772	-0.2158782554768106	-0.3170601580961094	0.5716107239029258	0.46264405968514327	-1.0045931295204675	0.12672061286627095	0.09372711027999253	-0.747155705259002	-0.8699897207114728	-0.4729166653957109	-0.05046982722908851	-0.8014383867388138	-0.060643599587319	-0.21373265400531252	1.1925224913966013	-0.6725856108043369	0.9563245654753999	0.2239619997007111	-0.6205352441388587	-1.7558895984496048	0.13892095909718155	0.6932823625861573
0.5423068457893612	-0.13069244313686829	0.23256793641028298	0.5327912372276862	2.108598519212185	-0.6499122099491286	-0.02061409810282264	-0.33729080062114497	-0.6597732605959451	0.05613138942175996	0.6660874777852454	0.9696074579553823	-0.546363801692215	0.6650290837949251	0.05365493318598911	-0.32265871032432425	-0.10341668413912611	-0.7556766968856217	-0.7157473281831102	-0.19032545610064774	-0.2941381032482725	-0.23622598153944666	0.5354598415484106	0.40686634757407064	-1.0476550306844552	0.09183123848672338	0.07194927095823485	-0.874101125984493	-0.8568626545449541	-0.4280995979592497	0.007449398520077184	-0.622245134281829	-0.12504836963714244	-0.20238483117299771	1.0744863274088583	-0.6978853119084837	0.9517489506759927	0.28085692291987563	-0.734225176564406	-1.8342513795231477	0.05527400015948623	0.654226881502444
0.5505297369401958	-0.1386296899124879	0.26626338128715366	0.47442381499295083	2.037673686754208	-0.6486272224071522	-0.03281760083380406	-0.33339477327895384	-0.6217210403927645	-0.006439877545771616	0.6346988564387198	0.9766296491088167	-0.5443323183007909	0.6301038314817868	0.027778738993279373	-0.38807677185700507	-0.16494592215047182	-0.7430036641497118	-0.6826240134227125	-0.301189366989433	-0.40945909827512644	-0.18053940496740822	0.44984736240056805	0.3435661612249624	-1.1490532155682676	0.009176840390023684	0.06933378701969263	-0.9687929677648505	-0.9096268593630177	-0.38792401061952564	0.08650597707814459	-0.5770145610835412	-0.2406514073694455	-0.18076407672123748	0.9793137990855441	-0.6069902127417208	0.9994176271935082	0.2932500561431459	-0.8243701718465261	-1.8257566842526984	-0.014316747456798156	0.6621793625527518
0.4841549256705652	-0.15161267736153744	0.3177957814919973	0.4255617940517323	2.0471633731756222	-0.6482823258461097	-0.03365892399197328	-0.36044514864795063	-0.5720987823777715	-0.012253680000479328	0.5699067253155363	0.9543059149338277	-0.591738729651437	0.620916862633927	0.07880103500869642	-0.31973372113571785	-0.2633846881509764	-0.7541889919339877	-0.7133472490189883	-0.3266729156123091	-0.4875961165703928	-0.1397839988214394	0.43177186354487507	0.3301379580274747	-1.2845957915058777	-0.0889096476993381	0.0502062360627112	-1.056484294372649	-0.9452986628090783	-0.32301378094180433	0.139422703890896	-0.46245027257471316	-0.35595656205209847	-0.16638982957966453	0.8974883808505734	-0.6219744571004995	0.9447381773167356	0.3579983865146729	-0.8674102614841841	-1.7656868377380301	-0.0507567995733754	0.668799953106756
0.4081769009609967	-0.14165019518573618	0.2961105275665319	0.39305216886939276	1.9269922278627085	-0.661606260431657	-0.03370497132560217	-0.3680276653474153	-0.5245898157256799	-0.06264661323626847	0.43344269905344646	0.8726432945241749	-0.5939158301858525	0.5691763816748787	0.07446857620484484	-0.26014720593845275	-0.2448439587735431	-0.8192078694653239	-0.7174873855770977	-0.35220062093210713	-0.5273254959493292	-0.1390631064723109	0.3722786336681476	0.25167583830593193	-1.441124351975618	-0.11837951284027044	0.027192610633156332	-1.0506152671878246	-0.9428041149023569	-0.25910128858736836	0.28512643300013185	-0.3362408239564007	-0.4481580931661776	-0.10315583843925476	0.7944830230575982	-0.5842137148199636	0.8824764693936199	0.41618768096735764	-0.8792403286632812	-1.7211851326677716	-0.0020294718821163584	0.6134911134983257
0.3236983234421777	-0.1254951480043348	0.266493144805715	0.35381287330945227	1.8263100406283612	-0.5979841784203629	-0.02276777026940283	-0.3552255365680429	-0.497974100123652	-0.03031407492351492	0.323889715489075	0.8398310457410657	-0.5599240477574776	0.5260664911290165	0.06782659574577912	-0.19606594183652817	-0.31711175972289585	-0.8292767810208981	-0.7796527693711263	-0.3980805586226205	-0.5437516882817099	-0.19710202927333645	0.3107329743397528	0.19422473448764893	-1.5414351602863152	-0.12423210728810215	0.060186977726546007	-1.0830460504516086	-0.9873763818963808	-0.2054076034581323	0.47598313099826584	-0.2740712654427275	-0.49713497595969997	-0.08955897843166627	0.66237996109899	-0.5572104697951474	0.8935095134950564	0.44507406072942635	-0.9119853637271722	-1.6818319569547089	-0.04184902906097372	0.533693815861466
0.33484041273585685	-0.12683930442477584	0.28239085758288546	0.3325321614936729	1.6736618416254392	-0.5733962898894324	-0.07068136395700206	-0.32725643523090114	-0.4520250221521408	0.04458006094180057	0.3041616199209058	0.7297309845374853	-0.5021805388289676	0.5141855227994379	0.07573449592091884	-0.1054369712484597	-0.3765117924809448	-0.7503102743087176	-0.8066014360227172	-0.43035828255169867	-0.5511892248403838	-0.2399849872345056	0.2690891438512454	0.09832355879589562	-1.599027785762248	-0.10970541775954187	-0.03472403545118265	-1.0607922358931847	-0.962366049215999	-0.11570472752971592	0.5558421205124215	-0.11368473846723759	-0.5327280861166879	-0.12945444452054172	0.5879433264534869	-0.4954111522020316	0.8666089351744206	0.5209339111030825	-0.9911521551483977	-1.5974370864732195	-0.12473445809611153	0.468544485987276
0.3653753886192677	-0.10692652490938119	0.26016820697593174	0.3422938518304718	1.4378728265065444	-0.5462346003990588	-0.10725254005247084	-0.24994834598273602	-0.4849958146812172	0.11909183953503355	0.20793826149387495	0.7276076223838899	-0.5088719298318727	0.492701953470735	0.10924467776759586	-0.09247685488702585	-0.45537641316701094	-0.6845849026792502	-0.825395389255101	-0.39547737757315704	-0.6249598008521386	-0.26138874784495947	0.15156448636911968	0.08194172431055889	-1.6436830577683899	-0.13330785444550383	-0.0471730291715296	-1.061749416292426	-0.9710564333812878	-0.0010236395131929753	0.5745725430957201	0.05322711349988911	-0.5255575302654096	-0.1239843760827902	0.5207423320151473	-0.4556219477223967	0.8293258563614367	0.6433342109726727	-1.0037284774004391	-1.6244731153764715	-0.19003349362691183	0.49815047013587205
0.40134300005305146	-0.1054716732543157	0.24646218821389007	0.3592726186413605	1.1462474292273068	-0.563549482153079	-0.10068024249646523	-0.16479780370771863	-0.5233190714736924	0.23904961319455023	0.15920670952500057	0.6616202935643225	-0.5092744891691496	0.5746950988965047	0.1234742710643241	0.03370799240123805	-0.49656428098084426	-0.6208492152947455	-0.9401947313478637	-0.3761901431181734	-0.5726700486572865	-0.2869932740588435	0.05785283244353796	0.02714740101653438	-1.7107311317061935	-0.15346122666305395	-0.1052262282398762	-1.0506753428523568	-0.9838835515868768	0.15161674952077558	0.6622393842533111	0.24592885169464368	-0.429145113746495	-0.1559886342865078	0.38819793740156666	-0.3723693989408191	0.742221538563256	0.7417204585337782	-0.9307065438433547	-1.5846210675098915	-0.2589824340573337	0.4445869393499141
0.4427794981068828	-0.11036455204461113	0.2439900673436796	0.34862457026227633	0.9403195031749686	-0.528088481683193	-0.0421895762744187	-0.1299390688902275	-0.5995064012406963	0.38659943175396594	0.14609036783344503	0.6237486432216803	-0.44443609556520425	0.6775798062325732	0.17909490506356093	0.15414391494980978	-0.5457435898928483	-0.5944968961823465	-0.9733302687336348	-0.37993113955729074	-0.46417617534177513	-0.32199726525733247	-0.0058633817725896155	-0.002159153428125693	-1.715907350857415	-0.20491239010376655	-0.14981928486400567	-1.0956930483661695	-0.954949575309479	0.2067076520392536	0.7602998164579199	0.3660008816713649	-0.3902820570970492	-0.29104052634145344	0.24331814403593874	-0.3719347748627445	0.6854693839634441	0.8813795849137858	-0.8903241537275036	-1.5691781584431974	-0.2917746893890114	0.4466565184465468
0.45153390710725894	-0.08026195866475955	0.23531192808822987	0.33130844688336736	0.7802453784622954	-0.5283939053416306	-0.005204837563799551	-0.0371357945571855	-0.6417088994778765	0.5339283303706843	0.07203868839796679	0.5477484365588776	-0.41770774592787363	0.7418612175575798	0.22698433751714253	0.2960438932420759	-0.5590339673535005	-0.47592293544614844	-0.9439181874955362	-0.3223189728749379	-0.40346638313802397	-0.34579603628818767	-0.06948846406050042	-0.056945497590008574	-1.7144877558248286	-0.23421165831783722	-0.18101664447657442	-1.1186275945111595	-0.9028508148865889	0.28481056238418917	0.7802115980815362	0.4468477376682406	-0.29968567111803557	-0.3738797370852417	0.1501673880729697	-0.35267170222271554	0.6450049520357559	0.8877382491604587	-0.7552087055811845	-1.5325237471304125	-0.3762489696081659	0.42561047112729655
0.3826854269302946	-0.11112830113569845	0.18443180632415518	0.35377852596217024	0.7699760082414333	-0.45317334985606206	0.06741372620711443	-0.06900300090670194	-0.697864504645317	0.6849568416756413	0.007715409480905056	0.526337750133533	-0.3423364121134121	0.8219555269133576	0.2951953098059842	0.41927755178197845	-0.6103857335253389	-0.4014509858275601	-0.9252520162556863	-0.2751678357630743	-0.26998854434230035	-0.44056968834733884	-0.16932522177402767	-0.04208071791770783	-1.7034184923079114	-0.23456257785630333	-0.07615103760510285	-1.1664878739211424	-0.8802690183995185	0.3747784239942661	0.8237489683479234	0.4586337723209909	-0.15880251305100493	-0.4006388435772207	0.10786399718720067	-0.35013606783102996	0.587607028695641	0.9698627088784288	-0.6317318562174042	-1.4062447517700143	-0.3456800776594479	0.47697719914847203
0.39322102864989505	-0.12438095590869302	0.19820127442605007	0.3486953780694101	0.7866226035011737	-0.3999006628504459	0.09849279844794397	-0.025510309765164486	-0.7386871274278886	0.891413949908736	-0.07196651544359496	0.47968256829771566	-0.2934888681545241	0.8498542363348027	0.3801506250819208	0.4662426978952148	-0.6875766146707791	-0.39488636660063514	-0.9502472851431453	-0.21663032955525083	-0.17226009223429953	-0.48339052886769973	-0.21591094062299923	-0.012383875719676658	-1.6550807064548614	-0.2791128770113612	-0.045221694972186255	-1.2050068283032607	-0.7920518910798569	0.41576664965215915	0.8927113615573866	0.5086767386800198	0.04883563934955487	-0.45561036463695953	0.03686594195234812	-0.5065618955835239	0.48105583179795	1.0701946383804823	-0.6005119856279958	-1.3641533222365374	-0.3800806425290212	0.41343431853240975
0.3994329096566317	-0.14769312684509522	0.1745279411851673	0.3593624259255387	0.8869690334500765	-0.3679227289451259	0.14965618270636818	-0.020335397275220886	-0.8080207852702446	1.033170118592817	-0.11767061766002902	0.4432516291931009	-0.21687851633834362	0.8742723597737856	0.43550916987113686	0.4747670807775058	-0.7478041988963631	-0.4151453175575203	-0.9846273080214232	-0.1812855636100569	-0.1077988919356615	-0.4281746068329523	-0.3461142411005008	-0.0025224798292274087	-1.544933676217208	-0.2883389163908166	0.013412199919521106	-1.2131063377078968	-0.664795089020014	0.4548465815946442	0.9106007007161253	0.5034014310929509	0.1877702840160927	-0.47452613447291403	0.027976213359338375	-0.5660475430870088	0.4719567140846319	1.0940470183210087	-0.5665242719481073	-1.3660911752426574	-0.42029558496557956	0.4259774970824104
0.41695877642777673	-0.22514572690516	0.1944971788736785	0.38018816977637016	1.0371831003027538	-0.33890963890781645	0.21659941260758062	-0.04136447668321126	-0.8093599907114536	1.1368347701931085	-0.0638240228582164	0.4450155496212297	-0.2611165073919889	0.9127239376620754	0.40987641730625957	0.5515912364023721	-0.8541360521171601	-0.3972285966281899	-1.0081414169432459	-0.215255618621118	-0.0676914942549813	-0.32222311578548435	-0.4254601577900017	0.10126527007176263	-1.3527695749159654	-0.25990170388239975	0.11141951789444866	-1.1868502496327487	-0.590924275794538	0.47843993567852827	0.8231850003320187	0.42237458175747156	0.3341591700395442	-0.4719799834733383	0.017592966167899952	-0.6474924309057881	0.4461117689166126	1.1653099158504587	-0.5588686460218123	-1.2992482271242451	-0.4604680617818234	0.44293929191221215
0.4273329891030306	-0.28202792205627836	0.2411452296695087	0.43014919461417855	1.1940148523893945	-0.3507247984398282	0.24176428043551024	-0.08910805134074429	-0.7861571670671554	1.1647350412102135	-0.02236755889205764	0.4377812853202718	-0.269132775842425	0.8855148378386373	0.4418205161422592	0.61325191925701	-0.9404271985283484	-0.42639618188149253	-1.0388257623678812	-0.21094469272174493	-0.005565854091232378	-0.23225067042127856	-0.49096209637167487	0.21317178692732183	-1.1267208518409642	-0.14622797073594823	0.21971366185405516	-1.1305322738371502	-0.48566790390367187	0.4681371453233913	0.7481676143900378	0.4702460109169948	0.4039160824645102	-0.5085203008072436	0.048643633064568294	-0.688993653070874	0.4021269681906096	1.2186046980835923	-0.5519459283595516	-1.2242352761677133	-0.4751149092166195	0.5103411921732371
0.3583139584108931	-0.30837625177813677	0.21720483238906008	0.43933975140296255	1.394681535333888	-0.3193039399575052	0.32018902924918835	-0.14038396212154639	-0.7857815504434067	1.2598222783016735	-0.04878720556139053	0.4565141435383806	-0.34416745077408184	0.9080802541236501	0.4463329868928804	0.6304878391920342	-1.0185392450732793	-0.46657002971217365	-1.0275376122621829	-0.22717053311021845	0.06084505236707061	-0.14141057288716322	-0.5291406064505556	0.33770575373607714	-0.9897485865406528	-0.048247775496794175	0.3976920178787326	-1.13071741267753	-0.42220632721263796	0.4156629778701621	0.7262035339453143	0.46991279795590435	0.5017234939296091	-0.48273539984511765	0.0650860030718326	-0.6852616167416056	0.3686801738186791	1.2485194019944061	-0.6009805493272087	-1.215068209874633	-0.46901396454398536	0.5693817899550473
0.2615296143157832	-0.38198369108091096	0.24574944062953152	0.4069044929541897	1.5197853056382837	-0.3553788886250854	0.40413523709269394	-0.24789355985150446	-0.6954933460307916	1.3376255365119623	0.0066952383832273085	0.42300688976942186	-0.3461418303780344	0.8610561303916942	0.43338303160835023	0.7020719690101785	-1.0881407187155552	-0.5188527605248217	-1.0303732613486813	-0.3231507515479338	0.18309049399371752	-0.1407898228107321	-0.5481606473673013	0.3624898848460838	-0.7485707625976684	0.09497625841164868	0.5065075985465073	-1.1596544874840802	-0.3345497204068358	0.38395467799582417	0.6738393799944369	0.3946497463042755	0.5459380958612255	-0.4404982761593826	0.06027338487234455	-0.6286925152166873	0.3502000120720103	1.1611333253385139	-0.6824800519523138	-1.0276901120825392	-0.44751811020215326	0.5249308519232626
0.2174166387712594	-0.4217998757924577	0.30262648636341816	0.3586009639577203	1.6296390532683478	-0.36330936948455117	0.3966573419753294	-0.3770169032729714	-0.6332500208577178	1.4318291263367962	-0.009875470243587325	0.3840911636589845	-0.37826248718753475	0.7161827837063595	0.4109872156450581	0.7178315418555195	-1.0975852764169	-0.579982286681063	-0.9034746312845675	-0.3966418718229507	0.20786035499042219	-0.12370245818214362	-0.6124559530766491	0.4048857863272959	-0.5531571814338061	0.19803824082460064	0.5757758484881351	-1.142653200366496	-0.21306315276910887	0.32757790926135805	0.5867348357389374	0.29676342542316325	0.5063285535774706	-0.3514286509607523	0.07525247195955288	-0.53002269910176	0.34794085388500573	1.1357304216270718	-0.7908007963985334	-0.7822541892542685	-0.41742719914264637	0.5392601518803126
0.1680077677879373	-0.4596787960636233	0.3759430253285352	0.322080725263874	1.6924601716304277	-0.4110115730413395	0.35145133150508145	-0.47671022662039925	-0.5903741433986893	1.4321640275348704	0.010636079699946422	0.32238307736649485	-0.4137794526378806	0.6099092645151278	0.4103809018333906	0.7214093061688253	-1.0758128734551669	-0.5523930610092038	-0.8076711379723932	-0.4509166137380431	0.14987044152833415	-0.1211686087986887	-0.6835711570089347	0.4013669890526378	-0.36361786151504655	0.29317795164236593	0.6118062148409801	-1.0270560348875402	-0.08548312493361002	0.29757025609744503	0.4905617226311387	0.21882874496566992	0.5117370217230254	-0.27621280337172216	0.04690021943046342	-0.3819902728177695	0.3627750806894125	1.0271472617955948	-0.8209903710884836	-0.5326175571576552	-0.4108134517721459	0.5031138716660797
0.18049231315437497	-0.498060496474057	0.45756521747001494	0.3418021824366936	1.7494560525269605	-0.4449558235163133	0.29826867573510607	-0.5662406757298533	-0.5287320565903626	1.4262352686999766	0.02461464407951014	0.3189028011985262	-0.45619563904627014	0.4608039732093118	0.39166925055100704	0.7215960808188463	-1.1129958101431803	-0.5262761124265197	-0.716652580264134	-0.5303421886992143	0.15697787386972922	-0.12996829276325644	-0.7173591845714935	0.3914772604811094	-0.08697047819396442	0.353663118946948	0.6727946749627194	-0.9468124533993685	-0.00011260799218392182	0.32432359798870386	0.4382361227233452	0.13677136800439307	0.4728828285870389	-0.17865279941458628	-0.0043233748821099646	-0.31772416828371836	0.3661436086604203	1.0241838590317425	-0.8771911917955091	-0.286435657277398	-0.3289285279178797	0.46713011596427123
0.27497693963836584	-0.48114500878482974	0.585690584414659	0.2955504116003441	1.7679117781343379	-0.5182863266306438	0.17489213610558785	-0.5680512168904234	-0.479104956907107	1.386174660421203	0.027381977873953568	0.24073035235466214	-0.49519031958122295	0.31925650957145413	0.2996601536551367	0.6241258498143941	-1.1160199818221463	-0.5818023919419955	-0.5455669371816801	-0.6244000607399866	0.13429228878317462	-0.10268214016504378	-0.7072423869708228	0.31390954737688387	0.11851622221372302	0.4151879525990054	0.6269226850462032	-0.8060008891981759	0.13569132123384758	0.31472826863558867	0.4100386166976936	0.045851552430251484	0.41584046699494814	-0.17256131559212246	-0.08240121371660261	-0.2090873317976857	0.3371386682367129	0.9789150289805881	-0.9459474204345935	-0.03362554407438652	-0.30946533599121656	0.43875893100295815
0.31508641524316067	-0.4833399691699329	0.6917778806501049	0.27230747086749674	1.6690824216159654	-0.5934352474018374	0.10834990173472352	-0.623340919338194	-0.43376252060212456	1.340163721379831	-0.028756861355417256	0.17713220561864	-0.5205804526443397	0.2199630976162986	0.2616830271998914	0.5344744719638987	-1.0730012021699606	-0.6091058834009135	-0.42072170818020344	-0.7225594737847335	0.196395824935583	-0.07708105575243318	-0.7499278900058989	0.23740343751823176	0.3463960695491638	0.4721649181285441	0.6241334079529793	-0.7331632391595589	0.25417192390096904	0.3278558261976	0.28109586964733857	0.03451634756931819	0.320601351435871	-0.12166379223353693	-0.11197864127551169	-0.021858085163607162	0.315566327276128	0.8886626096838979	-0.9300115897572805	0.29000535106996705	-0.304761358563956	0.4120157251100415
0.3731787274768461	-0.4616080025028337	0.8235058242033533	0.24952042490335535	1.4941277806382203	-0.629489442005115	0.0021291596359773292	-0.6374375454727048	-0.3719890309171738	1.1925088060355136	-0.05456807738473386	0.1331338976251486	-0.5408281237575538	0.11529619784008745	0.20243546171620186	0.4393093467932023	-1.0509713878268587	-0.5619483904988569	-0.26279472134459725	-0.8127355614062065	0.20438283809714872	-0.15530783563998102	-0.7521150562830791	0.12405148058920354	0.5383950327207827	0.4744931208093005	0.5845330691697724	-0.670775228295296	0.3121385465958055	0.29270568851755685	0.14215828299079786	0.05220002244203244	0.2530873855905382	-0.09767757465521199	-0.15660504244961063	0.14885157062478002	0.29850946357838265	0.7383390607577375	-0.9399180319046266	0.580578850399654	-0.24903433167872144	0.4298085905765013
0.42461594451184287	-0.39800813816386826	0.9600186170644802	0.15511851109253527	1.37787211260989	-0.6610680523398478	-0.1639898868942518	-0.6280522145670211	-0.32832319654789	1.092487004024893	-0.15872582904219557	0.09253943143997327	-0.5098044162927925	-0.027901524819021195	0.15107625364851235	0.31264501340462225	-0.9465000711064258	-0.5031825148734141	-0.05694150926772508	-0.857875001558358	0.25021824545216986	-0.18397839386588893	-0.6956709392248338	-0.013674141958909647	0.6676687741045039	0.4493407700125707	0.48819304349499726	-0.6707118780662407	0.38910350254379855	0.3015659320675731	0.0386481775835009	0.07441296103199904	0.2569832182055789	-0.10132853638586514	-0.16024483408320228	0.3477501641077808	0.2635175474783026	0.6216787607635093	-0.9560175229669259	0.8240133641610635	-0.20812489435452863	0.4203917558061425
0.49942191112219503	-0.30310418444268733	1.0664833407366925	0.032867719911254555	1.2047478031485797	-0.6383668095786907	-0.33268247093499975	-0.5740253536957132	-0.30587036668401446	1.0301607100786634	-0.28500087121012396	0.031085570868475753	-0.5126690484163301	-0.14870351717755045	0.07204712604149714	0.24984007647965378	-0.8034849145881948	-0.4029150772244262	0.13226639822548797	-0.9209276840613103	0.2695829476994692	-0.16627137535100095	-0.6706488803016699	-0.1443522839482187	0.7384651206999758	0.28833486456768426	0.40029394984381017	-0.6220498341271044	0.45761219587006	0.29471773571061205	-0.0432509708336227	0.07605218831238303	0.2507223666698452	-0.020506941848249582	-0.13206976634958334	0.500578348534144	0.23545474028572877	0.5077283051249195	-0.9639422879427959	1.0235835391977053	-0.15959700341581126	0.3859911473273241
0.5843093989123307	-0.23849063067168771	1.1610485252607907	-0.11376876103685477	0.997211292498353	-0.6790688227265821	-0.4793140652302097	-0.5839479107490406	-0.26460288173821367	0.8465180552510155	-0.33794591077791536	-0.06235663026080225	-0.46122510606910805	-0.31255378081637064	-0.028215447697124873	0.24868185605781745	-0.6250563293754072	-0.3507958052520247	0.2519147891479846	-0.9743624218349808	0.322320074495125	-0.13936650832684944	-0.6505260276966425	-0.25612085648539046	0.9105162181371469	0.15141792552596411	0.29815752976571747	-0.6842936382075342	0.539959607957399	0.35869348384107164	-0.13956056262226557	-0.0009697897058049187	0.19272672624394457	0.05507457428723768	-0.1147502441941352	0.5781323282625804	0.18166158477593358	0.39738808347770727	-0.9600315433514695	1.202894827643873	-0.16841286619282314	0.3803297054356789
0.652200384251971	-0.15899524726849465	1.2211049597335295	-0.20376214741057988	0.9510278995192726	-0.6955814935102048	-0.5914327033111957	-0.5349713872421613	-0.23135892228580784	0.6601600028736573	-0.4258550021375111	-0.14037405120550736	-0.39420136194926697	-0.42616009878957817	-0.08685174683173172	0.2494976984568859	-0.43896475977162197	-0.2713225506344819	0.3345030687922677	-1.02811036408681	0.34213843735344673	-0.08123598174916422	-0.5644726857335836	-0.38449373253118235	1.0067380560934076	-0.01105395155115151	0.2261966308089624	-0.6299293179847048	0.5857666414222422	0.3664311124287897	-0.17600558112465725	-0.031085271888003342	0.17552686607604057	0.09798891976338828	-0.07519869303853681	0.653686590131273	0.09985517746850378	0.3946184607462972	-0.9590156309062735	1.331864935219316	-0.12725279071102397	0.383119145034375
0.6824803195033652	-0.10735893539604116	1.1677964586895988	-0.3181186095394315	0.8544266993061245	-0.7151184402550711	-0.6956537440151822	-0.4635743290302229	-0.19313031042451362	0.4660454718941961	-0.49048454980602846	-0.17579724825763	-0.3284255517749862	-0.5066706301804553	-0.11480707668449078	0.2649869515567905	-0.25491869228519615	-0.14918207610782472	0.34889354344714574	-1.0210678843779255	0.38189825938273436	-0.022052087176636655	-0.4564121366751098	-0.5150551222361144	1.1187870370115331	-0.1282857422964816	0.1613768215953733	-0.6602905764694952	0.5753212721604609	0.41491363034043865	-0.18013569285886705	-0.05189192624781687	0.17996340233601	0.10776635814432278	-0.09280488142424889	0.6539811327573394	0.03874586476864374	0.311096190665567	-0.9263353861768978	1.3864071065798902	-0.11948369789158517	0.3809487895502246
0.6752868241357193	-0.05410008361899423	1.0729254098932606	-0.4292053080090083	0.7829789767972972	-0.6970198654668173	-0.801410847023457	-0.39230578955968287	-0.1139617427919917	0.2950216905172731	-0.5699972807639282	-0.22217483180705538	-0.20430229426891158	-0.6255947037498395	-0.16895261020310764	0.327759388883011	-0.11117746223257494	-0.06635527595322642	0.35069104718038635	-1.0109642159825156	0.4621542185017429	0.08934000766144094	-0.33185555504085584	-0.6254063845216071	1.2035339216013292	-0.22400646926148055	0.17490864512927748	-0.6579226884844764	0.5612181706966792	0.4038744470517748	-0.15688377579135598	-0.06016221776959424	0.21939754524188934	0.15480530433285805	-0.013907340887764925	0.6717243805516135	-0.004298932059600979	0.2452016946376363	-0.9602596053289603	1.4823510043257562	-0.1417451163699043	0.43227738146976896
0.6520064589752881	-0.003453909757933893	0.9738767604255886	-0.5350731745156099	0.7031499779520919	-0.7084122395525188	-0.8670416319843144	-0.31233553203608627	-0.04615040228450419	0.08320854675340077	-0.5919218561839343	-0.3010645249868783	-0.0778803533688269	-0.7004950859244193	-0.20656537638815836	0.3083388228959634	0.09159699339937225	-0.023564378138465215	0.3570981474008299	-1.0152330389848245	0.47174647261629	0.19511937328421392	-0.22783018933553442	-0.7600663433570145	1.1753446230993485	-0.27667420831999306	0.07357567263709022	-0.7154483488653809	0.568765475186773	0.44311333539083525	-0.1825344517326759	-0.04605226102014341	0.2601156901447199	0.13403400402850646	0.03874064072289657	0.677259289637913	-0.02693813356696866	0.15136183566501588	-0.9878991620330673	1.5758319937095053	-0.22151115743347427	0.44262463429459703
0.5651771162375844	0.02107798996493936	0.8961676621165424	-0.6297369103881486	0.6595704346428661	-0.7579875498219804	-0.9422481518370907	-0.27061672601686765	0.017403465653668328	-0.08095696515184772	-0.6471079910686652	-0.3826557022431588	0.04374783142506773	-0.7949378476982427	-0.12306870312519422	0.3732628753468705	0.25839072421814946	0.09261494883902407	0.3357792219959691	-0.9845687802232298	0.48945185188046236	0.27669103002196827	-0.13714319257174928	-0.8669062465418798	1.2313947327126904	-0.3753361951008214	0.013946645926874746	-0.7801464390563398	0.5779410917696277	0.4683917206448661	-0.20539643347159756	0.02870930434370956	0.30552575181982167	0.12215244300831837	0.07762352171855665	0.7501280779943756	-0.014187749834916963	0.06914792810471286	-0.9839430642075813	1.6282516827435924	-0.2745008201007365	0.44068771953596697
0.4629338455935508	0.04928259498958554	0.8676356351110812	-0.6894823878630598	0.660576226744154	-0.7854383811627687	-1.018295755018174	-0.313963851627829	0.0431540526040084	-0.23309669618426526	-0.6667737150292095	-0.40811218985720493	0.196466985882127	-0.841466586984227	-0.13752046306508683	0.39365515403509715	0.4405551408996492	0.21913680880045677	0.35298523396286907	-0.9228633904263219	0.471997968615988	0.33310710344632244	-0.06569691441923689	-0.9599798477096766	1.2894543295663081	-0.4415308186204386	-0.05530042368957787	-0.8060595794700232	0.5167192809335603	0.5225702928084984	-0.1451992295863263	0.06035986066481451	0.2700908049569021	0.09195363260121345	0.05182144915439435	0.8119477416858143	-0.0195643811353368	0.01278461708573743	-1.0343654941405496	1.6259649078520837	-0.2551051030114938	0.5231784360556803
0.35501931942492476	0.06262534639818515	0.8088724135469978	-0.7089626906979694	0.6563135046020543	-0.8370873508875031	-1.0589241808660315	-0.3111365382537515	0.09892648814521224	-0.2911376416393072	-0.7496592016503553	-0.4397466535860425	0.33228851833211015	-0.9485944113406433	-0.10032958098855435	0.4589059735687761	0.6032355251022483	0.3936532188294815	0.37298822707417917	-0.87746209079243	0.46660048670884524	0.42124344212653275	0.01514748802662374	-1.0284061801696311	1.3605990915489143	-0.4879302837245293	-0.07501701666292171	-0.8450722374264872	0.49179696387105726	0.5618397586629043	-0.12411187860804496	0.1092642148436834	0.30654895687508665	0.10106152419857925	0.09911934222931926	0.8499102079033323	-0.008769435220522962	0.007740666014541547	-1.0556063574079537	1.654877439069383	-0.35252153933573	0.5584089659468399
0.19425479845719684	0.08425227444075323	0.6743054004413851	-0.6778257916341957	0.6106596324475347	-0.8396440489606221	-1.0209947715128311	-0.30984947104294014	0.0996205897072209	-0.3514713222132305	-0.7199688998825108	-0.43470536019979755	0.4259238798212078	-1.023197138131279	-0.052943330986539174	0.5247320195543951	0.7242087480974649	0.4837806237519972	0.3459518019724117	-0.8466129900437261	0.4469044228304483	0.4287739147231841	0.031240925122057693	-1.1262886419920277	1.3361410280086863	-0.5806122017881383	-0.13548512771481266	-0.8737318558620467	0.45182038604056185	0.5859617886504902	-0.13185571474990868	0.20085597776784264	0.21852482088444697	0.1390918335392867	0.05895339940389761	0.8692207245632826	-0.003154963834494373	-0.009642976383634505	-1.088195506927002	1.693370743019844	-0.38978697144826613	0.5979120396587382
0.03817052388336306	0.07581475564543574	0.5628340431778956	-0.6447500191080627	0.5847648061183685	-0.8025708175712023	-0.9177325705997104	-0.3065653828682199	0.07518916369148552	-0.3875203862122869	-0.6908396021748715	-0.44323816780959124	0.5033111910378061	-1.0903201024808893	-0.014291555003847965	0.5425976397725012	0.7931943519480331	0.5640640579036225	0.37752262108090645	-0.75581747638545	0.4176622717785574	0.36066850585056554	0.10490320876954	-1.1815513268188393	1.440646395922347	-0.6116164456612029	-0.27243951455159454	-0.9734461239530579	0.3897443604709758	0.5949713018269516	-0.18372958759316613	0.2672501448000512	0.2290333918270569	0.1440640672110152	0.01840273802501389	0.869938049143381	0.05010121251295019	-0.04581832047935717	-1.0886297317489215	1.7074036962537533	-0.40403388373746985	0.6699233879214462
-0.0954821451044148	0.10710093242902352	0.43539729384139203	-0.5689374716793012	0.5234245244952505	-0.7720923036677051	-0.8184712114552841	-0.22590516075743325	0.08886841618152422	-0.43940363519686987	-0.7115337988062198	-0.3886707857423046	0.5591976191954318	-1.1014670193642118	0.04424836728764905	0.4971349391032535	0.7865541186157162	0.6146837543955102	0.4099228008783376	-0.6366942093726402	0.4232537130762378	0.3404586495246641	0.13322332063914868	-1.2092198465784456	1.381820588302491	-0.59750258339515	-0.37049365821839736	-0.8702980971245571	0.3075336042113962	0.5619451343827778	-0.12158052277445311	0.41084373083090125	0.2607247780516758	0.12154378894854856	-0.0021615091933447116	0.8939774099029609	0.0907619302627815	-0.04090464289010262	-1.012422044485666	1.7100249767280968	-0.3812624531591885	0.6436540858449951
-0.19400187456461948	0.156643008931007	0.3452060760819386	-0.5572754999886393	0.34811273035865276	-0.6930853019200107	-0.737588974005026	-0.18253043181402467	0.11892723575123476	-0.4607133626757987	-0.6950755018250498	-0.39699341226939333	0.5839588949353007	-1.0869213097912094	0.11013222827548397	0.38217984806874095	0.8084559005559055	0.6860854573827699	0.4570778006815324	-0.5058210506892217	0.4003166319899817	0.29655509140270314	0.1358503426660597	-1.2509093243860279	1.269572404085012	-0.6288134774068104	-0.4814982541151033	-0.8569494607883946	0.3029986458242038	0.5114663248680447	-0.13659436192116028	0.5278978707607311	0.26502225520626677	0.09117404703306849	-0.03255033095021961	0.9431480538035786	0.17825972305880178	-0.09303813413438008	-0.938805452280335	1.6252100501209057	-0.4148816961138782	0.6456086744638899
-0.30326427652038124	0.17385261366296303	0.3114353572155144	-0.48213025126585174	0.32081021132287474	-0.5774973052246948	-0.6414185421304073	-0.0659717493635379	0.1660879024719097	-0.5143830403093173	-0.7027825681151544	-0.42457040876281693	0.6323689910810141	-1.0633364562597962	0.16592327141420252	0.2588347496824529	0.7587090908458061	0.6672248955291613	0.5551620358882787	-0.4176555304375391	0.4325598989290335	0.2653165015204079	0.1311691608344157	-1.3114242797073428	1.2629341681594568	-0.6130759868857684	-0.5638610969860708	-0.78784091001835	0.2771095466853169	0.4196858118090754	-0.1832354116061085	0.5978133283962215	0.27210806087520467	0.08292850099291425	-0.01215819171931774	0.9685625510081411	0.17716438106498025	-0.05725606285797258	-0.8187303028076641	1.5300106493138277	-0.4335200919468635	0.6641187466315263
-0.35307737384968024	0.19283819829531265	0.26602774101382476	-0.438395308715536	0.21018283704565532	-0.418085564413747	-0.53382626101315	-0.020003890156820525	0.22917713487367236	-0.5445815721525511	-0.7073651023670763	-0.4721261932160525	0.6385455434806204	-1.0432025411492174	0.2025397056533696	0.13501068387375695	0.7132724001432666	0.6713460856009961	0.6734682714300619	-0.32558573665812596	0.4137613240907744	0.18730481063853135	0.1912899320902503	-1.2656605758842971	1.1923859171984648	-0.6038589133719355	-0.6728713076689699	-0.7538868245270889	0.2182376254555864	0.42828673001901024	-0.23325276911189388	0.6874376919862557	0.24788001835814857	0.03540433826994798	-0.04412571895513386	0.8771445556039839	0.16310110199330324	-0.03197484223347105	-0.6697046419603767	1.3640593806359247	-0.3908127209237827	0.6398215739661556
-0.3989671004600893	0.1871178090338048	0.24684969736621648	-0.4295035534584272	0.13252858054061323	-0.23272713783150456	-0.4517058299480111	0.05022973211393713	0.2589226985068458	-0.5114793353243912	-0.6991008643567432	-0.522322369299909	0.6155192289062574	-0.9917807154386968	0.2527492507517993	-0.024712636061678596	0.6924435695981106	0.6895901194701062	0.749956438757358	-0.21607928478467703	0.3930119445102501	0.09053906286091337	0.24641609689550079	-1.1966965310616822	1.2168303470042223	-0.5958150707174541	-0.7333817793712114	-0.5955476499335179	0.1805302639690408	0.3255260879567405	-0.23433866413085314	0.7739550153054	0.23194732216536895	0.05300488511089997	-0.062374200476215856	0.851686858814265	0.17325861583060695	-0.1058761959515256	-0.5277276382275803	1.2065324130447561	-0.38816043960936664	0.6759605959215516
-0.46161321104958797	0.1902071630786445	0.17226595972178466	-0.40119247905370425	0.08340871751386159	-0.03967153891570354	-0.2982980827135445	0.10508321286602047	0.34309839357232663	-0.5180505930608015	-0.6848235860965061	-0.5475433909650445	0.5674126923200611	-0.9847680584125162	0.21405457602953373	-0.16546259157320894	0.6923649295862256	0.6663121525854901	0.7762634175768748	-0.10119146652650317	0.37146171145055035	0.009340252211903826	0.26114913040935306	-1.1569577482035478	1.221074143938405	-0.5474714038266302	-0.8140799631716431	-0.4692269065471858	0.10751506677836735	0.209418127029413	-0.26692235705537903	0.7928002735816364	0.18633045402203322	0.07133267137161967	-0.04711383305066029	0.8541933410383443	0.15402362475961334	-0.11386398750092959	-0.37192394949306984	1.0682158346554567	-0.3929648178960813	0.6651304269422057
-0.5218097273901531	0.22477083845096066	0.013149448170724842	-0.41606953298190064	0.05070523101432593	0.14783951039677246	-0.2064621918785079	0.25305141071176696	0.4607252714918177	-0.5477761893719753	-0.6620096332792493	-0.6018916881151878	0.49834295279318025	-0.993135088727513	0.2198984539217102	-0.27176078384498065	0.6313930661248699	0.6405267117911375	0.8520299166562477	0.0006759794696606092	0.3837001069132374	-0.05292792063419753	0.3086265578723862	-1.10148584782718	1.1523807836353372	-0.45076583438608936	-0.883963587425798	-0.2665608336095183	0.12212647001640116	0.07376856621780925	-0.3063719592430667	0.8614710659513353	0.17644419354391175	0.07502487000345588	-0.047699693898578234	0.7829279219001888	0.08254449723230636	-0.16375532894775008	-0.17722712831380336	1.0159397166016126	-0.3578026776250691	0.560737460745366
-0.5284563430688312	0.25163833113565925	-0.15629287912694784	-0.4851849964532028	0.011012478510267692	0.3571381344880062	-0.12712225230896573	0.33239684355528387	0.5030084319222377	-0.5563378935366715	-0.5865499806871354	-0.6407234854680531	0.4223037680683075	-0.9579506414565746	0.13335623405173958	-0.4514607936915297	0.594604622208806	0.5751379990710194	0.8870439604470484	0.105654213418889	0.4378572377524589	-0.17583021223639816	0.32586087442358525	-1.043329469871254	1.0946909203718445	-0.3636100223389523	-0.993880316026201	-0.07503028257465649	0.14313452409379454	-0.013766457238972052	-0.25041631854078583	0.8972538380303503	0.11407472767532759	0.026659838733958156	-0.11417701243062488	0.7916936614994419	0.0008551387353198603	-0.1649996604216129	-0.012761269890174032	0.8892861341929643	-0.2596381032349658	0.4451254492307008
-0.5540671854113821	0.2881922171745919	-0.25528730824965246	-0.5546183536136008	-0.045504429042209166	0.5517072252901388	-0.05495207444925778	0.40281897976742653	0.5671227810617314	-0.559165755480947	-0.5417114931639198	-0.7121434686339934	0.41179144287175423	-0.9327119896008897	0.02327690573498853	-0.603459481477878	0.4937959909734276	0.4892433110905121	0.9036786202351555	0.2332253445755781	0.45138203373147856	-0.22368790496909668	0.3255136502413954	-0.9877663098615056	1.1418867819362601	-0.29233327264931364	-1.04966471300824	0.13595192480537022	0.21252856188789773	-0.09577709234958687	-0.13381968138971265	0.913721366332943	0.06173066511594784	-0.06071400020653821	-0.07881641524224409	0.8368071695353642	-0.07250865531082855	-0.16372041452054434	0.1799222434763063	0.7598665162391715	-0.17917682413540356	0.28703391839082026
-0.554680671954358	0.3920660869869795	-0.3553751809958371	-0.5778273733288948	-0.131570703578385	0.6409196538247175	-0.07064855523178966	0.416361857329494	0.5976636177569125	-0.6127033578765311	-0.4659621530047704	-0.7388767155164846	0.42133281482626755	-0.9353756690534072	-0.012116891174943717	-0.7599326644290672	0.42456261722239963	0.4625213607941239	0.8747841116242088	0.2836495198291941	0.5137811283109842	-0.24929897296280087	0.3095321093109857	-0.9924031323127519	1.1012158314698206	-0.15704116588365197	-1.0316934933175865	0.3428206494196563	0.32651272458165204	-0.12880302637761382	-0.013253451539102134	0.920971756373064	-0.027223449813837796	-0.14528893326102593	-0.12200319869420606	0.8412373927264127	-0.22396736406425516	-0.15082178049574718	0.36310240128259175	0.7167300971853712	-0.11552686513799955	0.06782799937023494
-0.5750116895674653	0.4226809771299977	-0.43756226453274216	-0.601940026708529	-0.20305596080952162	0.7549316169247722	-0.03942750371227228	0.46891403143615024	0.5838246773642641	-0.583906513771729	-0.43593878904839045	-0.8165650072329879	0.3785558656735201	-0.9326146587678513	-0.12035343379792032	-0.7874971061239733	0.3870017775731641	0.4206918993170211	0.8606346449187272	0.34274166495733904	0.5841045241923323	-0.3770096023893009	0.31213686746176256	-0.9637988902600764	1.16721064511477	-0.11006645925764484	-1.063310566833359	0.4122071603398494	0.4027540531786543	-0.15482600914276315	0.05776670121770784	0.9034429158800332	-0.0935495456308026	-0.19257622445918177	-0.10666218973966721	0.8239265939262062	-0.2697184790885282	-0.16880859336798076	0.4298561420947533	0.740274257832119	-0.013828635483880646	-0.054727549852495415
-0.6180473622839997	0.46021369685417984	-0.5798819217502101	-0.6343420129023796	-0.2854243620982048	0.8234055641734997	-0.03420400930379797	0.552156480988612	0.5887578918895393	-0.6126618608985749	-0.36480242224263	-0.8824055543182453	0.3905815555450808	-0.927943722596176	-0.24145983080687175	-0.7970836654601413	0.315278854952736	0.40583142519011045	0.8311680063255551	0.42043597906024255	0.6626308113340369	-0.4342713923939341	0.26367106232663684	-0.937002800694513	1.274480024611752	-0.024232266068300663	-1.053228732049904	0.5211192141822734	0.4120412295571705	-0.22709748387005887	0.18090370939784234	0.8799231959611049	-0.09770993023889167	-0.2644862254558552	-0.11309197408488476	0.8422652709676374	-0.286326892272173	-0.187356617029122	0.5773836042047827	0.8097478111380252	0.014350700843522518	-0.22271828724784112
-0.6452526235796194	0.5034820946963953	-0.7213159799999012	-0.7248861060692849	-0.4156991082892135	0.893011079610066	-0.07700308727251029	0.5619307319654544	0.5499103792576785	-0.6357663597609113	-0.2620245545565401	-0.9280421577303398	0.404006859744592	-0.9497507842208657	-0.36536174917542397	-0.7793086241159273	0.34319498191147363	0.4492353574072929	0.8040384448184458	0.49209860132277133	0.7107933342974588	-0.4580411556407598	0.20686818539908622	-0.8845961312643611	1.2706510790900167	0.02322042523218686	-1.076011892643903	0.5921509418860573	0.4508234586150556	-0.26542091407789487	0.2974769246387815	0.8912959048601804	-0.10666088464705262	-0.3518239138132631	-0.18530026762514612	0.8363285000061321	-0.28371294842952416	-0.3220178629381851	0.6622822669398827	0.8566155955649624	0.07466136062130801	-0.3498462371094481
-0.6903663619461129	0.501649859986504	-0.8327080255885735	-0.7860773974071403	-0.5514760445446796	0.8504393052068367	-0.10535673295420782	0.6267095202104429	0.5075239944599172	-0.6532709335431758	-0.24802553272891198	-0.9383811283918739	0.38718395473846157	-0.9327525028227855	-0.49156388865944434	-0.7912288545228969	0.38240833907073074	0.42433083480893075	0.7362185411826132	0.5782101163376918	0.8016135284129675	-0.4233200993662149	0.09693170290181899	-0.8352807669613916	1.2708726432472184	0.1196517350387671	-1.113717450985749	0.6851041158491078	0.48456378248877174	-0.3159039250832868	0.3709318244290718	0.8831994601818686	-0.014036770933184362	-0.36538773226596044	-0.2151402906311904	0.8935623313714591	-0.25922174308680457	-0.3504000602266721	0.7618308147509094	0.9086351507969981	0.15734615476675806	-0.47849040699903594
-0.7419670677161257	0.4896153063904725	-0.9447326418685147	-0.8265036505403325	-0.7119849013869284	0.8318034482235788	-0.08270048548957683	0.6661068958644483	0.45725140356400085	-0.6731363928337073	-0.2394377969086079	-0.9751599342371862	0.3906414921575206	-0.8897418307382399	-0.630109611487954	-0.7130212078047695	0.4390733153058367	0.4212832709605058	0.6512965401185051	0.6332551358890679	0.9205652992237109	-0.4022134770034591	-0.024229349229860815	-0.7788363861882899	1.2012635483158847	0.1534123221327566	-1.1318970392808299	0.7264791202198582	0.433502332446591	-0.33289895479630827	0.43435114627959487	0.8673057566850618	0.07254559782841749	-0.3885733425624761	-0.21529469272622506	1.0051405158356452	-0.31831539009750465	-0.30908777332509185	0.7549360865131594	0.9677049884314393	0.18611949412458445	-0.6299500062554826
-0.7311285362657828	0.5378920543576391	-1.0227493733404878	-0.910477631864665	-0.9279615324338687	0.799519610241666	-0.09080193824982644	0.7340770844491364	0.3930201475026592	-0.6596710027021161	-0.12125688736831422	-0.9961978737753754	0.4142023458933665	-0.830550821981109	-0.6853374953194241	-0.6201588860439392	0.4700380893006633	0.47469161096783263	0.6107726479244046	0.6731779244050088	1.05010302520018	-0.38796548055638647	-0.12843121094805648	-0.6780731222685714	1.1283369070706395	0.16999847216388084	-1.1208901394843116	0.7505165560692606	0.4002594126239137	-0.3208698536253068	0.5034018321952338	0.8830773767243795	0.1404418624009883	-0.3648206273110412	-0.24055761667049608	0.9628431373999256	-0.345766484978744	-0.2883027597737212	0.7966997676866712	0.9470381678423572	0.2821294539377555	-0.7542142554576827
-0.7182815699329753	0.4969955549527235	-1.0520043257812306	-0.9656261626984189	-1.139807396980627	0.7667723871118927	-0.03166929545144467	0.7774502402994068	0.3164085617125489	-0.6423874572097488	-0.01518562310494671	-1.0311082909078175	0.408521706838339	-0.7998109606560695	-0.761342087401286	-0.5722445593569387	0.5447762638836414	0.5763188935645538	0.5507965585642044	0.833489326025519	1.1754728743890337	-0.351826685044544	-0.20877727171050844	-0.5909507770948775	1.067611844850886	0.14102925768627234	-1.0888471697001496	0.7783577852634687	0.3553126160138112	-0.27971426858952364	0.5794333000007	0.8168729827296082	0.2475843511868617	-0.3619149217535134	-0.24056656751658406	1.0222560102176457	-0.3270174684379626	-0.27115060442234606	0.8194010828424452	0.8077821616060404	0.28368384730414664	-0.7710543232382641
-0.7418015600477745	0.4390695373585699	-1.0568995384863098	-1.012363022621861	-1.3543270534204248	0.7576584179643269	0.01882832110826809	0.781340227557562	0.2510342265079468	-0.6165087282675978	0.032597089802013784	-1.0602045041522303	0.3909198843036559	-0.7385374849906154	-0.7630452487421332	-0.39809752785654545	0.5588517487506184	0.5874355737360466	0.5228050797387578	0.94600925681482	1.2238002641580057	-0.2797460074869245	-0.26490185023564283	-0.4666587538014147	0.989799892826219	0.12719686749106307	-0.9935723426493268	0.7946688823408065	0.271271713952472	-0.25154665825943423	0.5588872451556501	0.7380331397071445	0.30278252611637446	-0.3340174426361178	-0.2550023242604964	0.9637672460082735	-0.31330727155522936	-0.2627297492305811	0.877946147432892	0.7770079440078106	0.3232872848081948	-0.8179275085785338
-0.7028613609007117	0.3522640526947084	-1.045708420831199	-1.0217589591234837	-1.5282520315115238	0.737461638720508	-0.012957769567647737	0.787119653028118	0.19111741976802343	-0.5374700952723052	0.05514981758867212	-1.0772245884002611	0.4250330905558381	-0.7294097404799482	-0.764347324306466	-0.27269384745152103	0.6174953292299599	0.6874609086971558	0.46934942767063975	0.9871554220224471	1.2683851006725622	-0.2621393905585286	-0.2806481785057584	-0.327963315075267	0.8520366920397047	0.17729198759201048	-0.8933161320937566	0.7358153104786587	0.07927778044048975	-0.27523022768440014	0.5285594242947437	0.6714225821882058	0.46920733124011954	-0.2740155399714357	-0.3144534244124665	0.870820166546577	-0.26729766836412333	-0.2610688403014626	0.907920190596044	0.764754086838361	0.2669065906959973	-0.8490119093236734
-0.6430097681042738	0.24053212864800724	-1.0395211488418257	-1.0684911850281347	-1.6389697270945898	0.7347049119973228	0.02628069832824732	0.7992081020991972	0.17557239167996158	-0.4398941229754817	0.021794700712509996	-1.1263066823180539	0.41700166400689936	-0.6513284215142194	-0.7857792555819108	-0.11778044282930429	0.7193718487363195	0.7154069387516556	0.44969422380857427	1.066844489236244	1.3179817371861913	-0.30167024624421446	-0.2918873984628088	-0.23155132616293975	0.7347750757161452	0.17103680590551312	-0.8397241849879741	0.7121380679107303	-0.062892920638833	-0.30719890327148275	0.5384586288206792	0.6438125781095672	0.6034432522744984	-0.18854848493487614	-0.3165347758420907	0.800765438439557	-0.24330231378696549	-0.32336082802328825	0.974507290667834	0.6724352823379848	0.25075215307491155	-0.8141793739586566
-0.6528112856629725	0.1670227016773523	-0.9771369888147253	-1.1274312700370843	-1.728366186036542	0.7513429282450703	0.025830777505919823	0.7724007943544239	0.1614533704617054	-0.3796980433467395	0.033589742722102446	-1.1211066618941612	0.40018800295592116	-0.5702849890653648	-0.7977362619918892	-0.13538726807210044	0.8042642801963927	0.7927889657386089	0.4134995855215343	1.0605356781811959	1.1844269181928848	-0.23246725637476576	-0.318707871007346	-0.15684440241070563	0.601477913235567	0.23131623757128733	-0.7858883779220639	0.6830215217793223	-0.1479821350331173	-0.3735489604562037	0.49090596681324145	0.5730178461132119	0.7025076107905257	-0.1375211368842364	-0.38498119659952734	0.7670081346372714	-0.249721286037713	-0.39390781677597264	1.086226223369033	0.5828018472134425	0.1672047911831424	-0.8409777728614654
-0.6061978836146381	0.16150466074325534	-0.904493262804003	-1.1108507508011365	-1.7727231415914175	0.7995576942990587	0.02940040518157236	0.6569396995514107	0.07868317295927282	-0.24368989628126547	0.02357668389656179	-1.0310346733976052	0.3420454533569329	-0.45650713287247663	-0.7778827485679584	-0.09905501909665738	0.8886126951358921	0.8078451314630322	0.37418273314038925	1.0704884025561316	1.07593791570143	-0.16981704358720157	-0.2985925165989433	-0.016046935703466915	0.42734880211203646	0.2883066694335482	-0.6994815812897828	0.7052959031218512	-0.20904303942249927	-0.3636182704529009	0.4582462184726642	0.537154870085965	0.6876149576748383	-0.052837322800441566	-0.43874892905591734	0.5979788822924714	-0.2812231989239312	-0.41521823362817545	1.1076266004400128	0.5027114419355032	0.17521313985731207	-0.8492106041592928
-0.5209428602270145	0.1399443490679814	-0.7785357483043622	-1.0367898624755578	-1.8338430824959624	0.8231558340815613	0.10524516026482793	0.5478377753922349	0.035568814288342854	-0.11350295503473876	0.017149663081962398	-0.97795118616537	0.2422110359042889	-0.34027005096483326	-0.7146668636627931	-0.0618066078241082	0.8998032765531704	0.7843034246322003	0.31537734906135595	1.1825556347810022	1.0000736397938526	-0.21089505966769656	-0.2692168893582271	0.0789727622698306	0.31549199679508166	0.37562321244850333	-0.6125140212374542	0.7550668027700722	-0.32921585815336235	-0.36044264376363183	0.3729119890303204	0.45052349021527166	0.7647083116475966	0.06325926662905361	-0.45067886846583216	0.49456807785887114	-0.29360038149289647	-0.3425758122203709	1.1156490692403325	0.4772386937912566	0.1743860612365416	-0.8944337906884234
-0.4387291131512729	0.18994670108716397	-0.6818649109153908	-0.9491559331097068	-1.8033210794429144	0.8731941801038617	0.13624940558851104	0.42902979730659985	-0.04114567631900319	-0.059803915309769494	0.01677576286371697	-0.9221858640004029	0.15740589796612905	-0.2699841648764433	-0.6325575135489007	-0.06907670101524187	0.8531647941073569	0.7690897672077209	0.2980515553658023	1.2429580939487703	0.8971347295393404	-0.2746256680197018	-0.22247313159576615	0.16920172168525807	0.2328439662111593	0.36670260866600235	-0.5375917693564568	0.8118661395506575	-0.40340920229435423	-0.3688432909188529	0.3443166000166856	0.3914475200032498	0.6998306572322286	0.09729375927053466	-0.5078603697063697	0.41260635080746866	-0.3727511874538063	-0.30323874914617865	1.0729140902459728	0.46043097234432817	0.19538517398476013	-0.8936229826910127
-0.3770003610043823	0.25257329051652283	-0.5794672899278026	-0.8748225644791887	-1.762004760902812	0.8611225820954906	0.16295685909299348	0.3098130821337153	-0.05952552054101094	0.035178983427194124	0.027946792312302328	-0.7869051316904805	0.078163016818627	-0.19483296409454404	-0.5493487233803732	-0.062108326559071794	0.8034222934390035	0.6822661944043092	0.3221409943754027	1.2533558664836701	0.7677351470157869	-0.29366425108312944	-0.2178380925125857	0.23448671039273275	0.19154640061962452	0.4057758627407278	-0.45540065885177583	0.813606822484594	-0.33873741085748743	-0.44656036437166413	0.2976960905574225	0.32158504984386865	0.6096823032823686	0.15380808679095762	-0.5648362812008024	0.317558200613162	-0.3533009530410951	-0.24324318947669124	1.1233910736406032	0.4414248387638355	0.25167835858652704	-0.807635902404777
-0.3484409786878408	0.2211896492737429	-0.4800501536121617	-0.7808984180057704	-1.7028816239574525	0.8750525248768597	0.189823559626273	0.22743751573146748	-0.06520889346343003	0.08223861502636945	-0.03262518579544547	-0.6715293968124654	0.0003988504239167412	-0.02279894704875629	-0.5048442688697709	-0.11306787450415783	0.7332161535135634	0.5948928414345502	0.34753960990016514	1.2803880828885492	0.6403762677045775	-0.3377208397049064	-0.1846949098598067	0.3370898864502804	0.14573807500645614	0.4382424661828167	-0.37451127968354586	0.8640887686301832	-0.30651975717307356	-0.4986530131315008	0.32980147649692365	0.21759429564359828	0.5037741314583869	0.18277330245382514	-0.6738863971002005	0.19699057520141172	-0.3014893293611857	-0.2438061863873303	1.1101436531036548	0.4065253976703783	0.2596304554800758	-0.8212592762045897
-0.3384646663674447	0.26503860564400805	-0.4115075622047124	-0.6494906203317556	-1.6866627298274313	0.8679846129778334	0.20660493477547956	0.18320155292201123	-0.09945088536131029	0.11314378731406953	-0.09949890343761711	-0.5510013266029695	-0.0620017432308443	0.14723900927309275	-0.42899127558575617	-0.06786193205062503	0.6348030263114544	0.44271470121321943	0.3381518558103906	1.120029546561326	0.46820678653662434	-0.41230632350098056	-0.1888027680417898	0.40910101307447644	0.05050752582272564	0.4390935454245593	-0.3055824873859433	0.811033077741343	-0.30717271724771067	-0.5484776738923441	0.24869507289252452	0.17444425896116084	0.4283825189949234	0.2132582995568411	-0.7193438283908711	0.05747615551102847	-0.2665151486723717	-0.21650290585444892	1.0654586664533297	0.4258171930981602	0.3202780192898749	-0.8802952317250197
-0.30318080932975944	0.3368930205662794	-0.3543320161674231	-0.49664399812079607	-1.6889115680891575	0.8022802676588501	0.24653756622582318	0.15624368829138566	-0.12229368255366344	0.1132267617674855	-0.1276580591046821	-0.43963742680887286	-0.07627605998227852	0.30869186702323265	-0.4097168370177142	-0.09853312791459586	0.5875726969816752	0.28889317488273514	0.39455482731500446	1.0535714174398558	0.34625338363725844	-0.46351396148987156	-0.1928587156317506	0.41930875739570334	-0.012807945946588	0.567114943025233	-0.30386058419331125	0.8081711713200042	-0.2580978260250627	-0.5910774046338629	0.2552666292738434	0.18506622296341474	0.37345635308624925	0.2866169255742709	-0.7621677529338051	-0.030941160456758952	-0.1890629054932135	-0.1779035252314781	1.0322576758893227	0.4657087599871373	0.3711958298409375	-0.8798077035518667
-0.2774865177426616	0.38982300628230415	-0.3199376671985276	-0.3419610996235209	-1.6823413691465305	0.7318140175857104	0.32920404192223823	0.17025011385889588	-0.15231006005939113	0.043360694455733456	-0.20783159967590317	-0.3695690760646055	-0.14456627565666708	0.49999025141607784	-0.2592564252350674	-0.08160334180210305	0.5808215058243703	0.14414272166494896	0.4255493385256921	1.0497582299357728	0.291585663371984	-0.46652866115754377	-0.2175218993287376	0.4191573567442955	-0.006255051832216613	0.5591065663893964	-0.3106140167416461	0.824721399768926	-0.09053797767840838	-0.5974041493168937	0.22202041209358128	0.16970352716218404	0.19713891159293467	0.3196779931950699	-0.7610349114756704	-0.09161814980655816	-0.21363154114052704	-0.19696470450157072	1.0033596317275955	0.4236471991380051	0.3929244261146709	-0.8433530985508542
-0.23058113306878317	0.4078357073428525	-0.24782364704022025	-0.1753501440765772	-1.6251771769303605	0.6593258185205457	0.35276847711074477	0.2068878488248258	-0.16062330129823515	-0.005545715183294475	-0.17438743854512254	-0.2663993852218168	-0.1761714577197186	0.6340886147747367	-0.13692689099287084	-0.10961409951250149	0.50518058699537	0.06869455811152389	0.44505687085029777	0.9852355504543313	0.14819323573823928	-0.4088068249072184	-0.303064787136916	0.4254618178132369	-0.04843900182888564	0.4832662144766802	-0.2605053744653731	0.844755563359425	0.04127050573602296	-0.5682726470049346	0.15523809869921731	0.07979241394720063	0.09684759336193638	0.29469077260536436	-0.7799919643502694	-0.149181597027579	-0.12129934856209934	-0.17691462334097738	0.8998123670090367	0.4526381763548186	0.43409478434310256	-0.7636689087808456
-0.14715554144755372	0.4219887325711535	-0.2360701375091331	-0.003595334990704524	-1.6173792572435974	0.5828911153337011	0.3186051928362611	0.2603982642077976	-0.1738102239094064	-0.03745559106521909	-0.18827216000941105	-0.131259313260028	-0.14340170628300314	0.7484951691606658	0.031802501257309546	-0.035078199014684286	0.4450759181856222	0.0056533412926737855	0.47829885619158824	0.9263537657765166	0.12135751001688073	-0.41116119378380356	-0.3265306818681411	0.4419838280691712	-0.08912209104672839	0.4371779245262862	-0.22367507875036594	0.9373190150256846	0.1299703292337353	-0.45481407606191826	0.06251404607580965	0.03159034892698587	-0.012302063522811347	0.23866712518356675	-0.7684225762093762	-0.2519762182874464	-0.10379248574416196	-0.13856362704342257	0.8098051159780957	0.48444950927115976	0.49491207413751653	-0.7325730157925512
-0.13003319215245987	0.34290211929357	-0.2038801724233382	0.09459396237840013	-1.6029678709227837	0.4871842456844986	0.3617112530291636	0.32500650145419485	-0.16780818206533368	-0.14090973813923863	-0.2058805103725882	-0.051939999950578034	-0.11310896705684252	0.740321573553365	0.1489447757133436	-0.030587839896230828	0.3959539195288543	-0.011362825979357793	0.5670273383640831	0.8081924986166203	0.1024209902647285	-0.3881382542655708	-0.40526463035614146	0.44554123622902714	-0.06704630219120258	0.4832952044985115	-0.20742805201722875	0.9621450503954089	0.1510159057587505	-0.3775650019852176	-0.01463167304992657	-0.06403622343380018	-0.07170160221455692	0.2293136333671657	-0.8010524660557747	-0.229993520295316	-0.10710388305543028	-0.10918858705616719	0.6999175727884335	0.48608947469497404	0.5012182187540198	-0.6467631579928808
-0.14382557561472548	0.32984420844290724	-0.19660080270557273	0.1798030950714155	-1.5533376654756947	0.4508235792377179	0.3835185027800213	0.4176792980996652	-0.1354776904805416	-0.2281695183772645	-0.19192727896816444	0.05854743875901871	-0.037351959529849744	0.7359943261204751	0.1838123829615141	-0.013390251523761318	0.3272203946204926	-0.017202335670807083	0.6223279401748425	0.6211272731618166	0.048039033834700845	-0.23539087796556352	-0.4731417669149861	0.45090064347747855	-0.041979780542453035	0.4455101010027457	-0.1422328358509382	1.0169100009932364	0.2272263130794708	-0.35557019838876014	-0.02440280709758782	-0.07043073225684582	-0.20468285842003658	0.24232249679103393	-0.8063204585500386	-0.2879475612480024	-0.07713547735167409	-0.10404016203916995	0.5519223244632051	0.4838836619954169	0.5075834512479303	-0.5600234869936445
-0.11533979912108934	0.24472265035480795	-0.1793512344480641	0.23335381622586326	-1.5360423793522902	0.383996715061965	0.42694977226667347	0.5170542333318564	-0.013337506240783337	-0.1987377596750129	-0.11956991107672385	0.12220317711506498	0.026159618377903354	0.7380549083384601	0.2299221455091684	0.020892460669654025	0.26122332667364184	-0.002096928289517519	0.6868946253955288	0.5258832290137635	-0.014533319133104378	-0.12647307284710618	-0.5027192686802306	0.4942606675526049	-0.0182046942667324	0.4432321983477724	-0.038326396605826686	1.027320345393306	0.30864388648793023	-0.35061477357338544	-0.1276017169011478	-0.09264645760520188	-0.27983491718290293	0.28024002255657987	-0.7747864879216589	-0.2926786408506401	-0.017561762452499376	-0.15376111314290805	0.45797155788974014	0.49063105403290674	0.5404030059069519	-0.5782955487569692
-0.06820658903656159	0.11705349419146098	-0.17497611405905905	0.2879110462618228	-1.5831435882356868	0.363549480731536	0.48313807180729773	0.602089445124312	0.04938301375617165	-0.23076735921396513	-0.023754197225373884	0.15086935539210727	0.103871978864814	0.6883963397969283	0.2337136267930633	0.03193966760074037	0.17795109491048672	0.0378199755046079	0.7223581506786763	0.46155770404957436	-0.036502403353822904	-0.053787887686192984	-0.44940189961475835	0.5231910397266475	-0.07132668148882744	0.388136930715153	0.08772996875466328	0.9845848980022167	0.29332777925674974	-0.2493935110051047	-0.1774235146156969	-0.15838817157388346	-0.36835387075427944	0.28660882128738113	-0.7453682175947676	-0.36117203625875366	-0.010425785581221675	-0.26645676156191767	0.3694270134508104	0.4359675133900646	0.5357129814692227	-0.6466506096168135
-0.025950179722464467	0.04837775972568171	-0.1953911314277254	0.34678440140017436	-1.629025729913233	0.33979245356280247	0.4320034671323918	0.5870646247818169	0.07878382155909723	-0.27407817766095943	0.001023725510647891	0.1729417080141274	0.18310175943931456	0.5763077339468896	0.25216015456433294	0.015522196105009878	0.13352142726424904	-0.016313333784899863	0.7179614501025143	0.3837069828185787	-0.13995758125047547	0.08214436810863641	-0.4282269923447576	0.4385965512353297	-0.10104681709678436	0.3772877657302801	0.12936796930798072	1.0013616255603477	0.32248005742849106	-0.23554142972067477	-0.2698709781655083	-0.20779622582055723	-0.4273867943608643	0.3361434455491213	-0.647183589705549	-0.36560188183105025	-0.03435553088028889	-0.3724609600691786	0.23069289554115927	0.3946192190912347	0.5476261045963605	-0.6392907351576749
0.013724552237351625	0.01092129750926742	-0.20803966119220432	0.3154945797162819	-1.649607089031008	0.30935630380571727	0.4219430840540334	0.5431627513379905	0.09638502869124636	-0.29986827859274967	0.06544057282006366	0.1750477683985306	0.21372270877206384	0.5122304224293438	0.27757131014410547	-0.08196761815318447	0.03295280965418518	-0.037585041035137115	0.7785306701376247	0.3723983295092002	-0.2040008304316713	0.2497299154783595	-0.3412894399642629	0.4146244117743783	-0.030952555438292235	0.36742558240401124	0.2335682998759304	1.0201590742915891	0.415964131970035	-0.19640104299593847	-0.300413530572181	-0.24519835194641085	-0.5010737727312979	0.3468935284415673	-0.6379228205707576	-0.36020117844898686	-0.0825866095101647	-0.44416609283433284	0.21709698075292247	0.356371761943026	0.5184485986972016	-0.6317478920903927
0.015106857567641446	-0.044422397530924605	-0.21553149006311578	0.2813557632793822	-1.6038341982743056	0.30067552334124104	0.3363110641400034	0.5073453003481412	0.15019913530393486	-0.3232591196046475	0.12167242041503135	0.22412732269990943	0.25088798076316793	0.4378875984571115	0.33924486329196796	-0.14170417042368427	-0.014858917133325891	0.009134989089319001	0.7527803763464529	0.30057705120773476	-0.3222163788335243	0.37678954941038023	-0.20928622622606285	0.45701835228243726	0.028324673179819154	0.2453557310797195	0.3411914511339834	1.00502743757226	0.44537083318245685	-0.20380150195832325	-0.36468154138886955	-0.2880415326723388	-0.564464214508049	0.33768238848940924	-0.586957681939003	-0.3524374486960138	-0.17877102426733965	-0.5488383690249761	0.14537753765704692	0.31730994651306416	0.45338546423712883	-0.6447172060408976
0.0258998059897796	-0.036507537056570685	-0.23895679406638798	0.26619788781242104	-1.6075876705052763	0.3137753908992113	0.23141351135945828	0.44281850381550125	0.2678794749243727	-0.4046169244358492	0.19405352904867015	0.3095443056083167	0.3119744418257967	0.3625482247313402	0.292767857306798	-0.19715750582169594	-0.10154498722063957	0.007572822388307909	0.7476061612358909	0.2300552120756519	-0.4592584696041547	0.4734756053441066	-0.08979458412673917	0.535280317502789	0.05874347698567637	0.15694835666666118	0.43767115246667176	1.037201835028315	0.4908219824450093	-0.20800205895208154	-0.40803536546174624	-0.36672503073580387	-0.5825707271829708	0.32866789782280115	-0.5690108159597259	-0.3916134305329273	-0.2522868398115042	-0.656492178532616	0.1065555061253872	0.23476548394993482	0.5121698641219801	-0.6525907837691152
0.0009183414388149625	-0.0856607660848449	-0.3043201890057115	0.24767024656066536	-1.6240921313986914	0.35630908124504856	0.13758612131096598	0.4087265381263457	0.352153998122414	-0.46600969889886484	0.2129504790215666	0.3348438934943737	0.2959427398628093	0.276802828221005	0.21122467754989685	-0.25666858500988	-0.15919673401583684	-0.026003816449794638	0.6867172639898924	0.21323027826895685	-0.552700993620854	0.6294885674081104	0.06733127972627549	0.5954740789455039	0.09375265824474463	0.1360280814764053	0.5390581634101167	1.03262034142526	0.4762723985975336	-0.22266105985906165	-0.4490371165805618	-0.40076385201904474	-0.5896221298143904	0.3699127341828968	-0.5393333067529835	-0.4344763761249462	-0.36049732942146884	-0.7080687258343499	0.12113566384330927	0.15998868505420677	0.4865560275806244	-0.6986078423583733
-0.012969622814086154	-0.14269039775407172	-0.3208670077566579	0.2173364229534566	-1.6066693137548167	0.37929700262171456	0.08548615347292957	0.3433190073089303	0.443123425259461	-0.5569819092990003	0.21197071769784387	0.3058176967662246	0.29924508817241313	0.17439415714106715	0.15120824807114364	-0.33429544403682626	-0.2308400470899865	-0.08140433976079686	0.6833485973223613	0.2529103589868239	-0.6867646019530611	0.7476603388983911	0.19496223733379572	0.645857429799762	0.06659673803858343	0.06988675050095375	0.6714686263232033	1.0362734191595178	0.49885315279439146	-0.22186359359049232	-0.4292265228720722	-0.41939398296539154	-0.5802049121383144	0.4366685127862155	-0.5180143493666602	-0.4502800229646944	-0.47029943765749227	-0.7552624422662773	0.1596867681121606	0.07442655290107303	0.4653287834535669	-0.6979834808847999
-0.009138943567901934	-0.18400304044460986	-0.29671011363779914	0.19486699263728388	-1.537825008238929	0.4322562648228911	-0.04022018937429687	0.23441238414707524	0.5461373543313026	-0.5965546409667054	0.20030493206032213	0.2835556823526806	0.2876058155056921	0.14222429941935927	0.059975393986058646	-0.39538570769819437	-0.30680953035220343	-0.09692884948833383	0.6223621413029305	0.2962308512958226	-0.8494450957708306	0.8337377849840305	0.30157851836535443	0.6864841277778768	-0.0034539518911844147	-0.03254738752788655	0.8104152230971513	1.0533078171622288	0.548249254698287	-0.17842706595952018	-0.4863463772501177	-0.42585639753749527	-0.6108858047536171	0.4415950866714603	-0.48582486911923245	-0.5127575891495164	-0.5715391737611295	-0.7780068597096841	0.25964542578260036	-0.02424208523170554	0.4133814546031843	-0.7393942669606135
-0.027002797725535238	-0.2946772851323562	-0.33538537033955407	0.1887124595999315	-1.5315728268282638	0.4057113274252629	-0.12335865024040316	0.13474318156112006	0.6462281455567671	-0.5906443011559687	0.14859133643012185	0.2274351174296228	0.2580369753773765	0.11607654336983908	0.02733991627674673	-0.45796900469710183	-0.3648100940768296	-0.1270552572678852	0.5082673780055241	0.2861705180773907	-1.0128942003302748	0.8082147068756467	0.38683647470176996	0.7436935585599238	-0.03418777546241976	-0.13788146290192055	0.9284260873806645	0.9784780606066479	0.5982797639110508	-0.10515668682820203	-0.5067237943422078	-0.465435880499885	-0.6430257272192313	0.3907587031979108	-0.47295537058391746	-0.504878604111724	-0.692696036109121	-0.8530405579040659	0.31437345852156395	-0.08877753687383146	0.4200422933133535	-0.7447083709242386
-0.04475914592629647	-0.35588636009088115	-0.3234434354961738	0.18832134841392945	-1.4732209364825242	0.428038368117911	-0.16407792364023183	-0.006383456134873488	0.7262893909333863	-0.655350658065029	0.11349573325462839	0.24878742303143656	0.2466071647705641	0.10792305100368926	-0.01852490493104162	-0.5079867600659598	-0.3679433060572063	-0.14046793488075912	0.3406089590776144	0.24442303107869723	-1.1948403916020278	0.8416465021111502	0.43960532184487955	0.6799236853306553	-0.12713138388168368	-0.2310938866755306	0.9876709705402634	0.8974138808055194	0.6222244127549587	-0.00302315225911326	-0.47721021381784345	-0.5361664128753958	-0.6521831431085746	0.36606469388665286	-0.4438947704724637	-0.5360049625494778	-0.8166778269747242	-0.8762733237101366	0.35567090844790555	-0.17806018517035543	0.29246085858845666	-0.6885048254069481
-0.12054469899118361	-0.32889356815619175	-0.3096547403215954	0.16853408817427146	-1.4166203059471436	0.47487016753089256	-0.19690967251729297	-0.12868850931265205	0.7785123994718786	-0.6747765527613871	0.09009232482164627	0.22595914498362157	0.1954136043913916	0.1399127110109955	-0.04381051484992744	-0.5616329836764135	-0.4374761582096596	-0.16922271643579176	0.18173716330068745	0.18915640652277516	-1.3640266121590474	0.8512468881386457	0.3944044622341748	0.651739700110716	-0.1256908335308839	-0.2602931042457057	1.0224071617807733	0.9700275254417564	0.7075479571508416	0.02557441061501241	-0.4345062161673995	-0.540403014872796	-0.6399580227509505	0.34474745343439184	-0.48311253898312534	-0.5602776916974043	-0.9059735514433903	-0.8635500414776809	0.495948591287042	-0.24321314003884958	0.23512914690934644	-0.6607182901705551
-0.15074809423655822	-0.2984652749939237	-0.29790699891231276	0.17748895876732113	-1.3753180494067532	0.5117279357451519	-0.14281748597621174	-0.23080075522527163	0.9270878019208656	-0.6880740047315362	0.09256355819362189	0.15924873374574444	0.18937491614013274	0.1308341038239166	-0.10720501662089972	-0.5908011521650824	-0.471554430318871	-0.10736298062425347	0.09080094164152988	0.10103606986794253	-1.4675329469442226	0.8789336098276495	0.35122177108440233	0.6571343913519794	-0.12180898860829417	-0.3677377233462587	1.1310903940382637	0.9772696027203341	0.6998267870724296	0.131759921129049	-0.43086516181179685	-0.6030874986212453	-0.6158390492168848	0.32450130571703567	-0.5028064982333911	-0.5564752974423807	-1.0479953127740544	-0.8133150842308325	0.6664587400175777	-0.25049161741350384	0.19285022366263863	-0.6101209678286807
-0.18721424760873198	-0.3251307573247716	-0.2810785035465603	0.20097231239507093	-1.3096193050573384	0.5716062064218745	-0.13672484814550187	-0.2949453593806834	1.1177628655731515	-0.6958674188944374	0.08192041436006496	0.11154037095962026	0.24500682739923207	0.15852667243982635	-0.1789326624955147	-0.5434418108408842	-0.4644614244249752	-0.009362775740858986	-0.0372272812365854	0.03612810780236903	-1.5763876583179328	0.9222181505608071	0.29298154754220673	0.6122102950895707	-0.14409829171219554	-0.415285801170192	1.1535332955705262	1.0549927770835548	0.6488953916866681	0.17156227604862334	-0.4706035903632058	-0.6228001680018386	-0.6194711259628406	0.28891451041996125	-0.5077483442732882	-0.5513774911236402	-1.1548546822840247	-0.7656880064695886	0.7739614417002102	-0.29257478791533265	0.15370541485797368	-0.5997437746861572
-0.1952779570823349	-0.3340372500094124	-0.22342228069219744	0.26090546763103684	-1.2786601901516859	0.6054698077909065	-0.026477650448731183	-0.3270694053396457	1.229093415368283	-0.7109068771611413	0.0350185027543066	0.08793812710328022	0.2923514831656177	0.1947688994065418	-0.22379746641854553	-0.5112505091826508	-0.44174663403314646	0.09376751216695574	-0.12748725836829647	-0.05482298119505905	-1.6327952422304128	1.0121293153605406	0.2021861153195315	0.5115524612009593	-0.23801696131000769	-0.5206281761069272	1.127135523579755	1.154806352640986	0.6553032413553023	0.2989664114432163	-0.5085920864266262	-0.7033615765973112	-0.5839910654086602	0.2933160227776137	-0.5018430655231865	-0.5658822291500322	-1.215379138083194	-0.7415640226211203	0.9852209555929032	-0.3651817408622239	0.1386807401828463	-0.6480108935144008
-0.24187296440472023	-0.34572490932326017	-0.10769020412216675	0.29729437823233285	-1.2163676948095699	0.580925506288964	0.13624863813295102	-0.32298252915052966	1.2651195523372933	-0.6637650100364605	0.0830543477561572	0.05140504685246998	0.29783414254459845	0.22862079909061647	-0.25409420715216957	-0.4982017748028357	-0.4917620478605538	0.22134050682338727	-0.16070557626227389	-0.15853360987268622	-1.650569779254622	1.1142039237340948	0.12856497946799164	0.40046197965633634	-0.3565495687937043	-0.5331699492334167	1.2062320626392526	1.1663426056746207	0.6287775472562024	0.42262188350597274	-0.5380682971617883	-0.7461375365437671	-0.5278318175917364	0.3117431938727324	-0.5291343351053991	-0.6046641280580178	-1.2829764392452954	-0.6714230221734186	1.210018329542495	-0.41534461249593785	0.047325664506594534	-0.6717762172636053
-0.3113520965445324	-0.2854315826169779	-0.03207781808919635	0.3443830528624253	-1.1732276430759756	0.5194284011267911	0.2832770069529248	-0.35564185220462985	1.3368538448705518	-0.6033451934377971	0.042635349831691205	0.09997354129309421	0.37056369313284876	0.22909236402726582	-0.24286787439592605	-0.436982082027111	-0.5424261448325727	0.3236633182606251	-0.1723059588888612	-0.24794917540719502	-1.6413337438569804	1.1362425316618157	0.04788265342611045	0.30814666652109374	-0.4588600766777565	-0.608740506910695	1.1483801224553696	1.1750953655127812	0.6738770046393145	0.5436021964417135	-0.5731160408242142	-0.7680452339344221	-0.5589440767078904	0.2959021228382407	-0.5012499321128233	-0.5807794399389965	-1.3809320076947786	-0.6082840441854367	1.3614757141828673	-0.48134189793845283	0.021031088905325186	-0.7026180711926585
-0.36186374480802225	-0.2249139126198257	0.03814329676347432	0.39738584763496815	-1.1514294883061487	0.48300977878074525	0.4480874170410171	-0.37747173495730807	1.4161389708248078	-0.5133684771198075	0.06386422487322263	0.14614973730811992	0.3880846658490284	0.21608619227938625	-0.27171919499639186	-0.3534750600987746	-0.57125374184687	0.46419444235093066	-0.23984718666619317	-0.3658852947577923	-1.5916218223500682	1.2324136493343194	0.00729018546134948	0.27663206982947497	-0.4575623802645305	-0.6418457441684084	1.10028691978101	1.146674752504016	0.7302123273427834	0.5843362190768875	-0.6285318854481832	-0.8166530718117425	-0.5845999675533566	0.3039629613831563	-0.4485694477423012	-0.5807280837888107	-1.4048773293901191	-0.5675576902656368	1.5183263758489394	-0.5377782737669268	0.007637796249587986	-0.7360291975357333
-0.2951252321196338	-0.017062842026395342	0.19806360858564176	0.5648393604785811	-1.0066124385770023	0.5137521732745691	0.7436249601848993	-0.16958797125420763	1.6161024845372254	-0.356959292130581	0.1907011715365366	0.3673032782597071	0.4934665497640869	0.3040920236515438	-0.17067183008839165	-0.1908632102365422	-0.41966919400613545	0.6144506024179146	-0.18088935311432655	-0.3289225452854295	-1.4339200254580988	1.5201859542486644	0.09087838569479553	0.47008491145854875	-0.3018136387402334	-0.6006807314337307	1.0702616908124691	1.239428064680809	0.8596182160091732	0.6932639491771704	-0.59121091382356	-0.7548551939427252	-0.5006182836743557	0.3807602506368172	-0.3505672199149702	-0.5786118025728945	-1.4083278173385383	-0.4544508227565701	1.6754259878963527	-0.5084447983560063	0.09114845571237165	-0.6428276801517733
-0.09389694415230672	0.2936567070876661	0.4938238618603963	0.8135637388050749	-0.7032507553931499	0.607434237627442	1.1386803844942956	0.10049530156513523	1.895742718332912	-0.11989019913550336	0.3778065068998485	0.6525571422096208	0.6617434099590302	0.43151396377088125	0.0424598037405904	0.022296078995927116	-0.2684285076968212	0.8115836212938348	0.04324103959416621	-0.24617350112702402	-1.2225038926942235	1.9813705874985288	0.2319202717158122	0.7206465656609622	-0.07065395188603149	-0.37001051767883497	1.1348966702046357	1.4362258661023888	1.0242214344552427	0.8314403564955484	-0.5572625656743597	-0.6496697017274398	-0.3918774231760977	0.5236272509327811	-0.15776585530177542	-0.5152330265808087	-1.3029617557778939	-0.20657823539263903	1.9093744005251145	-0.5471679638861772	0.23268008937082865	-0.4634366375455582
0.15860475805870622	0.5960469867797515	0.8245150917026279	1.1396364710682056	-0.3379145943991435	0.7452766881995965	1.4855184945780366	0.4264886790429358	2.102714353187527	0.10438644819295995	0.5887695751492913	0.8948670032254487	0.9074205706185212	0.5521054501834846	0.22771156997117173	0.2368020331901075	-0.08933406780805875	0.9978850056950297	0.2685711385403913	-0.13364087785460804	-0.921350768258051	2.4100595483115783	0.3841108225500188	1.0413313215353215	0.1743723673572663	-0.10720451403743318	1.1897669140481666	1.6543573974614112	1.2556996142257106	1.0399101884100794	-0.4088862124016499	-0.3616070447753952	-0.21539412252373696	0.8916668541654831	0.16608820346718756	-0.36659503576237557	-1.128195880089481	0.10641209767898649	2.123690927137684	-0.4352425438807238	0.5792553630842974	-0.17283210793674061
0.5528252704241403	0.86483086562932	1.1800457767439627	1.5064653986024827	0.0031083690918287223	0.837772032360417	1.8585297172322797	0.7422019423223654	2.323858519378028	0.3366330072746394	0.7473165545949045	1.1157813143344761	1.176563831491627	0.6418244221938741	0.39547331081490744	0.4896184233025461	0.08201820904760461	1.2067530177688781	0.4287344213601233	0.016881199707570682	-0.5999928567842536	2.8010309640829893	0.6279173390314572	1.4318488468632775	0.37664779302517354	0.09177535086802455	1.238047064576467	1.8210275050100937	1.4404360115074595	1.3191193164460724	-0.16304122490649067	-0.03825340046668986	0.07635306705250774	1.2616539578638588	0.6187856358346117	-0.1573531625844077	-0.9518843664708859	0.47049245833812303	2.2263171324607773	-0.259485170036337	0.9391204953354564	0.11077543444837604
0.9580633442750994	1.1276451530818392	1.5335720394580998	1.835741071973915	0.3234353140827545	0.9287920560410532	2.138743091472405	1.0792979935181544	2.4704458360053616	0.6307794057196865	0.9089412873729813	1.398660434577826	1.4927801547649018	0.8108288548433059	0.6012417073275803	0.7627086678160058	0.2898318735507255	1.4047720294600106	0.5402162951407464	0.20663810444766711	-0.22126285881926347	3.1817737590114015	0.9152516944211755	1.8653004728974036	0.54867370574759	0.3759758737261847	1.2673797541558973	1.9727888351442442	1.6789605363492612	1.5583698641348465	0.1497812804981035	0.3201901418386174	0.3923260434612451	1.560902734915593	1.1273669764736147	0.021932215047543967	-0.7265839896414673	0.8508942859871832	2.326997943199722	-0.06323353608021436	1.3945950607687698	0.45367539083277497
1.4257315746329209	1.417491099428337	1.85799524360569	2.1811979048418446	0.6725547443313105	1.0157931634817092	2.4367163467013406	1.392642613850851	2.6055884171954986	0.9765294090237158	1.1029812254506939	1.6695454311517683	1.812956667943313	0.9281062558851648	0.8174384851633792	1.0765642128397395	0.5583310656911046	1.5436801679204457	0.7069806845800206	0.3847838825044783	0.1483188579967045	3.49197517485423	1.1710883175683322	2.313789192695824	0.76050437319154	0.6743242286098499	1.3276727210918244	2.1244482759437906	1.9597829351330867	1.8956384579139738	0.5585278241021179	0.6663119147241247	0.7803612684558494	1.9713494827483742	1.6429621441651399	0.29003855439347165	-0.40720075976192904	1.301320165637154	2.423976180692138	0.14428129456009167	1.9159266751500907	0.8436545310160181
1.923555759789244	1.6969071817430543	2.187185800425017	2.5051190621800865	1.0096392662104772	1.1576864125895967	2.6484784408639235	1.7527503463874605	2.775302446442056	1.278682665617497	1.3792849216192484	1.8588507657580364	2.0750137513503533	1.0107584195331754	1.0474588528590023	1.3406499558365557	0.7782548611203396	1.686271995424215	0.8576425428940112	0.6183666478153319	0.5539526143886194	3.727349119982611	1.443961535589521	2.757807475234091	1.0122734493987966	0.9855398280626926	1.4550903745733934	2.292321345148178	2.217047837981647	2.186924537431244	0.9370479979278828	1.0561364400541664	1.1149209529767845	2.3711247189452225	2.1518773653489576	0.5588172197586093	-0.15073055571763927	1.73912128326136	2.4793498879887443	0.40382565639538975	2.385115285169142	1.27776796768935
2.41129299507837	1.9512900072421957	2.504309927105342	2.8327023918888665	1.3468752250096259	1.3252556536755224	2.841845584561405	2.0569483700123135	2.9639871002719245	1.6387940904048093	1.5938178859318834	2.062148719015508	2.390943015027071	1.1138403840241993	1.3169679172319664	1.5968719091964592	1.0990989350566216	1.803783091189827	0.9570427103943088	0.8581857763912855	0.9261762238176132	3.9628803035664775	1.7401206916229266	3.118803564031615	1.319515469534228	1.2817520859183382	1.5245830901665827	2.421584905666887	2.469683917260849	2.493828724806336	1.3223339457718013	1.521794911838644	1.4698310255635667	2.697253061070942	2.6050908699361983	0.897050788501344	0.1364765110883372	2.158590271144987	2.485214709069044	0.7058043603899666	2.923301200926893	1.6466119654261377
2.932566328221998	2.2150684976824744	2.896486451326745	3.1179715692088013	1.679060762527391	1.4977206178090108	3.126705902220198	2.3389450036682082	3.101099272110954	1.9714990907168564	1.901455957717797	2.213226553441422	2.672685647616435	1.2451145369430499	1.5397966425695797	1.816589551672567	1.4011859226293453	1.9860513008369889	1.1441064360527975	1.0990256434960568	1.2889427577355508	4.232299085314898	2.031566365900762	3.5806512849611316	1.5853538697237552	1.6025899178191652	1.7087840276631077	2.5958321917952345	2.6549930414329364	2.734594890225264	1.7193854559447328	1.9882216955155847	1.831350519294737	3.026491068808971	2.8746327330640145	1.1536022493256886	0.39814448242943706	2.5117211385591878	2.5464480542191894	0.9678408628230508	3.3219790759981622	2.015470328466869
3.4010960598668034	2.526868672781341	3.2841917197957287	3.4371583349085304	2.046617745952927	1.6724839460712642	3.328054583746605	2.5421648924910207	3.223050243955042	2.366784567508514	2.178544826775201	2.3262920974125487	2.9464155602413737	1.364674375513837	1.8195020049220005	1.9914502966266465	1.6495302183538183	2.0571454410984766	1.3251839642627727	1.342205712847631	1.6694768136321811	4.396296201246285	2.288334034355045	3.95171730900102	1.8132485774464402	1.870688868212742	1.8437088928439416	2.7450722709743443	2.8111159550963896	2.9885265795097067	2.0667656739132854	2.4240795627714196	2.1669326923593695	3.305132192312468	3.161489448523046	1.4146446544363016	0.6599590551472323	2.8408750794809206	2.6278091646897694	1.2214117838122966	3.7308565560843463	2.3598992068322078
3.737641993457198	2.63647171916777	3.523483118089657	3.5806910427504755	2.264099465279872	1.7400036605755447	3.3675843010277	2.649824814605644	3.181832153708848	2.7077161215886205	2.3712132483401698	2.272058639490668	3.048221325678269	1.3755838051645481	2.0068799791694176	2.124057135471161	1.7270778881559194	2.0925024042629126	1.3810549737767281	1.4664645064023094	1.9519426509710294	4.370366000480298	2.4217131902453706	4.037087260944925	1.9107601896834325	2.0328131105078966	1.903606966928005	2.769021932121688	2.897590141562005	3.180733573154085	2.362463210248827	2.7768188971423653	2.3718821749106374	3.5554244422282033	3.362898336936334	1.6679558291741596	0.8437953102914152	3.0632225697259736	2.739016590658038	1.4024925327860032	4.02306506772897	2.6116632253262333
3.9786093141678287	2.7008663550129266	3.6968057570608392	3.6245084708352797	2.409787190763529	1.7964842393613154	3.2434454861627406	2.651645249433758	3.030217248758479	2.902842929631651	2.5253359065836256	2.182814899838728	3.140997834276088	1.3614525479751354	2.104540878048079	2.1981993594359244	1.8494363603467925	2.0527812685680966	1.3459237038971248	1.527639594807199	2.205970817383336	4.197943543620903	2.5293772577376696	4.066069091759308	1.8151311061246678	2.0162022955791654	1.8413166609815708	2.731863181464807	2.902505118960391	3.324940636772156	2.594530390691869	3.005426845186112	2.5053066996702236	3.7000089529542164	3.4512138178706535	1.814565252060246	0.9379480312863789	3.1873438545874087	2.8074325922925167	1.6079948535104627	4.216133493853429	2.6855447395847554
4.152329106025535	2.7146636808584264	3.7557367348340813	3.5587239400713004	2.361188919756886	1.7594439995968423	3.0796397713352537	2.6043505504727014	2.8977269334421467	3.1767857171720637	2.6341710676144663	2.0775553879913913	3.0991147656468305	1.2933386613637863	2.2182139349223915	2.226875922472156	1.9067002933847488	1.9883839681398807	1.3298857304567644	1.5813496239136722	2.438997525834281	4.052360064507836	2.601312418310155	4.016294183540765	1.7773076511848873	1.980359874231891	1.8537442454002537	2.695012995541893	2.845444362269565	3.3933362363671256	2.708001255510271	3.0275516232419784	2.572306502122508	3.6815212923983713	3.394847263195121	1.8402297328782145	0.9874112841633421	3.1966005013455763	2.8112085729880514	1.6455986094286925	4.212037078122508	2.6363654995628565
4.212852240914649	2.6940739758804506	3.7807761515890874	3.4684708632844994	2.3492427101549156	1.746118946947225	2.859895180024295	2.543551984680704	2.748212344183739	3.409154708590794	2.6881049387432867	2.0225135023745127	3.0586153083693994	1.225042146716628	2.366490579972856	2.2420074016708655	1.9536569985635865	1.9147851590345577	1.4013498654048973	1.6200314962871505	2.603418280377304	3.893986521823166	2.5825193997158506	3.88041497274219	1.7285441145983929	1.9518795156869502	1.8839068602618236	2.6623643277924915	2.798244829081862	3.3582234452707125	2.6971758591807067	2.9969142098623225	2.4998395837260294	3.581319525068255	3.2993976782139613	1.7645343926440114	1.0095449948322253	3.212906658720647	2.8045675637002616	1.615832052895924	4.232276496089616	2.5605832287718027
4.2015318573748255	2.585401246185466	3.8003954565547695	3.378252078236757	2.3766181785184335	1.7446549818052541	2.712810403220626	2.4768825165680384	2.5863088941770873	3.5522131022828534	2.733457223365231	1.9485206145957938	2.93847768649447	1.128769565281694	2.4810688118778743	2.2545720577532657	1.9246312933549645	1.852885285280033	1.4588130085448394	1.63841797622785	2.666910133745042	3.7007317376608007	2.596566405916919	3.7210987517703416	1.713758348730638	1.8861738649952482	1.8834097523055462	2.6520519684385553	2.7175350865371852	3.358350657071201	2.614984692177727	2.9884471523626623	2.4005605371145315	3.5266526627548	3.1146410263801894	1.7485423895710803	0.9585278447925913	3.20579335804186	2.8493182477497854	1.5809887080926865	4.066716692152298	2.435602060174504
4.146281279055147	2.491661611375155	3.7821095490796495	3.2883076271014695	2.3329848751026128	1.7284631430005377	2.546776189309412	2.383565246418745	2.442148221682557	3.6270582652133485	2.739797604745999	1.8691156119978714	2.805724550770844	1.061694346129817	2.5496382037171474	2.199205088552469	1.8709783373010975	1.8062356368091	1.445954028849179	1.6142328398744266	2.727498949503488	3.493883017163416	2.592377797925124	3.4642613072788877	1.6617955867123348	1.7718608317302522	1.8739928537955286	2.595038021736877	2.6095121289943393	3.295501025145254	2.412778736565634	2.8516863332805533	2.187907745824391	3.3647477429376713	2.9026080696600105	1.62046317195712	0.8178688568227613	3.12777527724105	2.8365649183038486	1.5042344779639125	3.767334068944556	2.222593635703306
4.022822159614698	2.3525111376497914	3.698757304938159	3.1682216641388203	2.2420359713923923	1.6598373312055195	2.383777262139872	2.1877418634519006	2.3230712641186626	3.7689270066391964	2.7280524160988397	1.776156545066793	2.6722945189763894	1.0007349246189654	2.5766702224866966	2.148010440357044	1.8010048856300014	1.6841622288580826	1.4161949361652675	1.5412951673158135	2.7823632234025473	3.2991301064874117	2.5625305917951087	3.302577042174702	1.6063813649523975	1.7031895485632382	1.7880390871455112	2.4657279875908893	2.453853729335242	3.1871830947308006	2.174659492444679	2.7214965342143325	2.0704007776335485	3.153990754128551	2.720690514320082	1.5429335108762723	0.7499357662397411	3.0935384422482057	2.7527638038354327	1.3210004603091925	3.4733460961458826	2.0009165819767025
3.897904024350235	2.222407682457299	3.544226726130475	3.000124856806573	2.1976151959926686	1.584934899887436	2.1853286033126054	1.9811173657538124	2.16022272046731	3.8718405954426394	2.722527916838943	1.71024489883995	2.500974210794263	0.8887032779521883	2.5630263306804246	2.17467807529633	1.65474631338871	1.5977873645964755	1.4205758584432213	1.4335693085731926	2.763303477096151	3.0839550557836115	2.498347182250786	3.1104463021697124	1.50489386441352	1.5941753769500326	1.7059743716624172	2.4232065078024676	2.2884160348160636	3.0577153271745128	1.9880921356945307	2.5291242585768554	1.9021332109091198	2.9763429643390866	2.525227251994211	1.405058258661826	0.705092005334788	3.113727288056754	2.7662699969684335	1.179821342994211	3.1742167500307223	1.7920987132441482
3.7214869375558854	2.0147915034873973	3.3337379633924242	2.866957985599309	2.1143173181568296	1.49954275652286	1.939114469720911	1.8027971668492604	2.045272800929758	3.9678177964425387	2.7435805305957994	1.6003725936740967	2.278884709352612	0.7697248878791313	2.5541173436584566	2.2238335602679102	1.5191763192011574	1.433772611289793	1.3641496639503985	1.2774340008914575	2.6777130391202904	2.864915050840453	2.3986655795289673	2.9006370510865334	1.468595036650051	1.5134627141503043	1.59846079710288	2.4164256403425757	2.083051394010072	2.9300670384894394	1.8213237932815702	2.315779672722209	1.7318266380270226	2.7955601293807804	2.444604044274564	1.2413925520139546	0.7208297147432863	3.140638188831189	2.729292857254022	1.0532713685094508	2.989371487954044	1.6029447076493604
3.5779964102093635	1.7658860731548593	3.1149747337899027	2.6893462401628727	2.0323726373702535	1.4092372456621112	1.7467488555298476	1.6879998540316492	1.9389768792433124	3.9006837038022377	2.7827659323229748	1.485505035028638	2.0989466494317357	0.6333147225741586	2.4851759302293717	2.296653408577929	1.3902907260238306	1.3132220736165712	1.3235829925674931	1.1747515454981294	2.5794256334799845	2.6648414925778483	2.2687752653142956	2.6203237826773185	1.4486096685625816	1.3998522213337363	1.5074551027266911	2.402078009937099	1.8833738360293057	2.839526081882755	1.6634961729350366	2.2137934312271423	1.6064250392401618	2.6543284258822246	2.2874621511949393	1.165723040902347	0.6673266647746987	3.181737416926068	2.7769902057172895	0.9608146174589851	2.7190960142123766	1.531896938611175
3.4908942422802127	1.5857053959058185	2.895418387439208	2.5499021271006583	1.9260768998506497	1.2987812503979517	1.5476152426148582	1.5397844035403079	1.8403278884095235	3.731945940017739	2.7483967607198116	1.4131107902512916	2.0024228600893865	0.5362377755396464	2.340611130591234	2.332281520664984	1.260144738135471	1.1673543116491152	1.277682368583028	1.0559981678395247	2.407306157674216	2.4681354775485	2.2657309974844018	2.4014331973002254	1.419077619713217	1.2864801948257867	1.4488151399580413	2.3704243060237533	1.7650752867191652	2.7165402807477106	1.6637672354905106	2.09502934155834	1.5591891468673322	2.584725219739455	2.198219558405563	1.0086204992007497	0.6945492241119327	3.2146786048841527	2.680255644672986	0.9098025160765658	2.5978324021495696	1.4129697627375382
3.3131733732027806	1.360251539040531	2.665205599484107	2.4147917484122434	1.791833478748453	1.1176271814635883	1.3584441621942671	1.4109193837784177	1.7120323944751985	3.6085807335667313	2.7188064841234207	1.3000523288757408	1.8552471663808423	0.4182152922237873	2.163474329427546	2.3327116438091666	1.1107804240549406	1.055483196137276	1.2264752351244086	0.9868140712441521	2.22108025920058	2.288715084330741	2.1986319776285894	2.220060761734267	1.439998438316758	1.1867893545080475	1.4180664597744572	2.386706448394014	1.6575562185886739	2.6047712925897195	1.605923012487277	1.9762087353876172	1.5506955656761614	2.551723991155073	2.1036204436598234	0.970459858662514	0.7022741875001461	3.2017022887395483	2.5806210682557893	0.8551286146413343	2.423518613910553	1.378263188406062
3.149242267460795	1.152696284251666	2.4712409675512372	2.3404973055395737	1.6857110283329977	1.0202441503407094	1.2061809789963016	1.2711871595860884	1.5725363788507987	3.44277701198342	2.671360138660963	1.2087920730834631	1.7326802728508384	0.2993054466525423	2.07496458037447	2.3488690932135574	0.9697520589602642	0.9717682993680394	1.194811268499095	0.8963432838812302	2.0338460472035953	2.1250762929155993	2.117185296958406	2.0928368807169337	1.4254595363196567	1.0214310882451345	1.3520315639276206	2.3607378922730065	1.566527455517881	2.5483954575198444	1.570591455802568	1.8196379708259887	1.5795895580555481	2.4024722957581988	2.0216636997298907	0.9274339781316551	0.7071373268306085	3.212383580213177	2.5391889451401246	0.854665339210238	2.3910126981901287	1.318707662523995
2.963943668596282	0.9748668712647401	2.329586470913236	2.214546577515016	1.6270960704234043	0.9546469819447084	1.0435945591905154	1.195833030103212	1.5099216977220462	3.2818521648579897	2.6227124808967113	1.1345442118640192	1.5854888743582711	0.2566456374740015	1.9086300073546412	2.3712177857580277	0.8540672151752494	0.923195013203818	1.1198432402008973	0.8196790222894952	1.8105601927087123	2.05183664771376	2.1016737199211	2.003553232077098	1.4291598110765125	0.9068024378069671	1.3386840664668638	2.3463600351180807	1.4815640108091448	2.592385064712759	1.5742231677108696	1.761304867058333	1.7057470765456846	2.3509222667329355	1.9785737672297496	0.9661797766870102	0.6712852890970089	3.179995239458105	2.5334783250559707	0.8263537339514853	2.3660808291784177	1.3393891637932354
2.7788792659987225	0.8630984282855809	2.195356508391756	2.16264464024658	1.6124326498000499	0.8592752432656855	0.9086902614510134	1.1833640408973838	1.4426398614223395	3.1792365308571044	2.663482428923236	1.0252132193600225	1.4637753072259274	0.18592411037461032	1.756875657979937	2.377479872710089	0.7823162837834654	0.8941090298676443	1.0694129101421088	0.7506476144175747	1.6474331184462372	2.0042065971317933	2.031079813689584	1.8265729706565375	1.3895731705512548	0.8062802150969965	1.3150749876792716	2.3004128570586886	1.3851972163240303	2.635174912906566	1.6433138550910065	1.6940919009267588	1.8302566184315232	2.293398740854843	1.9059663218967073	0.9814558146073479	0.7346499917090505	3.146081607445485	2.4281508811062773	0.7986326938588882	2.3728783616871154	1.3612954962409567
2.6546906386462665	0.71333905348256	2.1054761923975853	2.1244019367679376	1.5722250658526697	0.7895194006209252	0.7516650165003097	1.2134004240678657	1.3249102433023334	3.0640677901564586	2.7309371029515024	0.9259939473795177	1.343123800962425	0.12771130598370134	1.6511581665469603	2.363004837333485	0.6807166202093583	0.871084666441102	0.9749339049612449	0.679584290953253	1.517949673038936	1.978024154765557	1.9412589624572114	1.786727889529527	1.3739473647534617	0.7077895733726263	1.3269859896913416	2.2660337079032913	1.312222309440541	2.6058158298506138	1.7684867272800258	1.7849766866874979	1.9647486127387395	2.2927431131514835	1.8822046226699178	1.0014756503298685	0.8188237015288993	3.13600277766745	2.430217692777306	0.7833542253685346	2.463439330263512	1.46534838276861
2.553980860033745	0.6471610414524914	2.057115970779338	2.1704131093486336	1.5869514409670449	0.7531153218426667	0.6157304096708716	1.280981098961343	1.2182522616632716	2.9935489309591015	2.780340247794031	0.8890683294459147	1.2620965581579031	0.08253717594006821	1.5840059444513677	2.3255187197703697	0.5907459830503006	0.8987261683411211	0.9207253391701601	0.6217781942194236	1.2848604777391626	1.967041036863041	1.8562422173383908	1.6028967993475824	1.3867718444461186	0.5874576282680144	1.3384774037372764	2.314163509162533	1.2226015646357604	2.6361832706645694	1.88843453975286	1.8509720738030473	2.003707336951124	2.2932556475068866	1.8294407835451914	0.9870226702400136	0.8882382919397959	3.112000703715031	2.420539312607453	0.8624001147623712	2.5193589690694522	1.5649339621967746
2.518816425146131	0.5844296980079144	2.0105516538850416	2.2389081703841307	1.5596927953703692	0.7489278225045959	0.5077321445621237	1.3293187883548994	1.11834627691536	2.953186348196616	2.8152936041728376	0.8026146265511171	1.1590074733127147	0.06815840349282135	1.5184766665413194	2.255909614224863	0.5003422871956568	0.9524558031468386	0.9099462836341953	0.6353172022902667	1.1246355145705338	1.9401101205895182	1.7667849248211631	1.5930107898630679	1.3932674819867628	0.45922704661867747	1.3511794164772841	2.373412975875598	1.2233067967226154	2.627991530961528	2.0007162820888227	1.8551613269522949	2.044901577252817	2.3284201873426316	1.818803821824223	1.0098435308126807	0.8910731444414471	3.0372245756149785	2.354992226985298	0.9870286062929843	2.5713535712550204	1.6919315960695407
2.522238741476258	0.5823306064910435	1.994848230677332	2.3805506619610277	1.5383852962212832	0.7271954521393063	0.4086027877740988	1.3726945066650627	1.0282585175687826	2.9579146200452047	2.798625670508362	0.7546672757424816	1.1399112511206906	0.09172626836974111	1.466096259209603	2.2090881798445072	0.43390009523632866	0.9171360708570919	0.8382761418911422	0.7056125072981467	1.0363317099329965	1.9031932658238175	1.6752426722146037	1.5085397750606604	1.3092885459213	0.36461787657948685	1.3484239821090422	2.331236584810062	1.2385850340761042	2.66230253759064	1.9942897310163068	1.8704077602352878	2.1424901873153006	2.445764537757813	1.8397612489427349	1.0829592818325398	0.8752463901826673	2.99066208310877	2.2650127062175303	1.1100041074036384	2.597909750243711	1.8490358524940753
2.619788216440456	0.5983319646434959	1.9935994323065742	2.508684061956977	1.4968174842247821	0.6834083945009785	0.30437752606453	1.4070800471512548	0.9227793853181006	2.998214361431151	2.767024788039408	0.7416283184675532	1.1234401133971827	0.2125658599240142	1.46652059633548	2.0980010344374556	0.3729346953375926	0.9794654257016988	0.8386325980929256	0.7339799400659135	0.8624391879911399	1.9059950335051095	1.6245771038319667	1.4878352795472312	1.1999790895305047	0.348303858688785	1.310865446135738	2.361062829829593	1.2427309634322732	2.6352542743967797	2.0551888027029857	1.7832564493825043	2.1914267331613417	2.5045515778983547	1.9043513934625005	1.177431185812258	0.9482799439797267	2.9334650785076506	2.1083017325126723	1.1761696077111492	2.7386938979868978	1.8934337145081268
2.6599335841934435	0.5926092184611156	2.012645289829488	2.6724308231692775	1.4190879419366627	0.6974331106820509	0.2461362828996378	1.3927187950909423	0.8082186390754297	3.0625303433752604	2.7553959971107034	0.6902309341740571	1.0902006398221527	0.2713358685869693	1.4609473408985403	2.05164261497113	0.30470392787507605	0.9939580536865578	0.8282998672785187	0.75254785165906	0.8070312215927565	1.894420208671163	1.5173817659142492	1.3931471888961777	1.0994343355361742	0.30650959882700396	1.2505499479133535	2.4048110118665162	1.1997741304563954	2.6275900551875075	1.9342106893518192	1.702366229341529	2.1929645792840313	2.49588272270949	1.9878906190095662	1.4487482950525912	1.005002029811254	2.86291185250447	2.0614777577586674	1.2267953995487892	2.7497167597167547	1.938680490378473
2.769136342371947	0.6244695972016312	1.9922496245094774	2.824604585851713	1.3471013203311588	0.7484244316267205	0.2658080875534778	1.4195662513386091	0.7615420520309026	3.1401903665859185	2.7290846222813676	0.6968683380278572	1.0808036127243286	0.32704207959104487	1.4623264946860126	1.9659127469952948	0.20716596705180823	1.063757770787309	0.82925342095272	0.8487649861792541	0.7588879701505997	1.856231537612608	1.441546694416078	1.3063182053062572	0.9650822644480795	0.26236749788258035	1.228332113095934	2.4045906084851123	1.190970020848005	2.6153135328999584	2.0080331289139304	1.7100589847204102	2.249187118956048	2.561829243387688	2.1640207530681317	1.5446619474250327	1.056608037317317	2.8888049474025848	2.072777192098088	1.276108330979461	2.780328405445353	1.9842396738061943
2.8505576805459745	0.6709662206452851	2.0109769855733974	2.962364696485101	1.309605430774504	0.7989797949327523	0.29864942962504537	1.4757969108254967	0.7429479155716286	3.1423789800447057	2.6578184720195295	0.6714324101769671	1.078692412644386	0.4447076241973814	1.3841429023985874	1.9110695159759423	0.15404830170897674	1.1142325091235978	0.8614164484834846	0.8962048875509812	0.6642129158727533	1.8508649207624086	1.3896088781728002	1.205795881424535	0.8802207644897642	0.3136806547919437	1.3048606579405806	2.4062858253500847	1.1391023361650534	2.546106812191781	1.9804900152673486	1.8106497634629952	2.316296388453303	2.6207200912479274	2.341159955166257	1.8061402756222258	1.0825995838620317	2.8667321684329945	2.0726916688565287	1.346785216315657	2.7434181982467365	2.0648149660619795
2.9625833561797954	0.7510830306950484	1.9611643701117536	3.106252784447755	1.263258918598758	0.8001135817789798	0.3767850395563158	1.4837316321958647	0.73903807478351	3.196538495373628	2.5957620167075532	0.6036988168282431	1.0494496078082651	0.5171622300086808	1.3821328499851984	1.8261871171009525	0.13005286410990213	1.1268939390869164	0.9002480626373266	0.9665521742332368	0.6120510228093726	1.8325927278320802	1.324984459310035	1.0896904477088494	0.8397189898849934	0.2948335168484225	1.322646635652132	2.40993192700246	1.116446073832856	2.453536302180967	1.956710197293863	1.7856470713692574	2.2711959659250454	2.7115596510759046	2.476046408587501	2.0238906545060176	1.1826155340015787	2.8889424504248744	2.1296579225755137	1.4175257465193818	2.61579687617133	2.0832327978569163
3.046200396519483	0.8433948695230988	1.9082954287899638	3.1882610150007378	1.1989074219910356	0.8180209501414717	0.4251069196020856	1.486998521218926	0.7716642179990398	3.240921842762629	2.4774492263560663	0.5321609691539302	1.0035507861455912	0.5545298373588485	1.3428759692610077	1.7321480290203628	0.026159928517976126	1.0987672882889754	0.9129489926754394	1.0136453941891403	0.5614773228147768	1.775343314167645	1.269636578598417	1.085242554877985	0.7818694062082943	0.2848287096284545	1.4000504202259696	2.4499886672628337	1.1177233425823103	2.307250434351605	1.8811771687894356	1.781360151454019	2.2404125060057867	2.833797793991162	2.650560635213069	2.2482717165688277	1.27809871411026	2.9018493062798685	2.248399557383197	1.4072700421677558	2.514593719818598	2.090031366966115
3.042971897789593	0.9426560139435074	1.8846319013561506	3.20701674265741	1.1785693354682878	0.820819604267291	0.48890454102480724	1.461620274601557	0.844349859612392	3.2356919233737336	2.3487462924949107	0.4678590957215074	0.9521690069118349	0.5690610357894709	1.3010948057932097	1.6875519758839208	-0.05266440262775437	1.0621239474028206	1.0013886875448061	1.1450984432621192	0.4849832811229919	1.7093844931001534	1.2424087347990678	0.9641289309676278	0.7001901757627218	0.2823738287349589	1.432825313355244	2.488117192797892	1.1136678840165193	2.240551770150314	1.8118338405808951	1.7227639985299592	2.1994068143960996	2.9646163343892757	2.810653510362648	2.427793181444135	1.300248814193616	2.895685768744721	2.2833396889804565	1.4613629991726191	2.398456314779307	2.075753766981897
3.019891451894592	0.9912450814977685	1.8525813037066983	3.1403304318366074	1.1266117608995405	0.7884911310713244	0.5952278343728212	1.4054390834523904	0.8638632352078481	3.2092378707946425	2.23587125216032	0.3685149676989977	0.9155469415326374	0.5289146036618828	1.2345352373415337	1.629588454467142	-0.13089408601238245	1.031853078729355	1.0823150234827115	1.2716151843793377	0.4383153731683646	1.645800750651846	1.1829323470255289	0.8821193296675733	0.6356563822367278	0.28216364990772574	1.4614149742298739	2.4404017498956896	1.1190520078202026	2.211961793300988	1.8225434431974399	1.572655518318079	2.1861805416169977	3.1321344159921103	2.94689657639425	2.650584468563685	1.3276436559585685	2.9192739160733434	2.4082088048845627	1.471227953639871	2.3576316873653953	2.0688387633038796
2.9841267208284643	1.0393546214936236	1.855606068327035	3.0708131062557076	1.0605204704196882	0.7504245434298739	0.6766788523253364	1.4183186598612982	0.91117708262899	3.1592334706213903	2.048440178880002	0.2931982416272444	0.9024880160287323	0.5030752377023658	1.1246541267781038	1.529043374310378	-0.19803865177649232	0.9382091411906206	1.1156836018884315	1.3922183168789473	0.43204529901469624	1.588840589738354	1.129264350750168	0.7153299211512125	0.5733522090133096	0.3267674870869725	1.4657727402685143	2.4301851085816772	1.0466231451976318	2.2381044018418264	1.7986557265368233	1.522665760813161	2.195760566643594	3.2492211983809716	3.123204468661863	2.845189536843633	1.3808851205481403	2.959531115351323	2.5189963894851752	1.3612955060560459	2.249256997719349	2.0095316815732
2.928484918093491	1.0440742532587497	1.9065809795594366	2.906421289627632	1.0008393965934244	0.72851398160339	0.7287775730480873	1.4144727934135566	0.9167791833079664	3.033778246664441	1.8916030379948314	0.22061914110537226	0.8582641771722331	0.5144630631445529	1.0425024940853933	1.375554942363475	-0.2958656415749495	0.9484630595926827	1.2403331577691663	1.494322360618612	0.39552682509163967	1.546485217479391	1.153897380161034	0.5815923905632895	0.5516205345936298	0.34688083437115486	1.5170825932028391	2.5131512385817447	1.0681731901851217	2.245244601799542	1.961717354295549	1.456494052629409	2.2275405083904105	3.3477851973013073	3.217226113977893	3.065773264742687	1.4516551284409345	2.9724365536493873	2.7044859339749134	1.3012354726918838	2.1766923523799493	1.9125737430571923
2.8172372047717356	1.0023817460759394	1.9898587187942816	2.7625516886195447	0.9183921615709671	0.6994945325766809	0.7406951985827916	1.430391704492012	0.9006975821764606	2.966609482919843	1.816682438610167	0.12595488869947452	0.8201989614182388	0.45541238775214793	0.9204706584947662	1.3424841653821962	-0.31578483340728764	0.8875413633191253	1.2885439701750214	1.6007917764918518	0.45867193667188644	1.4612592282384866	1.1363081105172772	0.48422520486588344	0.5453502945001045	0.3161551051191268	1.6192086257625367	2.457392961430125	1.121606962235194	2.2714303923277024	2.1734672119518827	1.387563714084648	2.3107367894420228	3.473864225845412	3.2580265878768406	3.215023300033338	1.4448541666875288	2.957464317346207	2.806988130597744	1.234202626050119	2.058942770398055	1.896431677834619
2.702656008186629	1.0143043859537264	2.082961972846932	2.599011141243465	0.8687203109708841	0.6684868599124412	0.7481366395610345	1.4738650733008363	0.9566519676109415	2.9300964762064035	1.6756029133838157	0.026572709938133772	0.7599756869721013	0.469360898928984	0.894224674841786	1.2327952997141578	-0.30510024121716495	0.8561199076141607	1.3856336170207473	1.6636654395302883	0.46753209798924367	1.3803578269379606	1.0886976419747363	0.4505099905773827	0.48941210417470654	0.29959584099534636	1.7008903780688123	2.3811837693799687	1.1627206786866773	2.3059491393282547	2.500293651108393	1.3531980346912236	2.393878668689469	3.603517205881998	3.3131917711788708	3.2113603981450702	1.4518435421821105	3.0565940735175205	2.9397085392383806	1.228965985554225	1.9471770493070744	1.9117178733695142
2.5953528419511978	0.9847215603315046	2.1904440970701624	2.497096092766004	0.7762851620602739	0.6107317754353532	0.7097264480787812	1.4362659706596461	1.032701019332389	2.858164769508918	1.5919151499977564	-0.09153215946946677	0.6960530413124368	0.4809775992997702	0.8631917963873269	1.2227752015500162	-0.3485942974014541	0.808830563864445	1.5305329852649798	1.6141416501338834	0.42201985922159635	1.2998190877662428	1.050546824120274	0.4056598973846043	0.5326264297234256	0.29967077085016197	1.7304531718458294	2.3284657994438342	1.223043247852081	2.3679946526254243	2.7464908225500233	1.244901348111935	2.43867391036508	3.680210036991651	3.2621873327385074	3.269284093654897	1.4807405318561644	3.079620868301545	3.003368930319457	1.211408882794954	1.9021892744731772	1.9247313266065604
2.4662182765778558	0.9762951679815121	2.2947248175563186	2.39089735731769	0.7170892596748641	0.5290078430574736	0.6691577878326951	1.419977036415041	1.1073595439290522	2.833918832884783	1.5655873037931678	-0.1936562163734336	0.6226965915290725	0.4629210191081354	0.8386784800375355	1.1570546116388072	-0.4185644095651953	0.7958037103159905	1.6203100131337762	1.619211763150314	0.40614102044814454	1.1758557784122565	1.032299904954038	0.3929262032583436	0.5586361962444129	0.26710106579817017	1.7092289976729784	2.215463764133365	1.287122983705683	2.4479443515308525	2.988902329078543	1.1428182211850042	2.383900581681158	3.7857231692281514	3.2151282594257937	3.214757456432377	1.5220031411736972	3.147873399406026	3.137236127881008	1.2164264665374873	1.7571130658197684	1.891129066114151
2.3284157574160944	0.9130517768069177	2.36304906632638	2.3328154925889235	0.6454750647232852	0.4407289106727914	0.6274101239818307	1.4066792546790434	1.1932817255699226	2.752116696182567	1.5574669157933791	-0.26386436743637215	0.5573206569631534	0.4368540523691077	0.8597980026952351	1.123334728230235	-0.5232161674087888	0.7316042945368091	1.7009375614387043	1.5462021357137194	0.39557150431360644	1.0144848157882302	0.9867266964346056	0.3595103930557205	0.5594493648121336	0.3034362006213399	1.6954778146632035	2.1116415548473464	1.3748548670267766	2.455896839682517	3.2537870267961493	1.1017124801371174	2.390629156045407	3.8613428002281402	3.1252128147530724	3.137955844304165	1.501780926624196	3.225361313914713	3.1868123960452106	1.267129224261446	1.6779859655126885	1.9657651368641087
2.2289622039902994	0.8588359262153435	2.4793923426963924	2.2689234950993877	0.5421018434208669	0.35681866951712404	0.6089077297382631	1.341793515887903	1.253266121998781	2.663964330033839	1.5670049401566204	-0.2907102478245037	0.5043358963880953	0.48707157123884015	0.9956581946723052	1.0709359882447158	-0.5506842725244734	0.759035416494233	1.8167756489045175	1.5343024193435584	0.35121879962594077	0.8558357486606469	1.0083114666678357	0.36032155974365676	0.6063854826517745	0.28635651884757585	1.6494411757680694	2.0121687229175653	1.479398196602801	2.510502680104488	3.5076331624852264	0.988113790388055	2.3350849139902308	3.8901904191759593	3.008847619887471	3.027911698255535	1.4895688770848257	3.3068027947034198	3.2517724812366593	1.4055701321594107	1.6225260170466378	1.991799604024488
2.1610973301884684	0.8274798956335283	2.5242666960372198	2.281237936635891	0.41171368179371487	0.31670523848833476	0.5656299513637053	1.2929672771910206	1.3774297362385028	2.6188193018223	1.5346892000016803	-0.3333582792074752	0.3952013642706752	0.4851931451495945	1.1333285041972943	1.0050866650065875	-0.6106222568268376	0.7381749064045223	1.9068708428232468	1.4336608864819054	0.28936330489421624	0.7563627412928955	1.0326049315927566	0.4922700336657968	0.6864111340482287	0.3136860892520842	1.6435603726169579	1.8993133755032805	1.5860307621652154	2.5339167705869508	3.6592479237932714	0.9037316579070087	2.411231517345679	3.922727244803794	2.872456305467521	2.981704757363153	1.509492984961644	3.3727688064785104	3.342481541171067	1.5625968214895256	1.5555135999002536	1.9516130442722506
2.0971877711174196	0.7509239038494151	2.5148756265402232	2.2707150067641773	0.3281726395320765	0.2786686988187719	0.4662981781716054	1.2792044930804511	1.5243602303122334	2.6072088157706323	1.518840442733128	-0.3078999096466041	0.27449757499201055	0.6062662127263914	1.2554832115436307	0.979026389248248	-0.685153274227822	0.7279735192366112	1.9736080440805985	1.3611435754089785	0.311777526842734	0.6867976904311618	1.0652719210813901	0.6185528639526633	0.7301498153246911	0.3511308872980212	1.670357491052291	1.8107899316720903	1.6723768627448137	2.4743218934243374	3.8345346043876702	0.8304434803526629	2.417692063308906	3.864555896314048	2.7376635562162726	2.8502118662368274	1.4850095226493827	3.455481835834152	3.374583856116569	1.7506748056086092	1.5375492775414228	1.9334719335954151
2.018033919405434	0.6661184453158471	2.517037845452929	2.296077547692253	0.20021623033214175	0.250983161371988	0.3983543780834257	1.186673967374265	1.6895085663879321	2.573606014874174	1.5200637168685929	-0.30303376176635044	0.12574374928397128	0.6702075560196021	1.4440259621373925	0.9480951712929377	-0.7429278287128123	0.7724881300476978	2.0065657978245817	1.2259744219511453	0.27854693857314117	0.665748364630033	1.1207237960123584	0.8379734395153772	0.7593153249921931	0.3982551029479117	1.721151230981803	1.6543731783435234	1.7827181053385757	2.4675504909799644	3.914637537043378	0.7339729369113589	2.4459637521235456	3.8670899494214774	2.5939605193974016	2.7839866000969296	1.4657784159986702	3.513621515794258	3.393633510270674	1.8867223704647802	1.5707765021554512	1.9276936034937742
1.9619192376180288	0.6022081789450319	2.4485794782373675	2.341941358475379	0.08789784650487151	0.22817081099385156	0.2986551855417497	1.1036920675565771	1.8733287961151892	2.6085609888382395	1.504281943192736	-0.2561418188784309	-0.029222747838977502	0.6598348026834232	1.6030791077136466	0.9567162306772236	-0.7457599464011087	0.8217208617047065	1.9827249003462	1.1027768267824634	0.27423758287700484	0.6625134250417679	1.101746310245384	1.0331723316403831	0.8365020367650828	0.4418294436663762	1.756089036020334	1.5105640022104425	1.8570476420672333	2.495345685846421	3.8817547542214768	0.6485929105265916	2.4137761949074537	3.8161617260355123	2.495410305388237	2.764004526249546	1.4215360304593887	3.65436082055554	3.3663995410606313	1.957495463158871	1.5898996809600427	1.912252867531174
1.9369867568763102	0.559052957774888	2.3839034511464594	2.3835604080455006	-0.016749067463820277	0.2469294017134446	0.29567170205040816	0.9651048375091266	2.0707410411537444	2.6145460882176184	1.4120082009330668	-0.16084832844560126	-0.2396022454473873	0.6570376561140382	1.7762953012247524	0.9485302282025966	-0.7738782751438301	0.844118165399322	1.9560899107075873	0.9598386588357117	0.2662083603189328	0.643373627089492	1.0473344351863518	1.1541728953054744	0.8678759814195527	0.4953703201001785	1.811075220963874	1.4524996759653859	1.8920721832918144	2.503684477722506	3.758060751964971	0.5882762598528322	2.3960027274239004	3.812462112566556	2.4797211504779293	2.6655925482180542	1.410688044785929	3.8677385775652207	3.419716803139731	2.01371312266002	1.6428846420764849	1.8064779590948106
1.9159530607319706	0.47855909286041254	2.2832936595122955	2.4486929323655175	-0.06474905446730822	0.18497921855655827	0.3202724900413896	0.8662414741446375	2.229618351663419	2.576184678256311	1.4031916228059131	-0.11764934498819439	-0.3800195145685685	0.6426211311012497	1.9212563038560369	0.9719906625679695	-0.8045204096378404	0.911694625517631	1.9012268788851752	0.874174677078582	0.2891401205593439	0.649126833659552	1.0514474844275374	1.2342563341064305	0.9414246761748911	0.5124819142770083	1.913860934786601	1.3986890090366444	1.9587779461718444	2.533790492451055	3.5014803056434842	0.5161168757131066	2.3515259353336613	3.7159950816180753	2.381084225147278	2.616991504441999	1.3168963296810796	3.9659483392884396	3.416233674756204	1.9638865919495072	1.6731330550884747	1.7599925915969425
1.9013557240621985	0.3772806909946247	2.1782526044368913	2.4599971578054762	-0.1161162413865855	0.18222100690452955	0.36834686566890695	0.8179705670070041	2.278689627830222	2.562266396824833	1.3098820506611601	-0.021691448406001124	-0.5384259180055768	0.6635008953348169	2.1078844220864927	0.923231902943494	-0.7903716818337657	0.9396786132138957	1.732344264022877	0.8275229214018927	0.3512015664386573	0.686099676630916	1.042593037067963	1.321626613906498	0.9833345587201296	0.5505631134393083	2.033764850738987	1.3053642979449402	1.940944916537397	2.5388789644706096	3.2007140311043307	0.5069403668252862	2.2742368940906923	3.5868065045380364	2.3342950757869336	2.532808200962049	1.207719342104136	4.156139117580915	3.4608288620028915	1.9257647964118423	1.6482178689990268	1.6995176862623864
1.8968503621603712	0.326568087541133	2.021587224522148	2.51275546174658	-0.13274718455895457	0.17975322986449666	0.42341468009124067	0.7211727046156968	2.3518772536089565	2.5555062899172025	1.2715619451806153	0.03118671438049462	-0.6436035701501895	0.6613294149555522	2.276893016539826	0.9443269636322029	-0.7483987066136075	0.9246007464796359	1.6295023163323648	0.7940452649064926	0.3557863142914248	0.6825561536270166	1.0132399044171239	1.3920338808743242	1.0626819989092067	0.5948675818850405	2.1535805763968723	1.2999925511664796	1.9904443209822766	2.5232599229481973	2.912183204518269	0.4595557075252395	2.2387191503355757	3.4612147738861503	2.229287385752464	2.4612600209028677	1.09266952402484	4.298484514344802	3.4205772187820913	1.9196667300344863	1.6597363651831114	1.628631111055838
1.9105378328734708	0.25528145930399626	1.936771511743394	2.572819759714345	-0.13860206039312647	0.18783333040723654	0.46231700245164803	0.6119573792391316	2.3966868933717396	2.515719030791656	1.2033559568224699	0.10670711566501867	-0.7340699845362405	0.6616950249574728	2.3857289789493836	0.9361202140412095	-0.7083956098281462	1.0017739745611387	1.5146371942921406	0.805246196413384	0.38406246710395486	0.7358603884362223	1.0603783672499432	1.4351467709410812	1.1124142078577208	0.6486436048023795	2.2566138138035394	1.292684730707847	2.008336737996787	2.542657855193574	2.6022758058389117	0.38850210651006545	2.1351853518888575	3.3093081765452546	2.1650496807974515	2.456177272509456	1.012298416463547	4.365740502926926	3.4132805313090104	1.7435702622563494	1.619860389394411	1.4901409618422476
1.8541144786116122	0.1529563177497161	1.846892541644312	2.607516512013741	-0.1290004188201549	0.20186552800921592	0.4907195734253258	0.5654346534755381	2.4221531000950547	2.5270326455127767	1.1113177552289193	0.18493097403476894	-0.8237725301551372	0.6926084772979462	2.4087780415730338	0.9603066456712396	-0.7194282540927887	0.960919337236222	1.3740682344374906	0.7952906069876481	0.3855155080411179	0.7792082877803066	1.0293949050752729	1.4720244263484041	1.165443646683587	0.6950789567480127	2.3104264942441217	1.2029189674742713	2.0150853354976386	2.5874772567915123	2.295195221178612	0.3660926233202179	2.112966858942824	3.160022268829733	2.1802507348819704	2.451005406090722	0.8827421598692873	4.425850587020854	3.4084225520270737	1.553980638527754	1.5874918802882858	1.3146955389817259
1.8454931846158433	0.05822517524569294	1.7809916538881356	2.636785901504545	-0.08130629112733888	0.19664507722825225	0.5480974290846847	0.5283612013909648	2.3915382633421607	2.490378787438128	1.0057174624886223	0.2532139542043068	-0.8754238750488191	0.7918592642470693	2.3823040551881993	0.9754428056218126	-0.7591392193930033	0.9402950901971957	1.2365010302593054	0.80126151662126	0.38520221346120664	0.7535830164628489	1.0474267990336683	1.4397265223115818	1.1744621767607206	0.6632494674833065	2.3574639893699723	1.1383738498244855	1.9579894883696842	2.653762657703325	2.1329099376321663	0.3161203546775307	1.9962013475365865	2.9979248234171747	2.132682022770065	2.3710061183759277	0.7859653774718753	4.390303929423944	3.4341469064429178	1.2973632005422664	1.6077966649780908	1.293131403195351
1.830305422108309	-0.013342237866672041	1.79534718239248	2.616310952876229	-0.033599064140944324	0.21696807542374996	0.632552076237004	0.5009213123307562	2.3714211317144605	2.413371014377068	0.9013817321310917	0.2927420415282191	-0.9231895780627875	0.8407252412704018	2.361916109499158	0.9805932772597791	-0.7936636927751286	0.9228339374708276	1.135133464533085	0.8184850929801554	0.4265330483157343	0.7624576774750422	1.0883744508047288	1.4096710248857405	1.2156034718999726	0.6814898021875949	2.437824318361796	1.1424346876682674	1.9463722374798569	2.723778398779382	1.934860581566135	0.4158096821922544	1.9432617577150963	2.914096837639014	2.106117589861669	2.301244830248221	0.7079169209473518	4.272146306570413	3.399622728793245	1.047404643825003	1.5333027155101067	1.2213674859520691
1.8303745144935792	-0.0795428318669085	1.7837548918658392	2.552712566817322	0.10001913882018584	0.21038484429917226	0.6919377875064523	0.5623857219484718	2.2873620240207235	2.366413337493968	0.7689880023123857	0.3751920543240094	-0.9536450307791006	0.9258778045249618	2.295965982165637	0.9800756620077979	-0.7642557755635376	0.8965319820416564	1.0705263113109367	0.8305914832299031	0.5344052562392199	0.7050392383644583	1.1120538711044692	1.3035487026355526	1.284646517686901	0.625473481816989	2.5329395488002167	1.1664944245615236	1.9018444415348672	2.773506541963159	1.7590836198641149	0.4535259046375363	1.8899639121100626	2.8362553571998648	2.1060742342009258	2.181936940991034	0.62492595903016	4.17611107717905	3.3507384214016627	0.8701992752386347	1.4647208903672908	1.1574790063658307
1.80742507493948	-0.16624736916511132	1.8257375799969782	2.46652658296306	0.2174511147583182	0.21802235743273224	0.7751453193730019	0.6447096928744769	2.1799563919686777	2.2852092773408863	0.5862298581913785	0.36996580704869925	-0.9570053575730089	1.0132524601919655	2.2684282465474395	1.004412156012425	-0.7390023132263912	0.8827030453993345	1.0157829501024016	0.8529335395918556	0.6226709413841438	0.6915717764392845	1.1612697842943083	1.2256385630468547	1.3100424518269034	0.5819889166500057	2.5492844629821367	1.115310084325596	1.8189145050291984	2.7974912182186396	1.6045991482296897	0.45394407466280373	1.816939176189874	2.7629343257074894	2.1178641767837294	2.0483429791320944	0.5377278602280663	4.007960474046759	3.2742262195661853	0.6288869477810717	1.3771749808331277	1.111963221277397
1.6952342954239739	-0.22584215788911685	1.8353780342402088	2.399217830738184	0.4041968506642812	0.18581066952285305	0.7985546326063485	0.7471296318477189	2.059482709944624	2.186208105963028	0.466503164988163	0.3256067015185884	-0.8997377632387898	1.1090539957880274	2.250624688340107	0.9835181652429403	-0.8082002666542574	0.9303365069836385	0.9956099513836325	0.9161910917112209	0.6250027954572501	0.7588787934991459	1.2439709709383486	1.1583976050483458	1.3831509571234428	0.5457996203398922	2.5613511804551305	1.0718716005257434	1.7693417928394282	2.8116840870786897	1.5031495129952943	0.4987427784441138	1.7008112273910168	2.6894116626793583	2.107163719998316	1.9254023974867476	0.4592179190881699	3.7792731021843666	3.139887348369364	0.48997299570490255	1.284835006091469	1.132419716522738
1.6228990545648034	-0.27210145185259654	1.865617316666956	2.3162899328158426	0.4552609582220614	0.2364663965489397	0.7876183908695994	0.8397742315406889	1.8998045875044511	2.2028914079622437	0.29529758227118774	0.37853261111725767	-0.878681325567644	1.1752538273263997	2.2098650729065783	1.0042789443445364	-0.8600244653906461	0.9121494797038217	0.9925250718543032	0.9966692493679894	0.6843928590605021	0.8081577262053701	1.2755973260922533	1.1493989021059368	1.4035329940515209	0.5121472314886757	2.5285279732868062	0.9974398924769787	1.6831866629886225	2.7721095463192564	1.4434723281484865	0.5945700755423646	1.644090712179875	2.6835123141977406	2.1268248128605998	1.7626023440645124	0.4467921619081222	3.597540886098016	3.0458947142817356	0.3651614141716494	1.236196401214079	1.0839548101412269
1.5452392135213187	-0.2977908220747496	1.8842975714028036	2.2278702592237067	0.5108503687242668	0.26087784059378594	0.7168311679298656	0.9111035181299509	1.7659546349068447	2.196778458885767	0.21572173300331787	0.3253498663670265	-0.8125315824978474	1.1884436299126104	2.081521809665106	1.0506968220102035	-0.8307370936219302	0.9257886026367246	1.0271404802743063	1.0461825643851248	0.676206393595401	0.8734136890194524	1.3111663483886413	1.1454764148407006	1.4031118304883419	0.5150932255621014	2.4849124172915777	0.9726165649202271	1.6857588036111053	2.7490667042196897	1.4182821953839437	0.6411381104563707	1.6178707675063193	2.6498710680934123	2.088860638316091	1.6629658239460834	0.36273382324211784	3.3067290817430193	2.9652359310372978	0.28080088231636313	1.1953308248091532	0.9870525182762897
1.4824423110442282	-0.3977253076592048	1.9525828276694646	2.0819245251166563	0.5367935683324452	0.2258765828286578	0.654016848944001	0.9971054104971376	1.6173981149640781	2.134778181667136	0.11406435807111337	0.329849844056017	-0.8021505910426139	1.2686023545833445	2.028771473365023	1.1397439514821397	-0.8522235916637413	0.9634842257448388	1.0005279358204677	1.0195745603406625	0.7579365711474709	0.9231570291579148	1.363847408952799	1.1846385363521599	1.3240121102713331	0.4799831529518327	2.3816345185070746	0.9518527024090545	1.6197680518163176	2.7217873590396215	1.3745725688110662	0.6867435417247684	1.5631531674998371	2.5991594360023074	2.1059164755386073	1.5528183916165796	0.31710724195773066	3.0994099630556065	2.962252984036227	0.11838036446868556	1.1831466800266606	0.979949707150906
1.4156443313474107	-0.4820189372561634	2.0114133439879387	1.9328438494930515	0.5201384277036493	0.2763675788367702	0.5897817778518105	1.071962600846608	1.4601867256699177	2.086744833773202	0.05881936547214488	0.2578080393525112	-0.8205519262403407	1.3391915117498028	1.9734065228290583	1.2237392846256578	-0.8417531588484504	0.9836651448684706	1.0075302778965685	1.0362045885409497	0.7681871409578797	0.9954916126388674	1.3477099747467047	1.30594474135015	1.2888797526296	0.39994310541670697	2.351242469204145	0.874128180436587	1.6073381619914167	2.679948915063781	1.3267572656090996	0.7265118861681141	1.5273374080077444	2.5868169843168407	2.066357931534503	1.3809994429841743	0.26144334447887074	2.898046001034513	2.963368673596576	0.01563224573907851	1.2305137429015318	0.9192885065062404
1.4233099968975615	-0.5011029700286436	2.0385716802879688	1.8459011396381768	0.6014344176265614	0.3092163012204206	0.5213592773577849	1.1289770663573413	1.2907718727885922	1.9728141765375828	0.03461083621679118	0.18500803267463242	-0.7805830521091774	1.3300342730473063	1.8889571569152621	1.3095352144561683	-0.8122114458906111	1.0361901313725919	1.0315771721695408	1.0559351665020167	0.757247323071665	1.0448286552090753	1.3833452027508737	1.325164712566567	1.2247146193725549	0.3746760803803921	2.3824244873919915	0.917569686911385	1.5607781317536158	2.6638945524259343	1.3198358279971953	0.7761909722015327	1.471436515685685	2.561145257184461	1.983487082447736	1.234736220969343	0.23500484440594435	2.7070968297840574	2.9478695297738935	-0.07815341014542786	1.2389769893670146	0.896282880515146
1.3543662051210732	-0.5216337964550191	2.077942380208666	1.7249644635057866	0.6992506178825669	0.3862542873219158	0.4278918239671544	1.1281129534340397	1.1364720497536633	1.92482828146724	0.07628001152296975	0.12916905151567687	-0.7050154084944391	1.3008940115196306	1.8253570434618716	1.3924333540616012	-0.6940769226449613	1.0634001121346	1.0494623176480657	1.046525589010304	0.78044899049727	1.1557790089979656	1.3306862907059782	1.3631873058165151	1.2372219543794576	0.38034336078947256	2.3552987876958307	0.9395387906789509	1.5733889168352604	2.5829771101722	1.2877797859694913	0.7722709537705333	1.471751648087876	2.5370431339942914	1.981133849068161	1.1621923357865565	0.18387077460637474	2.5966748151019377	2.852968535196364	-0.10282526903802643	1.2206537718513648	0.8465210140079776
1.2998256632230076	-0.5180158784459733	2.0906925058252015	1.6539902950972192	0.7752597826750807	0.41712019295600067	0.3553269820854726	1.136302931427045	0.9949300419551994	1.8590589626740155	0.07202309439796935	0.047114146373073776	-0.6396242462518604	1.2685837142541065	1.7776187680305	1.4353238424245547	-0.5963056272110858	1.1245277257459085	1.0099371250617029	1.0698043834869317	0.6986547510201155	1.1761898335147216	1.2943999678490359	1.4113285205388482	1.2898035754995896	0.309390399250932	2.3244969849669426	0.9228971943231314	1.6192093842628317	2.5628134562543403	1.2573078808861362	0.7188515301110688	1.4750177466478445	2.446024057057062	1.9688669942171795	1.1065551973400136	0.09935610044025076	2.5054408510352184	2.8696066930998203	-0.1709349720372775	1.2605066948747525	0.7246288394000625
1.2492367571105336	-0.5069978514810638	2.125744709085944	1.6388798719826834	0.7548845941069379	0.4564455809825331	0.30940819726343516	1.1304369759401485	0.8732301590271673	1.7503782690594654	0.15488713748471977	-0.04740147270567031	-0.5938879392846058	1.226969769117844	1.705049911587277	1.5518297804074577	-0.6022398240531363	1.1960237554492488	1.0260063439771083	1.1226221597836274	0.5615421127162812	1.2276359223247835	1.2858196084153355	1.455263650706079	1.408755544900203	0.2643101671725958	2.279098961497906	0.8986735402865051	1.6730112468916754	2.487327841173408	1.2098996978524426	0.7154496794514771	1.4152864232943416	2.372459766873161	1.919640137867296	1.052911583805693	0.049800447399806214	2.400452332068881	2.8413930940319094	-0.21152530036721276	1.2383203798792155	0.6423870055515424
1.1690904875010335	-0.4457299157590204	2.0716153043284007	1.6388035033530002	0.8269098321270378	0.49946484306012573	0.2794006848489164	1.1069164632775352	0.8163970534098535	1.6540291121187736	0.26687513935734425	-0.11281409948423719	-0.5508924153213217	1.2228051892315002	1.6626683982789252	1.578212522017127	-0.609256990812282	1.2869213677167546	1.0644243111539013	1.1147098444904011	0.37632757203102696	1.1996630125024104	1.298383298288602	1.4393800386412745	1.5711877551710765	0.26392768591681137	2.285985200409503	0.8138512359806447	1.7460510073883388	2.407717762762863	1.2345595480448672	0.7259971302223985	1.4247487546616773	2.2525657531671364	1.9222037161299628	1.013818980189083	-0.0029856366634038343	2.338659607898086	2.904688067626323	-0.09268641962341143	1.243792211553202	0.5823583319216394
1.0962252990738053	-0.4166321711344227	2.035359005640888	1.578365870295317	0.8177196662995019	0.6215863519683955	0.23204061848430985	1.0984355125220584	0.8299066635273361	1.5479352079264297	0.3869784780080145	-0.15420986523786356	-0.4783198131759259	1.2570420471073356	1.6273379729216821	1.5989698854349308	-0.5484120394029839	1.296147739477985	1.056367289845856	1.1658215805910686	0.23734527850201595	1.1626041244991845	1.35825859012261	1.482129118149421	1.7575467222220529	0.25504626542188397	2.2655444692916507	0.7302921579122048	1.7736707715187774	2.36114622285232	1.2313921952425229	0.6848576746068911	1.4038631324552162	2.1505109269809957	1.850861696662749	1.0329249785332935	-0.06503428219838123	2.303477262432394	2.9544781438944243	-0.020225109815240415	1.1777850314710947	0.4794534599997923
1.0213033110944223	-0.3854181961758942	1.995333047083156	1.529375737270588	0.8958383906550494	0.7278295167553923	0.17997413089509798	1.023532138532492	0.8328684088364321	1.3811596823764543	0.49436725463512826	-0.2507831402192485	-0.3635552153839242	1.3618408095163792	1.6326020784174902	1.5991046151845056	-0.4617699215414911	1.369759681391845	1.080751649694225	1.1948749311660016	0.04327865041971688	1.1839943300703732	1.4674018787737848	1.4572977465199468	1.9600068613534263	0.29597292874319275	2.322440547124784	0.6527862131216958	1.8528379245501068	2.365888071892562	1.2520982164704315	0.5838037340155051	1.338028815679194	1.98979680398858	1.7868207704647237	1.0838335749752066	-0.12792678900291382	2.2357194586967633	3.008563819340872	0.07624970453488722	1.1471309504547702	0.4176870382337038
0.8837347907928003	-0.35243669065594746	1.9049271561731362	1.4892007406362704	0.9778501904479449	0.8251864306003798	0.1566943257875815	0.9309959338611338	0.9365818815054088	1.2460863690457418	0.5308315851704882	-0.30166718810341175	-0.23345479659690538	1.5491324669375532	1.7141706021451981	1.5837027909389967	-0.5224503429642804	1.4337508847793552	1.125449123994047	1.2712391120606632	-0.10593821067436733	1.1353957424653873	1.6401531768959399	1.4533904060818261	2.0757093508914215	0.2587497407109206	2.4449316340729226	0.5936507390374925	1.8673343284347794	2.4047740350163207	1.2142634102442895	0.5087600419202928	1.2760290697792276	1.8515503789575019	1.7606089169780514	1.1137646945411306	-0.13215280597708362	2.216511562284333	2.990326635981585	0.1209772452769555	1.1061099195469104	0.3320448764558775
0.7515163451276715	-0.3421258288931109	1.7998229978451874	1.5053788416803648	1.029392503348257	0.9444195782109441	0.0673395708135836	0.8939849602871023	0.9781827540443789	1.1830071704002492	0.6825839027058519	-0.33449208437862077	-0.08485493741070424	1.6331142287532434	1.6709744778119089	1.5084731144602939	-0.5363083289490719	1.4848928462911595	1.200758452438565	1.389610072185937	-0.2700954377528335	1.0915368216770784	1.7662563481018267	1.383169404515684	2.1573663865883757	0.26958581342787047	2.558649715845198	0.5344468769326599	1.927443089134751	2.4285614746270054	1.268551318836447	0.46430004648343975	1.2320925804855032	1.7889097048716593	1.6953327740197495	1.1620204135214347	-0.139451644589021	2.1562909087498037	2.970438594898854	0.14570179619941717	0.99849501567973	0.22225599966978918
0.6788975562977827	-0.28861252571750884	1.7151258295830598	1.51714594072133	1.1384448254884396	1.0214372469919124	-0.026513816792020223	0.8837651974607498	1.0222969365780399	1.156856565826804	0.7467383719884022	-0.2656204089828236	0.11641399631223555	1.6958247794214043	1.6723681636927332	1.4202112127401043	-0.5460139068542483	1.555022936403581	1.2472384633112839	1.487770409440619	-0.3300890335172525	1.041603003769455	1.896428571438238	1.2912876693066688	2.2204439388301767	0.2408494542869124	2.6358067782528036	0.5102287896557236	1.9155920178074275	2.483883319082004	1.2835825270401056	0.379793942320762	1.247657069345196	1.7070821341783975	1.6304559227111963	1.2092508522775252	-0.11818822473366002	2.0882724162945983	2.9185506075991556	0.2888972643239952	0.8860190570890116	0.12290752336358182
0.6446483711890711	-0.2290709144648048	1.6262118662619351	1.511688818244059	1.1422569254412887	1.0500828346102595	-0.0870910028191029	0.836131046766255	1.0786350145389307	1.1424027241811283	0.6900453291806229	-0.24039260826192269	0.2956441481837061	1.7421836321624504	1.6851887252180564	1.3518891874501577	-0.5271921202288572	1.6468641090887721	1.3111329041364652	1.5779096005476645	-0.37933671784225453	0.9824213487251534	2.002428500707194	1.3477139279830408	2.262603790210902	0.3063172231462429	2.739480462897474	0.44871836208381816	1.8790355415916626	2.4640814601930576	1.3040316967591379	0.28544107481085507	1.2479234922295581	1.6476307506487593	1.5833340536188893	1.233716015941149	-0.13933477644928907	1.9852764153502023	2.821744777186885	0.38199629569576876	0.8118809998518366	0.10324804542386179
0.6613493466643888	-0.24094312512996674	1.591779736095218	1.5248878939678576	1.1522483007447555	1.028329413194898	-0.07755920475802049	0.8854740317189673	1.0927636997270374	1.1729065816869997	0.6528747060744082	-0.1795603972220981	0.4595744609070948	1.723465438259694	1.729058906169381	1.3767676366164532	-0.5265112916328119	1.82644664663967	1.3552238028734642	1.7157289064845855	-0.4431602637394647	0.8774767024203689	2.1191734610971533	1.310620024570716	2.238613273041847	0.33585326268781535	2.8867695890491283	0.38406989413987197	1.960941138439254	2.4931933555486094	1.3258772333901592	0.2701178363830861	1.1744376015035534	1.5536000010255966	1.512025040396626	1.2133989187375518	-0.15174311181080252	1.91333299126498	2.7074196403217536	0.43309838796065137	0.712556249548484	0.08871419866000628
0.6524612663311071	-0.18056784872965975	1.583534802014388	1.5416482131329148	1.1949095954727527	0.9920891133331786	-0.11377831061512181	0.9031453091928336	1.072983654727059	1.2443511268649425	0.6019808468668875	-0.14790382567707014	0.6266106232848123	1.6353930679907687	1.7741616411504446	1.3894530307955617	-0.5236385181356316	2.064450495720938	1.4568227317865137	1.860185589350742	-0.44937493226949526	0.7830535954636225	2.1973560152766995	1.3407987252064117	2.2154274912026954	0.4004979720966652	3.0576695113120373	0.27572312585228154	1.9970252255690628	2.4932400387781457	1.3708115100619707	0.1741478676730756	1.1681881610779623	1.561475338557617	1.4623310617664749	1.278044530116726	-0.1707971998801642	1.8776644237720213	2.5690145277307694	0.542782990589406	0.5470868367172604	0.15284651037899782
0.5529942084845552	-0.08966303829807284	1.5337932113592347	1.579209715849209	1.257363371134648	0.9771428677817131	-0.16786733140201654	0.8812753570866023	1.0899476983159566	1.3555086374927547	0.5483264817990122	-0.1114625156289349	0.8084197392464052	1.6274591303885977	1.8885945521219436	1.3498844846805707	-0.45225600981322633	2.160090492654411	1.5429555727889201	1.9876080562047977	-0.42991718139960355	0.7021737407820337	2.243056716210137	1.3978657487656523	2.0789220695037396	0.5531905679583323	3.1269474927544216	0.1671942968149638	2.0105472039158	2.5595629029816616	1.4314920211153277	0.1005351108997526	1.2351549243857636	1.5277150648047626	1.4035788268942941	1.2858482481849949	-0.13520584417202586	1.9122953395916287	2.5440274873217077	0.616985505564159	0.45127362922277514	0.23411218402101402
0.5375038751677612	-0.013090681478471023	1.5186290152503326	1.6256341502257292	1.226872953496339	0.9600138641793696	-0.18000560041035668	0.8100723730572096	1.054445735846306	1.399938899219758	0.5567765498649505	-0.052268508945770085	1.0167929009972987	1.6025860885348338	1.9663483432163928	1.3128020503389513	-0.3710752791880821	2.2404013144494703	1.5608627967734596	2.2322306632307756	-0.3430958014747863	0.5993433505669785	2.3056148051182594	1.512934030542395	1.9581481374055874	0.6315479083794612	3.235598210350562	0.1358354296535416	2.0990422752919207	2.6248353945205904	1.4231076352064496	0.012564844680780141	1.2088767299755507	1.5241338285600239	1.346247259124795	1.2471664937698725	-0.10742062462141708	1.8963860981571838	2.400186465664914	0.5751401892533109	0.36358289675705247	0.2800025255081025
0.5623272437789758	0.03669629244319679	1.4570880584957429	1.7561183138103	1.2285102029397965	0.8734498499111722	-0.13908160823977228	0.736549630692419	0.9946085648659524	1.5313632955175471	0.506076229316655	-0.017504885689229886	1.131922485921764	1.5788444438796536	2.0237559247939076	1.267513751953989	-0.31255716723181265	2.3756902803823006	1.658538819626856	2.3683457455576438	-0.25194878565386347	0.47367281348493845	2.3761456111412524	1.631251036256716	1.8077396798409566	0.682990000748827	3.3252585339062604	0.053347763908305645	2.1924268458612524	2.6832749784602314	1.3815869045609115	-0.06931949281563161	1.180264406254426	1.49161469447339	1.3023914698561665	1.1713007719550523	-0.07428651962953473	1.9291812777513972	2.34348585231744	0.45389286831309344	0.31127482246210975	0.33423278785358546
0.5465317374721778	0.14367516981263237	1.4507896540262621	1.814500398080492	1.286297449912461	0.8043307796939168	-0.11386359411427874	0.7548297644669482	0.9989751976878976	1.6212144753511795	0.5607426374075662	0.027289354277064904	1.1753880600346736	1.4684347064169414	2.1131062101264595	1.2741563713818447	-0.30543356714151254	2.494835709544384	1.7237136915746176	2.453562111904988	-0.16404357590252203	0.24930155266357845	2.3732809539597537	1.7052771385303334	1.7066519914404197	0.79479118889638	3.354928162388345	0.07505031812363988	2.171861301883745	2.719776595635376	1.282761575931559	-0.11597468555160868	1.1777607290767693	1.503143465348438	1.3180946104634872	1.0760101059357665	-0.061344173267345224	1.991315633142517	2.214277079807517	0.33583297114560307	0.2254006630693326	0.33033253222561393
0.6214281702420481	0.24378685137647227	1.6012239078829036	1.8351877701302097	1.3645652422818857	0.7545278385676546	-0.1206139413603147	0.8413199489021066	0.9548274139765003	1.679993048550153	0.6006489363249872	0.05178490567738144	1.1765239731473662	1.2326891648206788	2.1090162977734894	1.1919208744320666	-0.21535427749480127	2.545256259107581	1.806097964489951	2.4764332271100464	-0.03595413916257439	0.07973791252029726	2.3791883793318203	1.7570154542139398	1.6888193989703228	0.9074583370509153	3.3586135389688523	0.008034062950506942	2.2048671585882684	2.68529659571534	1.2163548026019169	-0.12134902723939275	1.153381555693988	1.5487866399955577	1.308406018857037	0.9825795234248196	-0.01813251413270322	1.9983878246703113	2.17037385333345	0.26836097491787564	0.15445456451558265	0.40032470848716395
0.7270867851664229	0.34547571323566645	1.7156964573756195	1.8273857507321067	1.5046016664195185	0.7868101916207242	-0.05068348662190354	0.8895457903840764	0.9614549799933225	1.7028188784116982	0.5366646712533851	0.04404605703162308	1.1331809559882495	1.0921941719240693	2.1740640402382274	1.162598849629656	-0.14401507504195413	2.6406523428106397	1.8822221864795534	2.544844273439328	0.12033498639378175	-0.035273059553006504	2.3890264747317693	1.9100355042999033	1.811952465459711	1.0392468594038817	3.3544438771154184	-0.04700569917773509	2.1688999237721966	2.661792756724091	1.2235092750612702	-0.14153922199450406	1.1427876667999644	1.582620541780178	1.319488984455783	0.8548986180698025	-0.0028307373390633215	2.019571795444286	2.0046611697124135	0.18551163863814307	0.11651890358416309	0.4721775394011803
0.8005526286936473	0.44100314634808757	1.8264463091231449	1.809646782406513	1.647696359156178	0.7663330228717908	-0.021750124196212823	0.9707583561665153	0.9901551306154126	1.705489994460389	0.5921540990611107	0.0013675178741086188	1.0890421833865718	0.9555981932105702	2.18543534515775	1.16726619177126	-0.08885330802033145	2.7295104554128353	2.0157401126520598	2.5928487643916833	0.1530642768636477	-0.19597559372335777	2.386511937189926	1.9965294319596214	1.7984568572016795	1.1561416411454157	3.4230772897430084	-0.10717229584702141	2.1001443234757797	2.6019816195006475	1.2243724645583165	-0.09594902674160148	1.0991733423367733	1.5711357695079304	1.3317481891304974	0.7691978913993543	-0.000821420934878661	1.996058211610223	1.8993937216124805	0.05738868865292855	0.07284589468774726	0.6066984795278628
0.8488957630937346	0.4894739533964268	1.870907424604334	1.7584279458481291	1.760307773423613	0.7845338830527206	0.014161999436699158	1.0196895666760413	1.0058829994637128	1.7307784478518726	0.7313846542164388	-0.024108376051815546	0.9665779573971781	0.8399300306679667	2.1873031260520888	1.1422299633151336	-0.08856417131909954	2.8338117308314326	2.0949908377661246	2.6500056036457886	0.30316944125902523	-0.321912752534261	2.3908197088296275	1.9886327959295163	1.8317944940595516	1.1684214870867478	3.5135436105378126	-0.20784160327585463	2.1165015628184483	2.553052693206549	1.1536951401423	-0.052447858502073806	1.0494944108948339	1.574696192174786	1.2693926792796288	0.6630811616219522	0.033942462918176194	2.0345681302152903	1.8069213279339125	-0.06619883926525871	-0.0612569853486401	0.649003846005144
0.8086079932427955	0.5719239372288566	1.8537598848080168	1.7175324056319219	1.896300507290053	0.7903601323924924	-0.010759201250780483	1.0065752135363106	1.0754325957105446	1.7102684527324485	0.8555924399618497	-0.03808406729959269	0.8287570469053858	0.7581718949626951	2.1528025413536143	1.0123678794111326	-0.06968916802813294	2.9287759618886917	2.185691273870363	2.731343574343598	0.4054388911604609	-0.3980595411139453	2.398841394936303	2.0444952410143555	1.858266299791864	1.189367713022354	3.5310133717189096	-0.27722143912221064	1.9960870485684894	2.5184008990018163	1.1317956541677128	-0.058895427725746866	1.0226465765200545	1.6425205658836621	1.2137111440438435	0.6028949256014304	0.14064503606134718	2.0317878758068977	1.7803948691767733	-0.22479388614264928	-0.11521879222892054	0.6721255738948597
0.9295950589225808	0.5803595438053537	1.805572668389771	1.6993972657718057	1.929058476466628	0.8357183320957734	0.0002676002421049331	0.9851354380948969	1.1437994595510523	1.6505333904436632	0.9675656175967473	-0.036780768533726395	0.7705698281295662	0.7388988728399871	2.172277871580154	0.9008010960955943	-0.05714957645629091	2.848433774356736	2.2595634660235424	2.6864403211749748	0.5546610863363248	-0.42308968727268	2.428807534000483	2.0505891341384626	1.8209998218770198	1.197375622077194	3.5176743463882225	-0.33289634082326514	1.9026262750036795	2.512909784127503	1.1074342359538387	-0.029934236495210174	0.8940602165048219	1.6161796822222985	1.1952107241767513	0.48889635598847675	0.21569728823449735	2.0469157598610814	1.735422472602539	-0.41288341514467974	-0.1663363276920915	0.6514761299354753
1.1225627779565082	0.5851317571410333	1.8505883407148187	1.6418132522178837	2.0230964770060145	0.8024182786925195	0.050343787767173034	1.0335035999844882	1.230452636266087	1.5747872230249533	0.9722177379186551	-0.10065176720530582	0.6586849410417114	0.7244290223283707	2.2068898302420763	0.8200833898655088	-0.044265757084479954	2.8198170020440467	2.254197177910986	2.686561495366525	0.5803021365704508	-0.4262739428010824	2.472879741983765	1.9944336249968095	1.85744973237375	1.1067725808170603	3.567008475692544	-0.3925531129851657	1.80094924350989	2.4509447994012863	1.0971693864622967	-0.012864364691160863	0.8027475976021105	1.633436089561418	1.1997862848118523	0.4355876147628681	0.27240479135865925	2.015752188294227	1.6409627002030565	-0.5821355286697016	-0.2061995637946988	0.6316353769813404
1.23710198072823	0.6158318166209291	1.898737064533553	1.5809587613657938	2.1560750753186793	0.7987195829901569	0.05361698573259253	1.0903795640432705	1.3817950521266815	1.5346643042709256	0.8454471928594447	-0.19665240421640182	0.5203340437878538	0.7244585165202002	2.257675427520977	0.784530119205542	-0.0444971526263002	2.7919282718357303	2.3205644780786443	2.6032912070734686	0.5893695991007597	-0.43031194185040816	2.491271664737048	1.9829085124349732	1.9267004146978468	1.0000900018468413	3.5695466800662574	-0.4567404970552131	1.6314118347825322	2.373730737746739	1.1571952682858062	0.0017080637286112144	0.7563126059364907	1.616143518630724	1.0879709168988474	0.3385835504839748	0.3341075815331217	2.0000930039023785	1.668921025352977	-0.6550846837880614	-0.24965645301630732	0.6139870718366864
1.2891690152336297	0.7304431864501877	1.9652759065613488	1.5292284681533936	2.2178279143795177	0.7709854796353219	0.06279191695805468	1.1799341042331943	1.486370206179544	1.4582779024071997	0.7333394989933136	-0.27529542071031604	0.43836938441299605	0.669586342272682	2.251268518203973	0.7320234689135551	-0.011958501133335464	2.7584842361129596	2.307265571650235	2.542957755580887	0.6083393145777287	-0.42945325958039476	2.4540062042933917	1.9595337124445025	2.0322210473347044	0.9536753403603392	3.5317323578924293	-0.44379085381178685	1.5006241009154468	2.3195886952102187	1.2247524784710389	0.007329241889644206	0.7157815368963336	1.5728173244821857	1.0358751745204815	0.3214180140650432	0.360325573003618	1.9010915366333037	1.6664006813403425	-0.722469279331424	-0.26274165759667395	0.5588997300937181
1.3431310115949848	0.7061564954384345	1.9507413451697175	1.4909930864244412	2.2553781048889094	0.7344104593425758	0.08769968717322502	1.2319706401747872	1.5589805792180988	1.4151155196254799	0.5660484154716598	-0.3443099520588741	0.36462637826847977	0.64610660604095	2.1839198222062617	0.5777758696171714	0.05985922040552968	2.720089259074462	2.2755701373203254	2.5818978008653604	0.6310581165665973	-0.3937646092420851	2.472220823535702	2.0384283957958154	2.1017505376120953	0.8500362461014814	3.4955666664349514	-0.52305030271579	1.4326920256963158	2.2971642891939457	1.35541186731689	-0.009982908605240468	0.7347605085540444	1.590923446138437	0.9688018694958801	0.3218852583613371	0.3918652589734247	1.778858579359396	1.708780039146617	-0.7931204106979675	-0.26361296112774263	0.5358296568127157
1.3120186207775313	0.6790199758007444	1.9140300570342355	1.4453242751520607	2.2671479986483307	0.7239611024211179	0.05787321081018615	1.226566422152174	1.6539010013234894	1.3776044184970733	0.43748520279631775	-0.3993983197387162	0.2625549733676641	0.7447360093566066	2.2234843182825266	0.5622074359066962	0.15916755103060382	2.7802152091530288	2.2984427806396255	2.6612011747350532	0.5954820412109127	-0.4016440946323536	2.4046700315653684	2.1567102392328996	2.225132001288105	0.7424006201635367	3.4598898397801685	-0.5418164541668721	1.3631963993495775	2.308439222791773	1.5256661268267606	-0.06259573499997244	0.7161322825771541	1.5847660990496055	0.8772854261431793	0.3831736879933514	0.36766621107498343	1.710429845928416	1.7659769464564756	-0.8677400215720276	-0.29866590408937765	0.5801642812466627
1.3110760929660041	0.6860854909331648	1.885172528185849	1.411584799918536	2.187647942427171	0.5927634463764084	0.07463252161202855	1.2353940470183962	1.7784451706885864	1.3602450299640543	0.4054811779275843	-0.4145836070128933	0.2700536399679929	0.8082853748404022	2.1914055941337143	0.48108775303194273	0.26492759441155767	2.7287390622899883	2.19740444799504	2.656808096841409	0.46951922213697167	-0.4066084214911238	2.3547643419644326	2.1554471020429498	2.283900169005242	0.6037203045962614	3.4105946364788715	-0.5127462557179522	1.3018762658035379	2.4265606314090418	1.5727033752275041	-0.09083770816575217	0.7182076450624864	1.559574515142048	0.8293990429092986	0.4958092049613678	0.3803316150477446	1.603848786803733	1.9363584215826646	-0.9515976109625027	-0.20714930678635474	0.5280082478198789
1.2533904118522257	0.6376672209851733	1.8136055182453714	1.4000446936540527	2.070074481138084	0.4881904072640829	0.10247389070710988	1.160592874614559	1.827365386805622	1.3119892452666106	0.32532323025826887	-0.44081593024069654	0.23034307971478443	0.8768760055684842	2.1774303705990183	0.4058874261324905	0.355060897896569	2.641344556573274	2.0531572457062692	2.614346811702492	0.4099572502107825	-0.3455334928580979	2.300210254954635	2.1933698885213575	2.396739702080579	0.5334149427389677	3.279938362443277	-0.5044894412713876	1.3122989363007087	2.483508919581116	1.6883641886433651	-0.16161668325719453	0.726114522698808	1.5682029139389007	0.7810552015117875	0.5662118407763986	0.3867859471375897	1.5722539944185274	2.0150812696317937	-1.0185842780724779	-0.20107960467723823	0.4608977817724703
1.1484909427812273	0.6163588952802823	1.8135243319309677	1.387815527331351	2.027832234001523	0.4023580261718488	0.10498155175095691	1.1576261594647856	1.9000895680983387	1.2727161997897347	0.2502896372393685	-0.3838234978022693	0.21055436600501318	0.9415038792660753	2.1962697764204764	0.3279047211680898	0.4510394165115528	2.550646703248837	2.0005103980935046	2.5628177948159245	0.3181500259553015	-0.3151627790985362	2.2530477517498673	2.261220912029915	2.488656499907415	0.4628370279183532	2.9705584974897414	-0.4963733071545541	1.2371326721520857	2.606580151026213	1.8358548515952502	-0.19142666379537232	0.7837450076001493	1.5593581319829677	0.8005140052524624	0.7093799182480172	0.38434663444189926	1.538740680483168	2.137349442347128	-1.0040588911774637	-0.12259332574697782	0.42388156899406654
1.1160366342732366	0.6813952361855513	1.7912712737085656	1.4087657223908467	1.9106059959361095	0.3030164612534298	0.09195648784248847	1.1297894353993851	1.9885468472410786	1.2225506656592575	0.14312324614000577	-0.42260129542286695	0.21324385996749312	0.9347475857552784	2.248010074104227	0.2800665768803312	0.4976147714957714	2.397441143889671	1.9374646519283043	2.5299528895077943	0.19058564551829102	-0.272590490850349	2.22651590209697	2.2490939835692254	2.5445075339977357	0.3684021954540021	2.746831295104001	-0.47038611120471935	1.2033671364362482	2.5918708489394064	1.8839776660555383	-0.20885444822518712	0.833125472168199	1.5237156603650528	0.8666162833333815	0.8854664119133815	0.2656812340997415	1.4912902303155033	2.2630323248527424	-1.0164898882944957	-0.04465861455941267	0.39929141973507754
0.9833573603444312	0.7523564314615017	1.823418497011787	1.4097730653957412	1.8562639388930233	0.24429809470082536	0.10629313330380526	1.0743664507061048	2.067608384955006	1.1080248572489317	0.05729508244438821	-0.388926892398322	0.11638262650313713	0.8822256101727646	2.2355729273299008	0.20478872660948144	0.5486252076982153	2.283572043687862	1.910889219809689	2.5059994217782156	0.06337719260761693	-0.202869179853356	2.1639643539234408	2.2349143895551027	2.5697571591281863	0.2690129215004647	2.4901003261400225	-0.4470365769787419	1.1512819257861098	2.5501551818572503	1.9006993308855005	-0.19804456034293008	0.9625183057583848	1.4783999483404866	0.8904760222962386	1.046637115947215	0.21395274475686352	1.3815904892407687	2.3704418709924107	-1.0818450266258892	0.10232612040121311	0.4316582640882043
0.8289085115029753	0.7422381256869033	1.8476314380475163	1.3857298666897544	1.768607165653973	0.22696128840917845	0.09061017892552717	1.041621972855453	2.159223400138079	1.0164315898583451	0.11350974490450856	-0.3573128872527037	0.09568802009804667	0.7981513545714962	2.1395978675368124	0.10326338315644457	0.5840810804539821	2.2455608506658553	1.9051775425270496	2.4557758000806142	0.02782798619985109	-0.14948259876996048	2.1452821932823207	2.25232918355402	2.56416426136299	0.24824915735952707	2.2474608679405	-0.4022448164170657	1.0933716099247104	2.47000229419526	1.9487541165393902	-0.17968984967667861	1.0166989068827998	1.403403163658691	0.9450219189344873	1.2091380953183677	0.10296427520397033	1.3140420586638195	2.5185998726379406	-1.106106879361404	0.17780827518647124	0.46352927863463433
0.6967969616281998	0.7162925715070022	1.8263115946383905	1.3445877874058032	1.642355287157659	0.1358539710027707	0.026149667762447516	0.9995146830758156	2.135257142242263	0.9365807212365593	0.24080701160156365	-0.2581362727335518	0.1077885561871305	0.692852252692255	2.0323312549525174	-0.023721316070467013	0.5707723895659045	2.183851950898007	1.9409226104299218	2.401682819452847	-0.021302665988455743	-0.008993091625999861	2.115383422630898	2.167087438682498	2.424951310329875	0.2302512517128096	2.003473940350974	-0.32641459223813596	1.0612142816815497	2.3967806173431567	1.8865439442203074	-0.14757209461377768	1.1119929549953547	1.3854167981261925	1.0153758768790573	1.3715783535942998	0.05247816800333673	1.1847851067977635	2.6291606910677507	-1.1517804048519578	0.27552617191605316	0.49323158592652455
0.5794222791492937	0.596638191474909	1.8099686789932465	1.2984909781578415	1.5835252888216929	0.05120935828765586	-0.08725148449203456	0.9523925296767282	2.1333398416105975	0.8406122638557758	0.3589067721664433	-0.13829278597641567	0.08397468645300316	0.5996856456105164	1.918587746489634	-0.059368024658167616	0.5274374339755231	2.140468164154117	1.9602477811839645	2.3312200270666463	-0.07140704620212683	0.092853344182244	2.067801716017043	2.0879362059468867	2.244243481495567	0.19291646378600902	1.8386303317175208	-0.2694185296965491	1.028468603775877	2.3051965239724663	1.869044619340416	-0.04298296869386836	1.2387193040573614	1.367801499661915	1.0838739048584751	1.4790980880805353	-0.025933862516401555	1.115927987662293	2.778273054340686	-1.1423286239840351	0.28303118165916874	0.5635017837442171
0.5342666546458602	0.575760626412068	1.8424183537633063	1.281102860662988	1.4858538838950353	-0.01719881534819025	-0.12131116226585385	0.9014055139882133	2.0956978075425554	0.7853817472803789	0.4590369211851776	-0.049142131866328195	0.09288332458694801	0.5122707598658562	1.8170936301549703	-0.11954566821302688	0.43462606104467394	2.0457894123038076	1.9788427278523237	2.265910218521096	-0.14147935639775794	0.22773211411232458	1.9566577931493534	1.9326248331127238	2.0590932785317446	0.09844448201142426	1.6856715645323401	-0.1913896873295185	0.9831260727343885	2.1747056934408713	1.7972713337474342	0.014519190135405407	1.3538189260701234	1.2676551484829146	1.1544902065076346	1.6047095218400549	-0.11319316997427471	1.0373864030869364	2.9759496607526996	-1.0615338328349835	0.29461102549831264	0.6426122686387737
0.6023395234464651	0.5419435079495338	1.8023114300025065	1.3002813961941964	1.4365860453636166	-0.12194988869395033	-0.08720074896425126	0.893271732026859	2.087705181576007	0.7072836980058	0.5594691113023871	0.001679477878837743	0.16026554531169998	0.3852829152618676	1.6301555714375038	-0.1711989035842328	0.3613968051554949	1.9766190372386045	1.9664722087124722	2.189937081119166	-0.16089898777503753	0.40511276859534445	1.8656603018311564	1.795575800398402	1.8359252728293487	0.03899252843655357	1.4830055050597215	-0.17519683981492454	0.9628186692993188	2.038386473372364	1.7440785968296517	0.07500395786902507	1.5149484320697133	1.1934860040180564	1.2437917350242294	1.7153963750035122	-0.15442403286692405	0.9025805663709312	2.998976145639337	-1.051446121331375	0.30593326985137864	0.6297951210604813
0.5917450586038294	0.5508985620981834	1.7688554583159029	1.3059588291928528	1.3995026050754547	-0.1643163061730285	-0.1247264479130596	0.9034702234679919	2.0568937730916854	0.6417518437728543	0.5624446432800302	0.0669418524512631	0.13999240859300208	0.2488862818921062	1.503772280690595	-0.2630037549444116	0.24734131778111018	2.016169828931418	2.068468795186289	2.1403419221777384	-0.162850626381203	0.6042938159247262	1.7656486631009511	1.7396975322888042	1.5827183295742357	-0.048059714419683416	1.373371447934225	-0.20041564660478978	0.9696141698596978	1.764151921946663	1.632354638072647	0.14453158728788199	1.6098846224607055	1.1363241140557054	1.2910933762659549	1.7836270988081755	-0.22247378510886368	0.7723628511194531	3.0271508705065395	-1.0010852697562451	0.23151772951139243	0.6806126105870297
0.6028858019419503	0.5455347411672864	1.7391515633415495	1.2968237045368525	1.3614717970497343	-0.21545683626182202	-0.13756885739813512	0.8788025994156461	2.1119299845570025	0.6589432941444313	0.43359246777816446	0.07870371656395661	0.17970936009692334	0.16522824832593858	1.3697281969716049	-0.3337453494271878	0.13691296629736632	2.03271691268296	2.134084181663965	2.1451929974394437	-0.2550513549823011	0.776929334427398	1.6737145085960017	1.6946772401502486	1.4608600875349027	-0.1036201433179321	1.2174233468979212	-0.20315469388409335	0.944449809848028	1.560964215758615	1.5398065129427692	0.20416444037734816	1.6750319373312201	1.0747183821216797	1.3601828593720948	1.9060888598767864	-0.2945566276875447	0.6235054813268263	3.0538950247876495	-0.9027914850920915	0.22767580417648975	0.7009509474270799
0.6611642418831233	0.5212445814795327	1.7079854398761214	1.2467475150640375	1.2809116823887035	-0.2560100682744907	-0.13900783657402238	0.8586430645544387	2.0926349682001533	0.6654341604246949	0.3360063995336929	0.0642774811756208	0.259646114385577	0.13015504134890585	1.2249900934009887	-0.36460199161970575	0.025912050891473783	2.0378908567378375	2.1034666940001197	2.1171051279081814	-0.3142976498602899	0.9624315790889655	1.5108695971415214	1.5778072973837292	1.363970574807484	-0.19592108690552204	1.1801750088080751	-0.18327846505946915	1.0194733149806514	1.360357870418635	1.4369360362161332	0.17977152748151726	1.7157514223760564	1.0164276807712516	1.336465271033687	1.955238206079828	-0.40964800003030605	0.4485005651670043	3.038725015864304	-0.8679021087683851	0.23679335485324043	0.7580052470717077
0.7031020635168292	0.40000743569432134	1.6669808233188275	1.192426295605129	1.1658827940322203	-0.26390736534174675	-0.1258897186788463	0.9123629090919836	2.0944167021204882	0.7327682619979122	0.23905193166375943	0.05584473040532338	0.3269395235627103	0.1622411827565246	1.0363691020166206	-0.45539158790076506	-0.07478163665530035	2.036058383686341	2.0807519447776803	2.031160792201603	-0.273504511626562	1.167672165088825	1.4778587288199627	1.4882522230115365	1.3006427087341053	-0.27697731653253355	1.1277003753750008	-0.23497653409125313	0.9948882019636454	1.2982829466868577	1.3586972507562574	0.14837309114525543	1.7966638891512456	0.9572812812000496	1.3014021915778837	1.9599146366967677	-0.4139553575394509	0.33005546176790446	3.033969405310901	-0.7767241755213254	0.15013179186209896	0.6905745103531837
0.7463190813121053	0.3235697346558705	1.6097547485345278	1.170487210203567	1.0419342819057487	-0.30824500839053837	-0.15860692481350638	1.031138509853771	2.088636718549574	0.7812136434622626	0.1172759797607191	-0.02644612634988717	0.45183280253297087	0.23257492022173998	0.8046360399269105	-0.4712645487973216	-0.1720049297049852	2.0953396264196416	2.0309013005058936	1.983705076570979	-0.24131921808252574	1.354875661474178	1.4911730804609242	1.4016757992398416	1.264717728958606	-0.3019526411636885	1.1355673320351616	-0.27601828854932137	0.9748601323053174	1.2337559863236383	1.3224419760426964	0.10591654059029773	1.7882263020121691	0.9466087288852222	1.2773456738580387	2.0140848018179964	-0.4605258400469256	0.2191625063222315	3.0190326415918074	-0.6852141344748127	0.06508289113493558	0.6127851949017761
0.7937162781465872	0.27523133319630405	1.4659482617864872	1.1687109815327512	0.91029820974795	-0.34748068051030984	-0.2424607501939195	1.0495333112351375	1.9858277663452628	0.7831646840135719	-0.04969204518763739	-0.0551662740052163	0.5575524436717416	0.28135076299484146	0.5912856109004215	-0.4834321000121958	-0.27401744256888383	2.1205622689918044	1.9937592420802943	1.991071029757305	-0.19265770037205462	1.5000621547416164	1.4648480656780163	1.3254949674935321	1.2346851802224157	-0.3892230923818355	1.135420615350231	-0.31897012168303385	0.9946630441159092	1.201761634960311	1.2759504055145539	0.07422561533924935	1.7980335142804642	0.9765512721146246	1.217299342441153	2.0852009860256104	-0.4497939482101515	0.08873480836259257	2.988016212652777	-0.5577860384317134	-0.022174373511440765	0.5573886513324174
0.7963498645201905	0.19912135978162343	1.2873737479119574	1.1688505211066003	0.8316594740492309	-0.3401181962887403	-0.2756742122803715	1.1485294862033717	1.9304487647670114	0.7923490162031334	-0.18194027785827485	-0.1366236610310721	0.6487125522836832	0.2840933689046951	0.4160211711468955	-0.48710889385410905	-0.38446152205500345	2.1149393868897297	1.8859336633432142	1.9456263949464354	-0.15457317709935975	1.6402852641095378	1.489391739656482	1.233041439560846	1.2435692129339961	-0.4688108605078078	1.1219360926344142	-0.38832426479235765	1.0157640936421939	1.2024256688880555	1.2796781735711549	0.06903000383322891	1.766288867362692	1.01274444498639	1.2043843624191486	2.170742810725481	-0.49785888205445056	0.0362948413098739	2.899096661757674	-0.4853757481254902	-0.17165253803392574	0.5091528337454008
0.8420582460518586	0.09385967270139181	1.1529709340070575	1.1122986240220318	0.7695052514319811	-0.3035752329892579	-0.23577995360805182	1.1635082020551113	1.8989498393895166	0.7803402566755662	-0.29275559467929585	-0.2839856622781634	0.7315645816544779	0.2937074136502486	0.2228108284252368	-0.5717518153432346	-0.4112867073694126	2.1310961839720113	1.7771495529899641	1.8777712095483907	-0.1123032394252584	1.8166417469735943	1.6198786992194574	1.1318733875055833	1.2747214912102016	-0.538466436742693	1.071921845915477	-0.4327308861881278	1.041579004880011	1.1795411879738853	1.3035132567258543	-0.029529860923971713	1.7889598240946083	1.061721902776651	1.175722634386534	2.2255503962990195	-0.4948031467038964	-0.040961869663398265	2.80637521403323	-0.44407450662523706	-0.18417501247997034	0.3643571024112656
0.8385293569607113	-0.006351484264316559	0.9731254144928219	1.049189293770304	0.6710029445761536	-0.34723516324884873	-0.32171435101290785	1.1337840630323222	1.8593197194998203	0.7608605025856262	-0.4002695317964992	-0.35178449645013393	0.8091490475489748	0.32440650220450384	0.087708979207644	-0.5418820401023209	-0.48492209044325796	2.133666465857337	1.7240138670311513	1.7838195189602128	-0.08273426666795311	1.9404968517532677	1.831624195856462	1.076726575906219	1.3304032216625212	-0.5715601364392977	1.0294512410551053	-0.49934157395051937	1.0913931925498328	1.1609397883324886	1.4208908435209757	-0.06748720698780242	1.749234565192769	1.1346496877318726	1.074069413780872	2.2603260623499937	-0.48623083768242054	-0.13998417501935562	2.652226050155096	-0.45190975226127544	-0.24334986857730928	0.27893178111614725
0.7864283146448994	-0.08756749105654985	0.8357193318348453	1.011851614161639	0.5537714365059234	-0.36527425353461596	-0.3942917599793915	1.0903363188224373	1.719265653191568	0.7713349465661018	-0.533612232448123	-0.4138552814502551	0.8573922555151106	0.3543663601324175	0.015548997742971488	-0.5393150904792043	-0.5707297397479509	2.118814916940111	1.5819771043181032	1.6816929861121175	0.0010722319973693107	1.9998867829226348	1.9931440721460572	0.8987294484758899	1.3464321490056173	-0.6062724495846957	0.9946309009551151	-0.5243014382534317	1.0728146011459387	1.1298415098893198	1.4533354524061148	-0.1352235367627337	1.7598190332865589	1.2269625887043438	0.9847422914387411	2.1815608327146707	-0.43720169780815804	-0.1617758524495672	2.5987753199868964	-0.4375394812294514	-0.23042400107087563	0.21228365103518237
0.7657742676980629	-0.20595820573949802	0.6814013083156721	0.9675699500743029	0.43791057534490785	-0.39166259208340637	-0.5103241336229569	1.0302987937252668	1.5576938574608474	0.7058571575864183	-0.6365371236297215	-0.5507569972915933	0.8976517874275247	0.39412397622795403	-0.09195617368578926	-0.4874627333936024	-0.6478424117856807	2.0366145007515652	1.3998887649897942	1.5584551364662425	0.060896090132181335	2.030514099468993	2.158898745318659	0.7389850591589254	1.3478001224006553	-0.6241229386324926	0.9439215388615736	-0.5765025307739746	1.0634618994561116	1.153908570374126	1.5921538241717523	-0.2691454694466582	1.8417216128975997	1.2462171905797708	0.8908696357529996	2.1159368866744512	-0.4368797167915591	-0.16479453993372087	2.4868564961456516	-0.3825812500488097	-0.26533306141111346	0.21143624931614458
0.7185027741395869	-0.17714320890498378	0.5318790839222708	0.9311459506827177	0.3148539293248205	-0.4163596927633232	-0.6535186781905852	1.0466738424521758	1.3314669950791578	0.6206170558514896	-0.5968003590873228	-0.6335596221671163	0.9789760792640108	0.3918867827892936	-0.11477984121641491	-0.4575760062405359	-0.7150467655040311	2.0543224992772444	1.2633612617717322	1.4046508916219476	0.19735286138811617	1.9975682818586455	2.387582552775468	0.588386594534367	1.3069701287355608	-0.6476157275745899	0.8837278561310085	-0.6372803375060923	1.0290593738678813	1.1638281731104143	1.624933971657115	-0.34808852670742085	1.9158877252066902	1.2229160649259971	0.8403056069116079	1.9928354394410235	-0.36265476483631676	-0.18118107278676757	2.386794303520656	-0.43214698481376707	-0.2925437721054668	0.19666141172544171
0.6608560360065966	-0.24822998804023885	0.4090001121652603	0.9679088266004868	0.23017808368637782	-0.4796844832853169	-0.8091465784295571	1.0083840035177267	1.1897994912393492	0.5067919287895777	-0.5820357367570129	-0.7398368018187439	1.0062944516732126	0.28704225719220633	-0.17598021777906298	-0.44347075026112026	-0.713848205542069	2.066827993077051	1.1752420552511194	1.2729675088950312	0.28433462113654	1.9987091446852012	2.570073777600218	0.4460455173804075	1.1977717534199797	-0.622139987239563	0.8314919535847212	-0.7097196241759194	0.9844219058306128	1.1137921190154192	1.6465685795131724	-0.41494944972542	1.990686225317398	1.1808479084672248	0.8880376719646351	1.9358980841097697	-0.24439920309636892	-0.1861593909720675	2.294689659780794	-0.41495428592393846	-0.3287802167389356	0.17717259359659104
0.6551088955076898	-0.279436616520879	0.32985907761815214	0.957440504006212	0.1845740450954549	-0.53909612817535	-0.9533541643370109	0.9332032803458958	1.0181950810366618	0.39537557669874424	-0.5738761029604541	-0.7734381529289224	1.0112221755509536	0.16846109489471142	-0.2249430255246429	-0.3711530074685291	-0.7369230917801001	2.1436391126513006	1.0856634339265556	1.1668873086326488	0.2772587035562253	1.9278331447216015	2.6419550665138725	0.3152787664524615	1.1033001956398096	-0.5565536047707451	0.7527923681654828	-0.7047514800694861	0.9978928119569751	1.097857846651395	1.7038592296179182	-0.462264440065726	2.014249106263009	1.1465531420342985	0.8762325828719654	1.8609558667132955	-0.1491813379263753	-0.16531503848757448	2.2154160938882876	-0.41217374526944806	-0.277566071989552	0.15997331761051864
0.6163294034541574	-0.2843318077618412	0.22163407698767	0.9597765221470393	0.1328307429515575	-0.6205302985266504	-1.0529290770438633	0.8305397889587216	0.8709445526908286	0.31971977084561015	-0.5421538813604678	-0.7775805202493016	0.9719505739509018	0.07478883938824375	-0.24369395996177468	-0.32217058380907865	-0.683727325055603	2.1911148530301547	0.9556514789504276	1.0515727107642374	0.17126957209594362	1.823235389552115	2.6841126965065234	0.12416610961299149	1.0556381932438565	-0.5294792856637052	0.6177578346955401	-0.6694501631662915	1.0549828685837537	1.027592583713461	1.6919785314947116	-0.4472634238323149	2.044883425626452	1.0785627280078491	0.8574296523784616	1.7554461666310917	0.013831520878396942	-0.126400265623069	2.1593957790532228	-0.39856111458161514	-0.23559162117397356	0.18351304560229303
0.5756055440026829	-0.32546230049214253	0.10808235045988582	0.8847516652324551	0.0809104489074323	-0.6909025526040107	-1.1466155430650633	0.7412516852357593	0.7489584100001537	0.28764947609798763	-0.4855519768681463	-0.7996718845814456	0.9505547936680365	-0.025612339019002527	-0.22883669648898972	-0.32464429791535315	-0.6777531187609307	2.2583280571142508	0.8325924088635498	0.8522774152323114	0.06944433340686212	1.7573649709146175	2.709630443905058	-0.03089358245987589	0.9632280510047057	-0.54083395246475	0.5435044231371057	-0.6610583359055177	1.0967531120585983	0.9752144203217756	1.6969718722010967	-0.5058562300418601	2.050158251096013	0.9912292674084486	0.8511194457427138	1.6760450270184652	0.14595144323752304	-0.11274947589078665	2.0692037459882453	-0.4769842611483628	-0.1066358169802264	0.14661855987310826
0.6439853804007012	-0.3213267137191496	0.08889853869047185	0.8021563971789668	0.006639216070117965	-0.7622296246624798	-1.2765084519266174	0.6142396900428734	0.6320723073247148	0.21333326420243287	-0.48835364798953407	-0.7566767756612839	0.8716357988416501	-0.05739846550733034	-0.2528929378129997	-0.25548568310997316	-0.6491081173906679	2.366694128029767	0.7701312819814089	0.6952433647332514	0.03542496283075279	1.6572700819193316	2.713231308638296	-0.08190593235808036	0.8295994367226408	-0.5917269878480483	0.4951057601028309	-0.6510280928797785	1.1004220894138825	0.9990487765781471	1.6697657445761525	-0.5831260081787213	2.0084955581855057	0.913061143881374	0.8057715224596631	1.5286865595771666	0.2821026401927479	-0.09794720466360912	2.0598791210448435	-0.4571334121644193	-0.011732147241383845	0.08895260070786828
0.6723407158547698	-0.2404801476031036	0.04325702514959436	0.7417592839815977	-0.12661643608765302	-0.8229945725561562	-1.4172634471313903	0.5394761106076043	0.4995103159514337	0.18008792239128427	-0.5187788366356705	-0.6800373242758003	0.7831324526391606	-0.07000428309531455	-0.20530544738224726	-0.15741793515416727	-0.6979602623080218	2.447056716041005	0.6932328233433023	0.5975841546436221	0.057607847108476586	1.534922061766205	2.619303822006775	-0.1615059304188952	0.7513975113370861	-0.6029226303519135	0.43081494382152596	-0.6194121724032443	1.084857569682241	1.0209590951999494	1.6287181891488125	-0.5860361835027367	1.9243755079616605	0.8803260689241892	0.7349575050118173	1.434482764910918	0.42063319813982736	-0.07914005159551807	2.0086571783839604	-0.438037006479958	0.01569867186282891	0.1561616581044587
0.7305654162770627	-0.2155015891398445	0.057297594976318734	0.739143473054178	-0.16618338777889785	-0.8248551796619201	-1.5034803641144463	0.5301338171557377	0.4312740512706198	0.15134926073338217	-0.5030780911451425	-0.6653201965691762	0.6632602018552598	-0.11631594512943325	-0.20356182869350786	-0.079845732128165	-0.6812615405514387	2.5943535825833575	0.5917742990613528	0.4668317593917829	0.045880014599972194	1.463969092753557	2.5126679303071184	-0.22348926243759806	0.6793578550457292	-0.632965527694549	0.3674860005237909	-0.5220956915902498	1.0743777121954532	1.0276775005079901	1.4772380380321521	-0.613565059054425	1.810518502768484	0.8266340105309509	0.7369362014253578	1.3344761784161492	0.5880088674568837	-0.026101464426489113	1.9654420252624434	-0.49530089879652006	0.07270762966126715	0.16736871217383426
0.7415118036327224	-0.2158013183224617	0.008346525414525357	0.7133501537392467	-0.2386320304469582	-0.8410661478440888	-1.5889920853693726	0.5002402985445932	0.38857489470314677	0.13128985995318518	-0.5003745894202636	-0.585686800499925	0.5627997201453875	-0.18424106891307251	-0.21887412107332915	-0.01745814115986085	-0.7136696830197466	2.697290575949977	0.5240564765703384	0.37995972228989877	0.0215919416349024	1.4223112746022044	2.3754783869984673	-0.1713990535025726	0.6077296129835286	-0.6357652858110732	0.34220298911788255	-0.4063829087946494	1.0872049462110667	1.0289566209973093	1.377034106299057	-0.6416768098655484	1.6796316098735962	0.7397209321708706	0.7812885388807709	1.2708019686177416	0.6757534048235395	0.03705185923763239	1.970096562894001	-0.533670761306235	0.11611577441727264	0.22162817388975853
0.749433021278002	-0.19630913800724276	0.027352582896985604	0.6855873764379323	-0.27904671519933755	-0.8884635741232302	-1.5739882332301685	0.4458074866428171	0.3977847160707064	0.23523365728195186	-0.5648860592900504	-0.525601297393653	0.5245711845772983	-0.22370240995284138	-0.17054921409752558	0.0641662773088412	-0.7689740793231991	2.890511675420596	0.4837479248123516	0.2992696227569101	-0.011289906221022994	1.2754722452434033	2.2988920373808392	-0.1643196564152013	0.5960373504116723	-0.6350233516636231	0.2387653792327329	-0.31010756317749444	1.070605791310259	1.040734799809548	1.3001483966925524	-0.5833507537317261	1.4158535820058882	0.707543374914293	0.8036383400369053	1.210931119778362	0.8499541683389337	0.11563710456645734	2.023140409761448	-0.5983021242836172	0.21847065905807078	0.2081256954636736
0.7448470904765205	-0.24547111877188793	0.07431788039208442	0.6395396877891607	-0.29095387570979847	-0.8873606825318181	-1.5919435275910643	0.3709953322680068	0.41379864036324837	0.25985117279861986	-0.6462564099871635	-0.4228496314597363	0.3785499714096444	-0.22285368508875206	-0.19440431962387034	0.13281443714752278	-0.8255296813061594	3.0528739899054442	0.464153945191928	0.23482148594127064	-0.002366874212725201	1.1973124743977908	2.1679456079393296	-0.14066485650630614	0.5082467952948982	-0.6963157391124006	0.17006842562961688	-0.20700739536895513	1.1196054755036298	1.0835205865623865	1.1863865212199334	-0.5901845103703635	1.2035770787070637	0.7310834794676383	0.8059265399253652	1.2492631992297172	0.9668121130809805	0.28271504236920864	2.076142790814805	-0.6321361798968737	0.2385022533126262	0.20486835674556234
0.7483812018752296	-0.2500444346680748	0.06696160238358789	0.6472447635141452	-0.39554281097198285	-0.7884252019776608	-1.608275461577668	0.39851146193030945	0.4165466744352699	0.3896922101888173	-0.718968779938977	-0.33941857799677505	0.2639047796748953	-0.18842887606536513	-0.13538995354861907	0.19015870774348465	-0.9333302821790678	3.1694933297204453	0.44927134319362844	0.14136660953844754	0.02568897969874595	1.1499295970100882	2.114690993011767	-0.11486452206021765	0.5017054138279118	-0.7298119559105235	0.11077462049839248	-0.023836820157634574	1.1258182663496423	1.1568890354881545	1.1543365320454104	-0.5742119572378129	0.9901980233312851	0.7511728749265517	0.7482065026384666	1.1805225390632088	1.0900207623552263	0.4478091092472957	2.2069648426541515	-0.6663746912427222	0.24268490458537045	0.18781386790188223
0.6884390711349772	-0.3061803308366014	0.09853437843626005	0.625614461320736	-0.46523613676282477	-0.6793477447726051	-1.65782383154102	0.3538758741014127	0.36170518518410444	0.5225514484685236	-0.7272138452685155	-0.2594983671606891	0.17064631312285714	-0.16214636577244707	-0.09198305573335391	0.19738945731760502	-0.9827543769801217	3.178353512878567	0.47763250087921527	0.031654058849371	0.0823433079102838	1.1220003226271609	2.0256367574023697	0.04032865142662119	0.48528278205507674	-0.8579632825808197	0.047087557972828036	0.07718627877902876	1.12952546101269	1.1313073049427524	1.09981085159027	-0.5941536877402446	0.7883194297441528	0.7880369604729348	0.7408107262004916	1.1338518823441457	1.1414138365236581	0.6464170287323762	2.320474917111084	-0.7678954779065286	0.23120417247077865	0.21235313374216064
0.6181125343493837	-0.41438594549683716	0.11604533874689335	0.5719422918018	-0.453939417395116	-0.5334192714120893	-1.7190837172551177	0.3116304083714866	0.3186184143389297	0.7006110803794454	-0.7505061268231227	-0.2041441795508975	0.060240697413050714	-0.2047043020124087	0.016702237932330926	0.25763493382243746	-1.1310724557244498	3.174745178105581	0.5440640253874692	-0.05483915486893185	0.20112319686996027	1.118414248586958	1.9439861257839777	0.18889495281016583	0.4392830986092527	-0.9527183378911644	0.03247542336673677	0.14376622341833417	1.076011143091256	1.1613178524668961	1.0670846534484715	-0.6521293571888446	0.6738652652347412	0.9244981919203792	0.6749633374476519	1.0781357460548167	1.171920086028166	0.8723937482316814	2.3735939207665675	-0.8037691295071626	0.12716178900997788	0.23734460725353412
0.593632536946887	-0.4624490763866119	0.13066175940047192	0.5798424597179064	-0.45836256532009106	-0.4073824244180965	-1.8166321155885676	0.2954011329421731	0.3081317395023692	0.8529979838813437	-0.8360743722172466	-0.16045595770970483	-0.09083495139608826	-0.20611270866065742	0.11893086439337534	0.32606208626909305	-1.199448653345931	3.134602134998615	0.5866818755374895	-0.1038205357231626	0.2974655553996985	1.0138371677991007	1.8078067856674434	0.25848434520947494	0.41014408975270855	-0.9377552667073582	-0.01663911748522624	0.2718586989075276	1.079783978875638	1.1444992153366802	0.9954916376132559	-0.6480070383298889	0.5355595850367778	1.083918829098194	0.6865702072565422	0.9975994844755786	1.18241834482588	1.061545868385384	2.3904044209598347	-0.7879916556531046	0.015963893927754012	0.2859882482588666
0.46717391068201464	-0.49274239358225025	0.16987249007644675	0.5874952637109232	-0.46965402658159927	-0.28419019446506116	-1.8481553527350214	0.30798178207990395	0.31311033014259415	1.0875424787475496	-0.9031966538929048	-0.1779779956241793	-0.20428456177859755	-0.28250360931353946	0.21375998143310312	0.3272275934830192	-1.3288196600760716	3.044478300159973	0.572511497031144	-0.13860194436764411	0.3384215088690628	0.9875383878349913	1.6954976430441722	0.3069609539608306	0.4050579529145367	-0.871642703652765	-0.06385532876025887	0.42193891799311417	1.0279844715535353	1.0273106543536392	0.9926553495631312	-0.6366943619363093	0.47586322479400184	1.1708488965412218	0.7026864853536582	1.0100030520780097	1.1431944754282761	1.2613655438860554	2.359591433671182	-0.8550732424224918	-0.0053101685456992355	0.2918667272110639
0.38990834488642107	-0.5360836780906829	0.18286133902741403	0.6496482993087632	-0.4085387153200375	-0.17088234968299046	-1.898000152408607	0.2761756226272345	0.32510996917927515	1.3485845817676185	-0.9564913258527366	-0.16867834527340944	-0.28286560555640583	-0.38151879665832694	0.3301191504425884	0.30788288097751637	-1.3441538160373834	2.9448741075930385	0.6238079667697619	-0.1704525806165056	0.2910751798334076	0.9684137597397025	1.615419994649534	0.34960035421190344	0.33786728059182203	-0.8977145524806647	-0.05416847841926322	0.5415863419535445	1.0122760462866622	0.9695751702234933	0.9013195056582953	-0.6847194547765485	0.38693625769136797	1.2620876868099944	0.7481202388592838	0.9198728725587682	1.1408922143717162	1.4293653189609095	2.3185208406221114	-0.8363406337610618	-0.06951727648161228	0.2591238112977514
0.33304232378787035	-0.6426869423194578	0.17617993127008905	0.66855416917428	-0.4218006954181914	-0.07085423228131515	-1.9637341601423486	0.2091724411083066	0.30649164374536525	1.5086959581084658	-1.030147922881393	-0.1272928371417758	-0.3174478182858572	-0.45583082869428965	0.47388561500034393	0.271835525331691	-1.410176551868661	2.88052717084805	0.6307491957189988	-0.227754726210478	0.254991109294918	0.9140192730844637	1.4796526862054056	0.3891980822425093	0.2795538688351688	-0.875443903370235	-0.07291100541102966	0.643417792331846	0.970798199959213	0.9457975457618177	0.9009554133811125	-0.7614857932903139	0.33224864502084267	1.3679026679597643	0.7913919434635154	0.8470903776393659	1.0398430858678847	1.6051280752315098	2.254490237569616	-0.7856286401307456	-0.12536616453085284	0.22450993098015298
0.2840021638698904	-0.7536338783050983	0.18034739927411825	0.6824676252349737	-0.43874594591798133	-0.010221512933695972	-2.0128062279984813	0.15017699622622083	0.27973435776336286	1.636873297141582	-1.0471742736713765	-0.08686990433884816	-0.38487644764136797	-0.5270301617013196	0.609329142796828	0.19269653549960278	-1.4552913571526913	2.839698161625231	0.6422365746182743	-0.321586988336984	0.20952964357368073	0.9015736253801192	1.431094018788997	0.35549544523009613	0.2261139741026259	-0.8797661402825108	-0.10938295292171943	0.7323827985945823	0.9562917206024926	0.910394384977683	0.8014420332456543	-0.7698839631643624	0.29523819537176266	1.5031949568392753	0.8004834716787397	0.7864734900900346	0.9547235648774347	1.7236251746188305	2.165363357604066	-0.718685044314842	-0.2270520943213739	0.153611016733584
0.23168855030640972	-0.876882162435464	0.1730411116545967	0.7358440146024863	-0.42402238320354835	0.06395854417650657	-2.128607597518345	0.09307560495244532	0.22985481349693798	1.6880123742112971	-1.0873057911930917	-0.0031381441037301116	-0.45926343938842357	-0.625599750795945	0.6988498605202114	0.20012520497345215	-1.457523667002393	2.737237519449844	0.6491165793258705	-0.3397045837735339	0.21607388688359225	0.9774098267557563	1.3189859431921556	0.3217312607085671	0.11973784059973136	-0.8938392762436991	-0.09585376261743091	0.8752248446900615	0.9860427250148529	0.908936070911785	0.700557287113518	-0.8243308255753703	0.3066137453105469	1.640217049168274	0.833081893706856	0.7200739151345049	0.720291199879892	1.7854867920564632	2.0375435602854752	-0.6271533640133683	-0.2701933123211263	0.07567606734291712
0.19352344209955757	-1.0174024963598374	0.1262815438372052	0.7566147063100743	-0.4143681713854985	0.08809807154552027	-2.125965439887524	0.08128452984673852	0.1670847148169822	1.8095125439521502	-1.1032359170553956	0.02521024822782425	-0.4549014256865286	-0.7443903218554311	0.8230956547201689	0.21470789764290873	-1.4856274850470303	2.607878080323294	0.6538178455033687	-0.3685294593833995	0.21788032728352102	1.0444862902781926	1.2480624623797372	0.23823613433899532	0.10082962697893241	-0.8870056968635538	-0.08385653950866032	1.026318163661372	0.9368562508345397	0.8662646580713126	0.6884459950216973	-0.8598173287753085	0.3126154584961837	1.7051933969473345	0.8797220953940009	0.5998038532988319	0.4975055012426335	1.7455373443881619	1.9184061861145754	-0.54174802025134	-0.31047832303120176	0.054190411480200575
0.15375809143859281	-1.124002025091381	0.1021679106318832	0.7405601482069607	-0.3122912501181219	0.045904866648573885	-2.083700568548069	-0.04749016073047463	0.14824239444260917	1.833485418543141	-1.151083065982345	0.05540820980400476	-0.5199778064068303	-0.8900215654512319	0.866523362493114	0.26103949766612733	-1.4994031683344518	2.573206190753744	0.6086457999947538	-0.35683306919905944	0.18464770067994823	1.074241015905553	1.1423668445368995	0.1191544572864071	0.08599607276354637	-0.9126137053421411	-0.09631629512396138	1.0828872733669814	0.9326697532271307	0.8365579716882259	0.609142302153346	-0.8398270253345915	0.3046820035882164	1.823045988917481	0.9856554455681792	0.6274943342416378	0.33706810341912685	1.7338012488023202	1.7641422137636809	-0.5352526026847444	-0.31020093153279976	-0.022315779901454225
0.1466371789676287	-1.2074361345634705	0.07095564219201551	0.7345619298914827	-0.1892158151030348	-0.032467057237473035	-2.0080009584976883	-0.09685200301352558	0.10981195279815455	1.7666919695025645	-1.1928337196914411	0.06344315141680267	-0.5665984418105847	-0.9645050177301077	0.9248205871999595	0.3416584273812197	-1.5240556270739183	2.5670146452916867	0.5777254467856463	-0.346542505016683	0.17751496123095728	1.0876701701110636	1.073366593480449	-0.015447551411324607	0.07242998308157553	-0.8408882999960774	-0.0800646888610564	1.0838807132710837	0.9130343953585743	0.8173231039636228	0.5540445757681376	-0.7804748014194053	0.35096825276000165	1.899119407949295	1.0648665594174136	0.6881202695362532	0.17154663179605417	1.6688295114584974	1.596245836708151	-0.4577146822196883	-0.332887567367091	-0.046291925827083115
0.1394140636046876	-1.2972472714520655	0.03536162002306774	0.7247841502414409	-0.09758367235924158	-0.13664841579531659	-1.9959057629326786	-0.11971956329923086	0.09927143764218974	1.7206096296557785	-1.2038295705737512	0.05196701944562089	-0.5996463865987008	-0.9873847123255812	0.9119682875827554	0.3684930386552133	-1.5076821302431997	2.5426692233286445	0.5459315092067086	-0.36183201805045195	0.16172286283350784	1.041407528316251	0.9997369558275044	-0.0691761331302209	0.07438547204455434	-0.8257276875304411	-0.1378526301164374	1.0964780007772783	0.8810335496191994	0.7396913441127906	0.5185919620198184	-0.7609771291463472	0.33807115335605864	1.9143549469606977	1.189045772990193	0.7099004128301507	0.010003916374486017	1.5852113720025358	1.4616169639740406	-0.3605689325567326	-0.2150816426068176	-0.09677000404911366
0.10346487381596352	-1.3792974681403234	0.024229144939639215	0.748154823068258	0.045222641214081497	-0.19740787818714822	-1.8770799853537117	-0.12451261979664241	0.09552393799088929	1.659031148090369	-1.1321863356277846	0.051900038327462095	-0.6225325310057965	-1.0834306603904962	0.9207550887638201	0.4097728423500141	-1.5190675557556794	2.5299010733580842	0.5494740704988627	-0.37559350399078034	0.14179524950935757	1.0795943841782427	0.9472845095106098	-0.1232624774960442	0.08379632656705797	-0.8552323991451954	-0.170298484031908	1.1231442154645435	0.7922735280712576	0.7295405426822194	0.49125359271125707	-0.7732693380916407	0.3191124563219491	1.9447922029194409	1.2134881560906545	0.7002356385076399	-0.16755199257427206	1.5081833129622022	1.3496376648345603	-0.38071738790147613	-0.18129948333305382	-0.19928292999384772
0.0927570795154107	-1.5240201475096398	0.0005798455396109125	0.8004134296414295	0.2458587122668933	-0.3124415596801404	-1.7903341475915713	-0.11863165561608142	0.06415167065512224	1.5124746349996403	-1.0719620462897967	0.12207338349214185	-0.6585263950843705	-1.1281788943041096	0.9046592840388351	0.5001797934916008	-1.4502108784341854	2.6056744460518617	0.5252920506578024	-0.34487410070303076	0.13544996877338938	1.0708380645523352	0.8521687317492764	-0.22546745158305295	0.17022520766189067	-0.9244742480241527	-0.2066588055045102	1.1588532156509401	0.7315509742466051	0.7224616144632714	0.39807439184542903	-0.7816181536932747	0.25533054712364656	2.0407116286337805	1.2829220048186603	0.7583889262182973	-0.29236925642643335	1.4434247761807728	1.2674119921402116	-0.36885706322921463	-0.14579291654871734	-0.22855266018051745
0.08492765603913235	-1.6257973271962332	-0.007054263669154656	0.7654879798953992	0.41072871443230874	-0.39154144809442004	-1.7479859497646377	-0.04586974617909949	0.057307488400268725	1.3048835649616122	-1.0108302939845308	0.15818389585491768	-0.7145359169415721	-1.1298888495696244	0.84182123356082	0.6002506249298619	-1.4462408613191224	2.720164613344809	0.48235696782196885	-0.3113980872475167	0.12847880038215082	1.044205948492194	0.7024836398711533	-0.26706445260150363	0.25457652228752164	-0.9051177974793332	-0.249476149461238	1.130207929732411	0.6486185594064339	0.6518783220241147	0.3595951672895887	-0.8089233072396658	0.20476120410354332	2.0655350723825086	1.308485271606308	0.9136402146484377	-0.4933694226644617	1.3844324357267859	1.1898942443130625	-0.37256104650817884	-0.11487491170214645	-0.2103203646027872
0.0719784240030873	-1.6323068758240438	0.006247986566544561	0.7228364709385341	0.5926919642360268	-0.48790424575320407	-1.7176953421802499	0.040729624771074155	0.04735658192188718	1.1690886592727048	-0.9933267125488803	0.18246414646772574	-0.7166109363798442	-1.1765860596793405	0.7948962554531454	0.6967796199880378	-1.4003354901501335	2.754348166441549	0.46244419990886493	-0.2693383199806008	0.1895599929201785	1.0973743523783626	0.5519836439837867	-0.33635564184194366	0.33234081374088803	-0.9125136430087206	-0.27912207887677565	1.1036546119543404	0.6219927695459018	0.5797297408985755	0.29073014606607284	-0.743921907357196	0.15183647526270383	2.0868998198262902	1.2983492216095929	1.0405244501713202	-0.5905675549693674	1.32221727959061	1.0772517124352854	-0.33262655633644905	-0.04886362155464376	-0.22275482048398182
0.04640571706798957	-1.6002260698389221	0.026820954337301174	0.7063340812594104	0.7859968658233037	-0.5637922505492036	-1.6640196921446155	0.14424904701849156	0.08176756740877691	1.031697365925294	-0.9580027502268775	0.1877985247414893	-0.7252866367836877	-1.213589472748795	0.7743185787533007	0.8052025320373033	-1.3907579661930771	2.789944452728561	0.4215191833729833	-0.18894899943663676	0.19490307513473862	1.1338173701192933	0.4002760923691236	-0.3946326534566948	0.418148497427042	-0.9510620374139883	-0.31097957770534845	1.1290305978413444	0.5758440965116607	0.5532719038502872	0.32549557676113483	-0.7572548533608913	0.0473881692191943	2.098115736608763	1.3082596403563822	1.1414590725094511	-0.6538047427747948	1.2859232859797796	1.0168187870777392	-0.19972141981177383	-0.0417816755538983	-0.2116309944492531
0.02235508846127968	-1.5799183059615083	-0.006741823738056986	0.6367785713636687	0.8874150148549154	-0.572401867982585	-1.554194403142215	0.2295325601853011	0.14110027528959856	0.8779522544166969	-0.8488435423402233	0.14967282169554647	-0.7854568330357259	-1.230778097863268	0.8038290751082109	0.8240570939186489	-1.3826337958364898	2.8225831795316787	0.4320116294554325	-0.17153821922079604	0.14627213243396667	1.1691972013021563	0.31423313252447044	-0.4507800482266777	0.5434043632066524	-0.9393921508836222	-0.31565642248054854	1.03270449647407	0.5446302841111578	0.46633540607940177	0.30428795822183274	-0.713040066617854	-0.015063775092001325	2.0850096867846615	1.2662892503150869	1.2522635916758345	-0.6406536959316268	1.3630141427921476	0.9598890751074203	-0.013947527908621327	-0.06143952685081803	-0.21711506264060737
0.07546228639432703	-1.576194370983418	-0.054251920337626144	0.6349763087752824	1.0042153906674973	-0.6253966566695933	-1.556183053176903	0.2451182525408715	0.18644679408926004	0.7582318478049782	-0.7623468604276648	0.10287052423162897	-0.8452059224017617	-1.2488402229629663	0.7462715223273051	0.8470791821973769	-1.3459972456420122	2.831410211910968	0.39542642273034223	-0.1617364594043323	0.07305107273290883	1.1961363684691446	0.20495787561268913	-0.432611834818209	0.5670455398879403	-0.9446863367254394	-0.3253157956429391	0.984936547189178	0.5074304716337104	0.39007508280429914	0.2778816032984926	-0.6925924222675903	0.014906095230943533	2.0954208986121783	1.238229886252865	1.4288199941154018	-0.658473635281134	1.4318810430704405	0.9230518825155599	0.226427147837763	-0.0037595364199671305	-0.2265740860404485
0.1272499005260502	-1.5907112247480193	-0.10654571262071424	0.5613082925628458	1.0262016517257877	-0.663707820826409	-1.5979615783344912	0.2916628433097377	0.22653696929719036	0.6357526614242983	-0.6323399426923035	0.08421871114289334	-0.8375021294546832	-1.2433814379391381	0.7275834362875029	0.8705563154612894	-1.2633263298820636	2.7865457328801972	0.4152089641258364	-0.17132359713576353	0.034799856095642276	1.2086819698543358	0.14073651365775483	-0.3830166599321554	0.5715965494537038	-0.915770765477745	-0.2644691635581033	0.9031245626444541	0.501316976301868	0.29115335442737067	0.2457419397882618	-0.7311349836865702	-0.019642102224043816	2.123979729166852	1.1607443976297023	1.459035385077357	-0.7362305667088644	1.4299110642036978	0.840081768877633	0.49764190621970544	0.019932639804460396	-0.0922994730729923
0.1740019359967769	-1.6029609874547865	-0.19477201968733365	0.5289942971178083	0.9621177117049042	-0.708500524686664	-1.5657178539078647	0.3322189653065092	0.3060148230856088	0.5226865065049022	-0.5382222848776318	0.08758219530981896	-0.8464295338115597	-1.2580916071257824	0.7192716136712277	0.8737773685305819	-1.226519432494717	2.765706643293732	0.4524518592107623	-0.1681463687573306	0.017125647458241015	1.234303940814406	0.10577080779753079	-0.4481323287507841	0.5473509907288385	-0.9158578524384906	-0.25767600358903314	0.9286366948487714	0.5254586179957925	0.23470936184237207	0.2567762108570623	-0.7544200429224104	-0.04822956034004515	2.1171986654921033	1.0908645408282103	1.4542577526350497	-0.7898226228125816	1.4293776375306357	0.7653927281812088	0.7806855812718412	0.06171439680135139	0.06950919357298954
0.23774629248273413	-1.6087865843276046	-0.286050624542372	0.5304781099348436	0.8712856307615267	-0.6990449957005158	-1.5419099434427974	0.3555669818754911	0.39002028509500664	0.3613828775650195	-0.446596507852862	0.16108739579318238	-0.8843864064352743	-1.2323020627551042	0.7469316513870743	0.8545017666938046	-1.1857410313729042	2.7962844116773953	0.4803852694542103	-0.12385925554574026	0.013320865455729209	1.2804021540894293	0.0851117764553538	-0.5656547210953763	0.48569712236220325	-0.8847591572039736	-0.2043977542723335	0.9444908516357803	0.6308758500093345	0.24496169929718703	0.281833970354223	-0.7568248591458219	-0.07359185659027781	2.091872703922329	0.9844750639287561	1.3652167615375028	-0.8510019841279973	1.471135462575567	0.6679115233219528	1.0036971970992628	0.03285316877577044	0.3342072932194218
0.3372112416655795	-1.6047833764612602	-0.3855843730538345	0.4989958652546518	0.8163094857006332	-0.7254287746442697	-1.557864730580596	0.3727337462177004	0.541023183810412	0.2594112593264624	-0.3296975105439345	0.2384079399232077	-0.8501129020489628	-1.1668262546377641	0.7653159120447506	0.8739879897137433	-1.1388385447118494	2.7536741856072746	0.47605408215004597	-0.16967439585077168	-0.024575058980076916	1.32214578153283	0.07586569251819361	-0.6360932824899435	0.4537571285633266	-0.8719559712314251	-0.18254538310360746	0.8492846009577042	0.699521314973379	0.24569614320588168	0.2843773529439163	-0.7437346476112033	-0.06531650624621663	2.0737375733419023	0.9723539400406598	1.334524815711322	-0.9164716682855467	1.5555461581115426	0.6497397315514842	1.2921000660201183	0.07118779421003274	0.6600793743758726
0.4371626227760153	-1.571779369017515	-0.4525695715739653	0.45487598588497236	0.6502412713566327	-0.6970568506768646	-1.5922269297431586	0.2895139828449165	0.6423502950265216	0.16276416925265297	-0.22972537691846112	0.22691926163986267	-0.8386096447395575	-1.1041518284557557	0.7690926403474749	0.8334902257991506	-1.1636784683125243	2.6658594300173535	0.5146687224805648	-0.2266547110071877	-0.05610864155978508	1.3528689263133031	0.04997649599452543	-0.6514197077000796	0.31900490034079715	-0.7966387606280033	-0.13206648584562128	0.7521445184167069	0.7762105967413744	0.24101439882366824	0.36883860305711424	-0.7714277335521118	0.03458554717286355	1.9706248970597862	0.8952320138070867	1.1921590723531084	-0.9664680288096321	1.6143013412910059	0.587471438555864	1.489218581554951	0.10461521389125061	1.033638064867458
0.5194783932829936	-1.5810674160622245	-0.5837260865270759	0.4501316767974834	0.4207628490318247	-0.7111751173750638	-1.5889298447234188	0.19484037002466786	0.7534171675681162	0.05361303209166361	-0.09729848473091125	0.21564103762505296	-0.8138938929938788	-1.0638083987220992	0.8435361135817493	0.7859393278676227	-1.2011921131820238	2.579938986431752	0.5389958582192335	-0.26743917125303934	-0.05899460481301181	1.4211697045562084	0.11675670406551446	-0.6896316092410852	0.19591640223551013	-0.7934987204407017	-0.10174782350721887	0.7418928896402062	0.909832537733176	0.2150947027038705	0.44084471296352135	-0.6971921362787107	0.15315335054497578	1.8709719577615087	0.8755572848902139	1.0082598430836922	-0.9405664304687529	1.6760111383813494	0.5730750391846929	1.6093928204263377	0.15075274539512662	1.3993218469500381
0.5654763347202028	-1.6256372344577446	-0.7096970599775951	0.5039399567163626	0.23900468808545322	-0.698171377122507	-1.537613257148735	0.09638986940679459	0.894051478767534	-0.029212877312140006	0.07864775744041597	0.18421758465440324	-0.8278982862548652	-1.026823390028346	0.8070494334977033	0.7235190854924018	-1.2708377975926255	2.47744468346555	0.5417070587564817	-0.2612135904371869	-0.10832665498728992	1.4012970740332598	0.20734876212433523	-0.6443807337075773	0.04279678648893437	-0.8449595160499586	-0.0638167233243154	0.6554039579365614	0.9720692149673947	0.21009096074592454	0.4857443831051921	-0.7297655654050201	0.3066831102646025	1.812783828324592	0.8328007154640991	0.9490452956341899	-0.9412553020786125	1.69803373583559	0.5440484121250873	1.7119696974594567	0.15931927431572762	1.7630598108098172
0.6430454583591317	-1.667961307493896	-0.8290991040459842	0.5590904338380085	0.07069088055658454	-0.6849818023926508	-1.5137875992738314	-0.0069648232760134016	0.9994280741677691	-0.057166552664583536	0.17051131853261453	0.09366990880299635	-0.8667116659919911	-0.9839960538402126	0.7998571749789359	0.6812783360907764	-1.2988601424304298	2.3300273010918398	0.567213455614078	-0.28443847266757527	-0.1881161797591901	1.3631712276349535	0.31421109936207764	-0.6271466197178428	-0.07778394779740286	-0.870647130193335	-0.04175254890383598	0.4694444613093441	1.067268412795334	0.16191946985106764	0.4967804582005659	-0.6837826195304781	0.5054470015321462	1.8107792206045978	0.8544325328926263	0.9215744377571777	-0.9998010135388611	1.7742603081872457	0.507072956959372	1.647357427942334	0.244059844306831	2.106996337284154
0.7192725027928578	-1.6858979200334563	-0.8925474825460851	0.5970558376321689	0.01296304012424367	-0.6819448084526081	-1.5403776032979768	-0.052353768377522626	1.041933273504675	-0.0460800661807743	0.2243866064701173	0.05319215671031254	-0.8748719910467525	-0.938444634094694	0.7592957772987281	0.5854934540720362	-1.2833280937268807	2.205552501723351	0.5497043447608869	-0.2465182314329848	-0.19959517669091584	1.363921233851027	0.3439662507089068	-0.5856688188192231	-0.24037989065826296	-0.9087299658891244	-0.0615716088557308	0.4434364340913466	1.1267299112738272	0.14340921921534192	0.5096784830428975	-0.6554144609030385	0.7691199410366812	1.7583963882942346	0.8709216822592623	0.8667991763487578	-0.9938506623965593	1.7666622030381216	0.4744056702969	1.530324877345845	0.3031396835787188	2.4417768726650317
0.7263169111499501	-1.6167636497249034	-0.9306584246645956	0.6358550404274814	-0.024966716208158157	-0.6703701881764823	-1.508650817750496	-0.024415139536417295	1.0828049559434105	-0.08649942287654724	0.30581768163732936	0.06993632327070108	-0.9615635916175498	-0.9074950808634219	0.7803272854611164	0.5147784260187539	-1.2353952828662762	2.0750108152964857	0.5794442145885299	-0.19894596266048947	-0.17540227009802808	1.3535581116575393	0.41410945764480356	-0.586180795099736	-0.38508786278735985	-0.9378880830896378	-0.0968133801825892	0.37821200803111454	1.2252664065496763	0.11535960074790863	0.5137194204597064	-0.5817694220079966	0.8809538134571457	1.7030895084608324	0.8311564296532901	0.7417313927532063	-0.9891352858973619	1.7867970399276072	0.4998281017539039	1.3758278494830944	0.3411617317148914	2.6783826526788843
0.732834925261656	-1.525288437760119	-1.000609399146071	0.7428067038346065	0.0034588157585118797	-0.6394634033248308	-1.4739888504460126	0.06890725553266376	1.137326672372557	-0.05666370247034906	0.3539569119711842	0.09530193106551821	-1.085413009376908	-0.8446664826418833	0.8173029065452442	0.40019589753118695	-1.261380420492084	1.9161960166557641	0.5720381925307979	-0.10494672660562769	-0.20257961530005883	1.300017828215861	0.44210864669884675	-0.5929852367030717	-0.483621685668879	-1.0367941003929508	-0.14749643287761802	0.33568109497796933	1.2471569330063275	0.08733215681450497	0.549823044884343	-0.5554310392225643	1.0992931987994652	1.6743862837095858	0.8052593242779181	0.6452785008038098	-1.0096490255436548	1.8204135520075293	0.5032920521984152	1.2438446754696941	0.30444436393137647	2.822431418450618
0.7504956567796333	-1.3848470829200676	-1.00967688662335	0.835358253941985	0.07648559266583295	-0.6068852000369249	-1.5625907698879637	0.13915474872531783	1.1534724542712074	-0.013662572827773427	0.3763639120105203	0.08133896825378946	-1.1866378965997182	-0.7815736872476101	0.8338986385328854	0.27800271952774	-1.2205543290507352	1.76526001061671	0.5035844902119955	-0.055866044528322424	-0.26774515264032817	1.289462578074518	0.45643100975137196	-0.47674418478887703	-0.4715455446671023	-1.0846150117288036	-0.16799040102901824	0.29832588304414437	1.2260554665639574	0.023100467878108266	0.5094593302826341	-0.4995126615995096	1.2774911912442606	1.645191728435405	0.7879289058659272	0.5502957541772402	-0.9770874273188805	1.8148873480684724	0.5405800948120303	1.0476260687594803	0.28991384196365216	2.8878324133285553
0.7953333037691952	-1.2055921330373018	-1.051914919893255	0.8893065368365927	0.18525981171939349	-0.6159224070981679	-1.6210986079281748	0.21660460433572276	1.1694047383535189	0.07313326469587036	0.3667765646631295	0.0385212378808243	-1.2582318322673778	-0.7275503676386256	0.8403493882691148	0.2511930541310397	-1.143181821795654	1.5597638152591742	0.4607502551469655	-0.038185703081280026	-0.3090312698886781	1.2834442585103987	0.44563856695632137	-0.3144905328722186	-0.4561860630751073	-1.1858835872266487	-0.2099411834654649	0.31409051827486817	1.1719557405546082	-0.02959801249304706	0.4722066506319392	-0.4946420850907084	1.493374534159402	1.5736498285721043	0.7988182394895142	0.5453446285758053	-0.9703795109814941	1.7260504727717478	0.5973514592047948	0.9166330904758023	0.27728547646009777	2.8630333623074593
0.8105147851507957	-1.1037235226089488	-1.019491345874361	0.9801879865715195	0.19366784804122403	-0.573047532513397	-1.645201509124299	0.29334041951471546	1.0732152859467055	0.12771349220600534	0.30078773322322283	0.005312920235129234	-1.32666950393605	-0.6303985053568671	0.8834597151232536	0.14207182450651346	-1.1043094175646377	1.395455805062813	0.42181445977903553	0.09450568461534271	-0.3262530742700015	1.2773200917700998	0.5368327648112203	-0.18456808231652758	-0.5003385352204737	-1.22528441685855	-0.234851535636531	0.37389457027346185	1.149258134044013	-0.18446157362565097	0.44988572159628487	-0.46728028482004175	1.7376370426242453	1.4496286124564592	0.7596318548829526	0.41353203937267147	-0.9143662995885139	1.6377422044545191	0.6424855802288189	0.7442715403424756	0.2329324716521252	2.7312400153656453
0.8274721167053606	-0.9759061027816781	-1.0086328565766651	1.063422675073933	0.26220430393263533	-0.540095118422108	-1.592341184689723	0.3979527259600567	1.0606193954635867	0.2284118141392315	0.23153526349066267	-0.04650253955720625	-1.3931941738750342	-0.5411458719123349	0.9940122549022419	0.1295555193257912	-0.9926931709972561	1.2975373423498409	0.39709538889057006	0.1906246680403815	-0.3283939867457363	1.2229807092962237	0.6573690441287011	-0.09636580894123811	-0.48805922985309785	-1.3140200331317051	-0.30600357514807786	0.38588686938941985	1.1574935006268738	-0.2828106504966539	0.422623118219491	-0.3873413390798197	1.9019965694995278	1.402035114502165	0.8168656626303232	0.3581797765121613	-0.8930675457041563	1.5102080095264734	0.6329481708688022	0.6605148946721309	0.15488687969666493	2.5820283593560256
0.8142784322210159	-0.8775931520751794	-0.9666303549471268	1.1184774388544496	0.3976735095497757	-0.5110680351141696	-1.605991149288307	0.49356206206929054	0.9912385797723609	0.3699482546998267	0.1498003024309465	-0.08901295610814199	-1.451177230458566	-0.4487846686257265	1.0899964059729317	0.13628761701831693	-0.9064696765414967	1.1321812575303734	0.3908888508410181	0.2725176781494835	-0.3140807790663796	1.1533487083275076	0.7118242933712893	-0.007812940613996382	-0.4556748299765131	-1.3559458001489735	-0.31909072634154506	0.300817587351598	1.0912893688637408	-0.348569814703508	0.3662218427809839	-0.35044882511667097	2.029061934682628	1.433986948506586	0.9158297134141329	0.31740732832771423	-0.896470555970809	1.4032843835938915	0.5880380507641038	0.621862922586803	0.07504726694590232	2.3916306208670397
0.8252983087501002	-0.7305710073386897	-0.9572706159650668	1.0987764640446889	0.49491829503899876	-0.49993447539097763	-1.5667353177103567	0.5667271186713592	0.9090029702293844	0.5121627320438413	0.021580199483044227	-0.07342274672690922	-1.513976685868544	-0.31491029595749803	1.2745245785856583	0.20686729543866983	-0.7939607042501539	1.0359170441817718	0.42991747149291576	0.3252361840301015	-0.27346075362566646	1.0838684059286614	0.7730960032020546	0.034128785960898245	-0.42689001710829766	-1.2630525354745892	-0.342833298421864	0.29135296237493713	1.0194390931186996	-0.43372329320544856	0.3574384948972503	-0.2990664437066033	2.1177875222287126	1.4525811485642277	1.0296019740390343	0.1486757906064932	-0.8209627167904852	1.3304559078389198	0.6075888322395493	0.5429786615542307	-0.016263674817810513	2.134763260100323
0.850013462534515	-0.640747418792657	-0.9155565204257725	1.0562000261922455	0.5648680900707519	-0.4857008733960323	-1.56071756435596	0.6884542540362497	0.8284658856959964	0.667796974513136	-0.030659052636067254	-0.026368743934225225	-1.5112253667436477	-0.24670274759057503	1.3463305931333007	0.28152592019006695	-0.6498362926601687	0.9646918053402995	0.45505474506425153	0.3925070633688944	-0.18847162417390131	0.9976820480492691	0.8027370666033073	0.03160253862890263	-0.42621765805685985	-1.172293661157584	-0.3235385946283638	0.29992640202198684	0.9200534787503682	-0.4442248023979184	0.35929312858688567	-0.33431359821868656	2.184550477801877	1.3917603356776833	0.9777946167330966	-0.030764108618519536	-0.6563198210235253	1.1564031646695205	0.5621571629000727	0.5335244384995318	-0.09584693171851852	1.843900755338985
0.8271414602901404	-0.5445532065396594	-0.9321744793456471	1.0694293991309032	0.558237316360132	-0.5455228565347189	-1.5156425854108304	0.7071081349533929	0.8118394032183103	0.8089604081650883	-0.06072919529816464	0.02134125897867444	-1.49672925470698	-0.12985348423731446	1.3841300792794116	0.4101995358946507	-0.5532164809071686	0.8997295391389709	0.45460105232188963	0.3797430977500035	-0.0542908778175189	0.8931818891624976	0.8781034019515548	-0.006216356844223903	-0.3936832487681913	-1.1142324360808593	-0.28967297199668174	0.2603935165185347	0.8703731558867384	-0.5247304985671343	0.4112914270381318	-0.41126133647248597	2.2151043886450124	1.3801986533326063	1.051939789452828	-0.18288691632207682	-0.5794390393023643	0.9918371802748682	0.5070985957905472	0.49097266415909335	-0.19834195290634973	1.60041671658247
0.8117182004252801	-0.548664032302433	-0.9227022619883917	1.0832926687680857	0.48584917057821925	-0.5068051275954865	-1.4942614078007599	0.7332190076524022	0.8600560281035428	0.9406581319466639	-0.10198488418090479	0.042278322119879155	-1.4026009419148477	-0.027572228066081145	1.410390536897371	0.522953256677239	-0.49691669596013127	0.8757970114013254	0.5143790907051391	0.40678219438440344	0.03449286182076065	0.8594026134421615	0.9108381059235583	-0.04893924045582872	-0.27494070477337523	-1.041368120320646	-0.2613039299686062	0.22879997643107153	0.8269287627118207	-0.5862737003144826	0.4242578228046507	-0.4623419015311705	2.2114285516185332	1.445012395034444	1.111646967717126	-0.31332896998709636	-0.4286339713702099	0.8891252719149756	0.40626583875909805	0.41887783037884274	-0.24104143745708678	1.3997983667639626
0.7347092634892605	-0.5042864141335107	-0.8621417898052697	1.097828666327659	0.41519339825935686	-0.45900858388882193	-1.4847229520626901	0.6883763453618081	0.8209166790755347	0.9962013493786659	-0.13454878207540888	-0.009744772258513367	-1.276851245288806	0.10107004013904519	1.4277415075893498	0.6167073249214045	-0.4020132832610542	0.8641255146951616	0.5615403129357956	0.41701874363054703	0.19881408213307167	0.8928969975981019	0.9982264729565438	-0.06675204438515547	-0.19746544337974845	-0.8749643897058927	-0.21839554496009636	0.2745433254433412	0.80565168194978	-0.6232724938841996	0.4895983728881713	-0.49773790019462416	2.1237991869638924	1.4329275113752975	1.1664993329340432	-0.44344229897667525	-0.2885997169079366	0.7243817668658769	0.3966663991328173	0.34316944823605	-0.23090345309050453	1.1984342006073678
0.6952228037927861	-0.46866382313053584	-0.8338203117432836	1.1639757627218847	0.37163959922652723	-0.4661601758956058	-1.4606793368086124	0.6576346624194431	0.7932911754574936	1.1003032144388691	-0.13046245349344612	-0.0441080082927642	-1.211297687627649	0.20458576981046836	1.4898556621819683	0.6939108871114806	-0.36015557490763184	0.8562041870941922	0.6498378920065093	0.4318765479344219	0.3604137295040494	0.850295512974035	1.0958626829958362	-0.09980001389123846	-0.1949177111245971	-0.7615231612103437	-0.1994214082503309	0.26115147744994427	0.8208562178042982	-0.6079965740988852	0.6040883539649003	-0.5803578507502449	2.095174815233455	1.4306191294860806	1.2579171631370976	-0.6125499449742603	-0.20355171570882882	0.6052526922476633	0.3192107204461328	0.3138962134323039	-0.25279326705849836	1.0958648719429338
0.6327073854878934	-0.45401987351965617	-0.7663707794178609	1.228649926975198	0.27968969747522854	-0.45814733389459183	-1.4068105680930183	0.6704932118167197	0.7512925114541351	1.1463393008655776	-0.14839396125817247	-0.08616148613113646	-1.0971003406706867	0.3059310690958575	1.4970064867961699	0.7634685942063261	-0.3731406567604995	0.8885578171993446	0.7270463275355491	0.4782718148159969	0.5583727548601638	0.783106365820833	1.1968676482079068	-0.1540120241787194	-0.10179623805318613	-0.6039989807665285	-0.1123561897257078	0.24839301839678685	0.7809598963201057	-0.6836689220979654	0.6373066753870258	-0.5730951416753749	2.0005033360603024	1.4558058091943502	1.3086306291510854	-0.6810579315709265	-0.06544831494208676	0.5127121659578185	0.29051754332214286	0.2102543209472846	-0.3224479557659401	0.9701227958777181
0.6032900910991877	-0.4109425641489106	-0.727184082582741	1.3002206789629824	0.24318668353227899	-0.5092947470653171	-1.3920139289551412	0.615584939933777	0.7834847927767269	1.1891329781225317	-0.15686112661162405	-0.14841578118262483	-1.0714508500572588	0.3680576347657919	1.4591843189587546	0.8102986310495666	-0.3383112109487212	0.9683417838666504	0.7300642048548796	0.5094193326838912	0.7543826564377515	0.761392489485959	1.2340662593447258	-0.302412521901142	-0.017912993681683736	-0.521936423317149	-0.00996145325689406	0.210782377835634	0.7301293714648346	-0.6636920010982539	0.6983858655101427	-0.5693616797896557	1.8536586690677879	1.4803785794144315	1.3407742363123063	-0.7312347723545394	0.024246498221501156	0.4066523992188703	0.1675569044695772	0.15547317495003898	-0.35473690249914946	0.9250278385880133
0.5939358794373344	-0.38912450316466873	-0.7227358993175399	1.3759840872564788	0.2043108791269074	-0.5837995755832963	-1.412025428626436	0.6355571480937041	0.8105147615152329	1.2420327405462408	-0.0848098407960535	-0.20132246659330288	-1.0497295433967184	0.45687231485468544	1.4071489616515864	0.8706044260000312	-0.3096686872774628	0.947835056338587	0.738539817747512	0.5937296446864202	0.9213249889452401	0.8215408545697265	1.2640313717327532	-0.3835982980934557	0.05762415632992059	-0.32961860570298096	0.09519153399096875	0.17041378568229118	0.6724790259442431	-0.6983111170423116	0.7528163056363257	-0.5842192170327084	1.7705140033864697	1.4712993975460606	1.3253059155578495	-0.7723507931837306	0.10588849518217851	0.335733443527541	0.14436639637208185	0.0564345825233246	-0.338766492676951	0.8060109929750136
0.5926118180905233	-0.3603794962072097	-0.6516063052805996	1.515199031870389	0.1797756750991803	-0.6371099623117814	-1.4000846834929719	0.6397302970638059	0.9024819596476676	1.2875600176826614	-0.014505135688656957	-0.2283247913997081	-1.0704797377794322	0.4656482526452092	1.3083335170203	0.8715183997293758	-0.30066246684784376	1.006464631261826	0.7119058281418833	0.6207687413208193	1.0097430197012653	0.961246515047413	1.2930325505696865	-0.43993643469349275	0.12812387784056437	-0.18466420882529766	0.1478624231722354	0.23847258663290388	0.6431699352101482	-0.6671640662950847	0.8038621218477363	-0.587495887547218	1.7149449488011008	1.4050562833830091	1.2291668357138983	-0.773276110172082	0.22847634698935054	0.2422247230188411	0.10214195531373726	-0.030115924820295202	-0.2639632114975714	0.7478044447402585
0.6085799656301255	-0.3506003202169801	-0.6467360877700081	1.7093375419247916	0.15519302804780816	-0.6930029896937648	-1.4207037105791314	0.6611159541437535	0.9590051152195338	1.3255348448310498	0.07275428070728827	-0.31811970875734186	-1.071780849316459	0.5279298397874	1.2542787800209465	0.8029415391271837	-0.259656979225958	0.9668944208627975	0.6435351285608404	0.6994193867890317	1.123154995832444	1.1195818678823255	1.349015909213147	-0.4588389446422786	0.21004001838063918	-0.1142101562108657	0.2373672716923229	0.3004464910297057	0.6560752251816167	-0.6947165083679472	0.8284352583391639	-0.5798097995528937	1.6613765537358287	1.3479768672230246	1.184834134177094	-0.7962648298321076	0.20596838984826787	0.1776423318616337	0.09914916018181914	-0.12925194273806762	-0.19403825944942293	0.7070012051717167
0.6137984147861617	-0.2750482877840179	-0.6241337024775659	1.8752938959772503	0.15822177726436165	-0.746162254340381	-1.4377332041110384	0.6064613252262718	0.9965876936013214	1.30729697719289	0.14072011641424295	-0.3837176364721568	-1.1098888059383616	0.6607430232312744	1.2301267896402588	0.7492189054052334	-0.2031223515037021	0.9051467346837153	0.6173633764238579	0.788065804277178	1.165659553689202	1.3258961662229165	1.4209968664634833	-0.41789692218107016	0.2997639188223051	-0.033742038272720695	0.3130898307466892	0.38158891529068123	0.6923205198641708	-0.7374818478662488	0.8258961653802025	-0.4783304095066148	1.6060144913809513	1.2744889628699592	1.1625235908724771	-0.8832245374196143	0.1670535060811414	0.1659873205322345	0.12545273124716097	-0.20407188693353007	-0.16265577171438414	0.7460461315373732
0.6563859740325174	-0.23213169373463396	-0.5728714426439175	2.0444652488549044	0.19349316663571625	-0.7354739985726647	-1.4392401433954451	0.6415220095856731	0.9767256210576519	1.3062539186895363	0.1812416211973673	-0.4745673243169062	-1.1694526782503023	0.6841893720378549	1.2605389733234706	0.7363665728434599	-0.12037043653151207	0.7957491645345085	0.5850295321477694	0.9356687031439298	1.1105530621808328	1.5481318600754224	1.4746864921521867	-0.4007077077145763	0.39358743900890225	0.08826264628797789	0.3743642825024174	0.4118389393374981	0.7391301554456746	-0.7559228906141865	0.8183528628958843	-0.36782306823470556	1.5648708049509352	1.2601966691913058	1.0640177115228453	-0.9568579282238474	0.17450297244561325	0.18163795705579053	0.17937214173717586	-0.25972606734005305	-0.09465132734489766	0.7910096840994107
0.7542047298385277	-0.13724828524822466	-0.5471436966868617	2.2286176337744	0.18528225683431687	-0.7906594136864442	-1.4446606436462914	0.6631944840877233	0.9191245455139931	1.2731789095129702	0.18793735602784617	-0.5799738506124068	-1.264041200852705	0.770103003418386	1.3224000021012468	0.7023233633372702	-0.006015363029658605	0.6155568311572768	0.4674213640754621	1.090146902411225	1.055867341044046	1.7239042975519823	1.485805164178876	-0.358600069286938	0.47854698174566	0.1821760558032	0.4659555647846408	0.44043423776912477	0.7107806723570074	-0.7851967767762332	0.7988023708152625	-0.34157608852000465	1.5546684763595906	1.1751886576149895	0.9514621645810711	-1.0261511201473594	0.1477800966740192	0.10103871771752215	0.20277824615180343	-0.2640170635134979	-0.056085840599060265	0.8352285846690499
0.9295961984982866	-0.10613595139055458	-0.5228089521456851	2.3533140747130767	0.16543828734762367	-0.9106616705830264	-1.4366796238498694	0.7525761522246492	0.9494238991629494	1.2990407362917757	0.20428497634823267	-0.6153626331302675	-1.3556568475986577	0.8177922801644835	1.3885442782019488	0.7175551624340211	0.0730361623421893	0.37513029765828854	0.3591859051522442	1.2173739502089085	0.914873556011093	1.8519119591432631	1.4654064932949054	-0.33415254936170485	0.5472189650686234	0.23774401275550447	0.4794453482352788	0.40196404920945117	0.7105522834096144	-0.8750491557472426	0.736907473196625	-0.2691512330880796	1.602437373725937	1.1075393391046071	0.8233659069170965	-1.1194897600447244	0.12392758810378335	0.11145350848815998	0.15685573819610776	-0.23479296846793804	-0.04628174217219094	0.8749777889623329
1.0716061567858053	-0.10851772221339373	-0.5038202951640031	2.4294749149942065	0.10866025927740708	-0.9601720807271606	-1.408540568336075	0.8268262473462791	0.9499903065662213	1.2548091508271177	0.16557605856437876	-0.6413925580361033	-1.4037472818113623	0.9045698908051193	1.3964051641486765	0.783176267392118	0.06900494606171263	0.2225360641614036	0.22543016002441432	1.470473359418747	0.8482617545323462	1.9585969546198723	1.3601548840491597	-0.325259820113305	0.6011317472229569	0.2753779706938965	0.5520448626181311	0.37546652497307287	0.7035493555161001	-0.9520449733037036	0.6862108802969755	-0.19944529019899376	1.5763310094044967	1.047822868643638	0.7247727288467046	-1.0828217709068968	0.11893617256871239	0.10243827167530858	0.18619215376116433	-0.25792462156629525	-0.026150581204293755	0.8196796855284306
1.1690832193410248	-0.13120272984676273	-0.46241767820217206	2.5142148069443957	0.02512354378491166	-1.0256128075020825	-1.3820031139127942	0.8830935658395169	0.9612745891172241	1.2130269705338859	0.21771279284391562	-0.690076508902605	-1.4778467368544985	0.9572739352135649	1.4797177715921104	0.8031998913286703	0.07948001109688138	0.07575525324308623	0.07909777784703603	1.7240743784366057	0.6635452820786971	2.084674850099328	1.3060604826352455	-0.34547231422448155	0.5660263503869729	0.42803171057468764	0.5838392211800321	0.35707601645077813	0.7483629590181474	-0.9340439199941555	0.7016959603805366	-0.1880296860562948	1.5399732221806344	1.0650619746961394	0.6403176359449796	-1.1740994431830458	0.14644754694207834	0.14280377230280267	0.20802209074997827	-0.20337364353219015	0.027799259470835492	0.7923958149591377
1.275672221557801	-0.11346275566027204	-0.41489604535899194	2.5786669646254454	-0.027660908817703778	-1.0943126910417547	-1.3440479276459567	0.9743849096858055	0.9395623214639978	1.1507741359898873	0.20390656626744233	-0.7038038337595306	-1.510082297020515	1.0535356627859058	1.527602077123158	0.8856154074649684	0.03185271129614768	-0.054859057614992005	0.013774512115770549	1.988753624688912	0.5107586628607731	2.1712979159828922	1.2515546724760287	-0.2365896179717159	0.6205595121814691	0.5909423189015605	0.5754452865806844	0.3276743313162267	0.8228501016078191	-0.973338361376365	0.7292894706090339	-0.16693036997663024	1.5235303432146239	1.0307137173680507	0.533127058320565	-1.1383088889758968	0.1535307550607769	0.15537324960826693	0.25182863708688286	-0.2191530459737462	0.027016375427777416	0.738729700781639
1.3606502921569363	-0.12368111939642545	-0.36211484678339123	2.6485831865439167	-0.11592083367519464	-1.1335958721496358	-1.3368694361291213	0.962157236925046	0.9103819935503769	1.079216335482812	0.1399770959708486	-0.7072337324369693	-1.4874475285551412	1.1030965229687442	1.555344424615751	0.8872528609735081	-0.046839860125561024	-0.109153760196218	-0.11379947355758077	2.165030342186064	0.2939642402954097	2.1938519690124343	1.1913052667731645	-0.20618042860873648	0.6703855089566179	0.6457117176476428	0.577588849976671	0.3381301921631755	0.9673038814909066	-0.984550506030464	0.79151674881754	-0.13460244905555158	1.473950529206133	1.0251847595133716	0.47645757344771	-1.1174111198659453	0.16977365849159115	0.22473586954526356	0.2930967240336212	-0.273341455478774	-0.04143865950581628	0.7322620780325922
1.5021035811720687	-0.1308715068648677	-0.3392365529979486	2.665559450984658	-0.21070170802554955	-1.172064264066329	-1.3023319884893239	0.9771745380802077	0.8262422430300715	0.9868971526807139	0.05366379536944256	-0.7229504167391974	-1.445749339028929	1.2140334986046024	1.6045499764486817	0.9440119743331745	-0.08406200909347346	-0.22280840035957578	-0.1721160637364771	2.3376105280109987	0.2013394323389941	2.2089322448704283	1.127551215503296	-0.18570759840648318	0.7371891212187817	0.7313894266735753	0.5871463743970285	0.2727091788812105	1.0967548955329622	-1.018239458625992	0.9005815312718308	-0.13922220168260463	1.3804574461861825	1.0333949354796084	0.41261518820449583	-1.1188218128925553	0.10871162731672517	0.3418807925625418	0.329850748693993	-0.3116080060872416	-0.12360646505653963	0.7439059885556271
1.6294341174469005	-0.14281024495691286	-0.23766858019663042	2.6835079325678537	-0.22449014775909606	-1.2046112838485261	-1.2730662314671979	1.0269568018718773	0.7255977392555168	0.8936522513938691	-0.007247844457857722	-0.7009712508389655	-1.4244107122322207	1.2425614607098938	1.557142567718747	1.016499666370439	-0.13159828038730031	-0.2256206064285861	-0.2035871017760189	2.446897942129722	0.02451170946595279	2.2277772855471207	1.0304654884531756	-0.19082379088808177	0.7832006482526859	0.8163612730880937	0.5750992344137921	0.2183016344066683	1.2568659589765339	-0.9985998239596873	1.0330542759803003	-0.18064423980771288	1.3076067960393314	1.0120632425992038	0.36604617371515247	-1.0740990194262996	0.09332570959209394	0.42785248761515093	0.2831677577078936	-0.32542475474592464	-0.17965114994800996	0.7577770050740807
1.710545885842771	-0.15593304673090988	-0.20750034180344681	2.7326665307117275	-0.22130652184109265	-1.1971506519448278	-1.2358635353774041	1.0595279921354952	0.6848979980134295	0.7784171046937728	-0.05806115864039067	-0.7081188352998697	-1.3652941280728093	1.2250383714600737	1.5730636966816418	1.0489555456301356	-0.1825745674338988	-0.2469780211924048	-0.242313934695984	2.472005748068802	-0.04412270170208057	2.216821277723136	0.9186614935687103	-0.2344072036152812	0.8459161334841951	0.9400989858297193	0.5956291175273958	0.2111354892416028	1.3696873890341004	-1.017060707080177	1.167990663516999	-0.27450418966078016	1.183804875669653	1.0051542664798714	0.3226347100406615	-0.974211564095213	0.04553740712549809	0.5884071119337158	0.20296644204039774	-0.3441273911150868	-0.2139890780276208	0.6632167113933807
1.7787472485339042	-0.16200153986418092	-0.15290026215203925	2.726644159890309	-0.16362192746632925	-1.1730711331708341	-1.2365039770426194	1.1001864146546723	0.6118773129563617	0.6798711215764621	-0.11760265456955254	-0.726809703844208	-1.3440916756692045	1.250265343615793	1.568221603176775	1.0322634784588876	-0.23858995562562693	-0.21512828292551517	-0.2766939575742624	2.483018839040793	-0.09623946022733325	2.1504345888944707	0.8161746620647081	-0.20380209274833141	0.8640834176524177	1.005479200147306	0.6161112933896449	0.21021057589739817	1.4555698905085257	-0.9757332110516211	1.3154297456330848	-0.3931262067406538	1.019134727761307	0.9651084222907814	0.25597342365009335	-0.9163242559282698	-9.820769442389632e-05	0.7212459466525336	0.19193447775153777	-0.4471414935870099	-0.25790235133725126	0.6333049126058524
1.7507818812699434	-0.18361788399792656	-0.10574778910437214	2.6755605903404494	-0.08272270227376842	-1.1220243719710565	-1.2331921185033412	1.1026530246974267	0.562236743752002	0.6186358839435988	-0.16077709395552933	-0.7850560592393439	-1.3237529863868196	1.221220643269646	1.4985400992974633	1.0040177976076825	-0.28511037032756864	-0.1301801771836877	-0.2590789321164765	2.4998676996158187	-0.10807966582343527	2.067434136722174	0.7595609704058587	-0.1873182470871506	0.8814991653993097	1.1201616224001618	0.6218667319133674	0.18884999956865098	1.6139616383428508	-0.9135756580035626	1.4996666618001038	-0.47294230071149385	0.904406537383684	0.9504849585710134	0.2242195139504696	-0.900778145076955	-0.06554147005103741	0.8976677676669734	0.1518038628756114	-0.5378832226733716	-0.29486946246708734	0.553341884725582
1.7316289336908752	-0.20589443279712127	-0.06767530113122823	2.722198282261754	-0.041375663672754616	-1.0910593254994942	-1.2338300083788183	1.0830260659601187	0.46556245636879084	0.4882752404645414	-0.2212744786952135	-0.8256908324759404	-1.2793205740828735	1.2381727249656442	1.3903580810887433	0.9868776433256425	-0.29573754453641116	0.01968799126795443	-0.2352670355946608	2.5159822240520544	-0.040518980169198936	2.017219199087168	0.7883295897905337	-0.17251898555650227	0.898855024380065	1.168352390304871	0.6002295986437199	0.1750190198781449	1.6995906548377857	-0.8927736109217805	1.672963269535765	-0.5428181837734039	0.7769050289559513	0.8812347897346218	0.2271293780712019	-0.8121934684785602	-0.10436311482638201	1.064449436071185	0.15019045396551814	-0.5876228707391394	-0.2842951741843733	0.4851140399732013
1.6364115510554669	-0.20075748373295674	-0.055819888114921334	2.781889078314925	0.03293659634675176	-1.0533691236454392	-1.2224344540823202	1.0495107724711066	0.37242806758515196	0.40223730244612366	-0.2570638342345338	-0.8801984880265374	-1.2543549373559806	1.1673211874686686	1.3713730520662235	0.9220886495420079	-0.1676792873745317	0.07898453436071735	-0.2656147032476624	2.4881481014930977	-0.030369466722018956	2.0248984235060243	0.8276853167395968	-0.12792672652353543	0.8801589578009045	1.267950883375645	0.5507968949611504	0.22541683490443237	1.7790402800974938	-0.8284627939113187	1.8180910828232526	-0.62380268479915	0.6402280591623715	0.8531254414028486	0.13499107468646981	-0.8583754865333513	-0.11871828033627352	1.2858410676777947	0.14979549208631412	-0.5433526849753731	-0.3382119826734161	0.4780907521461823
1.5927783638019026	-0.22719559879898496	-0.05852705994868086	2.817395857099073	0.11226260827916108	-1.0086207929529725	-1.2537789700151278	0.9608356902828443	0.27639328711262945	0.3388305052038989	-0.3020596782959998	-0.9232360115762039	-1.2365985916742037	1.0901465671504886	1.2659832884025186	0.879520374016769	-0.10237435925831222	0.13299429324757414	-0.27589059774293767	2.4390345586180837	0.0011102720743734417	2.0438601553903095	0.8340552078081419	-0.1108547647276715	0.8554141002867206	1.291048332584533	0.5594286788878052	0.14572695708826383	1.7724403015998313	-0.807608228196308	1.9037015460630275	-0.6103747285654982	0.5426650577540448	0.7742396396933469	0.09768193424730888	-0.8269391786244755	-0.14846932626998682	1.5079868395715923	0.10873267387738579	-0.6219674173945203	-0.3432107549202613	0.4917162429381552
1.4853417954246777	-0.28008900332426523	-0.11109579937113519	2.8088942862242074	0.20391731620572368	-0.9313626530481468	-1.2707005017360657	0.9239230102958628	0.17609125390090316	0.3110831120873069	-0.3033815314161714	-1.02191473986237	-1.241387556827294	0.8638041278398134	1.1968710938123621	0.8896247257144492	0.0049428640840077755	0.13154930179943808	-0.262489044595499	2.352149582577102	-0.006449220388791488	2.0689313202765622	0.8611300999320208	-0.10158701626859375	0.7973122733558508	1.247101914287475	0.5573928489296012	0.16433165991384704	1.7830541860268436	-0.8328906982329227	1.9727460475417211	-0.6619003545656861	0.42519683426275545	0.7269435157330764	-0.003366307062618934	-0.845782052222733	-0.17750008970027717	1.7745184453043454	0.07477942865545924	-0.6302878441369915	-0.4012401767411175	0.4809014977588356
1.3858046132935946	-0.34988712485508866	-0.15438459216316341	2.8001712092511073	0.35496644950286904	-0.8067130091098029	-1.222062266915073	0.9206660545150152	0.06694938024351045	0.3067006411652066	-0.28050640830359047	-1.1091225368261053	-1.2531522292125117	0.6534916638117763	1.0986029626937333	0.8686889117945322	0.12146418982558008	0.10533596095214623	-0.17731401296321803	2.309476756052938	0.02998229344174157	2.1026857254465927	0.8879069906506339	-0.023609243392028034	0.7886311494572098	1.239512139539462	0.5681940133513086	0.18627527245604386	1.6781916724449821	-0.8550920751200819	1.9686537924566427	-0.7484464049362685	0.3388756339673555	0.7009279352855605	-0.16586500181254754	-0.8743927598531241	-0.19692008757904353	1.9505839775597962	0.048827362129930385	-0.5397451162701521	-0.3912053989981897	0.4595618236269455
1.2559444881445467	-0.3651954593307008	-0.20332422161671032	2.7795553864515314	0.45024406940153205	-0.7552200442623687	-1.1957032670146297	0.8897200475505296	-0.022294883025172386	0.32860781677950546	-0.24090724563005628	-1.1828465895127585	-1.2428357764678202	0.3815683105637545	1.0156616409349013	0.7981511450793738	0.23153198224113272	0.049193459459361565	-0.08418138552456228	2.2270791273190254	0.05961965627485708	2.0483245959749388	0.9181234541252298	0.01386630596783904	0.7670584160151217	1.242889243292391	0.5876515881209958	0.21433942392744423	1.5793691379920307	-0.8726951538978266	1.9654128843297776	-0.8170089955514855	0.269107058326326	0.7296793174526371	-0.2739457131091164	-0.9388516161026228	-0.20955349734994683	2.056810307238114	-0.0002522492460132614	-0.46899481731931747	-0.40121892876466914	0.3969448246535784
1.1267210897044275	-0.3881892235983285	-0.26159090402875634	2.7507558864661847	0.4762054847078	-0.6931748256595116	-1.159683795535196	0.8888987742076935	-0.05413583353201645	0.27724718051860975	-0.1889547162304336	-1.2985869262930174	-1.2532838313267227	0.12764479068228698	0.934249110510071	0.7186003249874113	0.2982714980810133	-0.085031876484908	0.03596889973017627	2.1197073539407127	0.14606817991255489	1.9918302569325643	0.9643904419391879	0.022682624883013314	0.7507366764329017	1.1843489323879381	0.656770774368687	0.2176169103702787	1.4719933268606402	-0.8630468974332228	1.9660352755372519	-0.8104860275844674	0.1727481944126851	0.7331250182798914	-0.4305074794766005	-0.9901604884209865	-0.2026340672305142	2.169667117704588	0.021352619078763513	-0.4109382651804917	-0.3755456555211663	0.3824538621023422
1.0146055939697556	-0.40512988142366335	-0.26692737805190964	2.688156780219475	0.47920366530036274	-0.6711140589130912	-1.1109881646314756	0.9249457384972312	-0.1578945273825585	0.3047142360875162	-0.15547379099008712	-1.3674765702337899	-1.274844114252352	-0.06821386767448848	0.7950928188729599	0.636530753100774	0.2953591244901769	-0.17298175974947413	0.17299759725738975	2.068233286469312	0.24430356832856642	1.9283254873217193	0.9519277470066223	0.1199414837186249	0.6677131878792454	1.0430418636731367	0.6859477141407199	0.18968642410384123	1.3807778085459115	-0.8482879944150333	1.9989588493262402	-0.8230558705898854	0.1167845277161097	0.7280587202446118	-0.5180247966823315	-0.9739511733090185	-0.20135438949155904	2.233929226048849	0.06480762601865694	-0.36451833192500993	-0.3429909650025556	0.3940622373998268
0.9072511916927798	-0.4734378063803792	-0.2772064595143048	2.635205237694767	0.4484733283131119	-0.6733245938682132	-1.0483433573925314	0.9529310654491449	-0.21532901080466638	0.2708320944376213	-0.09931386840039072	-1.4174398301031432	-1.2161937037452444	-0.26141580720801855	0.7364779691081393	0.5963867275202288	0.26610784094609397	-0.26012368203208	0.37688776680756353	1.993184543844917	0.32850595380779446	1.9502233585808884	0.8716357690060763	0.171979625435435	0.608538985316469	0.9204776494809833	0.7455034683746531	0.14724806787640596	1.234894504475443	-0.9168819977355355	1.901576336677849	-0.8357069723446069	0.06189974167730705	0.7418320924011471	-0.6042698350306978	-0.9619995549329741	-0.15959666499635786	2.267715277937695	-0.003018656582680801	-0.2654632510372658	-0.34483888073655106	0.3684541022177937
0.8290241649774878	-0.5208356630013199	-0.29991651641377115	2.579593304981865	0.44614119974539646	-0.7046946939887216	-0.9797086554360351	1.0085097124575413	-0.2880394901762025	0.30229644662932154	-0.01890199801017397	-1.435628947340912	-1.1957516412009404	-0.5064747887467071	0.7053860554776471	0.519627836757152	0.19275222240768058	-0.30224200154551534	0.5577361763491866	1.8811775906458437	0.32409322545981456	1.9686216723113419	0.8021980846941894	0.1659050309919501	0.5014184652445974	0.8086797344004106	0.7820589236106551	0.126502656276877	1.1030952858628928	-0.9508440472238568	1.8145718355587221	-0.7877184719860253	0.027540849232091325	0.7302752231959562	-0.6670686914769093	-0.9143095692612194	-0.12343276896797888	2.3105301751859293	0.03711418708075258	-0.16787407426120396	-0.4079386976227976	0.3674784561379568
0.7170911897894093	-0.5770223441441116	-0.3445377453427275	2.4629569056076006	0.47224805939638326	-0.6828361046717536	-0.9042928696383059	0.991224614508923	-0.34744732138177403	0.3694801514529281	0.035014545231880335	-1.4471902728188766	-1.213359686010813	-0.7220104381942379	0.681257920981405	0.4873753058042757	0.08223618192438326	-0.3279403577939332	0.692352894319756	1.7147399710465518	0.2856513054720044	1.9358585530563162	0.6663027301230751	0.11539293210719644	0.4266142019322198	0.707638637057747	0.8872677811216818	0.08909768355677025	1.0199731047181744	-0.8697587787599366	1.7192518984234682	-0.7188984317756566	-0.020898915260770694	0.8140758911531428	-0.7518677486109974	-0.8561358901379894	-0.17781981491400187	2.332379830694611	0.040066293882594486	-0.1770328667215052	-0.4393558706698559	0.3830122490273754
0.6358086644985141	-0.6336684736582872	-0.3447530885567768	2.30824657371908	0.4912994729454308	-0.7135812069769983	-0.8488922672985619	0.9666013536618443	-0.3545591220081291	0.49800842706985654	0.05156298455935202	-1.4344641639085196	-1.1848686234630446	-0.9117620494827738	0.60147451960105	0.46166265810119994	-0.05853461019985847	-0.3464914061259374	0.8484865997836145	1.5440325734280167	0.28083346486347	1.8981896882861282	0.5949312032230739	0.04368798777401229	0.31814548824128197	0.6036718737255129	1.0131417438115258	0.05077419548775987	0.9947027785349791	-0.8594079396907987	1.6040195217457747	-0.6859300382476782	-0.028254569933546258	0.9253698255367222	-0.8038174803125371	-0.7780260556075401	-0.15950186965545443	2.279458177796803	0.03441462004478267	-0.30349507049360075	-0.37843211349879935	0.3629765967021362
0.5452821164407149	-0.6599966139070134	-0.3766258069433031	2.181877262191516	0.5522017773621157	-0.728499326229197	-0.7681425118644298	0.9601198339676904	-0.3426023317355651	0.5710390084147275	0.03705719341976942	-1.4109540949746002	-1.2243144686478484	-1.1034057518735607	0.5712588098199576	0.3930287682303605	-0.1746989426052851	-0.4062311496310992	1.0261433373845825	1.3651645355755735	0.264709793059963	1.9067435074123948	0.5268396182407451	-0.006654453123077303	0.24574711267949523	0.42436519873243855	1.0787838877366653	0.10720841832395082	1.0210540986397572	-0.8769655023197437	1.4883163383576499	-0.6766796542180622	-0.061274474753404015	0.9944292769572609	-0.860851852020487	-0.7346356974578603	-0.23231961228856246	2.1992761963411174	0.0875153528259328	-0.34559763047832825	-0.3439003526118977	0.35888278750522074
0.5063913318086755	-0.6543642845457158	-0.3258451852803629	2.1138405982948734	0.5474553116129808	-0.7503546836422123	-0.6703527487572112	0.8988486377834437	-0.36978345735720336	0.6534879779064958	0.06753055534806408	-1.313446888704617	-1.2358843221932976	-1.221019858609345	0.5832924410517627	0.29419708361844465	-0.29791857678931927	-0.39229683558807704	1.1528166489056875	1.2063641042406925	0.3250421361071737	1.8923409835176919	0.3961390719701114	0.0011815955985597828	0.16823377393936026	0.3280699316170205	1.1993018842844179	0.049321661637432276	1.0193188012472634	-0.7625168967863163	1.3428880140681265	-0.6365912232269747	-0.02577866686722687	1.0586157494556074	-0.8884816733703182	-0.7274805773569406	-0.20502097767706595	2.114323427034802	0.17950200040857522	-0.38649629598975227	-0.21942467136118898	0.3419858331210164
0.4753204861527548	-0.6653172960707167	-0.2924910209436153	2.0368278399991167	0.5098816916486844	-0.8631126680084888	-0.6491305591596868	0.8669896827526585	-0.4039484957797307	0.6973847813549998	0.043673957888734696	-1.2291224163997498	-1.2566056913395143	-1.2980182216371499	0.6505009546641637	0.22166482323303455	-0.5043933142955647	-0.4747605454623557	1.2515962403813723	1.0865172835383403	0.36716391072561205	1.9109656074689318	0.3143683307774671	-0.010074850117285821	0.08311710464890565	0.22679551135670847	1.2553240733496414	-0.001745298054798791	1.1128014744875228	-0.6743592357555823	1.192637263224309	-0.5598976790094621	-0.059257404464673466	1.1090010376539703	-0.8433716607791721	-0.7858190644080196	-0.15425818618802065	2.0127230108887852	0.260366480007031	-0.43446765281740723	-0.10093042439451758	0.3504732932116151
0.3969177673720617	-0.6896167945015482	-0.283658103753068	1.9826719159904997	0.531132834629692	-0.9023523494361367	-0.6301008078277393	0.8792536751669726	-0.43296945534084574	0.69039181464313	0.0550973068443644	-1.149199170165559	-1.3159031787072826	-1.317951694220055	0.6373420081135863	0.20788700482246947	-0.7233411117690756	-0.4666383496422573	1.2758805847086114	1.0099342702689398	0.34936610492778714	1.9368552609870264	0.23720115931355226	-0.051794324052141495	0.012983040663442441	0.094429479713988	1.2955359281915448	-0.04284347577850593	1.1992483182065847	-0.5838817683410698	1.1003550688830788	-0.4818858938957783	-0.0609662978209077	1.1534986199658452	-0.8070952801503134	-0.7911156960622068	-0.09240427786909365	1.9662888072848148	0.4293375732153624	-0.4785830187406213	0.034069951360897	0.43167098116253744
0.29875130638044006	-0.678403098634041	-0.2752154961379845	1.9051319917170222	0.5600238187868477	-0.9330664429331836	-0.6575503908591993	0.7454456109077022	-0.4728993906959831	0.7582355272759227	0.055850487930105594	-1.0363152441809804	-1.3441823260681196	-1.3418563827676693	0.6564726138344682	0.19636911666483958	-0.9053130220105233	-0.4411262752702826	1.3434342684523446	1.0061304686302017	0.2898828868144622	1.9713208931738393	0.15666014543884152	-0.07939379050883713	0.03248929989958495	0.014668779094073398	1.2633350791186435	-0.10798955158526799	1.2293283852197892	-0.5286325163080025	0.9264287275658682	-0.45668036485798263	-0.011023053223109697	1.1787252877606231	-0.7455947159579116	-0.7517826248247242	0.03839512226540524	1.882123916120643	0.45031680015392705	-0.551711859601265	0.11660922492530972	0.49392446233922876
0.20864909324464373	-0.7330703218077449	-0.24751312981638987	1.857949515278553	0.6166377000527271	-0.9924210228812574	-0.6999398394225083	0.6122095688248289	-0.47131064567256165	0.7797445377615226	0.01040179085834643	-0.8635889504782497	-1.4002374713168797	-1.3507789656799694	0.7153188610281496	0.26910053671668704	-1.1125781454992352	-0.4335194465580424	1.400789360250547	1.0446905506721733	0.19624500039812232	1.989865365588551	0.12207592475154087	-0.1517746620021253	0.1554492294610555	-0.030367465301943185	1.2590146133499607	-0.19846992555375065	1.2580809566763367	-0.4412573829123862	0.7398056845664598	-0.4252819320377242	0.016084835044323603	1.2643285936814073	-0.7115877943835143	-0.7058519347060923	0.19693155061943907	1.7657132904286357	0.45373760023565124	-0.6028278960125906	0.19522550931890154	0.5537530802099795
0.15971051707908468	-0.737339461500802	-0.23473260619794295	1.8174325280574226	0.605857230226928	-1.0433677086118731	-0.779479509301664	0.45894349998890105	-0.4766553632667418	0.7944553247942049	0.015761027319870412	-0.6734058799202788	-1.463589377293916	-1.366665953120616	0.7007220707966042	0.26209076923322966	-1.2881347543875656	-0.4445624809993278	1.3377612813347481	1.0570571162877773	0.09690233337325407	1.962197762398408	0.18719107174421673	-0.29495599586645865	0.2744660070165318	-0.06513600389331328	1.2216152881636761	-0.19453301738271014	1.3471941872150253	-0.28361255167202976	0.6550416602104718	-0.4042379995254943	0.06483787431679491	1.3222498019904412	-0.6512462249026616	-0.7184322278841635	0.3415173390563911	1.718743959083287	0.4513942634169122	-0.6906776171194903	0.2654940628340386	0.6429750757309368
0.15199864038813632	-0.7640962945270396	-0.1978185493539469	1.7632557509642446	0.6169367879696896	-1.0840580344962798	-0.892090268667609	0.33276668863541753	-0.461216348346939	0.7328644916478898	0.020769533297671804	-0.4343854798296173	-1.4806777726679146	-1.328848146426362	0.6651484130736738	0.3746255320340689	-1.4567622086944345	-0.48857421999611617	1.3008477304462325	1.077339519463362	0.08409828699518648	1.9040666818321619	0.1912734360576733	-0.3599365874446895	0.4141971294029889	-0.13498632761356918	1.1683774302995276	-0.22029842455845797	1.3644343621770456	-0.1361207393156472	0.6107542493263849	-0.37162063337672413	0.10102595444911802	1.4149808347341248	-0.6118111746031911	-0.8385472243557747	0.40999463563018973	1.6814351648168313	0.4226729413716079	-0.8163275347683111	0.38137091096012277	0.7493336842700227
0.10778067133711296	-0.7885540179477457	-0.11241477655718506	1.7507630850650204	0.5660890296859492	-1.0848719501999118	-0.994196201846931	0.24329842122647816	-0.44770683506282183	0.6802429756708899	0.0747299562834	-0.2638714045009761	-1.5086949085687351	-1.2764295350087664	0.6820668505391257	0.3829022398893954	-1.6253783517667173	-0.5151404891349838	1.3689186423613127	1.1470896628103595	0.02569737128149548	1.8799375332399315	0.22709508990189967	-0.38054235810280196	0.5427865390930978	-0.18275814294470666	1.160732592281922	-0.19211361797883744	1.3870326036874563	-0.022564833839045416	0.4654161651827574	-0.4232765859094507	0.13440423447111266	1.4583375988251812	-0.5435113239504618	-0.9466053978672104	0.5951715319731437	1.7084070205392912	0.4007603319159535	-0.9612094512716979	0.45659391929741944	0.8817513926854105
0.13435243621714038	-0.8332350118561063	-0.003023980828717887	1.7420475059343263	0.4764556801334545	-1.0519992069085022	-1.0555350875177845	0.1408628502585167	-0.4541646521903854	0.5854998492895838	0.15154269940980875	-0.07961059800353262	-1.5761159439653898	-1.1670880096914122	0.7078493417939027	0.39419338989663655	-1.810700757418641	-0.5299980306929986	1.426670336129909	1.116233661294136	-0.07712148904315604	1.8341071203928394	0.2147322940197574	-0.42594591906323204	0.7747341842450004	-0.2044272724811725	1.1261622029166498	-0.2365329597983336	1.329222208714354	0.08049216503513339	0.41276118611077023	-0.4260899096594146	0.17287305053386784	1.4622312780943332	-0.4530082002892131	-1.0769589376969113	0.6839744125530767	1.7004119994495426	0.38872813185123634	-0.997340346546212	0.47397614416580874	0.9914165766438451
0.08949730077837173	-0.8405551633831356	0.09450938304081057	1.7381644196931567	0.3390787046491552	-1.0545914559251044	-1.0872302826757576	0.07687486286032744	-0.5040657902972574	0.5566526389049582	0.2753365045905243	0.09509588824222692	-1.5996800778143547	-1.016711164787436	0.7853158624669694	0.4743271280544107	-1.9554607526663268	-0.5476630607091887	1.4822047345410962	1.1017118997228266	-0.1498542751044621	1.7696919236229582	0.19787161837424352	-0.3727378337151001	0.955542649717262	-0.18595584755849806	1.1147860899814397	-0.298591876927963	1.3220280437289944	0.23213178233589754	0.448684080234462	-0.5196073877419751	0.2575727851529515	1.4775456875574322	-0.38908377494731455	-1.1522804353672598	0.7987991278318707	1.6947353927201274	0.3297671133132024	-1.0602083026590352	0.4591762991675413	1.0595731392459122
0.03618174892506889	-0.8939965208820603	0.13624847377459243	1.6878686333378503	0.24864392928227225	-1.041489666694513	-1.1349516671182358	0.020520938169508927	-0.4472106608993546	0.5217633233446571	0.32246451327392345	0.24592775424179142	-1.5977020702064981	-0.8702163218167234	0.8316936898214303	0.5553749917496982	-2.1417261921046085	-0.5580559790518672	1.520478730302474	1.0900426299655959	-0.2436337860246074	1.6801380225103084	0.1727699632099799	-0.3774140379168505	1.1635212441236447	-0.19728615338958247	1.051506949069929	-0.2982519519414437	1.2544592066486475	0.3542291899420416	0.4980383608326999	-0.5896287291740341	0.2783809073453185	1.4663050546512229	-0.27912137203169357	-1.2133108758683406	0.850135871453712	1.5980405740888617	0.24098564357901825	-1.1283470898826353	0.49821721886536974	1.1463359761879306
-0.0025728878158402476	-0.9135643005460098	0.19217906685566088	1.6275785659745643	0.14117288982669116	-0.9922558027102518	-1.1666510909563466	-0.010707780345049439	-0.4099311806340909	0.5144881338438042	0.4358813520451724	0.45357620194963155	-1.5521860278050221	-0.6761827640503655	0.8733384841252132	0.6552891445073505	-2.2216486825395934	-0.4859416873232897	1.4745405484125342	0.9888673145211657	-0.31633626179491314	1.5406552776000968	0.13764529558129823	-0.3771092080211177	1.3428242744244467	-0.24487173120949896	1.0424675297498331	-0.3545374339813837	1.135134464720055	0.4738811082396867	0.47521049218480177	-0.6484130534005699	0.35530386425243654	1.4430515010314013	-0.27438468218129397	-1.2391333523718808	0.8501518737166615	1.5939337699046217	0.08894431661172812	-1.201391120257011	0.41966097782564155	1.2090978530319274
-0.07568115581670024	-0.9258433246477559	0.2965517888846046	1.5589919089236348	-0.026407313994095728	-0.9650464906783858	-1.178553290634286	-0.07787311907502562	-0.37495893927895985	0.5625729466581796	0.4883451968563185	0.6303922898775822	-1.4862289168329148	-0.513445139304126	0.9996693430793077	0.7684632727113347	-2.2918666723298387	-0.5151793992241224	1.50149960540684	0.9461012762905014	-0.34512562474861197	1.4895598517623452	0.10837095167345953	-0.3877631345925672	1.5018303540556934	-0.2818208700192585	1.0560406148469441	-0.3463121057321615	1.0506703117657394	0.527322435500852	0.39168532897434566	-0.7148309860125037	0.3239486546401093	1.3471509896559624	-0.2766593159436514	-1.26509313105342	0.893646024412561	1.5866103872886885	-0.08083966204956322	-1.2806206916987677	0.32181510791598794	1.1418317880607343
-0.16391213180649578	-0.9523734485682102	0.3509403707364992	1.538578685425622	-0.19540421020131	-0.9177088720921264	-1.191270317067169	-0.0739993821658116	-0.33926567668628405	0.589629398839721	0.5385833306150117	0.8636337978781551	-1.436281739800373	-0.3402899300501266	1.0983979904234216	0.9168194500004969	-2.367228688431756	-0.5025591527283553	1.4477957340403553	0.8455008194259832	-0.39913882803135153	1.4301769927873766	0.1443918268341778	-0.39173728335743657	1.6218929553215857	-0.35757499064445436	1.089507245947621	-0.3189151971603856	0.946989732121966	0.5543863375766069	0.36243752133811197	-0.7523013773011151	0.25841411834251604	1.2502276340208538	-0.27367378920207236	-1.3528020342436406	0.8547385868597269	1.589242081730731	-0.16248105550725478	-1.2883482146962282	0.24952567012880222	1.100257691161123
-0.21836509686297262	-0.9307253527079977	0.3966018804329671	1.4820541383199608	-0.37941456265549256	-0.8137615557897355	-1.164188920840847	-0.05137137725235178	-0.32702012931858776	0.6028137363320993	0.5764431160618165	1.0560531473991859	-1.3416629010009653	-0.2226445311565782	1.2239144708660745	1.0306963235179902	-2.4014080075699367	-0.4727056013592006	1.3429610761779212	0.759159997657054	-0.40528691980865805	1.3781091402196861	0.14958057889892348	-0.37976899086289506	1.6480876141929024	-0.45698094555006996	1.0707240527315167	-0.30467474577066667	0.88568384320882	0.5671679257245184	0.37735572540456525	-0.7914596300129025	0.269353989442314	1.1363248087088624	-0.27516340579103366	-1.464982173207008	0.7439804724629976	1.4922256761341421	-0.1840480733186083	-1.330696325460568	0.23243007303123356	1.0713630163784014
-0.3062867812387597	-0.9163712598941947	0.433280405636597	1.38641656339839	-0.5602704840664607	-0.7496143767348273	-1.1476991692114262	-0.048214604749056325	-0.3258478645990454	0.7075564967552443	0.5882219063144912	1.21324710664453	-1.242602888436401	-0.10079730003263691	1.349510238410055	1.1835091079094677	-2.397789920666965	-0.4349736398973655	1.2969308912533557	0.6757448137841023	-0.377006663856299	1.3258040155298896	0.10436449218122605	-0.29354340547430224	1.6909000704043602	-0.5294966329187042	1.0574818615577664	-0.3694830376523292	0.7777975414937326	0.5808081818549227	0.34734120548763264	-0.7811258350592648	0.2232885319830536	1.0142012705568313	-0.2995669086537965	-1.5145207688189593	0.60728605804388	1.4464215765859163	-0.15926977052186675	-1.2908534690969509	0.1838939012965543	0.9926434189648783
-0.3905781453126082	-0.9017894796300949	0.493102846634784	1.3558005002426667	-0.7272717661760031	-0.6936400014568586	-1.0595863587913592	-0.020201674464694258	-0.3733359152442473	0.7789290235487292	0.560558011958537	1.3075528785343602	-1.1459502801061228	-0.020565748303437693	1.4905436231069236	1.303967498066982	-2.411885658030154	-0.4268881649399739	1.1997825758058405	0.5689511542584735	-0.38250235640065966	1.2808903948167936	0.14743840180149506	-0.26404366136413426	1.699367130616404	-0.6065670384714656	1.134094852931328	-0.40039391919794787	0.688090749841473	0.5657332217019588	0.23277595849744293	-0.8524248401017864	0.168866293967004	0.8429628659750433	-0.26634947967584055	-1.4811785435481775	0.5633815267336388	1.364085021999958	-0.1750983084052234	-1.2420669399252848	0.05389069167756062	0.9406873808117553
-0.4063394643482529	-0.8553163364547526	0.48729213686390604	1.293639308771753	-0.8215222110802779	-0.6680762526296216	-0.9737119188521642	-0.010922403675083712	-0.44684977263046066	0.8486866244776312	0.5550112873229651	1.3856384138125168	-1.0304704287992785	0.02841560999833167	1.569211575878608	1.4178246365225662	-2.4070649175755605	-0.3840502185198693	1.0153244360899014	0.48081019847997924	-0.39446062653638203	1.298108830781588	0.12392590289432207	-0.26527920969040686	1.7006023444039844	-0.6485011050514355	1.1483738267468229	-0.4599438901784585	0.6245922297529346	0.5068012814111966	0.34459152587149583	-0.8729723649980723	0.09121662183733474	0.6884133344974117	-0.2764945644328266	-1.4601957800096674	0.5006031005778737	1.1780722092496505	-0.14136268095886628	-1.084999991516174	-0.04873318233533461	0.8312472028772191
-0.48284842365995406	-0.8595605728329344	0.49329040672880564	1.2387938613030378	-0.9568760974828537	-0.6370507608192619	-0.8934186076126235	-0.008264173079334958	-0.45797912179708644	0.9532893461435753	0.5300821903048706	1.4487402931945428	-0.8834671895228755	0.06893550938054209	1.6619685326630964	1.599748534832706	-2.392299770576956	-0.4076405677434895	0.8806672056719599	0.4394208839073082	-0.3224513299145582	1.2696121306680022	0.17141175140894932	-0.18532902239622442	1.6478395696689554	-0.7401623756246353	1.1715644281042479	-0.4893586735711046	0.5733716567384317	0.5370214016235408	0.3439053283806361	-0.8941228193964097	-0.0053031652667795744	0.5416043934485772	-0.26871725818031045	-1.4089432484090065	0.36052019407421404	1.090596755629272	-0.195645966925585	-0.9208370844113544	-0.058164068624823616	0.7449468077512531
-0.5177865585532152	-0.8740178365226537	0.48487923537755906	1.1558199475740971	-1.004655527429311	-0.5841748118610697	-0.8739516656274573	-0.062326437450582216	-0.46762662997551213	1.0470941532606655	0.4351043972744807	1.529769233778036	-0.7185629813953771	0.054823010497133264	1.7264795177277876	1.6655504180181666	-2.347408044384174	-0.41762953492087834	0.6876962851707779	0.4276749971464201	-0.2485645026862692	1.2684280095857021	0.1853994641782409	-0.2027618573481546	1.6206570975413013	-0.8452199820444969	1.1739463789222897	-0.5306610077983868	0.5147558146327172	0.5354089628753247	0.32138830663949675	-0.8687209957856543	-0.052108367844127576	0.435195717998141	-0.29261335995540466	-1.392394182154058	0.2554563042772429	1.006044035064399	-0.19437724259511202	-0.7377898570422704	-0.05077853893771826	0.5910159225750639
-0.5818542135640142	-0.8588686164410184	0.49828435045211233	1.1496806141183806	-1.0747774197037003	-0.5376547776261742	-0.8120715894817468	-0.0744399471815512	-0.5413740494386732	1.1361170891688674	0.35299645839353255	1.6317636690649742	-0.6223067896450816	0.023039573879100727	1.7996160558657106	1.7133904852093913	-2.2646248888593172	-0.4214230040433498	0.5214489350077296	0.40231729510976744	-0.22543775065239585	1.3138788813333515	0.24457523194553854	-0.17712195755393229	1.568945633232322	-0.9280278752930826	1.178224266512957	-0.5870580769217112	0.50587393859353	0.4490098707720639	0.3951286379323774	-0.893173498430977	-0.07515777537079193	0.43847099464797934	-0.3020900682520923	-1.3497753746371735	0.1384405178592828	0.9921711141610583	-0.1952533374984249	-0.5538801677124852	-0.056807595381678455	0.5096479679689586
-0.6000963978827045	-0.8024329910898753	0.5221429365382948	1.143665935768155	-1.1680052327211856	-0.5154927387326419	-0.6854922102939539	-0.13458051482619288	-0.5525771759462711	1.221412556323472	0.2482474063263181	1.6819651065055452	-0.5677620867887333	-0.06209080974320251	1.8507980886512523	1.7700530106218264	-2.223663138011165	-0.471135656975464	0.4072721690055485	0.38500314617718817	-0.16638999479843092	1.2867832772262442	0.2953442523702313	-0.16038227927795176	1.5258919736416554	-0.9727206931361148	1.1785808973936118	-0.6041185580903021	0.44871578567291825	0.4389549216825389	0.48945095301728336	-0.9004193306886833	-0.1379451930514432	0.4543681192494118	-0.25128674413478935	-1.302123770135308	0.09428272492776837	0.8873070566932458	-0.15523714235325073	-0.4187008372584874	0.019989658999507044	0.3887837987055533
-0.5661609101491928	-0.8000645079643316	0.5167649320381473	1.1358373449063017	-1.1861603560423988	-0.5008086267963945	-0.6362747096091105	-0.21137951551720918	-0.592251645517244	1.2962221813720618	0.15956848681105926	1.6860295045666291	-0.5075242009296127	-0.07829468278086688	1.9494168268669276	1.7537004244674645	-2.1900773893736503	-0.47120578362299526	0.27579989919578374	0.3461658627685478	-0.11553938580906112	1.1610325605074896	0.277154780925833	-0.14518107234663435	1.4610550435490275	-1.0278716379759865	1.1108767059313258	-0.6536730468069423	0.39695712454611304	0.45125175117493665	0.5454444503686962	-0.8980803027988433	-0.09979426928728487	0.5414833494846933	-0.22494202652648373	-1.2749595386844064	-0.009961668335493713	0.8250439871328086	-0.14052144325552296	-0.2718536264502821	0.07918485309571699	0.35272129089538007
-0.5464683241220548	-0.7468344728802134	0.4890865995574071	1.1003444681785284	-1.2408701884625821	-0.5161493480625172	-0.5305497438024304	-0.25041250739556636	-0.6756798838364718	1.380844281507604	0.05529096629367451	1.6395342882108868	-0.48198702934115356	-0.12804010581849784	2.0967385389990496	1.7849183827517756	-2.1315560779538836	-0.5516958746297449	0.11986796705387606	0.29715346953648025	0.01467617886729996	1.0439779599925267	0.24253595317718432	-0.05451622240905233	1.3561686926170995	-0.9717090115113279	1.0456690105464175	-0.7126997297820838	0.34065677646974846	0.45609151828913397	0.6248161720434442	-0.881391526715692	-0.07082655582888489	0.6889753869563002	-0.17820417670278746	-1.246640700139323	-0.08723324080393463	0.7385015694842866	-0.10821231756224962	-0.12815606692598067	0.1334640298226672	0.33110961351363283
-0.49913456665950295	-0.6743963331512852	0.5036742757373256	1.0813830827678899	-1.2326493270921564	-0.5746954890739275	-0.4226692831222153	-0.3159256036456781	-0.7397603316147956	1.5472836761187743	0.02094518404337056	1.5538672593246756	-0.4488666338120645	-0.1598424234383714	2.1631118408909784	1.8053049547179332	-2.088647717496468	-0.5385643411219737	0.0011012052110003113	0.16554258594450716	0.09942747180421646	0.9779988653010891	0.2627522448478521	-0.03187565133913255	1.3229077471128332	-0.9215220234339375	0.9945062521082292	-0.6534254519455123	0.2711024344410827	0.4741070667414545	0.5953218685406231	-0.8434606196965273	-0.1350618841618249	0.8261725084668221	-0.09705468720450335	-1.2413937480080657	-0.12009091960842073	0.8168558380868063	-0.14164608684010127	0.005384778217402031	0.10527899096910802	0.306837239899283
-0.43206999803198765	-0.6462812021793723	0.5024541257048653	1.147682684720543	-1.206601419670733	-0.6007747702560522	-0.32380365284435214	-0.35108314701033605	-0.7901311115430606	1.6204880290383847	-0.018519682017265872	1.5133396356411457	-0.5067216665866064	-0.1659792209439787	2.160519431693739	1.8734570813659268	-2.0709962666095962	-0.5896713668130072	-0.09799195216288586	0.07184649074850555	0.13751625704796097	0.891347439917982	0.26303371561348127	0.05388625180433578	1.2629655704704563	-0.8769103893415592	0.8825657606105594	-0.6312613478605591	0.22626392020297695	0.42881067924571925	0.6787575416326429	-0.8325057943335402	-0.15283880151588913	0.9622879743516617	-0.03677045908140806	-1.2195769001715357	-0.18033364524432818	0.7734970242442214	-0.19421179788431392	0.1119971838859238	0.11525956438096549	0.2487903582375351
-0.4034124506901405	-0.5806002211804518	0.44998315594700433	1.1532689943736836	-1.1615301145304593	-0.6116937839660155	-0.25767977768589095	-0.4197576657874884	-0.8207514677977723	1.7694772401621564	-0.09266261287164484	1.4634751273901045	-0.5545950169492839	-0.06806089899798093	2.1641640807064064	1.9844503587221016	-1.9906371625195838	-0.5920671480986754	-0.1966246499045449	0.005409115274588328	0.21959149542378525	0.8325116151798199	0.223045717653595	0.10504997530604265	1.2470277987615872	-0.8252967882623873	0.7866407548209764	-0.6218823653406732	0.19356472844074726	0.3582362682909823	0.7391914910275311	-0.7608937868393701	-0.17832710826705273	1.17007134029692	-0.05386181997433873	-1.2269543621932606	-0.27601995085205794	0.7847429286433908	-0.20416061291043305	0.2194175093437853	0.15060053647888952	0.20055142564776843
-0.35409255634218767	-0.5184059710854252	0.40835971605541027	1.18935585963015	-1.1635355720279292	-0.6672928391114061	-0.18637874324841947	-0.4443174587572708	-0.8442045088578386	1.8598032786906635	-0.14015929485687634	1.4647712423804575	-0.6207350091373558	-0.03498318645640357	2.2476288682314207	2.09748545594507	-1.8860535952616388	-0.6471280416805328	-0.25127200794651466	-0.07103146697474522	0.3535802545439356	0.7268439548675869	0.22824427505238853	0.22268733883043007	1.1761804234107403	-0.8444731032280014	0.7176959341691875	-0.6181986061962761	0.09970927431576533	0.29786209630689686	0.6832017832885449	-0.7150164512944528	-0.15759345285647736	1.3490703215456676	-0.04293423546941925	-1.1979455386656772	-0.3788203979851706	0.8213308243326856	-0.2793769562233418	0.2303176549819888	0.15498518760768712	0.1795852947825714
-0.29064950546726687	-0.33723880238180975	0.35550478165607063	1.2249504623384344	-1.0365320255623638	-0.6969295730582696	-0.12017965744503181	-0.36515991655408386	-0.9080261210508876	1.899929014471916	-0.1979467430544156	1.4756996873537642	-0.7081227888682253	-0.00884661342465808	2.318964008077436	2.147866791877568	-1.7672044066696233	-0.6832955413874369	-0.34867410954268063	-0.15059207927649923	0.44433986778524626	0.6793309491029328	0.22669664726891545	0.23668313258898235	1.1403784845749967	-0.8130177605878016	0.6943136794909863	-0.5954989470834695	0.0415961519411708	0.21777153075634076	0.6334601727202614	-0.6903386639755793	-0.08761917205203025	1.4943365419898273	-0.05165110084733686	-1.1499867035476987	-0.3667353599554336	0.7768383902125338	-0.30906129588474374	0.17330384259142675	0.11883197559003207	0.2299918912521699
-0.2112326540394025	-0.10154493635272015	0.3076736890780586	1.287590440630885	-0.9439594151961023	-0.7313913561746319	0.03584175563257177	-0.22383758211406715	-0.9536207889056361	1.8996749402857342	-0.20437851860600512	1.4379626063270603	-0.814421315303869	0.021359450218972058	2.3067768133087623	2.259462621156019	-1.6822915288064606	-0.6949272571590009	-0.41714636802909427	-0.2253461837734403	0.5472779838836621	0.5677162805201116	0.2511533421665271	0.35026716054776874	1.1056118227913427	-0.7855294920238609	0.6536590184670243	-0.6112483429946777	-0.05624155723373225	0.15152499363311864	0.5048763993386413	-0.6891811174650518	-0.12869674038688292	1.6551449765070312	0.0118578094362768	-1.142389346574678	-0.42484275136643224	0.6274980445980135	-0.38625081587724	0.03895544768700301	0.09039532793611774	0.31603386212084883
-0.08305756654457026	0.07259051457437692	0.22426857048668825	1.2715238340789128	-0.8025731472552916	-0.757046742581251	0.170403864124048	-0.15101959536944515	-1.0061005026953675	1.887844509416178	-0.18464677737344676	1.3598972260923128	-0.9282131905806936	0.07885460193428227	2.35622197029688	2.3362269517118017	-1.6022988009909973	-0.7689083202448673	-0.4785839500395578	-0.30864147707975315	0.6567257842658749	0.4527971291040953	0.2958792775386681	0.4152167552262214	1.0804421856438258	-0.7702053431044219	0.603615256678734	-0.6034170959914075	-0.19480280730986185	0.11394184273766972	0.31166972056830605	-0.554810008813216	-0.14999865581382069	1.6387369826364264	0.030721997282702744	-1.1272182866672211	-0.5082420161847937	0.5432492340635363	-0.4048363120748804	-0.05472491294456979	0.0042360725681093005	0.35646942551525795
-0.0720820168185046	0.11936327486741907	0.1607877943691159	1.2446991452984573	-0.5963836680083012	-0.7367793331337452	0.27601150516192097	-0.021243170953392974	-1.0569173939372734	1.846789913081352	-0.15675157000435583	1.3480187015124927	-1.0710724542199546	0.12921605246014423	2.3844456207212885	2.420877590116162	-1.4869948764964271	-0.767201692649941	-0.48437858561404556	-0.3811580693227295	0.7553438235608569	0.4072625697227181	0.31956354282699745	0.46087429601992047	1.0446657714078749	-0.7430274314274317	0.6305438190672228	-0.590890627240277	-0.2586287223349041	0.015294541725576238	0.16942911824791806	-0.5087633842072485	-0.18219532864929383	1.686706555926119	0.0033203805510483354	-1.1428866402607285	-0.5717264131426838	0.48371567037336743	-0.4563057538136121	-0.08555078649342432	-0.12750471800353153	0.4516181885795919
-0.024114834724656097	0.24724819690846883	0.09589421295080022	1.2324253997149808	-0.4416528868479473	-0.6810638508321654	0.42422530502699135	0.18195495180082272	-1.087478972339287	1.794939818340254	-0.10720172011290648	1.4121303566637404	-1.2150178328909258	0.12362725703873105	2.3736546694818688	2.506868378381667	-1.3647858849637626	-0.7528537805649873	-0.5076426862896056	-0.4101887356782437	0.8123074490999571	0.38941827265374873	0.39037132069764396	0.5350178389471123	1.0086678824581552	-0.7452077616177956	0.7089989489584887	-0.6395368021359528	-0.3277542198464579	-0.0672129313261963	0.0933630175955589	-0.4760991640552737	-0.17076852690349023	1.688179376731166	0.006748414746150411	-1.1659247071391834	-0.6244911909670801	0.4545716921658337	-0.45306688499120706	-0.1470943373163309	-0.18684693414378373	0.48918043412163914
0.02071481728889593	0.2415542318428537	0.10493574387995723	1.2230669060851933	-0.26954634165814156	-0.6775017685833854	0.5382624860772158	0.3733713984334985	-1.0587029043588525	1.717194525882464	-0.10098861853917925	1.4653358264277763	-1.3722883232152416	0.20923808924826215	2.2980749958096167	2.464473417182172	-1.2702538362550573	-0.7053394067784919	-0.5010524689181224	-0.39671888931757826	0.8622288557490855	0.33117521567617614	0.4029761352954789	0.5223212815951955	0.9258635814219502	-0.7909223374561057	0.8232744739917301	-0.6720922707412159	-0.32028794762982404	-0.08748979207568482	-0.033130699924731874	-0.42087006637764174	-0.20514882181458965	1.663236645164189	-0.06831354838424278	-1.1767239992383032	-0.6841939047537077	0.37938262973183534	-0.47643883194147874	-0.24084162866673423	-0.2771498391455364	0.49613720303070447
0.023715696987987284	0.26020548057894993	0.0320091876300682	1.1998688226542467	-0.12783632321625624	-0.6097246372966832	0.6033455955637298	0.5713011432204811	-1.0212225820107534	1.522116040691048	-0.130007008986781	1.46923732479062	-1.5865370621377726	0.3034188246218714	2.2404430387107483	2.3446840076713484	-1.1788004815305433	-0.7670381063066991	-0.5170529966789321	-0.3637471864168952	0.927073174155199	0.2934872559811104	0.4192250734532352	0.5410483453045241	0.8707399779815409	-0.8439931313342826	0.9267685265812661	-0.7981198058417507	-0.3432037402247396	-0.14412843038623963	-0.11759570017522585	-0.39100161600222305	-0.18313413660319464	1.6161882027807433	-0.12910196088469186	-1.1643118219283415	-0.7773774048159812	0.3357556141179413	-0.4781176661313653	-0.3363372001248089	-0.3535034794573778	0.4908162944494216
-0.01731046408163627	0.3814860470724561	0.011586383296965597	1.169278598787305	-0.00973553693794861	-0.5378303660944559	0.6838526431768621	0.7746071069509266	-1.0170558423046647	1.4348965439423267	-0.19255310338044862	1.4667999001132108	-1.71150817918631	0.3518434505586647	2.2741492410582316	2.2015015792726613	-1.1420934785035004	-0.7745671581916758	-0.5180630299938331	-0.3098811506733009	1.0063286289524718	0.2162942069619545	0.44132398926122257	0.4883566991413251	0.8500963956824281	-0.8528510675736227	1.0680404139412072	-0.8167095968042721	-0.3818098222368449	-0.12570060716182688	-0.2457415627876141	-0.36126983398801504	-0.17706568169195608	1.571412473017416	-0.2044859866459232	-1.1082657978978172	-0.799655084231204	0.33957380371106904	-0.4262260505729335	-0.4183664056813144	-0.45463717418831157	0.5323069364937986
-0.0547955955409869	0.41370399917021655	0.00838555637207106	1.1124206062254842	0.042635406337734244	-0.4853207490819029	0.7463148919243587	0.9932982183958229	-0.9689764302979702	1.2642097006908548	-0.2208802780560127	1.503569700944148	-1.8315195664048587	0.3541414020324948	2.366696586928211	1.9659261693675305	-1.1662981200793965	-0.7856025424532299	-0.5211786883161461	-0.3001245744536861	1.131486173744968	0.14449481414958584	0.45690178114257407	0.4938379977762118	0.8384540297676569	-0.9307331352900547	1.1484045210450884	-0.8267446257320075	-0.3903557913027992	-0.02623883551480428	-0.36088409407070665	-0.4185493086841586	-0.11980431966625926	1.5219719001107415	-0.23727349529766922	-1.127437652952267	-0.8304011095789354	0.30670703749185024	-0.4184648164013793	-0.4976941086281241	-0.5104679385174532	0.569617970673275
-0.14179632328630884	0.45831713154553927	0.016944487776886445	1.0105971722995304	0.09296297880133877	-0.3992970742151512	0.8377706524270977	1.2662437787040108	-0.9334027569113609	1.13961920657925	-0.3347518849094503	1.5463779204030539	-1.9148901021418023	0.39167856559265174	2.3655003050034784	1.7792442361857694	-1.2448206028507403	-0.8179138415638725	-0.499096848858468	-0.2174435213395392	1.275073103442582	0.07146678079117298	0.48026904574895796	0.4592308071247106	0.8569284427461854	-0.904758893995339	1.187966849731224	-0.8772050353186142	-0.39159634827479584	0.08725074476343285	-0.3751342210465515	-0.3914842851597517	-0.041439648605034594	1.5052760284410227	-0.2574916384720209	-1.2066557229942312	-0.8903592917505161	0.2983670822741259	-0.4360090023426941	-0.49209957676085925	-0.541660453266762	0.6061976747895909
-0.2665397535194461	0.4065065053629933	-0.0364942766844713	0.8758223243757323	0.07887404495085834	-0.3535625760732302	0.8661022337614316	1.4397932610124653	-0.9148049407842074	1.0429856382361165	-0.472700157776516	1.5235112546872194	-1.9412889495067691	0.3715886558162825	2.3534654065731337	1.5791805521051496	-1.323524496279639	-0.7938731517601048	-0.4482329489432727	-0.13825762482165407	1.4694028354395203	-0.0015436074422129243	0.4851421814142115	0.4224227895255391	0.8471636477880145	-0.9615904418347201	1.1725982226028175	-0.9127359495728358	-0.3488643025545793	0.13787176691751077	-0.3945201281541694	-0.3800676652826868	-0.10753508077232854	1.481172669444666	-0.3226712801209251	-1.3543705568035718	-0.9803273435539619	0.348668437887614	-0.4408279778432515	-0.5072736972707264	-0.5702084215110704	0.5854250370078484
-0.3629561133652158	0.283079362067571	-0.07476384215261568	0.7473814108927812	0.046792371425074974	-0.27012020542401866	0.8856953742203235	1.5887659728176318	-0.9359659360891472	0.9759096521996746	-0.5830059600563737	1.5291773311477805	-1.9285402431859855	0.36530131995557635	2.464832394617614	1.393521059589151	-1.4354779253637333	-0.7690100676352851	-0.4185308581395094	-0.11929037238435643	1.5588240177042696	-0.042982894786619555	0.4890584318331991	0.29529695716588533	0.8837928412541615	-0.9770394348804349	1.1650561950284957	-0.8421920060382974	-0.2687637207336417	0.17854873214246386	-0.365774470481141	-0.3312055682579028	-0.04990767687072556	1.3836809600399635	-0.4198515951075697	-1.4205374883987574	-1.0060269004200566	0.5003928165727966	-0.42225518055117595	-0.4624277770750508	-0.5703780716642223	0.5970418802739754
-0.507805616145703	0.3050355475089656	-0.08356118925869924	0.6406189007182949	0.09709162518464214	-0.2085696428234876	0.8075041237609198	1.7654775603161887	-0.9706284075088899	0.9011520338075314	-0.7097000669534926	1.5609670554896313	-1.8958136600258577	0.4620652746263919	2.4895695052050244	1.31625550906359	-1.5550987556066147	-0.7377208325366664	-0.31853155976639036	-0.0952783713588594	1.7000261760609052	-0.04540140846640888	0.5081820632202463	0.1546560978318743	0.8702005063138925	-1.0169592794193292	1.146978844735478	-0.8022322432657409	-0.16971383962350867	0.3187565601941556	-0.3222230075935448	-0.3271931570662759	-0.034536115384836516	1.4538726700974156	-0.4454987061488169	-1.5271398660999194	-0.9480514760581858	0.5682900228570033	-0.44601910902526365	-0.4489646674225193	-0.5751080441176314	0.6375232009417942
-0.5810879610652953	0.3503742966638764	-0.13218837878114856	0.5347950796335025	0.16992077691138746	-0.17886963343814863	0.757278953925175	1.902344776261097	-1.0082200882270098	0.8136570101268463	-0.8776418247022283	1.5050975179897648	-1.8566610370743786	0.46314345250523925	2.4939442465876933	1.1255515576139854	-1.6599579938103328	-0.7464050615609815	-0.2599796284916781	-0.03645199820118069	1.8383751830470174	-0.03236346448110015	0.5361923265339211	0.06701331038322456	0.8599240949281374	-1.0676484494878091	1.0839887751917243	-0.7377212062759598	-0.0746643841559869	0.4113650003289681	-0.30688520921791673	-0.2864361645063889	-0.02594991843925446	1.4184986676172355	-0.4863910660771471	-1.5706691879501018	-0.9887207111415229	0.6199768419123842	-0.4370887980577202	-0.4980206660030827	-0.4895925978861568	0.6308657142387091
-0.6364189557429988	0.31396654327663676	-0.18228643936384423	0.4235280158845235	0.18381934373652947	-0.15497152929442665	0.7508476763284061	1.9882841406494056	-1.0157566290432989	0.7669413267170243	-1.03462567063632	1.4425996828304097	-1.7908589859951494	0.4642019400616208	2.5125918287769067	1.0115674569267836	-1.768253628171755	-0.7372860473219706	-0.22904749711630176	-0.04672407818484628	1.964370827239596	-0.0030553479300720774	0.5988511796690015	0.0008556480505564651	0.7750485395734608	-1.1069246687839325	1.054090055733014	-0.6565339204810096	-0.057570940493773023	0.5033810186101454	-0.37643443970160534	-0.2719499953743405	-0.054293956345944736	1.340543623093754	-0.4819990257582645	-1.632121504120209	-0.9921886854337284	0.5928968265961041	-0.5071397189933516	-0.5260358045881992	-0.4448436921665201	0.6061142955412191
-0.6658279052072493	0.3462264752480468	-0.23352851077117437	0.32373701626032886	0.25675720553797515	-0.08562360533779291	0.7012527793717004	2.0339074034155624	-0.9762174356835598	0.6922778620424891	-1.1382465433078637	1.372683334705191	-1.7008685856007577	0.42417478244579254	2.5235420517594624	0.9520656127355178	-1.9033866532083348	-0.6948840336435218	-0.14966154531970294	-0.0038582971641374754	2.0976356468984774	0.03545275057552964	0.6671132505712162	-0.08097846643818493	0.7969715079376309	-1.1753854236069168	1.0224389792087174	-0.6125005994409441	-0.06843577366076067	0.537539837910967	-0.39428324356051386	-0.2701379643315538	-0.005699743804178048	1.3247662806330467	-0.4520943888320157	-1.6161492882698518	-0.9968206178746766	0.6418334434500276	-0.5243843144278696	-0.5510871645048656	-0.3060382997667729	0.577704139778509
-0.735690921818051	0.35278511008828567	-0.2794331468017182	0.25313449615883865	0.29706430517562915	-0.07491857860902296	0.6659843590901358	2.128117873870737	-0.9488490343335559	0.6798159836859119	-1.2580568012881963	1.3257739888681432	-1.5481057658802746	0.3830288157524525	2.4739259973535264	0.954778753624933	-1.9940767689133896	-0.6952474171807306	-0.012137375894307545	-0.0015580413245487534	2.1451114591148204	-0.0030272948922880462	0.7105836417576599	-0.1900211781002817	0.7347693513365361	-1.2440625515363974	1.0198371193712341	-0.5564269565367311	-0.10581577495380938	0.5763977805932772	-0.33113158940433385	-0.2500105367513852	0.025538833647508564	1.3028896492581692	-0.4749198855006881	-1.5979127042340404	-0.9850033209331717	0.6174205614990602	-0.5094058257333491	-0.563396377907935	-0.2383070003336587	0.6002935046253909
-0.7756384341041281	0.3370416257613772	-0.3332833706184905	0.15787440840802264	0.3722895134841669	-0.08519764913165837	0.710578323750906	2.1693180736246296	-0.8771140058667205	0.6149921025680034	-1.3698114586780685	1.3117049186566963	-1.3774514200585821	0.4242325556687483	2.4570490054183143	1.0004193734677034	-2.0464943226983565	-0.6567517127757789	0.07865628550709168	0.006135041102965885	2.212386804483729	-0.002919326057787877	0.7936325140113741	-0.3345581259436964	0.6761764288567699	-1.3735022976447262	1.0774015452274797	-0.5190561148545447	-0.13487482605661222	0.6282449070769273	-0.26089803123508315	-0.26148748864536164	0.01620599184282385	1.3452973141976958	-0.47452623008683625	-1.610435010276652	-1.0006264851110755	0.5883016683789729	-0.4827868463785224	-0.619034573091916	-0.10621471575616985	0.5936124134597193
-0.7515674546493926	0.3634867137555714	-0.3846672416868576	0.11431509516990376	0.469157058788794	-0.07859373382178166	0.7779072000712564	2.1499126341036345	-0.836695759217372	0.54025888396551	-1.4221639350306705	1.3320572629431573	-1.2614715900548394	0.5009666507377599	2.3783490006615335	1.036724043959195	-2.0803538032128572	-0.6263205728369551	0.20911614414574659	0.02123868524969661	2.206905167178676	0.0434656647001364	0.8904277886098774	-0.4897392631125574	0.6970910119753807	-1.4023917895622957	1.1932688003197083	-0.5306187281325953	-0.16317462664518798	0.5722787173462421	-0.216088101221002	-0.20522218564727082	-0.07111594954333765	1.376098547599693	-0.47486384481275384	-1.5013761168645916	-1.0082216236885893	0.5820322393410938	-0.43969816398997813	-0.6481555930543401	-0.0205532181234038	0.617472623821824
-0.7402756950977526	0.30063368204166047	-0.3732040609532826	0.13036163642050877	0.5712006639337744	-0.05687394167728301	0.7470008053315337	2.0475309836237887	-0.7402792616190916	0.5250564281697272	-1.473181687530477	1.2922002598807092	-1.1604923137264527	0.5992404720767182	2.2968820853305436	1.1024970962433143	-2.0964596008250367	-0.6359266485188215	0.27915778773003247	-0.07497074752103394	2.1048991256183824	0.08911487613972155	0.9309470049614526	-0.555365866867335	0.6827631964763744	-1.4938537888039753	1.2983667187221137	-0.5360519863461853	-0.16914220134738842	0.5191067873319282	-0.3061853471478364	-0.16958356971485944	-0.14846054697022062	1.2864477552725841	-0.4561934987269421	-1.428540407910748	-0.9682242255481016	0.5640907882906461	-0.3551716219495511	-0.7555025344998265	0.02353898711067435	0.620494781344432
-0.6745604917815242	0.2685913783601456	-0.3626676251230261	0.15152186374770946	0.6730309593600378	-0.05027141171866811	0.7418310328122937	1.9999444214701811	-0.6073319412355289	0.4992570093786564	-1.4145816954107846	1.2717983374252175	-1.1079578232249414	0.7189327395688191	2.222193635879381	1.2060684722398212	-2.1310195160755327	-0.5919518853907322	0.37839539431287034	-0.1006178813025032	1.9694611110384592	0.13565922701144964	0.912876005023735	-0.6932692820607113	0.6734173801061301	-1.5489114512348874	1.3977373169135698	-0.5897800334930987	-0.24759399586340497	0.4707150060963263	-0.3141233614514062	-0.10991388974349629	-0.10548604079897259	1.202227303466441	-0.4120089057215173	-1.270560280230972	-0.9460081806553353	0.5406000271231691	-0.2507801391722621	-0.8170409049265388	0.04231910436830857	0.6216706646398915
-0.6623589560035825	0.19431412882761206	-0.3623292286438054	0.17437990287973548	0.807999330632031	-0.05781959327999124	0.734639014891205	1.8937121555821719	-0.4459304076109025	0.4745876193891264	-1.3502246282126205	1.2789021807876462	-1.1004463641834508	0.8452527058953405	2.0537538856882156	1.3324278989218992	-2.1336334885253807	-0.5500282629514431	0.5330939857743162	-0.12066954006417877	1.9503852168914413	0.14169357688287404	0.9594032264033412	-0.8481381511598076	0.619980999222678	-1.6434501334387366	1.5464914346378915	-0.6984197569174591	-0.329536767728549	0.3903602134665888	-0.29563781625438795	-0.032533097049292733	-0.16358368858830766	1.1846290331105702	-0.3741040305323481	-1.145485895859647	-0.9708054938022131	0.4467808644817367	-0.16663485844690254	-0.8913193201061065	0.12272481417043132	0.6040436806305667
-0.656116414129252	0.0561901163771988	-0.35045170449391255	0.21918502572975843	0.8224751641792191	-0.05665512081596086	0.7555301145667479	1.766169721297576	-0.30816093088865437	0.4706260123343181	-1.3100821297740701	1.2293138937640589	-1.0701223147866143	0.8693919322563834	1.8853664510331183	1.3626607486992262	-2.092945038650039	-0.441968326728151	0.6232662933476706	-0.1287748611989451	1.8750965717941859	0.1298541930434313	0.9158348972332828	-0.9248427655974105	0.5532337107670269	-1.7160818276527974	1.7216357795776918	-0.7957687818640269	-0.35842546228674715	0.269406650021372	-0.30201916830369735	-0.028869811990496118	-0.16078329600948035	1.1003206439378654	-0.3673653021400907	-1.0093351529589474	-0.9815804368883387	0.38234954236664453	-0.05712506882359514	-0.9853022158754294	0.16597778196666663	0.6039059249264194
-0.6880927289536918	0.05792381400654969	-0.3332463585035749	0.26400571888291996	0.7740591583226962	-0.05148640670287221	0.6778079713186833	1.6599165797710493	-0.16986511737800108	0.47142569052022204	-1.2376152162562792	1.2401330644056259	-1.0189624898738796	0.9346215346580055	1.7192462554544163	1.4571576649147562	-2.1158773279240544	-0.38561455277180284	0.6713584351726334	-0.16579398747737578	1.8350936056401423	0.13761784767642554	0.8893598493037441	-1.0282945128915015	0.5742324729322136	-1.7392247491136719	1.8796451269624093	-0.903793743582497	-0.3988042483289432	0.22995815398169	-0.29771703711377295	-0.013001436741670263	-0.11857558990234138	1.087903809728435	-0.31410762805380077	-0.9066557809419967	-0.9118720113765637	0.35124054674162564	0.04626294125272514	-0.9451138714890444	0.17742388943440918	0.557145272840844
-0.7413807246102201	0.02788178904609374	-0.3674474753920066	0.35926270184114567	0.8136694209730558	-0.023967382188674207	0.5612944030387006	1.520636595122161	-0.06107312203587652	0.48349356428061635	-1.171205376464903	1.2227179736843443	-0.9763886095423799	1.0903301036074071	1.5130102743060516	1.5446689511456244	-2.0873986555652295	-0.34909552730627197	0.7753694214226698	-0.21841028600812135	1.739499977477808	0.18748683713538625	0.8783778520980053	-1.124455226761118	0.665565460704695	-1.7601162680725952	2.0400091540654026	-0.9383600466949046	-0.38152608767920787	0.16897983098254887	-0.2911857453644816	0.01120872210163774	-0.11334039813742633	1.0873579476314421	-0.2902313579970717	-0.8335963706398418	-0.9066141065431863	0.34685420033063064	0.1579565538911954	-0.9568311728229453	0.17255414442499745	0.5707189729317507
-0.7671408782892514	-0.038167761012994884	-0.450098892734205	0.4385314580412388	0.7920577499532637	0.006892234335014175	0.4680926811358838	1.3790177672531827	-0.05548506219485881	0.52316394928052	-1.1047853244208694	1.1886071815923986	-0.9088895472124507	1.2220228498943808	1.3347778695603738	1.5951428900609306	-2.0814080102762915	-0.27524897988066915	0.8143657076747177	-0.3202745486145068	1.7297702417070908	0.28224773567063693	0.9597106870720413	-1.1444336212496176	0.7401727312482392	-1.7504385103811824	2.119722509989303	-1.0209803323033506	-0.3060042867583655	0.12077286083324316	-0.2656486262121785	0.015302691553984398	-0.1278607704190825	1.0113174921036039	-0.2966481356440652	-0.7502045560627583	-0.9069195432847025	0.35860474082159793	0.22803118808925898	-1.0203872335616988	0.0615410961214816	0.5995717766338147
-0.7510202788502028	-0.0974686817274205	-0.5212659795628767	0.5191082401895306	0.77688117450963	0.12345818769676853	0.3285129481900313	1.1469672365234884	-0.06769565271770507	0.48584375592015155	-0.9893294392024519	1.1209098106610467	-0.8993335837244281	1.3267559346370583	1.2488423936520348	1.702295964732445	-2.0813665357494755	-0.1405699882783678	0.8422701614075094	-0.39162869013854873	1.7616542853720056	0.42625329034325565	1.0877902675514999	-1.1409660797560062	0.7820353876617017	-1.6704605342234458	2.1956100122570748	-1.074269335914506	-0.16607154837194393	0.07852174761202055	-0.31539663175143046	0.003839347896068751	-0.20330134450629744	0.9590718993224163	-0.29180076298749735	-0.7176023276019086	-0.8796726063065734	0.4138323335787481	0.26202596391560934	-1.0699172383940465	0.0813654126500295	0.6075044486860504
-0.7324532705903727	-0.22214236044896926	-0.6449969990458321	0.5792440966754743	0.7535035326643958	0.2902656602860877	0.11662537504331079	0.9434569685582563	-0.09813657674663659	0.47516328973710664	-0.786747775345977	1.0229602457073923	-0.8994820833910682	1.3165541296367247	1.102828453664841	1.7814322979215842	-2.0420111956646503	-0.043068753617610395	0.8740169863213731	-0.4899672561448026	1.8416986018914046	0.5441533716986863	1.1637998328133314	-1.0600299557320694	0.8305519070459468	-1.5688376141563283	2.2646006282065416	-1.0447561896413586	-0.06762885921514998	-0.033209543838119075	-0.38231466064080155	0.030790661260392205	-0.18532564826729897	0.8481269435975269	-0.2384903208663732	-0.6893083967896649	-0.8764023115819926	0.38893848023138655	0.24771883266733333	-1.0418319424433262	0.055059295499811534	0.5697988676533765
-0.781981653454138	-0.3172383276218871	-0.73451151998221	0.6741312849341389	0.726671939182068	0.39791007380861554	-0.08075114836597448	0.7325006274626596	-0.09517221693667881	0.5651473736647591	-0.663509747309053	0.8976116597691381	-0.8445228935133743	1.326923107716349	0.9427290787469701	1.8293439679656356	-1.976109185178741	0.15791498322576528	0.9005680843040181	-0.5288867634307086	1.9277156089019443	0.612934351941323	1.2751899110941145	-1.001455281916559	0.810773638835057	-1.4716952656166946	2.2901422685560764	-1.053875504232306	0.05684942876028944	-0.09468633869145163	-0.33104278352147387	0.008887000762731379	-0.12770508837803554	0.698802361652599	-0.22433931291366632	-0.6805898142200825	-0.8385941133483105	0.33910823548828334	0.21212289330411288	-1.03036290049619	0.11328489332022078	0.4437859678053647
-0.7928552694793383	-0.34227905543192605	-0.9015976656579502	0.7081043888590554	0.7533492822627788	0.49349974763258053	-0.1869617216785449	0.5565984606932204	-0.11659107949324092	0.5624368842432513	-0.46889298166997706	0.7812858564144045	-0.8323664961039079	1.2623390859831696	0.8604077925836323	1.79047222134422	-1.8939867134797612	0.3244090322801771	0.925117671824473	-0.4770457743458959	2.0613330338674936	0.7101588729696406	1.4505951093941605	-1.0155210042482474	0.8107060834890861	-1.3599321853204198	2.3740452072879017	-0.919023647464288	0.159594460291023	-0.11637606738288361	-0.2702289386392498	-0.0473797477034966	-0.11829255456461212	0.6414218770885174	-0.20792332132954022	-0.6228856164066265	-0.8448074565201618	0.23930244641666895	0.2191054422486846	-0.9971751067087447	0.1410258631156488	0.3833753283042465
-0.8220573904396314	-0.3509605288785788	-1.0457785996464912	0.7746268407753913	0.771589534766868	0.5920307912200051	-0.2943833398655425	0.3626891066494583	-0.11552402422502721	0.5210752319409895	-0.2965137805234662	0.711782221251375	-0.773737555428122	1.183873563876992	0.7911698546961199	1.7263600895813593	-1.7947269780729909	0.4523890930000799	0.8896837252947277	-0.4600134067536666	2.1197961452394436	0.8017660678562946	1.6130463078473731	-0.9812710528667001	0.7732688580637069	-1.2643252745838773	2.4391481459293756	-0.7832148244031696	0.28263786207499214	-0.08837418251765228	-0.29484066864889036	-0.11756217418826505	-0.10547774518727612	0.622949423453014	-0.2547060372692561	-0.699892199993079	-0.8422623740283972	0.1571322846632492	0.1756337194024872	-0.9350917586023861	0.09558598108834657	0.32573714710042434
-0.8300896045531962	-0.3088084665958933	-1.1380714325855548	0.8475206978085211	0.7309864841198783	0.7173486531378291	-0.43349012832225353	0.21679668929747167	-0.20769551170809947	0.4713963067593293	-0.21572289280775805	0.6387485192734795	-0.6991477135340254	1.1021104731474933	0.7697578033243806	1.6694737736271439	-1.6763495649166593	0.5610204976492553	0.7999328316212729	-0.4064116950516401	2.173255027567105	0.916576071738745	1.7568916080869896	-0.8302010215325446	0.7429980064710111	-1.1063423387340952	2.5183293604942767	-0.6735375678039468	0.40437585327379144	-0.07331860757575366	-0.28693998465939285	-0.23837567723015501	-0.09240034758933477	0.574641889692422	-0.2710778340508165	-0.7441329102565888	-0.8568716657979614	0.14232491023112093	0.1970089578236754	-0.8302393555380654	0.04196881304949276	0.28665373684156786
-0.846840470114501	-0.33016626095697826	-1.2282339058713476	0.8897438844084885	0.6930911256021582	0.8560222009138195	-0.5849564048526114	0.09270932159262654	-0.24686683511330804	0.42261567738586125	-0.054488773203350646	0.5910483510504354	-0.644160990585609	1.0219485631040424	0.7752598863809196	1.6176136996263089	-1.5499656936516677	0.6101459992870379	0.6767945478105017	-0.30257999487245624	2.2115889423258452	1.0145972754661736	1.9114707382954204	-0.6566584542418012	0.7200896270455186	-0.9274148368612494	2.591032143273389	-0.5613781912957423	0.48729636284354366	-0.035521530780950224	-0.23200492079522567	-0.3300299468845487	-0.13734754279209765	0.4873048647678092	-0.27369142516600603	-0.7955739491379312	-0.918133103236246	0.0923642927770918	0.1774573081577468	-0.7766616259375599	0.036953618740621176	0.1978830689278221
-0.8908280923314639	-0.43714396431299907	-1.3718553320448144	0.9759617410439978	0.6419225373865146	1.0076321867262639	-0.6165277039035393	-0.048926444235187036	-0.2709205538729391	0.3655206354990995	0.16219820775572033	0.5305751264263627	-0.5699106801582297	0.9948280638328606	0.7894977339066721	1.5320367404282293	-1.4564625148409227	0.7553156823540663	0.634745938658528	-0.1558589976642041	2.251071736236943	1.0470629735857264	2.0223647520374324	-0.5033387539340193	0.6304236092815979	-0.8175594870339195	2.6733675089657516	-0.4658265496272861	0.5705458192041156	-0.02898646218611014	-0.20062748255931476	-0.3519188922561339	-0.20447578657714915	0.3804574521040558	-0.25524149366513516	-0.7910481581932864	-1.0489652692946383	0.013576620318548427	0.12054172048035201	-0.7493409564651269	0.014022487097376413	0.11733265132992088
-0.9122027638836292	-0.442684240349664	-1.469884562118836	1.005616977475455	0.5853625784810714	1.119431282659425	-0.6819266213531885	-0.1687272815398757	-0.333829511598643	0.2603545083883195	0.34120779629662273	0.4684836906011414	-0.4865024728191056	0.8775295449496529	0.817762736855923	1.4938106845503147	-1.409165610816149	0.8419199245045974	0.5076830809553136	0.06619332449073677	2.2748849038565444	1.0709161887264673	2.1175942947451025	-0.20116496252746704	0.532123233756024	-0.711282300788351	2.6771353170820755	-0.42668164964197886	0.6579972987796607	-0.0065968351758414895	-0.09302275355917271	-0.35883109484121445	-0.25136869547780005	0.31872877696716484	-0.21417207481260875	-0.7923720895355836	-1.1179061152919343	-0.08129224323014639	0.08570086063363676	-0.6716412448263556	0.03906400840725459	0.08843041586091256
-0.9639063006582127	-0.3834328060795135	-1.5276772971892476	1.0288263030359888	0.5376224139645802	1.3002699352377225	-0.734338655808503	-0.26965764971501277	-0.3591583117766897	0.174437854226623	0.5150235209835419	0.4420064188407505	-0.3821468657267121	0.7799162755309113	0.8714576592238836	1.4212729590708375	-1.3575556360902197	0.9008159806884573	0.3893852901365155	0.2875669992900039	2.1996106859283695	1.0793894084105604	2.1276952884544245	0.10130392152881565	0.42335317236708	-0.6342707753726735	2.725196337110994	-0.2706409674544827	0.7049279210927405	-0.004791361273490394	-0.05143412569100131	-0.36411239265659756	-0.30134842909058773	0.28418656311016455	-0.14994499898732755	-0.8077268080989544	-1.1300666349635982	-0.20830833811066682	0.06742493265430999	-0.5813331297025927	0.1290181629855554	0.044055523211801575
-1.0308071113596002	-0.3730331817872258	-1.5867015262650024	1.0607798923035365	0.49933435787950164	1.407365623878278	-0.7976838621783242	-0.340701602932302	-0.3832480322131813	0.14993285944506404	0.6376126097782442	0.43727817921434975	-0.3097577312417462	0.6885695780618267	0.9006271745403833	1.3863165981295489	-1.291973464227991	0.9419810878074462	0.2703370856772135	0.5830636150832276	2.060322324639922	1.0345771558171915	2.0972753700661646	0.5139684071740547	0.3637486830111229	-0.5945842537514278	2.75992176645655	-0.16117469356641886	0.7308895671046651	-0.010922619932833645	0.0115987083255706	-0.32496929782689005	-0.3656830738879654	0.26726772598735926	-0.10421435710548883	-0.8013810005059667	-1.194555754648835	-0.3822829738931775	0.03559191225518667	-0.5252722733936795	0.2180737253218509	-0.08295795785942142
-1.0873309636363975	-0.3678168267247711	-1.5891020262894684	1.0773820338711653	0.48444129398391916	1.432330771684159	-0.8815151608193984	-0.39434130876273993	-0.3768749442801992	0.07173890122822171	0.6899364588806561	0.4365236804256637	-0.24836375460438553	0.6339121215308279	0.9486405134347204	1.3196234744879818	-1.2648286234241757	1.0418252920131315	0.1588247408915361	0.8972261908747605	1.9217468508070716	0.9854823359051696	2.070780088541426	0.9255313668651037	0.2745674486453694	-0.6054999672017408	2.721696431486076	-0.16425944669807518	0.7685863088120538	-0.00016050161147322938	0.02642436953024488	-0.3091878850665028	-0.4107832310415686	0.22092720542170752	-0.05856627279312325	-0.7733565535394501	-1.1933690578006453	-0.44968624664041296	0.007123946333970082	-0.572378296841028	0.3539214873643206	-0.05716588630139987
-1.1242505245706096	-0.3717133060987895	-1.561543863012995	1.1312641800495808	0.44979815149203156	1.5299508673294304	-0.9472012889193604	-0.4402127047109029	-0.37836404777079247	-0.017645372595082354	0.7648327135726958	0.4303740245751807	-0.18202833725260575	0.5260706439112256	1.0417404276223141	1.2857576022240027	-1.2882347564739125	1.0214116799226896	0.05187876894515202	1.206902240879166	1.8225523865456708	0.9362708483595348	2.0053261384181544	1.257191703003908	0.1583415872573776	-0.6278447863478659	2.698356400072332	-0.12124750767308093	0.8274362724613242	0.03569105159236707	0.02313030156240298	-0.263042161248642	-0.487660171983602	0.17927979543986863	0.03537761204751052	-0.7851710358897469	-1.1696800691286593	-0.42921754674258394	-0.002333628375856192	-0.6113023137322192	0.44477675785578014	-0.05528025114144107
-1.1859491273130187	-0.36852079007207544	-1.5766784532753793	1.1853763589208057	0.4121413721065118	1.7085781988138062	-1.045684639989356	-0.4699578380962207	-0.416799340766846	-0.10006617181460879	0.8205096954399705	0.43662769744788665	-0.052937994511366514	0.4534373032974388	1.099767890173849	1.2899702789008445	-1.3306429449105313	1.0702658424357243	-0.017684969987056296	1.42968612654309	1.6408435155873007	0.8648458928796512	1.9519343641707845	1.6760264921064796	0.06253843400348294	-0.7090432658037779	2.5750946927525433	-0.19669813425683866	0.8979746522598788	0.05366421167226818	0.07178835930274072	-0.23558537679249075	-0.5413510374519137	0.17416225697753485	0.07436444872907677	-0.7775626569806111	-1.1858757013585197	-0.3117600552571773	-0.060657239602931165	-0.6772495861497598	0.6921970830819782	-0.07488435461479513
-1.266792601901153	-0.38843783872716403	-1.5699384029463712	1.2299023284788289	0.36345667388625064	1.8630326357045721	-1.1237301698242146	-0.43651238400640147	-0.4800695837782441	-0.15936676182766368	0.8761851399788885	0.45073582311493643	0.002911199392495012	0.440229568242595	1.15596612256829	1.3564722507568643	-1.372305766078336	1.1255935232853904	-0.1032149022142536	1.6488322192107	1.554641047980045	0.813884956605399	1.9294816949817002	2.0956782631966826	0.044334689625991894	-0.7618969080530982	2.503229849432664	-0.2548982667682773	1.0425612662399488	0.018343330080191764	0.10649110349225568	-0.15912601143535401	-0.5787087961800408	0.14496641386322182	0.19952944415588617	-0.6501909609639638	-1.1660870965147383	-0.287093699951412	-0.046424617239347474	-0.7301452055827887	1.056646439711114	-0.07600357812722028
-1.3212647692569122	-0.42000270139229734	-1.562979163988778	1.3509835859975134	0.2947110187068076	1.9388600903432678	-1.2046079944049999	-0.38759099790874607	-0.407172167595121	-0.21036113037581491	0.9833963332189404	0.4028524180263561	0.05973312575126919	0.41775664574315935	1.1564866040237831	1.448795653519395	-1.4490285344735778	1.197695447223404	-0.15458881895182483	1.8685758649466386	1.442098275696048	0.7700329901415823	1.944390417010328	2.377961660475496	0.032431941104794734	-0.8975072621350405	2.3494178700564747	-0.2946459385155266	1.0770412687339168	0.04553362699991907	0.057664842225381444	-0.06578792766856653	-0.5913865395483413	0.15049228870667647	0.2856228775486191	-0.5263637304904056	-1.0872589607001393	-0.23500642106307681	-0.12231651641217707	-0.8179274631301073	1.2839220604697956	-0.11919540482889923
-1.3605478281495806	-0.4488996185705008	-1.5392654538952615	1.4312238920413554	0.2460960896389671	1.9228254792984287	-1.232231693916742	-0.3007531895707579	-0.33374139323628	-0.25037092381735215	1.0354098616115832	0.3602921905925361	0.11022340999834956	0.376744382120221	1.1412702234600847	1.55836813292489	-1.5620565308433616	1.2263382301471792	-0.17141492949918172	2.000216425946542	1.3798692628804572	0.7484006797821168	1.9783066060567447	2.5604340396931695	0.04667849085756195	-1.021372425767002	2.1888742108983466	-0.30995263849208576	1.1223952070627226	0.028076666730627208	-0.027169803137170816	-0.007346934680078941	-0.5624385434267687	0.13745453343500794	0.4167887999074102	-0.4118641363181366	-0.979568634971379	-0.21844949786694773	-0.1503690726246167	-0.7898766538169096	1.5574910463926077	-0.11519182486213338
-1.3581188270206728	-0.44833991656865824	-1.4822648742193876	1.486753441168183	0.20716219835785918	1.8717255838506879	-1.346793910502276	-0.20714613389909786	-0.34500866022834326	-0.2730373749463282	1.0202935314959511	0.3579690992437053	0.23547753123086176	0.31629933931487775	1.141894905837749	1.665548533066741	-1.5952965758341082	1.1993533176728486	-0.1951779355195066	2.1339828751781935	1.213770324147027	0.7257840378321385	2.009362175412153	2.782429589389755	0.014317283662738638	-1.1134935973196118	2.0179051377359465	-0.3426194171021971	1.1841218337913335	-0.008515982742115732	-0.12427991107568763	-0.02893050862999854	-0.5240556822145975	0.12420721145101479	0.4968984905940858	-0.3274300486730283	-0.8936834831291145	-0.09558190035511718	-0.1474637444442935	-0.8484402927375025	1.8734571464832341	-0.11427970366847866
-1.3597788388745635	-0.48183692070654194	-1.4331858484888884	1.5167217148370444	0.17717801270920197	1.816717705082437	-1.4342565037919257	-0.10652762401861797	-0.29113696681334955	-0.302061748173083	1.0843990258894152	0.3584702839426289	0.35489064569605844	0.2474894369670561	1.0721863490134527	1.7116964452060326	-1.6024444573746544	1.2669353879229612	-0.22916905668137585	2.212024599795869	1.1292389992127945	0.6720364212246459	2.002209241902178	2.8125771849340486	0.03920134071143921	-1.165047207756832	1.8502139774929773	-0.33869711852672585	1.250818243738054	-0.07244236335733963	-0.24405074338487392	-0.006364667458917603	-0.4318690253499021	0.11234560544862282	0.537908889805214	-0.13111889887439926	-0.8461528906547893	-0.007302025703213056	-0.10724891509156413	-0.9665376367689115	2.1371653120434737	-0.1488869305821447
-1.3363690825198993	-0.565287083922686	-1.3569908821536256	1.549131671543216	0.1411089834464587	1.7477252905606377	-1.4753972062263994	0.06650064998994672	-0.19762779417290252	-0.26596490305841575	1.112035797380786	0.3325078157006542	0.48523776775456673	0.1077281415864012	0.926482930797002	1.7906598309391673	-1.595050077100964	1.3063609716741809	-0.23160358142609322	2.3038020043586718	0.9985214352321539	0.5517172957748467	2.0173112212970588	2.773691763496533	0.05478754862438893	-1.262636972863248	1.6851556679103112	-0.39946346428301027	1.271560050571365	-0.051991607577826095	-0.35717580606939886	0.03679206265254832	-0.35209581196638073	0.11683859348107602	0.5658565920624774	-0.008311858324287213	-0.8446591052185838	0.13448180871764887	-0.04752557347762658	-0.9990100326430487	2.355478073763801	-0.16885893705022054
-1.3012504101212319	-0.6444407582696139	-1.2908728246114967	1.558006012157707	0.07920053213341677	1.6921557592946015	-1.4435434835292171	0.21438426687185824	-0.11492367575890679	-0.2136033011817274	1.249445939437415	0.3044165974734502	0.6407499981704952	-0.03892877786725304	0.7860281559290341	1.8736495614729496	-1.5641058680078743	1.3653407590751936	-0.2444206708511581	2.3326322198481653	0.9598337768763404	0.4480511843475963	2.0032463518537784	2.703437533578401	0.10156003609510815	-1.337716219807625	1.502267452621679	-0.4551938824472206	1.3337861080264255	-0.07876385617704769	-0.46744405363649155	0.051649443628775306	-0.18779108495724778	0.0630842764729908	0.6266445849920163	0.18523300754931998	-0.7891286717747397	0.2111967294319664	0.04509112123397366	-1.0192038090539266	2.5044084924494174	-0.12336401945593752
-1.2807335609108594	-0.6370627065354976	-1.2267543826283949	1.6010183814259045	0.013295509065141592	1.6819481837283323	-1.3526477564539838	0.3427022657552345	-0.01263994772763397	-0.14866053068023727	1.3907791238426646	0.24233206211991726	0.7561704197914731	-0.16923093199784325	0.6505545176351251	1.927681883858711	-1.6077566009500885	1.3048053968780378	-0.2600122962358572	2.3119278696534056	0.8125297598631267	0.34910741286074487	2.0665114053468017	2.530050992130917	0.157421356180039	-1.358703008394746	1.4248531122317272	-0.3982111322698712	1.378517382182748	-0.05588907370381356	-0.5237165085692664	0.104989822318963	-0.08768636491454421	0.013580742493215508	0.6652661991817581	0.2906259479136014	-0.8090845002663398	0.29908267918836795	0.15483454480354197	-1.0032587567835474	2.6377520568620207	-0.1907037255115663
-1.2573112423043278	-0.6882728159619275	-1.2042548621748068	1.6254103734582894	-0.020219579809804968	1.6801322031017474	-1.3301252860867367	0.43149832771022567	0.0776127188399389	-0.04028975448269902	1.5701663461135378	0.18859048034277612	0.880498634668774	-0.302981806586042	0.5003577761542549	1.9735016373403518	-1.557018819364194	1.2428197901093307	-0.28567536492777784	2.306133073357511	0.5593929013093427	0.2567086979768921	2.115351312815097	2.4245675414102075	0.23804392748236491	-1.4122209266015817	1.2991368227517825	-0.35383753359787506	1.333129384126024	-0.0874165927717701	-0.6382818871432201	0.18830335015771124	0.04089374552757642	0.042703621008556646	0.7006958857133893	0.4254047263668307	-0.8615142113526615	0.2725794536116635	0.2420460929001597	-0.98325665503186	2.764431097155263	-0.14547592696380182
-1.2187917888644482	-0.743081454387964	-1.142053359338195	1.6642217637230243	-0.04579449564551089	1.5481761851618958	-1.2958198978220379	0.45937195515556584	0.17163501148276952	0.1040590543724371	1.6924133793488167	0.15167183876581566	0.9790455580237023	-0.4056784589550035	0.3073619271304705	2.0071284117388895	-1.4808726653903441	1.2294840095530493	-0.32810898677899664	2.337489462670839	0.4398446133829504	0.17240287194931522	2.1867203018639323	2.2398637505551644	0.25971913754156706	-1.4318815385851391	1.1845273355102366	-0.2822119762121923	1.3145056152319532	-0.09495348347247903	-0.7798833871180048	0.3499382797805719	0.15697670005376735	0.006967358205297586	0.7187230855363159	0.5144155683832679	-0.9059512050574859	0.2215271330385106	0.3400545615016981	-0.9511150200541673	2.801086510632001	-0.16899177830828288
-1.1834810934729518	-0.8474266994807527	-1.0846153637587834	1.6991435439749345	-0.07499921383317681	1.447448220796379	-1.2480107740226085	0.455755216154477	0.25468792367834336	0.22578919321420804	1.7403395908769823	0.09303364382945098	1.0799963073076941	-0.5300323424541615	0.1296188470321386	2.002592257156261	-1.4210785707645215	1.099727653601471	-0.3365270422176005	2.2875153776558372	0.31958178350909094	0.05446012168767368	2.2253090901907795	2.0747728017448916	0.2971708911357311	-1.4086389054765922	1.0787450063840565	-0.21947194966162878	1.1517410430433703	-0.12805912911493986	-0.8818892532429349	0.5145454955817232	0.1841407548668216	0.04134189267546707	0.7467852467379412	0.6096368945369525	-0.9475030939929783	0.21687271243633005	0.3361293038754404	-0.9986455251656807	2.777789568002344	-0.22291344368227956
-1.124390952600412	-0.9754787441103204	-1.0006690030713883	1.620016931667251	-0.01996638809651885	1.3653552399265652	-1.2269648881537134	0.44862537431982397	0.30397730731700345	0.3342424660540056	1.7628865976059696	0.005289694380634735	1.222840760739238	-0.6277336579343531	-0.007460064421799678	1.9270487172891133	-1.322110438985383	0.9615302168380193	-0.3635934905318748	2.215560705053674	0.19808781314725235	-0.09566830315626913	2.194508782519872	2.0100863831876006	0.4160473447249811	-1.4472190135630005	0.9319516143297492	-0.15499262556981222	1.159114783051208	-0.19290668655700535	-0.9577788737499529	0.6822528108022595	0.25834745092182304	0.05398913319207914	0.7143363318109054	0.6289816989795286	-1.0145668564792623	0.16564674113915423	0.3844837559113579	-0.9848222299663218	2.8628679216704525	-0.22535914423962772
-1.058995458594206	-1.0784672921848193	-0.9748672328845036	1.5505483745001136	-0.023511061265604503	1.4093082602003189	-1.185072942657481	0.38879401346693665	0.31783010456421723	0.3720096999654117	1.7770827268907925	-0.046293850878571144	1.3546074769904846	-0.6845940946414896	-0.20746480019759916	1.888885408787527	-1.1874573011555754	0.8615878863269872	-0.41604966518882225	2.1702595281627994	0.07404685182587362	-0.234726386366769	2.129720210829448	1.9338582176065493	0.5393948965628563	-1.4894030021860218	0.8270482114542228	-0.09345952793581976	1.1620879506231512	-0.24360467383441678	-1.0051588978579815	0.881395151324712	0.2850970834057127	0.1690238268863971	0.6121682976981584	0.6529055084011907	-1.087692681389294	0.1325908728253656	0.3963304353322244	-1.0368474688330376	2.9011855608565904	-0.23239058248646285
-0.9830293680239116	-1.2251407905130427	-0.8990933394409968	1.464139142156553	-0.009976581246866982	1.4382416619679979	-1.162338318793736	0.3218285169276836	0.411997937754997	0.389375589330486	1.8142201876281638	-0.150566311970489	1.4241727123930012	-0.7704006031172953	-0.3440193123436771	1.9311553812615947	-1.0369985981973202	0.7699869802865373	-0.47287487284268004	2.116570324586875	0.04290490070698947	-0.30208184795826776	2.1117839477172438	1.8227846410029067	0.6967255716699607	-1.477767833544703	0.6789592704286498	0.04142168656260066	1.1378416166679617	-0.27333722272666644	-1.0133840674114605	1.0591497072074683	0.3208717098263624	0.20164924030510276	0.5960034794424163	0.6429073722449725	-1.1015911371525948	0.10777427066050374	0.43988457148392407	-1.0876572091389742	2.894729269939694	-0.183674328650031
-0.9542365072833794	-1.377387206008501	-0.8184424990114595	1.414864137460636	-0.03944544869067214	1.5149094116344837	-1.123586293011653	0.27421612240811843	0.5013298158525444	0.3917140469681602	1.7616721082039728	-0.26344356007923897	1.5144642868100973	-0.7723834858363243	-0.43269961004433055	1.9153432954406195	-0.9231799573025661	0.5815422705307888	-0.45477427581326424	2.038999022826394	-0.01632106377493994	-0.40120348513426807	2.1315631522030896	1.7158291080217467	0.8561675602529342	-1.4452362363439901	0.5928170561286951	0.04418201851130937	1.0913633135637621	-0.3077100846349141	-1.0149010966357652	1.2307085439004553	0.29019014050569075	0.23460064638742356	0.5319375188467361	0.6064725702384883	-1.1132934371867287	0.10368607899876565	0.4786288027818985	-1.06913921689131	2.9427821525826223	-0.17531357054023006
-0.9018954362265316	-1.513414448286752	-0.7493279021916922	1.377171167631228	-0.06033260221758139	1.5125868082260712	-1.1175776052260635	0.1745610677667505	0.5204337799797842	0.36393219944167143	1.7068633874308747	-0.3645778647234758	1.5318826814432969	-0.7698902828125815	-0.40194818917391106	2.0295574361058755	-0.7964775401264192	0.42161743081114134	-0.40500818988610277	1.9940013975543518	0.0044064103332665475	-0.4622538732527275	2.122531020654869	1.6577820036043094	0.9853645847277839	-1.397694470863519	0.5114806358582547	0.08267427259808091	1.076353431196785	-0.3487936607891363	-0.9389809486953157	1.406000595056688	0.2943165173518079	0.2508434454920576	0.47152355939813984	0.5696218287297483	-1.1407745750261504	0.07349746056221262	0.4957536864111388	-1.0436672680081904	2.943214391932238	-0.08386102135090501
-0.838380690785597	-1.6156683485724035	-0.6361967678788469	1.3372608661502796	-0.01007263552182705	1.4642611092526143	-1.1330710940128497	0.12984945699644518	0.5824805140547574	0.3105372903097128	1.5418840065214134	-0.40647627924971197	1.5412131123050776	-0.7084926955879092	-0.35363351279182753	2.0796073242037396	-0.7175031142840325	0.17135548199225786	-0.36558355617212535	1.9312619195295582	-0.049733527026474864	-0.5158705363939219	2.1289370821010793	1.4985891210818436	1.1353004998667153	-1.3421449132234584	0.4724436937247116	0.15239379413585727	1.0266125049478452	-0.3925043356855654	-0.8899114943143495	1.5887657164795006	0.2779362668042539	0.3003158891898675	0.41337466749514384	0.4423940658763715	-1.1789981739389217	0.09279299601433412	0.5468933064729881	-1.0886752902013535	2.8679243637463108	-0.02692330748882061
-0.7944653015168706	-1.7824462930001577	-0.5355449650908709	1.3322448188496199	0.04790131153932967	1.4316800234557783	-1.212643380753325	0.06429937129148683	0.6083056530129921	0.22676973538262518	1.399870664127379	-0.3963159721205698	1.5596543058470624	-0.6749521365927884	-0.3419938873006565	2.005043959078098	-0.5744393733201029	-0.018324986795991594	-0.30240436116080927	1.8865746172544753	-0.028307354384920425	-0.5719194450590311	2.0859417881885056	1.4178463895827076	1.2588945194686203	-1.3455132498326872	0.40131320090072264	0.18665387508738082	0.9842767611281295	-0.35945541016699173	-0.8453386782444262	1.7122395580491063	0.2911052810210325	0.4012993364544065	0.3889396968141006	0.41866148259040054	-1.1913950238052526	0.05650526800513835	0.5418606524491999	-1.0748034768913513	2.7893174672880683	0.09280620841358374
-0.7282459929792824	-1.871613501318383	-0.4248864323250542	1.2729206663632309	0.12125837236913065	1.3239344600743963	-1.2602856405275185	0.0887269749692132	0.6238594154705989	0.12112605823249785	1.2057710996712512	-0.4132526841006814	1.5705065104011178	-0.6816593517683819	-0.365360214586364	1.9545478814715476	-0.477728317608107	-0.20052967445078934	-0.30638449244131083	1.7885018232186876	0.0702026135013176	-0.6388033091539856	2.0109333129259683	1.320018307574451	1.3792615606197185	-1.3153169859229397	0.34927904953834826	0.23895725996585346	0.9237206494692861	-0.2530771679398092	-0.7978732562730477	1.7643622275009154	0.30322667969495487	0.4357260349541484	0.3350917004425469	0.35786078533765303	-1.2012691943479483	0.04251042303018092	0.581457524549392	-1.0745530417381846	2.722475064285866	0.11992918757869106
-0.6802216705855121	-1.9410572842546827	-0.23643602870229027	1.1936516043178975	0.17956122960356474	1.3204649675064335	-1.3382484213852075	0.1265023827660401	0.7101844239108501	-0.011293723800235928	0.988689025324442	-0.4233638784885021	1.5617764396374	-0.6562479819253436	-0.3287201569762446	1.9124865187224067	-0.407129408527415	-0.364820599245751	-0.25060631932280125	1.712045324020465	0.14724294193567428	-0.7167589293212644	1.8615762729180478	1.231466575259244	1.6441158275112273	-1.2549615138974812	0.33109103490849456	0.2914053302183588	0.8922170572279194	-0.21049074191871	-0.7434571850939811	1.7523802082044093	0.33457407402370765	0.48159090022270945	0.32242155403246914	0.34948947607657904	-1.1543314599057894	0.07522080436879292	0.5926931896499693	-1.0695655042935788	2.673883778242539	0.16514322567741432
-0.5642440002446176	-1.9944144151850793	-0.04906589815821871	1.1146770805069515	0.300017811876797	1.3437748563958265	-1.4145425216991199	0.13140307247266397	0.7103957724138139	-0.08127106368734435	0.8262209800952391	-0.45271298086694084	1.612729518026299	-0.6632331149717086	-0.33803290367990363	1.857364087179759	-0.40685953324279245	-0.48383482782545084	-0.2228587374309305	1.6754323366637105	0.16856437862408982	-0.7639944693256422	1.7853389147498757	1.1775853892571408	1.850845791615321	-1.239635845339802	0.34029875194755227	0.33063259809591555	0.8814495739667059	-0.1379225369136686	-0.6573908893762088	1.6909065319095418	0.3405610416666693	0.5282726333808027	0.2745483732965698	0.4010597511993895	-1.1883331714606349	0.06826669533333427	0.6105185915592131	-1.0741035313598348	2.627612935023466	0.25823644379100064
-0.516501431214156	-2.0224057411058936	0.14516310602404175	1.0474408043359749	0.3891005800559307	1.347060043089711	-1.4499803098296868	0.12367849260093315	0.7582305446065769	-0.13203443600311346	0.6707056121695478	-0.4080780588291247	1.6469043208269525	-0.6941493633615659	-0.3398387197281888	1.8428465455159653	-0.4630934975771421	-0.5535957967658651	-0.16509349877112559	1.6453832936492128	0.21116780891481213	-0.8157546814369517	1.7074191781298906	1.0044665679789548	1.9569653119135393	-1.1656808969034094	0.40681287268692284	0.3777076117441514	0.7634909270756101	-0.0964052735570459	-0.5850529910068741	1.6584460055647188	0.27877985037088776	0.5074753161040954	0.31689706385496763	0.44576966031384835	-1.1248862636752184	0.04545593622556408	0.6413859379385247	-1.1335143130695244	2.5157145088690056	0.27909805572896856
-0.42513434647313303	-1.9834907539954691	0.35710553159228786	1.0051063364087471	0.49130251250075274	1.280674115431659	-1.5194356136442195	0.11499679933098625	0.8011302140234436	-0.13264573091076043	0.5464989025539875	-0.41953032245321714	1.7109291469801278	-0.6976574025377821	-0.3248683384407515	1.7449896085035312	-0.448399342041321	-0.647162467489319	-0.13006678789584872	1.6179013977656933	0.23122144157547736	-0.8457894659625346	1.6663381738157697	0.8358530351872441	1.9816695109993372	-1.069666762862612	0.43856572926030546	0.36961024340093507	0.647879170311241	-0.01842910818030418	-0.5887820749011228	1.6195550993470373	0.2703094894619842	0.4754137125907613	0.34770972215985096	0.43828329304423075	-1.1342802372789318	0.06845352933681412	0.657559314602498	-1.1591643787749388	2.4649696092240827	0.24006676884137423
-0.3099332924887473	-1.9474094083563116	0.49310190450822355	0.9704471011254874	0.5687231018382629	1.2442723950697996	-1.5579669671730834	0.13221456097829862	0.8098596450660696	-0.10592915306381671	0.3992972965735565	-0.45151941174253124	1.712941943666514	-0.6764278371891154	-0.3888769781024519	1.65067106688603	-0.43273597529052765	-0.6437717803296708	-0.12114427137367442	1.5598055612170691	0.23063632721777444	-0.8537752700086102	1.6125719511646168	0.6386924125673182	2.041737036222	-1.0612167559748344	0.5138064874366431	0.3671287280269432	0.5298402670738422	0.012353113128089939	-0.4883820833584852	1.636827792468462	0.23771643977385196	0.5343020888386255	0.3128238135138219	0.461043689302429	-1.1156987708837531	0.07619225613347502	0.6480669993153046	-1.19460409078807	2.351530287703974	0.22717387830785918
-0.19782524437482532	-1.9109927573704286	0.6884924353783337	0.916117957494445	0.6830465104860891	1.1845800025447542	-1.576683318433717	0.06133325965543403	0.7446918554295145	-0.01937228612654507	0.24823461355820697	-0.43472847981535506	1.6684665916999257	-0.6837037475738901	-0.4402926869490938	1.604525178855654	-0.38272889945890204	-0.5777976503559591	-0.13205796468386008	1.5791057346111503	0.1953155201032478	-0.7703688738777781	1.5372240729157547	0.5010781056745639	2.0276907119792287	-1.0802897355400474	0.5523125475818726	0.43461976986705786	0.437019494442036	0.06938951589591538	-0.37536042972303696	1.5458803697551349	0.24170687845321243	0.5047471984973202	0.3612735825805168	0.4548883828171314	-1.0944202779290986	0.04690935734672051	0.5647419642249049	-1.2689954682069398	2.159887493118597	0.16114927802497858
-0.08079108865189323	-1.8311767437882047	0.8169490847853043	0.8669989802112369	0.8223745667966622	1.102482654237165	-1.5793286322255307	-0.04030874023881567	0.7378011931593474	0.012886034353571116	0.16272441329047538	-0.41516358862299374	1.66453940172071	-0.684180373713857	-0.5324383657588253	1.4963980397214176	-0.32403221004002675	-0.5064014682484042	-0.16233896347119167	1.5650239585831585	0.11764811277947607	-0.6281955833301986	1.4441453821422237	0.3496635245953506	2.0387305869401167	-1.0968226982327303	0.5756593338020225	0.4845116646744305	0.30145804824326083	0.07318836369950568	-0.3345698442299618	1.4297687792282978	0.23540841006020669	0.5005781347791791	0.35914467978104525	0.41114757936143287	-1.045169055036212	0.05991500274422292	0.5112143719870633	-1.3621421888259646	2.0509586271274642	0.08068813701075334
-0.02318646008446528	-1.734010234970113	0.9592345178133966	0.8077840978879512	0.8277885448552308	1.0515364925990822	-1.627676576980774	-0.17822334929828051	0.67315951856279	0.049168153181828746	0.10272914195400702	-0.4292247364453895	1.6587008003696826	-0.7439940048605118	-0.6079380547892681	1.3699279195831164	-0.2820351041860839	-0.3781412324461632	-0.2653745842164758	1.57983534701027	0.11427759518421401	-0.522728066119474	1.3827366514198958	0.23123170052190037	1.9834765494214655	-1.1241068676913542	0.551101376446576	0.5930737935140588	0.14352015989112926	0.1496800023769644	-0.3067787346618752	1.31236889894686	0.23152982679770817	0.5388520930659966	0.4085961464249742	0.3900012313798317	-1.0201597119052572	0.12320273348629618	0.3967715240421848	-1.374012252643072	2.0682921833617165	-0.01705792744380245
0.05856697019071142	-1.6374289540516114	1.0889828227361353	0.7127749422546946	0.9332636024377651	0.9902124253215303	-1.638967479118407	-0.26982566397724755	0.6206755150549788	0.09837782663625974	0.0705735035665268	-0.42581547847505796	1.655513126802651	-0.7582400534445256	-0.6352557163857431	1.3833591472942355	-0.23850850396399936	-0.2677475961457186	-0.3527034646690028	1.5442442483102536	0.13288432838152633	-0.4130524517971227	1.331790500519538	0.09172130840103734	1.9064111944962938	-1.1569404053210663	0.5032571971521556	0.5845490945004957	0.010262314032286534	0.1589172130054924	-0.2685282553227507	1.2478840911453069	0.1465361406544811	0.5581453691708308	0.4236079880145896	0.33900472529259934	-0.9808402160814824	0.16636782399871733	0.35574729495649204	-1.470830793681261	2.0600902521240902	-0.08787237370317293
0.14764850036229174	-1.5490897809530182	1.2168522004350784	0.5995290690694113	0.9944725666174128	0.9504351996526121	-1.6105328093159124	-0.44567525579735745	0.5579132598776068	0.11085021467132686	0.06488381837467386	-0.40232152750506955	1.6058651358454685	-0.7812396242332715	-0.664847127436437	1.3667381769485842	-0.20047043794127067	-0.17050284651073125	-0.4281903989716652	1.5895848068133807	0.08033560188373642	-0.26202550465471547	1.2734780405046229	0.03582721726668467	1.7930270787000862	-1.1824900830702425	0.4810409823433913	0.6182811393280907	-0.06275578998997719	0.119569085909315	-0.21628529001924676	1.2559070904155945	0.06693051136526018	0.5952209596939794	0.4895441020292841	0.31984814114045623	-0.9815365726207889	0.27472941968190884	0.28947689003981114	-1.5741875423586107	2.044194460463298	-0.07975340634082688
0.18723350195162752	-1.469764718435496	1.2550993375229376	0.5100675753725732	1.0350366763421213	0.8324818598028232	-1.5747628453137446	-0.6047922417455147	0.48347493435348887	0.1853299333278046	0.09961876431762487	-0.3941204079640782	1.5327821282193517	-0.8411857432896246	-0.7473167572087108	1.3415736199873234	-0.24501925059181612	-0.14023771547206346	-0.5652168075344898	1.6754220368574284	0.04106269019290176	-0.1517285862673726	1.1875174454659758	-0.06244431515333269	1.6585139966578446	-1.1444768000477987	0.49429936215487114	0.707597153718812	-0.18947994700862278	0.11913495521623352	-0.11667769590819574	1.207356289929614	-0.006076431184345482	0.6574216867772902	0.5118194013774255	0.26363909154259224	-1.0444363062537498	0.3109833247827365	0.2541019012669665	-1.6656200550757922	2.0242098362180667	-0.12555264155815832
0.19364025040393754	-1.3739661131273881	1.3393473709807282	0.43469322076073436	1.0757495403899437	0.684427029482849	-1.575448758720919	-0.7484505304546982	0.4706283810211212	0.18830547250694718	0.17396605003431245	-0.4074699775269767	1.4622121842288844	-0.8689514928943021	-0.7873269816522664	1.327865468875434	-0.14447995601084168	-0.07189572736870078	-0.6631489266127331	1.7973652737635857	-0.02230037752792107	-0.05239791859890314	1.1061521698326322	-0.213489557082036	1.5137813764745807	-1.099801072290218	0.4769817558503039	0.799892518046963	-0.2671085638774259	0.09415213315921071	-0.06616188594299557	1.153378733258099	0.04430231047079898	0.6523416127551483	0.5340197373895723	0.126288125202545	-1.0748759656963087	0.380933663823245	0.3121159183595948	-1.7350244870953335	1.8850295239563515	-0.1376683389054963
0.18433368556880902	-1.2871478210444471	1.3685153209175813	0.3852700201438658	1.1128906348769279	0.6117623859315999	-1.5814062284410402	-0.8969947475185294	0.4314124174345385	0.19348945268264792	0.2769124747938247	-0.4291522916106432	1.3048849380078817	-0.917183462770064	-0.7826674112399004	1.319537905283649	-0.026725802652814303	-0.02443537660140513	-0.7799627795964925	1.8956310736409137	-0.08502441431008	0.06814987446981577	0.9914889395396133	-0.21763007751404392	1.3407339290444267	-1.0410392331987741	0.4696693916938283	0.8856688919157666	-0.3178951967337814	0.1404662150588564	0.043898498750852735	1.1090847713234315	0.09478174455796692	0.7080703577952951	0.5489188402755592	0.09932372959486888	-1.1377507925812922	0.43422359801167565	0.3090981789488887	-1.737490163269132	1.7040797242287564	-0.1389177120716645
0.15732535013346097	-1.2770993334919127	1.4152478746978532	0.34519372810980703	1.1046555168021777	0.5075188088552226	-1.5681771652514036	-1.019836007796194	0.3735961394199791	0.16541430928324133	0.3428057942190962	-0.3866850788927191	1.179530743506044	-1.0652100924922876	-0.8152844041264682	1.332403647566977	-0.010773191474745512	0.04262405887010336	-0.8722847136286014	1.9557473357986406	-0.14811535120863792	0.08048448872208724	0.8600311330882551	-0.25701331565350793	1.2385952803249851	-0.997463957318315	0.451713112719042	1.13044913919302	-0.3070809725470735	0.09598876811727874	0.14961542179425436	1.0011079108471752	0.1481002761173163	0.7231192029156193	0.610713174033741	0.12018474884793587	-1.1327499563591619	0.5085507858317426	0.27755951529334094	-1.7867764526622323	1.474276231256884	-0.09513126763626471
0.11466634756612933	-1.235742042715418	1.502906098674982	0.3113425915594825	1.1218733537579346	0.4192698370936719	-1.6090364992910182	-1.1474461147667914	0.289247112630726	0.13909449888610284	0.5293509271291323	-0.31173816953715067	1.0755614949740435	-1.1777756194242117	-0.7817710717219521	1.3345257992562862	-0.006367196288312405	-0.010693103745132743	-0.8796338449209623	2.005245041936864	-0.20264453094294743	0.0829914637668249	0.774367120565358	-0.22020309067476246	1.1133558210262178	-0.9420581808349201	0.46561166499673934	1.2578918025414392	-0.2718013018406664	0.0777118169211654	0.17171741518285816	0.8754415154922446	0.2081554626991425	0.7014064784665824	0.6761449078713234	0.10878446895363832	-1.160701625254543	0.548442680688653	0.25949315813003565	-1.7619163233707993	1.3030753398160448	-0.09799714426118365
0.06025688379326166	-1.1762097790998332	1.5516715116229485	0.28750000879501664	1.180968474873097	0.3226226406218956	-1.683455417874859	-1.1661405953380677	0.23543230881780813	0.07312110813992628	0.7627913501520759	-0.26516188680424807	0.9699752500719617	-1.2942681918191608	-0.7649336070806569	1.2867322865700772	0.029247572381879288	-0.0009361920195762596	-0.8967044079757758	2.003521082337087	-0.11726123534881885	-0.04839269917061843	0.6920192720176781	-0.23056193812043482	0.9672520202620198	-0.8691475745559749	0.43939305565930287	1.4285762113342308	-0.24922911758554833	0.08204868894517162	0.17337917075838422	0.7848618407084624	0.1481312984144246	0.7493717589558371	0.7165086504096155	0.10747005360387751	-1.1722423540530922	0.5933765420370583	0.2552973360668429	-1.7436912751273597	1.1828700316766132	-0.023135160204972388
-0.03903614199974303	-1.14268991727651	1.6499439641664098	0.251806942455452	1.198024707001388	0.2579014055459248	-1.7791152999378723	-1.1739065307401326	0.17621324457442739	0.04139173869475025	0.9418941007914098	-0.20318242681507828	0.8262055960065144	-1.3529389820208002	-0.7827790177168433	1.3165596820306091	0.047475896232646496	-0.021442868546441046	-0.9858717935139308	1.9269023945641741	-0.018316043450048246	-0.20607788160039756	0.6457533224155598	-0.23420894246747848	0.8053519984079524	-0.7680447565216684	0.429305748337776	1.5726562947092546	-0.18637982848889006	0.11398270223432258	0.161353848919293	0.7212138417579214	0.12078607232476028	0.7592903133948277	0.7888277106702285	0.09819761005928816	-1.2052773482550962	0.5910507705562524	0.2608874461287981	-1.749143967746824	1.0330470766497712	-0.04974876081355737
-0.0871380551421715	-1.1347457598310122	1.7167490050155003	0.24860437206865438	1.2480327475638306	0.23779302324265889	-1.8378023676310373	-1.2012100850615828	0.13482521177224466	-0.02220037559994452	1.0983291644257345	-0.14582048524747426	0.7585079377368615	-1.4401331332338068	-0.7849145378990983	1.29406550665796	0.09305898662854598	0.08950066267304835	-0.9693412482710448	1.8038110527310824	0.017133231648959107	-0.3029031772548606	0.5715442471987828	-0.2300548710347819	0.7017789326015796	-0.6379528050592689	0.43905808595444895	1.6887640403643318	-0.12155132292819068	0.10670478674947145	0.28069823140516015	0.6852449949563403	0.14417420406039788	0.7436373840959248	0.7957794412280077	0.09298526291040674	-1.2096139615143269	0.6107650324799371	0.3073063257952795	-1.7801983263701122	0.8505779176925431	0.039662327471434354
-0.13479241921845078	-1.122148240120082	1.736214031949975	0.24633407358232778	1.1601873271901737	0.1403593997206021	-1.8589993942793732	-1.1829110543820431	0.086266339040922	-0.05503380302259706	1.1621794623119446	-0.10822404433291637	0.6695303965145323	-1.512693800158925	-0.7674696317556922	1.3078410858980405	0.08079760833710725	0.17880240919782842	-0.9931409221674874	1.7743054246206893	-0.02333370696829628	-0.3969451165074519	0.5378126752889696	-0.19592041421000303	0.6134734772055249	-0.4486661981552838	0.4649051809394858	1.7944082929182241	-0.03477765174174002	0.06698902922068839	0.2753259294561702	0.6330916841844801	0.189388206940772	0.7134884612333118	0.7768679957113724	0.08815491489040907	-1.2260330576032423	0.5844940736063464	0.3220525022663632	-1.7589366482865973	0.6734777022778005	0.02542479912453599
-0.2615634866333362	-1.0870283403159653	1.7956394146701868	0.2475648689733473	1.1080414299945063	0.07447494126780334	-1.9640971186564784	-1.120083297376751	0.05165305897071896	-0.0731185760658429	1.2395172140531714	-0.08957902041794026	0.6161459591258466	-1.5403525094426136	-0.7029073774656562	1.3771426533954572	0.11790599860289523	0.27881614138634514	-0.9739902905037694	1.7022939747214854	-0.02053561708710384	-0.5596337586050134	0.5521650311279956	-0.2329153493358606	0.5688354550040087	-0.3504031748603945	0.477555330504876	1.8905424544264915	0.05516099157761486	0.039084945721337076	0.2733552915194925	0.49545863577089344	0.2748411013667244	0.7214174067368719	0.7295880882428081	0.06361454467626235	-1.2105446737755332	0.5364107126202144	0.34670482284925364	-1.697918833671758	0.5843681479385363	-0.03175742733206745
-0.35580119308383873	-1.0704596312863888	1.897525816635745	0.24123016528538202	1.0070199158901718	0.020219248837682	-2.030364987664474	-1.0272063943698462	-0.0014037816758166643	-0.18303974761856187	1.351210927354607	-0.002932266203737266	0.5770161279906734	-1.5886976190382338	-0.5599112301123006	1.386986476974569	0.18346257475714628	0.3755008978650435	-0.9268942926466931	1.596937934019603	-0.015823756609594047	-0.6892354103050201	0.6170948457714684	-0.1977321099727439	0.4532245810950302	-0.24183332208986363	0.40557909012339943	1.888974945577944	0.1377472965814803	-0.013467322774907428	0.23234514535648326	0.44548548161619417	0.30312179965088376	0.696644761126669	0.7175950313822695	-0.0053116018209202085	-1.165137349303653	0.5116781715813497	0.3814106466807728	-1.6358689361236827	0.46352185159306475	-0.04478796772012165
-0.39576028058770807	-1.0472710875202647	1.921303168339842	0.22825954668800405	0.8858845500738906	-0.02164662533295149	-2.0787262957396626	-0.9369303386869337	-0.04537909548039406	-0.2719010295029749	1.4439425738463125	0.0786986950036913	0.47196577306029674	-1.6653794503993233	-0.4665471805959417	1.3977608087227151	0.23596932570627888	0.49284598473049784	-0.924045309787059	1.4676835803832948	-0.006375813893643117	-0.783216552259757	0.6505207335083965	-0.10427909430961502	0.3441085652910788	-0.15652118191504188	0.2935854302851283	1.87283449109573	0.22412860340822977	-0.06678307214861846	0.25141452771788975	0.4330697828119818	0.2633751780893601	0.6526829723434853	0.6988528547565932	-0.051642854806252435	-1.0903205755918202	0.5319767362963442	0.408264426207882	-1.529151590429395	0.4241533399671056	-0.10552991649433238
-0.4684625186621439	-1.0385629319505296	2.002746644840734	0.17875497270115678	0.8322099945233143	-0.11988765707635733	-2.121055499041475	-0.8393411807654501	-0.14778444621840242	-0.35454610742842674	1.5065645463753143	0.10855260432279137	0.4146077271219	-1.7180124256031366	-0.3956776490209224	1.368409584884154	0.3317358394673054	0.5607856498818223	-0.9177095452528821	1.3883097611785142	-0.06240842376941441	-0.8710377657445145	0.7013851540655387	-0.0369785497751437	0.3001672703650021	-0.0685541168376063	0.21421244791120686	1.838560934051743	0.3336493667283263	-0.11777481364789244	0.19442767820929735	0.39585757296815627	0.25210299157849436	0.6527309346320223	0.7112490773049531	-0.1113876967997264	-1.0595258982027025	0.5630149391282389	0.4881628300864517	-1.4932406103738969	0.48514792372632787	-0.13281144325087715
-0.48853018571362394	-1.0126270189111026	2.0779468985707448	0.1247531761575453	0.7934238299576488	-0.18214111511229641	-2.236368047335289	-0.7507018345043585	-0.1977869688586761	-0.4208870985579193	1.618247388569084	0.10762420757673485	0.2971669546146264	-1.7216909412081285	-0.19971411402117836	1.4016963089851733	0.35765041653450336	0.6335570920492686	-0.8603087630587398	1.3896940222819814	-0.14510257446279967	-0.886626178770116	0.7503731797564019	0.04546485935833793	0.24646032310157687	0.031187222227840365	0.1806084881616233	1.6865382684796422	0.35823004422143156	-0.07710029929248967	0.23602468796328663	0.31346599335589315	0.2043225636834114	0.6377761187523365	0.6750051434931665	-0.14716072949681194	-1.0369757415456176	0.549508031424434	0.5923712153784016	-1.4471906476935983	0.49555309267614484	-0.1573919299527918
-0.5496019141417827	-1.004513874686088	2.115996794733486	0.0754935564040162	0.7711208602150634	-0.27523296392434105	-2.20892604292749	-0.689649792949881	-0.2176853539143088	-0.49995910249109876	1.6911002813136395	0.09295605500671879	0.1526825440211721	-1.75227405860011	-0.06244570406993053	1.3874854198218212	0.3576757321547679	0.6420481540353828	-0.847044992233686	1.4605487823708472	-0.22412861079984442	-0.927935573477383	0.786199124876236	0.11623056517072956	0.14461939323235495	0.07356665970773	0.09734688967610813	1.5327001717411117	0.378347866647991	0.029754695416340394	0.25245384208411126	0.22342530889802795	0.14662121048059162	0.6317637265258336	0.6788906358518988	-0.2343548477004173	-1.045560883349574	0.5382370362675895	0.6286266944308515	-1.4746420111614493	0.5278389909844665	-0.14211850290489897
-0.5445577034191459	-0.9964007304610731	2.122853457258318	0.03318830133124989	0.7037871379759909	-0.371528075032498	-2.17039267482778	-0.6540693942343893	-0.26003983211822623	-0.5390341954649313	1.7083216531866197	0.06383339231502909	0.02883918950121376	-1.7422129998831863	0.09105272902050143	1.3639207438473868	0.2951666180501259	0.6105583694751231	-0.8347645871772643	1.5102204453569394	-0.43028134167746995	-0.8627603515493627	0.8243049601262875	0.19082626793527316	0.0877771981458364	0.0393331962616561	0.07886138879254918	1.3904977992308636	0.39310831738630037	0.10362180292921837	0.2750840653381023	0.23109065247125632	0.20097433166788276	0.5890099057691168	0.7136385196540964	-0.28174275347582756	-1.0581804743921177	0.5259720501908627	0.7022092976266967	-1.4391108873571854	0.5444145358961291	-0.15594262804700276
-0.5506888899037097	-1.0213316168644266	2.0864794984995223	-0.001814296208384371	0.654404823949989	-0.45254867523119247	-2.1337550178943854	-0.5996270151560986	-0.3131385628785637	-0.5563537122280074	1.7065449408426498	-0.0007640277127751282	-0.06110719773896876	-1.7466156568859792	0.22235251759023988	1.2847131873258428	0.22857037784833759	0.5926102828088948	-0.814842818967295	1.6344264973312963	-0.6217999861051083	-0.7586785129613246	0.8261694732348346	0.262884863633738	-0.0007756322261945669	0.035097380007204804	0.08225960595897644	1.2466333333352473	0.4180010797308005	0.15230496536141896	0.31370811098547485	0.1560873944171645	0.1731293254914429	0.5519454765271096	0.7783534165912264	-0.29119430914656586	-1.073390109123292	0.5923199518031129	0.7998437964174153	-1.3638706502179097	0.6110579571345791	-0.11846007213842077
-0.6398075684486686	-1.0724856938323857	2.047981813427531	-0.0408749040037257	0.5916983649701812	-0.5743953849546982	-2.07446264840748	-0.49047107157213254	-0.3245894956511365	-0.5322648790452217	1.6971299027479667	-0.08672549021505975	-0.19840478109230142	-1.741005861599983	0.3710472219022545	1.2428227352731116	0.0922113550264699	0.4526423522000639	-0.8017812770347732	1.7835236690908434	-0.7490424553685644	-0.6859526626826135	0.8397746626193614	0.2969789649834126	-0.0838164472502769	-0.06378061750484558	0.107022875082731	1.0008659307988803	0.3998166824849802	0.20469837082754827	0.2645910495984066	0.0431866964890532	0.11594533344625871	0.548227469058697	0.885558958911448	-0.24373216352463709	-1.1281486914808538	0.5002856776199682	0.8900811308842865	-1.2568995095134954	0.693588692076051	-0.1226141702477878
-0.7249762263547048	-1.085778727551644	2.0580154324665196	-0.09925093624537527	0.6145083347039417	-0.6624922650631939	-2.05564905093414	-0.3783336712737529	-0.32763277465376156	-0.5128091888686075	1.7266400186514583	-0.15680281561971982	-0.32787780369737207	-1.7401635074813289	0.47408813425329815	1.119945787977223	0.007916479930678955	0.35598838769478147	-0.747278368201755	1.926461156202943	-0.8085416889631605	-0.5638315420998059	0.8758270994200291	0.3089193981352213	-0.15568398882436182	-0.20316183698705842	0.15837577559687172	0.858110660663281	0.3728642157100909	0.24851326603392013	0.31357086911879484	-0.07066575756252416	0.06691895827967684	0.5454191320202102	1.049578290526314	-0.28765315154373866	-1.1485869365801684	0.584147282478795	0.9615672873100947	-1.1971337226531715	0.7850442444432232	-0.12359675703763613
-0.7410056597373462	-1.1967825853998577	1.98513752071052	-0.09601361071764082	0.5987915621328879	-0.7672773170748386	-1.9744307638803378	-0.2403152281734124	-0.32222651945597447	-0.46577512720885206	1.728077420665213	-0.2554509875649743	-0.42444980076282784	-1.7478166603772813	0.5534918410985529	0.9732376148643149	-0.1284236477431276	0.33077148275741614	-0.692914352838883	2.049339580604884	-0.89387587923868	-0.3933641462342062	0.8978732279237741	0.35754398597793047	-0.2996509860125081	-0.2538531696176515	0.182783753352428	0.699579798100283	0.344893894638443	0.2913972976433192	0.3709662993754474	-0.09592902458792606	0.015278589691572139	0.4193379050419397	1.1448966896694839	-0.31055304016869223	-1.194828830685053	0.6760417997241323	1.1095783574350127	-1.16960025878632	0.8659882666479868	-0.1061237086011115
-0.7243319622946547	-1.2784200985844534	1.9270597814919685	-0.0774178586576881	0.6223732403488744	-0.8570245820392668	-1.9487143833002627	-0.19053784987477596	-0.3607763663231009	-0.36113524245298917	1.801733018430437	-0.40648238039990015	-0.5049934157373609	-1.7504994520661046	0.5942646516728456	0.8937327673460571	-0.22950573076777872	0.25639720043338976	-0.6208975329943456	2.1341073046425145	-1.026290025359288	-0.18982898455282965	0.8823689875834724	0.341087904991813	-0.41426201013480934	-0.3485632202570075	0.2132934965703846	0.6341647042234173	0.3336577976980391	0.39530424640687534	0.4234989594955197	-0.21457806280639113	0.06530886390730531	0.3793550219259495	1.280011151909147	-0.2941024568841002	-1.1895499551441802	0.7721583968833234	1.2320322451652017	-1.1523097244140783	0.9404636222407905	-0.03152438278650841
-0.7905062261862617	-1.3422926542213132	1.8682126818233058	-0.1097447737471163	0.6034105255672446	-0.923742382558918	-1.9167347019592171	-0.15409769144970084	-0.37142417284774576	-0.2729176512893011	1.825266221300413	-0.5083686543344029	-0.5354319301483252	-1.7542416751254482	0.704330261693471	0.7496125439862457	-0.3959896199397286	0.14223369581494333	-0.47734990933600574	2.20644151945821	-1.1148692698028215	-0.02064585204222722	0.8800303692701477	0.27081306456964005	-0.4793827059023572	-0.43622448736221486	0.3500756930879033	0.5525869895814083	0.27879870536443857	0.48543217314022746	0.4912051225024987	-0.35004365128239434	0.15198625006394187	0.31825676404620434	1.3765504464588516	-0.18587586540955503	-1.218761569955897	0.8734010216600037	1.2368076815609659	-1.1858764715837062	1.0676411785839242	0.016922529161638673
-0.7619199247585764	-1.4129913863465509	1.812499643069645	-0.11863374859295059	0.502794548717698	-0.9829342929196467	-1.8817159925306413	-0.09788761079130484	-0.3819010587994135	-0.23469384227317555	1.8479648744908972	-0.543378328984841	-0.5522191514996211	-1.7565658174416228	0.8220846279214907	0.5984577831101442	-0.6067780314129753	-0.017488911403523044	-0.3218134457937743	2.2179525542054757	-1.1751173925960408	0.08729684362721477	0.8796944500613313	0.16225994704619962	-0.5366558905518748	-0.5274804002793391	0.4669991022327925	0.4714116685414485	0.19264724669137895	0.5279141454352375	0.5477963654222398	-0.4684821850645605	0.26272682800227387	0.20605535766686303	1.4422313354887384	-0.2940703169969335	-1.2349648935960136	1.1074879245741158	1.2300816673542923	-1.2313872142247015	1.110905304221896	0.12452152877158414
-0.834528117329015	-1.4764263551648715	1.747636055884715	-0.10323027013004116	0.4476030495396678	-1.0223671024456777	-1.81782052052396	-0.07358259954811708	-0.39056493365377465	-0.16880368384675332	1.9653530716448415	-0.5555154492471231	-0.5133599495762021	-1.7236992597181922	0.8399234119231076	0.4107512839482606	-0.7471588552591029	-0.18312512030413053	-0.15674511229714488	2.1702602408313507	-1.158211132903568	0.2283178143933108	0.9067835887587989	0.07914615557325437	-0.5588890998466581	-0.6008231916740797	0.49857324265699327	0.4304545489818408	0.1576031335728227	0.5429698370852098	0.5900009500517859	-0.5186133380021624	0.3832101056303977	0.17949424033450972	1.5297455758411247	-0.24667553856024851	-1.290069589415104	1.297240677774971	1.2452292847380302	-1.254951741229059	1.214378551306225	0.26405898424963875
-0.9104718650370589	-1.498141156332788	1.6937909272422034	-0.10720718505689693	0.36098421413324744	-1.0393883176837488	-1.820809472136169	-0.0625451250992447	-0.43859902764553926	-0.14353711658985696	1.951402914897131	-0.5438572945696458	-0.46198526731446476	-1.6610335402216116	0.8796814871084946	0.17146074863866062	-0.9059741906035989	-0.16676865353087766	0.02600039981843847	2.0198273906039486	-1.165078200666544	0.30205247784214617	0.8959599765371609	-0.031202266682153035	-0.5510303444115385	-0.6520584963473955	0.5994146026286243	0.5005096378164249	0.14447236148555115	0.43515900325160495	0.6203798517301848	-0.5260120604197993	0.4846157718417408	0.0930419225548467	1.57933148699045	-0.1195107625146002	-1.2674728145526337	1.4993212148245871	1.3292147924984752	-1.2766676364508942	1.3232521513257791	0.338859942982553
-1.0487202544097385	-1.5763606895506288	1.6235910006236285	-0.09820050613375841	0.2519234547932373	-1.065089553452124	-1.8390892083352548	0.01055374286695419	-0.39800589993857566	-0.05490206366098571	1.9225769101124854	-0.5170128408186233	-0.41514624595517163	-1.6852364740370063	0.9331194820659914	0.0209094252324858	-1.0469074659195212	-0.2642067104573596	0.18419861782254626	1.9257835870921955	-1.0407853595033514	0.329655488323441	0.884347000317554	-0.0730644453667763	-0.5804112338618428	-0.6031761878372193	0.6369874690954533	0.5010647898535059	0.13011851973983685	0.3928278177880005	0.6149438106055284	-0.5687617154506147	0.6061389067846971	0.05541578687968367	1.579473022244232	-0.11262367620340312	-1.229847751894366	1.6899073497450643	1.3599678228115677	-1.3063992031076523	1.4011007331355727	0.3881902908805813
-1.152592310738735	-1.5944529478081646	1.6382324068581586	-0.1353069482047285	0.12517854095315545	-1.0956787382288238	-1.8783582785216235	0.028702092989797767	-0.36270093914049384	-0.047637167144221185	1.9772871320615693	-0.535715678949485	-0.41637446940280975	-1.7013759317597152	1.0167787671284292	-0.15989030828829068	-1.1378981933039802	-0.3517301217025361	0.4030020903836592	1.901192003747116	-0.9297557193011224	0.29131405786585546	0.8679532892864923	-0.18848178036485247	-0.5213456028471471	-0.6529728626771218	0.6970254478139186	0.5527081862522227	0.08800260650677572	0.34780567092418174	0.6260289269700406	-0.5816172663021452	0.7458050301488333	0.061305639166392215	1.6014239932786183	-0.0010556119217525971	-1.2416476141122872	1.7890008164589486	1.3854113759176216	-1.479818353325755	1.4169260015340592	0.4663655188814454
-1.1945681780495252	-1.561116303230002	1.6565832922254102	-0.13630974987120575	0.03786823375317718	-1.1680320708155154	-1.9012099393583408	0.031250207065780765	-0.32513879259877076	-0.09882255180761282	2.055619502306995	-0.49758163867675054	-0.39333038257918707	-1.6593848148983354	1.0238755439810363	-0.389373403376504	-1.1977685041057067	-0.4800952924700832	0.6096430284428557	1.8319843911433846	-0.7947793608957979	0.30842028167950947	0.8149468069887948	-0.21098597589490536	-0.5153153267024239	-0.5982393157040062	0.6896481459253376	0.6765437782384939	0.10168139162536494	0.3122567417558166	0.5890934694595104	-0.5510703574589761	0.8471497530707751	0.05016139914275899	1.5851284185457826	0.0699950176706256	-1.174570128395018	1.9695629810546111	1.3469019059177294	-1.6484365491690398	1.431980807083428	0.5382837043677269
-1.2180317726264778	-1.5685232605974562	1.6715760155320034	-0.11734085735012427	-0.1294286748580153	-1.2192594954462677	-1.9460258905399783	0.014819694438620568	-0.29602293633972354	-0.12273369558087391	2.110803001771686	-0.5182250776413737	-0.3823598951581292	-1.6637700113395648	1.0065957224181092	-0.5624528059796337	-1.2573298027511417	-0.5697833220700649	0.7883275554999483	1.7276616274184455	-0.7009868919953524	0.31854747546782786	0.7323670911300851	-0.22979481894671414	-0.4737632306604021	-0.5698549515378082	0.6854471142929949	0.7713797008578954	0.09124378163515892	0.28256083919875274	0.5669038412835544	-0.5496442924531515	0.9222400458828132	-0.006624805738779242	1.546563138743613	0.14894920772913334	-1.14788276732313	2.0234013254928627	1.3048091805513502	-1.805353858133794	1.4071326560089044	0.5983713513506672
-1.269457145252572	-1.4983777378241108	1.7470726545874213	-0.12870013493332574	-0.2716733737966651	-1.2542845994216443	-1.9740740889086072	-0.022088731271316206	-0.27141936965060875	-0.2092689797557205	2.1720095341206016	-0.503130852310313	-0.4423913326855155	-1.669671209240838	1.0059649633002885	-0.705203593152454	-1.3381119470146774	-0.7605104629484714	0.9766526560969148	1.638580831260591	-0.624492717944219	0.3006406321001809	0.6479390813389133	-0.18403895901628128	-0.3947326757711291	-0.5430078534164003	0.7048896224097457	0.8406936675794092	0.10230074363117478	0.26210739913354053	0.5326665351868671	-0.6402296970205372	0.9255795736096749	0.015399602039077979	1.513481650740633	0.21734880263940762	-1.1362104070067711	1.9820475892266258	1.1819887479826758	-1.9660285365804646	1.3007741733501539	0.6546580901234469
-1.3339840492725272	-1.4835362515620163	1.7749708114399065	-0.16336110333961282	-0.3734118627535744	-1.2603396151520379	-1.9853696917115478	0.034097246434209326	-0.27101944785218607	-0.27310314169729344	2.184144545315418	-0.5190126217974169	-0.47770601455381456	-1.6269459229564351	0.9669615804125289	-0.8221424374292956	-1.4168299094648806	-0.8200780774096919	1.1868710343764886	1.495685200589573	-0.5062944953811959	0.29465908794694085	0.5512910182579716	-0.17240670970049624	-0.3708768348544902	-0.5477542552614147	0.7594688325570127	0.8261918933462182	0.0532587887792186	0.18458616182863866	0.5110936532748758	-0.6534854211679225	0.9014715507607253	0.0012856547059230978	1.343827747527069	0.24241986314197464	-1.08315135530977	1.9404801420775013	1.0626264217703392	-2.080521064917202	1.2076990883882894	0.6951919878037043
-1.3918825708250866	-1.458277175044759	1.7964814835454113	-0.13921554842655842	-0.4354320961474092	-1.2944222260557043	-1.9244754506060435	0.1132837869769675	-0.27274927908875546	-0.34158756550278613	2.2186861173128976	-0.5571976264043157	-0.5562387611508859	-1.5851762484873124	0.8661085037798069	-0.8832101828789964	-1.4657791478654014	-0.8836174101811081	1.3671796483357357	1.375110718597965	-0.45770577531286677	0.28810943441758263	0.4429389854574521	-0.15802589279291362	-0.4118789815697562	-0.5788617176396303	0.6976901745738673	0.8657796152109644	0.06251698948984967	0.1768007996387182	0.3888340456383844	-0.6950203620745175	0.8398268031704174	0.004677097137329311	1.2219832362853218	0.17468110104659468	-1.0372279578577785	1.8582540435275916	1.0752356834284482	-2.1800734786407356	1.0797963405805504	0.6975140257761437
-1.47761096678218	-1.4139492745651787	1.8349111143936407	-0.07043744152327693	-0.5284999268758568	-1.3173905813111417	-1.9095863234799364	0.15119525248985952	-0.26431925681143786	-0.373327878015255	2.2075986855841796	-0.6316033283251608	-0.6131006154320756	-1.54046494130187	0.7721544512733586	-0.904551881238852	-1.5671054027406535	-0.8597794501402035	1.4943705102610358	1.2559760119199532	-0.4095693271412671	0.3470441237186551	0.33158096023688943	-0.22293802612215513	-0.435357371205904	-0.5714139706195444	0.6606566622254217	0.9272248411654122	0.059583984834064685	0.18489076990136905	0.3603917280183334	-0.7378622145324278	0.7656678559769973	0.04692721630075617	1.10929100712663	0.28672707961997573	-0.9885148884868636	1.6602818841504097	1.0629513064237306	-2.2700295784425255	1.0136224677724202	0.6342795606750953
-1.5556261400927673	-1.335154296892878	1.8739927352765484	-0.04770294533223187	-0.592029661854221	-1.3256101865512708	-1.8257663908557125	0.2619159488515971	-0.27134558262629993	-0.41236418269115455	2.147401299492439	-0.75762427517941	-0.6574158978784784	-1.491882816380706	0.6784983648089989	-0.8921704070131516	-1.6521759053509257	-0.8630907029336476	1.627508679463208	1.124458884291442	-0.39717043273155855	0.36252942414991274	0.20066890714298466	-0.26969952718154544	-0.5100064757200754	-0.6556542748742771	0.6838917079192409	0.9479348244956898	-0.019588611268369416	0.20043555007639524	0.22300801404023823	-0.7781168092480556	0.7220219519299251	0.04207120824963127	1.0374737536748793	0.2436424416114041	-0.921172410457177	1.50513552303426	1.0184845336200516	-2.3129760989729746	0.9161242851290812	0.5494387409154463
-1.6156710121072209	-1.275570981481798	1.929277010309379	0.02322905350533396	-0.6701947583580513	-1.3069850734649382	-1.781298139253026	0.35207799980339904	-0.251133651134034	-0.3763961623983931	2.084897920865262	-0.8754214988947892	-0.6809786998027216	-1.5163983886294965	0.5847062114481677	-0.8408292639350916	-1.7359289184470152	-0.9174099115906127	1.6958947839968126	1.108817493728212	-0.37421005639981797	0.4753011390974751	0.10006629516183015	-0.3110373822167642	-0.5453740695863804	-0.6852839475105567	0.6175581351409595	0.9391763341696111	-0.1497131011307288	0.32217117432443343	0.1307730319538166	-0.8405365418339267	0.7232105650073253	0.1076689714134043	0.9619584861328688	0.18664028690241624	-0.9235728789500632	1.3727762478251346	0.981337993097017	-2.306289865212843	0.7749813028942486	0.47265331826784374
-1.5484620673136027	-1.1501810122720824	1.9702900194838988	0.08005695274912321	-0.7033947070025158	-1.252625322462404	-1.6489411224506814	0.4084108806633521	-0.30805443355356654	-0.41600638219761976	2.0784905558917965	-1.0228241744764723	-0.7243481566615213	-1.48899474511675	0.5131886647663977	-0.7930855949308865	-1.7404513331688514	-0.8967901271564281	1.8094355290204998	1.1112686011672814	-0.417321217154647	0.5519914258167649	0.0091109783157285	-0.4189045648550394	-0.5116027854178348	-0.7909967634923957	0.57048159952384	0.9264601938251327	-0.3012537595933841	0.40676655481725676	0.11543924688301546	-0.890738581310285	0.6882461274067918	0.15997429916311945	0.8775170013143381	0.17508469996805753	-0.9298191816215683	1.2339350517942018	0.9817565386579838	-2.39113705828776	0.6665252309201304	0.4239488591020196
-1.4962138671902026	-1.083957761591734	1.9371078316987638	0.17019677411665968	-0.7029518621807993	-1.21443373875185	-1.4977438390942694	0.5154631337174158	-0.35449910468835405	-0.40882472883533055	2.0053785135099256	-1.109734168532237	-0.7244327000861918	-1.482780908782084	0.45729067704628334	-0.7934590430254822	-1.7748586867962899	-0.9018800467372629	1.9353645382137867	1.017225824555456	-0.43337178688950784	0.5979252105719978	-0.032935447653123825	-0.47448422408718394	-0.5265293608018732	-0.7842179846051323	0.47732892656734	0.9451781210163628	-0.4632469675392783	0.5074670893016642	0.1086412216841118	-0.9215183277235781	0.6220400870835119	0.19615563431246338	0.847580756712838	0.15135543972709842	-0.9024886070094276	1.1136807063087437	0.9051130586467135	-2.309392522902699	0.5977407841032479	0.35872558571594426
-1.4586491448922356	-1.0485772663855193	1.9205062157906698	0.22989331635313168	-0.7304888272025544	-1.10577835073331	-1.3921268926577264	0.6088379454371451	-0.4628687128913202	-0.3287823673706219	1.9127445971780557	-1.2029830451562806	-0.7618857274554232	-1.5263871275880543	0.44007781471925167	-0.7182810445774855	-1.7846673692978712	-0.8257583358597458	1.9709066994239919	0.9317026513165064	-0.5650206312521748	0.6209824620200599	-0.044611870151868085	-0.5603227133752646	-0.5155763737457705	-0.8394877300868903	0.4147762021163959	0.8795231023157403	-0.6022454004542139	0.5858907134335216	0.08826392301740998	-0.9561174697544272	0.5504824749405961	0.19948921499735128	0.8263322872394661	0.10032570318974436	-0.9011773248011472	1.0224182493477145	0.9301158171909287	-2.2679016937028633	0.48119115922106026	0.277510190637736
-1.4044441048493963	-0.9770371579791076	1.8906445530714167	0.30813547983427103	-0.7291986928135404	-1.018947835412121	-1.281622194434028	0.6714226150308794	-0.5474732829314308	-0.2517692852967168	1.837196987442089	-1.2209675765618488	-0.7496193965578019	-1.4975624539129564	0.4391651992567496	-0.7101808137180817	-1.8008559597609177	-0.7850389792130665	1.9778172829179748	0.8875839496931711	-0.6541234760458021	0.615134158009307	-0.04534207914630606	-0.6107456894111776	-0.5218826467645152	-0.8316029351086364	0.316078520028996	0.8310485901679818	-0.7417230552464944	0.6444701136456272	0.04164603207506551	-1.0639538203100105	0.5594895826256441	0.23323635017916605	0.7299065006067267	0.13125781454179514	-0.8267582924969373	0.9355547550543646	0.9989256144785896	-2.179174383878374	0.37969938831312744	0.2750119886748116
-1.3741224180566172	-0.9702296589768864	1.8956905060263303	0.3565946191817583	-0.7313229201239666	-0.9794401068585085	-1.2061462976795254	0.7102010428433266	-0.6421146312782123	-0.19237269966363715	1.7670641776068343	-1.1842249931339095	-0.7369830092619871	-1.4712194215384027	0.4926973121887673	-0.6763124113179588	-1.749698800686985	-0.668089534142686	2.016632340970175	0.8457349022915599	-0.6308908365324479	0.6162090136881332	-0.123407765279682	-0.7067514187818983	-0.47257439968081744	-0.8322358995046685	0.22894529548732442	0.7725996789140936	-0.9268142249543079	0.6935459754046949	-0.0699295001952513	-1.0244482645783584	0.5893534662922109	0.27535899918653756	0.7199995922698875	0.1325155870788522	-0.7009424358165438	0.9090055297552562	1.081578631261332	-2.1481926544097294	0.31579393794437016	0.3617318506759764
-1.3406215842377136	-0.9180474308661836	1.8976708945126735	0.4656453892994069	-0.7089016024284163	-0.9950833954787639	-1.16063579921566	0.7002771996132171	-0.7061708707152278	-0.15540972702473524	1.6316870424931142	-1.0671495263796698	-0.6987536884546979	-1.5401414490058836	0.5381628844766426	-0.6522988891918907	-1.6292218715749933	-0.5787521377803613	1.9985034096728502	0.8058882481363099	-0.6878847723625484	0.5339839097618406	-0.1565590229134412	-0.7802092296832178	-0.363275165396468	-0.8482716844918852	0.18027276283435728	0.7464454675790695	-1.0242090650182507	0.7402081974886142	-0.18180728037329913	-1.0034782983635728	0.5560284562514812	0.27065838270620063	0.8239527467638043	0.24382924205533113	-0.6710480893600201	0.8962062381201712	1.2750442546718763	-2.142948761359162	0.25611821502173165	0.3837918162690469
-1.293696189691218	-0.8892921068211329	1.9052090125610692	0.5971341988899341	-0.7457405802600364	-0.9900905406150985	-1.18387213755887	0.672044062012859	-0.7496236813643292	-0.044746821369168854	1.484903875329613	-0.903264942633772	-0.6564301900912495	-1.6251967994041725	0.638826230098562	-0.5887901948989568	-1.5600464436628603	-0.45127455361547	2.003470240165268	0.8146030035715768	-0.7235182916758504	0.4185506098129772	-0.22818987205980806	-0.8175503509524196	-0.27398634336037886	-0.8197557897911498	0.1502161640869087	0.7051604003824102	-1.1564909798088514	0.7296630394765279	-0.26198903170411697	-0.9830927700764786	0.5593393832249574	0.3162468566689431	0.9188016460582142	0.26791240659007054	-0.6142798034467514	0.8480920310952254	1.370384501801283	-2.101950513831751	0.19654400009793455	0.48474557748769226
-1.2884397845884694	-0.8606097139125056	1.864362154135139	0.7303073723627544	-0.7110364303232405	-0.9729583051088028	-1.1082807483357102	0.6342617088614176	-0.7808448886503286	0.1023100174260139	1.3534783329482845	-0.6712002584780696	-0.658404718791253	-1.6969318649115959	0.7436770274840304	-0.6118546629580683	-1.467921869505397	-0.3661776518778796	2.062228178234901	0.878794045721145	-0.7167798772004428	0.35175632684708324	-0.2904618182490212	-0.8214579618695954	-0.24183909635332426	-0.8425479086088078	0.12913761896066933	0.7094708607987321	-1.222733618404806	0.7586093260752975	-0.3706386673804835	-0.9874045624614569	0.49472596235305194	0.3149255196854361	0.9954017981032994	0.27473295647727786	-0.552199269531331	0.7960646298116474	1.4551811845498572	-2.0723482498640027	0.10428683331588626	0.5975521358701077
-1.287153051075779	-0.8734598243886087	1.7263255196285248	0.8931168569342887	-0.7547756314138201	-1.0009972556202895	-1.0824925914743417	0.6104093625893762	-0.8102241316628153	0.2361917282408971	1.1317545372078113	-0.44084086097712294	-0.6765648682653456	-1.7789031846354117	0.8899427795848277	-0.5945260135334303	-1.416456829398632	-0.27870093222965836	2.087732352796974	0.9613401641847028	-0.7295855118907035	0.22268481862625703	-0.2987986593277031	-0.8411885975431073	-0.12996176300220547	-0.8505364130522615	0.12769598298981716	0.7314326093905982	-1.2644275430741492	0.7012062615518787	-0.3990890510853152	-0.956832260259129	0.4238682758613169	0.352048947615654	1.0644533799705311	0.2645873979605261	-0.48003592911748905	0.7749023476587132	1.60304708545126	-2.0939180875154215	0.023443666959367046	0.7832865337855581
-1.2753086421723494	-0.9041001514889645	1.6338965878554745	1.0006515336600006	-0.7315472631039966	-1.0078442625166881	-0.9560427338428512	0.5749284249137039	-0.8199694415401281	0.3453994226407703	0.9434729589758399	-0.21631853402992193	-0.711839502934388	-1.8136874547116038	0.9980047627024607	-0.5599681490345453	-1.32069170530357	-0.19110790434893188	2.101143161805263	0.9666211819084254	-0.7510568455422568	0.026318622537805737	-0.33270896517369003	-0.8623879344888739	-0.04874367733364511	-0.819713123025149	0.177295725020661	0.658678712636916	-1.178635130217023	0.6017373707123513	-0.4231295364968572	-0.9678790226045024	0.37045850849575795	0.37117153937335	1.0750375037281812	0.29038042020145965	-0.38274681620468665	0.694607769656013	1.6457964349418153	-2.2289174362044952	0.0018389186340186895	0.988473881934113
-1.3518289075107317	-0.9434918591984476	1.5885780218409167	1.135275711096812	-0.7332934389606116	-1.0362355779078112	-0.8701459417604573	0.5073618781774789	-0.7892363712482819	0.4523039805904741	0.735047580607063	0.051578620022241006	-0.7168468441032797	-1.8223988592104028	1.0959737419601832	-0.5152349625191918	-1.3199941791707548	-0.09730803064668736	2.1188491902646884	0.9144443246640354	-0.7970004963731757	-0.13326874444564196	-0.37029338736610096	-0.8229612844609754	-0.00975017453487421	-0.7878765849769078	0.17001747836095296	0.646275429224825	-1.0337891017842578	0.5396562614526598	-0.5332473180289085	-0.9568081756346356	0.24899019995641636	0.3582946730587278	1.1044712841930604	0.3166066164644626	-0.29571139847254363	0.7105323207053098	1.7645196692944958	-2.2115924151947315	-0.026922196691674914	1.2115607012257743
-1.3886129755855179	-0.9661325300372955	1.5920393371465194	1.3005157385244817	-0.7591486969859721	-1.0546233644254843	-0.7945291209786621	0.43981523750035334	-0.7433119857849058	0.5694054511654711	0.5464503339588236	0.3523835367178488	-0.7585999447110431	-1.774564824970805	1.1634721417707687	-0.47549778283032007	-1.3821177309924688	0.004496608616789887	2.0790395438514655	0.8619645011337728	-0.864712349640304	-0.22645351016302578	-0.4118299359644301	-0.8044867535219659	0.056506069482412005	-0.7774749183854904	0.1508171128806668	0.5750877818717955	-0.8556040312092884	0.46171916993904005	-0.6154505512631202	-0.9896201721146722	0.19437131932139995	0.3232575643535801	1.0577871254602005	0.24618661018687038	-0.22082393089261862	0.6476164803538066	1.8267268261304679	-2.291050175688284	-0.08253444507171931	1.3360039572365041
-1.4272490785070224	-1.0082244686026371	1.5261757883654945	1.4624003656256104	-0.6668925681486262	-1.1164807832040426	-0.7282925929371176	0.36870612458861884	-0.6713371010723824	0.6841713569730591	0.398044450829052	0.6056379303169348	-0.7778279678120125	-1.6393771585241406	1.214693590243751	-0.41749574009077606	-1.4508629980395906	0.04781842890486234	2.0586624050660154	0.8615972509123828	-0.8116910473215938	-0.342916651273364	-0.3961287122309384	-0.832200578523396	0.10235745571898099	-0.8257275238770916	0.19197689603799775	0.591064382183035	-0.6764168565007599	0.40913167894610913	-0.6990372956755004	-1.0944665132294953	0.18232994437453526	0.33035366754658074	0.9905149438240588	0.21933837010711404	-0.10929977268245036	0.6332082332511166	1.9015572004626038	-2.3368213442465358	-0.121901394569502	1.475444651051458
-1.5310139967736647	-1.0600153589081436	1.450329408857973	1.605706006546773	-0.6029887839779062	-1.1770042991375518	-0.6256499397115781	0.3239711152945706	-0.6163469822889169	0.8016798554777897	0.24901199658465215	0.799633056173622	-0.8270106796931962	-1.6132677201488783	1.259064489003611	-0.30865130736021207	-1.5266822519475978	0.10087739795418756	2.02071583121542	0.8233860991970798	-0.7836759865615919	-0.41226173331529015	-0.4201433595982687	-0.9334160049852578	0.2119590088014481	-0.8880390742466144	0.18346045901736593	0.5693423065253478	-0.5053087048433348	0.3966181225605851	-0.7418901803558082	-0.9398790741959668	0.13808624411205486	0.3543885368632118	1.0077644829502193	0.13637991080910142	-0.03388107384978445	0.6409709167599076	1.8618891885751148	-2.3813088106278255	-0.0967908211277361	1.657556331011158
-1.552543004563057	-1.0504667164613388	1.2478983277398927	1.8000086535467699	-0.5611698030326935	-1.1672656728348678	-0.476288026328039	0.2723194430204431	-0.5371919035441726	0.9200080113922766	0.14002468397013987	0.9485807493901763	-0.8667586928743762	-1.5748702935967884	1.259307000577468	-0.17612894976148685	-1.665789323053276	0.1622643781589664	1.9762224969822804	0.7230786168821302	-0.8712575062297253	-0.4885184945178872	-0.44215345061546285	-1.047912494038327	0.21698124469670424	-0.9118357206998009	0.22167571902235	0.5762417635989134	-0.332183953246276	0.378501995090227	-0.6728741009703094	-0.9557267440904035	0.1133065407632738	0.4271462748871178	0.9786084164709473	0.10968090565988428	-0.022167417370976678	0.6502590332819395	1.7571287896330972	-2.38694064134769	-0.06041548358325819	1.7146001969087095
-1.5575068886580392	-1.0452067805978502	1.074594435164577	1.8988185572485048	-0.5244541381216294	-1.165770262140922	-0.3525541402031756	0.3104959104185049	-0.46447459742038744	1.0245542841665354	-0.05015776783246038	1.081035202289596	-0.9720197095908839	-1.4815400527387785	1.3139487178914933	-0.08835346671464402	-1.8203202859146503	0.2087823542864335	1.8874349461948026	0.6960139504395133	-0.8824577543717199	-0.49342294346407456	-0.4223005330889474	-1.0854671585219755	0.1789001926745029	-0.9691556919594275	0.16878409650628345	0.5284542802771903	-0.1715747908915242	0.3528070787206504	-0.684850197322992	-0.9624012908782392	0.09369959979194215	0.5329377887278214	0.916339058513685	-0.013845830916084401	0.03565000761526165	0.624959044203673	1.5551953286627782	-2.3767078787506395	-0.06860361349428339	1.7627021903484477
-1.5922657422710804	-1.0019301557676852	0.9511641270983823	1.9083323739201454	-0.4661652022669117	-1.1512170859891495	-0.2764696607824115	0.31054733176619836	-0.45075669873428376	1.071513044521644	-0.20383214112702802	1.1810282984267144	-1.0504055667586638	-1.358949225848105	1.3154623807350319	-0.019553751721041523	-1.9852464995854322	0.259373031096542	1.758376222660024	0.6242101602438282	-0.8414092817171609	-0.4443617164754506	-0.33289780437177874	-1.1727664375699314	0.2619830461113407	-1.0134725513015883	0.15873317354876001	0.5033491260652567	-0.021106533246707814	0.4077394683332347	-0.6422875864278194	-0.9095389324075184	0.007102184287430991	0.6175931337396163	0.8967960049341981	-0.09759185188194959	0.06940136118525694	0.6585093421993575	1.3955621812906251	-2.3839777507471593	-0.11353325592723018	1.8271205984365362
-1.587216614324141	-0.9635977283445423	0.7560344306962887	1.8802466981894401	-0.43169469786380193	-1.1389302606472564	-0.2628072250309699	0.3721179004366614	-0.44573927791460016	1.0375960042383296	-0.25841116308176276	1.188008702266251	-1.1400679558411992	-1.2744908378924475	1.2138537515047556	0.18559322888296706	-2.0998147176827864	0.32463301679239165	1.6199313673112024	0.5417779249823292	-0.8125430312174242	-0.4674788340491044	-0.21652429310695148	-1.2472600209670106	0.35575162963126994	-1.0314187775585804	0.14353795031500471	0.41310804719658434	0.05763548118826227	0.35396634001813293	-0.5525414059854558	-0.925285940421805	0.0022210155803205163	0.6939043179792407	0.8658140777383532	-0.15723235328299473	0.08747488478230572	0.7324599843718951	1.2496862248073835	-2.3787952823943264	-0.16604654533233637	1.907487669391978
-1.5736296416259798	-0.9730805548877461	0.6748164877579683	1.8356505695869139	-0.3695401182880987	-1.1114459747331153	-0.2340155253085486	0.3448485584175785	-0.41242821294008614	1.0818163974371315	-0.2939824705554829	1.2506127763592425	-1.2104349184801004	-1.1831430786324577	1.1025202454033587	0.3186538602952736	-2.1482547027570273	0.42626172742266116	1.4384328252145202	0.4770406131468551	-0.7777088300148469	-0.408293147853995	-0.06492252374314293	-1.275073382260925	0.4067252168086564	-1.0965335227649557	0.11201899322450468	0.287665764937792	0.15578215992492722	0.40552131468177316	-0.5430451372640712	-0.9017568444933419	-0.014355877586200364	0.7198174826150792	0.8034005272448779	-0.2725901993533733	0.12563431978267037	0.8209161038770055	1.054941977103252	-2.343833528535219	-0.17053789133217157	1.823060207473008
-1.5568994140498864	-0.9124767372092041	0.5410033393316451	1.85417019398616	-0.3486743822684434	-1.12800467831088	-0.2631521675258202	0.3809534758541225	-0.4086856033737292	1.1403869440103205	-0.2659515763894224	1.2660629527079512	-1.302549440612174	-1.040530402762482	1.0124404257331898	0.501981073315348	-2.2287313467332965	0.49383487246308777	1.330907800835359	0.40610914363333783	-0.7843506221652286	-0.35348169640394833	0.0875383082401892	-1.3569337332180655	0.41229396484737596	-1.153109771379817	0.041870443173291916	0.24935528696552378	0.1359238677610861	0.449872833611675	-0.598940999462008	-0.8764142720539555	-0.05282359234413969	0.7660049323238762	0.7689234554868103	-0.38132189366974734	0.11719028696580307	0.9169768918198307	0.9913616798337029	-2.2261524663408574	-0.20022389270199295	1.7990051279825436
-1.5680358503302245	-0.8727506135570984	0.4093587451384776	1.8424108152205014	-0.3211548324924866	-1.1424021989803734	-0.35546882130352003	0.3777279423613951	-0.37659638180175786	1.1763537724838709	-0.25152880098111674	1.273308447981894	-1.3624247248756438	-0.9940569945803702	0.9438254612491643	0.6183155945746143	-2.27169206204794	0.5272267594606947	1.1850304336661797	0.36066817485521296	-0.7597264888121583	-0.24521980195507848	0.24531601916506318	-1.4238023767964525	0.43695924326288293	-1.1804855867139104	0.046969749569557705	0.17344067977771288	0.07957870120561829	0.4701130596967834	-0.5780550505941204	-0.9135082790664615	-0.015753712041189093	0.8655584867877554	0.7046984775160807	-0.4956556074769153	0.11054894778531565	1.000455401918107	0.8542094697735036	-2.190895725921311	-0.26558955375780524	1.6750411287541696
-1.6320916699051573	-0.8139248036203044	0.26509825913671053	1.782228349773553	-0.28517753073556096	-1.1856546822351173	-0.4151479404269316	0.3938183106983901	-0.3875467829094286	1.1858548468806316	-0.20614703259746886	1.2780537870176134	-1.3848746142379724	-0.9942717122968906	0.8879970299406695	0.774477368369416	-2.249581291583014	0.5937908457946399	1.0713446838596588	0.3362402793587195	-0.7658732569959712	-0.22710661552883246	0.34500212080485654	-1.488580758232669	0.46194094698340316	-1.244813509997097	0.05052861664023252	0.09897204471670448	-0.002304544307433243	0.5035715138464713	-0.639664148275626	-0.9190218935625503	0.039761869551303286	0.9900485417537332	0.6710001223749044	-0.5574920374409154	0.11905043388818952	1.1691734530898	0.7188515761954302	-2.0501514510628835	-0.286883484075047	1.6295490842206761
-1.6353381147091426	-0.7065071120546682	0.13860821240497015	1.7390202024794537	-0.34508478641873913	-1.1924657014442552	-0.47660106185796136	0.43573703805767217	-0.36674097238817266	1.13689328851633	-0.19752876982836204	1.288935689219994	-1.431177883787901	-1.0563051707020576	0.9270157005906349	0.876646416409082	-2.2668530081659197	0.6536782377686035	1.0550295012758415	0.26929564612717644	-0.8094268950556766	-0.17593905330820542	0.4435371915842225	-1.5272592631926012	0.4511219972980648	-1.2774770819342947	0.017644043773022748	0.04558278905320791	-0.11846790421385105	0.5338084983754853	-0.6440006228281614	-0.8987553885076112	0.051780156903229214	1.0213943103871317	0.643159578528165	-0.663943035337028	0.04444117339266594	1.2190678281084535	0.5703875697999867	-1.878460836242385	-0.3733794766458461	1.5636445476360314
-1.62012253578676	-0.6016789205341025	0.014145987347882505	1.6695015793732928	-0.3695593724107827	-1.180838009811271	-0.5456027706566706	0.4020588948008836	-0.3701765524033772	1.0050189913013985	-0.16287101973076396	1.3041824938957434	-1.4696235926636474	-1.0966490959381365	1.0038911719628918	1.0317737440421249	-2.295326078770473	0.7254376249091731	1.0697889881022038	0.20643211859103222	-0.869725724715631	-0.2233657783011859	0.5166466274266747	-1.4765929912461193	0.3105742947158612	-1.2538630726186497	0.022969693428052725	-0.019559508409874107	-0.18564072891875574	0.5218624933530609	-0.6914805190136682	-1.0333784383489986	0.07001776465746351	1.0165967286508264	0.5628228538261526	-0.7168111710035407	-0.016361489490905382	1.279045654140736	0.524668140668794	-1.6849579412285736	-0.4274048909588385	1.447947750585344
-1.6287204998862035	-0.4869690047302627	0.0046804994660656655	1.4991171423244396	-0.35090720066742015	-1.2298179509633305	-0.6469438384380355	0.4116973947653529	-0.3910939149613847	0.9296876744803301	-0.1823011371396877	1.3141375878770754	-1.4533104967540347	-1.1146153059260047	1.0600524812145433	1.072416585963114	-2.2687483401783917	0.7077318959368148	1.04029900429457	0.17178800646697773	-0.8353189118521044	-0.25648722207245667	0.660790344356292	-1.4413509226883963	0.28183868851254723	-1.3607451684004122	-0.04402172880134967	-0.0965262583681143	-0.2542631476881175	0.5007063539752401	-0.7409785153998126	-1.0777351674586089	0.08446927221628261	0.9233277819952059	0.5576622155421684	-0.7986789314048524	-0.07095172546122983	1.325771023938294	0.5253757159120325	-1.5716559271418276	-0.5649492606968692	1.3558263830870794
-1.6641927099445653	-0.38802189466805936	-0.06745899656354598	1.3613751043643387	-0.34598095766042075	-1.2287295854699565	-0.7200139346879554	0.3649622123849173	-0.4182995394244283	0.8796078754899497	-0.14199458380361568	1.29822501921721	-1.3727753703146626	-1.1444365293546421	1.069349765770876	1.171003467252587	-2.2738215904793675	0.6836239738035135	0.9788600811287587	0.08925708612236113	-0.8581323693060672	-0.30797091138274435	0.7292291535208102	-1.4670477853717412	0.2695765051734682	-1.401453938976982	-0.0103541708321182	-0.12581345968912488	-0.31862248368151447	0.48062859719972906	-0.662317346054949	-1.087465642243132	0.10629461261170921	0.8377123001313593	0.5701961972061176	-0.84373041933705	-0.13096964511280265	1.4013760259269297	0.5297652610754241	-1.4696454006229387	-0.5864449178768919	1.4010748223084093
-1.6700870979814308	-0.3478829096314705	-0.1420533090979536	1.3240529023784375	-0.31735992063005425	-1.2357227268342865	-0.7463410180302781	0.31346408983107454	-0.43481253319805846	0.7653964906567228	-0.11086896639621417	1.308878254762433	-1.2479403232919928	-1.1495095185516622	1.1383494238301148	1.226458421937731	-2.2564292207275414	0.6624702068241253	0.8907716422896526	0.013251601372685889	-0.8646204922518539	-0.3652027624310869	0.8119377230046044	-1.4077506619985531	0.160590834004327	-1.4431496561435828	0.01315003672379531	-0.20993733716551252	-0.31666992668488914	0.4111721212135272	-0.6716830836816569	-1.0723549266981593	0.16117183547285813	0.7929008425607442	0.48545140457644553	-0.8885302017143362	-0.23637052062889613	1.4533528062525076	0.5073205933927307	-1.2998398579719077	-0.6002347180960111	1.4008542014825567
-1.65654140125369	-0.22481686440175297	-0.1606901106495376	1.2740348976455684	-0.27166037293708456	-1.2728022735387288	-0.8432467682637762	0.2616768545242587	-0.4142052310755358	0.7250114041806037	-0.14322805921082019	1.3568942055682158	-1.1068313478922664	-1.1473881782985083	1.2491322217218452	1.1958585759129705	-2.217239455571849	0.616961582660027	0.842116104103867	-0.06980848050502947	-0.9488050092189206	-0.3919791512569786	0.8715456291469511	-1.3581988990009335	0.06337356732242659	-1.4987605837895388	0.0295764665355795	-0.30808447424234436	-0.33978838682097284	0.4342509093998384	-0.7629558989631559	-1.048268348869419	0.1548815008130121	0.7529489755783484	0.443871927353818	-0.9760851875015005	-0.30085215538469	1.4642614455066991	0.4823556853619387	-1.132657519942378	-0.5739511380571447	1.3837398320034855
-1.64640725321162	-0.10662591877431768	-0.23670241979431247	1.2214083388587071	-0.25325808292861424	-1.2424529484445983	-0.911295374001932	0.2442844003891204	-0.3881590893278236	0.6538916947457694	-0.1644326203062944	1.3632017628280624	-1.045787448782287	-1.186402623343674	1.332058973022598	1.1851331896484967	-2.2426121706393465	0.5177795525112338	0.7946359824657557	-0.1991417000558365	-1.0105659993752094	-0.4135194170063351	0.8578287743111408	-1.2713762040490573	-0.024747366274658716	-1.4488051652010567	0.038018257220998955	-0.3799505735812525	-0.3535373528138183	0.38026362176923534	-0.7790055655063169	-1.0655517202239246	0.17986095166421742	0.6493941408510507	0.33915525170281524	-0.9118122254109245	-0.3925856439429539	1.4410539122139976	0.5207852429632396	-0.8839466986513553	-0.5968141123797863	1.437805089931443
-1.6320835941718133	0.017561931850161305	-0.28775318182844783	1.092687437960374	-0.20851377336627303	-1.2067434669699773	-0.9690758560347043	0.19661675369378842	-0.3664495330088243	0.6331715927343012	-0.21876991494636383	1.411322940768112	-0.8947662697303891	-1.2757802885662113	1.4175404663346225	1.1227472432686842	-2.224353575770306	0.44964807185346045	0.7474033134340551	-0.28483999053957315	-0.9658614967729049	-0.43861775090607125	0.8782232923477495	-1.127974024035775	-0.043312244895228	-1.4576467711740653	0.11975712771230218	-0.4911714095190433	-0.3797451611374455	0.39680372341041636	-0.698918949237444	-1.0327694144407482	0.19802271534220134	0.555843326316931	0.31111590816586926	-0.8950017865610306	-0.3953940410905369	1.3665174929909436	0.5069803534300582	-0.6842248860175378	-0.5830904220317193	1.5236294642487844
-1.5507241699534167	0.15551331096423748	-0.34437691087973665	0.9653333872447781	-0.21761567310330582	-1.1771113625071543	-1.0321133798771378	0.2185959655281764	-0.38101249647334007	0.627743397967704	-0.24188270243437837	1.4984803501233237	-0.8069583373282434	-1.3182354080534544	1.4490325589390032	1.0239250593179834	-2.2294298424005037	0.36184419226905484	0.741305556750321	-0.4047150509899559	-0.9515865409455107	-0.5088011826591126	0.9122652549907911	-1.0033485947343472	-0.0751906249475058	-1.5086294652135943	0.23687150324850198	-0.5966040748267869	-0.381755623145833	0.3787820011009905	-0.6321515574420076	-0.9613836031766132	0.2260618032721932	0.42684090067409564	0.30011196175525157	-0.8106804256655809	-0.4259053364698951	1.2557259212169627	0.4414011447600504	-0.42358361229091424	-0.5437649826777923	1.69192176717737
-1.454591537539106	0.24473656063497487	-0.41909812209385233	0.9036414365166907	-0.23498630991132355	-1.1268426778166327	-1.1184104480002912	0.17967185346114198	-0.31743596952770164	0.6773131091708258	-0.2646855096210471	1.549488191660156	-0.731825358400397	-1.3584387049828892	1.4625026469087863	0.8646832242904171	-2.2851116030349603	0.3649872686114189	0.7266680628366579	-0.533661026577769	-0.9555877640763614	-0.5378823996398212	0.9663692425606987	-0.8794655222490949	-0.12663046233296868	-1.4524007461749693	0.3551142749194482	-0.7105371318037449	-0.3740774185861503	0.37398508919150947	-0.5515441326320828	-0.881302584847462	0.22852613865732438	0.23601381027486285	0.300870559946988	-0.771357217829884	-0.39049387716942763	1.1318626317169351	0.4354915276424669	-0.23227307574768435	-0.5122308926782362	1.8234541192285605
-1.4223612857662062	0.3151891226032579	-0.4282809720072292	0.8681945292553287	-0.25698133267712553	-1.103171601823298	-1.1494756580750598	0.15469326154421742	-0.332297760757334	0.719888250123504	-0.22624911623121474	1.5690907926149618	-0.6517747941262662	-1.3814448824706054	1.3524345954964776	0.7459407724645746	-2.279913821427494	0.3783415116014504	0.5607374786773635	-0.6407880486271502	-0.9508042971908536	-0.6732747287532155	0.9756969991626399	-0.7369909501572118	-0.16416859272659517	-1.4239764973497018	0.5095223945831397	-0.830044505158393	-0.3512666656825715	0.3367508720952372	-0.4779894660313263	-0.7865968147564396	0.20464511330719426	0.13023465449602645	0.24972127164264935	-0.7659006419773677	-0.35087537131941604	1.0275904042677344	0.40271220553355047	-0.02431465518182192	-0.40893054133375184	2.028109346276243
-1.3941105759241177	0.3395703572711292	-0.43011138932664617	0.8092863262956642	-0.33014602535085796	-1.109321827697172	-1.204581202531385	0.16524594628342926	-0.2883009722173488	0.8297238598916483	-0.2582193308570126	1.60689465239995	-0.543808578663256	-1.3621915459512917	1.2305161451110194	0.5756260496240776	-2.2314845012315763	0.4024302062830289	0.47238478667769623	-0.7386105358053923	-0.9624823625840027	-0.7222343518822996	0.9828747920783487	-0.5875960361866416	-0.12844846396425896	-1.4019514451580986	0.6785558150010043	-0.9485210204120152	-0.3176808323802374	0.32950785232446506	-0.41005579469501885	-0.6780794012860115	0.21502059886058347	-0.0035781272165424927	0.22077026345299763	-0.769581820613203	-0.3558813824669023	0.8665185134251201	0.3618606038151407	0.03744499216804983	-0.32236892421327673	2.21393150863811
-1.3733047949207984	0.3269512250405027	-0.47417791720869956	0.8139845725876027	-0.41039267640444993	-1.103138409296212	-1.2980260159829808	0.12680025240415746	-0.23868626720484337	0.9162570746349576	-0.24029697019600915	1.6292625010273831	-0.4948090561298743	-1.323820428218314	1.095348959601716	0.45093952365789136	-2.2905345320737154	0.4171653449653526	0.4259137983247986	-0.8172710703199147	-0.9721481687889838	-0.7876763134090907	1.0236566760255543	-0.40055557676971904	-0.16462922639828464	-1.3247227283691791	0.8664244978884307	-1.0229886479147097	-0.3263144696339998	0.34663756315470173	-0.382125035277356	-0.6436522569411909	0.21331116812067488	-0.0626888705271305	0.17396391168532632	-0.7226200802558365	-0.32497836717660883	0.7514959594797607	0.32675609913921716	0.27760437064859655	-0.1589830567101324	2.400944025448989
-1.3774835382740753	0.31330935280169275	-0.43510754416331104	0.8595328993714044	-0.4892804947919697	-1.122305346712833	-1.3296980915421934	0.09054243427192002	-0.13551773398206607	0.9362320621109088	-0.14796349174875564	1.6198325309180217	-0.5055800530349039	-1.3490259286023814	1.0066955172095764	0.20530619005329115	-2.3092185370892415	0.3767788986399555	0.47455536604978327	-0.8753217232716896	-0.908042829837008	-0.8458151733891773	1.0788915070034375	-0.22646849456806678	-0.2443693232511906	-1.2403963658318955	1.0359537668918863	-1.0642364480481927	-0.2803001362270482	0.3806773402202013	-0.4669181396453629	-0.58546031420598	0.226291717238465	-0.14538251631058907	0.11597445672828928	-0.7072944987553205	-0.30673798127316276	0.6370370828723674	0.2948949338187806	0.4352326371870644	-0.1182699773810078	2.4852063619794533
-1.354292724023384	0.29658144043772866	-0.430604563740964	0.8858937395532995	-0.5600382057918241	-1.1520956397718434	-1.389123422704951	0.09943189456029349	-0.026017867373397015	1.102269575284388	-0.12947425223704173	1.5650992441083704	-0.5870201974727646	-1.3436507891065816	0.852020682098118	0.013598343835846849	-2.3465574610885005	0.38496739601772084	0.6089836889174473	-0.9304857605247652	-0.8929297746095288	-0.922131105284917	1.060313282903233	-0.11921895085340002	-0.26808333244090077	-1.1523471233941873	1.1498060288863525	-1.1179808680177241	-0.31862341016170526	0.38751701688777185	-0.4718107529797987	-0.6213242017897087	0.20481546393226963	-0.2595676647980952	0.0994942707948683	-0.6249422791740767	-0.21945721658738196	0.5499489058054853	0.2922972301467359	0.5361541556191082	-0.024957464102713385	2.577839739153068
-1.3605594930977438	0.1862312056646039	-0.40978068267169443	0.8511549845075775	-0.623226987035004	-1.145508670120531	-1.3931761636559221	0.039259617711172826	0.14962846432759064	1.2173747161780883	-0.11085874316263769	1.5307000891965572	-0.6530126939076052	-1.3581502517867956	0.7300831307291593	-0.1690895037810821	-2.4035231007115123	0.4164264523560631	0.6237310642332126	-0.9462335789965742	-0.7415856208167562	-1.0171348394018676	1.081707472049621	-0.02473831763804061	-0.31143273034866115	-1.0412894591694744	1.321313883725916	-1.0944455652274199	-0.33377251933896346	0.43449493431143704	-0.3926965275743738	-0.6302557624284233	0.23879167285699884	-0.3022230113144468	-0.03596447734818857	-0.5264318332769768	-0.13390834455796422	0.4587637056971851	0.29025056826974105	0.6288820634075176	0.006781856173300463	2.6707545250702838
-1.3783314902751167	0.11961858276212527	-0.34552476711890906	0.7981624309165642	-0.638396747817239	-1.227734421098686	-1.4062933893840095	-0.009940601618877576	0.24610800044663922	1.302232525649255	-0.07395258006512209	1.5119413289146277	-0.6440682230227746	-1.34450269934339	0.6751278224662725	-0.3872694686674194	-2.433465554551834	0.4616832581040238	0.6885972148870114	-0.9686374547342158	-0.6295826099594082	-1.1772034338532336	1.0910753728427263	-0.04979712022907427	-0.350887505700775	-1.0109553757607759	1.4979702749067463	-1.0867259053075347	-0.30703082680688765	0.4914554301480355	-0.31022863991403316	-0.6052966948234947	0.21928305319515123	-0.30639639384999917	-0.04276107855468851	-0.4459741012932722	-0.06144751691387697	0.37670879132224017	0.24916828704432473	0.6083372041459816	0.04503285466813219	2.6979503136443332
-1.4207730582087	-0.03832197567976899	-0.29499794281538394	0.8543299824825661	-0.6617515659552468	-1.2911544217641604	-1.435302691537408	-0.029277191107434493	0.40012689052234707	1.311399457278347	-0.07084618850155283	1.5191645646024752	-0.6951255692498965	-1.351726770736605	0.6376281624701989	-0.60581162254252	-2.4755779272725125	0.5320754484741407	0.7117930910900365	-1.0238836439815633	-0.6134033472291751	-1.3302603365281285	1.0388825025573138	-0.0982397838589432	-0.4303703888002513	-0.9675626902597582	1.5909443576511324	-1.0096377445723366	-0.27372340080110574	0.4261370723360865	-0.261707547714468	-0.5921835641544579	0.2136516172649053	-0.33742072278994545	-0.08597538585837446	-0.3443066569014856	-0.10551803298706308	0.2752807500990103	0.2693977731899496	0.6675757746850396	0.05314484978845306	2.6084620307523516
-1.4717820819157637	-0.21544804790226446	-0.18465954080973687	0.9156053071171856	-0.591923482939467	-1.3643611516919643	-1.3895035626304435	-0.060060283005938506	0.5547726798045909	1.3087640199629231	-0.10112031267478624	1.480879088318338	-0.698118523374527	-1.3850422300596827	0.6110492892483876	-0.7077257593658552	-2.5105727325613367	0.6504123428907832	0.6626961383446495	-0.9937061357860244	-0.5802666546820101	-1.4674003227475612	1.001199911667547	-0.13743291579413436	-0.4887321000098589	-0.829327278011404	1.6235294292715392	-0.9057704470517223	-0.23304165573736926	0.38490644400882223	-0.18694744224443882	-0.6293244121479331	0.1600577462328033	-0.3006160730169084	-0.19775984538097824	-0.3259820121728551	-0.0884108266862816	0.2032613704783206	0.33845951417240633	0.550834510365993	0.03834276017882577	2.5156364609333224
-1.5499444130339393	-0.35034104202235705	-0.10910483599481488	0.8722164330902187	-0.42291159447717536	-1.4309430899573308	-1.3378079479408305	-0.032611242303251985	0.657424471457124	1.2842029013312826	-0.18667065917446796	1.4814001649928363	-0.6866046305468287	-1.384082842987849	0.5590851043216191	-0.7483941556618814	-2.522114500881006	0.6625682234768966	0.5890499425346147	-0.9377287937896652	-0.5234851556076161	-1.5630235810939126	0.9870832299162993	-0.07953161311165265	-0.5099514041216009	-0.8185664858350187	1.6777526645557905	-0.7761669615464936	-0.15743705064970548	0.2933779970477388	-0.1223292646603944	-0.7141598486455336	0.12294636133389265	-0.2005209622649633	-0.27669205646035977	-0.26699202704241726	-0.1144379782660591	0.2033735403406977	0.3926060407010304	0.511309271493616	0.04360538800759757	2.4426939839116355
-1.5817717754433818	-0.4816456543542513	-0.062011101654194566	0.8191419221501792	-0.2590545755033631	-1.5217098022470537	-1.3279042217287533	-0.04822877248097956	0.8195390181999903	1.2945261142887006	-0.31206548202978734	1.5064796359263941	-0.6908662926667688	-1.3878602231238526	0.5285276694589358	-0.8246919291130335	-2.5819541636233057	0.6713720885619006	0.6529318273900937	-0.8654925452271387	-0.44563257755410407	-1.5020942689435741	0.9909903440710911	-0.061654299927549325	-0.4942915203764458	-0.7313847464215828	1.7128771999205967	-0.70957063149009	-0.09758945313378434	0.24643229105245443	-0.051506671768045575	-0.7371080226498825	0.1399021829695402	-0.17745990822359953	-0.3115357143157098	-0.1135850285939581	-0.14308215799561688	0.2564997467036199	0.43366498444795526	0.38948766663242484	0.010781131797755089	2.367596711298176
-1.5525089070222728	-0.5426271130148078	-0.01985093802865528	0.7871971282502975	-0.11209921483023211	-1.5891832219109259	-1.30504181651419	-0.07121383985610638	0.8921256602857273	1.2743059262623242	-0.43199681559914654	1.4970375242246168	-0.7150643829239192	-1.4040084111273425	0.47966228486718787	-0.8575379034980728	-2.641989887765098	0.6354273365881559	0.6121642604919689	-0.8415247008985627	-0.32943906969633524	-1.5202757020457753	0.979352058553953	-0.03859447279739814	-0.5368144609781073	-0.6909664605395779	1.7389981507857377	-0.602906515815284	-0.05012008259126814	0.1572845954313098	0.1063908195575944	-0.7889435518096782	0.14230706116333608	-0.07730978458360738	-0.33139554393256343	0.024214246727713197	-0.22046748074352532	0.3263467458438724	0.489104194772756	0.4085559649672499	-0.07706052044930202	2.203101884028178
-1.593627849294974	-0.6721515661364295	0.013233085936897527	0.7460988497119635	0.0018127180721579706	-1.5937786399371234	-1.2275310305274802	-0.08019204634234973	0.8974871300520935	1.2903302389160423	-0.540407201824043	1.4784659468257595	-0.7280393176525155	-1.4548607629820167	0.45328151314194864	-0.9036711408477378	-2.667530655460733	0.643069356127157	0.566815986948432	-0.8065998343340862	-0.2970216178535382	-1.4831360731564884	0.9677633072772892	-0.010820871924665566	-0.496549455913876	-0.6861195159216682	1.725361146901895	-0.5335474608591747	0.07106843636991574	0.13959958758572766	0.22261257456276903	-0.800633482364692	0.19083839981509126	0.01909970983050845	-0.4113505150488807	0.16133214677441585	-0.2959320363835821	0.38843571106206787	0.5141417716427398	0.3440709851851892	-0.1837732877118065	2.071434951761082
-1.5875548978208522	-0.8019465759860983	0.06134556672362472	0.655894986204729	0.11901840398414695	-1.5916848902680882	-1.1617363650248786	-0.07931982061166191	0.8607468663811432	1.3496040671704683	-0.7104882068860694	1.4810632358033056	-0.7444194073876413	-1.4373796734613624	0.453321272949359	-0.8554442158403621	-2.6838511510779615	0.6702762003154767	0.5127148691458517	-0.7423158988169964	-0.31691363974864717	-1.4790306643075442	0.9839359714718349	0.11673028875001965	-0.3449715382613758	-0.6943783990768031	1.7314053247774681	-0.4818942281724083	0.11817418660056918	0.12071937235592065	0.3456229991611731	-0.8487088410338279	0.2560694669265575	0.0947274060919269	-0.4751064826702464	0.37364783658851947	-0.32591601848361157	0.4575072498588922	0.5322733985890358	0.24516700905386707	-0.21543450157902994	1.9413120628475007
-1.6216820496257103	-0.9028167413687378	0.07852553297802098	0.5595824275204198	0.19650672889258036	-1.586863238965179	-1.0492961630640536	-0.0760312684141459	0.835281705458172	1.2525989437711846	-0.7901987920035094	1.4925228754447901	-0.7246792890507079	-1.4615378940819432	0.47146185946570907	-0.8555504815583367	-2.6961556197868726	0.632760611437025	0.40254379082267916	-0.7276784672377543	-0.28359508545547485	-1.4073713009442885	1.0023229338796575	0.2638800913190538	-0.29681519479772933	-0.7109030622067837	1.836650589550148	-0.3367422286950223	0.21792564483321422	0.13144892912467981	0.5216750367234935	-0.8307472716562797	0.3484158527957821	0.13254970973865082	-0.5367077438811494	0.49549612880698335	-0.37664319203254404	0.4725709185841095	0.4661980488618327	0.15105904371928058	-0.32036606356379255	1.7514490160927252
-1.6497784232305723	-1.0405125057436924	0.10280836442295267	0.5470115393839963	0.25593392953941685	-1.571744916365403	-0.9341260257426798	-0.02573020048379928	0.7113825625055819	1.2272480823919645	-0.8901147033347847	1.4415425548507672	-0.6909947140652263	-1.4401015154601677	0.5082291368338694	-0.8065225154483262	-2.69349263198715	0.6320935285148062	0.37466842693827457	-0.727128048876138	-0.3620219442539466	-1.3291867774182777	0.9597171424425532	0.4129108052411737	-0.213949297903612	-0.8135781681025774	1.806283384196209	-0.2216555174473997	0.35740979656781413	0.21581859620269056	0.6270275253719237	-0.775914544781746	0.3930984031243687	0.1516037597826757	-0.4816218594811893	0.6509024221821849	-0.44732345820231434	0.5077698494658927	0.46094617026217904	0.07466092882603885	-0.38667233810954216	1.5757161359395722
-1.6309556834148728	-1.1713936558836031	0.16917618163923337	0.5246250580041918	0.291026785599036	-1.5239695145515164	-0.8167743959906598	0.0013497569511538847	0.6526825154165278	1.2060374926018864	-0.9992560782124968	1.421260024720695	-0.6817743160889675	-1.3756952847153372	0.5257826732814996	-0.7870853770695464	-2.739184633413207	0.644292505113403	0.3212717657047966	-0.6777392968203161	-0.3761162295694782	-1.2252797399018145	0.8964579721499586	0.6349943958703783	-0.1343350607363134	-0.8084450639143264	1.7510084599008198	-0.08884431891264892	0.4215053057466194	0.3099776664898112	0.6845459469735292	-0.7258344259849333	0.4807936337682506	0.19603710618980422	-0.5410252684063435	0.6987033673478411	-0.5148743011816611	0.5243132633444714	0.4910035726697185	-0.021946355655344595	-0.44594873253830825	1.446029649838471
-1.5945242556960753	-1.2473861212282327	0.17895795486668414	0.4090690337709756	0.3435369102211057	-1.499613187571383	-0.7853485681412196	0.014857096459402683	0.5540044745731687	1.2000090543421362	-1.0876546549209478	1.3280122914299382	-0.6938283342101876	-1.312587388294848	0.5523226121188026	-0.712064942849808	-2.7526999428530585	0.6190825949903704	0.29130199940536744	-0.5969972361509511	-0.338489828476753	-1.0868191392481714	0.8956004091697614	0.837290550224381	-0.06657105601835026	-0.8345363173536142	1.7703215963016343	-0.008146202679628445	0.47480084695261293	0.5001723795249879	0.7560535912621457	-0.7289192633443524	0.5020745580600183	0.22496251588496702	-0.5654038767284204	0.7437330440209582	-0.48221817346003054	0.5712203639405578	0.44159135363250773	-0.15596868162216282	-0.5024988341429695	1.3995386874327493
-1.5974144709292526	-1.309911229649471	0.19032442342466332	0.30071838048038313	0.35599964952328844	-1.4747729484858494	-0.7603298046656146	-0.005567960891759809	0.45802088990084605	1.1729867857024892	-1.1284633655839034	1.2939500657076555	-0.7087009634739194	-1.2330921649635136	0.5752609053140856	-0.718704020087064	-2.72896358638903	0.5613656865090058	0.2821761428428997	-0.539333724472179	-0.3248037393946165	-1.0302781237227592	0.8528723740562885	1.006554990863547	-0.035999546719833	-0.9447764863417147	1.7477909509790233	0.07444453628123109	0.5214783085542665	0.686849978046831	0.7531578273503347	-0.6851406954449384	0.6006226301857612	0.2034440081345643	-0.5052017446467991	0.7979018346099316	-0.5364753945953522	0.6045423530520807	0.38555799002407115	-0.06946968221784673	-0.4889843628064091	1.3504063236658292
-1.5774638203566125	-1.3749560198937156	0.23815811165748677	0.2487110656246283	0.25417683940764035	-1.4398569431060768	-0.7297614741002802	-0.036750921193927116	0.3306113244250615	1.15838819219637	-1.1507115815657993	1.1956112615371477	-0.7372176705424327	-1.236855859794509	0.6729357317510155	-0.7946928639152477	-2.728192052464208	0.4420854866806674	0.2834439624383912	-0.5204103206618228	-0.2711825845046524	-0.9440562870014635	0.7627805033908136	1.086230547248563	-0.06358530650201893	-1.0005415988215263	1.722549956758734	0.10460579444049634	0.5667394135682143	0.902899614220823	0.8193073320505659	-0.5860081466297775	0.6451671458878219	0.1708511029228175	-0.5100326001951937	0.8363742371892963	-0.5230997095335089	0.5269625397451271	0.3893552089912616	-0.07562932130425591	-0.5687356319006268	1.2956497165837957
-1.5270712442947503	-1.4372392103990141	0.25734682633043493	0.14868130290890164	0.26633971197441286	-1.3321012472690579	-0.7143358571646234	-0.035621578831102604	0.25446551099506964	1.1081566746205265	-1.1322520015104585	1.1418867386973497	-0.7601868117511652	-1.3058851281434827	0.7571734522572339	-0.8380846987547879	-2.683205656624242	0.3823023921570318	0.2655369273489713	-0.47312558386927484	-0.22614683939466404	-0.9411896908715083	0.6682267673771422	1.227880699178782	-0.07419930295312976	-1.1230829822025343	1.7090450379622144	0.17257504864586531	0.6204310366356653	1.0536368271884216	0.9196679800475301	-0.5339159492089561	0.6614559350607095	0.191353817013057	-0.5407863227728604	0.8805311614042527	-0.5501981222823786	0.4666119812934578	0.39679529043269157	-0.012960440416616014	-0.5349931173166841	1.1872970677647707
[truncated: 118 more rows]
