# Supplementary material for: Obesity dysregulates feeding-evoked response dynamics in hypothalamic satiety neurons
Source: Sci Rep. 2025 Oct 14;15:35837. doi: 10.1038/s41598-025-19800-2 (PMC12521569; doi:10.1038/s41598-025-19800-2)
Supplement: Supplementary file 5 — Supplementary Material 5. [file 41598_2025_19800_MOESM5_ESM.zip › Fig 3_2/Fig 3c/HFD to_NCD_1st_MPK180_matrix_6.csv]

0.0847858746204133	-0.2438024456636966	-0.41775102822193794	-0.00219359224796038	-0.900250885334285	-0.7297227107047904	-0.3766345017481703	-0.23321680464020456	0.5216065031901992	-0.5001683957860747	0.4921648885170601	0.7740559829255624	-0.12703409193098797	-0.348809321988757	0.2584623809017942	0.1926245346748749	0.06640281871416065	-0.497847369795063	-0.3227280692599998	0.06865933163589359	-0.004165733551493411	-0.48426315196982683	-0.6821902013577115	1.1619254772905476	0.011141275715654536	-0.2677182935417347	1.0185227371339356	0.5180727139325657	-0.2935209427382228	-0.2644994043012835	0.8351535486790767	0.08659015942899637	-0.455637832703599	-0.8345003107531257	0.20353535295013173	0.9294588323776672	-0.8901723296934723	-0.14784850168722127
0.12878647408099464	-0.2997793152667027	-0.38179567497566624	0.20617881413879915	-0.9018725741252167	-0.6138975037860781	-0.4080910401913571	-0.39547344231446496	0.5748233250158764	-0.5755509327500021	0.4214405826023514	0.588107809159251	-0.07575404804199053	-0.37073095837599146	0.45627443870720913	0.1331603768636505	0.13196667868566292	-0.5678543492865809	-0.48695204471766185	-0.1281919115284608	0.01997322418547471	-0.5564166558051988	-0.5942520299954626	1.116636336670727	0.035496432503340294	-0.31362627519645925	0.8948893269881029	0.28436767429602056	-0.2589808908866966	-0.42686787246778385	0.4963658156504603	-0.07847339652977875	-0.3893327049225279	-0.7557057291304767	0.41283957012009187	0.7093268177250556	-0.8567391470572512	-0.08756576828298977
0.0444056601141457	-0.2594610082103128	-0.4825021778114292	0.19966351819349515	-0.7644085398593728	-0.7008308467828547	-0.4320595736867959	-0.34766115947776294	0.5364828370979967	-0.535806220929728	0.32177424180226105	0.5487370735803246	0.0281551353224808	-0.4403338013188632	0.4936438580185878	0.16963346916327793	0.2079850201983243	-0.6888295072557763	-0.49158376267473525	-0.004345685021816943	0.018195929673823007	-0.39825634121192666	-0.6478071153312973	1.036400901508048	0.06376264361574253	-0.2758919301956269	0.8134858956054755	0.18340404190124523	-0.2122860743739902	-0.4049231846232984	0.4655503145222539	-0.003493165938841506	-0.21886166765468973	-0.7626950070378277	0.38607056000878065	0.6166658258404744	-0.9258422316683296	-0.15200156782261154
0.04307466041825299	-0.28355941900327397	-0.4691293624384382	0.06653209250138697	-0.7278413010773752	-0.6384566665767601	-0.42587906535413245	-0.3396112039438139	0.5637431352658435	-0.5449288392067211	0.29470859430759316	0.498174397744593	0.029940563382473348	-0.4618636271927125	0.5420441480736697	0.18455003344433246	0.13106906317120626	-0.82694280056489	-0.5738224196965701	0.027889049571021417	-0.02548714214057965	-0.41887594504129066	-0.5951092424221861	0.9983741577990641	-0.10830625355644238	-0.26540959602453085	0.6937032419428082	0.09191507265731759	-0.28129316136545873	-0.3470302613273374	0.3149082236936183	-0.018399735122744263	-0.1955176079590818	-0.6191068105523869	0.3628604520442413	0.711781470969977	-0.9753331861485267	-0.19667520895129004
0.055435367369296176	-0.30259680024795965	-0.5617253729575562	0.07568297117697706	-0.6619999841099219	-0.6015157385868322	-0.3978603425449411	-0.3448978361927689	0.5392711823307089	-0.5847978477516929	0.29694802561972117	0.43348838139706397	-0.004580905603157398	-0.4525731617033035	0.5471736375149548	0.23295223456823902	0.09751771233742876	-0.7696570441486374	-0.6001075519356954	-0.02078910052087845	-0.030891388848081146	-0.3810227776561389	-0.48884256877841087	0.9363837906298478	-0.18457442669849156	-0.24497420750010085	0.6234448221406856	0.062431707530327785	-0.2424706290231486	-0.4414351267394009	0.31791269052499943	0.01229023663977025	-0.12940719156548752	-0.5997019821693205	0.37856287479744843	0.6991421046121085	-0.9495248860873431	-0.21622311423792356
0.1238441976357177	-0.29657631897003184	-0.5765460485611545	0.10489947997297337	-0.687541145396521	-0.5933079615921103	-0.3767505258366814	-0.29629389300816567	0.5167408621648618	-0.5340582700596731	0.30976574008058416	0.4304483211318811	0.059634823565477335	-0.4704516721226903	0.519704938675527	0.26271642685152313	0.15303173415603064	-0.7598501149114526	-0.5446282293787402	0.04844965527129554	-0.04526460226666531	-0.29449463665978654	-0.47173863878702815	0.9385479504993954	-0.24592274198090613	-0.24943778291283114	0.5577137783560079	0.12221676856330384	-0.24638273853896628	-0.42114265130427286	0.29532980599024694	-0.01178171792962837	-0.08447943544460575	-0.5465584352188761	0.36326651306665236	0.6673922963686648	-0.9021029514432746	-0.22523733359935502
0.19866668244451116	-0.30602356275982884	-0.5851797644202251	0.13710887225644292	-0.6748330513193662	-0.5632387671825135	-0.38152677784270467	-0.31993542497229704	0.5303580137276664	-0.5134825481286788	0.27017000284216974	0.4645857366130874	0.09540084709625808	-0.48132609447974	0.4722605395157267	0.2024846150540641	0.20484583418988164	-0.730116428742812	-0.5776934994793973	0.08579163212528504	-0.05003379611521923	-0.22117433434041864	-0.47282852315814977	0.9611537741890045	-0.2607465079807662	-0.2672917778053043	0.5346101506346026	0.1455001462180466	-0.257231241423665	-0.3752408008534314	0.2974058544339368	0.03501918664977096	-0.06081523854540701	-0.5046014539075906	0.38942941937081704	0.6762297468644066	-0.8552029698333538	-0.18418395428852086
0.2387121184633107	-0.3254279395660981	-0.5703038274226527	0.14794791819364275	-0.6952321220344222	-0.5403996014272862	-0.34729813933753473	-0.2753776159230094	0.4888529105148687	-0.5117808895902125	0.24256427238017705	0.46752184976491545	0.08895600125718275	-0.4630511964764728	0.4779487985691404	0.24340274167063128	0.2454744589293112	-0.6593357809346558	-0.5939629966833374	0.07147937450579349	-0.04933263239931586	-0.2209416263702035	-0.46945446326029955	0.9961582760524903	-0.28522726694970496	-0.28334116359944317	0.5369919059886927	0.1516574310848075	-0.22007648540925379	-0.3261101816699542	0.29928524616683394	0.07823720089086625	-0.10960946169363911	-0.48609529089162185	0.4135272512653493	0.6286823328019978	-0.9091375099903298	-0.15109485765171898
0.25254876258366493	-0.31597551491741216	-0.5859243169330158	0.12138038215370726	-0.7223225882837605	-0.5323789940957648	-0.3011146803658937	-0.2125384730191231	0.4880009440388564	-0.5514304892643317	0.26519484501702373	0.5057599743855303	0.10648569017111477	-0.47206953997863255	0.5012908387341162	0.2150222853627838	0.2558001853211091	-0.6837561294464386	-0.5544613228907833	0.09890612976380103	-0.06822987158849539	-0.20998677289709375	-0.4595323936379045	0.963859235741316	-0.29935488756776873	-0.28781165044207735	0.5398899493136278	0.16069826420825295	-0.24070297556536963	-0.3315337709967713	0.265828499924768	0.045519314648937714	-0.16574373306950035	-0.4469534647714783	0.4377087582297401	0.592728969939219	-0.8680571937411828	-0.13364526133869142
0.2954213488153018	-0.34725297491451956	-0.6091627020375594	0.15121596875699025	-0.7293131840504623	-0.5057733611844751	-0.29800078258216134	-0.20670875760957177	0.48058615435359914	-0.5569376206038333	0.278191350883798	0.5209407886380053	0.08195080758894051	-0.4579900063704995	0.5026943101635492	0.22975027328057124	0.28342846341608585	-0.6757986517468264	-0.5549122457375196	0.1388124230183221	-0.08346917344769532	-0.24039509131705308	-0.46672424168118176	0.9416619569478015	-0.2741997514241902	-0.26673420939130754	0.5290966047217243	0.16725295489503864	-0.28869640128754576	-0.3312666943162502	0.2783031220401907	0.05640394009551212	-0.18503409960475103	-0.46839778654630065	0.42090740016730327	0.5878969982401744	-0.8342593989918032	-0.15674265465376974
0.294789998410677	-0.3452069213493061	-0.6336232760677456	0.2066516753299112	-0.6766252104260249	-0.4601680015433624	-0.28267246809587676	-0.1406013414897102	0.47288216098280633	-0.5945577717531327	0.23302841448431852	0.4934396568582725	0.10342711397682725	-0.4875352910497915	0.49711970639956726	0.22347988136859603	0.2805944889573916	-0.7460682752436807	-0.580893052874881	0.15442183428439896	-0.09433708470471772	-0.2933911410184071	-0.41064776944880677	0.8939515075816571	-0.2817681534700809	-0.2767231514462834	0.42191663564299214	0.14737001084777057	-0.3659458161080852	-0.3180852984990484	0.19733991354093533	0.039047231824011805	-0.21437735856950058	-0.4407687410867046	0.4341586152151951	0.4678102001861599	-0.8034578789121987	-0.16135536141511572
0.3102194493547692	-0.33794582169117454	-0.6809809052001272	0.1800725283936802	-0.6247035631708608	-0.4566493575268308	-0.245950887863959	-0.0729086410496981	0.44099287052993413	-0.5457599584218336	0.19453708169182107	0.5192214486172521	0.16442959823711156	-0.5078630611910109	0.46642602197929495	0.2828033919891949	0.2685105613372679	-0.7787892325569314	-0.5658308412490655	0.1964099067176908	-0.10499136738025014	-0.28913669255294167	-0.3941077078799141	0.8715183286511599	-0.28933994128025425	-0.22963457496205844	0.3467648697162644	0.17345444690323236	-0.36839640801792073	-0.2803069405479498	0.11322662326280368	0.0985960820494753	-0.21923927100823737	-0.399743808887831	0.4220553966354365	0.4142341837621453	-0.7766947370862192	-0.1683455110203427
0.3883065949216466	-0.31619646680907326	-0.6450073879858018	0.17866470530014986	-0.6364720143686466	-0.4117256905764627	-0.23939136750881737	-0.013252040965245033	0.4424343004441402	-0.5305801130328285	0.19265514209311005	0.5254226539495284	0.16190842902217767	-0.5036810047424607	0.46709898637513564	0.283922068282136	0.24575234172887933	-0.7448328515849197	-0.5649343797089872	0.19591441335733278	-0.1571614884117988	-0.35668359632991903	-0.36611647065195124	0.8409393670077476	-0.3302642971400096	-0.2529454740847705	0.28655710387020117	0.21944024617330987	-0.4180985059208542	-0.2620099978937014	0.09655777978192241	0.061722280864233016	-0.30961583991389185	-0.3762177797251617	0.43656259430691746	0.3653924265619327	-0.6877156896464162	-0.14478642519952073
0.4344211328432984	-0.2896671714495713	-0.6307184765759941	0.23424247877421728	-0.6179827343531887	-0.41383763298476206	-0.22586147017717045	-0.000775985716526309	0.43379115472485896	-0.5150241022658488	0.2164018349957193	0.5647731749176779	0.1731363563044273	-0.49879015386296344	0.46762270606878087	0.29335814228485646	0.23699538176444043	-0.6709423380838117	-0.4780969685007932	0.2040725368077469	-0.1699630114287743	-0.3347302823967636	-0.33924020075971395	0.8358312199202353	-0.2559752115653711	-0.27449097892510826	0.263194633995013	0.29316104405714627	-0.40607164639582816	-0.27179653817516025	0.06679738217598574	0.09264884696645377	-0.32353559685241595	-0.3787436466799545	0.4912690032881194	0.2889025675672533	-0.5582853007279293	-0.12050577189881424
0.4185087769425251	-0.25445876913763754	-0.5480705612421923	0.2419293656039216	-0.6167128608660704	-0.3685643389997023	-0.24151736663713805	0.04087475395610407	0.43482534857968486	-0.4526831566404986	0.2085819060391499	0.5933349260356131	0.247031145223918	-0.513805501278936	0.48178008934002625	0.24082992841131926	0.22633639980980957	-0.6707419961837022	-0.4018698108405732	0.21636582057589204	-0.20846993843229375	-0.40126759144988844	-0.3385262906034981	0.8676754100107769	-0.24891670562038107	-0.3019561814118251	0.27736115054206056	0.32497270135761214	-0.4216699295316877	-0.22075183200118548	-0.08521352902283469	0.09533160290531702	-0.38624418334142063	-0.3478774517826252	0.5162909243974775	0.2307917362005881	-0.507485418961928	-0.1319543811011807
0.43144106170338115	-0.23171193058140913	-0.494911697412084	0.24981220743676205	-0.5849248440553089	-0.39141048063870115	-0.23807371039430542	0.0508241575579629	0.45769811455558174	-0.46970964699804163	0.19707419621778194	0.645425668235077	0.2509460826035741	-0.5024740524158281	0.42849912609074553	0.23402267404095092	0.24510366913125464	-0.6596393276264653	-0.3665415749961199	0.1848613328704641	-0.2362228914641019	-0.42419925125038976	-0.35653271748497584	0.8621501004452753	-0.21007657208052843	-0.289199251544282	0.24078401110899555	0.34045779564875767	-0.4624571905136795	-0.21728382943494368	-0.18289843011326767	0.10153300819137648	-0.4348508046166062	-0.3585100968818515	0.5719606469181266	0.18452329764058203	-0.4668877215537842	-0.06920155598589298
0.3861773819250146	-0.2511042540635252	-0.4447229790563507	0.2775819586125753	-0.557365379391188	-0.4135481223804775	-0.19778874581674505	0.08309218980275761	0.3921168175770803	-0.4780881788867707	0.22689556204421488	0.6140394172585569	0.27305540763138014	-0.48313951072196487	0.4405155176492409	0.2806183975403119	0.2328772608513005	-0.6339720738099782	-0.33362498646972855	0.1904185516172445	-0.24956046142491006	-0.47440023494235606	-0.32965254579824405	0.8347584574170327	-0.1911255555512031	-0.26671679705265683	0.1886776051126795	0.3770277758405694	-0.46468986530669926	-0.20901275210909195	-0.28921483517200397	0.09502098630545279	-0.5116796192922796	-0.3742157755877071	0.5757351505979196	0.10349082508935185	-0.41084148934886544	-0.028397712633450357
0.37397496798537416	-0.2521387790493359	-0.42662231021832336	0.2913632383952959	-0.49259388910671503	-0.41526830448686214	-0.1602637535002139	0.06225254816380652	0.3983619831030365	-0.47206796769748927	0.24815033122258678	0.6341667088535072	0.32039576348422955	-0.482314243748234	0.38524694083938293	0.24291786875259555	0.18331672239514704	-0.6615482532954445	-0.22957219818703728	0.22365188389035612	-0.28929251899167563	-0.49789594850965013	-0.30965088309594324	0.7570876672787417	-0.11831224336884061	-0.2572979336895269	0.12778802937830963	0.39334833210410214	-0.5587727038849908	-0.23814726065233013	-0.3794000480260095	0.07456481706265358	-0.5475985318743791	-0.3710018623944557	0.6146071942365843	0.03647520176935638	-0.33679714978598757	0.009906144977256675
0.3704875881235209	-0.24213162738897975	-0.3917445321615915	0.2885784738330379	-0.43468587884048643	-0.40673630735936533	-0.1658107206892279	0.029571089022577535	0.36311956507729654	-0.41411463590939696	0.22109613335891284	0.6256256030638034	0.346656128639964	-0.42494564549396496	0.2916924665889392	0.3128893643026106	0.18195915984135114	-0.6214297953831003	-0.19466834698061874	0.21761465415482154	-0.315472040604235	-0.476362046620938	-0.27976893084511845	0.7389451713223019	-0.06060216203963652	-0.2234497505416512	0.058622777352717224	0.39244925789596896	-0.5714917756838354	-0.21274000997330317	-0.43495980623788844	0.12632191643413412	-0.5251456115976487	-0.4001976979460193	0.5897704107894401	-0.005361990602186359	-0.3232751686531716	0.03969780934735622
0.3492962108430142	-0.2261205248894523	-0.35821154341561934	0.22297631354774042	-0.39885319666205793	-0.41644853551038796	-0.12532819116940014	0.02613636123288836	0.3415814110565076	-0.3964933627301167	0.21768597008579213	0.6368118846628626	0.4046990122042099	-0.4184003765890504	0.25532161564349415	0.3403864415143036	0.1415039067391356	-0.5750289643751073	-0.18724799178614054	0.22472741636221558	-0.3301572317242613	-0.47017617539450035	-0.21345828812723022	0.7267298808913945	-0.03928498382709935	-0.24778620452025066	0.03891753247444141	0.38002283959241223	-0.5670343572233639	-0.1580915394185703	-0.5146223973693937	0.16798732882370615	-0.5257565782817315	-0.3731732133046085	0.6036951106944957	-0.06073666774348635	-0.2671941899824995	0.1298745482923343
0.37721027827596587	-0.21313709756925991	-0.2967236319075888	0.15507085827514652	-0.3913066575097671	-0.41604206505453956	-0.11833443424449261	-0.004240565117838583	0.28935323824738096	-0.3754942819369239	0.2276722310772207	0.6320185908637294	0.4448492972594414	-0.3283896585467887	0.24690940659055047	0.3901450028153709	0.1905680638157925	-0.522485102451228	-0.1391043855323127	0.2206420662014008	-0.34467366392184967	-0.30645108595503234	-0.2575822632261465	0.7591158087052782	-0.048309724978285076	-0.2312263688658846	0.000774894821042843	0.402279895771532	-0.49815139864159086	-0.13748745609033164	-0.518363971886815	0.23716309588598997	-0.4903633583489393	-0.38010119433223444	0.6535246439200877	-0.005908600983216139	-0.2395265162424786	0.1663584402183957
0.3499276219690055	-0.20760301102450138	-0.2136403129688818	0.12606041425461578	-0.3778848486408609	-0.38907706629404437	-0.0900130855863184	0.004392063645494104	0.28829760571596996	-0.38558961966449823	0.25568210274186187	0.6010342947711194	0.44081822507929624	-0.2799386742165819	0.24588638690830508	0.32838538765647074	0.2298113084089942	-0.4683341712669777	-0.08622284614377433	0.2834799055395181	-0.35749422719232415	-0.2382026440264962	-0.2915929052326667	0.7841372990128217	-0.015415047690231016	-0.28376979095778754	-0.04204787659479523	0.4184224449161749	-0.5343708348595613	-0.09391520518548693	-0.48384805764903394	0.2145359877912464	-0.4737856083416222	-0.3841677347236145	0.6687495613326155	-0.014318786927295624	-0.2359853561242093	0.18817408052478352
0.30082103872993166	-0.19398847602000827	-0.2419042269786774	0.06826478209843989	-0.3804711038373515	-0.3191840669895219	-0.03845478274201537	-0.01772830999029686	0.2550687437616095	-0.3878783012206445	0.2591776851527345	0.6397409470349973	0.46191988404535145	-0.2179666169739753	0.20383032041840227	0.3464366157986247	0.2278335200838994	-0.41983853761345813	-0.06061528835603047	0.3026143220416456	-0.30017815350879085	-0.16152555731079227	-0.27100325392373115	0.8033988502346607	-0.010817315225554408	-0.2474643632717549	-0.1066718979464341	0.37742623394924646	-0.5057558373713535	-0.0657555775798978	-0.5409543584337734	0.25074748127594715	-0.4572180013084589	-0.38304079430209803	0.6266946656823017	-0.021403485148451733	-0.2439935082895232	0.2180783817808881
0.2621979234562812	-0.19402786262498847	-0.23374406876174683	-0.013572085456605177	-0.3412671680186792	-0.2643492720574819	0.002723873795825707	-0.0007534880072812	0.20222369032298942	-0.2988519315200155	0.22518522666680166	0.557173605831333	0.46787245253701676	-0.15841792560016696	0.1679375029805612	0.3548429759039303	0.25539287015709594	-0.39284005575309505	-0.10637576063466606	0.3185390281749584	-0.2735344172438848	-0.1692790309959428	-0.3058253509488181	0.7944154506869864	-0.04952346594692533	-0.26866264184241045	-0.1734564511753467	0.3393280715208003	-0.4699347199041658	-0.009777416694009267	-0.48365060502703117	0.2239399624690274	-0.4672055716107872	-0.40059491102579337	0.5807316597719934	-0.05376519037855302	-0.30654655524085733	0.24987493243754527
0.2505963277762287	-0.1877523859019841	-0.24386981641507915	-0.04391251649711751	-0.31279736749882786	-0.25961009173487376	0.08052157154094318	-0.05593172625652028	0.160020716904825	-0.2491809043915633	0.1961315219193415	0.48998237849284054	0.45458309973851063	-0.1250856649145859	0.1298780887023499	0.3622937709856584	0.30734557924422234	-0.37067318341663047	-0.14119774437184812	0.3779709778464129	-0.22733086847627448	-0.08514208019392602	-0.3734287882424048	0.7364376658198071	0.029801605421078063	-0.23354525866043602	-0.23903521088184956	0.3492668308205305	-0.397841971859312	0.051456369907110736	-0.3415423499405149	0.28279992080221966	-0.4537228616610375	-0.4083367999266999	0.5085579909214925	-0.0625296863216953	-0.3366396864868831	0.3226678148393348
0.19521191429352355	-0.19166428141162456	-0.2542365866337481	-0.13716411055786618	-0.2852010521076292	-0.19591825272550106	0.12367240115707283	-0.08983050330888179	0.12374637732638505	-0.1958262873398897	0.15001227522873067	0.354566095589835	0.4648940421558764	-0.11026352547894791	0.18909911319753367	0.3397330676894121	0.25679048279805106	-0.31216652244092236	-0.1900496700098193	0.4243241308336148	-0.19352071769941998	-0.08459793732003944	-0.33012087937372925	0.7441468903508485	0.08677521530361487	-0.22089930853375317	-0.24844390290533905	0.31943610025785185	-0.3245411245540277	0.10373971456272621	-0.21905388812667054	0.3243522168972291	-0.4897089257894679	-0.3740177153727268	0.40161077638640064	-0.0446010418197201	-0.36401974469052656	0.2792359115716506
0.16255887060930505	-0.1181960291068668	-0.2564098832599381	-0.25958532755995645	-0.2911317446574287	-0.16228541619321032	0.12083221903560762	-0.07415961832427623	0.11588484426119952	-0.14103541126446395	0.11550954581381603	0.2587064157409431	0.46868427000082474	-0.10905926212936061	0.15925633695583802	0.2511194168284284	0.2403877350212394	-0.2638769516460446	-0.12457899241933826	0.4657468309091751	-0.14270937143403295	-0.06327491890834588	-0.342213249927989	0.7370398272971784	0.12912473415115344	-0.21443952223814353	-0.283400866747312	0.23375008816691117	-0.2349537946235208	0.13621823451116996	-0.0762527677183546	0.29640305543529333	-0.47651756645046167	-0.3498287732421444	0.3256267959464522	-0.036968938865477516	-0.46478999678982724	0.25884148225972153
0.0903005207833226	-0.07356647620467395	-0.2403182024512484	-0.2987943258038749	-0.3043158305681798	-0.11615376951984993	0.08653252124905828	-0.05584791696066501	0.06911638116946857	-0.11102654409516097	0.0870055851735438	0.2035769219614887	0.47094136100289513	-0.10018613583664726	0.18406094871142667	0.2422825010187199	0.29271429464890136	-0.2437004202861525	-0.19707454921934137	0.47658182756502454	-0.08842018759437094	-0.06308798142213126	-0.3489227993872065	0.7495083400549101	0.11268418057874792	-0.22138238931379828	-0.29616201501797135	0.21903197666658122	-0.11942796210696933	0.1771964278296723	0.043564409480047216	0.3271013650234709	-0.4263656167032332	-0.3684126542973724	0.1660116790342986	-0.051327767854879656	-0.4780247544110763	0.20800010840806396
0.07518105241346489	-0.0741318530161629	-0.2523318509205548	-0.2984743776966553	-0.2902162544690403	-0.07711376834940091	0.06336737064978315	-0.06488314039005431	0.09882539773189083	-0.057837619511247565	0.07576071342646098	0.15533167457314204	0.4670870540846831	-0.11380736816441903	0.23347813376545018	0.19916615682865263	0.3319801439821006	-0.25232630169733045	-0.23440637022989944	0.5173411684150385	-0.044483255942557316	-0.04613353198235119	-0.38282478232887734	0.7521821026406739	0.04462557843624061	-0.26139517815917795	-0.36295032937298854	0.18544879667690436	-0.06329113934586011	0.22123765305030937	0.15257110651358738	0.3392203294382152	-0.4352702208123559	-0.3256423883770888	0.12394485638851205	-0.08445712279406097	-0.48018585651949036	0.14399243798463263
0.05185251074932973	-0.02694940360316861	-0.2609794945981008	-0.2488798118992595	-0.2758593130020438	-0.061910360521956566	0.023518831775734144	-0.042783394498872765	0.09329187721970025	0.006057840286858268	0.09491619779668761	0.06188416503367311	0.44247342650386834	-0.07279827719631646	0.26149791975437187	0.1148400337019988	0.34216883861951575	-0.23447318378612408	-0.16074237846553846	0.5054430393308303	0.06608354717569631	0.013378168897235415	-0.42091953904490265	0.7643315440260458	0.040851196129712976	-0.29644538670720194	-0.38970792076960686	0.16601167398583463	0.06000425038133954	0.19394281547190917	0.20781840104012975	0.3334643118015461	-0.43711941705576346	-0.330974519477225	0.0494958641118195	-0.10718349564444536	-0.5376459784754581	0.06733991943043768
0.03578996366133484	-0.04420749496787173	-0.30887242915967134	-0.22126726847671668	-0.27413621592606946	0.00944963153124459	0.07142927598142093	-0.09179695036879562	0.10003639595733353	0.0405740449704169	0.09076953988674627	0.006962385062241098	0.4212333449390065	-0.14110347293243955	0.24440922353960945	0.034252014542138665	0.2823763177017015	-0.2149695801735659	-0.16824095407376896	0.5733162578310365	0.1258059311592801	-0.010558164130667347	-0.3914125137740972	0.7219840928086846	0.06375025758712934	-0.2618186487864594	-0.39903668886335203	0.11566301225919509	0.13524419494272172	0.1874726597029678	0.21412647796972	0.3100270129032733	-0.4178202312216567	-0.279598067027958	-0.08997088242640462	-0.1499193636599168	-0.5768811283153084	0.08418871305186093
0.048025561827581054	-0.04904408054443528	-0.3576161285428887	-0.20849651201880012	-0.3301475785168963	0.02242769935025264	-0.010126726578042455	-0.1667810595482448	0.09296042737602825	0.06761785750584678	0.07815417535854488	-0.03358061271915279	0.40861301367741715	-0.1541742915772662	0.19207020892266835	0.022986911766066535	0.2646364894400364	-0.23208792330845834	-0.13795840673825413	0.5979507677815029	0.1953581905742446	-0.017360267570155085	-0.31306897330893413	0.685379088986652	0.058877817751652725	-0.19167218147610077	-0.3437690563752969	0.14762765806943787	0.18852990269387068	0.14963076105607173	0.25120965796743544	0.35587040232843153	-0.4433496195174089	-0.25848607327384804	-0.155920571190767	-0.12054869032702391	-0.5932792648119053	0.0552292668168494
0.03763985526167244	-0.08326525760253911	-0.33410656671704936	-0.18070252595704211	-0.32000519087281243	0.04034978951292715	-0.018213941798392006	-0.17051888632085302	0.11092267929937356	0.07802226240798028	0.08059046552716356	-0.11651972194864016	0.39465284992955096	-0.20016765047927568	0.1846934427805556	-0.05464265207586905	0.25743925653545086	-0.2443089417423751	-0.09206939488175207	0.6341980731948691	0.2324321266599585	-0.0006760506210632816	-0.3009354802054304	0.700144254955626	0.12071758349115924	-0.16548944556721798	-0.31322401099035924	0.15973601519426892	0.17557560504083924	0.1267230207969091	0.32515108482130384	0.3905226044551641	-0.3867422708048383	-0.24794211879263323	-0.17875724057450015	-0.06962866838922156	-0.6254326171149671	0.03679645413058147
0.055433720302239045	-0.08214055519432617	-0.35234903855248884	-0.04052489843410354	-0.3757207938203297	0.07390468595542324	-0.06426219500516625	-0.1550252894860238	0.1374836890018945	0.03658793828040195	0.11083701757186264	-0.14211846426052818	0.42624345665095326	-0.22329165797299017	0.12284390138646013	-0.12947665129172567	0.23520949225810944	-0.26861253683130876	-0.0591732094629574	0.6661698502401436	0.29306558422118445	0.04978648679365415	-0.26681452382730547	0.7243455398290592	0.2222996792529659	-0.04913143512014974	-0.2261556905698338	0.1271140171125241	0.1164408810191262	0.11339953224340567	0.28950897818018617	0.438497770405916	-0.34262232811849674	-0.23168999893963535	-0.27826023300141794	0.04246213969745838	-0.6736142958428619	-0.015427964913537423
0.10654395682110189	-0.08884409270145707	-0.3469272269961792	-0.027073364223083773	-0.4011911212470987	0.0678137871073573	-0.1286970701060965	-0.09943806962415827	0.17345235454643687	0.001298640560239469	0.14647515913759063	-0.18418051038499153	0.40327692269642545	-0.22367598250706702	0.07881055004141853	-0.14518167764788786	0.261185600273468	-0.2848522577552831	-0.0015181080130661161	0.590422338875255	0.3435538536275259	0.05256489644811261	-0.18655437461218288	0.7423443171754028	0.18007825063975183	-0.035385841593335875	-0.21774816330157426	0.10933150782880893	0.07902490232369638	0.10398983805578162	0.26852200361461664	0.38554916284275986	-0.2790595964376738	-0.2358725229465494	-0.289612726909027	0.06080059345586032	-0.6870960290950758	-0.08213682123054714
0.11243628229133995	-0.11502857623735945	-0.37056315687682384	0.0881022313244759	-0.3794158083370446	0.12598015150664915	-0.18185133901624947	-0.061941897236660104	0.16783690321720118	0.013093045854309076	0.17900595571722816	-0.16610334525509876	0.3651729055420894	-0.2028817246442562	0.05024598769765172	-0.19584110074824518	0.29633420102409963	-0.3203328190998431	0.06516786792953652	0.5126560518007887	0.3873672125027395	0.043988434779595645	-0.19456050220539517	0.6914244236395092	0.125061747942906	-0.017969816372669277	-0.21253782829343804	0.11265810975410032	0.056574781329099634	0.08115592768705335	0.22804135227745018	0.39466439917655116	-0.22894023907276512	-0.2728427944148037	-0.297224707727775	0.0869439974877233	-0.6508362168962034	-0.09889224943318198
0.13927417736170702	-0.09689328251923782	-0.38402372045970223	0.19633951710285985	-0.33086347130025606	0.21405280886710792	-0.21618431163573143	-0.054421829609108706	0.26297883542925965	0.010612779363136418	0.1885833203234301	-0.169129087159216	0.30611170489375444	-0.20697394934112534	0.12335028664579	-0.13730975364828613	0.31939616866559123	-0.39968152794104234	0.03684895392506252	0.44525662105894775	0.3840650761417236	0.07219732790910031	-0.1942159619279503	0.6818047280108199	0.1303192439786715	0.03206673920498987	-0.169297924485453	0.1680517039107266	-0.0024667626553183932	0.06210648495655002	0.1430070829202685	0.4272330761411016	-0.10168652749637996	-0.2768364029185153	-0.31839202851732135	0.08580239633815298	-0.5958664978899375	-0.11210673095853356
0.17546585733098702	-0.07012077487398216	-0.42522456186510305	0.21864995313055263	-0.27700298788174743	0.27253251895742314	-0.1943632015908698	-0.08711635912491608	0.37033251445251375	0.052084879441090984	0.2020369963389319	-0.17819826451276405	0.27244873679266296	-0.1783034785274294	0.07264682326406006	-0.13314617886932906	0.2971751276939529	-0.45386268919026324	0.10336465573320694	0.40339687028794663	0.4109184083338927	0.12958568089590275	-0.2209574425558476	0.6510676644263405	0.12564019899899304	0.09706578754614625	-0.16263896825071522	0.12961012659325172	-0.03682741999993498	0.055758896759281786	0.052698640291987765	0.45449488538371147	-0.018938177575705106	-0.24065946495999357	-0.3186437473529008	0.17686978801811676	-0.6112717662150662	-0.12646866304681376
0.17664744957539158	-0.044296016362565485	-0.40035050503828584	0.24971255396665795	-0.2370797465978965	0.3008512185552489	-0.16583951567886196	-0.10371437838933946	0.37135710536096084	0.05189091780944235	0.16426772388086608	-0.2377883130931504	0.24401483063147963	-0.15119249489025596	0.037379079150028645	-0.15358658774625103	0.276418337833365	-0.4360040345180532	0.1796922859464037	0.31105025398892916	0.44516782235314434	0.093449593194377	-0.19518313401768875	0.6329881385552505	0.1551633863870481	0.18393824121486074	-0.04018046337915361	0.13752432761274064	-0.04576465290879124	0.019913148167783647	-0.023933714659822438	0.4496539922284355	0.0729110472184824	-0.25570281189464505	-0.3500027934659365	0.27888066369279574	-0.5995892961706619	-0.07883285200171171
0.18133002326766867	-0.04229000017646349	-0.3779509654512585	0.22608573035617957	-0.16414190132193807	0.3531802185704317	-0.14532391743449155	-0.09564861051194073	0.4298796049525535	0.07980067879300125	0.10770356354343973	-0.18467214383123962	0.22651551629016495	-0.16317009497831664	0.0031406730205670017	-0.13921427914020085	0.25515445841946766	-0.48592838004861766	0.16647823881456597	0.24921083918728257	0.44181888167997335	0.09943613058466509	-0.20172514278605602	0.48655642390700243	0.1554791427640076	0.26612830654116243	-0.024459191328213108	0.16456914771616354	-0.1133392275534991	-0.02004978288563103	-0.10591128511477108	0.4792236594646052	0.16698172945592935	-0.28087269783308627	-0.33700582803821766	0.35578817007780483	-0.556878977055737	-0.09363215714109387
0.20507851390015105	-0.012993392999547548	-0.35682139734756346	0.18477803860214462	-0.09805225924588215	0.35619946688084114	-0.13472328245468415	-0.10359923507466358	0.5528595302764382	0.12687803428820682	0.09409726150153122	-0.20672420594659852	0.23544191939425327	-0.08637929437848899	0.010066267330625166	-0.11850205142779144	0.2955822647148961	-0.4627404358008159	0.2316298245541592	0.15693674435480098	0.4699130054267398	0.09480793944506262	-0.2350783915384272	0.3796526949770195	0.14289494762292929	0.24363254723692584	0.04513586338309418	0.12967707160408043	-0.16687407336020899	-0.06758794541558585	-0.1415152243676157	0.5034192472881143	0.18903351055819878	-0.31428389500570253	-0.3559399468110885	0.37001576631101035	-0.5008963966126384	-0.16487699891193844
0.21198822586036084	0.06361247950689843	-0.3188211977408777	0.19363946513210278	0.022444023739351577	0.40479905462919136	-0.08417206869868081	-0.07017230920243674	0.6720374495617114	0.10639921818241467	0.07794217019371688	-0.18767958729548603	0.22927267838608884	-0.06259310138928945	0.02950860821387003	-0.15598109716946407	0.26883740590252914	-0.45190322838758623	0.21384341550576788	0.04829016035644901	0.476093543177459	0.10346342288323045	-0.287282273617352	0.2519256190689967	0.12433443160285747	0.19876024893397842	0.046327317612227935	0.04987796673248422	-0.15568728369105203	-0.03834869310240958	-0.21936919019344714	0.48144600352615097	0.2629304156691905	-0.3544898048002435	-0.40575830689193715	0.3477125209580197	-0.47528463165673085	-0.15166726925521473
0.20502029729034654	0.13912352971590852	-0.26829329164808036	0.19260407843315192	0.09764390293052735	0.39093365608924313	-0.07581182471758692	-0.1341512598756442	0.7470387330791235	0.15690516144375172	0.09109470005736975	-0.21367589648196458	0.24631222868293373	0.015365223166339708	-0.012564883987885012	-0.1489681948969258	0.25499491042239086	-0.4899216524445957	0.2019954584431411	-0.047159174492191216	0.4586723135711746	0.09801842209048421	-0.3119405270467751	0.08885179404984253	0.05441338824399021	0.1860375697105972	0.07294198621683476	0.01859110752741732	-0.10032584930952645	-0.02676044423903039	-0.31246784701903185	0.4654574933334413	0.3557251426647766	-0.32481483068060396	-0.46938213730798584	0.32482398436252424	-0.4451052549522723	-0.1777192758702344
0.14714813702633048	0.23224703436492938	-0.21190568946184735	0.11113945682171784	0.22303700371143695	0.445905415064512	-0.021090048480276503	-0.16349431862827088	0.8106818936697406	0.1814652293953905	0.051385535031660844	-0.23246561699468468	0.24408029525320507	0.07528897704217719	-0.014365303794830248	-0.10408668376849736	0.2575804223781909	-0.5087810642077787	0.1698112139600884	-0.14489196298428256	0.42273615769538697	0.13106759375106614	-0.3137502502748365	-0.06448713105332744	-0.0024910572457900572	0.06577613389532906	0.05150602154981514	0.03973245911808266	0.006974474399793579	-0.052160634840746276	-0.34650946784519643	0.4698045860585921	0.40778135854277886	-0.3205689562322539	-0.4318780096646341	0.2357468990670965	-0.364475447398388	-0.13829825143079424
0.07594132945878458	0.30441323085499955	-0.2085051554098439	0.14241949553038635	0.2609824670232874	0.5238764457929359	0.00963279740982708	-0.19181096251231977	0.8763115116469422	0.18511773869652526	-0.024663172933763272	-0.20377487163291358	0.25901179765043697	0.16393629408960664	-0.05012096784074025	-0.10225822385295298	0.14838878208716152	-0.498255909078115	0.13284575625033418	-0.1425812668210199	0.3534252449789369	0.11957534388195676	-0.34119606392700963	-0.17005653649171087	0.014930135550259344	0.042760466395890664	0.044106711148232385	0.04775153313185335	-0.020681612239897222	-0.11198715127757211	-0.38015745567362796	0.4697922686750354	0.41976686997816975	-0.33693336328970513	-0.43016450695628594	0.23711423847305868	-0.22088851985292274	-0.13046749877943417
0.044503980656239304	0.3967187831365947	-0.16324444563311208	0.07737077624165156	0.30801208395901586	0.5141071349111412	0.04387797700957784	-0.20922168003420843	0.9321550159351949	0.17557182366613056	-0.08063773624929096	-0.21333345535260273	0.31146531563660684	0.23454385172746384	-0.10660718333640029	-0.07421318565094423	0.12396720507565069	-0.46735395653449113	0.07656102952224939	-0.11424539914417793	0.33750187587262165	0.16629366765292533	-0.2840513276566427	-0.25109123676321254	0.009947780263124132	0.011555782406438356	0.015075519020790146	0.028224612440767134	0.012370031713242713	-0.12530847551229318	-0.4433468353618343	0.4184421520463498	0.468572838626248	-0.330621567014474	-0.3915498494952935	0.18277212679341132	-0.11392703298010805	-0.10218196305613307
0.02476704707896678	0.360317235238793	-0.09127623467585477	0.03375826589255805	0.3284421435596875	0.5084628466897028	0.12023277292033356	-0.24094848831755863	0.8945346831318656	0.17129567303590187	-0.09477139952051329	-0.21599272130243813	0.39427906923847367	0.31167446931167164	-0.20465905600267525	-0.07976959135814393	0.10950641685818815	-0.3924477670261169	0.053285291894090855	-0.1468875742632208	0.35348726618001447	0.19731931048183335	-0.2884131791924077	-0.33630295269623683	-0.005414062037439477	-0.0629079243863178	0.017612398579003364	0.023326664054370377	-0.0354428217228811	-0.18224927215256148	-0.4691847577523956	0.421919081223432	0.4096064378281132	-0.33008933363937787	-0.39189769776051697	0.15987054859696972	-0.04162576640212102	-0.13924120821865194
0.016941110424802685	0.3494567280240335	0.009377843699272432	0.00950332546014113	0.3564191641975296	0.4968108194420351	0.11818800816704263	-0.20640623027387345	0.803322796243464	0.16994916812442357	-0.10995438695072549	-0.29932046703578885	0.3979091114042827	0.36975782754226005	-0.18283355342882926	-0.07248103220131638	0.06450667547346724	-0.29879964152065785	-0.00317932903368201	-0.20520248115676498	0.28832386176608493	0.20895666379433017	-0.22941036108949286	-0.40647399419943175	0.024658973470047134	-0.09520404948011221	-0.0017018067194830289	0.05483529413757745	-0.03106584753603551	-0.19043456375213708	-0.4564594960526052	0.40315978056623314	0.4231085205775244	-0.385670221211541	-0.39083126821055797	0.09911052018458781	0.09175121469422869	-0.15743935653538316
-0.03204815913485383	0.35961575085259384	0.05263706140616531	-0.03767903596270604	0.3911096847789748	0.5195815769344064	0.11154217464658134	-0.15237673164720417	0.7759539742433292	0.1836281779034073	-0.11008761836664352	-0.32201794137628614	0.37347452679686477	0.39096115848714313	-0.18972702278710474	-0.06585569623599632	0.025750545327758646	-0.25673358512646977	-0.07803053937333215	-0.22715884695259597	0.2857884963215368	0.20381183459568977	-0.21773087133442232	-0.5406740278426432	0.08369779799180574	-0.12318733601226714	-0.08192521612920409	0.07095997577805374	-0.025221262624518164	-0.1897098063075439	-0.4598033663842114	0.4220300742593362	0.41366576285223394	-0.39696798782617954	-0.4053889469576813	0.046604507838277354	0.16996486879762532	-0.17701929293647217
-0.08907854668999594	0.3789819986119126	0.12186455109624612	-0.044610356181279245	0.384607246503429	0.5460590990959115	0.1211670076375807	-0.18332898701387423	0.7177560685647097	0.1671963157857052	-0.15040448909884732	-0.42378721136519343	0.341626850988091	0.4133192656447955	-0.19497622805424292	-0.005022297681530841	0.038733567631568704	-0.14675976179182443	-0.11381759009989008	-0.2402855418440979	0.19068932133575317	0.14687395729222877	-0.18035309891572818	-0.48394084843289364	0.09125468843913709	-0.15717851719405576	-0.10102903343615892	0.0806722682238099	0.0033745868605288636	-0.1298016938952402	-0.383417420091098	0.38870186669782025	0.383629404399955	-0.40085410151077383	-0.4109891559499492	-0.02607607077310619	0.24571242548960584	-0.09430653278280114
-0.17573019806795523	0.41809620941271686	0.15680608911107635	-0.033690687927252855	0.4003253931139558	0.5733675724015692	0.04729845470431198	-0.12576294925868964	0.5870156387041022	0.161620885012651	-0.1927603442082304	-0.4596751740240327	0.29718126192911826	0.40124218336521167	-0.211030168903268	0.04505432595105748	0.037501723083931834	-0.06899393815901841	-0.20150262290934967	-0.28550701955998764	0.12103027315317058	0.08755989683065614	-0.16644024563949894	-0.5237316338953356	0.09388026738165199	-0.14771079723236372	-0.13450199795909976	0.17327962438543038	0.040585161992817906	-0.10809010434098516	-0.41462116837446583	0.32132232679293576	0.4468957701767217	-0.4507687861136457	-0.37176455247900236	-0.02932672274250086	0.33118350424514426	-0.05056633632400374
-0.2502777509882536	0.40160707141999935	0.17382537275650714	-0.0331697473887373	0.3956585209203959	0.6045938644177766	0.05755927483106672	-0.13425733628407255	0.46844451300279505	0.2096017523562574	-0.19730919917470938	-0.5812741888854431	0.24721493568452185	0.4287598797601622	-0.20153373680053027	0.12693113310705811	0.07544527098208717	0.04359365894011261	-0.20455441772829125	-0.3063602014500556	0.05814928977590361	0.07753737514403772	-0.11171035362874174	-0.5462737774543973	0.13212897561668638	-0.08739994134650408	-0.16029427283368378	0.18224517688765546	0.014994189382148849	-0.13334677861703848	-0.39357541603095464	0.3188942377258031	0.38807775884269197	-0.4511913161221255	-0.3183628437247906	0.01719424863584321	0.39760701215603306	-0.027133677865074153
-0.28878342354958375	0.3895656016124135	0.18500330148599733	-0.044710561959196635	0.41919767948293163	0.5921563429899102	0.037456985037854454	-0.08440504798582135	0.3478931253960492	0.20879528895326005	-0.29410247011733803	-0.5870360310030969	0.19543200484399534	0.4162126149053438	-0.1836684702568697	0.17747456726135113	0.12005817927174167	0.1436851873546891	-0.1929226060867795	-0.2959321185211782	0.01789329343723537	0.04694945444314947	-0.02611377920219705	-0.49211973345297294	0.22249659530361895	-0.09550210024392883	-0.23565666182232467	0.2009780171836884	0.0709915489652222	-0.18365260719179693	-0.3820741824731101	0.32696187562137463	0.31975970024238093	-0.48245191110715047	-0.254784419353579	-0.00016794249166153866	0.4912146965399747	-0.001335544231400275
-0.25211406377308276	0.35367357315903825	0.18683569144351148	-0.03320229545952669	0.423707261987743	0.5605686600218466	0.0027493202864859135	-0.05369636277967342	0.25130872591446574	0.22250003661761553	-0.3337025687774662	-0.6211372580075811	0.1054313747339218	0.39253856221813244	-0.16183986187587654	0.22988014003527496	0.14272714302756428	0.2711818407616521	-0.17862474587934746	-0.27660617550044775	0.020206801643821885	-0.040756639673169885	0.0047846496324287086	-0.48493621163993234	0.22363948035166564	-0.05056295897062404	-0.26829336346272703	0.1397701894531415	0.012672138357423018	-0.14848566767288737	-0.3656185674680511	0.2792973051620681	0.2806116130913415	-0.44079126594641255	-0.24089436965884517	-0.007304359223240522	0.5653816353287645	0.009522098451873334
-0.2173498672204635	0.322962494530769	0.20664746809530152	-0.03168192536521619	0.4799773500665914	0.5252890950917083	0.01715546656072894	-0.015513719592098879	0.09971990428337821	0.2465058222037786	-0.31444202037811997	-0.6648969565821098	0.03723814826486973	0.30840763109862535	-0.13139666909993244	0.2739435779113234	0.26255749939055156	0.36536019510560613	-0.15081773309255989	-0.26292589934427235	0.04786670551828594	-0.029520797123262922	0.015946383081758646	-0.4746078559469006	0.2812834986481949	-0.07043088384307868	-0.2691083524757302	0.06577759031173919	0.0479035829331259	-0.10644603223934752	-0.3717238228963523	0.25496284877232495	0.27755051406639697	-0.42825799136475	-0.24350437588573265	-0.023973303633736252	0.5458768328794869	0.030978444691420276
-0.19187581198485293	0.29288043788703677	0.19786873373125605	-0.017748522870127743	0.5043250601719866	0.5149295338910215	0.033385143731937905	0.02517361042456636	-0.012884719169286019	0.30835413465530176	-0.3128784121657174	-0.6552153321990695	-0.04968041982451938	0.21631036646049734	-0.12576377810793726	0.3250467449297486	0.2495827705483969	0.42674098763475277	-0.20800305299001084	-0.2613779937357659	0.0654307012934385	-0.10239982479048257	0.005946320265887433	-0.49185099226904905	0.38491239861736193	-0.06734883612016765	-0.2459268867943722	0.03260125051964337	-0.007483621311953637	-0.09201048891821592	-0.34559493778251643	0.2551543269697379	0.2598308927542082	-0.41210374503778785	-0.24986579911381984	-0.06436651414041727	0.4620521276554469	0.0680431834163482
-0.21126095632729064	0.29495607616349095	0.13447124869220056	0.009566717065540704	0.5252481656255698	0.5060380546806168	0.044539655818971444	0.06949274118787994	-0.1080470527026111	0.34995186150633467	-0.34770909583519993	-0.6180654309804541	-0.15653170989450488	0.2089822068682599	-0.11720763504593412	0.32009242297000084	0.2392164744638392	0.48544354809959006	-0.1964745320807133	-0.2756832453464684	0.03762701032498555	-0.21095803477890934	0.053029510898053925	-0.5508680702935179	0.40032597539615794	-0.0009540453277466443	-0.2729452887793749	0.017077741550459734	0.06469906317903021	-0.05482645058991896	-0.25802405107818577	0.20733295447940914	0.24870105357613456	-0.37178003829397854	-0.22798326244457878	-0.04839874679417351	0.5066467793621809	0.07304818333223155
-0.2238544006846462	0.25770059981521454	0.12863583029264808	0.04075348241160233	0.5268018025511652	0.47491101737901165	0.09405132001149744	0.039240346730752086	-0.15510060079505755	0.3664437593671654	-0.360724348794596	-0.6182936515657008	-0.1984612414154342	0.1611357842513612	-0.12883079822784313	0.304278438285904	0.2712004116147654	0.539850362156366	-0.17995987423277832	-0.2654433734165391	0.08546359007853514	-0.31640466700182956	0.08767519951753122	-0.5677796100460019	0.4347040101884791	0.030781440730320242	-0.21690852950976608	0.007481879670576322	0.07306113841510017	-0.01806835482751066	-0.27043405015083344	0.17390694043575877	0.17295725616600494	-0.2814527703463367	-0.1799197457076233	-0.021131920814062215	0.5191715016456454	0.09298591784151936
-0.20298666828576012	0.22425725449646317	0.12906556319533177	0.10232474791472637	0.5231279831639377	0.43318821090345966	0.11037160980670142	0.0697763363427575	-0.16756650953889757	0.37417826443951285	-0.32145883898990985	-0.5859579919294036	-0.21411295434605035	0.0997297367585658	-0.1142861136928857	0.3228249442197715	0.27984558684147476	0.6018530380471564	-0.20571764990021046	-0.2744885530982914	0.06881669133923606	-0.3586277858760408	0.12388432536715702	-0.5275790028805469	0.4129048007150836	-0.030417763334106535	-0.1909685129003474	-0.02275483384613166	0.06646006260430297	-0.055686414301961626	-0.22186263895221328	0.13364362376319489	0.1858183226167736	-0.2383065863937491	-0.13786235965757618	-0.012708759135707593	0.5270126512414499	0.08582393412973013
-0.1837061620375538	0.16381761400416056	0.14191174163445597	0.11761062845143333	0.5551265755580029	0.3587199978346032	0.1006211643213829	0.13390352773580294	-0.24644819351828717	0.3876817658004589	-0.28642294657600775	-0.5567362753895897	-0.21384540717557665	0.0888349379310128	-0.13576715617488183	0.27480301293099835	0.28879720294783046	0.6016338429882477	-0.20292408191180294	-0.2547450756359696	0.09359178751886664	-0.3878511555363632	0.165252427544062	-0.5467646917809835	0.4204274678570508	0.005271790571610266	-0.18465675561923162	-0.04403186722398733	0.05984362810589603	-0.11604475131654365	-0.24807259159874356	0.09548394733483252	0.15910709520248592	-0.15159181634336877	-0.15089262913359808	0.008389653063122563	0.43788463437344466	0.045091293380225474
-0.15056352956817684	0.13789896319737185	0.14997335367935302	0.12758931655238773	0.6227721474122586	0.3105390671065774	0.16017314157674165	0.15656606419093094	-0.2785423171885083	0.4392029739582788	-0.2999698306428085	-0.5200387360363206	-0.23029375960884613	0.08657127738039104	-0.1685140991831267	0.22343984306640507	0.3081157851897622	0.5975731651319915	-0.18099482186567722	-0.17563688724074902	0.1332676942039984	-0.446644410542708	0.2480915446835586	-0.5038483419728661	0.4371023569469569	0.00942791808537891	-0.16105028268794358	-0.12573863249196898	-0.005175865196884006	-0.09446047463182686	-0.21051397316776294	0.10885516252226105	0.07295320658888799	-0.052173655434183855	-0.1690114314191812	0.0009266957211643459	0.43018691358851163	0.02955859137371094
-0.10367175056953537	0.11206298693328139	0.15866410355425117	0.12672318363056528	0.6835724536693701	0.2351985979891932	0.16221640020601547	0.23499431880580007	-0.355539837883266	0.43314357625883676	-0.3294069613809218	-0.41614181073426487	-0.21841357877451345	0.07788727580657136	-0.21573623725498114	0.16694773511377378	0.3171862405332436	0.5892431027845462	-0.158849003235508	-0.13232774600185437	0.18757335577510686	-0.46270145421002307	0.2619956366576054	-0.4906484815681284	0.43965668586591705	-0.03448714806191496	-0.15396020737335364	-0.11116043143668008	-0.007477276411498671	-0.10138340126043836	-0.13754325749986612	0.03972073071185308	0.11571628063457437	-0.0024277503560188136	-0.1560897568330789	-0.0092199069356801	0.46572722958415874	-0.0008673217474588935
-0.08345125480269562	0.04803429577116063	0.12883494282438285	0.15318126088510306	0.7049532125030421	0.25646781975410926	0.1801830586824269	0.23895242353693602	-0.39691724442054765	0.42759560309472533	-0.3036622287582969	-0.44255499183131175	-0.21390618209214937	0.043911264057029484	-0.19910206761816027	0.14012817916044557	0.3340353598629228	0.6056480597267282	-0.16040456166264888	-0.09504174353996978	0.21444675935514734	-0.5119824091216378	0.23134283169819084	-0.5506047199912182	0.40451359023332883	-0.037691911314375555	-0.056489919136116104	-0.1011796044000417	-0.09788971596749514	-0.028733816864676708	-0.10511891613949662	-0.053985813457332964	0.06080653144230454	0.07364066997670411	-0.13931722425757304	0.027327401318378002	0.4720558429189589	-0.016004851821881515
-0.12187061194203239	-0.020437705716794926	0.09025932643076755	0.12273862556941731	0.7354151350807945	0.23664146565403715	0.21082506424157527	0.2811629608612021	-0.44086129524639234	0.4234373501428679	-0.26862951879521874	-0.3859268495420669	-0.18376022836234088	0.021491071407139982	-0.23761443186228842	0.07501292984038684	0.36913591921982347	0.5949933162181953	-0.15580621128779193	-0.10322013586719336	0.1835702164938933	-0.5821046049857802	0.21353232219479362	-0.5549413975084901	0.41102379196740035	-0.015055424596210842	-0.022922409305697222	-0.05377840154013254	-0.1294869866222101	-0.05175775905203721	-0.09403752385266544	-0.144694258043517	0.0656814808339691	0.06929657328429269	-0.09709377566109394	0.01977493116991935	0.4982927567735638	-0.05891435124639545
-0.14271086792273224	-0.07161925616345671	0.09567450149338405	0.11175893669216448	0.7932215261195408	0.24780597639980417	0.2242535608981282	0.3030638316533395	-0.45730279415216596	0.3974731665400852	-0.24917648066678436	-0.31452699205833845	-0.15538791908774346	0.052328290046889436	-0.2494029852018639	0.0014940346794186932	0.337022573725151	0.6052753306102462	-0.17971737819820066	-0.08589919809775075	0.167587347871548	-0.6259069817982073	0.22667226545260838	-0.5239144650721069	0.3741848076350229	0.026258378475647347	0.012935226703371258	0.01847583169288451	-0.213494475772543	-0.033902939272005495	-0.07147181888345838	-0.21757030619359546	0.05689165248499706	0.10764381599888913	-0.07139648506774837	0.0014404162384707459	0.532288246731271	-0.04701431452433795
-0.1657422544012333	-0.08779255986349342	0.09896895797196649	0.10793467169000162	0.820240134368218	0.2190232631142041	0.23491132351215854	0.29618730315072705	-0.46400005888514073	0.31754427945637487	-0.2081246989715952	-0.28392558836693965	-0.14727106692618488	0.09869897218348228	-0.29880179620597513	-0.04409481050023676	0.40127232458348905	0.6093234505291183	-0.08166037463362481	-0.09639160210789012	0.1172856729495022	-0.6266758994697448	0.20382099217148153	-0.5712941207658491	0.28037570752884833	0.04450186609291248	0.0474836499756447	0.03567764709118191	-0.22061952202348892	0.01226441086993219	-0.04086806194375707	-0.23390285878912803	0.07945403821131089	0.14759853257518393	-0.09064337112367513	0.03389445336860978	0.6072661280442114	-0.07473379961114275
-0.13560315876782292	-0.07966133848933941	0.1368196991332412	0.05877346755252098	0.9044492734457599	0.21895413401837055	0.1958169149438434	0.28336578889117214	-0.46548604568017654	0.27415014675239224	-0.16333941699940696	-0.2734329650452421	-0.16440558120920373	0.09964977454855956	-0.36514242956780424	-0.10408977069280376	0.34038956744729776	0.600108698287462	-0.04714276700597554	-0.05360968375242953	0.12730760481457426	-0.5722588470467448	0.1786287604301176	-0.5579969950926669	0.25366068657952	-0.01793324408335486	0.06585271601830057	0.01956247480176928	-0.26987420373164234	0.055013595647103855	-0.07272437078690712	-0.2536460601248208	0.11396873890774759	0.1507679609722191	-0.09403098783974988	0.031880145168997676	0.7015560662743268	-0.07326034320393388
-0.12673806701391804	-0.022169248289740116	0.14175241262299207	0.045808079725710035	0.9794750792671139	0.2479364438178647	0.10845077629301199	0.3106792965441266	-0.4865398140446011	0.2596391482351442	-0.14789730255621086	-0.19219294153519653	-0.1605750788681382	0.07825635284488124	-0.4230611334115742	-0.1535392100174064	0.31613852474106235	0.5718030207431165	-0.0036864814280728408	-0.013102322396017807	0.1399675969820778	-0.5277952433722504	0.11630445108698942	-0.6120966714794183	0.2052670773951144	-0.01753154844660689	0.020791040259964075	0.012690050945355896	-0.2646205506204315	0.009146032591239348	0.02900478658634329	-0.30909149570205763	0.15604565901496573	0.18410621563288967	-0.09909082047510656	0.07690027857168544	0.7796893552914568	-0.05448608738588366
-0.15870308448837392	0.014269000762702206	0.15207335647933723	-0.006066384157305049	1.0313649017281108	0.3124714205358664	0.1155617481951912	0.29911025165528404	-0.5088772651577751	0.23851302044772055	-0.16818623566691188	-0.14572447409161687	-0.1266521322313584	0.1432556704049208	-0.5124688098269746	-0.23628631157254093	0.2710477575576907	0.5600839405743463	0.07553689808676935	0.03815030660271015	0.1523118068005223	-0.4593979261760307	0.12330646132605202	-0.6145510137131354	0.1941333301294804	0.06688602059797862	0.021389294381132913	0.06283446496445437	-0.30231253248565054	0.05844574227972351	0.03944183702433422	-0.3948359937395542	0.11207935007562542	0.22020119323130807	-0.09846361666809171	0.1256945722484519	0.8479370853231256	-0.022011213768074953
-0.17833015793392587	0.08672048159384375	0.09455301734770853	-0.046984013279478716	1.0135249493163065	0.3702262457312525	0.10688533550811061	0.2645329874860576	-0.5083614525750426	0.23159116205413594	-0.1558095441626592	-0.12440525363332952	-0.1041684039312285	0.1582815745455924	-0.5561554250688213	-0.28913169269725125	0.17537640670452537	0.523049402198216	0.1005285370639043	0.05305585514999138	0.15749309367093048	-0.4323162012622398	0.11978541103289815	-0.6520107590215524	0.20406143382033148	0.07077503135615851	0.05470311625573088	0.018418626158731598	-0.33532162532066	0.08480478397142306	0.08971057742442312	-0.391124140271241	0.13192031402358942	0.24472259150418804	-0.08303511917371573	0.18368852979329472	0.9871930534309822	0.006087415122512213
-0.20728043548035896	0.0667577657741538	0.08611201760328394	-0.07237484138776826	0.9655953418758052	0.3324081762824363	0.05465951324558175	0.2608741361991663	-0.5263450443792295	0.19760298013678998	-0.09174648540479033	-0.12088095448936338	-0.10670226892063883	0.19046192726058772	-0.572180678691531	-0.31071601541789406	0.14514989959113084	0.4880446122346075	0.1845523597343604	-0.0005252633008021535	0.13527929443391326	-0.330838781064831	0.07974425004532334	-0.6940871635928482	0.22733650471587313	0.046651735017763214	0.05268621238161435	0.01001243048668159	-0.26733479580452696	0.05310723588642169	0.11704389808755737	-0.42013994741572896	0.16008954480280754	0.23461111711913488	-0.0720517832760607	0.25699028380978783	1.0224042123277743	0.016320476216025958
-0.23677857155295054	0.09321695297679163	0.09544936929892868	-0.08804343314889135	0.9337214806634874	0.2871321774192902	0.015878781273397664	0.1839755707900405	-0.48890876804815236	0.22236369538699868	-0.05593474384351915	-0.10535192180692646	-0.0774558718499184	0.20177803899536065	-0.5739940196045434	-0.3338370204360816	0.06333989414390842	0.4678706488049663	0.16785162044435664	-0.02178365695108756	0.10033125114536996	-0.29519830922378515	0.008307477015622977	-0.6908446056459767	0.20509002900926884	0.05785339224562673	0.06292102400067426	0.004089893120600915	-0.19771059170928834	0.04900012271509594	0.12195964141537499	-0.3873807855911492	0.15271182356314636	0.26129304441942025	-0.08743881898031039	0.22441210117730043	1.0744941170720235	0.016746849571228344
-0.2788476243560514	0.15693332626442083	0.1157422695922794	-0.11758479733877156	0.9503936373861774	0.20931977693589293	0.002680931748274757	0.18789828183820004	-0.4847949132416044	0.22022882281550346	-0.05125542996912898	-0.10097096858210527	-0.09085988336167164	0.22904037220352064	-0.6137396619330475	-0.31207948631765303	-0.05372435760725469	0.45204309693887135	0.14393224128314042	-0.03696442678473683	0.10321812110894861	-0.2537896054036365	0.03346494731513093	-0.6460953560857885	0.25600190195149997	0.0846884211486361	0.047796595648612175	-0.026648856800292976	-0.1729422782454998	0.009034645404290553	0.12545864945785215	-0.31703269416541063	0.22405899288903056	0.23530390359796308	-0.10858085884717587	0.17352355560445046	1.0958689824099885	0.02094370497219091
-0.2929365752405057	0.21028821167088943	0.14989363069450506	-0.0967384817113699	0.8703893148451023	0.1123326260919389	-0.02501064691398212	0.1141248827155745	-0.48564208675183806	0.2100590732286462	-0.07305638322495128	-0.07338483290323031	-0.07590324373789074	0.24362847104442403	-0.5820061366841898	-0.28701131585159084	-0.09432173738008365	0.4377442762077922	0.20849355236798722	-0.005675945184680472	0.12981373096366822	-0.12305366388979296	0.08311788344832119	-0.6339095549243583	0.27809307942200834	0.09410276878437952	0.08001752830508091	-0.07958230672411737	-0.09715873685546099	-0.003220618730397694	0.16055852473622495	-0.24246661904096087	0.23890294054447883	0.25745553040374913	-0.15304588258807633	0.15149650237818274	1.081123622516804	0.0076754820754482145
-0.30953802445314954	0.26067388415191683	0.16602588360549192	-0.11928920020549008	0.759026812902684	0.01561239336372599	-0.041614525851119334	0.08146552403721789	-0.47928023357189387	0.24763986396315435	-0.04397084318126689	-0.07234890989889092	-0.11835138259032792	0.2831680858528207	-0.5791672867015248	-0.2889514692562842	-0.14471956147414464	0.471640413752837	0.2367592525174583	-0.03204637281142368	0.17187911289361213	-0.035666805551419385	0.0911282675446183	-0.6563216291267951	0.25022756222652565	0.06055397581098745	0.044304107975124185	-0.1428582216953629	-0.05068523651338386	-0.05969105218720507	0.22101484207432906	-0.13713812681693444	0.2360092427383778	0.31461366960866793	-0.18903767797491755	0.1720797054729308	1.074885005011128	0.003399807253553309
-0.34463952819477506	0.31906774857554066	0.22341214961567246	-0.1440339424428114	0.6549265703236742	-0.0290714247424373	-0.09012547571281278	0.06019916228172765	-0.47144316233307926	0.29060860661725246	-0.05310685040382175	-0.10547727775157767	-0.09244986634860315	0.27590056767255505	-0.49519361107848325	-0.2784634146362447	-0.25724636174273746	0.48501672992062056	0.2555111238654345	-0.035281988440457504	0.2008717222112825	0.051635183432809074	0.08254195493375921	-0.6359476522769565	0.2402166427413303	0.055688521921323474	0.001235558721804919	-0.1778986359333887	-0.008555349274412042	-0.11067511113969	0.2296308755279178	-0.12938227269265354	0.22242513114398185	0.3224986491396816	-0.2262729232169706	0.18114865034484948	1.0635233419371044	-0.015230031985655451
-0.3963408568525004	0.36476355058355636	0.23089721073319608	-0.15615290902320478	0.5652611757574957	-0.07676852729161586	-0.11779342924368788	0.049728377659223735	-0.463936365268576	0.3308088841613264	-0.02192023474915452	-0.0588463988374045	-0.05704971345233921	0.3178303842995172	-0.42816187635541636	-0.25148364974930704	-0.2284346989596803	0.4581648476226413	0.2896517585763301	-0.052470858010402535	0.17538170279743664	0.08677969543781687	0.10094813839658304	-0.6605955659579364	0.2020717962114162	0.09339626154902833	0.027748480637792634	-0.22514516793878053	0.03174277527449174	-0.14835134102162414	0.22595880382454356	-0.07132319262502089	0.19826033813124674	0.2981495524435744	-0.20893516413371732	0.17470175227667645	0.9805945440812651	-0.019114118890658317
-0.43878038589087087	0.3837042108585121	0.2635336968999205	-0.2004551756507103	0.43368285744473756	-0.1622508063500954	-0.11557345498193843	0.06829992659573135	-0.4459363733707796	0.310983727256194	-0.014849584172552392	-0.10179938725625484	-0.0705364306103264	0.3386673570606593	-0.38264757658739823	-0.24273851740547578	-0.26862537040715545	0.4139984409867747	0.26389261845107603	-0.07385720861581566	0.15921295433837943	0.17291368895350429	0.1495051432217312	-0.5840856505624916	0.121735735628743	0.12149301529899456	0.017857541726453936	-0.283069231985718	0.04352220885995231	-0.19978909674555662	0.18038939600683976	-0.047833333762435384	0.16091320487840527	0.2702098712909758	-0.23472507067384019	0.0957561071303245	0.8638827467828044	0.0229588002336514
-0.46503250953208475	0.41284635988339646	0.28341305237333475	-0.18936597746564882	0.30581525510333735	-0.2603220222039166	-0.14401192229549975	-0.01763240890239249	-0.4619069129618837	0.3189728093854229	-0.02210233566419023	-0.12057874412887175	-0.11887233660553423	0.3343312620640763	-0.2954432688206444	-0.21270595967927203	-0.26271933845641016	0.39420468292624367	0.28145609804507593	-0.09185197049600076	0.19787957444926602	0.21596654302396162	0.11764692851258148	-0.603668085410513	0.10217116443925192	0.10469450942031941	0.04214313299018001	-0.3753444732351097	0.11733194487771545	-0.2185723745614446	0.18480954852038345	-0.029406441043954235	0.1992708003222337	0.2962564459713567	-0.2182187685604604	0.055620646082360246	0.7981925343484897	0.03550306714511392
-0.47153523653562274	0.42123284226382757	0.36637747795160064	-0.19884081800265477	0.20710253929753844	-0.3560596942982364	-0.15491017438628094	0.01202781716813403	-0.43125843383233453	0.303516619876571	-0.0470974123279362	-0.06446558655155452	-0.14859916701125536	0.30964944053511095	-0.20694720607388878	-0.20083389723168082	-0.25241888436620885	0.39815202512673276	0.3375617109923349	-0.10414466852234024	0.21457875476399219	0.29742855466548207	0.09061612391113952	-0.5523129412682873	0.06287945120249597	0.12368480139953197	0.02921912795914921	-0.39557045147821945	0.20215759887043933	-0.18291604437202708	0.13342581148418473	-0.08416205347512226	0.17811486018364747	0.3320350317045521	-0.1550771737638037	0.004368801027127747	0.7357155663454886	0.0037634760565913236
-0.480361922025432	0.4790743095526042	0.38283959738287543	-0.1855301520896005	0.14950287184971944	-0.3352492158015729	-0.12768820869511716	-0.02561660562813673	-0.41353477363227975	0.30263083663915175	-0.10460850605392755	-0.0330918711694988	-0.13959686596308055	0.2900105165988275	-0.12857215087619775	-0.20064002120332844	-0.3006258312690321	0.4254310289878447	0.2885253922694479	-0.09293953830419938	0.14427415520914005	0.32413243565809124	0.15601268259164702	-0.5038265375771919	0.014863693311986007	0.1323338225372664	0.051089135981566815	-0.41654898264465584	0.23616501898913347	-0.10865815121707105	0.13908364334221307	-0.10330192651742816	0.17921499357133513	0.3418839911594397	-0.09328223906421106	-0.06620659972471196	0.6727709258103908	-0.03884828988487173
-0.48898822700692113	0.5222966506708611	0.3924669789157062	-0.15364523157734533	0.04238593410313627	-0.328203548157361	-0.05789604170942227	-0.03123609158227298	-0.4486905477899764	0.21975793738190555	-0.12431197609241196	-0.07751682723744793	-0.23057521312844625	0.2992792013741648	-0.09647606413276898	-0.15711182279951946	-0.351288768001659	0.39888079723064657	0.25568486907856885	-0.10919365236673646	0.08079419506360608	0.3769717780328906	0.286911148404004	-0.5171650698092287	-0.0047826102272778	0.07988201613488834	0.04243035373593522	-0.5020430068304024	0.26444829400315883	-0.0764728791027637	0.11143862234150873	-0.15893083150942247	0.2170550304129942	0.34897261495782744	-0.12025394123916051	-0.08497388503425676	0.5886665762211308	-0.01416912074451869
-0.4844601588308321	0.5099737456676892	0.428308209279783	-0.10533378157825826	-0.052908963894561865	-0.3071969306800514	-0.0015806636707074717	0.0020148541465288493	-0.453125883949562	0.23721322825237295	-0.08428196608364125	-0.06686168219366709	-0.2122461973717779	0.2903009062014346	-0.0753812323257151	-0.20163938827810143	-0.35207512976221184	0.391206315557411	0.2241211341053344	-0.17052004576079416	0.04169572362669747	0.4625648038336919	0.31790984153350654	-0.5284725013648165	-0.10593299531129274	0.016288583615045614	0.06851330489088488	-0.5649176780218699	0.3028160203559152	-0.04942803770454903	0.1478955263874978	-0.2194416172404848	0.20259325653712187	0.41982203994206524	-0.136429154804431	-0.053125760684117965	0.47973830087124875	0.005222702000078369
-0.48877054090924527	0.5341024274536456	0.4644511387229603	-0.10501307166715783	-0.10638415636121634	-0.24573846834092733	0.0054527603576692875	0.021703915265081187	-0.4300833374865129	0.23065528462165452	-0.05122438219463541	-0.037366216936124685	-0.256688976676816	0.2986152232273157	0.0012182376679759966	-0.23061210586176567	-0.45548182769964346	0.386474281050387	0.16899753547869867	-0.23313742514547356	-0.030980362472340633	0.4720183502570653	0.3602796407696137	-0.5266589858466707	-0.19637733641686134	0.04370094954007912	0.04080485380069947	-0.5288056238618264	0.30618229218537263	-0.022693955446982494	0.18306970084837715	-0.231954911763098	0.17449137398240339	0.48298230219096555	-0.1527261152625291	-0.08434017388423573	0.45585863220552286	0.01103941661789325
-0.4925650949821492	0.5210708321058624	0.4814309046622884	-0.10769501175065935	-0.1330383578767106	-0.19391418621732662	0.02592431323108032	0.04383014101817829	-0.414889243532059	0.19171311046835843	-0.06276002206748638	-0.004624942066434462	-0.2964043704188254	0.250182932267165	0.034554007333953494	-0.184976126749469	-0.5539387449860825	0.3171463186597913	0.15113896318912257	-0.22799582778544575	-0.1037085157525313	0.49400579714948656	0.4399866810561551	-0.5364648848206361	-0.26313011699100314	0.025499634224341323	0.0060433509810248085	-0.5108404388385847	0.3990390291071016	0.07110138224131726	0.1776045748614982	-0.3289219368934721	0.1546344650542963	0.4955441716507808	-0.1513055104858665	-0.13221944776122013	0.3923757546723399	0.0024413113524377416
-0.4794354506009385	0.4690867795827283	0.46855725875928034	-0.1031175893421377	-0.150088255646195	-0.1830197211126969	0.08101412663369129	0.04665031897925111	-0.4583711278645076	0.2111958394939073	-0.03637157134058357	0.032426173816733114	-0.3284517401803136	0.23269848645426539	0.026426275990564373	-0.21677568452929513	-0.6273136298794514	0.2623189491400167	0.16443675232570665	-0.22389397738849257	-0.2127505569938873	0.48806389587984605	0.54197943542372	-0.4776549657600094	-0.2676223219545307	0.07217726676008115	0.030391235895875408	-0.5121155330533897	0.4987969782915066	0.14964692979050315	0.19811954605874607	-0.3913079337623219	0.16080396420387078	0.5460658580980233	-0.11551125091341626	-0.11300770732606706	0.3042924839257985	0.02547190892687192
-0.4418704051325862	0.35908572083362156	0.5087223641249633	-0.08876695638430247	-0.24667925736482044	-0.2109156407489603	0.14486476572061202	0.041614106968525376	-0.4566936847959453	0.16999865365327865	-0.0737553357300001	0.012777263438877218	-0.3669129175478864	0.17788442635276336	0.03581553403829438	-0.1749011325539092	-0.7058614097702783	0.24194767765191086	0.16862780566514063	-0.2110105311221738	-0.3020577481206093	0.5086381324200038	0.6135200198342013	-0.42763928365186804	-0.27442879160635264	0.04964874929785176	-0.010930846203836617	-0.4713527531181877	0.5972531402210643	0.17800131136479527	0.23146102431441284	-0.4635339915954167	0.15620338085819702	0.5901729926916308	-0.11128362909866163	-0.1524493288569776	0.2414343109965261	0.05417847529593893
-0.38381311301332605	0.27093846308182323	0.48025667944176814	-0.08268899935000543	-0.2990298147998086	-0.22392855135780115	0.19239373147980027	0.0201610200396558	-0.4795127355254853	0.2176609856813118	-0.06164616427853653	0.06630987463054369	-0.41140835176373647	0.20669405670817143	0.056910484387605556	-0.14466455223355706	-0.7727987479036228	0.2725288014414923	0.2177794019459552	-0.15282000042253358	-0.36692985196987216	0.4996488603917989	0.6212900888605228	-0.401281875528159	-0.2613583871712913	-0.03924844682696577	-0.0352140867637469	-0.4144105469504499	0.6256052020130378	0.2564362240303509	0.2731053344354913	-0.49896858349565576	0.16941314365446164	0.6573886712268746	-0.10276400930916987	-0.18424900695293162	0.2241501722919546	0.005971019483282249
-0.2926416212043919	0.15370432287312874	0.5194574464528847	-0.07375623940919628	-0.32027440570293597	-0.22440533721222017	0.2293011428971095	0.07841462344467873	-0.4887036048530158	0.20122941340466077	-0.02309546529318103	0.024314530657808187	-0.4411031375463777	0.2037207551967924	0.06982092165218323	-0.15402957705702494	-0.8598707145637873	0.2587622032162748	0.20255549569242765	-0.13662954433732705	-0.4314778427210929	0.48816624183832874	0.695290340872818	-0.36231142166939756	-0.2713829580580713	-0.03657555717165306	-0.04060695392319333	-0.42149417573937686	0.6739914506495999	0.31166819261397494	0.265081073614627	-0.4921156482196684	0.1422045733441077	0.6376031078531682	-0.16242092910831749	-0.2250648707169713	0.1356358663454093	-0.0009832522566925739
-0.2135727629501593	0.05973200108077934	0.492783615066796	-0.052118885677482595	-0.2875575084445694	-0.22957522296928307	0.24863171926234284	0.04178036910920607	-0.5062646116909358	0.14938196982066723	0.022532141290738085	-0.02038362860349515	-0.48030541040326524	0.18045472987835828	0.02124669059125795	-0.15726524026746552	-0.8675149852795162	0.2713241604402866	0.17336591732704437	-0.16477974291361897	-0.48543821720715663	0.5182398926196026	0.7270386514899677	-0.3416763885094397	-0.26065097912522267	-0.04371461601908103	-0.05563152437715109	-0.4199539640539681	0.7062149126228645	0.3569763776427776	0.2951368740833421	-0.48732503035272245	0.18378231020953498	0.60424973975324	-0.20972102390374717	-0.32422437818458316	0.08954894606040419	-0.01701955176915974
-0.1292030812337733	-0.0578352244850329	0.5436051572089731	-0.030187408990095355	-0.33622989924378965	-0.2916884165733201	0.2416843194336311	0.0625921066126572	-0.5199892177397071	0.11964727296332571	0.06612297934629079	-0.05694732264734949	-0.5275506801951859	0.16674005061865532	-0.010659325496490712	-0.1410949346619407	-0.8985317101074358	0.2735694199611479	0.18514769180939863	-0.2182011638344757	-0.4565362864587	0.5094138766833931	0.7339825923857023	-0.3369733719109322	-0.329575294108578	-0.009089447122260471	-0.07286617954482408	-0.41150348715348695	0.6972530176902161	0.351413268199814	0.32029182922812904	-0.5121155031018585	0.1688486773089461	0.6665830869464788	-0.2172435522564568	-0.3724889720895489	0.0691099484863805	0.057074714082737135
-0.053513579530999646	-0.1835074972356888	0.5842047269695059	-0.08021107034567537	-0.33120222376420383	-0.34011426489360697	0.2417993803032971	0.13981176335873577	-0.5300604855863915	0.11415198324100526	0.08702326665456926	-0.02356457153072982	-0.5348558369676927	0.1908363922121623	-0.02610828593435387	-0.16182132693376405	-0.8623819519963833	0.29967551897169886	0.24317164318883128	-0.20690076768498195	-0.4314026311674578	0.4989100141219726	0.6559475301579631	-0.31027267932740027	-0.3951459689412281	0.06521927072205232	-0.04145748557789215	-0.3930488720275923	0.6746219914981251	0.37790420718174644	0.3391544832971474	-0.4931066015935864	0.1421631725894978	0.7247713043291542	-0.17731652144497723	-0.4151953410575441	0.06597086208182404	0.04238691443206769
0.04842264161140025	-0.2775476176976112	0.5932533070150192	-0.12415386076711618	-0.36618225825846085	-0.3773594256126275	0.19272819608997904	0.1329869737740282	-0.5249301213633071	0.01086094127140964	0.0868549851276951	0.029152509386022603	-0.575690656209279	0.19567416069293966	-0.014188980484752473	-0.12300021792085328	-0.8083635767610499	0.3062589954331166	0.2955367289162993	-0.2072326512022132	-0.47001800083728973	0.5095397849676326	0.646372053524763	-0.30721983453384044	-0.40610379189475987	0.20537647839532683	-0.0851479135257309	-0.3669945266910633	0.6986978673434167	0.4253150452682638	0.3144780581440775	-0.5091081245060225	0.15815175909262943	0.7288475507055987	-0.0978489025522726	-0.46525327365274227	0.054798546991540166	0.049317602824035175
0.14006924774983562	-0.3827554922233918	0.5706139144449888	-0.1383661882304644	-0.3738921319761094	-0.447096879059238	0.2149054606821707	0.13425275574271855	-0.5145421143593258	-0.05251589627192053	0.06125955799465016	0.02500632039290972	-0.6163137774806162	0.15867503164245125	-0.09048865710922019	-0.13553691525606243	-0.7891039084387996	0.3110806366201788	0.3305316289903735	-0.19039533723277258	-0.4453895095049815	0.5062140705101145	0.6087663690131373	-0.30853245685941516	-0.4229634082839032	0.20827415636768634	-0.09903598920577375	-0.3343366363085911	0.7141364578954056	0.4412384130784178	0.34775582230625185	-0.5689193151345043	0.14726396471313213	0.6978403574863203	-0.04893506911558546	-0.5134921795558436	-0.04030706419544657	0.10560813802643124
0.21095984880311464	-0.46178972795689166	0.5766827176828235	-0.1544943381824402	-0.35968259066600283	-0.4394833390795755	0.19834247476340017	0.11919973129613932	-0.48425740511334786	-0.0780392509581432	0.04169598633686433	0.015312347842938463	-0.5870728045981586	0.16743980211938916	-0.09716759224613535	-0.13900138700798917	-0.7148980970709562	0.2942813019343409	0.38355597738015457	-0.1992937499112329	-0.4028987387050293	0.4910546707521896	0.5858267732930083	-0.28979902851732664	-0.3978056899307655	0.3454447716514813	-0.0219110166381633	-0.29749460980222164	0.7318729473064003	0.3946158499844958	0.3641725065752701	-0.58387686529017	0.18570069502316922	0.7103601483043015	-0.001953341637204753	-0.5430222897536472	-0.13633249626410757	0.10701633795202707
0.30616660936074325	-0.5217387366721562	0.5605237858899823	-0.13832000387021454	-0.3400357786868349	-0.3973517758192644	0.17681544418937928	0.105029565598825	-0.448220471709263	-0.18596253261244372	0.013286193877121627	0.028211496597746077	-0.631577903065414	0.1742301165065779	-0.06682519713716784	-0.1172953867632041	-0.7113898110813514	0.3312470371160032	0.3995861889420641	-0.22296076912358812	-0.34925841403502883	0.47734875426951423	0.4991758512288317	-0.3256106436738373	-0.42625504831907285	0.3617935544538316	0.002409482577230987	-0.2173644842263573	0.6285520092002594	0.3196936267023879	0.368471859304927	-0.582734836475246	0.1792955894753711	0.7196821948215156	0.05818866764481114	-0.6152440806517139	-0.17201851481453115	0.08392602774271385
0.3474581250701949	-0.5118675583139932	0.5066592917731949	-0.11850982722309567	-0.3272965061815811	-0.3647905912563869	0.12259489201444715	0.11709229084046824	-0.469580299410988	-0.23090175965500964	-0.008243032018040244	0.0649499392539751	-0.6446582130195838	0.17332827344208437	-0.03671617498512234	-0.12641951771910728	-0.6854042212119672	0.31104804449278384	0.38950878805289274	-0.28897154971757216	-0.250325154758756	0.4602722199661248	0.46619936211753166	-0.3337715208553001	-0.43015869910589466	0.42402219128693125	0.026472462189583566	-0.2300482921567919	0.5586193220876646	0.3036644387498542	0.3307073150917457	-0.5320301780617314	0.17306074259924514	0.7718347773578859	0.09909301208071712	-0.5993039904808135	-0.1859002440489592	0.1042302092639471
0.3437290741710333	-0.48913772760991464	0.4537811454239691	-0.11139542648696465	-0.28961604160248233	-0.2811054206444763	0.09858981457968247	0.11723969831181469	-0.4247796894791686	-0.300037197854558	-0.04533023514238701	0.09169174696862972	-0.6176756230970148	0.10712326837054045	-0.005538138754921071	-0.15431290307330942	-0.5507937025029774	0.30772392921238223	0.3837631071780997	-0.33032143987638607	-0.22808175890249233	0.4815869432749268	0.43696297950117724	-0.3302132063547692	-0.4434261550221802	0.5076606060129232	0.08657255404735492	-0.19808689933563364	0.5084935006539538	0.33441075136925036	0.25096819834675016	-0.5220902978654763	0.09666873608885515	0.735302728209293	0.16214923058992398	-0.614767377203762	-0.22208842024735861	0.09492999780914463
0.3024303933403748	-0.48113857668345983	0.39878348551493104	-0.13975694691707258	-0.2769423355103403	-0.1713498777548411	0.09068452863273621	0.09116880638172428	-0.40622614502418947	-0.3386539771207289	-0.061427502936896264	0.12872389959543779	-0.5763002161505252	0.029328164721597084	-0.0021261369572312615	-0.1696380485073296	-0.4691941310027706	0.3412795180326874	0.41045353439771165	-0.382556125796233	-0.2726503471356844	0.47379929694102074	0.3759437612982114	-0.3209437803920923	-0.39525152352849185	0.536219711568348	0.0996550435296589	-0.13570177222681576	0.41474130188825853	0.3495383558752989	0.2443242484003502	-0.5503579729594752	0.04399156508546519	0.75872553683619	0.24778950041105494	-0.6682757485561968	-0.2168354276013918	0.0911116450868337
0.25832277247194335	-0.4678720339709197	0.3888143024057305	-0.1264547560721887	-0.30463620719420514	-0.05841838674785947	0.12273900706718313	0.05008868690217051	-0.3707624245304702	-0.3717953690834479	-0.08129483143500532	0.15481326103986107	-0.550347225053949	-0.03818119340068688	0.049944806198594496	-0.16831235440974238	-0.4052289748324044	0.32382951099501667	0.4417098838030421	-0.4072945441326151	-0.265190763766099	0.4553819194509428	0.380487696577031	-0.34257417675908786	-0.40081766583622347	0.5459990039634339	0.10354804411931565	-0.11739122781581583	0.2727966345440004	0.3024465291181529	0.24762890810173616	-0.558653830118937	-0.05562561853289627	0.8248567720533826	0.27262255498941274	-0.6219115398559037	-0.30007608119442714	0.10954424406472377
0.2339132386867852	-0.4069837084358829	0.34457777461294137	-0.10508868070228652	-0.3330712572399653	0.09254801906362388	0.11495791505588862	0.009654528781541622	-0.33982088165586954	-0.41046518926203984	-0.06485914505609622	0.22479826114654733	-0.5421509225729462	-0.09674293060691205	0.11135325185252395	-0.16535023053942569	-0.3417393652476197	0.3487136219312378	0.43812633299233256	-0.3657829892355373	-0.25148214877945246	0.45830081666139016	0.33031281857673295	-0.33145531136072076	-0.2822742710580445	0.586714039442619	0.06565575642231973	-0.11455096029648652	0.2608269294794208	0.3321333440372452	0.24756847640363516	-0.5454283251089712	-0.07038167914360804	0.8538357049926153	0.2742659495799088	-0.5966877662908244	-0.2961426087802414	0.14765797664597385
0.22620001606855128	-0.3187108074141983	0.33287415406662146	0.003402285768271185	-0.29880769332792484	0.33457405232696896	0.12658344115961362	-0.008000456504255394	-0.22073117709098064	-0.39809286023406154	-0.04045693201123297	0.305338650748448	-0.4529468811010446	-0.16162167244437914	0.22955886119776844	-0.09399315990055064	-0.21743756880554158	0.38228947247967754	0.5480589143264444	-0.32830236577004135	-0.17657935352758186	0.45681164063001434	0.40319157661523947	-0.282999486585389	-0.15331849995219984	0.6833443549357698	0.1031983534196487	-0.04041715133808899	0.29949479228405484	0.36443085864950814	0.27240272370721874	-0.4974650295399544	-0.0794948323542527	0.9110707132744545	0.33683783514930016	-0.5157332798785903	-0.3165166478430733	0.2732396819167639
0.23637205932729324	-0.20630471304998696	0.36047948689722864	0.10969329594790884	-0.2245846610608646	0.5713467056897328	0.1766993675616541	-0.018999917916165433	-0.14794005317677067	-0.297319667478647	-0.011948871942778161	0.3936826187946366	-0.3849962069964639	-0.14688397684715562	0.30642047553970053	-0.057668802633851365	-0.08089052680017823	0.43922905997954037	0.6327296047713462	-0.2404276008094818	-0.06885768291212482	0.4573150356300489	0.4456224093761286	-0.19626605093955482	-0.08073440401174067	0.7538839711672007	0.2378124652588717	0.0884135262556303	0.3778951267264004	0.3937457000855005	0.38456198339987263	-0.3332301032098993	-0.10569139514514829	0.9597780198310872	0.40661785293230557	-0.46659178980327765	-0.27200013974867693	0.36571728068000564
0.24378424059245862	-0.055451343952552176	0.4461407602284253	0.21345260329180857	-0.1241612745230736	0.7829400834676703	0.23359676621102898	0.028365608084478987	-0.07866403245875549	-0.19730595489178565	0.04717012539591877	0.4914418105474726	-0.221228518851785	-0.09770876136592334	0.48187392253083194	0.08072324989541202	0.10651202207184358	0.4552027780020705	0.7574950540499321	-0.11681364487405888	0.018450097830620966	0.4933677754077852	0.5072381055446581	-0.10744152672175589	0.08202321252087874	0.8910895417527313	0.34220952541660177	0.1314270691710556	0.43903386993208127	0.46454484979199917	0.4369780210642535	-0.1284189589314339	-0.0978224280326648	1.0387902015021193	0.4731887146978451	-0.3104623539318519	-0.11872458034783688	0.482241270649011
0.30858183206034917	0.12919690934033423	0.5310169957209042	0.35614789741398856	-0.044342031044327566	0.9085048789923433	0.3305141829590094	0.08296189299227488	-0.016144761391559515	-0.16196754843613445	0.16385128670538046	0.6017340940564996	-0.058019251499073984	-0.054537513751094634	0.6291607808013511	0.15073352065109819	0.31396405242153363	0.5837009242066072	0.826161330112094	-0.04939445363508845	0.07850768215905837	0.4940378662553998	0.5845285162050171	-0.0675566875799222	0.19461003219735842	1.0041755632882208	0.4623647848315174	0.20591967689853546	0.46804544887689736	0.6329406564193893	0.5341057546206635	0.05467311178810832	-0.0628293666931757	1.1182980277278034	0.5848706233563002	-0.21904681737327306	0.08730405910262193	0.65140213683064
0.31534998733570413	0.27415832430500975	0.6435099054484322	0.4707334853787256	-0.037355186384488905	1.0996680530081269	0.4414447351781625	0.16094561922635103	0.10154003804591483	-0.06328710468606794	0.2725620700439905	0.6951403144127928	0.1490638861107066	-0.007448137764355528	0.7704412581745846	0.21516243722144407	0.556731248090912	0.6320683780505926	0.9431323459703368	0.061600104019153966	0.1824786964430332	0.5768981385422179	0.752072186607999	0.059472900005676996	0.38652178781127106	1.1139615703384895	0.5682615235027325	0.27347997453992445	0.6414745156288482	0.7872754510400364	0.6435766434303902	0.22317131800156953	-0.0026344817389980955	1.1905233429325013	0.6728475477451223	-0.11532485730766968	0.30565351566482046	0.7887741332861191
0.37351392135427863	0.46389908659181944	0.8424052670083828	0.6247987024158943	0.09502265880327312	1.2408366766721355	0.5600434201073397	0.2564272730946846	0.24215592258734336	0.06259240978933708	0.39637904126221113	0.7971518289765335	0.34830728125184385	0.04582474012288416	0.9076536841490104	0.32572076481026113	0.7489968249708243	0.7703603068451816	1.1118469688986203	0.22548756665815403	0.23331270214147298	0.6824576225309653	0.8990937540412712	0.2056130482478072	0.5581593160421399	1.2707468598286131	0.7357958318625655	0.4048785872486255	0.7570355975923702	0.8885293090251999	0.7921458485589947	0.33240776091015667	0.10574166018484021	1.2532610286771857	0.7826822528836889	-0.023755153217893787	0.42334001731850446	0.8892013568429149
0.49348962546335323	0.6049575933539912	0.9817178514947459	0.8442795330131473	0.17402904017625995	1.3816130655131351	0.6706007162663427	0.3856759344866353	0.3870569737565147	0.14943356152782847	0.5528971510890042	0.9244556087589885	0.56105916354887	0.12171623724765099	1.0793674785427159	0.48633707026585016	0.8733112133150499	0.8791238549012791	1.2679302702000024	0.3864271123601133	0.3540657958599677	0.753409976945887	1.0907914596124662	0.31051834294998953	0.772549431586817	1.419588296005689	0.8800068095657462	0.49832337723656456	0.961010274043175	1.0047775096636966	0.9612298594928322	0.4895112325785681	0.3152221733225873	1.39342940172416	0.8899774368385854	0.14892698556225265	0.598275992929683	1.0714221933929886
0.6415205741816961	0.7921359884418014	1.1147815879477583	1.0288755641651572	0.31066287837064777	1.4690937254543075	0.8036360377245696	0.48991266589067434	0.5058711073508968	0.24359789524114853	0.6610083499041073	1.1311112229756155	0.7733459410309139	0.23632620530522072	1.2151658139273966	0.6751673298643169	1.031057152428053	0.9221139327795861	1.4524934915286898	0.5898665141089493	0.4974015388523079	0.8841843114239918	1.259397340360167	0.45828644568280064	0.8871127791929114	1.537558102222522	1.0448596700826824	0.5825168668724063	1.1701876681543177	1.0982783958325475	1.086123846397568	0.7193968199307184	0.49932108776027206	1.4847231998012407	1.0362839787392975	0.2947671515664724	0.7990039342349171	1.26450218115606
0.7569710943795739	1.0056709444572232	1.2851238119636983	1.192183576277362	0.47299452248451673	1.6128488126212646	0.8995086685011529	0.6773633467927194	0.5962962837247807	0.35068285996089404	0.7594527626387926	1.2331701456802537	1.0269268440186834	0.39828667889820685	1.3781154710140862	0.8305077693866659	1.1694313477042195	0.9961295922485822	1.6233517287009107	0.7750503330982582	0.6076353161962154	0.9711294257662774	1.4191059472994516	0.5983420090658691	0.9948459838833228	1.7065421700214123	1.2289678507675137	0.7529353116120867	1.377875773130901	1.2727664589103962	1.2177718198290977	0.8793165644990723	0.712149063337274	1.5909502661560195	1.1895270242818086	0.41820076693019936	1.0344150946238941	1.3919764626755098
0.8613971192395633	1.1385588074342559	1.4842133064699954	1.3193140744171226	0.6295766369186648	1.680756016636672	1.0351800572504124	0.8269705069539228	0.71768849227538	0.45974676276644094	0.8455994410136082	1.3624619582883413	1.2715066667058241	0.5239627933761978	1.4788427238899309	0.9537666021406359	1.29248103371599	1.021955169258384	1.80122155755883	0.9323223062191038	0.6809394039647014	1.091431305297418	1.6039482590626886	0.7562877292655423	1.0915753056829087	1.8099727244887738	1.4335390257057052	0.8913761897691806	1.4799278318587619	1.4331320641611032	1.357545121325641	1.0343598047669473	0.8351595979466875	1.6776271538048146	1.3628946535154074	0.5690156845490175	1.1851543580371513	1.501512276699008
0.9688126846606206	1.2386822427443842	1.599339902960279	1.3760922698782805	0.7313764494727246	1.6981526070407331	1.1298959059731761	0.9349823772228625	0.7128273464564223	0.546860055929533	0.9439703553161778	1.4483043751417928	1.4404673335275329	0.6003130100666438	1.5681325337386967	1.0487908045118162	1.2885119043357793	1.0571618180429248	1.7967211421004428	1.0274089784764044	0.6721578348656758	1.194274864114893	1.7192805985063475	0.87119637831861	1.1079080971497401	1.869397018076954	1.5601055265379338	0.9767361848776772	1.5185617544815966	1.5717914038502807	1.486584480993273	1.1102086882053466	0.9240519490971497	1.6989396371761536	1.4541845095515935	0.6475718337204175	1.446676592316384	1.5347328668433557
1.0316240802414924	1.3455455318017349	1.694651116586579	1.4523242701313057	0.781711993009397	1.6714586385526455	1.195263439615057	1.049299128774128	0.7329411721064013	0.5479221398171968	0.9856464475595933	1.4951801115911223	1.6026102778989113	0.6562853520102483	1.6962731578309853	1.0721976779924085	1.2520369186316374	1.0462169092512696	1.8571159090788565	1.0711982511679339	0.6761297624241018	1.3150597647091402	1.778713914601774	0.9328159904716449	1.1815433780984244	1.895455699045621	1.64540845428843	1.0530709817520627	1.452168388804914	1.6885794342034164	1.4954444040579318	1.0923745571538355	1.0175007855380696	1.7585798350526194	1.5768016961236913	0.7071893125031611	1.643532243212944	1.5651641855293674
1.1050072174738392	1.4021270753061992	1.750674110340947	1.513695190736433	0.8087704051793082	1.667988163819506	1.2204743794822153	1.1520770358498669	0.7279021939471032	0.5557184776471932	1.0513506152984438	1.5036704686197677	1.7505876372291393	0.7239480814158904	1.7124053365699612	1.006268799476474	1.2445351032907943	1.0878230135816582	1.8739429767599396	1.1301045362501914	0.6678413818323456	1.4084605064947013	1.8460928213576562	0.9821092944422052	1.2089675270620757	1.9179699167044604	1.701406967606952	1.0727155024437809	1.4057456224882996	1.7782493603888683	1.4885165141876997	1.053591437350066	1.1307936906323373	1.8187476433028102	1.6885566879180558	0.7624592221168515	1.6625229704599906	1.5951007064661447
1.1572465677964054	1.3886684933544262	1.833364467336685	1.5364026599014944	0.8233391906356701	1.6816230960914393	1.1939367369999085	1.2250671813913399	0.7266263457009035	0.5482710408135968	1.0381992181715265	1.4934761748061	1.8407679206863812	0.7254896918746458	1.7523614269682095	1.0237424860223094	1.173610582327175	1.0475823546948506	1.9648480025066015	1.1787284444405732	0.6319997227857227	1.5535356380472292	1.8677477807996659	1.0768495656945956	1.283306044795235	1.9252855226339	1.7310425256854838	1.080629270339285	1.3922195410381213	1.7519534658804592	1.4910686402169515	1.0650297173226708	1.1333163719304304	1.7978559463498207	1.7257996062836056	0.8196772044053444	1.6937835515933408	1.579860784936756
1.231168834858525	1.3923663584720036	1.8654650721435266	1.5723217128624147	0.8861290142701235	1.6292413595273278	1.1394292331736113	1.2425748948508941	0.7320120969238666	0.48962484399194894	0.9992747268517451	1.534753561072976	1.8409728028161656	0.7173906921959202	1.7392894166066555	1.0402176181473821	1.0900596452684252	1.037528420183671	1.9393585277040803	1.1813785835058754	0.6464748075159255	1.5934686867214183	1.8937684935719343	1.101469492670975	1.228885436612059	1.9167640644166952	1.8046860800438747	1.0285404349815246	1.3483135852352963	1.7850443954530788	1.4788962458587727	1.0390981482540789	1.0938190545931503	1.79925000477945	1.7666806621166156	0.8675628410027896	1.6707848933529958	1.582793366718803
1.231356312076537	1.3638665691683418	1.8515124865382557	1.5392956101373187	0.8127775411355266	1.6102324758584925	1.1118385297943494	1.2324538323710386	0.6850517132186095	0.40534621563503925	0.9766355268364364	1.4777399464976457	1.8413956901118524	0.6832217015270522	1.680906548699409	1.0230626428953407	1.008903154485616	0.9123771430718792	1.8965663250226588	1.158101121275111	0.6394756511664882	1.5764110710737458	1.8908810474101352	1.104398117787971	1.1675398976563565	1.8356147849589928	1.8211258447161722	0.9952053096570571	1.2767831414041733	1.849277719556126	1.4619726986734758	0.982180537007421	1.0128236129036337	1.7844406476404142	1.759531195643709	0.9012215268604103	1.6485596935311164	1.6080314461216296
1.2194465751217767	1.329951121679896	1.8882710415912978	1.4385460946993989	0.8007978448414758	1.5399480290045953	1.0878084962348862	1.2015579472336515	0.62124230804054	0.3473641895828518	0.8888412386505806	1.4201449978634306	1.7775196678575145	0.6572327951458521	1.6166671953940657	0.9252060394526931	0.8955893603328692	0.7761224389424389	1.8214794460383117	1.1110197475513994	0.5748636484102051	1.503393762586043	1.874516803065869	1.0870140041763823	1.1129685552473365	1.7710275097253056	1.8043612832976206	0.9653077868167458	1.19164425830784	1.83379300245102	1.4592740098732526	0.8839449331211187	0.9667296957239865	1.7429652879909603	1.7930052507483183	0.9071911418539221	1.5801748724230213	1.5276616337655025
1.1838114823750403	1.2993369878088852	1.8797197998515085	1.3738104768055097	0.7675835819958892	1.4272830247305408	1.0246446321866176	1.1891218104009944	0.5639311040495831	0.3102586898659243	0.8542843536317862	1.3337684676644563	1.711905199368872	0.6270951487417002	1.5676697684738579	0.8486851434890852	0.8360603970295604	0.6685265948655084	1.6965685608583811	1.0370391340784229	0.5440720363097361	1.4139946472304512	1.8499619826613976	1.0542182890693685	1.0186499653319727	1.7095322321223314	1.76975892312629	0.9566263750464499	1.0975574415776754	1.814281957977259	1.4583537941419678	0.7630587535443839	0.8984300405809332	1.7027176482726112	1.7400768525593253	0.927552874852587	1.4994630794136525	1.4530795471143412
1.1437551151549452	1.2303925260911885	1.8057897917399592	1.303908781122163	0.6701729588420239	1.2828666277107683	0.9811469824894499	1.146504928792464	0.5198864791557014	0.28286786996229835	0.7568295104963519	1.3414520042859341	1.5777040473042423	0.5594781917008842	1.4907702206095237	0.8021946006374421	0.763867456846708	0.5242601650584563	1.6150533002670766	0.9291895899528386	0.47915998366050305	1.342369278175669	1.8039081563584816	1.0407141306019134	0.9535834308009441	1.610247332252963	1.7508230636069873	0.8541616754962142	1.018053698732405	1.8262493677139204	1.4693663579052785	0.7005451761469932	0.854622647602282	1.6171155095807361	1.7245448352058326	0.9312688089891038	1.4661523391934166	1.4667115016695282
1.129095383428609	1.199103449034835	1.7240297843273509	1.2529720025904372	0.6239859193818238	1.1591848613045086	0.9053189797232208	1.1194131039937498	0.43722762638790025	0.23302071608823188	0.6991227230145103	1.3177402162332263	1.493674703814872	0.4649056539777986	1.432713142388571	0.74810783246412	0.6679160878804487	0.37755733287171034	1.5174870424479971	0.8900261192289719	0.4465393739971913	1.2606655575551575	1.7785928407362601	0.9640032614914744	0.9073154721481987	1.567311694209493	1.7612000105322807	0.8100982856339997	0.9922449348958026	1.745833316337674	1.4411675281007181	0.6178661048586909	0.8656143302004218	1.5655621989724864	1.6117313427557896	0.938021064946118	1.4015841540383192	1.3901196762945327
1.0843331103312894	1.175338108679822	1.6748036588131572	1.2099015157022497	0.5751259640680492	1.0744677475111508	0.8435262139224597	1.0612271681173122	0.40848713414884574	0.18441021736713348	0.5748754089288889	1.275237935907367	1.3801148668167442	0.4246393580615127	1.3528833484610376	0.6723808077555089	0.6140799159520778	0.2465929182835064	1.4844439546544996	0.838871320163461	0.4751644808991925	1.1234089375279939	1.7360855091560476	0.8833750566343237	0.9110574188329033	1.503077640702752	1.7146584256795514	0.6929743110573471	0.9686736297057376	1.6401704400719175	1.396173647984717	0.5607269669587636	0.8694224677007888	1.5191140040292808	1.5909264087812516	0.9336932294318314	1.278945751781301	1.3674034814565914
1.0645007531270998	1.075658488795812	1.595409397483363	1.121742713897662	0.5467122008658806	1.0218735549114812	0.7543769207574651	0.9970084162796617	0.3583870216791294	0.17443783987496383	0.5507876004496534	1.2086337977555617	1.2471862423397388	0.3661774117812121	1.2668916094462757	0.654931082893657	0.5485341979279432	0.147780121617185	1.4031752911223994	0.7956636890845993	0.44714039261570065	0.9712856144835301	1.739664045888081	0.8378729188405577	0.8955438468917972	1.4553518874304825	1.6650745599481709	0.5933484086844926	0.9711844100462766	1.5554839736213668	1.4670971794477659	0.5212101433300041	0.8616439865945653	1.4383700886398616	1.4560659863564391	0.9534796565753846	1.1838038129618234	1.3578728420865587
0.9989839170770713	1.0208001092592336	1.5280263922953772	1.0530537147664292	0.5083145319917317	0.9356649350410786	0.6754340433673808	0.9305267165645518	0.3141982142755284	0.12753431171969729	0.4851051596801689	1.164007412214548	1.0201587347831966	0.24756753061284126	1.1746954872160997	0.6326228015425894	0.4617915929492244	0.03236639267351123	1.336201274308284	0.7203106361445204	0.38346080077208017	0.8564012177004567	1.7380050383400676	0.8167714023707328	0.7871101411144543	1.3917847328722683	1.6726876668618182	0.5469372816614909	0.9912024450906998	1.4752605466167326	1.4771511056422626	0.4744823111318889	0.8206878651312361	1.3479220480157932	1.3383100600605524	0.9031112153176378	1.1993911114742202	1.3696167459822566
0.9506352882910611	1.028102743882616	1.4174255478057665	0.9980885173151416	0.5012094403373129	0.8177927088274679	0.648444125853245	0.8959656038515323	0.2784442318840738	0.11526156241563786	0.44982041039967485	1.1591508340598924	0.8374283916952601	0.21044416086365833	1.0520539199070869	0.5833077519727307	0.4090648990816671	-0.09709358968422813	1.2517579127378489	0.6761876785034153	0.34208580924570475	0.714049248035761	1.754956798346182	0.7605251113312924	0.692177644419439	1.3155801749030478	1.626890079766848	0.46452846800639225	0.9809141260575892	1.423475573975876	1.5030006054739338	0.4371067504007364	0.8483441873421433	1.3430873050604393	1.2484806821199763	0.8480319238511228	1.1590721437067364	1.3732183606965762
0.8936444910666534	0.9969479393432403	1.3610507933042535	0.9306707784093291	0.4970327800308428	0.7441232215281524	0.6144625529825974	0.9318731879917251	0.22099050515190796	0.16694268554292593	0.48354424845999117	1.0658705760314482	0.7202103812179597	0.1831140953114651	0.9834922788086949	0.6004074435333331	0.35909796836196217	-0.24983440601987456	1.1811745096780286	0.6121174605104029	0.28933181603304714	0.5776737214016923	1.7151452520527717	0.710507479329799	0.6422728332053096	1.2513961770863222	1.4971201808164212	0.44765239603854806	0.9393229259028762	1.3744686838873308	1.518795084979311	0.4130524896534837	0.8579144065694957	1.3217225139851627	1.184618890644162	0.791497756172289	1.0784896666150403	1.395612358727788
0.8437894410879782	0.9483233851948988	1.300921856723009	0.8763994890676013	0.48760557897151663	0.6732113283722856	0.5721657744928841	0.907828252566075	0.20069242543818722	0.19132778611315657	0.45035779149450245	1.0416723473776934	0.5831950194900063	0.17295494084862126	0.9129287304428582	0.5810755074977766	0.30449669931100054	-0.32920002852824964	1.0952554933505816	0.5733699493562934	0.24293148394843808	0.4977314202372802	1.7345030004273565	0.6331255028070093	0.6136632198219967	1.2319584198944764	1.3825668860160882	0.382066277519185	0.916714446767758	1.2927276874777933	1.547494543693397	0.4435138013586424	0.8970963504625139	1.304898496569105	1.0800741983842577	0.779876596341696	1.0663560478843248	1.3965790748587872
0.8154522975363229	0.939244772746952	1.2656040144529839	0.8354892589656163	0.4631728498915034	0.5752913337636734	0.511505815353161	0.8919925587811803	0.18703895232555126	0.18744655357693285	0.4694685338425126	1.0151665770789604	0.49300818468760116	0.18608037859275486	0.8409614532660052	0.6222087448749295	0.2608337223493302	-0.3692130409401354	0.9916300099007003	0.48499156801222504	0.21244044241273002	0.45229981906781813	1.7397193449573192	0.5451418070130216	0.5489924134202735	1.2289275249026976	1.319645620480597	0.3007834950401763	0.8625277505629217	1.242074526247138	1.5618497182645004	0.4966866548361547	0.8181257105245908	1.2894465683470222	0.9071921297902316	0.6796189597276723	1.1160124063439694	1.4512308439384658
0.7937520752074141	0.8908932393831325	1.2094268484819826	0.8024116392531078	0.4231129866922919	0.5568650325842227	0.3836658336652042	0.8777506949579313	0.17259002527499717	0.15602477891125804	0.45109662280538665	0.9704998394924382	0.4029089588674055	0.16724021030836494	0.7836759156259646	0.6141505849556116	0.23373709939507145	-0.45876381161087004	0.8876899487874882	0.4177650836168524	0.16122655047690754	0.34494861931416443	1.747175201290673	0.5210395193721296	0.5516356795953976	1.2394554202969097	1.2945565586525662	0.29647462034850075	0.8173640189576122	1.1916730972812526	1.6062605279123034	0.5713069040981658	0.8026702482958745	1.2935965453381517	0.8475595755235934	0.5840144082515545	1.1139113101666334	1.472881136816102
0.7733656355370354	0.8771920717506851	1.1905513845111262	0.7621384962137543	0.4138497154228597	0.5218731568522855	0.3376077556261802	0.8244083550457901	0.12838545007055327	0.1474606231517944	0.49348805447860916	0.901151321240163	0.31918836277818163	0.21744058334958094	0.6825944584847013	0.5531229388738174	0.16603606745353255	-0.47912240597495553	0.7975016714587948	0.41666068402055056	0.15077513583209295	0.30971906517344233	1.760348132447394	0.45793481109144374	0.5881562666546759	1.2456191713228466	1.2127192735379793	0.27718958116604053	0.7752366495362799	1.0575749147517661	1.6364114924024478	0.60411572037521	0.7468713873429949	1.3578187818402785	0.7263264723526335	0.5178473847798506	1.0479892019890857	1.4949018994516137
0.7742173285991054	0.8583571287040973	1.18281885040449	0.7350532258244821	0.37736208448332925	0.4848789530849122	0.29082328798424595	0.7723745059319491	0.12680206055088364	0.17482490327647385	0.4749111720323791	0.83156708530129	0.21344710862456656	0.24333355997670938	0.6474412854625455	0.5218240340115206	0.11696285836689775	-0.4634342916379299	0.7642836270176454	0.32811044824115454	0.11432260623954757	0.22960530542294583	1.7824651589464575	0.44353838142553287	0.5829534303974823	1.2333370306455143	1.1225590864925081	0.2627997890440726	0.6743009911503699	0.969205396937477	1.7028171501155085	0.6922569056017979	0.6886381578045107	1.378243196638086	0.6955242661579782	0.37757073939298647	1.0355574418558162	1.5397968754135798
0.772269690779597	0.8114569917338	1.1697337050295837	0.6787062208821795	0.35747195498564815	0.40690285360843087	0.23807952543405758	0.7560662827414041	0.08583642479766049	0.1561865778475618	0.5292521995210937	0.7841616786415039	0.15351420267240243	0.23369981171028292	0.5619400743093284	0.5367997150020978	0.06785835916197769	-0.45660611742802537	0.6735641420307006	0.26595725265958065	0.036726886169263076	0.19796436969885978	1.8118142206583516	0.4083938477250972	0.5294438636673646	1.1833225434531056	1.1137424192250749	0.22723650297257897	0.5897205222395097	0.9115218107207304	1.7660143299456326	0.7564250229955289	0.6752973104133391	1.4172904326707205	0.5593537050116266	0.2870605665801535	0.9203456360244051	1.5036061159549132
0.7887646498963423	0.8364381249725445	1.1612870168619938	0.665220006787436	0.3313195864513897	0.32742671745977137	0.1731006681104304	0.7085459275444859	0.1027888992465098	0.15094789406948236	0.5166546567175155	0.7801418100730798	0.11600968446495444	0.24324777164977215	0.4892242264847987	0.5494212301973752	0.0058040494272832924	-0.4698661616147343	0.6488973205265227	0.2506321472037184	0.03892075216096354	0.16261240074259073	1.83054284605344	0.4145053067025505	0.46536476697465823	1.1216321966320573	1.050241564156715	0.17845383976563423	0.5260539656569506	0.8120433827838245	1.7972021751505523	0.8315716169036957	0.5818240437341202	1.4758977277534164	0.5180651928592761	0.25202160510229704	0.8920559495841743	1.5162062361793807
0.8161067220600874	0.8015281657083472	1.129477921591198	0.6545340885315625	0.308689406375841	0.2764342168922391	0.13469678237773863	0.6720153448235392	0.06892817922777054	0.145024026045712	0.4690553869975411	0.7502676252127377	0.1528793122195786	0.2831669305886079	0.43169934372890284	0.5928175348551883	-0.011768266079923385	-0.4863389574231456	0.6170812501200731	0.22936012676766088	0.09788132181954087	0.05249378532252101	1.8053314127537174	0.3936259633753893	0.4941563584166123	1.073655829419228	0.9894612961497875	0.1331392686917661	0.48065821715603674	0.795789348729787	1.841783211350057	0.8743082194943493	0.5339315046974243	1.4942606378193415	0.4480404024366987	0.19626166062635314	0.75693793403195	1.5056779558190219
0.8001559781875305	0.750104477156069	1.1197021625905665	0.6386490492429193	0.2559382050479504	0.21362272235914453	0.03536737806892014	0.632869912071899	0.04035121370523363	0.128108544810884	0.4291146582193881	0.7204196802071251	0.17354188863917092	0.2790179385985478	0.3340354598714323	0.6247723211604697	-0.09515750592135008	-0.50143609024272	0.5514911250865479	0.21478845104940217	0.12400832704389642	0.015134136869925614	1.8307359967045151	0.37438779940382805	0.5049129586273226	0.999707362018782	0.9893015658254918	0.15305658910581585	0.40451521953050235	0.7449343387314256	1.88467953903115	0.9292112183598142	0.4570058962656378	1.4846871656051965	0.39923447734730244	0.18606892495282473	0.6616885804142436	1.4893469901672747
0.8267155037449181	0.7520863395066659	1.1059888097352435	0.6168173688638643	0.21719064686617867	0.1207476106313233	-0.04077831178646145	0.5480894941673329	0.03572567597807869	0.08984272441257805	0.38250319858093845	0.743473597616271	0.1713518675418511	0.3213325777182999	0.25775920719704576	0.6114220410667575	-0.13679957108581603	-0.5371367134580874	0.5363051431092672	0.22282981294938212	0.13252043827121146	0.016734350857550963	1.8350295077185348	0.4004492710663158	0.5368109210829222	0.9504186568190173	1.104588778565621	0.09255362506828621	0.3180721194852983	0.5762177615422843	1.9940685460705665	0.9920862215642412	0.5039699738594509	1.5177666738151723	0.34745657652623785	0.21060523489464716	0.6275691714137615	1.4552847661481496
0.8752324066168928	0.749808988103706	1.0210069574138985	0.5871369183305195	0.2250886069516338	0.058795754199466865	-0.12166890525263008	0.5103870927784147	0.04134102851157083	0.08310351418826577	0.36643232894632866	0.7967720787428024	0.19875895207770963	0.3238425585254988	0.2514014907569752	0.6279477318806618	-0.10563758425421943	-0.5520349346171846	0.4994168729059438	0.21325945495464907	0.15743897443028837	-0.019183576960912403	1.7531050657974028	0.45161908358029307	0.5724384518690094	0.8725597225771589	1.183789133466178	0.03693615140359462	0.29560794906826493	0.4365213543656375	2.0446377910409996	0.9820648132022247	0.4819328874261064	1.5336443867473142	0.3556098356304485	0.17241128620100818	0.5941321207994044	1.4485604949066504
0.8616346156829472	0.7444658370780898	0.9535620175250923	0.5468172957319133	0.2084419467499185	-0.004352887571376423	-0.1456892803540078	0.46143758077503466	0.025703242867967418	0.07476543444895448	0.33031485634642455	0.8271375442446228	0.1934179170691565	0.28546398425047037	0.17984972790111836	0.6168123671116799	-0.073517449752064	-0.584252057514259	0.5224801759281833	0.21201005663220487	0.2017106674291537	-0.04111871310878353	1.7309971434854918	0.5252215818164478	0.6099193229370654	0.759678018571482	1.2650046574214355	0.024195125515188078	0.2631569431024355	0.32788921791310977	2.079438395827917	1.028425234735567	0.5480163308136431	1.559352112121582	0.45513786667088496	0.17150031061485313	0.528017524519379	1.5296317735841003
0.8612185984230593	0.7663191367913348	0.9542354134138338	0.5112185813027016	0.20332555163160917	-0.07021533705165883	-0.13582670743824274	0.4175861349494032	-0.030421295795470336	0.06507798037175472	0.3132890680686712	0.853736818832413	0.19090116289118045	0.26739932690528767	0.20056199183680284	0.5840537150680005	-0.1217483035695042	-0.5500592535968497	0.5518259655861126	0.23911442979272582	0.21773000349680763	-0.02813244509082221	1.7317537369087472	0.5939071486832816	0.6066374609891436	0.6849487257781832	1.3112267816255725	-0.05523737637700258	0.24894096702957663	0.24783812623824236	2.0882016281756157	0.9892285140786852	0.5834597036795737	1.5943687489674085	0.4887995902222994	0.17879649354470056	0.446279959389401	1.5389582585982498
0.8518821570643558	0.7442039161549714	0.8855945755894566	0.5329126608558595	0.1561653613256942	-0.1124657368944623	-0.1843104857718872	0.3616050036458678	-0.02326413687122577	0.08750790982240567	0.302343918461544	0.8864503103265085	0.24150481091079593	0.23681866655323916	0.2032999623583352	0.6828175306205665	-0.1172017292791123	-0.5238101197878482	0.6081172850683396	0.2758139831384468	0.24806311812560602	-0.07432918205285305	1.761110720445826	0.6319375589564336	0.6221819381866182	0.6020630215773586	1.3820195199311258	-0.06258799190846764	0.23572443866925208	0.16644955499938302	2.1320877634592796	1.0301232208257265	0.5889182814898054	1.5534455261928592	0.5525206135359827	0.21140945377971448	0.4310965640398359	1.5612593563406698
0.7882019146354751	0.761166205164771	0.8541186340741446	0.5032067851180075	0.16983415627728235	-0.16193183251535265	-0.20016583070479715	0.35225246756454054	-0.07072581018475392	0.05102242842142871	0.37316585549479686	0.9338067432742336	0.30201806126356345	0.2675696088665125	0.1848608327461064	0.7088427753247982	-0.1461032041835038	-0.5054535791961182	0.5860286257441059	0.3080403257826522	0.3091449659998077	-0.1459935791036958	1.7532290955678331	0.6487831693736552	0.60133863154302	0.5607497287571815	1.4401849825483406	-0.08766616696759538	0.2529166010844731	0.09368418533572483	2.1055868735343997	1.041919102256441	0.639378466668599	1.5560550994226736	0.6369877031591963	0.2654785217595338	0.3867826020978189	1.5807157441574224
0.7727657843411047	0.770555971792062	0.8306534454931847	0.5309010129616272	0.1489955286851024	-0.16330116019509594	-0.23399416421325672	0.3190467400997571	-0.08542859290114416	0.08520504537747332	0.3867375842539738	0.9431493663744149	0.3734139901295222	0.2420019486660645	0.18147729294444417	0.6690163436441473	-0.13319890655305372	-0.5034668463240746	0.6370247904711844	0.37577087747220406	0.33104927178650917	-0.19325476245512194	1.7791050872352305	0.7204937549089017	0.6851549869466677	0.5229806441209941	1.4260183484661029	-0.041365668928672356	0.27693612817096175	0.053244525455372914	2.108890133764883	1.0880249810852256	0.5994112149429703	1.5253156054082173	0.7621883900280642	0.31973943300661806	0.396967145339178	1.6540791902137983
0.7207966440979405	0.7670505639488201	0.807862538848188	0.5256310441679808	0.14610671783018	-0.2433562120792278	-0.22488789322390157	0.31396049442385227	-0.14653110730339886	0.06138387887973264	0.4136125723782779	0.9902793317355908	0.41276061638371175	0.1928266335930891	0.12003922358036485	0.6501006606023993	-0.09032904243200318	-0.47777885403290876	0.6878102038487197	0.37889289234620577	0.3349283788748184	-0.16969123278348713	1.747943925747719	0.68460031305132	0.7295518232834327	0.5158082148135552	1.4112571038536108	-0.05163800208457982	0.30534013254086545	0.12338708797196736	2.0084404379577356	1.075514020905463	0.6667300782016998	1.4963840981205554	0.8144609380823178	0.3510815616826784	0.34914965766075357	1.709321422969328
0.6870105169507068	0.7897515708192542	0.7679618033921416	0.48738134746045836	0.1362306679447703	-0.2453412632329898	-0.23616201957879213	0.3282926688189705	-0.13444947448788613	0.10415552961882626	0.49328037421051374	1.0519061332752426	0.4274650292187202	0.18130540270558698	0.1683739992811351	0.6291243191754597	-0.0692039900035181	-0.4616551667167375	0.6986189286258515	0.35085123283160885	0.3148206460691288	-0.08530833945714487	1.7859550540017555	0.6995483315311921	0.7626325009180949	0.524586537554426	1.4329349418390718	-0.04925554433742381	0.32585921329581635	0.061825991557159024	2.0084099040471157	1.120271320068784	0.7067085686798513	1.4707186141232005	0.889217084146455	0.46617650913418573	0.38330220582526364	1.7189571565767487
0.670315784539303	0.7867125361849825	0.7224329757260247	0.4441909716865936	0.15099920672013623	-0.2334364672258594	-0.19505801250167415	0.27293125154690545	-0.16992840952628002	0.19808103430572882	0.6014538196061705	1.09591147217051	0.40055924466257986	0.1412724402826638	0.22690755810611846	0.6180228849172142	0.00076286370348021	-0.4043701904311946	0.6719625235881589	0.37343268459928936	0.3451398761162877	-0.08450175646195139	1.7829001853853033	0.6930249518478804	0.7778570369339578	0.5354432774014715	1.4362812862563208	-0.09240084812817943	0.3098120158636829	0.06098154844130106	1.959148528248204	1.0690324944772174	0.7313884337207595	1.4807446060960838	1.0083922690569893	0.5539947901248674	0.4577456266457979	1.7460715955337087
0.5905991052098752	0.7830155662175184	0.644428745278148	0.4228445508568065	0.16208985400204737	-0.2032228463639157	-0.13603352891364046	0.27860872578262497	-0.2186017237315711	0.2841122735327094	0.6438333748044303	1.1340557315815638	0.3793007399826712	0.08803816415479376	0.24250345167215454	0.5982691234032016	0.09450970160870373	-0.3247283973178032	0.6694494855772787	0.39438116557590747	0.34311320498974024	-0.07946912944452891	1.813461759295275	0.6854399814032855	0.8038048436969362	0.5633489418964845	1.3971251426526599	-0.09335748223427245	0.36061112691273195	0.16916953658759462	1.8196343833180406	1.1340639338077876	0.7204114036462217	1.4757078391641858	1.0374828975549821	0.5567157950158005	0.45354442742064827	1.8030198496954533
0.5805740076572345	0.7790435166202716	0.6302721029976441	0.4189239843216123	0.19832728886524795	-0.23653485271337193	-0.08237654733016186	0.28946794953578187	-0.28556192279750003	0.345320732878993	0.737465932678818	1.1296017918700598	0.40878667620600345	0.05590849367752611	0.250332930695668	0.6057340470553783	0.10286718474179249	-0.23363372630382268	0.6959548566109796	0.43810911220559434	0.36132569240151	-0.056893748943657105	1.8474357480807904	0.6731772168042056	0.7700707677280348	0.6109788443902673	1.3780749213927082	-0.0754786940479688	0.3740477754803081	0.2548792223575783	1.707529003255167	1.1923267722062394	0.7746548212497899	1.522336205087623	1.0722487835776957	0.6363594938288462	0.4873328747013933	1.7843422403483404
0.5479096318480572	0.7468831899587526	0.5647655686164688	0.4852095303003713	0.24047147889704545	-0.2008062614128515	-0.1395613617272568	0.3146944022542765	-0.3276874403518716	0.4335423589001957	0.796212033084509	1.1410406045080117	0.45456978545194293	0.0555932957718762	0.27844231092281035	0.6225545070988828	0.1373473400685385	-0.1963772840816005	0.7103928606637241	0.46548955763586053	0.37357036202069416	-0.06888030492015859	1.904292224503385	0.6615322816490887	0.7762919335368614	0.6650369358442445	1.381391787984105	-0.07122142721886396	0.35998084162270005	0.3171144982860822	1.6468340774002836	1.176666684185994	0.8169875494128934	1.5559479732450066	1.1047641694018147	0.7773862683901845	0.5075209803165911	1.699716237088803
0.5399826852012894	0.7425909451660191	0.46435311531878803	0.5470774327119756	0.2813839485090806	-0.2164200544951748	-0.11674830264307941	0.3097407205998632	-0.31068024689189977	0.5471799148525764	0.8836281317598166	1.1505867298092796	0.4573283697187584	0.02609702018903985	0.24259894931479814	0.674453622283771	0.23629650464611757	-0.13471022692287615	0.7818595907631072	0.46461868114042815	0.39818843991677183	-0.03145174228740133	1.9314944715901714	0.6051582267151666	0.8481995131445623	0.6640002575016859	1.3410294629919037	-0.06772784915869019	0.3559668612051346	0.3673203283887672	1.5346788252833985	1.2114182200510906	0.8051299630781064	1.5872768007238358	1.1155501579477605	0.8827655656428093	0.5888087884483385	1.678510080503861
0.5472637842172617	0.744533062851591	0.44848912206474345	0.5682074917171805	0.38221278384169455	-0.21516790947621828	-0.14361265144557034	0.3841214319159593	-0.29623719818815125	0.6049374107035537	0.9753093618195269	1.1786694040232146	0.45682644919237214	-0.02183897524100874	0.24060992877616635	0.5951305803575286	0.31329876761565717	-0.0834802459697486	0.6809088399518198	0.45996533825618374	0.4199718987969459	0.012726242605076604	1.9308016074769845	0.6043764685899989	0.8712390973627478	0.6647105278431937	1.3192223362965632	-0.02978728231145719	0.4076394031937925	0.40441513196941414	1.3998275901786634	1.1903998218491503	0.8378412794961116	1.6452790700309774	1.108903079139642	0.9494119667493257	0.6410740720255607	1.633106352892721
0.5815670296990361	0.7381766018978475	0.3776112808189127	0.5529381042344842	0.398398213813255	-0.19972778032996544	-0.18924441670333386	0.3945047738916313	-0.28778838369856546	0.6854414390470783	1.0441849335037965	1.2010495745741756	0.42979525215439524	-0.1004281138932547	0.16738851007761535	0.5863681965299777	0.4428287572278731	-0.05583139514171688	0.6666799677519527	0.4890975495466662	0.407531619924651	0.1669664838453477	1.9324297199067768	0.6450562907219204	0.8677161825409894	0.6484812077159194	1.276362776366004	-0.05472029244772962	0.4536915467536726	0.4241816123550589	1.3487943569914476	1.1464691035561905	0.8604471872915733	1.7008740225635328	1.0367032947460098	1.0192784181696808	0.6913229629196224	1.6390763592725832
0.5732026615108103	0.7339067358579429	0.298805620658712	0.5060015102660025	0.40305260371722956	-0.24170908217182854	-0.17858736336863623	0.39677227556898187	-0.236416404451158	0.7559097982741588	1.0894057257804877	1.2231970042287794	0.35891569950034696	-0.11628723242870387	0.12186376673671102	0.6092410402318728	0.5634172067839444	-0.024645117460138234	0.6482816440028185	0.49385840368151557	0.4518906632768361	0.2629459839333172	1.869542015085947	0.6980197069019187	0.7992571121991816	0.626483237196464	1.2775739765071916	-0.0833443167931781	0.46404707892870534	0.496848789074612	1.2708573134838064	1.0839864562015835	0.9255860135294721	1.7149282889363815	1.0174082160898696	1.033230480942877	0.7675020082536385	1.6180248269842756
0.5767960001566095	0.7732109870277775	0.2474176285274921	0.5063628909817677	0.4259362173769866	-0.19905416528240075	-0.137839545864988	0.41622808524378485	-0.21325581683242056	0.84497157688991	1.1565942748881366	1.1667495641323957	0.30963676602594226	-0.09455358541450085	0.13862611611656986	0.6538919665893338	0.6253746625403818	0.0034320576325346853	0.598101565323826	0.5302650087624599	0.490578722815256	0.30521845007034365	1.8893885518980607	0.7452083189268858	0.8112485412727874	0.5699530656366714	1.3348699137828721	-0.04915259760507111	0.4266007353525275	0.4478254640519995	1.2727221720748716	1.030717869833723	0.9508971873965308	1.7173909356378008	0.9438172809445085	1.0272295002404201	0.780906773967949	1.5798841671474653
0.6087680764898813	0.7890596197817605	0.2565776378716472	0.5419069459825603	0.4768647843115869	-0.19987241220270127	-0.12463232684743394	0.3579674379823358	-0.19077662346442117	0.8894800518231387	1.1971351383762106	1.1687548513162849	0.25139327294832264	-0.09744090937463099	0.10798472068608145	0.6735361475146263	0.6902641730535588	0.005011525435018008	0.6018844799996516	0.5459537714655577	0.5348205129173375	0.3606008963579305	1.911734956618897	0.7538128902116974	0.8087923995180116	0.5354815207650448	1.3248514021754405	-0.028685371582112196	0.4425840935183779	0.45143848755054294	1.2019689943881533	1.0235494506046903	0.9123819824969956	1.7554375369180284	0.9099220521296049	0.9868880082441613	0.8160940846887351	1.5598295215846236
0.6147028310147218	0.7827804997977953	0.22111599013748728	0.574123155957305	0.4674418938151595	-0.16272100175358606	-0.11003785377532996	0.3455779921319584	-0.1368278239667533	0.8940978767462177	1.1580654302070639	1.1367016559985401	0.31349130692076577	-0.07312930022983946	0.06520447954509712	0.6945036890595601	0.6923701560450847	-0.04875844191971007	0.584998230554592	0.5564203917845312	0.5330825920845043	0.3907375740453841	1.867734893054216	0.8159158694570452	0.7519213105779402	0.5406236331167535	1.338505935431365	-0.027783926590063256	0.4757216454094236	0.45468995407349366	1.1429695911450255	1.0214014826797437	0.954860252505285	1.731947425712064	0.825268788299424	0.984724327607035	0.8714065901897886	1.5045033140078306
0.6599214251787163	0.7602595971301358	0.20566182916551856	0.6226729267778267	0.4625675368036085	-0.16609593597814504	-0.1544674702471855	0.34078715242383883	-0.1089330628200603	0.8709202539964404	1.103252191743648	1.1120773384096143	0.40891114057391287	-0.09254759857909482	0.04447546914469577	0.70495851773989	0.6513463583330014	-0.009294970915424463	0.5121429032079282	0.5787408790003499	0.5271031582058958	0.4671275337785456	1.8235878618969263	0.8605049983630468	0.7079511482560188	0.540012096475736	1.2983213589082094	0.039654198173256196	0.49924745363471884	0.43861112567573646	1.1216486519320592	0.879378859169741	0.9814810641555182	1.6755723909547744	0.8173734134528324	1.0122818890749266	0.9671728938583415	1.3980947700982485
0.6693157795403936	0.8007565463107807	0.18155336144089412	0.6143828245905241	0.47914990541826014	-0.1705692786911149	-0.18624200225825221	0.36499065697503497	-0.04392249897873436	0.9445757247482988	0.9460219680897491	1.0817255881932057	0.3980412992384573	-0.09329261452676729	-0.001105095745265662	0.7105037204310801	0.6726806373524239	-0.037688911581363824	0.4879537567084423	0.6197160601797524	0.5191009429254503	0.500474654421933	1.872155507979785	0.9348241282863713	0.6997101979931085	0.5402552696711413	1.2461800449602258	0.10032046135099804	0.4554896714000577	0.4773527790933555	1.1212749932008568	0.8597145039888741	1.0024449902072332	1.6411109132067465	0.7692363155000214	1.0339548443928117	1.028857528754973	1.3463381209791552
0.7384038668392816	0.8195295449695366	0.16851248298520125	0.5834839639759634	0.5001808666584128	-0.15679615293493537	-0.09694929456331941	0.3303098762142574	-0.02832433042872915	0.9638727622735344	0.806103047098517	1.0752356342074216	0.3909562941129555	-0.05864654953408812	0.000441868860913347	0.7003642595537567	0.6433619861558336	0.02255589144896237	0.487102054485657	0.706736294156767	0.49829218167643513	0.5464557327324051	1.8174302390043224	0.970783407719528	0.667319051569106	0.5018272077437909	1.2066684749395873	0.1301751277128281	0.5275227975231752	0.45040967225179973	1.0580522412205888	0.8174624017070908	0.9756619190674367	1.5830542438875088	0.779984342277084	0.9481437184812241	1.0757755808418974	1.2740023607967608
0.7801533734529776	0.8112664142747035	0.18567463288471237	0.5773419201902275	0.49204931074949376	-0.09858093443203576	-0.1047387665785923	0.34860541643272613	0.004559171241114815	0.9493073799136595	0.6521362919166328	1.1053001131402926	0.436201165593018	-0.029309979269428677	-0.01098821269197589	0.6941372169285995	0.6409023616153195	0.013850575395378572	0.44720048757703995	0.8387361939496711	0.43768404305820086	0.5843772784896374	1.772336963564126	0.9757357468581527	0.5961967390429082	0.5096307801131332	1.178457008493337	0.1560240469026375	0.5320204507095471	0.4245830877022043	1.084079982755498	0.7616634236966281	0.9904686664520306	1.498470361832303	0.7880925453385812	0.9261841258998557	1.183031974912576	1.199509151688463
0.8224434520288929	0.7934604462832237	0.17413714619252227	0.5540785246434434	0.4929270147269408	-0.06185863233035436	-0.07254125014521222	0.2926210005799082	0.013194521976143994	0.9782613415920064	0.5057869863030285	1.0864621366527145	0.48786420885164217	0.0052627961599878755	-0.012631635133084764	0.710386280317138	0.6417840476150134	0.03614779457112569	0.46781897547942836	0.9412335499586215	0.40487806402073784	0.6240650329011287	1.7438020763033237	0.9734573652946267	0.5240414975494929	0.5002378885606233	1.1628071978384027	0.10915918831171723	0.5212965366354827	0.47012764643415145	1.0867704019549298	0.7190958126283667	1.0017505336403378	1.4187638825709956	0.7564144319042495	0.9099724937892365	1.2104299355825918	1.0883345966844078
0.853614006328883	0.7804682375404206	0.18351072835907592	0.6000841276122346	0.48397929500451004	-0.09168681264859996	-0.0007601675863423196	0.2689887460026259	0.026090172449992295	0.9873314342295606	0.2772491512559872	1.0304805091035136	0.5330830377173916	0.10220387449765891	0.04716072392431555	0.7238527699344309	0.6880495532998416	0.04533004136657628	0.529011185166361	1.0134964059616327	0.39854133493581567	0.5467816892635711	1.6877470048225693	0.9775371845074687	0.5153887977206943	0.44889585405426524	1.143722068626785	0.09218186791346158	0.4878691083994461	0.499937607619779	1.04153046940919	0.6841341859066302	1.01208779772745	1.266225504722251	0.8257895645373662	0.9207883281746803	1.273697578427012	0.959980515488182
0.8635791415324416	0.7891986365943376	0.1943247574944803	0.6184065108034791	0.5057664390340099	-0.04288200531138395	0.004825617322246971	0.26558027522932665	0.03882447959327924	0.9837276472091799	0.12527547332842448	1.063197418393814	0.6082442606596736	0.1613803915299677	0.09295750989196111	0.7323509251149568	0.721991935793651	0.0876329432769614	0.5636352077520758	1.0802522943388915	0.31643404466499814	0.5462416740963849	1.7069670080278947	0.9575318522010067	0.5117187104971173	0.4896890728474442	1.1210294318039622	0.13071291952776498	0.5039915759899537	0.5379710542658446	1.051830575258054	0.6759392642420625	1.085864729155248	1.2076766780286248	0.774180539741349	0.982133924469587	1.294942840362441	0.863876712976132
0.915519287323265	0.7517965794150263	0.19478178065160187	0.6151816997522553	0.5048052477074859	-0.01641688540576203	0.02360271062432757	0.2961137941626685	0.0958695476073429	1.0384138906650229	-0.030215406099687293	1.1009604281508656	0.6802575825969635	0.17836871111872718	0.12088808097788657	0.730971735164756	0.7347097696040622	0.05164045366012012	0.5581327446717913	1.1899165328876993	0.2682403555135067	0.5356305705396887	1.6448377292913707	0.9511265213552937	0.5223141212418785	0.5435580012465684	1.1279983283368376	0.13265869483479914	0.5529520255285993	0.6048423704691229	0.995667645086819	0.6902510209311896	1.1625401770042916	1.1350349005091032	0.8173486979181991	1.0087602629365198	1.3557320370138959	0.7202400440015124
0.9036755848542011	0.7109643070019815	0.1668147013216583	0.5902485253251164	0.48875436232682573	-0.039616663890547965	0.08107666580653297	0.3232193191167974	0.12912708008679605	1.031474612824244	-0.17546936607897357	1.1086251117674752	0.8161768351034656	0.21636317996151258	0.0815411792409428	0.7865357806274136	0.780002057791666	0.04513370197040874	0.49717412506296965	1.336260409560849	0.19421246246225507	0.46719200273610656	1.6182562222377288	0.9655626714958064	0.5314506926975698	0.5128603033284682	1.1345542767303585	0.1686786531581064	0.5450982473178635	0.6116232390831238	0.9354440228648059	0.6247642605773958	1.266137030988261	1.0577772354675063	0.8707242372827986	1.0141853186371534	1.3649646656090488	0.5917199742514025
0.9271620020703464	0.7041034289594565	0.1491341163320675	0.5751224331523239	0.5131373823623494	-0.059373317312558	0.10725765461901549	0.35885429535546487	0.17923756610969865	1.0349131904452833	-0.29528376781507304	1.1691225301143269	0.8187836601045356	0.2453403136685306	0.10406328353677655	0.816762307256715	0.8701159549330237	0.058706892790705956	0.5097624598925503	1.4404492884379276	0.15074524824918883	0.42759008345629007	1.6005451493758323	0.9807099018624118	0.5862301918946607	0.5063908337315616	1.1226531334507777	0.19653510201676136	0.5527851445753642	0.6310651873904162	0.9023984436479655	0.6085040726102611	1.3045260949391566	1.0245495220963716	0.8849148041862339	1.0359115719482437	1.3453485019784437	0.5219968995521537
0.9495804822591929	0.6898452989265842	0.17401472990832798	0.530655083623936	0.5192477428423276	-0.059961896023048945	0.12415207538686032	0.3570307407227503	0.26676417413177306	1.1133915196800348	-0.373372933794229	1.2205742326247997	0.833990308825714	0.2797217733607203	0.10754593651993741	0.8972578579994599	0.9853162966901918	0.03562553390100952	0.516991433937761	1.4722076565348927	0.14620978840083246	0.3281681818174968	1.6274469582865758	0.9569795850535575	0.5988363945035731	0.47479337075350764	1.1423388674873804	0.21296981836464884	0.48561913619923497	0.6200647999151835	0.8993327117971743	0.6444577577937551	1.282613337205608	1.0047665159881911	0.8667665209524754	1.0651860140741483	1.3417471399166907	0.5690636554723932
0.9377270643715441	0.6379038555488374	0.17785105831206008	0.5831375622289967	0.4869496121838587	0.013107763180461935	0.18920152176593938	0.30130329482885443	0.32216912410959747	1.121620107131467	-0.3573587333602527	1.2174570922350938	0.9085089099140488	0.31468781666268575	0.1293877030915134	0.9460462381140937	1.073998073563177	0.05792188626485682	0.5133690024551345	1.480621229722813	0.15505784014371224	0.3312871008152113	1.5812176694676243	0.90004097864406	0.6418520150729382	0.5398717632312338	1.1989797811447365	0.23462321368916533	0.5054648392152306	0.5984942382986855	0.872951565691773	0.6254018217603678	1.304722632623918	0.8824461010977691	1.0094859045413167	1.0735184114792453	1.2890920660698357	0.5767531343151684
0.9267038593626864	0.64864252388169	0.2016325125884507	0.6136332381398558	0.46370852446005884	0.06463600884842428	0.2276507225671634	0.3316693889492034	0.3552392213023317	1.0967188962622396	-0.3065567907670005	1.2942385454710368	0.9680126315477668	0.3086792775353045	0.14274564923238847	1.001873455773562	1.224569156947096	0.019676509182444978	0.46147051029454256	1.543751044773276	0.14916777600831246	0.2945515695538545	1.5500729546350858	0.8680363123305449	0.6732389979830651	0.542376086140843	1.1964618247522412	0.2768522322923981	0.4154001102754349	0.6172214521563879	0.8562953810613347	0.6020010280109431	1.3073834072839596	0.7833891074483779	1.0041346412908745	1.1731342695933302	1.2519253175380798	0.6294264666627719
0.8989731704555316	0.6794589616782802	0.20243612197694016	0.5908472079496285	0.4709078064995175	0.07363950739087703	0.27989518749266884	0.3585041565885703	0.38487811264521354	1.120464510859229	-0.27842370970954955	1.3360856011891074	0.9967023351842952	0.31181529203548203	0.13220878358977933	1.0065891128596043	1.2283502990893884	0.06036003310349749	0.40745542525563777	1.5218913816339803	0.16365643904262	0.28551133622367575	1.5347198071276642	0.8678402218789717	0.7086777927250048	0.5565038709338553	1.2119231442216911	0.3170090831710769	0.4704013330761728	0.6690000360059729	0.8452997636184186	0.59485755520863	1.3915372474983974	0.7298027707470555	1.0502270941407479	1.2268867823501615	1.131635771138984	0.6809799671124634
0.8854201615291281	0.7171551651847842	0.1993476094541733	0.6146263447234437	0.461747401769386	0.047731647803498464	0.3276167269691854	0.3966734290445516	0.4166003296143354	1.1382018170727832	-0.3147023114129478	1.3897295553609872	1.001275255491184	0.31166998768326204	0.15004355987938658	1.0681501618155733	1.2820762539465622	0.041514350557275606	0.39768597101982817	1.517671830289358	0.1040250194872824	0.21529511596359985	1.4469192626984835	0.8907186417517448	0.7170087772317078	0.5529571625166233	1.1857134313634643	0.41764041448629585	0.5112841704158111	0.6557612336585066	0.8716287730714377	0.5659309497611933	1.3960518403388233	0.6756173364766258	1.1190897294323277	1.2633939119346356	1.0618716891381497	0.7592786310139398
0.8557782676221588	0.7245919828101341	0.17767895249965232	0.611053674975332	0.4631874049198449	0.141453230750639	0.35500962022320015	0.411377131501537	0.4952635366840422	1.1289500907096368	-0.25995078013164097	1.4981895693501002	1.044968556840426	0.292071179300834	0.1362111009359555	1.1267028120599656	1.2839032175802851	0.09195055934922827	0.2817913721106746	1.5461164470108073	0.11104883117838242	0.2165342614534335	1.3915901496423964	0.8840947852109358	0.6827086827331628	0.603468379721574	1.234561033152639	0.519390014939878	0.5931656143502135	0.714388185090743	0.8925264359484455	0.5427275818167663	1.4249118329450439	0.630837350451358	1.1202156593434438	1.296194328716597	0.9751857124256554	0.8157647470949589
0.8362955136836229	0.7027425322423764	0.16297561908315777	0.602878843237682	0.5212958105038076	0.14122416647676678	0.35020999702530925	0.4150864437356824	0.4840520967872629	1.1312717175319675	-0.204810881969926	1.5653217018897068	1.104474608067377	0.2722378722016553	0.10177706451893749	1.1722652692029483	1.3356889322543055	0.07169349032878929	0.21114357174249818	1.5537054504611094	0.14645639388464182	0.20370011001130459	1.276446302343659	0.894708398831589	0.7209192266332084	0.5923905605769596	1.212061894514429	0.5805874248987942	0.6424748319884677	0.6567725145029459	0.877475380831868	0.5510620549670179	1.3907929470640599	0.5257780245271686	1.1258289934153778	1.282244426370224	0.8870981294061924	0.8395809366649502
0.801754923561879	0.6860240821234086	0.1802813529349982	0.6417237944522535	0.4906174426400812	0.1504581959946567	0.343315477911355	0.3979276482370936	0.5004484262785893	1.1153942247320572	-0.16515407095728993	1.671607115481034	1.117451215517524	0.3010061421064286	0.06182121120520434	1.1968582692593992	1.41143996976658	0.10589364047704095	0.18271630448473747	1.5028733398716603	0.1607618110690489	0.10280625757871868	1.2035110392267057	0.8951042271823016	0.7441660060824071	0.5737238957271302	1.1908520816587314	0.6305265975327476	0.6916766395261644	0.6271941122792146	0.9639340571194335	0.5486083874622559	1.3208256717730635	0.47204587719513535	1.1587174007344399	1.268213508017968	0.8625335019230962	0.9823979711565908
0.7868120784658329	0.6877544072922002	0.17007772173084917	0.6812506553652693	0.524598435397	0.14699063309550836	0.2802834084711031	0.40994711237977793	0.5234554655510183	1.1256000112229816	-0.13553429990569582	1.742563651721633	1.1507225881516872	0.3299523426182451	0.06895775146248828	1.2402572440661055	1.4223075651522534	0.14237482780727634	0.1794429574211675	1.4436657845702974	0.21555976273332092	0.09558233426587803	1.0819323879192313	0.8277895500424226	0.7531573312298644	0.5855581885030683	1.1950609110595845	0.6519438946936318	0.7219158182290399	0.6056610732375377	1.0308364633908782	0.5297446622126019	1.308229699397454	0.4510656058634745	1.1652893637020025	1.3150842182483775	0.8405995830695783	1.122504806289557
0.7452433697198718	0.6667446970456234	0.1947068662450256	0.6917485985136536	0.5491443396816287	0.1426170045198376	0.2663881885000003	0.4155658910415917	0.5700334109287981	1.1488702864955482	-0.08135595067281003	1.7651685148101461	1.1874924706589165	0.37051613898754887	0.0788306382123756	1.2969009700385157	1.4668780946114004	0.15174632131053228	0.19239191717753948	1.3985772591924786	0.2583141670271705	0.12005685674453928	0.9824865239958527	0.7797609239608683	0.7665328336559241	0.520367350586525	1.2294336074680938	0.7297823612667214	0.8266156139880133	0.5762111759947599	1.092030745909012	0.49675828687823165	1.2978463564249931	0.40220381722121024	1.2146742596133389	1.3481066057131237	0.7800279601882594	1.2125436279045845
0.7139808225501533	0.641000806395432	0.17439709561256728	0.7642131929016394	0.5790375430990733	0.16907645174146485	0.2672566616395321	0.4354435182313522	0.5624507387324152	1.1277437722533898	7.511231226584592e-05	1.7779319991059457	1.2205729997600732	0.4037705786855873	0.09894084617438895	1.2737782932749346	1.533639070259861	0.1415279959227469	0.27108984016008575	1.3921352045073543	0.2680491985148462	0.15697178448948207	0.8679015319048616	0.7577137665645148	0.7685500449291538	0.5033518856926109	1.2279892645224375	0.7730809909480426	0.9672716081306071	0.5548496621100456	1.0953971095547743	0.4548053902331174	1.3387964370588405	0.30195668382000923	1.2953333261225333	1.3679303660860547	0.7485756397198217	1.272917501646267
0.678461328104239	0.621935541224721	0.1651060035563379	0.7341229299708327	0.5804517745862443	0.14954598311304693	0.2030817741917969	0.4778042243737077	0.5713548040132741	1.0754293947354667	0.024186870082460017	1.8115054081250128	1.2168553148380385	0.40833347395722874	0.08415139558614113	1.2234099976693684	1.559758417483371	0.14159333186961962	0.27099176497225186	1.3606576609249703	0.2969592456180129	0.14568277125612927	0.7650108563880187	0.7855517057714367	0.6970602821769359	0.389632475987817	1.1982548123343668	0.7957741801837038	1.0305684609598713	0.5495692451069453	1.1505688835423855	0.40779979606910155	1.3122097631193999	0.2940085514544398	1.2906715670572582	1.3705755716114831	0.7294301933473445	1.3189867422869914
0.6361757277290779	0.5949106907625585	0.18539036235446787	0.7524443132944839	0.5606629891737337	0.16504632251546808	0.12826847869930252	0.49620999561633194	0.6087057208209877	1.0884625806835495	0.027260993518321387	1.7616965410235506	1.2495543501582094	0.42315408963920786	0.046890576788271236	1.244345125928604	1.565286338380506	0.11970222490360827	0.31181838327546874	1.2930734452211534	0.3445734576710409	0.17251873886320132	0.7073050065985474	0.8440419684916967	0.6180536080820311	0.389992578458696	1.2141808306876807	0.866043873513061	1.1251743257966966	0.5538304531460021	1.199125981970404	0.4237969979639182	1.4067359604257057	0.29193089759076085	1.3232785726682632	1.4334374055098318	0.735691273874693	1.3319211275559741
0.620175647746518	0.5576026243451323	0.2181428321025559	0.7918440481849577	0.5381600165607473	0.18166761015829452	0.11067572426663061	0.45524585269994605	0.6146157810607209	1.0999209635852734	0.04369376714562741	1.743144632975748	1.2416389213417216	0.46903142416127463	0.027649153177266256	1.3317414791277329	1.6805669724775663	0.08803329552163039	0.36258016730401776	1.2827206245883915	0.41469988537384345	0.17573439437182928	0.664876834152086	0.8617670611009668	0.5060112193021319	0.4166918804142622	1.1738811637056932	0.9208637037680247	1.1085188362116227	0.5031371652136474	1.2315550051970676	0.4495533671514712	1.3581480235765904	0.25676733421653786	1.343485810707201	1.485373275948072	0.7250492376788311	1.3309091555332766
0.5844291312928817	0.5065971141197302	0.24069153773941201	0.770727415973145	0.4920499252339928	0.22567437293895581	0.10344527820115515	0.44115252026461294	0.6118744955343692	1.0608020830042604	0.1271134627418371	1.703636683904374	1.2750560715786552	0.5219711158823452	-0.028818118080222055	1.3864884706383256	1.757529285235476	0.03010956554786336	0.4337052728705596	1.2455677954992221	0.481710449608512	0.23180501668350958	0.6809083618385873	0.8567350974937632	0.4568209668682349	0.4306295326742253	1.117880405465026	0.9874784119649297	1.0882404588231362	0.5022919234988812	1.190783832606083	0.4969087402417003	1.3743263764160865	0.1923758532323361	1.392027443807776	1.4782599388981703	0.785627147331371	1.3557615541701848
0.5803349931796976	0.4671196066454886	0.27307108793269297	0.7566966073293986	0.48165532380328574	0.21829222670035714	0.11418227870023978	0.44912923131845295	0.6117687840876117	1.0976650340679446	0.2627869511798779	1.6473678512225303	1.2628987484981369	0.5438022034573523	-0.0517285431031819	1.3981614328532073	1.8488908679419285	-0.047252096201978885	0.47629803517521196	1.2052045487303793	0.465092749327662	0.23184854282148876	0.6503892347232634	0.8729908995815043	0.4526824794707987	0.4486337632777454	1.074800373023566	1.0645838275920017	1.0619278796766014	0.43288597009764374	1.1955972491659381	0.5365755578153891	1.3140078511357045	0.23091483274170255	1.4540109354211075	1.4766323734466436	0.7976297840389652	1.397947939871847
0.5660250165224305	0.4371311827035959	0.31359995112490663	0.826364276860685	0.42001711748996184	0.21982870443569108	0.14128007672535586	0.5016022798983202	0.6809184944461121	1.12196917237113	0.3269318906216998	1.577779976984472	1.2075374403763555	0.5636961619276771	-0.035970602271140004	1.4139282325235532	1.8049962050377524	-0.11740510099299913	0.519341196080086	1.191809296747012	0.4914168533348797	0.21014963850333043	0.6318120817198822	0.8963320406169683	0.3717114120254668	0.48554013988239325	1.0667920775378945	1.1337945783708927	1.0055130029832358	0.4541055532806172	1.247346248107918	0.577472499571542	1.3019386952846537	0.30570668007262836	1.5474539910652922	1.4836334736883952	0.8609487167961646	1.4338058171049108
0.5215617961534382	0.39552711186296036	0.3149334610545308	0.8180944196115041	0.4192194982683257	0.22825570298642664	0.12455803710516952	0.5371343983930793	0.721591022984156	1.0757434858215849	0.3747471678429629	1.4360084012661285	1.1886855987915763	0.5810443463185698	-0.03857687234458645	1.4222866112141772	1.838969055889164	-0.20239563927505247	0.5632996913995668	1.241711183039246	0.5044083194705462	0.2665527661116164	0.6867060973954032	0.9312796350887249	0.35319021150024055	0.43356423246763287	1.0324189109886222	1.2331009036310747	0.9408093699035012	0.42514816008670253	1.2315334991460203	0.6129749984986705	1.3234499485842846	0.3458076489891345	1.61200824828271	1.5176218617566257	0.8765447313268602	1.4273128537543132
0.5117870983344914	0.40531692107583445	0.39116355914974177	0.7861425555832586	0.33970501158651334	0.2694513596641034	0.1673788942135662	0.5580294617144841	0.7215390564224786	1.018271290178945	0.4036589244956339	1.3083095903933644	1.0537646125907223	0.5625821685334371	-0.06433663834000065	1.3950824377267563	1.8464422739582644	-0.24802819322684377	0.6205349223989797	1.260114637975283	0.4747769887696611	0.28495219072350647	0.6682415880167037	1.0668841654443337	0.31347470891980617	0.4629637863249648	0.9839915562741505	1.321551090196042	0.8907248280900127	0.4544050857409513	1.2651138034725793	0.6755249568777365	1.326828177108574	0.3197086619894084	1.6712549925152422	1.5074257010161811	0.9007757718307344	1.378037736030009
0.5315355841516752	0.41242360733944067	0.3897132770567268	0.8009059338834955	0.2687548888428755	0.32772138535343476	0.16647233014686252	0.5783199344645225	0.6725735142841358	1.0067306890322856	0.45206971917612926	1.253062237770611	0.9996043165961674	0.5637461689333919	-0.09408801850116207	1.3781966483112076	1.8502527150294967	-0.2740749806332196	0.6164623346030347	1.2877173337396	0.47627427755156304	0.2958574066125489	0.717784682723076	1.1032081552242783	0.2851108343080969	0.46844363426506713	0.8706633848337075	1.3589724439676778	0.7610904547793379	0.484151367344016	1.1866475106031922	0.776303256131809	1.3133950581543377	0.3403086330655669	1.6669565625783878	1.4809283294919466	0.962092111178124	1.3447649758993983
0.5340190880275257	0.4212952252752141	0.4470238746341457	0.7731970317926302	0.2054321604058155	0.34837375126444775	0.20899362619351872	0.5978728854110307	0.6683131256291475	0.9791316376559095	0.48797305059336316	1.224431722798078	0.9057227265797992	0.6237697535718525	-0.12749878629719386	1.4090778490118188	1.8242269220990424	-0.2679371289184292	0.6595830528206649	1.3886238481605413	0.524690120009301	0.28596652172620296	0.725217885001125	1.1425728889890305	0.2794643952146479	0.4203530255275002	0.7709283345119958	1.3573877800838443	0.6827503213567836	0.5598277226218882	1.1397857185050637	0.8803587368318325	1.309825630352735	0.3900808082350436	1.6843497835367447	1.4640469650660248	0.9678355360099673	1.290684939584841
0.5577827741818888	0.44974202169217525	0.49802847413239376	0.8272161259597505	0.23776330814180632	0.41991356524337986	0.2711349020865694	0.5929205214519033	0.6672075024509512	0.9874008028545486	0.5413619535228782	1.214754949480618	0.8167290097371589	0.7053670608045057	-0.10338077129705844	1.43063890660906	1.7703866792946763	-0.32371073197722955	0.6468601850003597	1.4742388543914344	0.48116103773392344	0.28839473780245084	0.7539903087812767	1.0973353631932636	0.3105046487761617	0.3666648537867653	0.7228095919480056	1.4088499762198154	0.6619081416530715	0.6184921040377682	1.0568697900869373	0.9450644856677417	1.3008725310264722	0.45555301287834976	1.6756064612355719	1.4348594669464343	0.966634693449237	1.249208417686629
0.5570006829857771	0.4609846595387529	0.5566990744513765	0.81090876164491	0.22859327343073016	0.42317783899175315	0.2950370026699439	0.5799310010432002	0.6411697851569897	0.9692982969161337	0.6242184739906189	1.1506641043052825	0.7413422638586715	0.8098376035234086	-0.11027872155266713	1.4667056525542521	1.6965202550886012	-0.33923735925750814	0.650971921259009	1.5375725739005373	0.4568536273520499	0.2885853267215185	0.7316115901078588	1.0387230600890107	0.3624164056262164	0.30959562683739783	0.5972996502064294	1.3916143543547155	0.5994092091534567	0.6846314869801697	0.9986785431231227	0.9748434987575149	1.2400625912919805	0.467764679935511	1.6654052454698598	1.334289885776423	0.9490036389218698	1.234513829652204
0.5634124797434947	0.44401467223797936	0.5570262916904714	0.8020589811917735	0.19122581991794568	0.4595428709259015	0.29005943792468036	0.627383243020481	0.6436464956792135	0.9120636743220212	0.715541975001597	1.0955835621875913	0.6947619962923726	0.8782804350475848	-0.05378962548014939	1.4496909994312361	1.5977528386889908	-0.3287337877441244	0.6402048188213776	1.5847800478883722	0.42146325804574536	0.22101185744756036	0.7054675569823393	1.0266739464516443	0.4826157777148274	0.1835440717904236	0.537677914821693	1.402219623078822	0.5914683899868765	0.7645842005285748	0.9109065270050503	0.9996861217192923	1.2394257754770932	0.4129557378341372	1.6332333194227886	1.2702677445938133	0.9482187529801609	1.185653054758559
0.5718070568113849	0.4668552688170637	0.6229333194160039	0.8070701271170526	0.18522010523088964	0.43773104507382465	0.33867939789036733	0.6399667393642521	0.7278857740943456	0.903997397859416	0.7559150855732716	1.090693765258861	0.6633197103977951	0.9340784934337538	-0.04580592297962573	1.405439666660357	1.5095731133442092	-0.3236527010876331	0.6124408438396797	1.5905407632848747	0.41844560757421567	0.1823839314212919	0.6582828014571314	1.0609883990816344	0.5191603630713383	0.10368866303565127	0.528256293927217	1.3498222210759985	0.5756888239808764	0.8190248038890411	0.8563645709027952	1.0713741631919738	1.2003937284458632	0.4421663357821456	1.6239648593187392	1.215036169382906	0.9381579445299142	1.123258505452549
0.531270687191812	0.4581202597400635	0.6657363114082745	0.851426253278903	0.17867648732254596	0.4073938330358646	0.3520200665010497	0.6660870448676205	0.8017685909867591	0.8364430812411483	0.656983369495392	1.0344418120802081	0.6268017596653488	0.954289342869348	0.0012717120803330318	1.4110272434535527	1.4810251472428497	-0.31761445039407293	0.6845700373388801	1.5886001896321713	0.4363638643662241	0.21673655877131806	0.6149025438596415	1.05899985196013	0.5734261605684731	0.07080666696044963	0.4399244843098207	1.2730988094053868	0.5583292556474423	0.875340610078845	0.7595386014405417	1.119259357609203	1.2241386838096253	0.4011649071782412	1.5722358914869954	1.1603591915456057	0.9298228436721789	1.0646061155467443
0.5514514332343307	0.44908157098716445	0.6709369655779664	0.8548070151069934	0.1519542073446247	0.4165477763344622	0.40009720886319233	0.650517312374198	0.8310101554834475	0.7896556827338401	0.6401623368673656	0.9900443086333827	0.5955670008535723	0.9986438200577608	0.04251410451473965	1.3925416865705156	1.5050309259916141	-0.2986779476311541	0.7150809719600684	1.571944897691661	0.4243698318641515	0.2352300077791411	0.6543676580964584	1.0482460754172602	0.6121885705034628	0.017321447826276863	0.38848955685854125	1.2445818122761438	0.5551128695021436	0.86129302379289	0.6303937725566454	1.0489325608536264	1.1577954847543803	0.3564161639633385	1.5397260787736269	1.0549656670919474	0.8765319709192602	1.0247254923849465
0.5487105459086619	0.45441863499201096	0.66313363629829	0.8350644866444537	0.15128972031668378	0.41643920806491996	0.446857026859153	0.6200542320051194	0.8768631376871046	0.8048017133335053	0.6023731282427727	1.0545657520298488	0.5709305656394419	1.0372874079594228	0.14210516067341228	1.3720769688902545	1.4821632225754064	-0.24430218711065305	0.6733425897860743	1.5246539831259	0.4585745497816228	0.23774764427077072	0.5875033152690039	1.0288523214260696	0.5924431724151873	0.0365426414479396	0.319644611734915	1.1383558754412209	0.568480857182653	0.8984708122166813	0.5533895400184201	1.0220040535533796	1.1285323019013629	0.3386266625719211	1.4765407337114138	1.0198061696053375	0.8152293524402584	0.9526142517097007
0.5741248665003151	0.37319623166132737	0.6247866023670128	0.8168866081267734	0.13480375239698444	0.4203780890413302	0.45531164527167045	0.565643715003831	0.928676565960259	0.8716908447386329	0.5849309459414075	1.1287837699114607	0.6045148463883041	1.0545301844501163	0.21276488118733847	1.3024647244598426	1.4760566557332475	-0.21957312715282923	0.6332906519744613	1.5062258828271116	0.4756550354196489	0.2275949013756021	0.6011202351682882	0.9836408324415487	0.5983481620122848	-0.06230305928604531	0.30855536629282043	1.0894363450551268	0.5702462753778836	0.9484810087344737	0.42625587804730547	0.9653973693245165	1.0716392079058699	0.309317946995258	1.5182407945156378	0.9888945454938746	0.7650499819194413	0.9233504093186937
0.553272314442968	0.35447595734423787	0.6486789543137128	0.7624758134494471	0.11031983767540277	0.36607289200462906	0.44262086917429455	0.5898916917709782	0.92079207276402	0.9291287425235147	0.5361441797567696	1.100600622411757	0.6259027503080768	1.063483181328431	0.27869657932346126	1.2049858774295665	1.4522469617257403	-0.19176830435875755	0.6708514723639194	1.5013045464893415	0.5037583474925004	0.16628006738853474	0.5780070687112726	1.0113246153739528	0.6048091482767484	-0.05506597726359437	0.2771874922976535	0.9852196475889888	0.6425422616627069	0.981180300772597	0.34316864930162005	0.860183574043164	1.035391561812444	0.23272571731529715	1.5849468917174172	0.9427666664107438	0.6923783172324731	0.936581472099921
0.5465572903630013	0.35630639610168763	0.643167917802145	0.683832532509078	0.1251727625980686	0.33277477618176093	0.46803163316974616	0.5759226050180761	0.9178944133330619	0.9579605845055061	0.4863901750685044	1.046635351296087	0.6618646505333723	1.0455832586844198	0.34661471377700226	1.1147462219858801	1.4195231871113478	-0.18726646258660884	0.6418603142199247	1.4312225287965306	0.45564752683305026	0.1891724610560501	0.6027950745430516	1.0055127861851312	0.6339921069836112	-0.06703826760696155	0.31706711201476157	0.9355682402508361	0.6065718376094171	0.9686359322589793	0.29027102825446144	0.7871092060844413	0.9671370724060964	0.14861237211685124	1.5964274998641954	0.9104818539328932	0.6944398450388796	0.926905636744024
0.5210212841535683	0.323239103345487	0.6443795873782677	0.5925345940221667	0.05538970183071175	0.2557587730791703	0.4880034505917246	0.6051471099505763	0.8838048823697502	0.9856935424476637	0.4454500488514322	1.039794786545499	0.7233830023607544	1.034190361716226	0.3648176005242553	1.0452412943223	1.5087838438150893	-0.17823546363234904	0.7278721646869422	1.4125119462233353	0.44151618759096	0.10365829826695001	0.612380636723838	1.0138678498046578	0.7049924236511926	0.015563698389729591	0.3138073322655359	0.8496373535365744	0.6229108375170368	0.9564777846959547	0.23341384601298673	0.7133553953553093	0.9378466636750895	0.0518189420476887	1.5614477490818233	0.8966315419937523	0.6586835939368049	0.9945048650169536
0.49347352595213395	0.31447907482282345	0.6126028328310765	0.5017301235213333	0.03523690313852686	0.21285981214767835	0.48160583856840267	0.6291889061609829	0.9092129743831607	1.0408010215649859	0.3734039686231613	1.0781102665212332	0.7332802029161287	0.9613719669879377	0.45722460943052756	0.9065992694192341	1.568960367178483	-0.18386587282643568	0.795027922181984	1.3736253213904668	0.43474132849052316	0.08165938111263552	0.6362515789660775	1.0621651023705252	0.6864989999361372	0.06045801405276084	0.35229116282430606	0.7733069106980344	0.7023413383060434	0.9003268949677926	0.12110465209672987	0.6140021503285226	0.8602000892688938	0.02337824724522843	1.6204432994819622	0.9048978092607127	0.644402130070037	0.9955491447178911
0.486700968377732	0.32821631700483234	0.6505187427655316	0.44000250729430535	0.05468360411368367	0.22631377932942448	0.5047084675079049	0.6791853658259783	0.9378026845567555	1.0990172391867672	0.29826943314234394	1.048037298223596	0.7235633576377618	0.9263269275158693	0.44467780054083883	0.829554909340007	1.602950791066024	-0.229028701410269	0.8404550344615501	1.3081242466844194	0.442054010944503	0.09199452366261293	0.6580893315683248	1.1156519846261497	0.6917385378781495	0.07773194693625052	0.3592210376738361	0.7210794528691858	0.6759547101426904	0.8292686057022957	0.016098851539007263	0.5128662247829052	0.7720137003582227	0.010228787911172498	1.5291506299671613	0.8524502865186495	0.6447786568335624	0.9902225262650063
0.4889810556769543	0.3227353128617851	0.571698019802556	0.4186097211758474	0.08188830027983554	0.28891727185450755	0.47981188724660573	0.6656298754290007	0.8738701798808718	1.124815025041897	0.22049530821898228	1.021843892447627	0.7096193687948784	0.8904325696642706	0.5359903087835929	0.7421492106197511	1.6283922489390388	-0.23878212090425355	0.8502705869685891	1.3019136152710504	0.47452381975824826	0.07146884059552068	0.6522184314529358	1.0894761574534737	0.7531121515912811	0.15865633296506026	0.39184564494310514	0.6519331121860117	0.6438457622924584	0.8184534491931249	-0.05988538299252224	0.3618569648801404	0.8158394967941325	-0.060700400509603215	1.4036743298869083	0.8808144512451166	0.5454315985408251	1.0610297687052923
0.47683655474028663	0.32169031461965014	0.5064668688979864	0.35992693983329815	0.11545878070623675	0.3780915407207644	0.5008894799061315	0.6266519256239685	0.7740278919242469	1.1511820587221282	0.21944079504695183	1.0429852111009112	0.7272983364833627	0.8688416774536819	0.5572004822071962	0.7015397287527276	1.6150771973921838	-0.23464129111874557	0.8460452309045052	1.2877789029395488	0.472995596945191	0.09455965524097357	0.6964475540016559	1.0979570465440909	0.7798746544989033	0.18027593910593298	0.41525670386617036	0.6133692913228695	0.6538623672581307	0.8191643874044253	-0.12409983822231205	0.26339130405578687	0.7873745463391293	-0.08761954905921579	1.2872341423465516	0.899548776872267	0.48688974945621666	1.1255867953696175
0.43741502940336996	0.3180328386751804	0.5144637108909536	0.2771309516702801	0.12349915445273503	0.4955168543397782	0.5185969449470699	0.6118584706778232	0.7185364956698687	1.1655314128849676	0.1716178367918315	1.0900428625094964	0.7603534333439792	0.8624879234694796	0.5812622370519207	0.6933523556847179	1.559736723001358	-0.2611138131892158	0.8399725009668616	1.2567965874759515	0.5417762411539917	0.12393834309578762	0.6915416386063654	1.0660317867698965	0.8384192454653313	0.1637992744757525	0.4875274471960248	0.5415151620696707	0.65096083420882	0.8071048494458071	-0.22048330770737995	0.21464563112998197	0.8323582152538179	-0.11374143520933347	1.2149690690950892	0.9832434485501584	0.478059847949461	1.1477263547208363
0.4382009923455912	0.32019220929322245	0.5213978278458204	0.27790853441355423	0.09656263032734047	0.5550900335852913	0.5046549650791615	0.6027927949227843	0.6300131373801847	1.1688993659031306	0.11439298024467093	1.0515091617586996	0.7815195477804566	0.8295696656572217	0.5363559452643225	0.6908072394155043	1.539182844816925	-0.2690088443149518	0.8809280669100973	1.2210738525302975	0.5523098913172726	0.12596105167805194	0.7713177643026902	1.112765568965272	0.8785076696668643	0.19572661516629605	0.5508985304848711	0.4982375275036053	0.64066445815926	0.73016111769947	-0.35162747161369323	0.1337075077736807	0.8149226955569947	-0.16266614420746867	1.0957095336725644	1.0184464180399255	0.4498816141630132	1.171306937090214
0.4164382270095405	0.40564106388332055	0.5143081830220714	0.27235385094215714	0.10606705466242539	0.6269891139557255	0.5660010425174119	0.6589665035170056	0.5709976969147214	1.1518431861605474	0.08647801034244577	1.0063887392889443	0.8304265703421111	0.8134192512343098	0.545616229335889	0.7188345849787587	1.5228156476714747	-0.27036388801574784	0.9306402385721599	1.238656495317657	0.5470587629593624	0.1822356250362634	0.7965937309186198	1.080203691951159	0.9143874263489185	0.3034738478392039	0.5273422803406118	0.41090183733913543	0.61352201890739	0.6891621492354392	-0.4180420350506832	0.10477406071501438	0.7912873882725442	-0.17673485913053838	0.9294040049969621	1.0334915513991683	0.4630458844164845	1.18568423103951
0.41063229286300373	0.4649076996673031	0.49151993451874043	0.24858252265811628	0.1304068865262682	0.7452258910003009	0.5787564330864209	0.612025100998069	0.5467779201177649	1.098812901245476	0.07334280595684825	1.0566689315121132	0.8401035378673127	0.7986761179279493	0.5433526412204304	0.8053935678755468	1.480653256285481	-0.232799608382817	0.9329778226096417	1.195190541050924	0.5453153291308797	0.3108458372880708	0.7939354383298193	1.0632095684801846	0.9181486041747459	0.36845842671828494	0.5566812266116429	0.46085585016856223	0.5541837293294134	0.6444179254970032	-0.4102112319985163	0.06910902323347326	0.7909822561415207	-0.14649548488540415	0.7453178299344752	1.0912800707957595	0.4762317042738203	1.1706785087496594
0.3788889083750235	0.5351685691414538	0.4721256012946644	0.26263027191565247	0.1457018642598939	0.8980501547430387	0.5834109692561921	0.6144919674532865	0.5183564788564299	1.0737097677770526	0.038788617930279316	1.0687167733833527	0.810511498336451	0.7961358313535262	0.5539201500366039	0.84000577923437	1.4513389528350238	-0.23120683068362732	0.9432873598555075	1.1859274212106703	0.6034243757741009	0.3756210389339797	0.7601358479345686	1.0958328900748477	0.9287418480303662	0.4270488670075486	0.5778020653279053	0.4734655824996225	0.5370928713069723	0.5963388684538633	-0.44127944788612383	0.06785207894165118	0.7815237220173745	-0.12402700125702641	0.6010421080527845	1.1179932215356643	0.43603504824738615	1.1275447412396173
0.3652465024172943	0.5665775963129748	0.4658391848591001	0.2994977040498336	0.1434005097567724	1.0101885915860176	0.5619838157201777	0.589925961052942	0.5039363804041602	1.0493515258109256	0.00945335798249235	1.082570325190456	0.7895946300301554	0.7800003158552821	0.5656783447040339	0.9255294409210666	1.3864160661956764	-0.18070827644585336	0.9150069949724507	1.1459852454377155	0.6429371386249579	0.5052000451164707	0.7472764437008758	1.1577941923631392	0.8642056596165041	0.4133635342043931	0.610829512710121	0.46903210259676326	0.43333562058184993	0.5499510355696792	-0.43876354270834383	0.04072713917379036	0.7705909445309003	-0.1264192069171422	0.46189378267808856	1.1097886054731796	0.4929436644721636	1.0663594042176234
0.3815666523110427	0.6252240720985405	0.4631968679964021	0.32164345712368136	0.13084063003938598	1.1533535362797862	0.5794653621585769	0.5566164069506568	0.49924447169576086	1.0369830420075639	0.016216583809343984	1.0777587296439068	0.7826229407956002	0.8127435909760722	0.5774136607157659	1.010694768626258	1.336474129643184	-0.1381411052578222	0.8657779178905344	1.0817981111700177	0.6625169510507748	0.6137438742805863	0.7395651144171184	1.1120081730370606	0.9127922709080536	0.4297670925248179	0.6812778023855173	0.49290671728654994	0.31241037849085873	0.5463644121307196	-0.3697264344107375	0.06597617370936568	0.7934658659164633	-0.16016121312057868	0.2232924882570328	1.081742708503159	0.5325275857189162	1.0879079970497492
0.3456347838872106	0.6495361701426884	0.42746098864702436	0.34117437551334273	0.12976895073150113	1.1586315050007263	0.552574743751139	0.5009025061892008	0.4829720221886301	1.0350575312889185	-0.04880444658686641	1.1013464847698493	0.8091358480998891	0.8609336449410854	0.6128499245030619	1.045732230219727	1.3265650864871739	-0.12332476531771437	0.813844739171832	1.0340278829798035	0.7282558509551983	0.7386603182272824	0.7213486291084239	1.0393969088220185	0.8858513382227594	0.5471329265818217	0.7577130525957748	0.46420860594372815	0.29659045186807587	0.5150282011172636	-0.2846554607484989	0.13055231685014312	0.8707888766374955	-0.1612231757498716	0.18470437711101745	1.1251244743202018	0.5308382332006327	1.1334552864062202
0.3382515970743855	0.6484969903762896	0.4331223873721705	0.34543861082408245	0.1153728629333975	1.1844734924325109	0.49155144970540177	0.4787301514121071	0.47290177193811544	1.0433663080979263	-0.037699807647518	1.1437041151402285	0.7936309300616664	0.8767044953152089	0.5757657218146447	1.1046137731517383	1.2968060979896179	-0.07737876134817002	0.8158688549649563	0.9772044736537433	0.7376938953252855	0.9264529806000477	0.7310665803587553	0.9719377331147013	0.8362420365151821	0.5613050139771338	0.7998168612494932	0.48278054067946313	0.3071067265569356	0.4518698351264406	-0.17213207144924927	0.19920745095622827	0.7694703706620598	-0.14249613897050506	0.13689624077032905	1.1172408924143649	0.5993615566744739	1.1242762601725207
0.3646345752596698	0.6670555110679256	0.45882076937152905	0.3175961835580795	0.08130254063896265	1.1752021051629877	0.4327352140323141	0.49455900480823045	0.5070431113899122	1.0670462253899136	-0.04219872510595888	1.1718381456009337	0.7462219783696342	0.9139756094143019	0.5534344942618413	1.0786557465435644	1.1955050037695516	-0.07660285634725877	0.7823048503306025	0.9122447348931184	0.7946430383112165	1.0035963791046132	0.7384801908989961	0.9128808657958638	0.8563962182398352	0.5721037126953377	0.8749541115801579	0.4963049510801031	0.2085463773333994	0.4147735732347426	-0.07386612276219538	0.20609522754094725	0.7403330758857518	-0.157205995232715	0.09026022115956497	1.1077683429264704	0.6620564251349534	1.1006226398223746
0.327200384335388	0.7166718736386766	0.45584648605662625	0.3289382625412401	0.0958702438688944	1.1367818576604902	0.359279093896706	0.48848278241401993	0.47246324726640954	1.1200812443754926	-0.06556985644724385	1.1401128382158099	0.7366835656908917	0.8840606481544118	0.5300633784635516	1.000637594772226	1.1869131292049409	-0.04335495324558085	0.7838697686833536	0.8542997294754894	0.7883588358237494	1.0700986291104282	0.7143404386633546	0.8674778399342487	0.8362662244152135	0.6544001654973607	0.8333313744623808	0.5121628739380348	0.19246834922425388	0.4113328850659661	0.026803137307229895	0.24285255991795712	0.6616738041816608	-0.16033469336428322	0.043064696229626095	1.1273519534152954	0.7412036209884109	1.1264531942740168
0.2845335904038307	0.7760582805078029	0.4587741632876499	0.28224076072062276	0.13468154335310462	1.1523989939596166	0.3160458915559996	0.5136557328282703	0.4794673715822169	1.167334997134627	-0.03819430656596812	1.1750967717283451	0.7145315958821488	0.8487712304647428	0.48182992083026877	0.926329022811893	1.1269549413335844	-0.04195942942911206	0.786246896493747	0.8331344466687834	0.7491737899366114	1.1483086164429248	0.6125974464378887	0.7822869339512881	0.7652351379218365	0.6732222019843956	0.8397526051955608	0.565935330612121	0.18313476146237498	0.4798076489916	0.13897340193016977	0.313651812766627	0.646954157129126	-0.18269399337864042	0.051678423513410975	1.0807274396294306	0.7650808198978271	1.1183466069627557
0.24221770524729808	0.7464161006296914	0.49195645454314374	0.2699852312721184	0.15068382025852503	1.1802868143835594	0.20429481698287807	0.4873765190865978	0.4635846712876662	1.2043737851028729	-0.008598161166265678	1.1961185336653772	0.6759195035992154	0.8767425274098111	0.43867678130985926	0.8957472270676423	1.0657322281243826	0.021777249489479393	0.7566423699275923	0.792752224075795	0.7676941883647606	1.1360786977587853	0.6084229165086988	0.7535157184356882	0.7469654184244358	0.6821453175694729	0.9150883607099656	0.6427393831298754	0.18187641915092043	0.48448912838690295	0.19359428055789796	0.3961220348700192	0.6957396852960522	-0.17373665942115318	0.022728078559221633	1.1094588769159013	0.8231706643752872	1.0624590251916077
0.1911822144531244	0.7518174364126641	0.5353842870363883	0.2714094652400649	0.14411047780900058	1.1356866845431788	0.20451102458812315	0.5060174504933508	0.47816741717432637	1.2559287790659261	0.023031117216284324	1.1412943262630002	0.6171900512693712	0.9063450773410056	0.39248666027759566	0.7748382414333712	1.0677489046934556	-0.022795301861569413	0.7496297963423401	0.7558206727682439	0.7402265042720071	1.0872876169617902	0.5982206579726974	0.6775230523970611	0.7660214207326234	0.7118571454562614	0.945628657673194	0.5945429988281505	0.22620470109573332	0.45022923519397107	0.19893733324236773	0.5077146740525988	0.7125577760260915	-0.20664965477359107	0.01793510908213817	1.0953846182938312	0.8520332297394081	1.0108419025008368
0.17577113172229453	0.7364920188998382	0.5655341702792147	0.24335126654748712	0.12148616743612299	1.0424985064447059	0.1051557009357575	0.4857415111472183	0.4960882638010963	1.2735520811325656	0.05850422443377654	1.1571117768444754	0.6116519265695344	0.8853912735068061	0.3532441349983817	0.7175771305994154	1.0590553859179335	-0.028647148990351746	0.6855194321912319	0.7381647569965606	0.6758723872011927	1.0919386957058639	0.5546060207623117	0.59533177861805	0.7642027100477325	0.7628044365050406	0.931375870296101	0.5996991119053965	0.284212122625111	0.4572363040554501	0.23370044493153702	0.5691549504069673	0.7647912832251595	-0.18308077978942988	-0.015984942960361462	1.0756212971786219	0.8889614965111065	1.004527197079207
0.16986780050444053	0.8032831970202624	0.5345274793726877	0.21729155558710733	0.11992562443847928	1.046983377863361	0.037932219704406175	0.46979820235086994	0.5169013015143585	1.2610782884138334	0.11941230932285954	1.1148642877130632	0.6052748126000991	0.8770924529560492	0.3497021279068889	0.5967285135488224	1.056975952117679	-0.006143574406947299	0.644203521863935	0.6755340381711449	0.6891643136417078	1.0279889295617184	0.528721397852548	0.4930440436932135	0.8219854905076034	0.8476400292402018	0.9552984071089682	0.610002447620204	0.3933330802705265	0.491802037482706	0.24880930582990116	0.6153596663054228	0.7737730132734775	-0.2078054690476821	0.005375417462439742	1.135063992162006	0.8634194387936018	0.9559399437665526
0.1415052450610484	0.8177989512557099	0.544867331476751	0.2521506536739341	0.1384903200447009	0.9466975504916725	-0.006585128491434919	0.48831798330266585	0.41529126129900173	1.2115395544026435	0.09857865929847823	1.0700660200984253	0.6209773900117942	0.7835002067129772	0.26705246261211657	0.5272262792528226	1.0689803585887048	-0.004339370450491359	0.661553686968	0.6595306879116704	0.6716135898931241	0.9817509411985353	0.4964127304279556	0.48077440858755305	0.8811092232260315	0.9121618009141976	0.9270249173425334	0.6263909245633306	0.5018172818345727	0.49030842604506947	0.29256208425893665	0.6669089098293769	0.7636743057571274	-0.1928885905172179	0.04376550817573549	1.1598953320985863	0.8016265802208811	0.8292548872850783
0.13521028380198943	0.8163511354626405	0.5296446857834259	0.2391054288004572	0.08539454882723077	0.9182683446370155	-0.07993713342610553	0.5058989451179045	0.36350940814583216	1.1358632152262036	0.17444936577704823	1.062252166215227	0.5918309233351805	0.6703767350438958	0.2049974400688666	0.4897484176641371	1.0434190500808027	0.02654636187547523	0.6944675848345774	0.6475726031804101	0.6296384577438441	0.9385496616745852	0.492282456307224	0.4283343208436494	0.9294928782634464	0.9368148277926751	0.900713371994998	0.6921774427115898	0.5699619029822569	0.5368990799043263	0.28125563160591677	0.7157612423567509	0.6920357858204995	-0.183934441517703	0.07001372903620633	1.0913545396544997	0.7534856590058421	0.7737829808791786
0.11034450485186273	0.8531076103803203	0.5260107403117238	0.19960883054659084	0.003368205430277349	0.9459803765645326	-0.10722296928342916	0.5260450527224801	0.29859298676956725	1.1032126207773185	0.1784765685073563	1.03155969479271	0.6252186739020512	0.6335309175217201	0.16043874500125246	0.4647334179890854	1.0051421960499263	0.03369486208852059	0.7312151118513036	0.6358154831470296	0.642006965580159	0.8169063436144457	0.5264851138973307	0.3879370267886549	1.007928170778084	0.9662150449771945	0.8565137933541361	0.7048004993041778	0.6317173176379857	0.5361339295583968	0.2547203401417396	0.7518928963492411	0.7035634023811835	-0.12935736900634687	0.15370462164035043	1.0299691730633715	0.7832792832962209	0.6718146684992472
0.07464664139286123	0.8695408656732267	0.465581256512767	0.1953815436763055	-0.03068065576376902	0.9882996776251997	-0.16011832496722883	0.5352975020955781	0.22113504826609423	1.074205811413919	0.20073178155763008	0.9782619303008666	0.6643632664373957	0.5867070630795015	0.18814438215356766	0.43488289476135933	1.0328386916597552	0.08038926061633833	0.7761395667961177	0.5950940165831806	0.6079196030053028	0.7393152476906646	0.5207054921258635	0.3639795818140278	1.0156521825503861	0.9972389595519655	0.8239151848690721	0.7222343095862536	0.7234994122233369	0.5614534153747219	0.215872872621062	0.8146903199040059	0.7087268926954603	-0.07590261524026606	0.23745230881999646	0.9980723152803612	0.7619994055699748	0.5716995848843591
0.11796936270199603	0.8785836721166456	0.4782983378716416	0.17961071783443183	-0.05619662012880109	0.9298592988628887	-0.2000308741119981	0.5340973336010546	0.16023366619259405	1.022676033622344	0.2664603624701013	0.9722610519267519	0.6064503416223064	0.6172660443010558	0.1733088067729249	0.443465333772175	1.050561541081477	0.10549695484670604	0.7754745530078526	0.5417785817738877	0.6030546906205237	0.7152462723954747	0.5649889678542483	0.3446455060294073	1.054034425328712	0.968296246781924	0.8781627059291429	0.7278620718867824	0.7774186028929218	0.5295279772532462	0.2071132280078599	0.822434378146857	0.7061615083523083	-0.07725555981459911	0.28350627489780034	0.9173395097375602	0.6617511345065936	0.5048980419869358
0.13183229348126813	0.8684004444290254	0.4979814338853766	0.21138812877406546	-0.08369724102364995	0.9218722460743155	-0.21211664369438585	0.5413206291208537	0.12004367583049055	0.982634492360796	0.3139528852378073	0.9401918701428903	0.5896037203021923	0.6177629871774848	0.258694901539881	0.43916750855059145	1.0826028750554406	0.13920915490682703	0.7723358792063703	0.5277196732733784	0.6154729175102136	0.7185860633912327	0.6457137853227544	0.33739357392856184	1.0885849851257974	0.9261227971886168	0.8505871518791934	0.6581594290373266	0.8103230804049553	0.46938433603229585	0.19669017609564157	0.800817990839966	0.6729542117369812	-0.026007842436690687	0.35668974026220124	0.8648095219228423	0.5971178732328606	0.4528511266069225
0.15282870963538359	0.8473745319653995	0.4803547648692458	0.22587535316765703	-0.10653469497475028	0.8928630460271538	-0.18958800562296493	0.577492343343627	0.07154840143660464	0.9319444807090349	0.32724603627607357	0.8980802847162208	0.527749408577285	0.5993704837753634	0.28151753416693387	0.3928108214239137	1.1537022666922436	0.13641639532038868	0.8166444153405774	0.4659092913721567	0.6167106871264542	0.6944141031368098	0.6734129436737877	0.32793039738633617	1.0940376095286752	0.9026301387629591	0.8367442332194563	0.5979385426937974	0.8814731323469001	0.4176728807866488	0.20127136954277627	0.768357090981541	0.6490298577860543	0.021667956198277362	0.45967051533709924	0.7738656961185184	0.549153898950039	0.46470233725026927
0.1675819545426533	0.8202931975310948	0.4652175341281238	0.23371551141475533	-0.11816393608515394	0.8991779511856054	-0.2519627307386404	0.5963860590889782	0.03562686146225173	0.901168191726368	0.32571314141113017	0.9250731571249446	0.5167124265570044	0.5733837116452035	0.34508043793406434	0.4169061173359617	1.104975701546326	0.19839019553980086	0.8018515502389375	0.41944738934034786	0.6151148178149048	0.6754848635560273	0.6820571329029753	0.3356240342405127	1.1019552274284672	0.7875715735184479	0.84397899435392	0.5683189372776363	0.8711997187942225	0.41859902404305904	0.2378092647866831	0.7035263058024668	0.6152502417468871	0.11084189739374865	0.523646259427661	0.7053868051722608	0.5623182227802352	0.43919492243643254
0.1541951703561063	0.8168670999878808	0.45626863439508786	0.2619792543168143	-0.1297657702697918	0.8953006824595073	-0.2212522490759307	0.6200642682894103	-0.03811350184597441	0.8682509435101254	0.3487253893910099	0.9035881184250082	0.461709611297864	0.5910272951033475	0.37298356648737796	0.4358853034840034	1.163842844081095	0.22006970288616726	0.8208719647387281	0.3288353424062819	0.6460524222076225	0.6629514525906584	0.7288352741474236	0.3440766384075455	1.0979064086122814	0.7299932812221239	0.872335534486173	0.47413031383606263	0.8615852810635968	0.3803812052141072	0.25332449895698483	0.6035545965039087	0.5806213974701285	0.11076243617949941	0.5845526868110971	0.6855593826123971	0.52449709336637	0.4028181109785624
0.14085696326248554	0.7586559357023581	0.46668305623335743	0.23374025099577195	-0.13632973036645304	0.8743602822440429	-0.2049213988995379	0.7023830860629989	-0.11315826043081204	0.8240156920747562	0.334343840170397	0.9179020694311131	0.4266065069710989	0.6066292378822932	0.37795832271994645	0.46755210842645223	1.093509737959255	0.22854983204359175	0.8273339222096258	0.3137272929703485	0.6298692358255105	0.6607895595905772	0.7266597281264955	0.3622926568133637	1.1439368491291015	0.6495700899080743	0.8931128648538056	0.4318500042346488	0.8573036062744572	0.3235481036875718	0.2549715795195432	0.5562650320153455	0.5352850845981201	0.20306809772943235	0.6488803849610341	0.6160282847630618	0.510717029232942	0.3763162859422252
0.12769073425816466	0.664362523564408	0.435931148205525	0.14875622877256295	-0.16085006475882407	0.9154682603649131	-0.1851876629071904	0.6878564644125609	-0.11635608109311565	0.8013298039915459	0.3622302327430051	0.9599719434113985	0.34480278971580214	0.679614159963116	0.43972583287185085	0.49872365879587355	1.0772099251897493	0.25677723647347483	0.8178611674141149	0.29204452385625485	0.6056588745856026	0.6251900737603094	0.8022073372461762	0.3843033856138942	1.1226547474345288	0.5872695841255494	0.9297061136601226	0.334810399154125	0.8408839103114492	0.3159235442610346	0.19795162608954167	0.5109779115250264	0.5288874809176309	0.22090595468715707	0.7591046963105951	0.5099018091628433	0.501447550305549	0.371185776353366
0.09769159378357731	0.6730580117639113	0.43931299552161535	0.11920652283019226	-0.15049058983003727	0.9390906753764765	-0.10240486979672543	0.6507018173279082	-0.11279465257226107	0.8064037614387021	0.3821007005400652	0.9331851310383403	0.3092869709895655	0.7388736369168785	0.5126083392562025	0.4657306721634321	1.1095316691934412	0.3031053311280102	0.8360931038207887	0.3077128961134887	0.5621201956140915	0.5600674964898031	0.7813596945558453	0.4432543851936094	1.1358146714772117	0.49814545356510986	0.9958660143640123	0.23145322483752162	0.8047466556612767	0.31395940760537683	0.16204018491183697	0.4151323146339122	0.5255938661514068	0.2977546897232981	0.8228165522609414	0.49317363744137993	0.5370384375018226	0.34143392459687977
0.06276079298256312	0.6470100386202692	0.41765655715828587	0.13706794801595334	-0.07654941426522684	0.9044754399788462	-0.06679411732304062	0.6681106358183528	-0.14015059160729568	0.7878205058095703	0.38891313029307073	0.9316471337716058	0.18043442256827363	0.7542312413149206	0.5695009176105814	0.4187960603321166	1.1464490782064354	0.31493279528957574	0.7782135681873207	0.26989860980188074	0.5287528915268089	0.459200302163001	0.7403243445075639	0.5424828177368985	1.0979236353809503	0.4377890577166215	1.043872358025041	0.13916031668875614	0.7909468748444499	0.3368674372119705	0.1299061065392918	0.2955813046679622	0.5647551588366632	0.301370546937546	0.9165320441741491	0.4736627437578357	0.4971412884310354	0.347785966129161
0.07056864984995374	0.6499029847560683	0.46076186846271217	0.15767752261271661	-0.04080384214299259	0.8738634370888029	-0.04264025760239441	0.6968506358203843	-0.1507750859852054	0.76885166496829	0.4152922386389057	0.9594419644967696	0.09929499543586437	0.8047681746905384	0.6271302953664655	0.3714658137001868	1.1608230632109087	0.32184985672564315	0.737638673224092	0.2941863385001421	0.4763625875744963	0.3809741744389134	0.7478745178550967	0.5808230087140804	1.0829672248101243	0.35717735391861427	1.0740089686219503	0.08970047552981317	0.8075461289725172	0.328812155199988	0.10522155682150296	0.14415720224035522	0.5388100771819315	0.32787393060838743	1.0475289546865976	0.41502717896639785	0.4606316257525819	0.3999448898411277
0.04318065715305135	0.6064063875461332	0.4097583074118085	0.17402716704291898	-0.03723604426025078	0.9312654774194588	-0.03788440832287891	0.7336280926290064	-0.16883682522339766	0.7408724387460605	0.4275170247530739	0.9879614892938593	0.0616213528288306	0.8367095769378967	0.6566601319025811	0.350891968195583	1.142941930039313	0.30395598782004485	0.7071482692299256	0.34542620274820685	0.4189012566648012	0.254913297349433	0.6801133534749942	0.6065440060571667	1.0613351705193415	0.3353701792593953	1.085865472036064	0.0493511010399585	0.8329273673737049	0.3305496980956611	0.06563523227615471	0.030120456425331933	0.552719269693083	0.3835205864003012	1.1475276712763183	0.3987320015697117	0.45617059248266506	0.36533200218868245
0.03788507090872887	0.5646121868214572	0.4061148812348304	0.15535344942458293	-0.04392717513383333	0.9052228969794808	-0.041772660116360216	0.7267282137907866	-0.19614181529292457	0.6917724951027016	0.41595531575337485	0.9802208754757723	0.027038083498688657	0.8876155973109976	0.6459564891578922	0.35935467308627717	1.1933786929472414	0.24050752385780352	0.7377556340383975	0.31742774445468414	0.3646293877151848	0.11637483917369465	0.5908051793005493	0.611125957218358	1.046345308597409	0.2964459103274778	1.1237193022186305	0.012330968252101926	0.8504982473293721	0.3446753028654598	0.047403125089610185	-0.04597492368481766	0.632203422282266	0.35885424929177473	1.2070844366213924	0.34378836909971594	0.5139919391670336	0.38153574850043387
0.023555936660439217	0.5882572190012587	0.37798084402684007	0.16657358265158764	0.028891255626999724	0.8785078985792442	-0.08312180639030349	0.7513404364155514	-0.19766744882028267	0.6741573085855027	0.419589458836802	0.9859393259143268	0.008081196587586534	0.9009657707933701	0.6831778452382403	0.354552990768492	1.1602093976183492	0.17038731706200388	0.7209313654086372	0.3190989873942705	0.32280453574365897	0.07572050418194212	0.5313737904551301	0.5990960328255798	1.0852709800860878	0.24987562964313895	1.1026096763595687	0.015337657963533952	0.8308467561771036	0.3532259824006125	0.04498069184571333	-0.12751289865366494	0.6257737600602027	0.3563379581339834	1.1668685194410409	0.2704663808417536	0.44905250651586615	0.37662762133494765
0.04138661402923903	0.5577929243076947	0.28066096134820373	0.15595924539282563	0.045479579238438955	0.8885278428755772	-0.06309550580766662	0.7178861877439824	-0.19798134266013243	0.6430054822138056	0.41250762113645073	0.9469369791530425	0.011578434848625783	0.9453207459404955	0.6823955137556282	0.39173633493422544	1.1625483813694715	0.11537033243936679	0.7608259952606714	0.2688848896680784	0.2892758744410622	0.03232916493209284	0.5355534991297388	0.616036465409574	1.0814320163573363	0.3000200141575217	1.0862918191871695	0.05160014292224506	0.875225306351115	0.39151883480531263	0.054222997434288725	-0.1408708031201525	0.5802867355168482	0.33875234054858233	1.1864968001196579	0.21136073878951306	0.38352817284660395	0.38012025734784183
0.08169360868815063	0.5182035946813144	0.24642285622294224	0.1424927334509386	0.04000154165004867	0.8807617659331248	-0.046714647059991225	0.7172934186433526	-0.21999362733899228	0.6464449293579989	0.3673761424542854	0.9272648939118933	0.04460841279390661	0.9694200454087533	0.6846463111615035	0.34846690878622455	1.0747763757478055	0.08530062767007571	0.766508286230546	0.25915988478501145	0.22131237869880702	-0.09264219206655147	0.5362727417384294	0.5844446488687496	1.0115013574279064	0.26848276087795886	1.0906928068714614	0.17109517496685714	0.9444874608586893	0.4055113293404486	0.05957729677583654	-0.13544060014531595	0.6334265076225651	0.3993133864930478	1.2059316103931745	0.08369611191853085	0.37689569062675793	0.4053237662778427
0.0929817789684081	0.47051204654444706	0.20269732072356855	0.1884929276121788	0.02864053036028829	0.8483177880806251	-0.05818632084407973	0.649751071111212	-0.22103463810019774	0.6613070123409013	0.3814979173837805	0.8960499406760961	0.06542327746984837	0.9713837953861905	0.7385121026381716	0.35943553216037605	1.0857086626628796	0.040566524251388215	0.817493509791175	0.21558500464595515	0.17402988563597196	-0.12851743384118713	0.5213462495471234	0.5502470751403468	0.9478113392234553	0.24110265561552718	1.0618385639737684	0.19798731886569007	1.0166832380014064	0.4112379779512832	0.10194233441215599	-0.12960362551187876	0.6849560755572965	0.4175341358436026	1.2365565270501757	-0.07179846145345638	0.4079822127439986	0.4175662141049202
0.16509568784464296	0.48392775080579875	0.20570638139193584	0.23371268226559344	0.04259455617602046	0.8124111003856275	-0.06583472508078937	0.645007561855144	-0.20028654376967023	0.6644128524348452	0.44178162699682455	0.8269199739533546	0.07471072479894976	0.9475068743196278	0.7050749236271672	0.3270297693163279	1.0687279263495886	0.010362680340758792	0.8174698931941297	0.1878362491892067	0.16644754622988295	-0.1466745805914303	0.4802933414236194	0.5048954002936878	0.893679387759924	0.22573011184398878	1.0015650183828222	0.19464930070400274	1.027993023062319	0.3930960329287495	0.09192613031973754	-0.10234531778354702	0.7014461773433673	0.41227674664042624	1.1788423209660301	-0.1145603033321471	0.44223302846114726	0.516131647990492
0.21410545086537755	0.44848696752448136	0.20725481004968796	0.22897559528628847	0.03849938385115661	0.7917512068445228	-0.10842511018845535	0.6518761454302876	-0.2531856384806046	0.6685766123666806	0.4435887196673054	0.826842246652582	0.057057087622042646	0.9654718303714521	0.6741817088790667	0.3046904213633509	1.004110519762012	-0.04776568225201662	0.7835475717345302	0.11685915170749872	0.16589961571764597	-0.19882617029666833	0.5144526063295034	0.4715407539919408	0.8259123270082304	0.2306351612641852	0.9156941135763074	0.19517452052538725	1.1036423773611896	0.3914565903860043	0.1474666776128517	-0.07248774412344629	0.7287306373301378	0.4425531547399489	1.1485758872541887	-0.15989198609079194	0.4462166539161617	0.5490064705511842
0.26775793918184904	0.45209531763074073	0.24385089062362725	0.23499289368660845	0.008824864460970458	0.7697286289189998	-0.10956493959054914	0.6708894904676538	-0.24736400043231796	0.688250636486205	0.4816594187644127	0.8223766313082385	0.10833683649705077	0.9537281712863847	0.7212544837064663	0.3079565242711773	0.9348606206440966	-0.05433929114348148	0.8090753023637985	0.12119906746724582	0.1434447760596508	-0.16102815145442523	0.47214491656757146	0.41266508911542765	0.8219109495211658	0.24154128071776654	0.8736394933999385	0.28617238796005384	1.1151797731368347	0.34999272161800626	0.13285883493137454	-0.03201426209393802	0.7608422820103469	0.4903543291292901	1.047564197208208	-0.20648527907438896	0.45700432732933133	0.5665164778924815
0.3308453133719075	0.46798781274027057	0.23125315982555952	0.2458240498522803	-0.017591879150131044	0.6992127775394688	-0.10530644398495159	0.6406037176262229	-0.26222890696565215	0.6863019384834408	0.4857802071249303	0.7879411592701934	0.11984350113561115	0.9282675423315373	0.691762355462463	0.34871901727914134	0.8529410681766946	-0.12214663792546318	0.7895187962118744	0.06687726192604773	0.18974763021374333	-0.15583266523988065	0.4711553150713013	0.357190279116188	0.7740308659769715	0.22929549547278497	0.7983269393321969	0.2813416991692733	1.1618710647048434	0.33182818434807804	0.14924567993624202	0.07638616323914456	0.8314528353989319	0.5205913204679121	0.9955820163010444	-0.25746439658981624	0.5116862478543087	0.5585055565078385
0.4265015031211525	0.5116383757696744	0.2325386619445994	0.22152091580187888	-0.06525893662446347	0.5933934949756525	-0.09419186169743674	0.5870657464707892	-0.24199850233700496	0.6424286985213665	0.44039509250595	0.7308259258961082	0.1352530991362933	0.8995754601097309	0.7433116415599237	0.3411147815107828	0.8203352478263852	-0.12192939319332696	0.7871096992822625	0.03174507628919423	0.20473612797785484	-0.11397336666792698	0.5159278157096077	0.3199207057595189	0.7212409773026818	0.2706689979914518	0.7229001163766079	0.25758291095138147	1.213320276268759	0.3367686644156119	0.13823744181026987	0.20304363301482214	0.8161751280898232	0.5529704285221537	0.9125449545886142	-0.3289690706891403	0.5471085643818284	0.6220980041249395
0.5019852960157254	0.5221994463200709	0.25959411386921627	0.24122497316845837	-0.07554384798651448	0.5138642987409552	-0.07643360875360126	0.5666041671121028	-0.26296434248870504	0.6096961756685975	0.43770742648000216	0.7000525783902498	0.17352577273698933	0.9017783398199406	0.7298925394684027	0.3478303638649667	0.6620339249169004	-0.06893088842852838	0.7444640929289308	-0.02935530918187341	0.19810756744720334	-0.06403168762775273	0.5296069160247842	0.2735015560616335	0.7191010388457493	0.32533733770094964	0.6522127953836835	0.2980599430367115	1.261072702081504	0.3179825984478811	0.13497476623598492	0.23619070550443064	0.7818252422943055	0.6681516438764468	0.8392302788124046	-0.2990003674994856	0.543637145477447	0.6389381739847791
0.5278338882279675	0.5581086616556185	0.3412924523951707	0.22692172441198372	-0.17134243984462394	0.4159538808307984	-0.030531589681030213	0.5208222008010119	-0.31203734475848527	0.5615108737700159	0.45134266401209555	0.6877079395066981	0.18138280912919771	0.8790706258096257	0.7230471958958274	0.4081707948869785	0.5883278578261131	-0.10876057012381919	0.7162884151157634	-0.09031931627789622	0.22712419913296192	-0.0020856584908386768	0.5319368785187204	0.18266256261069316	0.6771611514299637	0.37485471219205463	0.625415242022193	0.30583850786100725	1.2971993567194091	0.32545628055011744	0.11573453491723593	0.29856285649182557	0.8361800359353847	0.7311989912284457	0.8405684984736196	-0.268666907856676	0.5989488407938905	0.609327570894715
0.5501894459011335	0.6085414279840999	0.45830216504642934	0.23203272378088718	-0.23282931788597433	0.3025525384481208	-0.014339009570273283	0.5139479976430248	-0.31852742493538955	0.517278182597268	0.4486956955988236	0.695204864455427	0.14070404211556037	0.8528053951676038	0.7269168893497339	0.33492536012260155	0.5548832094563075	-0.08141571022869651	0.6366295312692453	-0.10561237171044832	0.21515927320607947	0.04430633831374694	0.475640522431178	0.07607624190873911	0.5535522199077632	0.4220431959556382	0.6573420076031281	0.28426208322776353	1.268400810325184	0.3121148987514934	0.07035165659668556	0.3286768726142304	0.9387211496041369	0.794088659912906	0.7883763162917876	-0.2543293406288173	0.5931297551735122	0.6191729272782658
0.5546267887660121	0.6659318022763379	0.5058466615379366	0.24562135288480214	-0.23076946496210193	0.22041272127292882	-0.03564401819982093	0.4987836502292087	-0.28296974968852295	0.4739069086908786	0.5055213325688612	0.6676246382564399	0.11983443911966099	0.8086292270348565	0.7063539210894151	0.3513660241082618	0.5544886379041075	-0.09095616704132506	0.6430064842931135	-0.12150749235672738	0.19367710974750343	0.07577455464903084	0.414635244275814	0.05461973014901097	0.5373988739478898	0.4668112243273437	0.5983244030990994	0.1708093587289875	1.2534053179107192	0.3460139178287685	0.043927368620072973	0.3370776262014051	0.8930783938815902	0.8851055758771391	0.7235967115527041	-0.14027718114636975	0.6397610123626647	0.5820541706181642
0.5901949437967308	0.7011378861494783	0.5876409501175643	0.22403369733373735	-0.21894953463761388	0.10110905903902752	0.017449594192510565	0.4744354414197929	-0.23134502128761905	0.4175497315732704	0.4820894973265751	0.6760844556222299	0.03962949423362601	0.7661616548354129	0.6387333869733338	0.3314512410066285	0.5425948909908007	-0.09150334205244057	0.607964210753587	-0.15263237516538958	0.16300113783544612	0.06932368994425789	0.39794951571247605	0.030201559784889885	0.4474156874806165	0.5179503317397229	0.5656073073881898	0.14933480941613284	1.1964260723931566	0.36470896782606504	-0.009644403006169153	0.3415141192910832	0.8705322622011151	0.9349594673041018	0.6492528949144101	0.034586936032230564	0.5717106014858949	0.6440174312762904
0.586374810848333	0.6941734392388572	0.6157772024436101	0.2440680919079552	-0.2052878016720514	0.0031042761384567465	0.03166127533786893	0.457718345132703	-0.20408783847892073	0.40824921529979247	0.43582971576510116	0.6750943862127722	0.03866815554124052	0.8119683788120892	0.6922090677347883	0.29195906553006934	0.45541341523787154	-0.14559186277997754	0.5768745929931571	-0.18786717613549267	0.12471375056986536	0.11220037560944607	0.3552331425363395	-0.024907450221277293	0.39019730038353295	0.582906378620369	0.5299539592942504	0.12594121310529718	1.1706857931963839	0.372479798165806	-0.017361021955083256	0.34597332255669516	0.9027162984960182	1.0512700641060968	0.5886639598427117	0.16833961934532674	0.5537840647909407	0.6226664558379137
0.6027714772536108	0.7195205098438731	0.6296798601739668	0.29793829150665135	-0.1614928953353359	-0.04075107127473074	0.04608856864409331	0.475873957738368	-0.16125862847424638	0.39031356119334354	0.42826519197224605	0.650818992540846	0.06730272208027907	0.8103162513967488	0.6973597643859412	0.27504878040076036	0.3857968570979283	-0.15343980434931181	0.5635871584336799	-0.20766248622171832	0.06808211529644677	0.16877086055677143	0.32656961429343184	-0.12291195764664278	0.3397419097248873	0.5748162999315174	0.539821861308192	0.1020536274919696	1.0922610611010979	0.38979631598563313	-0.03573976443063863	0.3091895549885629	0.9335236578489428	1.1403297304043636	0.5346064009537598	0.2667301465970952	0.5419524946433972	0.5972342550589722
0.5945457814853471	0.727874050700138	0.6823682152082341	0.29640069512209466	-0.1486581667904035	-0.10745369270680138	0.07691235111293653	0.4401928040310241	-0.15143428083212446	0.3305155263717575	0.40307161668073554	0.6301082280080955	0.07086790511514308	0.8592869054390088	0.6475879483143732	0.2440747862214287	0.35420937522753526	-0.15869387632238685	0.5566577657677163	-0.26649317745589574	0.03533338973974754	0.19697835132438407	0.3360668185643572	-0.23036220727366458	0.2603344423973117	0.6216284475669561	0.5608978250886075	0.048779719320212814	1.048638863346396	0.4347517517746346	0.00428857663830986	0.28054212701279735	0.9314262256591629	1.1862040633396282	0.4970698981138966	0.36111708678479154	0.5256057264645417	0.5422045992836131
0.5451902406450266	0.73184851720269	0.7501730674786276	0.2591369630867808	-0.1615514639622949	-0.1111548817530738	0.10007608315354424	0.4062063033526885	-0.1075550400147591	0.3045461642755219	0.41189121277544605	0.5936283978629722	0.06850331711876174	0.8297551652366895	0.5957971916383796	0.20003834238976034	0.28442027467734354	-0.12988159056378926	0.570451783984964	-0.2480855228616312	-0.013642624122423142	0.26850485783470557	0.33584043171836436	-0.3026655982391746	0.1842100450583533	0.6600053567631735	0.5731786070344689	0.05321186565711885	0.9193062253018003	0.425106181561447	-0.004745835003076644	0.3004952950379568	0.8841470415414602	1.221143982219679	0.41287217551030836	0.5284932831529539	0.4832095760331974	0.48373600109664333
0.5106359882158982	0.7425509319559594	0.8447830633334148	0.3106491606570197	-0.13424303914426247	-0.07889424159623419	0.1317048889094379	0.39388793747413314	-0.08744911802435104	0.29276880163527896	0.4910977210575075	0.5532828571934434	0.06869863672610325	0.8287490894545589	0.5383727023203635	0.16272846799450552	0.241395451776565	-0.13622876651699212	0.5812443903070929	-0.29805283540834343	-0.04419227696930529	0.2784398431659156	0.3013631114431155	-0.33096990605635446	0.1545503978266684	0.6914878855498305	0.5564422082229843	0.06294188199224743	0.7888045897047355	0.4674025607572577	-0.019969915613162425	0.2739194225089016	0.9235300186202495	1.2541248032282237	0.40830627664227304	0.6750707343307158	0.44532351424312805	0.44351072917740125
0.46070685817051044	0.7826648464031715	0.8862226058604291	0.31766965954234294	-0.12532540164801848	-0.0022476531658270904	0.1489934413168302	0.41943630508913704	-0.08973070695092272	0.3261396510970838	0.5637663210311679	0.5292634961477467	0.060531937373087444	0.8109962538549581	0.5964536668062028	0.13512675577421712	0.24181121211189613	-0.1677703178904411	0.5743057652349407	-0.2840229929634558	-0.04587496575311213	0.3041621237532026	0.3266669581542478	-0.35603308967177505	0.048718855046064324	0.6676801926331176	0.596638961391907	0.046618578810811474	0.7089366445377154	0.516927510059751	-0.01113075560772479	0.297674837704287	0.9429738907495049	1.2762556115678434	0.44991627920755173	0.784662468689248	0.42953301620366735	0.3500890422290095
0.44846744214836776	0.7841794403946845	0.9198578444558232	0.3442118589903745	-0.12254230964103759	0.04344711056334596	0.15807287965603944	0.37348623573953693	-0.00029789431358741015	0.34661334667763216	0.6404777339261349	0.4885396826144575	0.08364567313585705	0.8428165127068123	0.5853962844817466	0.023704949631553417	0.23803399545717108	-0.14096295721861368	0.6183774978015902	-0.250257000354678	-0.11690284991891826	0.30458612654836814	0.3546003778819796	-0.28980844879621626	-0.08166365816802615	0.6505714537317133	0.6047557065981292	-0.014806608772031429	0.6709614837224314	0.6012193818450637	-0.0013999799672826862	0.304687923799952	0.9056398787402353	1.2491224431415833	0.46945259009715956	0.9525263023728231	0.4168371620226834	0.33827252776929784
0.4375341806631313	0.7702077583980323	0.9718944231535674	0.418844994781762	-0.06166539459266583	0.12548347135533455	0.16574551760331194	0.344952416294246	-0.024014998361847055	0.36158445820273216	0.6634270880473261	0.43400770781268694	0.12424498983004909	0.8439986666895779	0.5970651101412447	0.023869105741787695	0.23070093183304693	-0.13871550899770874	0.6938591896698981	-0.2010897227001541	-0.12432548600838855	0.29297558877662355	0.40325999990232	-0.23140811056942412	-0.09750988822138862	0.6231362412876131	0.5233167482451624	-0.02444310452047519	0.6470022457793531	0.634993518571218	-0.0071605838794703	0.22807603308374397	0.9031887068147642	1.2655792604759928	0.5273671723975529	1.0271070422421946	0.42262240283437363	0.3680985489038461
0.41571413230828125	0.7700742915161559	0.9845304311916271	0.4657675049010045	-0.04068964524325707	0.16497753852588212	0.18175263868141386	0.31437839760868813	-0.07889109471864704	0.34914992928510735	0.7184969722908775	0.3966571047808412	0.15734845982946108	0.8531388581988185	0.660431281177825	-0.025211214521647606	0.18536806131021338	-0.11097211066181623	0.7039556802166169	-0.1840826320210324	-0.14727604606795303	0.34794619048205383	0.3914258572018487	-0.2655463845999667	-0.12120807130774972	0.6592299655507359	0.5581551308331372	-0.02051831733958543	0.6207720748042012	0.6328888053597945	-0.0107869946640062	0.18577093625254315	0.9073236588094631	1.183183212069647	0.6520701023989719	1.0767379085130453	0.3807207002297203	0.4089777307448852
0.3895072460848544	0.7747544943679447	0.9927422282406579	0.4968682816340653	-0.023378149500005285	0.2231822959955596	0.1577141725787625	0.303696093825742	-0.14666094467099758	0.3748017318639773	0.7952293569973857	0.3410192413788872	0.1868870916551913	0.8804829263499983	0.7040512638167304	-0.05598201037018509	0.19489694533214166	-0.08804505512525407	0.7519542458793087	-0.18538607331381635	-0.16271027973972782	0.37745278432531215	0.42745289930841884	-0.2381597883545211	-0.1493807450389138	0.6664445161345343	0.5569560838306786	-0.06549016196360068	0.6197521824124234	0.6300247634727485	0.0004817358869361868	0.16937070013103175	0.8819457829461749	1.1131688737668184	0.7024333888643495	1.0892856411575924	0.3659312636802792	0.373065923574214
0.3526915781765963	0.8322260677269497	0.9773147284296003	0.5444614172317737	-0.05333903425780451	0.26808299181111916	0.16318324163257528	0.2848974265419345	-0.14015507693410115	0.3660307068847054	0.8378158351483247	0.30060212544175197	0.17530362165020277	0.8146115436564543	0.7278189864459464	-0.06212068267631066	0.1989149378667657	-0.030479502663218982	0.8225377509546675	-0.19488680539584402	-0.18575024221210484	0.3428463506404985	0.49202677053166566	-0.2115239010500824	-0.21681352251149658	0.5734133884441206	0.5958321410746653	-0.031141207371067202	0.6534887986547568	0.653985311719614	-0.0034582836045832207	0.1480050063463371	0.8318362594897254	1.0325089180541867	0.7407376617490542	1.0728908997003423	0.35900734760239644	0.30415788234228824
0.3419927011647287	0.8534497188505787	0.9969303076450163	0.49690256280868317	-0.10681642786296049	0.26485306691925636	0.19089248222589117	0.2593166978809004	-0.17187974403768996	0.3448111343422854	0.8309505874995828	0.29026329192409367	0.18844700356090988	0.7742921354639241	0.7132757718349836	-0.0932512520648879	0.21061806363481553	-0.03120856731614925	0.8700247979579407	-0.19863057967030912	-0.20212271627898054	0.4171081600528848	0.49594417220369724	-0.17803230341517065	-0.25644393406398897	0.5855114558271303	0.5220672903993704	-0.01253180741065953	0.6967584893506521	0.6345284678065847	0.021872139746562106	0.1649452455030284	0.789688577386928	0.9183810054982	0.8253195789923282	1.0223480441552621	0.39930044173234985	0.27425627004041575
0.3483252565396098	0.792435660530644	0.9929156276820088	0.4726326243623705	-0.1257058464266067	0.22725838906031717	0.19894563977908084	0.23334812111430575	-0.1573012463680496	0.32290152754724627	0.8547757089360971	0.1924433185245687	0.20469077905128175	0.7231372353264645	0.7314682825784378	-0.0786912784289973	0.20308743610020624	-0.051230101873387376	0.9002153298285765	-0.1772443727374139	-0.24544179425704557	0.4141644833723965	0.5800424930153827	-0.1117117277866305	-0.3650341975817427	0.5616125681785304	0.49610268542803704	-0.019348175905059235	0.7156752309589687	0.6357870133914625	0.012268970407580538	0.1734156196240787	0.7592728604625811	0.855468670142033	0.846394539605881	1.0392585216499648	0.4307967473845887	0.2999291831359763
0.36149131856017336	0.7204434812225785	0.9553159480010962	0.46473547966167583	-0.15012903723978097	0.23284178759765667	0.20204202935759047	0.26124474768769584	-0.21834950807509693	0.32308286177041884	0.8488888221869194	0.20937562115240063	0.19047222373953548	0.7098641358935669	0.7999464699275486	-0.0959420655889425	0.2846725951822936	-0.07386478175648502	0.9167488733029808	-0.19035526365190514	-0.32070586428134973	0.40423526770198687	0.6025564029562094	-0.06688611925573346	-0.4610062078783497	0.5586924105580641	0.5330242734912595	-0.0435989017855151	0.7949873930599468	0.6733092409968435	0.01663473439283387	0.14052721218916991	0.740216712651805	0.7894630896536345	0.866261602503094	0.9841265368462899	0.4601532143541638	0.31215948478456623
0.3547794064502212	0.6720986614846075	0.9333650141225815	0.4553463420612152	-0.1529218234275787	0.20313575332300243	0.20386537636732247	0.30918740484636836	-0.2826885572401478	0.34717093323109605	0.7943010522735188	0.21665001449279014	0.1716472996381431	0.6746564631060925	0.8373784400367998	-0.09647307693845705	0.29607442350873353	-0.07016193468720146	0.9629820600807726	-0.12835504614710397	-0.36542452850727314	0.3917871704807251	0.5991935290471206	-0.07413685503965677	-0.5277667621672849	0.476136086574338	0.5238778024784443	-0.06809229107737018	0.8155738506149677	0.6632937343064671	0.04639637880012172	0.15653459579216872	0.7289040653300219	0.7667695666589809	0.8419947436691354	0.8950812519798376	0.5080675582959057	0.31506699983104436
0.37479468676996086	0.6188802864703996	0.8768134932002732	0.39779320160271825	-0.19104408401814593	0.14595229466385415	0.2290544248970261	0.25245664153827524	-0.2449600430964443	0.33584655350883874	0.7606367638015319	0.18201891882516785	0.1490893091956385	0.6612534064084851	0.8357349701787873	-0.10024758780494622	0.29385395029046185	-0.04505451133555287	1.0417062138085247	-0.08554631739455881	-0.4490425837715836	0.3382875273318996	0.6361292045023985	-0.05452448359368143	-0.5014322875802207	0.5105406226438097	0.5143443115893651	-0.11487868583907054	0.8345265970155491	0.637379188137917	0.0627588653777921	0.13912586147519995	0.7439412352382396	0.6487089865618924	0.7815188054371541	0.7900681734204726	0.5311906582787742	0.37070132460381666
0.39325937110315523	0.5895331480695949	0.7973121973660583	0.3897818815454483	-0.19361354636215217	0.15339235404514118	0.23729745302519545	0.2669464452321534	-0.30844859921424195	0.3015719796485291	0.7347385183814572	0.21176818874682085	0.14185770246277118	0.6409250387168106	0.855928762286565	-0.00510869789505366	0.27818063522263015	-0.04182819410763293	1.0230209203510283	-0.08280637195359772	-0.4682753939581533	0.30513014889851214	0.6446934424153172	-0.0628439673944903	-0.5016966480553758	0.49741924551231415	0.4504471278576291	-0.0596584552562993	0.8487740458089185	0.597746402503011	0.05856694112366445	0.10977746014123539	0.7163561386214536	0.5855437143973481	0.7561094185144093	0.676656830784561	0.5363713968318155	0.4049194300276806
0.40497312984864153	0.5452919649955097	0.7198349878058433	0.38924252439812435	-0.21721115432331217	0.12893230145581874	0.2864576911992815	0.27748490707217854	-0.3132958543515037	0.23021398229804452	0.7377430755998655	0.2371999000506654	0.1377922062191218	0.5759123559449358	0.877297545250707	0.01348412931744326	0.2733571655097363	-0.054723364660690964	1.0187316643043358	-0.05010655099952714	-0.5113515938500227	0.322856572100369	0.6781095691771407	-0.08028438704414423	-0.492647989865301	0.5197802983724722	0.47750021447743674	-0.05082895953545239	0.8161779380124479	0.5635846559585972	0.08422356841992451	0.16133489869860482	0.7248263649455264	0.5162687861734586	0.760884335958843	0.5948123117530272	0.5644416800527917	0.3992346991895702
0.40224006115788313	0.48715087306084726	0.7280415571762646	0.39231519845315777	-0.2893212128573319	0.09870034682430832	0.28712670798498874	0.29744254549490645	-0.2742636315616137	0.1641019533973997	0.633236029314648	0.29163057027042927	0.0901318303798291	0.544840031078808	0.880294767689396	0.02894997998880739	0.27696223720824964	-0.0748145475539986	1.0153864472942513	-0.02311973511415767	-0.4955166164406502	0.2828090854038338	0.7159121642508992	-0.06667909793141912	-0.5805875290118289	0.4792900415155524	0.43622031575770254	-0.02754193452083862	0.7518739455377557	0.5812013312292071	0.10826558796756831	0.22857291285975573	0.7801033263280771	0.47447302440148065	0.7393096665429177	0.5253030816386131	0.5789169348511585	0.37808665871221697
0.44238933206819997	0.46348695321365846	0.7092551409512217	0.3814131945266082	-0.32180946685386197	0.11348339366931604	0.28801707246197583	0.29451053783524744	-0.2834020205895943	0.09100577926120794	0.5453717876232557	0.34206795906869325	0.0539466350825973	0.535845701635546	0.8987017842040672	0.035611653197765214	0.22957182964672662	-0.1443754331369505	1.02717969852463	-0.0014321474448348499	-0.5193130537996528	0.24197484722603657	0.7310585639446134	-0.05609766902105552	-0.5968274151067561	0.46942538401404804	0.3946962611861206	0.0055145974781036135	0.712512600220304	0.5964288300422559	0.07545952183460947	0.24275500177016557	0.8881831782094387	0.47047661120518036	0.7110482926937384	0.4330821010748755	0.6126135842953977	0.36980780987763906
0.47386220286994807	0.37620475957974364	0.7180443749748477	0.3246204295662378	-0.33329473608059235	0.08781838103669423	0.25968828074906697	0.27311873342617915	-0.31439407772842587	0.04479859423211506	0.48178728316580244	0.3795563323630157	0.05045326252211958	0.5113034678927857	0.8759954415316239	0.04425225501708804	0.16813349907697478	-0.16637352636157082	0.9936782039111787	0.032092729523068006	-0.5342749768828746	0.27922711444716647	0.746279334206109	-0.04626957567274607	-0.6189244025487717	0.5314022116420213	0.38003186557084806	0.020592498233682262	0.631905675575697	0.6155428551193094	0.13939816679426884	0.2150056004560792	0.9265157533804601	0.5311458411053243	0.752462926765473	0.3686190483935802	0.6285836296983217	0.37365092762957514
0.4979706345806716	0.27373173425252045	0.6850696845834752	0.37066567490445596	-0.3297939170081673	0.06062843015899505	0.25363775850806125	0.28009572650552295	-0.36073451813610613	0.020321246916567094	0.4523102196820082	0.4074007321582891	0.014535207479513554	0.457113897812255	0.9462417814851865	0.08535873285859069	0.13949505080326383	-0.12969867158284706	0.9893262210605652	0.05189061466289012	-0.5594500715247638	0.19717955056644687	0.8350114616297943	-0.022529853495952566	-0.6412463401696987	0.564826082247339	0.4356920655961732	0.03539565020899853	0.49186441919920404	0.6372094453611314	0.14163592076877057	0.21850578614465727	0.9028531218789352	0.5213385650785092	0.6482882944440742	0.3399204779174957	0.6052816487941686	0.38380354587275123
0.5088909168738921	0.2952086233431696	0.6378723413935581	0.38473638302643764	-0.33383265764470066	0.09147385428932395	0.23077219524013173	0.34517625106116	-0.39097658713870015	-0.03646334913828563	0.41471605753513147	0.46632662576015865	-0.046122822514906986	0.36613793660226196	0.9902718172032852	0.11976201087117004	0.11185787367222082	-0.1257371028320698	0.9499115590124388	0.062350637097755145	-0.5648749613382039	0.20859763401321113	0.8629253842086765	-0.01796446495830339	-0.6142672160633005	0.5523969635729719	0.4192427218058256	0.06822909258124807	0.4102566620423621	0.6489108869394289	0.19926178148762128	0.2075430043608836	0.9197949793711453	0.5296603720570805	0.7052904481292664	0.2588585234441253	0.49581623411567044	0.40076903683935167
0.4935159633559266	0.2966014769192892	0.6340129855085715	0.42606910003794524	-0.33797024774277007	0.12704017016004482	0.20007302526931275	0.34204334331484665	-0.36751376357797816	-0.12277849733655737	0.3783658776580796	0.49763960359612086	-0.0681647419323885	0.3088180187916983	0.9561791824878739	0.19056820657463272	0.080987232608662	-0.15049880909303193	0.9471312402920276	0.02203867036620626	-0.5768979779044503	0.2124446434296355	0.9397126052627384	-0.014425374112242845	-0.5762885563874156	0.5704421418739811	0.39417690843853453	0.09715106063613656	0.33682589534681046	0.6572423163523898	0.2331847780710298	0.17921823720075852	0.9326914478923637	0.5871680429636497	0.6535535379416231	0.14737285881472312	0.4210824771065701	0.44871876034878727
0.4849765658297507	0.27798065377977543	0.5896804988016364	0.42990002130151284	-0.36122678012172227	0.1261360888444636	0.17600922651095835	0.32999975372167856	-0.3200560420942359	-0.1584096239314643	0.3573669343742096	0.48206250126384376	-0.056326156036102235	0.2623317803563524	0.9974951896641888	0.17439093536330036	0.03476698697371826	-0.12526177569221514	0.9149784165946759	0.016326361556632873	-0.5874325979465953	0.22520969547399466	1.0566614463416655	-0.022494835705319502	-0.5834636680542831	0.6347607951096186	0.42817412692651613	0.13908025485999628	0.30604650628000246	0.6633153138378565	0.29262757186373567	0.0881330483034094	0.9426834013081773	0.5894521460356255	0.6818042151874154	0.12829997849632155	0.3226403166176991	0.4532278814024675
0.5004121648121668	0.2766523405268164	0.580932997602168	0.501613381837938	-0.36300364000559365	0.10607614095098021	0.19211398295411145	0.36929829975903933	-0.3728081287371551	-0.2261185224438535	0.24191032943897456	0.5264763439815543	-0.0397552202034334	0.1969095663803885	0.9897642192566607	0.18067333133595298	-0.015480644552571999	-0.14296998432423919	0.9279899883874887	-0.02616016499606687	-0.587859548832039	0.2592851182133572	1.1045539755644753	0.01399146549134194	-0.6323948688914185	0.6189276216320484	0.3946797122312554	0.1996630162926981	0.27997085377347003	0.7212344520110444	0.2938047813427325	0.029245773192167084	0.8202026333958597	0.6457265058987355	0.670209196730803	0.1322522422500012	0.23326829043979963	0.45448260099980153
0.49010797668032396	0.2303040904558024	0.5744646756719213	0.510884725513392	-0.40036836043807167	0.07502499035698001	0.19185957934327413	0.4006097433587672	-0.37163977026111633	-0.3225582050249518	0.17391570329509914	0.5256401305270302	-0.07557113936803363	0.1428809963106866	0.9876603312705099	0.11996339350071797	-0.0841743633982678	-0.12344427700826184	0.9154629904001231	-0.06631693225267452	-0.6074399840221796	0.24899469248598488	1.0947151254382024	0.0006321955699937736	-0.5950909243216933	0.6495295070405389	0.41487989779798734	0.21300038551996825	0.23194919772039024	0.6986885002054193	0.3652477709601887	-0.015519249169311569	0.8183150849094641	0.6813377604494261	0.6439216679394327	0.05119052489664777	0.15562686188560787	0.4820037144279943
0.5090292097853162	0.2286929992820868	0.5772773439735264	0.46947849442742634	-0.44620982115354657	0.06926291413682265	0.16110810834031358	0.38209912814036745	-0.36349380063120573	-0.39708986527542467	0.15378891767215735	0.5781805885560699	-0.09270422944558189	0.20102284477160898	0.9546530576105638	0.12154748835513607	-0.11419378681973627	-0.12635498802382916	0.8602516711627597	-0.1522380272579024	-0.6457962428963977	0.21216280837876073	1.062571196506596	-0.013978814124463324	-0.5866053864470355	0.6088071111808382	0.3992714477766948	0.1827426505586247	0.2452914910718756	0.7483638175807349	0.41890501209123815	-0.10842166189300761	0.7264830273097556	0.6701681860684202	0.5956472749224965	0.0067997501743313205	0.05872207896326735	0.4668880831767227
0.5356546180249848	0.1935520196766784	0.5807214095255474	0.4391008933567558	-0.426065781158315	0.0796919171858835	0.15950660814435508	0.37015559618862126	-0.439542714224713	-0.39959741547090954	0.23954172730242465	0.572448993934823	-0.08883720640710158	0.19131424335156472	0.9455978516444763	0.09858815504777774	-0.2016278035370397	-0.13827021689014773	0.8276211087010055	-0.19520732773239918	-0.6922129097829377	0.251744216131427	1.0827234921236069	-0.00673962859116746	-0.5466888507265819	0.6279217668025329	0.4132419273790079	0.16049147574729564	0.25205609913844695	0.7735041278940307	0.44889567355063276	-0.2006179607375435	0.6201399841465619	0.7189235692169395	0.49731310112856075	-0.019757494154250026	0.023456572360169847	0.41755141492549236
0.5028817027738002	0.15668233780963403	0.5991314328906732	0.420242362117034	-0.4274423181486483	0.06485073072221084	0.20015581830756837	0.39483739506235066	-0.42909207071863475	-0.4454738435534253	0.2562970719878175	0.5486073737269528	-0.06525856928727422	0.17558906575052358	0.919323671522631	0.09032520515673863	-0.2235120743386203	-0.11102773831542223	0.7551217263183287	-0.16663451091771406	-0.7198146413440292	0.29231705934442326	1.1008271091588453	-0.026389403579643166	-0.4666175027385506	0.603452098866024	0.5009891874784826	0.16544191534123207	0.24398422756366095	0.8127376025005763	0.4940671401630411	-0.21873714236800704	0.45926510889315547	0.7165296199666927	0.457811209820679	-0.03365299063000528	-0.03546121545074811	0.3897000969119545
0.4972984490573051	0.1568132714166897	0.5840925533911975	0.4564384450590618	-0.41232994319653704	0.06104636569156337	0.23176266267372644	0.44996714987616054	-0.43491624781755894	-0.42388078183207173	0.28762220516316334	0.5311819051571549	-0.038796587501440175	0.21873356202741562	0.9135254614983228	0.10350506009498721	-0.19544123513184614	-0.09013234901270878	0.7878222714391436	-0.12955715410757174	-0.7435117426887955	0.2574083028952786	1.0403296791159318	-0.08450844101532509	-0.4080772320073482	0.5781084080669238	0.5190587891345557	0.1648841542310013	0.222317147855367	0.8450358358518564	0.48755336645558056	-0.18732456111740547	0.39000067708812564	0.6565222103846458	0.3899421632523119	-0.03330653193817839	-0.1880637989259426	0.3801291169429043
0.47393112162053647	0.17047791692451855	0.5953574919578916	0.44920721217532283	-0.41592808927636743	0.10294576950631726	0.23230690058724549	0.4294227398041482	-0.4129108788408226	-0.3932526016267093	0.29871908323768526	0.4968413772926327	-0.037094967151437286	0.28435646332357095	0.8825762118251015	0.12027737979190474	-0.18377985685453585	-0.14902105733281182	0.7095702583731489	-0.147708861636383	-0.7708481358110368	0.29031948743758595	0.9592872792228494	-0.08003894135081344	-0.3981035830153711	0.5598080528996872	0.5185549157715988	0.14073532646693304	0.25801627705785574	0.8849903758297788	0.4880673539510033	-0.23032256044056387	0.3624877894563057	0.6404654772417588	0.39223220022935024	-0.006471527856092002	-0.2804365790200704	0.37171419923013044
0.4819143873344153	0.1129650592422935	0.5899626162371308	0.476834410800015	-0.4270487912702342	0.10839019807034582	0.2289987779928671	0.36248843113567325	-0.4277524695784233	-0.311855089935165	0.3241556359527355	0.5219033050974831	-0.01649241081951751	0.3558376297669399	0.879796111385253	0.11185624099294147	-0.14986130542051185	-0.18747597535660895	0.6791128181496947	-0.17263958011261799	-0.8069682623935606	0.28220939047724825	0.8503011730529136	-0.0681367923224789	-0.39762009587587066	0.5073873463373322	0.5703990654966846	0.07377264874036175	0.2283573923757539	0.9277227090125827	0.4574992453519496	-0.21587025892836914	0.31067173167129897	0.6124269077936679	0.3185787223966739	-0.041428972741362036	-0.2799861425121667	0.34712371906642414
0.51214376045896	0.11321176261348806	0.6289159102591355	0.4970730640396653	-0.36194204924917267	0.07020074037297457	0.22458845457852009	0.33334147644641315	-0.44487053162302315	-0.21561037376802697	0.2765565172643272	0.49093101539218437	0.04028079356804455	0.4500284124229038	0.8885577616757061	0.06101451637921712	-0.1642715743197251	-0.2096095404458631	0.6806507023848798	-0.12758409941400414	-0.7566134789467405	0.1972341580093405	0.7163153000227488	-0.09886852237513964	-0.39672517066079527	0.424939476348641	0.5947215510568034	0.049318924487100665	0.17517101253053863	0.9432913773812514	0.455851228416131	-0.20965469858459337	0.21072494353829288	0.5607937407574051	0.29456989589815674	-0.02010845812640363	-0.29232499276521623	0.2966389239281053
0.5129144663989174	0.08951675420286805	0.6258391998853667	0.49841688608469364	-0.3309650061507637	0.06865547321282005	0.2312125894052952	0.3121329188827232	-0.44943242513148485	-0.2142192333346209	0.2554339654327967	0.5270060748303306	0.08365098338768233	0.5423765486602379	0.81749796104271	0.07772903315726187	-0.1364331037489475	-0.27283930776603793	0.5915691533720039	-0.14943171616522805	-0.7646244741832243	0.10797713101906722	0.6440079538760864	-0.09648208230996108	-0.41678474058834675	0.33519896175620256	0.6626771779127647	0.007881553945809142	0.13002281586007491	0.9648716842192175	0.44041709994591116	-0.1335286740161573	0.16386356004566757	0.5420200408565506	0.27274955191410805	-0.05189795323495253	-0.30990377731777635	0.2997182102257409
0.521249991938219	0.0441187507345076	0.5916189929139897	0.4975863294040863	-0.3108923655856722	0.0868834461438474	0.17625613803046217	0.2817634820794749	-0.40940602076334587	-0.13831739782013175	0.3463381240682625	0.552951061948	0.10263615095026486	0.6093975088775949	0.8130036684340233	0.1015435687178317	-0.052565852039891725	-0.3321773822096275	0.5094080069058065	-0.16686067356495463	-0.7302861682137202	0.042198949563891544	0.5692197640247655	-0.17314421555652995	-0.4026131501781382	0.310519363521378	0.7597785702001579	-0.008900062799382902	0.0864185575560637	0.9523410886433042	0.45913947614055833	-0.05507799163566109	0.16459112878718565	0.5594546751605158	0.24658045845700372	-0.09473842674602022	-0.3036176594724946	0.31881028811432327
0.520962476269462	0.015225646793513254	0.5926050748673845	0.47872063720788915	-0.24018638578748588	0.09105664347988117	0.14597519067823392	0.2426892707581208	-0.38400356010737946	-0.029881880075554913	0.3501638183274829	0.5100806739458004	0.16044789613959276	0.6140799142401655	0.8051337665007019	0.10355863024739545	0.014789193369475515	-0.3932905032244254	0.4837412801060288	-0.162261384702781	-0.7255126286272358	0.021680278306261288	0.5420680960182415	-0.20085552639509857	-0.4473768814755809	0.2465271182867919	0.798184592462619	-0.04510445899295275	0.055743733455880205	0.9804266433066161	0.3949164841382584	0.0238750959600456	0.06881391784056068	0.6074154391921794	0.2400279071457269	-0.04286420751225688	-0.23624832636746448	0.270253984803159
0.47836158779069765	-0.04894902544906582	0.6091142611270939	0.4962320325557027	-0.18622171514657507	0.009311529715846844	0.09306592086034779	0.2738778877169744	-0.3491566349429063	0.06825899557308199	0.3532898437605202	0.4316948410207203	0.18058118694197764	0.5664851201197173	0.7987972205223983	0.11171175575351097	0.038274772321431186	-0.46134758934959874	0.4951874234684007	-0.12450491000218342	-0.7203207139263212	-0.0609312731921043	0.5082820081966646	-0.21746873246453266	-0.4664409012735894	0.2406066680191811	0.890911513004766	0.0011984326258845824	0.008805972719007543	0.9206238417852164	0.3780762181941749	0.08997763857467575	0.013416912532614612	0.6686563888091899	0.2077827498849237	-0.005770789463873082	-0.18279178392939271	0.25662704610930137
0.4715913072675266	-0.041905268238416296	0.5712987403428951	0.4652053888627532	-0.15132194883633748	-0.04447144607162287	0.08633056052622892	0.24089888135311815	-0.22791380555819366	0.12162591154670692	0.27815552403908095	0.4205937617734869	0.18559632304736512	0.5868454567607155	0.7912660056729859	0.14393110737676545	0.10445707673992403	-0.5195367479619262	0.5640708651070566	-0.11776169561527514	-0.7262747492297783	-0.18167397856918707	0.4538714485061971	-0.1947311407717089	-0.47136312538707353	0.24994049538822766	0.9479058549808546	0.039410180679506815	-0.03181725244368327	0.8901993066566327	0.425525533622466	0.15291021809720268	-0.02338250011597248	0.6725492443756266	0.19079083328548857	-0.058186366870283134	-0.21420107314106987	0.3237431702525678
0.45010922644653933	-0.0028013812038674203	0.543394986807909	0.5178350860677003	-0.12760443385531242	-0.09768983881759316	0.0003123678444130029	0.2326213327140072	-0.17722424803726913	0.20451378592494604	0.2940033739926155	0.38738355423943294	0.1507986090649962	0.5456230801170024	0.7803183911081312	0.20337547125815228	0.109289863954708	-0.5732953059050364	0.5616643185658948	-0.16048736065396252	-0.7139464658432157	-0.2698023688327084	0.38141868366110393	-0.22258849862243638	-0.5906714184888338	0.23221498976606414	0.9391890221044861	0.050125896019698225	-0.04823908855168599	0.8270113600992662	0.4362329173103688	0.14961493307743512	-0.028134385167501053	0.723448883043659	0.18025054623090692	-0.09577170751972429	-0.19192269515357013	0.3342416571508927
0.397473745111502	0.010711258863241466	0.5509659945059684	0.4854104084610843	-0.11482471543009465	-0.17126670714843228	-0.03161277656834742	0.24825149510086933	-0.17708464965010112	0.22272053802820896	0.3292618006289924	0.4330245842471291	0.1654160029457748	0.5136909707751315	0.7117706194538667	0.21860864747680647	0.13471068931336166	-0.6266999662201649	0.5030479629573607	-0.20397847971485944	-0.6670807246238699	-0.37186534126931525	0.36556663852132953	-0.1908081044544294	-0.5851068471757286	0.21740135017453333	1.0151509816084325	0.06594603450896805	-0.03712707806646217	0.7692010165600479	0.47287577287202953	0.16409133543790055	-0.04327457229104041	0.8088636555400255	0.1661567279916413	-0.1178091149867442	-0.10364785494936009	0.3559306815291755
0.3900968581404157	0.03502568429768389	0.5414758085249955	0.4533193533413412	-0.10641240430531665	-0.2477167359999514	-0.07645513231658688	0.2490269006439128	-0.13647278169926225	0.20315404493878259	0.3551414583786524	0.4568782659680549	0.16847753606189458	0.47930462112838795	0.6742874390893744	0.19447617844842396	0.14632810971540913	-0.6577603286382947	0.5460016179795919	-0.15922318616559716	-0.6551567275850727	-0.4899004880190928	0.34554251094163824	-0.2514897032049332	-0.5967403332494181	0.18420590649100665	1.1210591211931553	0.06863117525379694	-0.02749714065043824	0.7392469603538955	0.5040613280336539	0.2227807998259091	-0.06652375818409186	0.9064407712535267	0.1217866086729483	-0.17147279995045822	-0.09811298731699818	0.3917595447072286
0.36282324931701276	0.05122805352189606	0.5319694078798609	0.3791702201228186	-0.09214682567752779	-0.2810462349224882	-0.08447065428242369	0.2864638833217711	-0.10873953183589591	0.13569180116120125	0.3833722784343397	0.4188079853070989	0.1861123838994907	0.45220133593290585	0.6425628756351851	0.1672396497220195	0.17362744206627073	-0.6690284499167143	0.5917243827649982	-0.10769017472157565	-0.646432003596763	-0.5953928967739351	0.34800962742384967	-0.26114981897583883	-0.5640622907031966	0.20211816422882545	1.1772196685257144	0.11836165051514783	-0.021066004941308548	0.6815259673012992	0.5497184301332291	0.20478489136475483	-0.10204854176361702	0.9416373593872294	0.08312505092727887	-0.13499913063508048	-0.06981352639147807	0.44383989916277544
0.29594816738808527	0.04106022241622218	0.45138844578466103	0.32726470320912876	-0.13601322315848746	-0.33707534552690993	-0.09303901132782426	0.29498074867852775	-0.06021481631010863	0.06581006089957413	0.49927823787456616	0.3902518570151775	0.17681517059002239	0.4114967965131851	0.605741917367159	0.17847091126320289	0.21368005771912818	-0.6883960940829452	0.5897887526991356	-0.08088298263925517	-0.6993269508361983	-0.6682213864937148	0.32628183448461634	-0.24852345661617906	-0.5374860725463827	0.19310660927094667	1.2743777480356306	0.13356880458614526	0.045416831385241135	0.6240056656266846	0.5783481697514018	0.2546037411664099	-0.06667808030468597	0.958781848669416	0.06432876568334168	-0.1660934688931465	-0.10714957737163655	0.4524653040392109
0.25431305223805906	0.08105430311778224	0.3978607204960226	0.27020949681195994	-0.1997077688283505	-0.4266919974682236	-0.1124552703878593	0.25330960410681314	-0.03978382668113219	0.06060719181408961	0.5765976391208136	0.392645306621521	0.1609261443364862	0.3328079665267568	0.6235686576771313	0.20656319949128385	0.22556371593975205	-0.7321175986766058	0.6732003546222333	-0.04543112564922381	-0.6822370726870621	-0.7019047961648524	0.281859194752609	-0.2664173985198812	-0.5223223177709139	0.09574280698475178	1.3040807713136813	0.14284768809726361	0.04513256977358922	0.5752806925268887	0.6077791700740716	0.25382993134455367	-0.08130334993289924	0.9801434896585229	0.003317526125252594	-0.15340227863818046	-0.030353877009829423	0.44847683944843864
0.2090502680998434	0.12079442078073015	0.3900820233291192	0.21658869275861012	-0.17869010613331082	-0.49360778671749495	-0.14499752284695316	0.2461909006504554	-0.017532950278981007	-0.022179122259712226	0.618926284815037	0.3518060156771273	0.1389810708909784	0.27332407949975407	0.5871795275155788	0.16631122734241144	0.2721335259264529	-0.7249478290665925	0.6837525868329755	-0.004708587067353993	-0.6948711231472506	-0.6594228886021866	0.23569577531888886	-0.2297084997920026	-0.4959281183019112	0.04610565091127029	1.302213090117804	0.15176065022935245	-0.02048924845432054	0.4693446954342808	0.6367909652488672	0.22397194793278247	-0.03904761986817973	0.9772917898791442	-0.03411401646213667	-0.1879650240814538	-0.006005346670080245	0.41341486249737536
0.1969517635980405	0.17039016804437396	0.3558983215032897	0.18204381020480268	-0.18130602167110807	-0.5275321409704563	-0.15904539549240015	0.27808192864679	-0.01807322468808501	-0.09658420892300675	0.6955075300772533	0.3576993326971512	0.12839432091141362	0.2329347977407279	0.5578301241496079	0.17179526040525522	0.3601071789770713	-0.7079817306065752	0.7596290660813588	0.020276395413863432	-0.7304557745040082	-0.7009488087088086	0.1962778893485183	-0.2475237577639194	-0.47426464411859054	-0.026254670884876263	1.37420928299547	0.16756057550613918	-0.037405206274338354	0.3476001551659462	0.7425465641492325	0.13080596555105506	-0.0038738365784176296	0.981636816486293	-0.06660179250328446	-0.2637113010488015	-0.018499961448055796	0.38956287048861943
0.18786237470772046	0.24471763287072568	0.3067680592101413	0.12348147005574484	-0.17803228672074697	-0.5312828419791271	-0.18036736553020863	0.30427830295509395	-0.0360491993403612	-0.17478131504687935	0.7347034574825331	0.36152576502556616	0.09674561677972313	0.21057515687024203	0.5208614148118303	0.11774308807411907	0.4455107438877725	-0.671086532243178	0.7540297137438687	0.024412439870167547	-0.6804388662258569	-0.6275187189670435	0.2043322336627808	-0.22539843258402104	-0.490486111655823	-0.17346687344094974	1.4258161644308889	0.15184455774317934	-0.07059988744765533	0.2593725449056038	0.7796094390963864	0.09216774883812358	0.01625954566177822	1.0077055812570774	-0.10539197602968842	-0.3189476015347181	-0.0008210145562708215	0.37745328641691867
0.1750179841243775	0.24421545365722733	0.2731217450244715	0.11221220047845348	-0.15148820724733758	-0.5586520453572439	-0.19104358691998197	0.35462501765421367	-0.0728821300589599	-0.2868287643453836	0.8203990908776276	0.30649590551803785	0.11634532900269656	0.13901733466271657	0.48306134728458305	0.08485306470487936	0.5166510971339671	-0.6116094753467658	0.6918865662195723	0.02628160828128474	-0.6165632669683286	-0.5765989057367904	0.2192682202206886	-0.2681274779306168	-0.4781758790174041	-0.30267960349043943	1.4812241339367593	0.14230919644515028	-0.10769262871435221	0.16249358535199485	0.7449361734392148	0.027083290124702536	0.03235759761449028	0.9886444214632467	-0.1296794446041281	-0.29970091224369433	0.008134138877617433	0.3192234105444415
0.17576314154952374	0.23630948785755596	0.26617965364460633	0.0425175249996073	-0.13291102935153082	-0.5461290022866365	-0.16463337829127062	0.3402087529840979	-0.0695347919167272	-0.3848965807263115	0.8607523515865262	0.3365983219887757	0.150183128498151	0.12054814561891625	0.4891577385034129	0.035265265230222054	0.6454551812869002	-0.5888201778912209	0.6766676204715789	0.05535208459583583	-0.6160312628879732	-0.5804768332639922	0.24370645973512492	-0.28211922443599835	-0.41223161895385446	-0.38199401789924703	1.5754050823242853	0.10609484523873366	-0.1004190312225969	0.11684210695742961	0.7616504997244575	-0.022202385836282774	0.04713655718346954	1.0059692560846787	-0.1463106032445959	-0.319525094163322	-0.012525699339968489	0.32136929407580017
0.17188410887595332	0.25094681242987515	0.25790370677670094	0.011724678917552581	-0.14562522722068952	-0.47123487418162113	-0.17886213467984424	0.353480095472403	-0.034594975377226014	-0.4801323601932578	0.8862270613475772	0.29833366795014193	0.1383713074918087	0.0655790809294807	0.5296731112725572	-0.03816125206650562	0.8065178982231282	-0.5829417521425915	0.6260513743599135	0.024903457278994186	-0.6685790649586447	-0.5358605573608406	0.21682333214347346	-0.3338805198937479	-0.4477801124585376	-0.442742912097913	1.571345886974839	0.0763746866701366	-0.04135143221918784	0.05887354824306582	0.7302649474482784	-0.10388017304187672	0.029276816724188543	0.9448735091666218	-0.13736881627723854	-0.33993770257901496	0.035968292487402714	0.33820200928458893
0.1488440696027748	0.23600756267587886	0.26175969568224344	-0.006386694121368981	-0.1049898259175209	-0.4865663595663393	-0.16222869368060805	0.40287390332211237	-0.018570997167850063	-0.5922865482896528	0.9261719974336001	0.2660012056070681	0.12122519610710347	0.053585874815379395	0.5606876777296625	-0.07152992864826113	0.9086005500643729	-0.5982835642908984	0.6031176055670354	-0.029283627646984632	-0.6697185194857693	-0.5059556530506686	0.1607727536381966	-0.3576785094719217	-0.48656973039529977	-0.4828507353190862	1.6052523212814471	0.05670344906736382	0.017702959571786338	-0.0394388384825778	0.7158035784805341	-0.14623309906809967	0.076669582484586	0.9384038598648392	-0.14861538069572114	-0.39874544284962177	0.12144525161510611	0.30286630961523675
0.16270402503510606	0.29301585109380357	0.2809470039728921	0.01088065735335848	-0.0713470656055779	-0.5292591842204875	-0.18703731454801042	0.40075929305384833	0.03586218798618083	-0.6192769334579273	0.9262025273855882	0.30692369232616123	0.1340179894955289	0.03829416031413457	0.5052730605333713	-0.055466893372197124	0.9674326729516052	-0.5696308802731673	0.5510351538875655	-0.04011885638920977	-0.63983941025811	-0.4406803506321892	0.16077354582071446	-0.437359869056648	-0.4979280215481315	-0.5946347603936071	1.6448251271364918	0.04022569159340209	0.08755892878086505	-0.10933233073076618	0.6641002277349299	-0.18095967733143348	0.07154316600519747	0.9507741668888986	-0.14707695981931912	-0.41017581327969344	0.1590718151949963	0.25636224785285855
0.18650373793502767	0.3037025112050805	0.24711353889298512	-0.0038086259969602534	-0.042447575336016646	-0.5272166189531398	-0.21270727197893358	0.3911121358085462	0.00784312203358963	-0.6413809849530352	0.8825298086460828	0.305216558247916	0.13240344913713237	0.03827331576244246	0.5242505735164987	-0.08569069180588944	1.0272420589271138	-0.5617628178326323	0.559219630965467	-0.07558010735158971	-0.5973845453946502	-0.35513849781062967	0.18693507790335867	-0.46548685127828904	-0.5181822052066243	-0.6461404581270037	1.5976570091956872	0.033089119096350476	0.06624536325843344	-0.15881166730427207	0.6692772522804097	-0.195490713247999	0.07471351975311526	1.0076973863834622	-0.1389007890375789	-0.3963184483373735	0.2903520385219188	0.2269725221763473
0.20483368914688888	0.2974267927915458	0.25188119950621557	-0.015693909237041104	0.039347465090077985	-0.44942934651861827	-0.24056468190068245	0.45928679298887587	0.024279029100216735	-0.671217571567477	0.9029776485386843	0.31490730042921644	0.15722717754348964	0.0026503454089927244	0.49610873641925207	-0.05974528455357384	1.1150142036159723	-0.5536602936086208	0.5297588187884547	-0.057078070964546944	-0.6195024797628411	-0.21057866810439135	0.18161125667051495	-0.4636681742777373	-0.5250677663120786	-0.6316813286479154	1.557995229201207	0.06184855167699964	0.07420745798407821	-0.22128791177312088	0.6350880508862533	-0.20971108289783028	0.06384592703128047	1.0185149217802094	-0.10194368779150269	-0.3882115784153201	0.34307610873551997	0.19659441687632456
0.2140571280431729	0.2558943339599649	0.24512544385714286	-0.01480516978506773	0.05211754436294147	-0.3712961805598082	-0.24937564750429947	0.4994820025714254	-0.0010522986196135563	-0.641238712608371	0.9126647052126637	0.3166413358711328	0.16934186601596654	0.0276871617038859	0.49561360911811747	-0.01758154384368079	1.1968352712262251	-0.5480970081609484	0.4867267520733363	-0.10075263772782646	-0.6307667549886935	-0.19479085146074698	0.22960415660078018	-0.48939068565566207	-0.517047026158084	-0.6605189678403163	1.5426219788502227	0.0124420303601662	0.11119608749132656	-0.19247249557653617	0.621171966672316	-0.21101871222965274	0.05428372805869728	1.0382543381351088	-0.07873572000020942	-0.3295185778863785	0.4272729435114546	0.1544682969371063
0.2474971434033077	0.2223639836308137	0.21895168866269357	-0.011924311281335384	0.03822428831266937	-0.31925568937017157	-0.30858041939108044	0.4785497347049166	0.00657637287547103	-0.6054950020877019	0.8880323200633446	0.29989744201534396	0.1521463448743419	0.04780270184196581	0.5010476217647015	0.024282327536131177	1.2549396934231456	-0.571507896429121	0.44898658836809213	-0.05384002395443458	-0.578215246959835	-0.11977335420599744	0.25507022337390844	-0.4785136070331011	-0.4740596157767184	-0.6307164427170308	1.533122549659437	-0.026697423676573528	0.11949166716350061	-0.21509529805977454	0.5857176435815044	-0.14844292707861256	0.1425117284505874	1.0296449550242188	-0.056784179065971274	-0.271788416360691	0.4521483421297684	0.12685642030389488
0.23048779841349853	0.2186875573584472	0.21122687025526693	0.04476495405158955	0.06624643228979077	-0.24870169296537242	-0.2938324004780647	0.47274873525604155	0.0012180868695171765	-0.570994352207239	0.8966728358743102	0.32055698370562774	0.21782978559932586	0.06177721595769516	0.5014235216340869	0.030541156542462894	1.2758200002355125	-0.6172192219122146	0.47967415536966157	-0.0484485137747205	-0.5768386825734467	-0.1054736287477362	0.2613636287149057	-0.5276013119545009	-0.4269101395354561	-0.5183601703810152	1.4748989071227776	-0.0329697428542577	0.19473910223236296	-0.22518449575381932	0.5526157038546452	-0.06319222947124117	0.17002871822707866	1.0086005195757286	-0.02920273280536869	-0.2040659250960292	0.4698591737061858	0.1283762011446897
0.22041707634436225	0.2793691569263451	0.1736995186090879	0.10656734132947862	0.05400654308205029	-0.191253891545879	-0.32770969177360953	0.434976515394761	-0.025996534732393623	-0.5136152921558073	0.8928795702496048	0.36027614155727117	0.2173506421875659	0.061739630034098436	0.4882857321738448	0.0338830220228062	1.2829545264788051	-0.6558238816915286	0.5330323623594528	-0.015471614843276877	-0.6041733197044816	-0.07400431036768088	0.2778837083665421	-0.5367944167973381	-0.3744649216650958	-0.4733045641612678	1.4380348172748945	-0.061141654147731594	0.27293476327868416	-0.23944122236273552	0.5946111285029201	0.011902586725802638	0.19881190800823956	1.096353783532233	0.03297043303617374	-0.20302330838031474	0.5263162348455985	0.13883634624588043
0.22527308543872734	0.26174427780276366	0.11887514649945077	0.14134124117483163	0.01241254596150781	-0.13020394873096613	-0.3276213383356394	0.4719831155382945	-0.058438686172236076	-0.3972459939546244	0.8410198619116992	0.3799333207969115	0.2754064046384208	0.0788840497199583	0.45916132201261367	-0.02112773376109057	1.2794155192821552	-0.6389180916693687	0.5761076709107358	0.04783768033771686	-0.5745644493562507	0.008910329902126035	0.2687299802472901	-0.5832224098350789	-0.3978062451961104	-0.4570619774902581	1.3672996712128342	-0.07319094683865571	0.22724871040378186	-0.27507597880771484	0.5908339272730381	0.08492244529559743	0.26350947272516717	1.1440286522524643	0.04568816407668125	-0.17158725383076787	0.6046988516425593	0.1324112667328306
0.2321496283526741	0.2520829226311312	0.09355306875528738	0.15183372790292268	0.01823947317378611	-0.08870862119744645	-0.37767150315996373	0.42458784450432246	-0.07356916554672036	-0.36224286596595334	0.8022295621370695	0.3861749884261851	0.32292173430617976	0.12078414817097642	0.4047274286210918	-0.002063137676487324	1.2415720491926252	-0.637981068006768	0.6295098593493438	0.11261377246478181	-0.5710242894079876	0.05135519394310737	0.32786291728477296	-0.5763967508021677	-0.3895164044969649	-0.4832003852842567	1.3912234891592798	-0.10734050482625715	0.1018695999751937	-0.315276174754361	0.6154157609155033	0.11967869951326686	0.28507270525522116	1.1934006153671401	0.047318231663207554	-0.15847146066496845	0.6038798203398072	0.12228610322777436
0.24075217609965444	0.2526245779646209	0.014455358570234089	0.20704949217302318	-0.04024596909265163	-0.05718772707345395	-0.4262320938184712	0.3825545275072807	-0.09756625673527179	-0.2713569243858892	0.7732680729477692	0.4013268507597666	0.4154089254382612	0.11054220309264187	0.3744839795490391	0.07749464516552242	1.2429700537502137	-0.6645980442801731	0.6250271690906829	0.2057816319300326	-0.5334490178325416	0.127331324619735	0.3830316311162954	-0.5343560178092754	-0.25920498691557736	-0.5278979223860792	1.3411980437160662	-0.08611902529843189	0.04437193454647239	-0.30314904523591496	0.6269605052959795	0.14784093184399305	0.2656059777178645	1.2089632034428872	0.13306274827094358	-0.09530505927783608	0.5371913036566449	0.08788816848981532
0.25649109500440387	0.2506283395032061	-0.057717041969339564	0.24133712307896685	-0.0676446497606529	0.006984726312806171	-0.4752202660801581	0.32072991173967913	-0.14236764715347264	-0.2013903573098621	0.7314559552044897	0.3642874215345885	0.4607920364049981	0.09938035896690983	0.36060578700266366	0.035695205639444304	1.2041447692824767	-0.7271207531344989	0.6214745034840993	0.2692191272042629	-0.5147920196232536	0.21137779662003675	0.40055898857562217	-0.5177956882595981	-0.2230473267012369	-0.40809975682929833	1.2758980774821405	-0.11961953559703868	-0.03192675233288339	-0.29940778295605375	0.6866589060879547	0.2961534049173505	0.3038937805085199	1.2207001222919236	0.1833572458572473	-0.09952487345094489	0.4682843224879649	0.05047624164907648
0.28762629049386257	0.298759397394148	-0.039155557692080525	0.3222914503611144	-0.09621672067812623	0.05657618177924621	-0.5033513352331705	0.3496634869927968	-0.14620536785376886	-0.1754735433962587	0.71588882546249	0.38445771121081823	0.5037342931724251	0.04770322960961555	0.2813410010370635	0.09447110355001828	1.168437775827021	-0.751900998334947	0.6174132649167556	0.3197464973307029	-0.46477934818435296	0.2519454537399976	0.42785617932843145	-0.542498543053296	-0.18568501155528444	-0.3471655009508126	1.2875176064445655	-0.1593498471154356	-0.05342841142217453	-0.3125826973908067	0.6951888084686716	0.30954334451446147	0.33423387467682153	1.1723173559783933	0.20554300552084412	-0.05873411015806079	0.43373844276302886	0.005927221836982461
0.3491740744449917	0.32700048831509815	-0.08434494066743783	0.41066279544833434	-0.13597514254527127	0.06299548157852028	-0.5476070381637445	0.2957052311120727	-0.18893608838061757	-0.1587915571463639	0.5926319224376948	0.32149433085234924	0.48640921002459747	0.030072901812389325	0.23178917568696905	0.09120353786497207	1.1418775856036631	-0.7921284383402982	0.645507443791817	0.2828093980536005	-0.38349442330744693	0.24042346321490812	0.4593777129201372	-0.5516715295847124	-0.13358920455884898	-0.31038770777005936	1.3361500248064244	-0.18404555090012029	-0.08375562561886168	-0.35531746109203	0.6992009643240292	0.28802650823848736	0.4227880798607192	1.152659830239993	0.1422655022069404	-0.03934375248327025	0.33744760989728384	-0.007190575504189056
0.3714745274783694	0.4011239305276523	-0.12822811282808297	0.4856305821618331	-0.17206619252671668	0.05223245881710796	-0.5746241447189991	0.2253933981316815	-0.18436351505216092	-0.16393405234082628	0.45536209508960923	0.3037616685546896	0.49119566959595107	-0.012924558211881172	0.09927488758722874	0.09574313926419029	1.0754033412209472	-0.7910926956375735	0.721680150658635	0.3596539043542341	-0.3418625261837194	0.23370760503179935	0.4797953305627445	-0.557315782644763	-0.10967514514185357	-0.29404498420643477	1.3895426183956585	-0.15427341745336542	-0.06706110986035442	-0.393916061139877	0.6694332004121553	0.3037392679734995	0.4037726725278422	1.1606582593688821	0.16731528887005315	-0.043444334807720864	0.27462279174568704	-0.05629703960543173
0.37889316038868903	0.4630047627021866	-0.16235412411928588	0.5632345226411114	-0.1671159971223804	0.08369536430641875	-0.5441679090494974	0.2072270017403174	-0.19301110657995127	-0.1659754318504844	0.331901342604474	0.37874863545649706	0.4586422999766935	-0.020661053907297784	0.003958341950141974	0.06917202325138613	1.0072293164731774	-0.7441291086745847	0.6667911750174329	0.3013010900193285	-0.34929531026888816	0.257908270046578	0.5151209955499578	-0.5479278490460502	-0.13025411839641005	-0.2605218607195398	1.3906398094017705	-0.15132097082201168	-0.09406734776694321	-0.3663039830383802	0.6796428113834221	0.314949949518078	0.2985637599787204	1.1488880960680103	0.12347264967614568	-0.08399304335236113	0.24223502167310756	-0.12124138127620736
0.4129813004308498	0.47685098941047555	-0.21817031445203341	0.5758023716832281	-0.21362623708587442	0.06657410398295706	-0.5480343570708733	0.1783591077839159	-0.2011093048514076	-0.18272814801217155	0.20899920193696447	0.37233453449614806	0.3977300961011655	-0.07503416160997106	-0.06847927534180402	0.14265138627751886	0.9905288637648939	-0.7463489055959182	0.6629075275214893	0.32811704612526443	-0.343458272984254	0.25658872688485906	0.51677008308106	-0.4905998374639441	-0.1712373052963323	-0.32556121894358264	1.424906489068178	-0.20359652820915347	-0.10226707412153084	-0.3230040543614804	0.7191103081266104	0.2727797975704449	0.3091095450704734	1.1494211580668798	0.1367559572265254	-0.11764876520976757	0.21999270996822567	-0.21161771127465592
0.5028090056362007	0.4532007653600176	-0.24622631748117954	0.5830735040452034	-0.24684127950134735	0.10626626214137927	-0.5679671991556454	0.22344491435899333	-0.1507832860320115	-0.20011707494321831	0.08515795778871783	0.3995182963354499	0.3677891262301034	-0.06285432057053703	-0.12094584142781788	0.215789782899296	1.032099587459668	-0.7224800480961642	0.6213969587957671	0.3428699149925404	-0.34533096614225867	0.22279019124025715	0.5479141239672752	-0.4834071970319876	-0.18387974912612087	-0.3166809262309274	1.4406478596367462	-0.21461679809854992	-0.11938901460274723	-0.33713346810085687	0.731638880552161	0.25165632910675134	0.2564116526171168	1.0895057054283561	0.13870642483474546	-0.12136048387931098	0.2013220056419367	-0.2893898354473024
0.5912391251075542	0.5011860032975205	-0.2513277024643035	0.6202698830949409	-0.23865065970930582	0.05927842842928682	-0.6067761621966123	0.18481270454393947	-0.11494147422357781	-0.2827642363282061	0.047604282889123994	0.35714567176236817	0.3182914042767869	-0.07316179701539705	-0.19866131565054	0.3067221910593828	1.0267722520238354	-0.74311435365496	0.6076510026488557	0.30296708338613093	-0.3742820544352741	0.21978120550805466	0.5644433669241623	-0.43508574284861645	-0.20508438453391742	-0.3124388213087233	1.4134087030563844	-0.18917194939241833	-0.11901876951866028	-0.3133963307922374	0.8028145368764216	0.24184625327310458	0.20687783425870582	0.9957752750146149	0.16836641255787727	-0.1254191881740532	0.11939936559865931	-0.41067864225808226
0.6448141177804664	0.5375606071769152	-0.2907871864037805	0.6748805560653872	-0.1710785508525349	0.022718044788127122	-0.544038478705925	0.17623441133334206	-0.12172099629353492	-0.3058411779580692	-0.01214236926815831	0.3485031676768913	0.22877062968120954	-0.0804493829317641	-0.20480239730044825	0.3590304427108112	1.000792730541028	-0.7342397600726903	0.6014549741816102	0.319563016473126	-0.36016490605235935	0.25683240049348055	0.5901497487672657	-0.3731658471191781	-0.12298885059823395	-0.2884902861714528	1.3728012349167322	-0.15157222832510467	-0.0373163424185209	-0.27688924971297146	0.8183769077712416	0.27877121133360383	0.21313739796131886	0.8792144149091122	0.15888889349256877	-0.1476069297319887	0.04554629494109386	-0.5249449917853942
0.6925957608099778	0.5743972875447367	-0.28545079866014633	0.7003105218480317	-0.11439675815981354	0.025094317015286072	-0.49996456144158125	0.16594063388147226	-0.117927634882579	-0.3450692320018057	-0.11689712889526416	0.37275948122587926	0.1341250551590403	-0.07519392668319219	-0.2678074886206767	0.340188130716918	0.995372397080908	-0.69071345068349	0.6479599048487206	0.33478993834033915	-0.35915166849789737	0.24396083509444857	0.5941668826712896	-0.3543387091965239	-0.14764292974286392	-0.27011127570741716	1.3776117152057683	-0.1516035728239935	-0.004560290256416038	-0.26860847346124117	0.8583567380896937	0.2902545639899917	0.2477259091649565	0.8238346213987567	0.1344801222587674	-0.14809500176743218	0.07497259198351376	-0.5527530401380357
0.7250660392541981	0.5414317375504012	-0.3265483269594582	0.7318122550084454	-0.07204318482806815	0.03329588569235155	-0.4545264635923652	0.20350571398135386	-0.0909064059507892	-0.40952418164294546	-0.1638463263972782	0.3871678075078161	0.05243965885962867	-0.011827784229907401	-0.2711424616594411	0.3544888677232806	1.1030985220136844	-0.6312592776212054	0.7381117498784091	0.32966850818118465	-0.3737883656746952	0.15908645361432738	0.6270810849541204	-0.34166451709990586	-0.18351537317406952	-0.30756490999742747	1.4031136781590774	-0.13926638945927325	0.04127305495047556	-0.23456526677226508	0.8047505140343034	0.15877250420884836	0.23319716637248233	0.772878432290799	0.10275902587122739	-0.17283544569741233	0.09207596804770626	-0.5775346635887616
0.7240287665168091	0.49881775835206776	-0.33051604641969806	0.715432519324967	-0.054378314641232064	-0.014152934478621948	-0.37358104546067317	0.19212063291914902	-0.06788878565411063	-0.43901270683389965	-0.20008043420174354	0.36001903949158476	-0.054218600504663005	0.049499416480398725	-0.2770832068941698	0.3333201943106101	1.1580498864002282	-0.5889261781512952	0.697134645904715	0.40154868690588524	-0.4645534072459093	0.15009711543697762	0.6328631778621007	-0.3415563553686039	-0.20776909246385658	-0.3312075492512677	1.4148780104765664	-0.0784955986466361	0.06575218950476028	-0.1859442504173948	0.7816592441285632	0.092348902535108	0.23479391213732045	0.7944386217001217	0.07206054145999066	-0.20573980008692053	0.08375341198392587	-0.5605462303992867
0.6668611942151746	0.4916436672849388	-0.31680685798631913	0.6769288562488149	0.011550360010495675	-0.025748073117782922	-0.3292129961862775	0.1910864262082913	-0.01336362166182448	-0.44845756395101233	-0.2172175111666715	0.3810809880968892	-0.06751348735871068	0.13709983509047094	-0.26043785872246594	0.36371101636226155	1.186193799095362	-0.47787030268823194	0.5918368931514565	0.48628010714934433	-0.5290112400997276	0.10842884236845289	0.6235553761548129	-0.3640924198483874	-0.24225120565021316	-0.33472126989725026	1.393150455105397	-0.09216111628227484	0.14412902011942824	-0.09827915471026424	0.8128104486407413	0.13023767723387644	0.1479651083377785	0.7429430704209545	0.10208459870065156	-0.2336513290471836	0.09883591321461811	-0.6250301436563575
0.6555461319598794	0.4381341357449157	-0.3355264662508207	0.6306091805852315	0.05307731412084922	-0.06646176734728164	-0.26115661961702774	0.2064728149669775	0.006960036270181798	-0.523201291237483	-0.1945785916385539	0.41038236133855815	-0.10505066056301053	0.18958885625048633	-0.14439486319773903	0.37991151786896726	1.225219340320128	-0.4501091347084138	0.45378232605701657	0.5129068907556307	-0.5384760327079743	0.0763040653318499	0.6043163250981842	-0.33757754063146084	-0.3002664120565309	-0.32306775929228665	1.4116626002618686	-0.05631297140487791	0.1805519841263962	-0.014907396180905353	0.8176865869419933	0.13735233207701775	0.1528191255528672	0.6800014427505818	0.10527513729741955	-0.25663090655595544	0.10370831118626962	-0.6062975232586695
0.6262596098483485	0.39015779559953734	-0.3160970455567524	0.6108465595453464	0.07431799800313624	-0.12082690502589297	-0.21606531557924513	0.22974062990792374	0.01795985568195587	-0.5473618616065031	-0.19702767633828908	0.42906307620266293	-0.06283517584702739	0.22994075126939992	-0.09026597903476946	0.3854207315968105	1.2813971762036933	-0.445934362735978	0.42600877436668994	0.5601543720139417	-0.5308370932131988	0.039226331309103815	0.5891631622940132	-0.32516612533909706	-0.33366016454284153	-0.3732989465472033	1.4190301761619362	0.04481151715886053	0.2375100547975994	0.04847369557344892	0.7897159981193109	0.12819847975243728	0.17665623868732633	0.6117318685963881	0.11162573738288914	-0.274637141996898	0.08685151872823164	-0.5324373937909048
0.6515994708647509	0.40444448092102026	-0.27431752671064563	0.5776729239762618	0.10772329215641607	-0.13102554965264185	-0.158955281990898	0.22398646774426156	0.045578601277291346	-0.5815437829440249	-0.22746259710795566	0.47768585776978323	-0.028353448297752326	0.2772630026274866	-0.04435206146248547	0.3833803895618974	1.3069214422685351	-0.42597211811261715	0.33202134913968906	0.6122151147210773	-0.5653187983251449	0.030051577075893926	0.5730376604783045	-0.3336869872434553	-0.30518290745684934	-0.3493513043503772	1.4226145293405543	0.17278403936299616	0.20331860738753615	0.07479226334653312	0.7714721137489905	0.11249505738883255	0.1372429872189242	0.5464125768075949	0.11274355532169092	-0.30295098458637676	0.061341288198387314	-0.49255337643722913
0.5957676927168791	0.4150472654666917	-0.27227801435450993	0.5611035943520487	0.16407780306820624	-0.1651037997242537	-0.11526954192231262	0.20159317616099487	0.010805650750475437	-0.5999138508184274	-0.2385149791259507	0.47856268787339273	-0.008993480719893712	0.2815382072327411	0.0008443079709111289	0.38744999831848853	1.2799265280017946	-0.4252783435391173	0.2252815353460786	0.6377440855634392	-0.5787634633311063	0.0376521668551211	0.5500494342104363	-0.31993577728813954	-0.3586013294124896	-0.322354270538295	1.3907020795458556	0.29277157897015105	0.24025836605437587	0.15177523060448322	0.7035138066809464	0.08572066638365708	0.1358144434340471	0.43264204210884916	0.1579741817865866	-0.29188898010305697	0.025483758793127455	-0.4649854985876143
0.5449224290595869	0.37564820894837037	-0.27146339139904996	0.5295492967238875	0.20677530429080054	-0.179960300277799	-0.07705844006378869	0.22816207939824978	-0.033837775151631465	-0.6114613115366394	-0.2757362767037285	0.5663346050361932	-0.012827448966701207	0.3023630397604805	0.06935284213794299	0.37070277802116924	1.2783202260749649	-0.40253725166029397	0.10465504772284213	0.6690380598743868	-0.5354070194936261	0.05692088385248386	0.49198286943179825	-0.30285344981783163	-0.33590885374851714	-0.30064790885516957	1.4137125550316378	0.41811196112758003	0.2528037701225335	0.14582427986531604	0.6771088441252628	0.08986424911233484	0.13298188444167597	0.4162655694076891	0.14009661173447058	-0.3076752452494532	0.07257656247332775	-0.38526950815571653
0.5139654621650567	0.36283494071319405	-0.28063164098237064	0.5415022852838389	0.17522867900236289	-0.19926032420734235	-0.07267150360307323	0.19430951857030773	-0.011078930548871732	-0.6449262627264909	-0.3292355729190007	0.5899180603540072	0.004663452389443623	0.32748605270845504	0.10025586033073883	0.39509657336082327	1.291221489512127	-0.41732577777359825	0.028290934202871758	0.667173422673461	-0.504375387897299	0.022958457084087676	0.3626576544539241	-0.29898921999009564	-0.4232859091033128	-0.3425186516380597	1.394593751987856	0.5288040901242026	0.18185028420380908	0.16196350085882408	0.6922228754324918	0.05227971502909952	0.04121718911491008	0.4179181046127396	0.15811593264698953	-0.32715070266375695	0.1596623914256052	-0.36622092620748947
0.45567900760991786	0.31060364772879756	-0.29496339809164684	0.5265326485829837	0.20516618033214887	-0.1988989332554851	-0.059366824351167344	0.18326374404461818	-0.002378779684936684	-0.6509532561963773	-0.31159097595716057	0.608553545646666	0.03388601232975107	0.2926050408361849	0.16788729085112944	0.3407848045105258	1.3128101540325932	-0.4300969508845334	-0.04508042599076732	0.6490163108476169	-0.5319490338083224	0.018290444158673126	0.2549390403135722	-0.25996715130727754	-0.4013589818296639	-0.42108848127973675	1.3753177456263799	0.6181029717390882	0.17097837658554188	0.1709760946324591	0.6309271948861767	0.024278030853003164	-0.07567817166494072	0.36915016761527497	0.1822862312794589	-0.36669942340244466	0.17456913486600775	-0.29978015196471064
0.4004527732860539	0.3018868549566006	-0.23984993181068917	0.48739281356111175	0.17138425303845334	-0.2150921273789458	-0.011528822959387588	0.1873196198282963	-0.021522707750698002	-0.6557503188256899	-0.40926550529127964	0.6372647977856609	0.0388601516633885	0.272064642324855	0.2096437631228011	0.35256317955998534	1.2794021688316877	-0.4371604710260505	-0.21710629475498391	0.6507160363113664	-0.5977010015542897	0.10338708676890188	0.1954180402546062	-0.2241652741475717	-0.3895597287367184	-0.48809994949887364	1.3595083221823396	0.71895879805435	0.13137276518966323	0.12403852477760588	0.627198749950322	0.07843423867344841	-0.09690556217269725	0.32941677074631126	0.19675609987820605	-0.3429286686095494	0.24507479713442198	-0.2832708026731862
0.3899048647707956	0.3251396323568031	-0.2523447039215578	0.4849753241721436	0.15594787967034138	-0.1946431800335525	-0.038850385479438324	0.13014374583436092	-0.06819163412971123	-0.6163848801235537	-0.49198344351052825	0.7227192947699379	0.1020579469270243	0.26490908518144035	0.20701615544300442	0.3154276426687881	1.2489169967404643	-0.46158241952812984	-0.2658486684570963	0.606405044499026	-0.5870947125686781	0.16781818055802086	0.0940312227483494	-0.14905866258859096	-0.36636480565326546	-0.5028958450881584	1.383190252706121	0.7768516315823935	0.08038869022108175	0.14016281544368592	0.6368880503621754	0.10522951459711476	-0.15964462253917094	0.22292396963159167	0.2426409745450405	-0.3851719948772521	0.3228853190571154	-0.3213562754642868
0.39554876395174093	0.31332266619760374	-0.22537103415553444	0.48042925951584914	0.12278940651435644	-0.20365927495415467	-0.012451796772648457	0.08020987669551936	-0.1409620010579739	-0.5942256622149824	-0.5211987736080528	0.7871692841754385	0.13162956945518128	0.2578913829279114	0.24647911005004358	0.2181387941462974	1.2815515155022925	-0.519511718768347	-0.28225276696573537	0.5926255237879141	-0.6050823922688869	0.31325633862305796	0.06163498959641321	-0.11593685649314556	-0.3557310680568285	-0.5264866937962641	1.3833885345729997	0.9273317835887681	0.06184258395858623	0.10088748962475372	0.6479788827163733	0.09817781251066003	-0.1501894881376631	0.1598161313259722	0.2630549780890087	-0.4100627465514807	0.3906965033266854	-0.26209740632540096
0.39633777738359466	0.3569426688021434	-0.19961700839063198	0.4817910791775514	0.1580069805385592	-0.185507246967412	-0.03174670777089924	0.043172688581231314	-0.18840836103108388	-0.528580475465268	-0.5933752480164218	0.833823139500223	0.16797201738211495	0.21090661810743178	0.24682386649753701	0.16421639105138533	1.2336212490999467	-0.5042091298584611	-0.26215047768557115	0.6021010689723147	-0.6184801968118115	0.403485863896183	0.02625790368721508	-0.16553675251860417	-0.29647118698508346	-0.5316293929374065	1.2615740778836457	0.9957065024952915	0.04191220673532926	0.032792928223151205	0.6398155017652501	0.10509057153057846	-0.14054589390476882	0.07065172175655283	0.2963265838878627	-0.40224898331738046	0.4415020825199413	-0.2142777683624363
0.39552585681635827	0.371750832773565	-0.1812276299257795	0.49956110694276196	0.14850760047920705	-0.2207606916682046	-0.044894478672459374	0.010545487481250157	-0.25813246984888527	-0.5136605208857543	-0.6472967206066362	0.7815428749886634	0.1738723989161933	0.17368938314099838	0.25560852346932633	0.12101762400871294	1.2225178716108276	-0.5155834572647816	-0.33438512974716783	0.6559108477618201	-0.6135563055828132	0.5026141427063107	0.008913516742421268	-0.18529605416372852	-0.27724939057152453	-0.4973625482843535	1.2188881174298978	0.9306600222668022	0.04259604600658238	0.028681023458370168	0.6407959329127692	0.10666522236784044	-0.14475875433680735	0.05609366245117148	0.3358796508909865	-0.3511716190748178	0.5383124658677787	-0.2159122603176053
0.3212401799679557	0.3872056889927578	-0.23565290332938799	0.5729953157871732	0.10897598759181289	-0.23757448389147456	-0.08177280088055768	-0.024275676272320006	-0.3035800931123112	-0.45611248350131073	-0.6945083246641796	0.7105071892030657	0.16144251342736826	0.14075953284992057	0.2487423069760503	0.0969164690934308	1.1995596480948514	-0.5014426563428543	-0.37158063249508744	0.6711875355790206	-0.6019657835254154	0.5772105344984836	-0.006748960303040469	-0.2269635546288839	-0.2620585496817984	-0.4974464846860622	1.1249246914199833	0.9451104061546218	0.08703942998484583	0.027696663498889107	0.5943547454334188	0.11403988327115004	-0.11080254939860741	-0.015155939716062689	0.31855984422439326	-0.2973893741024944	0.5679665293254219	-0.22521020897782273
0.2842026513680989	0.39978693431859563	-0.21909027070124618	0.6150650780529686	0.07809570195622172	-0.2513743122437985	-0.09296531632941463	-0.06746077521781502	-0.31859181012217047	-0.3923267382025577	-0.746515828176019	0.6958582941689504	0.1614364808999124	0.1505266942145203	0.24022717953514267	0.08055965939236927	1.2410524435920045	-0.5321878242842824	-0.40083358801344743	0.6630692646748312	-0.5658332016564208	0.6794924606079042	-0.023103982223957844	-0.2430505188921547	-0.21770710967252943	-0.5763387933908383	1.0843053052119846	0.8933485680072717	0.059083093591483615	0.001301001996351258	0.5926167043511256	0.15881629176238893	-0.1634916475281145	0.005845243073238153	0.24549780267393678	-0.2989980621659825	0.6032974387344979	-0.21429385934615225
0.2834582074190054	0.4185621260951281	-0.2328124840287901	0.629564110406706	0.04483836099588044	-0.21659968089664722	-0.12395017525925507	-0.12638132621700104	-0.2822672823054567	-0.35813158079035196	-0.8217705416303854	0.655804324591085	0.24027305629120596	0.11987039393408776	0.2562858620744664	0.07647981119523858	1.2139546954577347	-0.5026772348600141	-0.3481832413378767	0.6473850552853904	-0.5815543254963418	0.6961704463074565	0.03350703585410172	-0.21583471036453408	-0.15954875315236003	-0.6266556047049001	1.0101538812941502	0.8457384398147674	0.08294193355613343	0.041160693886467446	0.5860183262663247	0.16248915673839473	-0.20883454911878935	-0.033341015212529926	0.23408261800119085	-0.3118041238959563	0.6655420666994795	-0.2743654740156143
0.26679846569484955	0.45607759879377985	-0.2559465124605171	0.607998299581911	0.04542945839761904	-0.17468613851018702	-0.12035623060652338	-0.1254248344612938	-0.31448674813689415	-0.2619006900413686	-0.8724710827099589	0.563812906486089	0.2821362230925505	0.07699943534106471	0.2840432784848582	0.07035412974394793	1.1882969248882074	-0.440827692126295	-0.40497618397233726	0.6566232976765168	-0.6278806405097059	0.6896908728733779	0.10293604002611834	-0.24609235252324974	-0.06804738998094187	-0.5889696910928979	0.9539366232320312	0.7788999432937946	0.2179217596092055	0.04124414168550073	0.5973741293523823	0.1733894203505851	-0.14185734393678745	-0.036807697829505846	0.20677033683591048	-0.33571794109924064	0.7057112809891399	-0.27317489207368084
0.2794351284845667	0.5003550354474494	-0.29144018548547057	0.5791126295144414	0.024829617647202897	-0.13069518590963403	-0.17799051794425275	-0.12802526057305824	-0.3197291862526904	-0.2288667904632738	-0.9126514014894169	0.5471493859668433	0.2736586400311824	0.05364138725261656	0.29854124314528774	0.15730672741566507	1.1354783328914304	-0.3667410624330845	-0.48760303136945476	0.6444356242610417	-0.6219080243690527	0.6791095232024902	0.21454249678930504	-0.26618132378460657	-0.08052180510093329	-0.5281674628371592	0.888912041950148	0.6988235250920278	0.25354117092845974	0.022500678076086376	0.5942069231386333	0.2529756115277543	-0.09637453392563015	-0.05270103332922277	0.19858216300054327	-0.27135724522537885	0.7325759572411832	-0.32540581916644723
0.2549188541278735	0.5229349285075685	-0.3364846554376661	0.556326541236668	0.03487547619658825	-0.12425190122593918	-0.26424396369490005	-0.20961017051622224	-0.3485217833674644	-0.17571006722017987	-0.8488140270409428	0.4990874537316802	0.3042233610337107	0.016368679685644504	0.3100213874643651	0.1378004770947363	1.0695219241632516	-0.3403320126639039	-0.44344356544013497	0.6492151447715347	-0.6107483939680645	0.6134900996973908	0.20628783671044087	-0.2442446794615393	-0.05478105813839725	-0.5096210898213881	0.8131347537379858	0.6509753496779604	0.3576269213211838	0.040365104190818867	0.6091423183462774	0.2735912238373458	-0.13929400926112806	-0.05565188526739987	0.20436523464121575	-0.2679192684423807	0.7476238426810606	-0.3320762861811497
0.23874686284951657	0.512864310704187	-0.38107888049398797	0.5395865104079541	0.11960616587063502	-0.09371679232236987	-0.26454769286729124	-0.222284267615494	-0.3406376853542044	-0.15768610820671503	-0.8500441791346386	0.41252507259524174	0.3035644625458182	-0.029076735408633224	0.35269357733763623	0.2010010439086773	1.0719379005690666	-0.25689627488472355	-0.47838388720138436	0.6514820871271143	-0.6179444867732684	0.5347087160429113	0.2797849109400586	-0.3016649554091367	0.013319256620066017	-0.4713888242207586	0.7079877838023989	0.6042424799223627	0.4271428592578677	-0.017228807470183446	0.6435078530742583	0.3184680959882218	-0.21350982521373657	-0.06579480239448648	0.18202661828057592	-0.1974717017264903	0.7042093163305427	-0.2790041991433604
0.245868112869079	0.49288840932333083	-0.4107350582247002	0.5196164882616301	0.17522129601697237	-0.05800532691953747	-0.30616137406304605	-0.17306989885933843	-0.27313043449109	-0.14348283393381978	-0.8798396861996176	0.3326911965944913	0.25517321599519704	-0.09124643246411165	0.3484718845043029	0.23097334914463258	0.9531091566954922	-0.21272787458148934	-0.4899779530938401	0.6404389753026682	-0.6297129969161956	0.36034869612440545	0.26139811821350956	-0.3033217912613674	-0.019350930953020373	-0.42766867421603305	0.6536241379738185	0.48534030342873724	0.4578841789219455	-0.03529774434898432	0.6786019777994644	0.28032443712517024	-0.2508048949455104	-0.011688875834043572	0.1771522917519779	-0.166463253607996	0.7193777624673132	-0.31770150644805895
0.20325613515082006	0.4635329460264736	-0.3866154351655505	0.5028786095288781	0.19927607127346939	-0.020482873328117258	-0.32362146699073985	-0.10884688388987525	-0.26606624236254456	-0.14103991346212993	-0.902435410700259	0.23763809459948937	0.18985276455298183	-0.07429421488198715	0.32752137789575797	0.2792102970753881	0.938039077180792	-0.21982878682129076	-0.494709306226349	0.623055031608093	-0.6294388274750531	0.3003629307760601	0.2361455268936849	-0.2644537182736129	-0.04337605698152877	-0.4352202715484532	0.6696066648961644	0.36060219156996026	0.4445843107977077	-0.012059326272039605	0.7331814829783038	0.24042135425478234	-0.3277349005392213	0.020842796356683242	0.15107013343793843	-0.16314317816689325	0.7287455612173186	-0.3845413157161296
0.17879172443099664	0.47279962951320165	-0.3957044189643887	0.45312700738408723	0.2313143758746648	0.1052639118209248	-0.35809261773224055	-0.11963231670693557	-0.19220536800501437	-0.10855163000207238	-0.8918462964307474	0.1758301167855686	0.1691177469394381	-0.08476814896516208	0.30879434470273265	0.34982046437830255	0.8279686080887494	-0.26432925192780504	-0.4481563007369612	0.5569919763209182	-0.6152386778798327	0.21972672507152047	0.2287342219592817	-0.20889747155197158	-0.023117810405896715	-0.4140959794717042	0.6250632017940612	0.32635950052765994	0.4617543919522185	-0.06406103171244057	0.7464653625728705	0.23744373853030248	-0.33282196733633435	0.025137154234616665	0.09084351787314679	-0.15139467171371976	0.7133915828049697	-0.4356792162270596
0.21241693236774176	0.43912667819041823	-0.3398829123483094	0.3672000338402662	0.29390466630396334	0.16699899838908908	-0.34794799682469996	-0.11409722138480985	-0.1705323874315241	-0.10542424505663599	-0.8136547742026661	0.16026634385848762	0.1276121269213874	-0.05620045682966428	0.30687870182149524	0.35965391086809956	0.7516171795795517	-0.2660980466181938	-0.4208747954902399	0.5311324923761147	-0.6553922754289025	0.1400428024708551	0.2176753185302996	-0.13908624272225817	-0.011158749238829395	-0.4141855286419155	0.6157126074153851	0.18834384754149344	0.4782029169272146	-0.10248093078704275	0.7374163837116277	0.23849059196548517	-0.3484076586099215	0.04272057489645118	0.052895910614876494	-0.141148781636332	0.736389835953011	-0.41443119794229694
0.23130666626404026	0.3941708967809759	-0.3115731985576074	0.27857459859128725	0.32630841492485885	0.2642155370440243	-0.35328186497838726	-0.12922542906758142	-0.1659116116592605	-0.10530492715711048	-0.8176993995027477	0.12198840451525468	0.11054984020149983	-0.07900766299067649	0.3307045101568876	0.36522928624178624	0.6815919176517535	-0.2553431646650521	-0.3851243428379356	0.5440985613921774	-0.6458526490093138	0.033538629300176155	0.22860162006458157	-0.14044290969769518	0.04088116556083575	-0.38631239269163664	0.6182908476072415	0.16773283347403203	0.49716963721570206	-0.10090630206879096	0.7105066574460208	0.2418438630550226	-0.3018404494646111	0.04073533479691006	0.03883178870970912	-0.15853838647249668	0.795484701371082	-0.4256344196430103
0.20562987756717038	0.3915524573788865	-0.28161620779501645	0.2559266072641887	0.34833086983157224	0.30205719234815853	-0.3289451775638478	-0.12275603934198087	-0.21742924547298123	-0.10475156262163114	-0.7488079695041943	0.08727594324767421	0.08312659093355475	-0.10691087902061294	0.3277773936092865	0.37665427288986325	0.6461848162754303	-0.2974910047618908	-0.3919870555978815	0.5033290474226952	-0.6282253150396779	-0.07160034456830844	0.23979953379012872	-0.11585716320480244	0.07780861314237955	-0.3262531801791067	0.6364034436361097	0.10172555886959674	0.48522762814517273	-0.14541464978166302	0.624776978274488	0.24101057715732183	-0.270885286467556	-0.0012353904327747135	0.03139922436460241	-0.12853387816024128	0.758966440281774	-0.37765920198125114
0.22345144673104622	0.33665916698789256	-0.2325537352027308	0.2523219417531001	0.41837513236776597	0.324304402089146	-0.359051985456193	-0.12757793208977927	-0.1923004292705006	-0.136404997578383	-0.7076531411300696	0.12014555085225756	0.04602583497690961	-0.09513803955500999	0.3626006872372645	0.3388881513141119	0.5914262875148308	-0.3722364331684851	-0.310072659214195	0.5184224643652284	-0.5872357840018444	-0.07509791450678455	0.1969165658127158	-0.07228970959614664	0.10749577986614903	-0.2511863303855032	0.6585419490483903	0.031603093501020904	0.4658555140383318	-0.1987578162067038	0.4969514178887435	0.22742544676432708	-0.3265407128413497	0.013176265421249495	0.04683458728526581	-0.07914678444042603	0.7933625403938984	-0.36523216040036754
0.2146029015494199	0.3362902666747468	-0.20234236028269564	0.2897218176643898	0.45507529240102007	0.320419756716941	-0.32110886859426324	-0.18041007879560164	-0.17073732932419233	-0.1725400611481241	-0.710579593453641	0.0821371212774479	0.06283054396461481	-0.06579781427340309	0.42944204309478307	0.2639774375596117	0.5314807547579824	-0.41984948978179776	-0.26414131090942883	0.46932789605668673	-0.5842692818788574	-0.11696794247019637	0.19269843037414935	-0.06436153498145403	0.12457388639595302	-0.14443364074687265	0.6727550565450694	0.05048453453290611	0.44759302734398815	-0.20183091739942888	0.4514535501330477	0.1520698795040768	-0.3658184670996345	-0.024099947995373825	0.018367913632260768	-0.10818410654911101	0.8032948810068117	-0.32314342685612496
0.2057916468767854	0.32923003870201495	-0.13886431583021314	0.3176747160156005	0.48174052620611263	0.36718413413173473	-0.27145090897179075	-0.15685482219221053	-0.18042599089063457	-0.22843529925925626	-0.7217767500142777	0.07258107334203905	0.10225490131878785	-0.06703743269155675	0.4563817194502463	0.2847978655098566	0.4518872907202294	-0.467793180958758	-0.2954528124649859	0.45013302657955867	-0.5505277066423553	-0.23995627111321394	0.187185904171229	-0.059580052380419544	0.19172178566182946	-0.04828538553040211	0.6619883629270852	-0.025626394231414957	0.41363991655180793	-0.20410113734125268	0.4021189056711134	0.12162165501894746	-0.33498964172938994	-0.06395260642931755	-0.012819860287337264	-0.07032051873279668	0.7628409260293869	-0.29974034815085204
0.1881582319741541	0.3514387130101949	-0.052021578272693735	0.30786635773975496	0.4848609151742065	0.40368095351535144	-0.2593535895197617	-0.11554559813348901	-0.14542588918775617	-0.253048833223524	-0.6510427349275616	0.0490592155319439	0.09077366892076802	-0.05680151291363948	0.4930008215913528	0.23663163008740615	0.3652608194896193	-0.5724793541943997	-0.27231084271101524	0.42234596581909034	-0.5391809406667568	-0.3007525354861871	0.16911583074502032	0.029854559057734494	0.23455563131841078	-0.009970114737383195	0.638739655363072	-0.06256091664430538	0.42539862849808385	-0.22441668341152704	0.2735187254178865	0.0942344617650883	-0.23527310753871739	-0.07131159945021552	0.04112246713294905	-0.05067474327945802	0.7550865694200019	-0.27603971195766436
0.16488213839003746	0.37969761741839775	0.005381788448871924	0.3394084665058294	0.46622350862615336	0.42905025322944335	-0.20702080618242627	-0.09321240701984088	-0.16703737928978718	-0.30245494563092684	-0.5704045337168101	0.02380368610985012	0.12495433571027585	-0.006928557684871278	0.5239098498766038	0.1629943799962679	0.3725580543479978	-0.6752031736426496	-0.18002975487630363	0.3518421035091387	-0.5107337810132799	-0.37880217728910553	0.21990868205145833	0.08039889166382813	0.32781014323515867	0.009117252624352559	0.5658886878103179	-0.051922309911181116	0.42726411735545067	-0.21116595994991352	0.16593389082217935	0.13797110676672125	-0.2408962066374604	-0.11480905869458605	0.0543176279944468	-0.055832367120670724	0.7139848195772953	-0.2745039532728838
0.16424509535733492	0.40277198244954066	0.0705197271856847	0.2945944009863738	0.4340432305916157	0.4302635173918989	-0.19523162043988407	-0.14355930580874396	-0.1709275111326121	-0.31054296017239225	-0.4790992320093664	-0.009756757333939676	0.15885510543330508	0.020822253101608956	0.6093532716792887	0.08196708651540034	0.35751084506520914	-0.7444186563542278	-0.19443179845190922	0.2937099922657777	-0.47142390661164396	-0.4389576813457393	0.2741628389008143	0.09086277641487173	0.3643045651080642	0.07690903598465917	0.5348933180953512	0.001290732942733877	0.4843707392674639	-0.2076364999893765	0.06215040087392939	0.21439535605115934	-0.2140213008411025	-0.14161013132050795	0.0501400295602485	-0.05310812158950147	0.7017432176123755	-0.2424749758991131
0.1630601178967671	0.4293096027050951	0.10543946843885248	0.24452650739298704	0.430880744849682	0.4283341577593368	-0.172376748901167	-0.19002658024760027	-0.19351951936140843	-0.3504987084827029	-0.42666668252285744	-0.030221528741181454	0.17765513645765757	0.02360650956748872	0.6830812214441478	-0.013305938904625208	0.3454913902597201	-0.735164572522665	-0.16040846885775886	0.30514124092423023	-0.4623223591613142	-0.5676769073899328	0.2906616360370277	0.05925248176703417	0.39264747506733855	0.12238445177586998	0.4715747366008827	0.03206105760210929	0.4832746577138737	-0.19338856954235514	-0.021805359870332625	0.20970576059613028	-0.23111474100798	-0.17384548618039125	0.04692297157174305	-0.10400053221863134	0.7168068363146693	-0.1888106614628045
0.15794851739190277	0.4255660849317451	0.1557692543728048	0.21099425264720387	0.44852241136814885	0.47913487631263924	-0.2110227528261149	-0.18283535510575247	-0.1863047229997434	-0.3304073132490518	-0.4186267329405674	-0.063386941094662	0.22435697013373407	0.013321471142200354	0.7850238880861647	-0.05264367529105348	0.31426392806545667	-0.770221841445655	-0.11564609109892454	0.2308075997600238	-0.4009991645885974	-0.633089548665057	0.31236328695315063	0.025874436745047448	0.4485480685335558	0.21477668057881272	0.44975562131608093	0.08233331397825724	0.514451408760759	-0.227706910916302	-0.11221486974276271	0.25806974363227175	-0.24968038751328986	-0.20963140661607205	0.1331032812092801	-0.13219271906594263	0.7380107919025065	-0.16938130147025918
0.1197109827933541	0.4195691968269665	0.20451088926599442	0.19486651216481468	0.44055392313654335	0.48249254444009615	-0.22560947636476011	-0.16079564186163656	-0.18242899557648545	-0.3055906393531724	-0.3885692076869386	-0.05249284799561351	0.2467108007220848	0.006681590081967045	0.8313465275080913	-0.1505340038751594	0.2737669800904706	-0.7880321388490603	-0.09952801865492136	0.15031146852780525	-0.3851814612322666	-0.7144509342258866	0.3324712676436053	0.05141264879120642	0.45295239259937536	0.29501069608171643	0.3931783529645433	0.1104834106403029	0.4882409271195597	-0.25029175101662215	-0.14470769612015807	0.2325610879547631	-0.2201900413748819	-0.21390494602783802	0.1545514652420769	-0.10274951335444768	0.6692530375916547	-0.1535645684590146
0.1494595185996376	0.40596056086172005	0.23571961843218242	0.19495730014226118	0.4677594447296335	0.5438777795466602	-0.2132654459178763	-0.15215788765119334	-0.17981961224879514	-0.24059046004872964	-0.3620881206710894	-0.09837224172567893	0.23295441025831556	0.04412888197343638	0.8611010608933022	-0.22652075280570577	0.24511960623150303	-0.82936389721348	-0.110360411036866	0.18340271420620266	-0.34737317370729087	-0.7231044331896794	0.3271873393035585	-0.024764316579187075	0.42203130439753717	0.35440752537310727	0.35638988525842025	0.13393309650715182	0.46513126379394276	-0.2433380378213772	-0.15941549919152403	0.25253002521088785	-0.18734436567045348	-0.27786197084706277	0.15470735080365916	-0.12020523515541207	0.6302144228570798	-0.11986384347434316
0.17091882890831517	0.4354223679920245	0.25426813097811035	0.13509761750742874	0.45526339802878846	0.5957166208402119	-0.2115259584923619	-0.1048243516103317	-0.2028669997033326	-0.2253694572304144	-0.33106323824617484	-0.11721322918146213	0.2569095462670862	-0.02161561088106434	0.8832206905164636	-0.268353511146237	0.2561774076089366	-0.8503693499570433	-0.15389273644639725	0.1089848146358896	-0.3184357760201436	-0.7960339988043402	0.4078005536259142	-0.03872944130531535	0.42444497512515705	0.3379781610738588	0.2950297691412025	0.18668962668124653	0.43982797702691584	-0.25965028857848543	-0.13439309938621208	0.26650866869175494	-0.19646738088643848	-0.34781999118865103	0.084566117366601	-0.13982467711350538	0.5255657778295463	-0.12736274472874504
0.17244953864744367	0.4349597633650305	0.3274050027793332	0.08067349126219617	0.3707284629388026	0.6376732368005825	-0.20190417277553604	-0.07083689172733852	-0.19864792742874954	-0.1418648977083157	-0.33966308341438706	-0.16518034513483165	0.23417102760833775	-0.006274392312405582	0.8424348280241498	-0.2534752325435564	0.2954684154614845	-0.8871618852861779	-0.15457011961864417	0.15191095809624106	-0.24152530089081972	-0.820991806942693	0.419796502561692	-0.08146341873509791	0.38620615332182673	0.3128115263328237	0.2660516559059258	0.2335209587402339	0.40051755960688507	-0.27538604351452717	-0.14374868959992282	0.24025377947983376	-0.1398608750803058	-0.35303669662209647	0.054455299983936986	-0.13538947892475514	0.44186821931922526	-0.18083924344318322
0.2253257042975881	0.41258703489560666	0.2982283715261265	0.03945995846777787	0.3072801054389138	0.675565256048172	-0.2272273714211659	-0.02319536669759066	-0.16446756365782136	-0.09535072269886698	-0.30742550382945755	-0.21897149607162153	0.22289420938687615	-0.029609833075321	0.8123151370689297	-0.27456441678460314	0.35519385542268195	-0.8722681065380617	-0.08951876414512427	0.12457342654201184	-0.19827298120639214	-0.7903356467829294	0.4378627569587456	-0.12249984195144911	0.34344225755531665	0.29785209507941934	0.2531525213212683	0.3260189169017321	0.38664992360463735	-0.2680257393095635	-0.15027938418284964	0.25216581930084736	-0.15520823455818195	-0.3518624351644172	-0.017333810763133915	-0.16511870407035276	0.4429053862943423	-0.17582061647546648
0.24591017152334818	0.36436368702799554	0.30152587600715347	0.025475715086221828	0.24592914770002688	0.7091998504654279	-0.24116948263709861	-0.009600878817913189	-0.16999844582965123	-0.07575151621609824	-0.3268525861047172	-0.2580362451765056	0.24934511288872993	0.01463630821566544	0.8094442451140607	-0.2590748714441458	0.39671135431019	-0.8401865313516618	-0.023976713933877614	0.12186849298858311	-0.15348568835200974	-0.7532767784965835	0.47207061694151087	-0.16160164062648777	0.2677922301697994	0.27512131385039845	0.26157873668486414	0.39624578794660714	0.36404483093424583	-0.21560900548836354	-0.12127658378922465	0.2186724818160204	-0.18375874001677392	-0.3474132615939402	-0.1421239720632621	-0.20286095230452122	0.47397633326583993	-0.17360031214442517
0.2679340387338768	0.3414122171558923	0.30476003697227705	-0.013559496647480278	0.21395751925260495	0.7238738760889392	-0.27651231140993376	-0.02796974490355289	-0.1339139916723972	-0.030630442897836462	-0.3375444557780048	-0.27449954898908036	0.2297394596943665	-0.017002026400272693	0.7869312448636042	-0.1941101488656219	0.42760108550652065	-0.7893791645397925	-0.04294012725181733	0.16103682647460646	-0.08616741728598568	-0.7593578165566537	0.4841688993056105	-0.1593073043473483	0.24167011071851588	0.2761316121809915	0.3112758358190608	0.4207688245752109	0.3756188231893013	-0.18604105449383246	-0.1325705175388911	0.22485153701094704	-0.20429704046196692	-0.3212668489426419	-0.22562723660546075	-0.19393197410943414	0.43277495685115114	-0.15690875760449147
0.290354720072247	0.33754616228354817	0.2458363904271555	-0.003181061482833353	0.1753678010442063	0.7328574231762761	-0.2848938915641655	0.01020106809324298	-0.06604324162605255	-0.02985366887987806	-0.3545139955859125	-0.24421007983963214	0.2428027809118559	-0.008932505877309376	0.7719594762833186	-0.12481699883732637	0.33400306213961667	-0.7898669629358409	-0.009478520713718411	0.1921439756738205	-0.06060408523922793	-0.7782824256972255	0.5024762373079177	-0.15093515048607914	0.232883375253312	0.2384440402510216	0.34192137379213144	0.4872027491005233	0.36253737574540723	-0.1310527743164034	-0.13866750336639902	0.20594907160333165	-0.2084874402470865	-0.3164644205243882	-0.3071609853468963	-0.15460658090696555	0.38596575698676294	-0.18967183582593225
0.3155880150910425	0.30788348346784444	0.22700133020962338	0.00463861728577364	0.12446986662041756	0.6938215816146048	-0.31068848951402595	0.057515649668730996	-0.025363994977374495	0.016593127746470822	-0.35724399899580944	-0.24828695945377105	0.22549207206638	0.019307280446204313	0.7268268825844588	-0.09926957147291267	0.3487682975188869	-0.7489935313629108	0.007373298487270139	0.11083207188279612	-0.012645004680455162	-0.7064468875761993	0.5235928436987055	-0.05107663858058532	0.23131644354350245	0.1642265298948865	0.36914393440355253	0.5927346617400449	0.3665219480529274	-0.10293549560078194	-0.11671479209779553	0.21238979669854455	-0.23860701604242732	-0.2843500708196159	-0.2940315979615544	-0.19204625082582832	0.3466605653806699	-0.23099222866910973
0.32301013947991614	0.3554894463023905	0.2120191577323566	-0.019089097726115417	0.08062291252955298	0.6503560964189534	-0.2946483562990421	0.030695899880065557	0.012247663559575673	0.0028612219755931173	-0.3418412606391	-0.2902105297062197	0.23487901032047143	0.046096064878234796	0.662085976987624	-0.09957524547450161	0.3848918857128268	-0.7271020516677839	0.02421102679207409	0.13150400536518583	0.03911773660021271	-0.7157879407621142	0.516159700538755	-0.006417416743514298	0.20859011023670854	0.055984735779084915	0.46003754103961025	0.6465190863137067	0.32856103808548986	0.0348731626419304	-0.0241801220462718	0.169981988781876	-0.2708181236824733	-0.25534540249004556	-0.42693414888705333	-0.18202160689784114	0.2748832007601783	-0.23080353674289017
0.3472545870508331	0.3653845341200776	0.16032875768425892	-0.006866666751705147	0.06469189748311757	0.6103712234525542	-0.2816366006553596	0.026205058695364308	0.03583863508066111	-0.012822241563090142	-0.31396027283891054	-0.31107560222501385	0.22205494544908005	0.10562483790355452	0.6044961330746157	-0.05916323853216547	0.3638413985844012	-0.689385819908994	0.06893030298610836	0.11217154182247224	0.048333831849076775	-0.695837755264049	0.5535343278746139	-0.008511258106095033	0.17115955162588473	0.011901669265452873	0.5712179096639428	0.6919801205425837	0.38130982122472795	0.09971938247283509	0.026761407629384774	0.19385014777030402	-0.2647275627209383	-0.2655556338201335	-0.5451805358522563	-0.18088922708227506	0.23969048009699828	-0.2510373704946963
0.3249892006064124	0.4004569004693102	0.1274739299889876	-0.04427849346136885	0.01595823249086336	0.5560124594550089	-0.32171564217801196	0.024897575546400853	0.0761645476402751	-0.014538003974150343	-0.27570348127827377	-0.3150192980386806	0.20630376193926575	0.1336453630469122	0.5597453639871707	-0.010730220407225597	0.3388000749512819	-0.6504933785792787	0.16054803478504623	0.041869152590081296	0.08059139033024511	-0.7056843202226649	0.5283886339003064	0.02671404705901013	0.13788746996482	-0.05977644603170236	0.638821659665689	0.754135885705532	0.4707411553697045	0.20826723780572726	0.08164293135163483	0.15953803953029524	-0.28360360952251806	-0.23934900918963492	-0.5715548113240095	-0.16362715329537236	0.1973499710538361	-0.2691933252350672
0.3025019534703926	0.3881983567592762	0.09902251066606656	-0.039305732929113636	-0.0762576487711573	0.5409235514107888	-0.3368649293065865	-0.037572403772777416	0.11668898135711232	-0.012840888004068879	-0.28487929610607055	-0.32315707080084327	0.20363561471980818	0.24402925510577272	0.4776072085335207	0.0176518370225128	0.3166564893488118	-0.5849821190008739	0.2350772075751495	-0.03626493613118697	0.10951553640932746	-0.7079937192031116	0.5108812701818587	0.001598996280392101	0.04404803341067649	-0.07860996318158424	0.7532687308619855	0.7951124579191564	0.5563856036592331	0.3303566917854381	0.11810978436350181	0.1429993048607271	-0.16965474058874935	-0.25204873850916326	-0.5906623696111655	-0.1354015720456359	0.17500037522566167	-0.2530599769770685
0.31939137376204	0.3952294028383182	0.038356602886856335	-0.05139711268648817	-0.029948235181687165	0.49964511237123477	-0.38535548519830715	-0.04165037033039161	0.0955916440693045	-0.0481568800850732	-0.22251750004377224	-0.33492035357521305	0.22007507604178406	0.26983157635751065	0.3986830537448543	0.00954625177604467	0.258830075111932	-0.5482037235408388	0.3059162870770555	-0.13222513729964266	0.11028265954496153	-0.6702486196775598	0.4782963202362273	0.05280472124195142	0.04435695054378479	-0.11173193062288614	0.8096778651230851	0.8322253704237241	0.6297949512801135	0.363387552831429	0.17933460079225574	0.14933442701701366	-0.15459776237921125	-0.24283944415377215	-0.6475755419870273	-0.1385369573399941	0.19898301574175853	-0.19800216889430192
0.2539887166509003	0.4232381754503927	0.04329879708188271	-0.05635841759289254	0.034285653620900435	0.46765149817583884	-0.36935151647279874	-0.04525122461565745	0.1264943108183925	-0.04680766999044707	-0.185810400215656	-0.3722866784695985	0.18341521340712802	0.30092424781661875	0.3742703426925671	0.01762832810290769	0.3060390884847039	-0.5272558704479509	0.3229496939356641	-0.1826068124408125	0.1598373235562492	-0.6473803307587975	0.5205366744840889	0.09541968635741935	0.07188646449189949	-0.1453081496241919	0.8278832669386087	0.9053068362734216	0.7652780890795898	0.33669721990539475	0.21209211800733024	0.10266681589778152	-0.11860131645313687	-0.2597786663817696	-0.6192178313992541	-0.18806812781693905	0.24838519838140924	-0.19374291064712118
0.23632805910734161	0.45408164678040236	-0.013988763267764182	-0.06819151726716546	0.029576959795813658	0.40912989002978	-0.3718622339655603	-0.071828557227178	0.16526091136926005	-0.04931123970215802	-0.15726004052114356	-0.3858331688506275	0.1915823807133696	0.2919077094147913	0.36107907881996537	-0.013215037748817831	0.29441549855630395	-0.4828123657183355	0.3442388447367356	-0.2520118120722816	0.1669906171385463	-0.7020103966613125	0.5365979858685611	0.10202616820145553	0.09653550561927807	-0.10837957707137266	0.8682332154752193	0.9498219516556257	0.8584234937938418	0.3013299940949061	0.24852198681996024	0.1308839052855194	-0.06914687178442613	-0.2792351561780333	-0.6212316897768613	-0.16677830707087637	0.21813225168741007	-0.21766291220423625
0.18107918330407236	0.47773921106178746	-0.07995019429272948	-0.09003452947894083	0.008130047578762473	0.37088392118386376	-0.35382394703299497	-0.055997417242173664	0.13930899817951276	-0.06064158048870798	-0.13679035499151887	-0.4477187637138302	0.19725977236239928	0.39170067697063227	0.36609534855111103	-0.011776872336099642	0.23894036919583858	-0.45304252369028514	0.40137787508382505	-0.2599824318346054	0.17273750673502947	-0.7110708980897833	0.5641613263003429	0.0935418381225693	0.15173488563375703	-0.13754530809537635	0.8542145817052356	0.9845244152056305	0.8733857510154467	0.27555828139208155	0.2629291059342584	0.12721939676025287	-0.01946901476397977	-0.35067643702036627	-0.6259099258652254	-0.11509749873115833	0.2630090305831668	-0.24051034912810104
0.13185181008736988	0.4590068611696713	-0.12429198449549558	-0.15287020849510966	-0.0017706734006849051	0.33247927895463925	-0.39949435575528836	-0.04281358522325252	0.06711815720969677	-0.05153035940594995	-0.1304220119782923	-0.5110822467311704	0.19710443223718563	0.4179788545391718	0.3262050372515496	-0.06316587298890035	0.3091831701399358	-0.36211168012517636	0.4447648283517225	-0.3103233526082054	0.13285559777905914	-0.7109663824393164	0.6000315872099682	0.0876251734911067	0.187901890557515	-0.1634497654931239	0.8631150515637083	0.96302972562749	0.927214577209902	0.21756321845305884	0.31587014874680996	0.1058019252644364	0.0058969227344396885	-0.36915070437600866	-0.5993022932078051	-0.06964563564378574	0.29804062904900075	-0.2245154336143754
0.08644230035800468	0.48544073352710787	-0.12128996790254384	-0.18844644970984947	-0.0009845000992567215	0.30812762208173294	-0.3616355818383063	-0.04511568609083448	-0.020344529965599788	-0.05297430887893425	-0.09774385174347705	-0.5382320070108156	0.2098889245422984	0.46351951917591905	0.31685371272622087	-0.03536524512445524	0.3345830342799566	-0.313418705907746	0.5057757309237635	-0.2629249046883767	0.08742749268681618	-0.7349617998843045	0.6255608157594215	0.0017771041272639115	0.24538327028098408	-0.13455701911905396	0.8971460261584875	0.8847710148092955	0.9322907493556102	0.22892843831680035	0.35467279503119126	0.07015051264678274	0.08036503744245971	-0.38500819166262706	-0.6027500295195636	0.04869267892325492	0.3223173927133391	-0.18192385682904172
0.04870677965416485	0.4567720293970875	-0.1541757877575472	-0.17424813943790002	-0.05351219415514767	0.3303943087567426	-0.37941476290074955	-0.01668311602608575	-0.08743110854806294	-0.012185354497942752	-0.0972804005995219	-0.5096195402072692	0.2857483133518651	0.47086391222217505	0.27341093890805634	0.004912789999485595	0.335853969351125	-0.2297458950742442	0.5079056240778413	-0.24065555383733517	0.04624545600823819	-0.758651793493005	0.6780872816540474	-0.026936601004375126	0.29012820381513255	-0.07011554830353059	0.8282957484632567	0.8960628876310661	0.9638536329158948	0.12652259561856202	0.367503653171873	0.10067229376517184	0.1191368511589985	-0.41936510049851544	-0.5741306115740425	0.0896068025877654	0.40654967306594053	-0.2093979544141928
0.021945962767963994	0.480673880144362	-0.20157594715658664	-0.20765281298332355	-0.07930577711367322	0.3206281254003446	-0.3473948114837375	-0.02807776975699674	-0.18209422718375395	-0.008493484782017223	-0.08133189889614748	-0.5388422490104979	0.36192672418675637	0.4769913041349853	0.25366725175201477	0.03904216878230871	0.3494297971686386	-0.13793128260256818	0.5179338789815872	-0.21622722942302874	0.0037240268269127853	-0.7503273203807466	0.6655375261961273	-0.02541915041101208	0.3530032820999118	-0.02313846181184831	0.7684009200626978	0.8634959532853707	0.9346594114794108	0.05918694623228197	0.41047018340246383	0.038312286327292555	0.0998889140364008	-0.45516728281815483	-0.5210319238898828	0.03074926711354149	0.48961149800766696	-0.20188771404470401
-0.040618372754353524	0.4705252052511112	-0.23691815572521727	-0.2238580765330928	-0.1477012034840851	0.3217196317637422	-0.32367260077676896	-0.026907927631955143	-0.22527344976455893	-0.0163836151762713	-0.13008610699064432	-0.5737586755354259	0.4097059387823524	0.5022784542336758	0.26451588353185435	0.04901830942209458	0.36919416561698243	-0.05347108151049701	0.4660754279196556	-0.19575035901353716	-0.049490980437837395	-0.7705995199208835	0.7470860597768061	-0.025588217634702055	0.4502430417226838	0.017554109837031512	0.6715286743832865	0.8480336321974171	0.9675692897102841	-0.04068569443125429	0.4240334737241228	0.04840111746422339	0.1164784366369855	-0.4647319208423014	-0.598324104578067	0.02542710832704715	0.6478963504441799	-0.18847845618991516
-0.0854488131753555	0.48233044494382665	-0.2323716702195489	-0.24712299568763685	-0.15081754786018314	0.28414457103823815	-0.2929476270486636	0.02083464331068024	-0.3178551396523063	0.005494360298683778	-0.10353982827873232	-0.5916355137071562	0.44852418480709666	0.48133511749160734	0.25882459862381313	0.005034572007714289	0.37421017259348055	-0.018920609333346147	0.4479698122528963	-0.07928517182893582	-0.06369500954851663	-0.8053661880047078	0.8304531015349678	-0.02561459854477526	0.4906950428358977	0.009357937067175226	0.6024926170394217	0.8714379768218734	0.880192708774737	-0.13115989073527484	0.436064267071806	0.025442197433193103	0.06598043165110566	-0.44718524343649985	-0.5650041715627974	-0.019704603217077215	0.6878798756483369	-0.11636197337388002
-0.13793552716330618	0.4662501473405502	-0.2129306245859282	-0.2966584074137192	-0.22750087517298967	0.2933219815618799	-0.22456476307260315	0.020717174651379372	-0.3584408267308167	0.04527042647981601	-0.08578741635570244	-0.5881533306325444	0.4770222310789215	0.5159906536589925	0.25878808760850264	-0.047064444454551636	0.39545484809235776	0.0649084768503588	0.4104569136624079	-0.02014545205966619	-0.09535063057856669	-0.8405195639952605	0.8846074079161333	-0.05888074262820536	0.5366370201035515	0.023190605043543516	0.5486955848586476	0.8510933454029695	0.8543962696554871	-0.10677843456781475	0.4003051519407023	0.026892097511787248	0.0447052202513597	-0.46244993332635065	-0.5772049763887322	-0.022620494415495365	0.7179128964233337	-0.09284901650633512
-0.17317716822785303	0.4727448194717704	-0.20825681409445465	-0.29185923341816156	-0.3179782147038841	0.25344277581560254	-0.1800044202899988	0.03303200600610547	-0.4228597522554047	0.0715353781417158	-0.108918504600988	-0.5258796505229302	0.47248440726397634	0.5790281134847021	0.23882706507755586	-0.10746901709672216	0.32217705738421476	0.13583477537144514	0.39361880917530817	-0.0064878319544508485	-0.1265157889714193	-0.9015248199796797	0.9464539247880349	-0.08851448658664565	0.5349912678012528	0.02005408795356551	0.5164652964009913	0.8019235149457463	0.7322552993166141	-0.07506803945688764	0.4483324742970155	0.034150413774038275	0.016404931569271624	-0.5131816642647413	-0.625015266588648	-0.017703679125104253	0.6784451451955897	-0.08258229382915408
-0.1937753736627064	0.47685567999706874	-0.18005390443589558	-0.3139873507321782	-0.35470448574261126	0.26745559943200115	-0.1606588001976657	0.05030834767548259	-0.48865037765763575	0.08998540350085218	-0.09111435357911268	-0.47662983565413075	0.44885316609781734	0.5722244139673297	0.1677048993628882	-0.15293480324041675	0.29168820633362935	0.15198629818471676	0.33701710741875013	0.07129271185452171	-0.13209259244280755	-0.8780334061068679	0.9650935183269407	-0.0681292106783227	0.5511150898965855	0.04610409464363741	0.4446930668293939	0.7378140893396438	0.6599306602670384	0.009794529626977555	0.5048196745990258	-0.004282914686800449	-0.01579578022468988	-0.4803585800434056	-0.6409505940824681	-0.0485366584308566	0.6775755688271984	-0.07062098565816956
-0.1623543285469748	0.4844148646428912	-0.12344434742054436	-0.307889958176383	-0.3816097078442333	0.27605295105571587	-0.1250460337209356	0.04091104871012487	-0.5612412919953461	0.1301012406852622	-0.056705058762843	-0.4186420719845641	0.34634028055826066	0.5368355638820085	0.10393151196333553	-0.15583091638635035	0.3116724400131266	0.22596511814801415	0.28936871009020526	0.07036902686723462	-0.15059594142144256	-0.8387228076654418	0.9699182604703402	-0.1046499102877287	0.5830828884805762	0.09799360369232381	0.42229248144866977	0.7092894555506728	0.6461001746640814	0.054987820577969714	0.6112045277796457	-0.07820016666569232	-0.003177091520541138	-0.4574883616248483	-0.6027271313036493	-0.15407199382814724	0.6734802163010336	-0.010297270529786956
-0.15813203799051445	0.5352931292797038	-0.10386032920717655	-0.30377240820281365	-0.38619706390942843	0.33189268460509086	-0.017963239574892664	0.019229729206321274	-0.5231296183152294	0.17880575418209146	-0.008665003421572632	-0.37861989893654685	0.33499139754000623	0.5346724312362061	0.07988024810839986	-0.13059111339315316	0.33571428773460554	0.21669174775170194	0.29936967583753965	0.0993183651454086	-0.11948806713710662	-0.8295544037502351	0.9718642272679622	-0.08166812312731042	0.6205974275886563	0.13888512247206222	0.3937689825778862	0.6774683995121699	0.5192543599251718	0.05535587050990963	0.6767817496077569	-0.1479111029351154	0.0112391092138466	-0.44998813431613705	-0.5960931775751973	-0.26969369022457357	0.6957985808192606	0.09838763216113645
-0.1472570303069187	0.5265712341518617	-0.11777353001342783	-0.2828173736391308	-0.42761570366268986	0.31995815553755275	0.01531098039989573	0.04056670392692111	-0.544477501611428	0.1670209136427195	-0.021821697441220138	-0.3507880126854407	0.32417841252150037	0.47865625398716577	0.0920190345477669	-0.13132641551263824	0.3134150025035449	0.2015690764865591	0.257315938131736	0.07152683948514056	-0.08727481680617324	-0.8227022783266438	0.9582678922905389	-0.07863500666650106	0.5975996507878286	0.10387114179346875	0.4116466022533083	0.6272301661648162	0.5122900763305933	0.04738423305321422	0.7113170019889308	-0.10589935105002098	0.000871219526106902	-0.4423529647551983	-0.6007781444736475	-0.3268999614188831	0.6714222428529146	0.0947177564768387
-0.12985059794312132	0.5020797480250303	-0.09235682242595171	-0.2727531159173106	-0.42250034949946363	0.28615737089146676	0.046505829795143575	0.06875753504003987	-0.5570810723458408	0.15353973004273758	-0.015206646524807082	-0.3569852489640606	0.1788639817149721	0.47499237337453115	0.12097814938513696	-0.19019483988704267	0.3081170481727197	0.19018220197800276	0.26278358840968197	-0.00883671516790054	-0.0640756410612356	-0.7767638132959377	0.9485005017568822	-0.09319219930440756	0.5964642333814824	0.09779468207405087	0.4084221735634193	0.5718805454906308	0.49384806923845825	0.08672576156430631	0.7794139839010368	-0.15251890947331934	0.02489888570960986	-0.43143681190062644	-0.5672972239427513	-0.39218591277327125	0.6483257090847412	0.1341709628837085
-0.1383266934450778	0.5122458783454883	-0.06281219804049279	-0.2599124639533671	-0.4330717757231183	0.28353715168337656	0.049153630843051625	0.1389687968654046	-0.5455041869896613	0.17645746198302406	-0.0020857361980022283	-0.35261102108015663	0.08119217402655124	0.49367218899441817	0.14771499993801349	-0.18377974912372644	0.26428572405343603	0.1268298457850411	0.2435081350649187	-0.03429782395401158	-0.05238553796757204	-0.7600480564340968	0.976891176328459	-0.08872785882830947	0.5420740158185037	0.05995837177874462	0.3959887134047083	0.49710909824083327	0.5283840925817596	0.1414290923919129	0.7981348334001546	-0.12176031672267125	0.0740159711244335	-0.4109264962290185	-0.5497355981160532	-0.2987815584169309	0.6328979124004699	0.2003438511611205
-0.12974342473185302	0.48700658381409967	-0.009192669399180078	-0.2618911923974187	-0.41899595357697317	0.2625272988349671	0.07405295627806699	0.16345869667396382	-0.5787534996631614	0.16046507619030814	0.013435885575988935	-0.28169483688506564	0.0018216100881295549	0.4553227950999248	0.09774814747559947	-0.20469026557576947	0.2868982897415142	0.11789604895008339	0.24679872275440937	-0.03833745309881622	-0.06432927969820161	-0.7580569671435549	0.9392315642874791	-0.10245304344233783	0.5192215831067825	0.041815352717688534	0.42661626849358625	0.4505925169255699	0.48258277401525945	0.18450991562033658	0.834835830616619	-0.14187738541613198	0.06009621418590999	-0.37097166341338184	-0.45138492979892125	-0.2728408919997918	0.5903253246691623	0.21122682457266423
-0.13195586842917584	0.43720284842165713	0.019161373334040527	-0.2943041382242768	-0.4240438061594892	0.23855772850438658	0.11847652198424934	0.19033806248544954	-0.5454045020833262	0.17138078969135193	-0.004536018362283808	-0.26306442977605743	-0.07929330036440022	0.4580279060080866	0.07704740940361222	-0.1510952691725701	0.2963310277636197	0.1344524270958365	0.22174991682017522	-0.09071563470923044	-0.06332009521646835	-0.7127032605622982	0.8784988323893346	-0.10652258557021299	0.5318506193100138	0.05454855588201404	0.3955811013630161	0.3588428032435508	0.4420167033130145	0.24100869355146215	0.9009499658180424	-0.17260647604648663	0.08263283507206148	-0.3492582705511902	-0.48008941172230407	-0.2730618088158341	0.6521017704697929	0.20041321838622847
-0.11879071039795057	0.45104988971654886	0.037040698715533095	-0.2719373191868856	-0.40670317284532465	0.17709130715235682	0.12582371893064176	0.23644571268912923	-0.5609207689610308	0.1501315857321029	-0.016730468707904907	-0.23331196256118045	-0.16337147375560773	0.4367981334555858	0.09945521525476197	-0.0531046939115287	0.2688876218014514	0.1387183009988352	0.23644716785883485	-0.11398452632169384	-0.04740693536135973	-0.7471095480994496	0.8462015511104919	-0.07715178931844467	0.5257405323014526	0.035840050394249756	0.40101381295214356	0.23672474955191017	0.40517714119919157	0.2499637650558591	0.9551276447331333	-0.18187654884495238	0.07296902513306594	-0.3057460372864411	-0.4598532311999973	-0.2906311111050467	0.6679457929634555	0.19753598707394468
-0.10266167341401289	0.48378221730039483	0.058847295501579897	-0.28400600671117227	-0.39529137028464323	0.1924712044732994	0.13012212682268773	0.2261599382983422	-0.5309042506434358	0.15431269748155235	0.005141814598285922	-0.23587940004461516	-0.24610306087473952	0.38500711098163776	0.08885604380160925	-0.008041287596738847	0.26557579982726415	0.1160609214791386	0.18792927297209505	-0.1329405678665085	-0.04302955555868064	-0.7500234179748119	0.8109809981022241	-0.05855001433458111	0.5175444095576388	0.043663484310318454	0.3808726300511929	0.11106463070981443	0.3746147376566723	0.2409144820280033	0.9385935321328563	-0.1809513792392654	0.14043086218202908	-0.2457915282289767	-0.4339007755963067	-0.26104671359663284	0.7510722366615372	0.18939815182657455
-0.08262316717171819	0.48692260978198193	0.10314174420127313	-0.2888207976862779	-0.3676737772212638	0.16841837725974937	0.1586714255995179	0.20741853262592197	-0.48212952260627856	0.16690435889455094	-0.031108145047682757	-0.23580776965126496	-0.32135339838787047	0.3730950820967988	0.15679552771572666	0.08835851743765112	0.23831014702190362	0.10692179099104862	0.2564673920146573	-0.1886084743866875	-0.014702660884412822	-0.8065703538262083	0.7720238265668147	-0.11567575430318403	0.5299371194139721	0.004794297047485016	0.42531127762084375	0.07864097833743997	0.32123871578674834	0.20637429219193684	0.91290794851136	-0.22074781492480205	0.2019475087236664	-0.27770748062467776	-0.35386423901960373	-0.2837798048475058	0.7684920551532152	0.16604668997999977
-0.09707414643137477	0.48815550003287556	0.07060378648563793	-0.3211460503639539	-0.3321611222381222	0.1414877845139874	0.15539864438032822	0.21896910071393294	-0.4235345568299761	0.1359620876030712	-0.029568043819514223	-0.26014677843318484	-0.3127420417412651	0.3464214257190293	0.1773643875262428	0.13283864714067323	0.1593647993130034	0.11279931742233362	0.2792435085455144	-0.24511323685514422	-0.03423227442204814	-0.8374958865377637	0.7458650180194917	-0.06156334625983149	0.4988605433732376	-0.0015580557564539548	0.4594219880890611	0.0019790930686466256	0.2524092482407525	0.20093733822879029	0.8654207201440502	-0.18795464371154985	0.1682037162081687	-0.24614316386271792	-0.4341617264110006	-0.2337956956176682	0.8373309585999562	0.14415993506824007
-0.08508691383305585	0.48101435048991154	0.089051218764477	-0.2774035572277677	-0.3486143573940238	0.11544498838260324	0.16706041903626567	0.24990105775981428	-0.4335497877303044	0.09295732736764259	-0.06226724059368598	-0.2673402471795787	-0.36051396237027367	0.2524327147084771	0.1566353060004869	0.05846370456632279	0.05089630842235391	0.1419179453411145	0.22492584542093538	-0.3048729256442648	-0.054736330359563226	-0.8798636206746655	0.7118256209699122	-0.06659693860148283	0.43204152370667764	0.014751424910081032	0.44653313783359916	-0.005198334470586927	0.2437085768883415	0.20779128442990644	0.7914791660655544	-0.14513496459048736	0.18634508575725736	-0.20306788590880095	-0.45864235577327594	-0.1940999341216361	0.9004203878799931	0.09360494301346545
-0.0833852590268687	0.49365583941836777	0.09841438987617131	-0.23389941348066157	-0.3173866220459816	0.13191604696069156	0.17163273134255394	0.28787073813549263	-0.39261336587877005	0.08962367220723745	-0.04594778379170793	-0.2632225745139702	-0.43966906436684666	0.2539899451361172	0.14761520276769038	0.01842795643110773	-0.04762374536942581	0.15089943850080428	0.2195478655256884	-0.328904817794396	-0.11726391029707553	-0.919555886457905	0.7132283752086241	-0.09526507357846084	0.4079352883090242	0.009785783102632006	0.41204796024749524	0.0019364371425278034	0.18117756865089113	0.2123860058915676	0.7201379561501622	-0.1859197200642045	0.24327709393336408	-0.2596398184876486	-0.4610580435129911	-0.19519111960354438	0.9604133821401935	0.09211924237333505
-0.09650278949553073	0.5479027419126287	0.0516562425732691	-0.2032263991489935	-0.33899721642484504	0.0711335614900356	0.21316326923865286	0.29548595111394604	-0.3586355333843416	0.05041957835708999	-0.04140150930738926	-0.2584656637066881	-0.4842459834813849	0.26969984536386843	0.14802694744489925	0.01858073538518672	-0.08328733721838762	0.14760598669132244	0.18373722370597	-0.29862118178720354	-0.11412108419650616	-0.9718428173155844	0.7300398881675546	-0.06875948502986459	0.3365035927685523	-0.011808833462110157	0.3942331631315556	-0.022859306884610967	0.13448917257316845	0.2423284997743857	0.6567657025100256	-0.2165451807720106	0.1862275003089766	-0.21394915533681239	-0.4557787864688442	-0.1324086155242905	0.9609938402104309	0.08678357274211015
-0.07335090905606062	0.5933909586093953	0.052584058061343454	-0.21047342994070234	-0.3723781237978102	0.034235663935735766	0.26235389258912706	0.27272724576872365	-0.32646714495287954	0.011023416503496919	-0.08617227067343788	-0.24527352161598898	-0.5172862279135269	0.21559583454926784	0.0802421256141459	-0.056939898423301404	-0.10740411687161618	0.15292067048642016	0.19757257096804517	-0.3056064291087557	-0.1154967807965421	-1.119694228520074	0.7179006606085069	-0.04983184730979088	0.33834815714950317	0.014278038911994459	0.3646239329357629	0.013798939416072376	0.04987778486167873	0.26769616772488225	0.6227434147382694	-0.2522042545042353	0.1117337612452024	-0.1935564738793943	-0.46535145630400754	-0.1309631187259847	1.040693843317452	0.048245050761866415
-0.06807769863516712	0.6624179531675283	0.01910562324283173	-0.2014654418667028	-0.3453104118177308	0.027574897606706318	0.31126001611803106	0.27511181885900154	-0.24102157049577003	-0.04060942876598297	-0.062236356796318906	-0.29755003757687326	-0.5577677424695416	0.22769423942090858	0.08178742944329834	-0.10731968727845224	-0.16474657727901135	0.20061959565345672	0.17719885659711876	-0.3278899261769838	-0.12361146118827623	-1.125284360538849	0.7153073388098417	-0.03541961203775805	0.29354485303912925	0.02050859463941291	0.38069005323650856	-0.04756116558907754	-0.023512067297209633	0.22302094756173646	0.6029748704310325	-0.2772579616600357	0.12021188279292208	-0.19468841259262107	-0.49550057603454356	-0.13567153186790834	1.0613940600905776	0.05933525844414508
-0.04612063251758225	0.7608265494058231	-0.04043347170270957	-0.1478139752071675	-0.35143872074790694	0.05651593916936422	0.3251373727577703	0.24043135783310965	-0.23561052756218168	-0.09859088479743627	-0.0530478013772512	-0.250382796186773	-0.5825337600356681	0.24350185906634172	0.06151231734687287	-0.137146295259567	-0.17184048325965778	0.1952810636959934	0.1952250021597833	-0.3296908059349891	-0.19895573509005632	-1.1680595734142807	0.6872176344771928	0.009826208833733117	0.28394231089859834	-0.001877294721372058	0.39016385858034724	-0.03654214947963665	0.04042740812853014	0.21162402679347814	0.5279484719531632	-0.23524984787310882	0.0953715986081758	-0.15595641765572224	-0.4463005081681562	-0.10665858042765967	1.1069851081920787	0.040832261412501805
-0.04572610227212657	0.817732889177357	-0.05011919058463947	-0.11753331844155213	-0.3708274584091923	0.06444656708595585	0.33840050225118595	0.25288198931392875	-0.2255424508180484	-0.1267782265559952	-0.08399535564108726	-0.21471802664521622	-0.6018025479447442	0.22937277856634425	0.03485131013034549	-0.1619261244731607	-0.18124257592955065	0.20542720532290776	0.18610366538876008	-0.3340202004457038	-0.25110387560375785	-1.20335860982403	0.7056352868511043	-0.043976395565667875	0.25924610336615783	0.06531111602483167	0.3262835999160872	-0.010054452198468965	0.06874907986157874	0.17321785436099152	0.5619864032651272	-0.23529454805537392	0.15072357866382263	-0.13203169917363453	-0.3734863354299114	-0.07791275786014316	1.17468862938104	0.00165822100200506
-0.006833535936151278	0.8527699597576269	-0.056961052302748505	-0.13087211396289009	-0.34642077613477945	-0.014575322960279875	0.3244636887389179	0.2572072272055933	-0.26098058321390816	-0.1548712636977713	-0.11183307289801774	-0.15317134927373915	-0.5809979578939812	0.24085364492063563	0.053806999483867204	-0.15064718336021407	-0.22392911662061624	0.18449900718982454	0.23436517610062033	-0.28870743542204425	-0.31259874894475886	-1.162821090254925	0.6974013192890405	-0.042444352888045205	0.26384844047025796	0.09200812184782864	0.34483888048758193	-0.021057488312476686	0.09296577724752293	0.18707134639038517	0.526893016442761	-0.2511513168775784	0.09653091526665332	-0.08401787653188228	-0.3370260487378731	-0.053929504011817196	1.1443020936989254	0.03512905108528147
-0.03313261996391742	0.8569296328185976	-0.09256454733668296	-0.1715353958144945	-0.4135594441349767	-0.08602515048435488	0.3174361990142985	0.3241956582702116	-0.32860405739100973	-0.21135157495541473	-0.1414417323416441	-0.13381725138136707	-0.5913854004908881	0.2638014248261024	0.04541948278316074	-0.23495400014943507	-0.18982971462413747	0.17243694797245324	0.17853181074439808	-0.2857230256653607	-0.3678957288079899	-1.129342213742803	0.6939600547814796	-0.047531624646715655	0.21132060995141164	0.051316060450630085	0.27725562627240774	-0.04006729999869184	0.15118188809206173	0.20047206756011074	0.5164605460913634	-0.21295399296237605	0.03771587798750982	-0.06254416919307214	-0.31883058521773966	-0.01878555105966939	1.1849331132160086	0.10812778493889348
-0.02017757987109355	0.9081551351358165	-0.07226649024849911	-0.11567203158821333	-0.41704278249913695	-0.1112425926635892	0.3639481107483779	0.3862434102324438	-0.38485430375992014	-0.2308731611350749	-0.27200377323505737	-0.06578226938640361	-0.5824400676615216	0.26834987929509113	0.03558099699640053	-0.3110753478028988	-0.15939675594241648	0.12168683408649913	0.147053896342498	-0.2119209949222614	-0.39425710781228596	-1.1464536747952099	0.6902003447251055	-0.08422093268137479	0.13683636892354634	0.053832876872674705	0.24780600886572132	-0.004053758749157155	0.14281014443625153	0.21733139329152515	0.5237024263424621	-0.24824590436417188	0.12919272076525828	-0.014616328792660227	-0.2689393977717646	-0.043103657892313116	1.1989438186132746	0.15579091294306818
-0.032951457767986324	0.91576122564757	-0.048779150486988124	-0.11292721411693388	-0.4234976211545901	-0.1557868476450744	0.37656198695554	0.41869647208682803	-0.41241487842081515	-0.25143757696473595	-0.33376791582028204	-0.033445617486691906	-0.6361674051931353	0.38070470189601774	0.04545433420686572	-0.2857001102140866	-0.10170334051134047	0.12098154174989376	0.18413399401306724	-0.15246775961463557	-0.4127296248522779	-1.1650640754929225	0.6761308166645107	-0.14426319581122554	0.08991977909267101	0.059170109467625596	0.18942828944744206	-0.05909624892622829	0.18924825685138696	0.24028428332378526	0.5192065624530459	-0.29323936949045304	0.13799945922224705	-0.023582729418831307	-0.20491714378351017	-0.08228671321777946	1.1561698076193234	0.1431914212726523
-0.05357914342610941	0.8772715610807363	-0.022862880615259727	-0.15643249104731244	-0.4847546636507486	-0.2326674406531768	0.4215793332988632	0.41582089279006684	-0.3941615643542036	-0.28310638315858416	-0.3738545518778101	0.03133786062714496	-0.6181999341679728	0.40401792473711196	0.006732432297532187	-0.29869990424217135	-0.029009758435916428	0.10308333878480136	0.17875150248065197	-0.13240027852012243	-0.40936261380447203	-1.186807299738809	0.6302988251140108	-0.16817232931053394	0.042355343580979886	0.1025523452958689	0.17806921846782925	-0.04148140421656939	0.22072834197855284	0.24830997088054904	0.5522794440749655	-0.32649636841994945	0.0882898948712437	0.04659386738161394	-0.19042273465119183	-0.09981853868827081	1.116378635922459	0.1598484053397617
-0.055833355833177944	0.8595824996940393	0.01453834220886327	-0.2006482548441985	-0.4618688763667211	-0.22079747880822223	0.4330447023777647	0.4402705835144872	-0.4259836737007247	-0.3115352494653387	-0.39564353696093396	0.07872902279436382	-0.6243647092746972	0.4283504780253387	0.003047226158976782	-0.311253168109863	-0.03694101326683015	0.0882193566957072	0.24856373183298702	-0.11098844262031227	-0.464727771047259	-1.1199514163991968	0.590215690276575	-0.17515856779606762	0.03837856028566221	0.14196303715634948	0.11336997459407923	-0.0010742304707628547	0.20309475073890454	0.2660536696732672	0.5364178535785398	-0.30962274495154835	0.13684865310911806	0.05534528334459728	-0.1611383261308355	-0.1752938401692731	1.0951072128646375	0.17663532410036942
-0.10225700345942597	0.7846129615945009	0.03992391409695767	-0.1280066648471502	-0.4563683321371543	-0.3052594296675023	0.46321315452507783	0.48550500422099274	-0.4085975195234866	-0.3347522905981168	-0.36681678950319674	0.08515657443654866	-0.5840353812460698	0.4677485729677289	0.011736302508542134	-0.3484030657583698	0.041445979664661424	0.08671799514639465	0.229898713963665	-0.1025990727258573	-0.45906635330187384	-1.0191136584423046	0.5314589216991783	-0.22050161723212947	0.03627193774926736	0.14440133860080845	0.10916244983384402	0.0021914103934898123	0.2117990981050711	0.20074158890492474	0.48707913029504385	-0.3138116486983538	0.19386677822643889	0.08678469744630615	-0.13945477509247944	-0.30124632878258667	1.0281833506199054	0.237522336798505
-0.13389512745917173	0.7592910447076664	0.10819518162502621	-0.1545478168148458	-0.4762417971820966	-0.3925482321024512	0.49065928751178456	0.5396731515209217	-0.42711604088699273	-0.32444364917939156	-0.4081509462843503	0.10940638976268942	-0.5091752760317736	0.4875722097087162	0.041395018187013334	-0.30941607084311573	0.057371195987782356	0.023712470980924143	0.28419811630694397	-0.07735525867708867	-0.4543872390797953	-0.9898640937202196	0.48085364029532685	-0.259859411670537	0.017679378856029174	0.16821121284346324	0.10395293757204413	-0.0037216438369274407	0.09949473772545274	0.22470308621136406	0.4611273418627985	-0.3290417457986555	0.22878268833954046	0.11560045359711899	-0.1241296628410192	-0.3211993195649028	0.9925218989576413	0.2329097557479703
-0.15604824768773803	0.7127295430251878	0.1394109796759517	-0.1487341485917573	-0.4947639282725464	-0.47180145118232913	0.5271050368917637	0.6159203879006137	-0.4310588802595793	-0.363094629689637	-0.3743974413095583	0.11536140351677342	-0.47407034058368913	0.5037757662853949	0.048780437913923794	-0.3006231660527773	0.03213665745455839	0.0014149267507150398	0.3501455507622743	-0.06885240959665435	-0.40514546819947517	-0.9546158598544956	0.4675345455521362	-0.3285099171608868	-0.017092149461170814	0.22670914450275922	0.13268240628653688	-0.04662534423024641	-0.023123988510770743	0.2364298746245971	0.472138887829088	-0.3546393051719988	0.26457600786218516	0.10116850235396666	-0.10826554731790461	-0.278344355386117	0.9520416783178767	0.25033928554274726
-0.15528095732462768	0.6543363052066427	0.16103839999275948	-0.17327287049217294	-0.49514444091957177	-0.45506444509983	0.5516870824165024	0.6292560732560257	-0.4034531658229616	-0.39561093111800366	-0.37016286900465944	0.07640253994332565	-0.3921224733890162	0.5290391039984685	0.03230237657600758	-0.3854439516759644	0.05788913278209662	-0.08119961510584142	0.34490118699310224	-0.04081384456706643	-0.3813486224704243	-0.900031436862627	0.4276228532000462	-0.31187090367942466	-0.045570641673973775	0.22030302392781703	0.17422392658747077	-0.06299629104999364	-0.16753694424615134	0.2663253553368635	0.4321867797569848	-0.4249739492929054	0.25994204542151544	0.0701822554641308	-0.16305932221401725	-0.2757751863462111	0.8758521789888993	0.30491914803894965
-0.1760316037492201	0.6232781768794914	0.17744044542238072	-0.18724455363225062	-0.5008128311312829	-0.4251279876954427	0.5835915176240303	0.6790225175818747	-0.35906631246966836	-0.4043052931391589	-0.2984965468576154	0.018962201384238906	-0.3434372301377608	0.5489022189061592	0.01638563653581572	-0.39978496149324616	0.08445245075303537	-0.11184683330270635	0.3293591197804694	-0.06038052415425623	-0.3964148228454659	-0.9474127470629445	0.3566436530695588	-0.35147599047487016	-0.09766211489212728	0.24804751267274083	0.2138051949762536	-0.049708389140970685	-0.2569192942489262	0.27883922663127875	0.42022333912714316	-0.49394583385719837	0.349914300205121	0.055756476530043356	-0.17716705976853958	-0.2859120670823496	0.875337032252185	0.2813531229814014
-0.15102482978687629	0.6145192225369643	0.21748073331589696	-0.1240548262626658	-0.4741776795523771	-0.3472343793974382	0.5992837738442042	0.6763437690186759	-0.2987837177835328	-0.4273674142299232	-0.2489547738815246	0.027558719573046796	-0.2692248332255195	0.5743359580905479	0.030069562030596776	-0.4079209051716985	0.09869610704179828	-0.10244395037356493	0.3342493684893677	-0.06571685303521795	-0.401049618708058	-0.9756875379715609	0.3376064430244705	-0.36679664665030687	-0.12105219342880769	0.3024451766211684	0.23369743834309098	-0.08532786735047174	-0.32429812116114815	0.24992230735597992	0.3944760006714185	-0.5378010460922844	0.4052131673211844	0.09359298682338694	-0.23430665659567862	-0.3290453838146834	0.8858242186476806	0.2724376117481962
-0.17001202147585753	0.5656422360567042	0.23550324392846783	-0.14764400723890342	-0.5164234888116565	-0.35828190990880404	0.5574475015292025	0.6618651076011262	-0.23599902206880374	-0.4449823890665406	-0.1361625459049765	0.03560353930360562	-0.17877761297157724	0.6258931092757238	0.0496487836585805	-0.3753532036019319	0.09854874133077368	-0.12568552860760557	0.316222840368434	-0.10359699661886017	-0.43947233980762856	-0.8771905336902535	0.3119930894210018	-0.37668890295989954	-0.12478858746008821	0.30368508820871476	0.26286802720682023	-0.14785148015438176	-0.30631333716350156	0.22902724467746066	0.3378849341834522	-0.5487088839020264	0.3565524595494767	0.09800504865911658	-0.24239560954033088	-0.3071647390257145	0.8722690460808616	0.24817919668982755
-0.1732363867401984	0.5245330937136503	0.2454170225048753	-0.11633494380239129	-0.5274938672765337	-0.3748234219279637	0.5501390347370361	0.6937977088837796	-0.23464729869072481	-0.47367162925120565	-0.010426718658467903	0.04861729448274359	-0.05842594354398768	0.6574440720560191	0.030936888311838308	-0.38657049910346836	0.07096956786142608	-0.13148211647784003	0.28380714813356855	-0.10878418237411332	-0.46719872632594733	-0.8167570709226937	0.3115707970205476	-0.3597150813197206	-0.1410021187658427	0.3707282430573101	0.30602940575383236	-0.12533443560447682	-0.3318096272417885	0.22549600233674955	0.33726636804415894	-0.5795813131168404	0.40491863192894595	0.13427060749204495	-0.3297802361032421	-0.2276825044537285	0.8532924095122738	0.2632377175199926
-0.16860638257067204	0.5258833381443819	0.21102579955917394	-0.06764473443651689	-0.5007099554205726	-0.32640492771403323	0.5172395068941353	0.7412046066408756	-0.27845532753535795	-0.48066626673281576	0.04468424617065662	0.039708036916104264	0.0028713512486281513	0.6921213371497694	0.03571864589496732	-0.36551068650024987	0.03631061005269538	-0.11341823325344147	0.28506053653718694	-0.04673279534933874	-0.5017827689719854	-0.7560131040644428	0.3005725605841396	-0.3405374213919162	-0.1727489407038845	0.3913019735690545	0.30769980883336007	-0.20775166098327674	-0.39217421705743727	0.24405676040447694	0.35074917606641026	-0.5824991920144118	0.4421551477600697	0.1591603566160587	-0.3444243384518645	-0.19573403354696958	0.8545748533441744	0.266435674822526
-0.15760990255309465	0.5348269619552604	0.2062075545100369	0.004054942197706463	-0.5073948130494255	-0.34042649761697186	0.5164998686537966	0.7713409276454772	-0.27212657092986664	-0.4306845299971795	0.09881039889481555	0.058905235912406	0.13727311282663182	0.7348641211702717	0.059601188554800344	-0.37895747506244665	0.048968000204309296	-0.0963377047876348	0.21980559630566696	0.011939856114727388	-0.5333436991970976	-0.7781538846769795	0.31140026495391787	-0.3776424237495689	-0.2565871004295094	0.42375709308699633	0.37714420693710027	-0.29443562492884645	-0.4789420601863224	0.21589353331684932	0.3493612560650848	-0.5828929261198514	0.4145090387655189	0.16987658942617795	-0.3874395995468112	-0.12430386782639083	0.9233548485293079	0.3017232021093813
-0.12473164332179738	0.5787745089377168	0.17646649345545365	-0.016843956942539644	-0.5106812870888636	-0.25781129658150415	0.45500075325366274	0.741122783576887	-0.2779340614275222	-0.37018021050135536	0.17734228154169945	0.05957732899823599	0.1936246506660526	0.7804643217506495	0.07632542659887273	-0.3225994666309825	0.06642597719443422	-0.05643856978895343	0.1924429887062446	0.08037465578645983	-0.5760479556490219	-0.7478260888772922	0.3298835384170478	-0.39004191028259577	-0.31745542268116195	0.4249799750246518	0.4258829946466336	-0.34347346655074673	-0.509215544154554	0.2613779077831965	0.3517329775724291	-0.609260197798343	0.42429054654032167	0.14055831083884165	-0.38589797480481003	-0.06324203832542569	0.9347328459704579	0.33165067186781844
-0.10038228441050152	0.5693561870218143	0.1276916052100212	0.061914184977896206	-0.499614989901625	-0.21202292278184118	0.4407609496205554	0.741865246737744	-0.2915486584146446	-0.34740341860303403	0.2342573939257952	0.06551613578322231	0.18591060450305213	0.8340113159497815	0.04924287126044162	-0.3074764746868853	0.03293745944666866	-0.05184674102304464	0.1805607416709129	0.12714028152191753	-0.6136996843067507	-0.7144638994584773	0.278406572475985	-0.36586230363526656	-0.3756830113093743	0.398676118122726	0.42421199683903926	-0.33126050998362355	-0.431806499695585	0.3324594953038199	0.3614855086241896	-0.6176255513245078	0.37832579072405653	0.12646868445813136	-0.39753244927014464	-0.020315516594775814	0.9352947874021191	0.32229881841215535
-0.11113741217794373	0.5308294632402945	0.14149453743949117	0.0940000693538012	-0.4902617287531269	-0.25520908760586924	0.4290272803098002	0.7309951713763378	-0.3165341022325127	-0.26975007361446934	0.2596128966304989	0.05796512145327411	0.2357154767118093	0.9121561758390004	0.0861758970078657	-0.30487760715951234	0.021344186166208184	-0.05990088630795394	0.08523091948339842	0.148741577266412	-0.6689682824516288	-0.6886216772399085	0.2686935871459179	-0.3095351608414315	-0.467103251568591	0.4311666248704517	0.40814624089738444	-0.3388974432649405	-0.44472605146517213	0.35101422337109073	0.3288995919867943	-0.6390213308152092	0.4248025279115494	0.09667356535451219	-0.4636610429665808	0.02936980824002957	0.9208303786235245	0.3371651500413583
-0.15111499342544948	0.4706935471813957	0.10947341106846527	0.13870733949177333	-0.4882084333877059	-0.2993358826543365	0.46314195251217666	0.71365320790031	-0.31686340820852604	-0.21446753050205447	0.3239371785037081	0.08573558659904604	0.21703590295154696	0.9791142936668772	0.12922688866498447	-0.25716320736721165	-0.02249624053294062	-0.014483475069443991	0.07234417645325655	0.2013002999736456	-0.7491548042005114	-0.6675130878994509	0.28677083750927174	-0.3174690474966515	-0.513901968047439	0.40230708312459595	0.44252399131909825	-0.31671511237117156	-0.44802439257467874	0.3539972217738746	0.25485065777812843	-0.6769712640550166	0.4232930370116191	0.10458527993420615	-0.3795646863628817	0.015825644589788135	0.9449935204301239	0.3502790503474116
-0.1901008885012093	0.3447905047315594	0.09677608856264211	0.19607755179348804	-0.4816395941006998	-0.31014791050334123	0.4407054331887674	0.6697837406538357	-0.35581787874738985	-0.20160293543224758	0.30903888557277276	0.10843062438160336	0.2066538519896345	1.054917811446372	0.15618716766480173	-0.24946924298668943	-0.04453257498815296	0.044464859074147996	0.08500954576596263	0.23405998484539153	-0.708512183518665	-0.650285468946904	0.2967830786534128	-0.32854455644281033	-0.5096413222747013	0.35919139001879913	0.42942328388221984	-0.26837346056459604	-0.48606156723845684	0.3721599650897317	0.2748693257031877	-0.6509925114607025	0.41680560760158186	0.06468160405302101	-0.3836304995031789	0.025896263454448204	0.9180270484021437	0.4201570887624828
-0.21827424375782484	0.28885078385824936	0.03518756639255068	0.21992201325004784	-0.45458870248733463	-0.40880621679694595	0.4714359673165858	0.6652233619759153	-0.41522079612330687	-0.13623431018316806	0.3168288023998616	0.11985599736286892	0.2314164107710471	1.1478790344501688	0.12498518589858469	-0.18237389251262207	-0.06687609875735626	0.08714680699272932	0.05191391997040072	0.2914718547028717	-0.7073786381061391	-0.5861473894143082	0.3085655521358871	-0.30695155214835335	-0.5794748774845158	0.2945037355229467	0.4655955615970585	-0.23227547153605502	-0.5575898709245853	0.4427916405033011	0.25079813354844027	-0.6260217045179249	0.35973584041641354	0.04619057498424956	-0.3615953080611979	0.07262669084800412	0.88698090484044	0.4361901072228022
-0.21794786641472666	0.24405475093800555	0.00255861162721302	0.23987424727576512	-0.47503388574379385	-0.3924503050763014	0.5243874348765519	0.6411971940191747	-0.4519865457355549	-0.11863235974065345	0.3654788526546257	0.13391064788856605	0.23408951219096236	1.1274509754243114	0.1450860290222554	-0.15977375227815263	-0.05301505171375385	0.16100750216451803	0.08935451504834	0.33373412061143803	-0.6992919923182177	-0.6195123570972508	0.33545967569384033	-0.33829185538652917	-0.6637061921585914	0.2574733677595445	0.4918671214726843	-0.1487883159351779	-0.6756495973476182	0.49508895485287513	0.22611963463394033	-0.5961468343706314	0.3863281337321164	0.045058520031679865	-0.3018822533059363	0.03970521112391893	0.8960271779079113	0.4355507923260774
-0.19076974193960688	0.20444507454955127	-0.04861501909958168	0.2434669048531884	-0.4921057050184701	-0.39483928368422716	0.5189936720235859	0.5856326966498691	-0.47193459212603867	-0.07308316220525515	0.3487597447567684	0.1309971420017349	0.20598403798410292	1.0923590282415545	0.2010429533381683	-0.16075067849287814	-0.028813946772055437	0.18113010698915621	0.09637815731946354	0.3574749322395296	-0.7149356279414835	-0.6071263264288691	0.3346666182274941	-0.371907902097223	-0.6612714348910226	0.2250695412919473	0.5719069409143762	-0.15707323689152647	-0.7010915151539494	0.5685535036482471	0.15314587829744414	-0.5509821427128438	0.4047742982496554	0.00790034766694482	-0.20966180892893727	0.005680912546413177	0.9130235272784388	0.40444293577241935
-0.17266695694871315	0.1827712524340008	-0.04201162813080832	0.19506855207644452	-0.4607242018032817	-0.42609169592978063	0.5390010409775908	0.5501064302724152	-0.4463615112190892	-0.059270207215016114	0.3812972514530623	0.14109223152428838	0.20499878281271372	1.1312865342744005	0.24446818290222222	-0.18385856147065513	0.0018134531295568787	0.19797871993144112	0.08516616512066098	0.29586870898678613	-0.6817024734150505	-0.626466219907182	0.42030165488885435	-0.36275062941224157	-0.6678572881422145	0.2290367481204118	0.6365007040064958	-0.12291673752217172	-0.7281482604824141	0.5598173061143821	0.10772860225433481	-0.5307944849815582	0.36665500650465677	-0.02328744661813175	-0.16571097869371465	0.04480331784080849	0.9664414814076089	0.3952176479605403
-0.15892136261936987	0.07982102258143804	-0.03564776230756629	0.14826881617507703	-0.4777949388515286	-0.43185187514401707	0.5801555907746254	0.5128076893325075	-0.4649156484485356	-0.09811069546608588	0.3968683468524298	0.11425691952057804	0.1711647472888593	1.0651029414274813	0.2211933589797001	-0.13345829373442522	-0.03759098298208622	0.1996474411881146	0.08747630697842346	0.23485105678278434	-0.6703918481887221	-0.5991324005984987	0.46661336616058824	-0.35146118275534705	-0.6271742153882673	0.20306807554847078	0.6504263674405566	-0.058326325451517155	-0.7062486603149879	0.5694460941765851	0.12191867852035931	-0.542355367620739	0.44792539022623157	-0.032470354642869355	-0.15445127573394593	0.02923450492353754	0.9597641228008923	0.36197749721411343
-0.13834705863227037	0.021565306674782896	-0.0032373156476525307	0.13026958066735073	-0.4791185568037232	-0.46366862238595197	0.6143313398085024	0.5268400783607965	-0.4684745181596039	-0.18290214925674214	0.37587808788352334	0.16932586318147294	0.1526810017807493	1.0338842864141857	0.24767925557344433	-0.1285337961768836	-0.10390968703135968	0.16458988405016792	0.09247124275721219	0.1749539523030355	-0.6958597441552052	-0.6319145943063685	0.5158425437644846	-0.3530469048499873	-0.6387076182697748	0.2625206115672559	0.6475891502092932	-0.037380449553924854	-0.7736107311508101	0.5938260457374046	0.1414588927884789	-0.537037660104599	0.44177102124724216	-0.02036768870396189	-0.14686457583787935	0.0845992625441172	0.9559526485079081	0.3232315398258396
-0.1197249769278244	-0.039159618158592736	0.013706857774767416	0.05659495604083249	-0.49594496931259313	-0.47020601323037237	0.5900359797364655	0.485567439724173	-0.5178074816722388	-0.18930978035202725	0.3649764137910648	0.20392245013258314	0.1703728280100503	0.9967859639882262	0.2941256531122034	-0.1769396484391676	-0.08520822177685461	0.15297395449735482	0.026516284655953896	0.19044439167224275	-0.7104360025648625	-0.7105471423826506	0.6461305560928173	-0.37540657280106554	-0.602636498190489	0.3022662453881703	0.6501337870900991	-0.019856184747055645	-0.7999177710985361	0.5420030239094006	0.10408528059418623	-0.5212181166008467	0.4483466748645914	0.02647281401878082	-0.1077764731954671	0.11145031174736839	0.9517758985634741	0.3719931037480189
-0.08125015082050192	-0.08192516417409099	0.041622218528361545	0.0170151497581296	-0.5374531220315792	-0.4500015413098567	0.5799058071116455	0.46804025150338485	-0.5337582522348416	-0.19722872094679852	0.2973045098447197	0.2165332361141002	0.1302431939341368	0.8888160472927702	0.29133106680848886	-0.1676772385986109	-0.10312715593983365	0.15237065883336595	0.02773222060518915	0.18169584048208345	-0.7301121903220659	-0.6785503374836381	0.7231038572733863	-0.4006630826074812	-0.533100619376366	0.2829763323455893	0.6181578682923707	0.06053014506372865	-0.838040803343868	0.5481187522234426	0.11596488019445265	-0.5195888818743535	0.3632896884973301	0.06467357191448218	-0.08777264023731579	0.14636479838951955	0.9217875686169374	0.3644745664650523
-0.04289069530887908	-0.10007290943028609	0.09601461958003268	-0.0072915838156059785	-0.5600589978695082	-0.4537846607369482	0.5246957664837291	0.47909538554118913	-0.5493030612031703	-0.2102704088990573	0.27086210201256644	0.20044722392702008	0.15826657286853602	0.8288114249220714	0.2528656452983316	-0.1563370698106022	-0.10655149591512902	0.14550052442646982	0.04197372997982549	0.16960833996704733	-0.711113896844954	-0.6763653253570783	0.7493273451231482	-0.3906338634947631	-0.5293502164067911	0.31068834357094655	0.565720013058	0.05187450417051951	-0.8479433801253131	0.597942296500594	0.12059523578217643	-0.454723950722717	0.2727042895213398	0.09202490996190246	-0.15337515381746286	0.23338586870897388	0.9083068415617381	0.3597440686744813
0.010398679237969607	-0.06193647109811677	0.10753553718917	-0.04605587904434015	-0.5891290672015208	-0.4472226163647471	0.5632542926242052	0.5146659884894909	-0.5349850879121277	-0.2224539451274719	0.2484168049502709	0.16938662277786548	0.16824994802775503	0.7042262383907705	0.28725122164048245	-0.12464064943412276	-0.1642496902006337	0.10172574340647982	0.013799703543179909	0.15983065147669975	-0.7222430322125897	-0.6619035344914476	0.7867045263608585	-0.4039782454068603	-0.5102777999133626	0.4049027449121912	0.5491070367750225	-0.010480190279377244	-0.908958662142974	0.6262986919330039	0.09057851871905366	-0.4481843140575278	0.15636634276979505	0.1578523187867524	-0.08974301758177058	0.2685609107300449	0.8780048917663568	0.32239047164970913
0.045947335119980816	-0.09017250442092757	0.1640094403748285	-0.08014687884620328	-0.5983782328417232	-0.39322456389112814	0.5447783540732309	0.4710458563204208	-0.5622402651672104	-0.2762998427613991	0.24743812041163982	0.12713031352721654	0.14715390450041158	0.520390538162528	0.3326998015809406	-0.11572295581571487	-0.16503280284587368	0.07605445891466275	0.010271368642406015	0.17328311827754117	-0.7209055304631666	-0.6620804173074925	0.8444439907010775	-0.3824003814607936	-0.4403293995790947	0.5211156015119885	0.5301535469770993	-0.03997584244993202	-0.9336332750232584	0.634430060745381	0.12691288000375905	-0.47225631208543684	0.16113033757716758	0.1841340340322375	-0.05707565006591915	0.33397064532008763	0.8575865016299004	0.3405401081647566
0.05408893179611536	-0.13071157936589953	0.17990805149383868	-0.09329599472387025	-0.5742694379778361	-0.40817486863742863	0.5178739879058714	0.49009183369402304	-0.5845934939608013	-0.2638507638229893	0.22027563291614555	0.09769280174512998	0.10115659068259583	0.4477559499540872	0.32623151959187463	-0.12520687192100127	-0.1692431379500323	0.008403950910619806	0.018215573624458598	0.18299748034252244	-0.7083412091887156	-0.6493887775852137	0.8904825645346073	-0.359168778551939	-0.35359289019732343	0.6178723318593851	0.4706991452681507	-0.07541678239376154	-0.9637626139315515	0.6597230191892534	0.15662673120744966	-0.49651510099998025	0.1391136635280948	0.13790332289807358	-0.038265862816949235	0.4055656226259677	0.760990712663634	0.38767729985199323
0.024455675503482134	-0.14483660057693978	0.2781879663375425	-0.10232013304013343	-0.521772926717382	-0.4420696084602551	0.5283120403006645	0.5273592599929826	-0.6165495703370458	-0.2654665503940267	0.2506788478452139	0.0886034483688275	0.14901772761141613	0.3652735709063676	0.3045071098552255	-0.1179264207293351	-0.2424558199271969	-0.06605069460937388	-0.007529067542458523	0.18597704944051305	-0.6508938281998685	-0.6346138366630567	0.9215657492503364	-0.35116114004812093	-0.39901061572351887	0.650033214744834	0.41572405786999445	-0.13095051495542195	-1.066703588177513	0.6251776558211242	0.17587454511400322	-0.49074083078888686	0.015239992724843632	0.16508829919910067	-0.02239239146781513	0.5082534891231418	0.7536479703451113	0.46619623423522877
0.02751383120830873	-0.25338751614268257	0.3313723837695338	-0.04996811334959187	-0.5329911574896824	-0.369968694856041	0.5119250257088966	0.5202036320017676	-0.6710522187791305	-0.25767702382873947	0.25729726676551745	0.0912224725246471	0.16741186007676212	0.26344165164837285	0.3055383089532378	-0.0988177474521058	-0.23601207835587404	-0.07658264337729341	-0.05525234427588699	0.2367746786255745	-0.6433397990473745	-0.6427594424848959	0.9099708101995899	-0.3991968775054331	-0.4126945206465167	0.7025121282678258	0.3660728797348437	-0.12393734062139712	-1.1306094507377469	0.6034143888157326	0.18496397377333923	-0.5115224297752842	0.01008289445106594	0.17826771341161268	0.01810620627451165	0.505336399151303	0.6790103535006735	0.5353292726753797
-0.006898378765035532	-0.2787110084937171	0.3914690682318967	0.012997929355610421	-0.5079906355618138	-0.3281228256484196	0.44655267597277615	0.5248397103361644	-0.638325260942573	-0.24906083193916734	0.1900327056289979	0.1161649979653315	0.1997926973762015	0.20188429442128716	0.3446642597764239	-0.06823770007491299	-0.28507435170419854	-0.1418813173375179	-0.056778624243626286	0.31756222193179756	-0.6532569635765688	-0.6980699846509272	0.9417036318749588	-0.4505524804460941	-0.4216839956769385	0.7296918321821046	0.35846024296195955	-0.2034180993642775	-1.1851613689804754	0.6312110705780609	0.1557807561353431	-0.4756726600988358	-0.032240997242867074	0.16554954853242804	0.05360890061567462	0.5232508559722481	0.6425785730846846	0.5617371540232008
-0.0406248092191655	-0.32477059950773157	0.44406829577610035	0.006076750651194745	-0.531615225812437	-0.27556788888476225	0.41946293395984363	0.4776943847825611	-0.6783385748745474	-0.27279330707515576	0.17244328912808254	0.10503458079648646	0.2169311790887448	0.17040823459048168	0.378592689756743	-0.03699710894258056	-0.2794537867719946	-0.2081514707333203	-0.01494983079908901	0.40910002826327974	-0.6055805363466911	-0.667934259511173	0.9635221119771289	-0.44787550627127815	-0.3755813977517364	0.7398053521852699	0.34853445134049377	-0.2538200535778273	-1.1935419249980292	0.6573283798521974	0.11052628181466972	-0.4715502354564295	-0.07134929359059652	0.2008942709212916	0.11203049464738575	0.5624593226595598	0.5831296569922538	0.5480535700382352
-0.032979070809245226	-0.3737872294056494	0.4472882799856711	0.04266114407615992	-0.5301034086840872	-0.30309744588224496	0.3993611432891254	0.4883102709096595	-0.6872676354787984	-0.3242957248376073	0.2256668124943578	0.09191018824667352	0.20027275634862166	0.07931326124827273	0.37229271406487835	-0.006267642355176928	-0.35183164839329806	-0.27351688920975226	0.023167509853984105	0.3824549208850453	-0.5408560276421146	-0.5965470273815041	0.9412058220156156	-0.49324378962132276	-0.3700554241514483	0.7577379306963289	0.3521339900657632	-0.3145380636737353	-1.3073892040279578	0.689224970034826	0.04537605509838052	-0.47965853810114306	-0.08343713386771787	0.16885341935251913	0.16337701785006614	0.5398834419801034	0.5389054164619935	0.559894648390274
-0.09083759912655882	-0.38119832041674584	0.43318161076849016	0.053653878844864854	-0.5509658911147766	-0.27132956352848814	0.36581695934083724	0.46429546807477484	-0.6769586947092483	-0.41057377338128936	0.3330436202186958	0.10674347559103307	0.18517749066810957	-0.009427145196733471	0.3840731116971388	0.0011456197205823443	-0.3648430656892977	-0.3347671886251099	0.043613132427249	0.44933430131763313	-0.45623848668471584	-0.6143298361152957	0.959669350033882	-0.4952750049973811	-0.42745536947240154	0.7850151181944776	0.39046045275757224	-0.4031432630332083	-1.3549002970198267	0.6884494031813894	0.009000371254637447	-0.4944281612405416	-0.12029251550387343	0.14576933216845755	0.181519512587153	0.4567884204790918	0.5489136792133158	0.5633214245096663
-0.08400528413768765	-0.3643494111202815	0.4253192707438268	0.05576096172021453	-0.5102527162512238	-0.2401850077708335	0.3104307372290801	0.43742039446190895	-0.6826126763788912	-0.4438289347196712	0.3852295675241136	0.15167985524776756	0.15182839710685805	-0.10245011508084378	0.43260786818631675	0.05478294611028427	-0.33042720997532027	-0.40157515546352085	0.023003315845589088	0.46489326142632903	-0.4158300662255391	-0.7034174948324958	0.9989255409109716	-0.5045033914399529	-0.3995539631755271	0.8134962317802902	0.4374017630406925	-0.417660017472676	-1.3694822378867828	0.6903857161881043	-0.03203682294363143	-0.4426750352185958	-0.08810332343124945	0.06782943518029272	0.2281933324273587	0.40743194290549933	0.49395493690175873	0.518322611418416
-0.0875845809675628	-0.3778917791226484	0.42620682424613177	0.12365482805127678	-0.5076872618135719	-0.21556383370073728	0.23055699638771684	0.39591271192838945	-0.6967018387253614	-0.46763206344264197	0.44403819499754993	0.23895008402839002	0.1991307165007568	-0.19010090719424128	0.39570613759487316	0.00782523168636769	-0.23097010879880614	-0.469426276246392	0.016189060466187993	0.5529659518584206	-0.4266072274485893	-0.7420737326931947	1.0519278720268166	-0.5375673889324545	-0.492410850934973	0.8142183654734071	0.4615742501903123	-0.42713152717696745	-1.3432629438838404	0.6984264498112677	-0.04578535232304583	-0.4213498199322848	-0.06310524716106658	0.04242344389020973	0.19338878463151368	0.41314873526731877	0.4550798879858501	0.5184676188380666
-0.1019139884620012	-0.36527968692390955	0.40842580580392385	0.16098650347017332	-0.5199348733488887	-0.23679132996303537	0.133859543798489	0.4418561540458075	-0.6607273442318855	-0.4465715073624308	0.5411252762731753	0.3205588987740168	0.19031488464021676	-0.24970327851722462	0.3782452661084567	0.01750182805767647	-0.27921934477058413	-0.5160242419504685	0.027168482742258825	0.6147304690711131	-0.4520415349786037	-0.8487738925532428	1.0579237478022125	-0.5922617827919519	-0.5077369869654175	0.8105403692983669	0.5067715850658703	-0.40569473943677475	-1.3302710048570783	0.677940755877803	-0.08695993639663768	-0.3840746359437491	-0.13638840399672597	0.06113716429054776	0.20863765026632453	0.3857946293608679	0.39361866933579004	0.4663807651336295
-0.08157938965797976	-0.363943675379977	0.44516167804808154	0.18426056427128285	-0.5110926156749087	-0.18779904365515254	0.046966862237608584	0.42704333091672436	-0.6245140307849061	-0.47025579159292724	0.58372523938524	0.3991130085489833	0.2374436584938345	-0.27155615676547784	0.39114425219096033	0.008925588436030868	-0.26735084487393024	-0.5680669132344627	-0.03733249890380994	0.631144733784607	-0.45605417907268964	-0.9124972169412627	1.0353325941540221	-0.6284625851918137	-0.5267338332000674	0.8055550700448644	0.5433412551375605	-0.4222716481092224	-1.2889329712661524	0.6905896482573116	-0.12921559138714933	-0.37422285235670605	-0.2296109481555766	0.11483104563116626	0.15500829609188363	0.3687811363920186	0.45120461818861335	0.46341691907306715
-0.10983615330118406	-0.38302705928412994	0.40923512133652346	0.15578921076671787	-0.5584440574023672	-0.19325957358268803	-0.03641435247353758	0.39053231984637077	-0.5782409690750664	-0.47181589003660707	0.5795539633302694	0.4850924128793295	0.19649703912283656	-0.3111838106741922	0.42128634763284956	-0.013251855619255492	-0.23443629535653554	-0.619582357016162	-0.013137601278369146	0.6863338240082816	-0.46344587704730456	-0.9768984377761084	1.067390056954916	-0.6077671970975924	-0.46027176789025326	0.8286709127057946	0.5624134554781913	-0.3370179165509598	-1.2486504068302677	0.7204772124238731	-0.0980132743808421	-0.3599438758012389	-0.220377048597503	0.0936811810994049	0.13534241710812844	0.2978250131058654	0.4104762327759576	0.5062912194707053
-0.15229518907843315	-0.31679913646942615	0.4302475539974669	0.10767475372855358	-0.5762077220222758	-0.2660323443495042	-0.12808770809060716	0.39645293792943204	-0.5064595870688844	-0.46404472007124803	0.5908994372025345	0.5470632652201028	0.21317845260840712	-0.312264832230262	0.44050690780653456	0.011591511528660179	-0.25215965047713973	-0.7075082887826015	0.03951325547489128	0.7277338669277079	-0.4490419201702552	-1.048090794522058	1.075516714527136	-0.6076192346019619	-0.42544422548876765	0.8713765165346745	0.5631472041673133	-0.3386089484971669	-1.194312377196128	0.7441305547165424	-0.11185493600438423	-0.28238868707209297	-0.267251890496275	0.0966639988566553	0.07037647662263583	0.32165363835629524	0.39870909843985874	0.5223399517823089
-0.1666367028952488	-0.3093492496524235	0.42324086977511655	0.03219140671644447	-0.6035035820080286	-0.2815971388149768	-0.1206075256474407	0.4064875751007297	-0.5117324522981134	-0.48062637204435343	0.6693168594993862	0.5741327183140987	0.17749447590772427	-0.3008508218126709	0.47553211446171684	-0.003343251171525824	-0.23358608911220857	-0.754858430511861	0.09102523626592776	0.6886536378505885	-0.3990410404164976	-1.0934996694909667	1.0357409346832545	-0.5477268838610938	-0.3314568987507773	0.8648728996195716	0.616958575641366	-0.30248834583742706	-1.1424525095749913	0.7386754297347429	-0.08761992941916395	-0.30028587021403136	-0.3036896119917608	0.13728100070841567	0.05900996916842892	0.34314040044999317	0.3589993312177096	0.5032619660755591
-0.15227325348490917	-0.31512941296329766	0.40798426189177067	0.028040384984880873	-0.5959698644875085	-0.3310584137329279	-0.10848550401022623	0.42433946863157646	-0.45995717894153676	-0.41202669536709235	0.699473820698759	0.6259091335142675	0.15475918205707603	-0.29590162013127774	0.4588051380914965	-0.015501483924440965	-0.276063214839504	-0.7604607441652778	0.10512396214320634	0.6672740951121959	-0.3937823980496996	-1.174237903638088	1.0445218640740292	-0.5274112891122449	-0.3020543800017407	0.8384473476914603	0.6957311106748774	-0.27346687324606533	-1.1585892028351679	0.7190651622400228	-0.05602643866717551	-0.28044296263845514	-0.3750599106703401	0.09769569276126783	0.03618197579889658	0.3486083748737428	0.41275429600945124	0.4856334637244978
-0.16190199231995486	-0.297252101507797	0.45029505465220493	-0.015247463595481289	-0.5910547222138078	-0.2805402401377784	-0.11615691166433424	0.4110675544960515	-0.3963810305165471	-0.3494157144954494	0.6850650965844866	0.69342709114473	0.20585804666447216	-0.2664574041399668	0.4723085711450043	0.0007147946794229161	-0.20251972993908113	-0.771270863706671	0.10038330009285541	0.6920772323921968	-0.41515206576923536	-1.2475302311686745	1.1151048889975712	-0.4731626179333821	-0.327637079487583	0.8452683411528412	0.7543189712607854	-0.20424955721940638	-1.034943081110597	0.7494488947513095	-0.006637456566800949	-0.26995418903743607	-0.34280736013036256	0.13476144322511147	-0.0061016125856964	0.38189720619783873	0.47515619387463365	0.45961342536853056
-0.14136936596055172	-0.30021282841016705	0.5052723354751364	-0.009660870064044086	-0.5211716013587406	-0.3049711743872017	-0.10181957424198132	0.4023649522373806	-0.3765051445379444	-0.31263952251984095	0.6367602397585916	0.7359569156004515	0.22731798486234833	-0.21516033679017316	0.46408320839833583	-0.04207619883357907	-0.21351927480537952	-0.830591623582581	0.1437766675877052	0.6567846971732086	-0.4385152225070475	-1.3377460238791186	1.1436122272245206	-0.5127238894781836	-0.2603156259445995	0.9031346832800112	0.8263347584301091	-0.12519687314735398	-0.9361668290243591	0.7648546778773011	-0.028676833251710564	-0.2498714525672982	-0.3066675077220834	0.17424399559385628	0.03343803318211523	0.4055049673255636	0.4776039967948663	0.4570794725658585
-0.16347456185087772	-0.3153263907457048	0.5037757131124095	0.005968745906048421	-0.5201560510826416	-0.3657528078768018	-0.0606291576776599	0.3915814572075079	-0.38187301373112875	-0.2980294495682398	0.61383050895283	0.7676308788664699	0.2914083398670558	-0.16026528868371825	0.4438243365911879	-0.03872713788243455	-0.2905550529682829	-0.85261122457744	0.1562290667129161	0.6486965974978587	-0.42820745202670435	-1.2990049828134214	1.1116042935664616	-0.5141270097952713	-0.2728262958285258	0.8668024673806671	0.84377778268734	-0.10930950925646647	-0.8691615329482444	0.7192743558029107	0.0019460073821269755	-0.23392096236294732	-0.28089761012231945	0.23271115252573465	-0.002073949676965001	0.40986751325837156	0.562489782507498	0.48546548893981034
-0.20163227062344138	-0.2941896855525695	0.5508667306356834	-0.013442140759706376	-0.5342117236400884	-0.42164500836084606	-0.008033161655295783	0.4116931109558917	-0.36346153755693333	-0.2712862988168755	0.5729991254622736	0.7595348914191902	0.291995315978702	-0.09142100284576563	0.4351567756613585	0.03332219788043464	-0.3142338468203439	-0.8411363686611567	0.18783029239636073	0.5890455361842919	-0.4543125073609667	-1.303271602721726	1.0932290879871969	-0.43365555342380163	-0.19583807896810637	0.783103970519105	0.8850605022516531	-0.03242168144168236	-0.7986967554336083	0.6664736579410775	0.09268678473984923	-0.2899716384080345	-0.2904980334970809	0.2837555672943341	0.02975625314206163	0.38520321120058804	0.5995066338190005	0.4862272461657399
-0.22989290525373765	-0.27309002167111834	0.5808996556452015	-0.041880698607220254	-0.5328536211847045	-0.4509577617091689	0.08309347094362698	0.3856988003754484	-0.3117734020471232	-0.26021797434086097	0.4676140463882644	0.7836647531237122	0.3197083503682474	-0.06561180279237741	0.4172878105992638	0.03236148991790174	-0.3229667481605022	-0.8965962941640786	0.17986134864634667	0.5255975970231559	-0.4530711236697994	-1.3059003697784086	1.0982949178386463	-0.4351922987853934	-0.1931346139040434	0.7156502288982011	0.8846219196871845	-0.07837134905303937	-0.7270960644903044	0.6131014294600894	0.08208770101617316	-0.3081800838191359	-0.18771700055882407	0.302461732137436	0.00674061151815432	0.42849094575746893	0.6430514430817251	0.5121883764360129
-0.2643813509022931	-0.22225466336953117	0.5934317303441174	-0.07766319822257817	-0.5561362645691295	-0.5226923558128844	0.17552685001447377	0.41035810153993185	-0.3515658877306935	-0.2426568914866051	0.4307251261323032	0.7795558454515947	0.34839490040694765	-0.13123768188163137	0.40202525786132404	0.08135678335309364	-0.42088079769777587	-0.8997445549805118	0.19143462887293614	0.5059650679001441	-0.4595006038019302	-1.299445536124884	1.0772378788438015	-0.3921479671535352	-0.2024669991409672	0.6697662418288279	0.9321254431005658	-0.08304772032728944	-0.7321272935911234	0.507280592644926	0.14241787386378596	-0.35944248875684714	-0.09461686046340012	0.31135971428685494	0.08362020297122551	0.42784591344396006	0.6240783438836824	0.41677671250316334
-0.220993657731369	-0.17496044461825402	0.5918113714868346	-0.03391129680846877	-0.5358216088258054	-0.5081185188477659	0.22071670009694597	0.39702215322679946	-0.35608065566896485	-0.22938680878578216	0.44333895876892093	0.7419880910841434	0.3546447209260364	-0.14153785825177065	0.3803046414769155	0.21137991590827515	-0.45463805647358174	-0.8711099656611679	0.1688964635844387	0.4810035703497991	-0.4918521180219485	-1.3473772072187997	1.0286945539466228	-0.35094548184325136	-0.2555389084369083	0.5362669129104525	0.9428555362601345	-0.12662500830273343	-0.7173225258629528	0.43988544185298106	0.18162446470196464	-0.40214109619257654	-0.06562899895033816	0.35790843301309583	0.1369489497441093	0.44447184691799774	0.6231714598207738	0.33298228625358056
-0.16095876179840088	-0.14311003682892345	0.5449470934476772	0.008177862888631681	-0.4918426781389596	-0.49574490678369154	0.32613732527005934	0.4063655817083475	-0.3898899179241125	-0.19171578087058092	0.4210499534848644	0.712569542558416	0.33127991808466406	-0.18782420311311296	0.3985151410079447	0.20230577478339556	-0.42616164676393786	-0.8949920420423785	0.15215686147523846	0.4692181578820504	-0.5301937062021823	-1.325829784444674	1.0351821267699877	-0.2699409475689204	-0.24534431801093262	0.3722655165689008	0.9849431720715988	-0.16769997944687	-0.6461814877081627	0.369974473019974	0.19203615036595523	-0.47417966159450964	-0.056847178212540685	0.397813980347689	0.19799408566178844	0.46843809399175634	0.6348608556368405	0.30001286630815793
-0.1050582167033554	-0.08500596830294245	0.5311903242784748	-0.02671807793836122	-0.4771021671938451	-0.5535878785862375	0.3376148659325856	0.3973912047966423	-0.4378676409301602	-0.12613025790131294	0.38019641258498243	0.6835999050263837	0.3582886625234032	-0.20808235862636698	0.3728349761384433	0.1632474752833421	-0.43187022858644736	-0.9116508665194208	0.10215177769972279	0.4577386131539914	-0.6021168089785085	-1.273822532175712	1.044085962687325	-0.2267768407556491	-0.3237495449387446	0.30578260531097884	0.931315472840209	-0.20478006571260216	-0.5988925921230983	0.31563872916841784	0.1678862570565867	-0.4952218998936562	-0.016383876047386964	0.4120192300019719	0.238839468201345	0.4965978744367141	0.6477290760708001	0.2786670450130023
-0.06732271877002707	-0.009342670962681664	0.5487524270335362	-0.014586493981198859	-0.3846162887803928	-0.4976221057633817	0.3343335558483227	0.4098351896674098	-0.4687947398668954	-0.14211837336920397	0.34581373923956865	0.6235222141037036	0.3624868031608091	-0.3503320329225505	0.40833952026606146	0.13195948320347922	-0.40987691646356905	-0.903849667781729	0.06985335232577548	0.42735662778216954	-0.6223392937677559	-1.2366943395845	0.9751961155726676	-0.22225268672744	-0.3651352314965363	0.19992655671637968	0.862898250029421	-0.19341635129937865	-0.531504965438222	0.25199448171272687	0.1998323330524645	-0.49854667461700053	0.050299014302895	0.4362469960728098	0.29113436254508274	0.48492788105590784	0.6264421288304608	0.29642080561541906
-0.05391407489166333	0.07870196678014078	0.5187405013431801	0.020065202999188948	-0.3365409201140439	-0.5632993291697399	0.315249178220648	0.44800065437156816	-0.5298609823994662	-0.13227117822716672	0.3316907668455262	0.5762341370800632	0.32566767284916787	-0.44172261148691805	0.3800433055868702	0.11231844841014386	-0.4456248462434732	-0.9303121348341733	0.06720872702283237	0.42344495559249273	-0.6459508722151684	-1.2181990384005934	0.9045841582517706	-0.20632010813790586	-0.39175546458901905	0.13157125139834272	0.8322346939116008	-0.171758998019504	-0.4921444258224149	0.16956015561913623	0.23128773164918473	-0.5212069353469234	-0.00692660628289884	0.390557483691461	0.30850439586269507	0.4599158688395394	0.6354703008056557	0.29739686205962146
-0.0016360146981724611	0.10339414556234865	0.4954853059538409	0.011333473579869986	-0.2960720716241503	-0.5991634178119237	0.29450590131020593	0.4505381770045493	-0.5430378253216909	-0.08473782546704127	0.34072989810735677	0.5781361627179896	0.33107700868291345	-0.49333667935289893	0.41612993961572836	0.10799698656618126	-0.4182497222727643	-0.8610331039752651	0.053873765974592924	0.3954365507400116	-0.6569979252031064	-1.2372394085464289	0.879111943196409	-0.1572494361084452	-0.4327256501540978	-0.02978321434222366	0.7733391955419416	-0.2185854339537862	-0.4624426123495365	0.12728828993766061	0.29287612044066635	-0.4901083977101586	-0.0801540610513612	0.3904219486185893	0.35055697611434167	0.45757803672309905	0.6123570406455447	0.282166896826407
-0.009230595357105997	0.11661398202743367	0.4892049057789138	0.050393348714199905	-0.24987237561756698	-0.5886665798154691	0.3216041984578161	0.4818760132657697	-0.5508156092341505	-0.08649068753268987	0.3003833259391765	0.5495178636105986	0.30424687995592953	-0.618624266525282	0.4708635078342168	0.056144668642986374	-0.3992829800275568	-0.8669602553877563	0.06976612904079435	0.3940961966617614	-0.6589168560598249	-1.2541128649720128	0.8979639362392273	-0.15150905330607806	-0.38906401086232395	-0.09119056282407825	0.7903824184410501	-0.23418450824089163	-0.4356405820427085	0.14005120835268703	0.2981808785122363	-0.5802009693934714	-0.13993691928957164	0.38224205825277	0.42526401418809384	0.407299121445187	0.5885957634727572	0.28257388557466534
0.02790350298545382	0.11787921405191575	0.4760743947862408	0.04002056042081683	-0.20108790101157054	-0.5829428093106767	0.32424674558473526	0.4952930095280153	-0.6003171182871315	-0.056348667384338816	0.2886196931315873	0.5118260763163829	0.2569005119214174	-0.6700399974361929	0.5127396508856822	-0.024085771142663952	-0.43534852663238643	-0.8745360830317596	0.03842223755192726	0.35730022800454037	-0.6155681712532621	-1.2559028608591238	0.9183605078388053	-0.11559927822417193	-0.395359351995045	-0.12860004758729374	0.7620786986235433	-0.22538536653276925	-0.4443971741249227	0.0918031029665944	0.24641681617435046	-0.527866205841582	-0.1945861963436582	0.3170367972585634	0.4284743413665134	0.4605191680300173	0.5728483881625148	0.22534217867791767
0.08747268122033375	0.11783212915596201	0.46382089333393084	0.09389912081709985	-0.20492962140940513	-0.5537687347522652	0.304717040360086	0.5111607872553725	-0.6344520162563791	-0.08560551296147885	0.3252394427755182	0.4969829181560822	0.2559761720525682	-0.6961170992767457	0.5782918834013147	-0.010323173622425708	-0.44554886498654545	-0.8731848316330219	0.026690068124918816	0.33934409192830867	-0.5828311250799435	-1.217242654049674	0.9297335293717974	-0.04247850687592107	-0.4110348988994129	-0.16272993558634924	0.7751852240523663	-0.17721022810229117	-0.49060038674325523	0.07162622375904204	0.26806649110252084	-0.5349958228290654	-0.29680135809233565	0.2890362973574008	0.4706368492084773	0.45528830045015284	0.5769583893491191	0.23945520336185733
0.10809350536408091	0.10245814258829562	0.4518272695318418	0.10653240024224894	-0.17750215168408703	-0.5883737248080787	0.24591354544539734	0.4874023342875094	-0.606135673908185	-0.08845436065644602	0.320354866216863	0.400189827138678	0.22290652795036311	-0.6891705752415382	0.57249285543543	-0.07300430360184008	-0.39900054720230366	-0.8254665440551957	0.007809414912173729	0.30854600884007743	-0.5821538433549243	-1.1774134595344938	0.9641300943246389	-0.008064127946557264	-0.4167309732972395	-0.18544155686470631	0.8069251674475275	-0.17511550373653656	-0.4757628873857539	0.09851180833136128	0.16715204373082446	-0.47238539503677074	-0.3872091145362429	0.23572498293945388	0.42448974218070906	0.4764303690788191	0.5493013146532382	0.2748435632896333
0.1515150506966378	0.080127190774654	0.40412294784242464	0.08268765310923364	-0.12749151453304736	-0.6229330961313844	0.22698971013008493	0.4577648675274988	-0.6337432555843764	-0.12739846708341848	0.2887263753560422	0.41027607449169723	0.22559502096225273	-0.7027797868459971	0.6334351929328598	-0.1723972294523985	-0.28845683245458853	-0.8425411131891993	0.022193350729783626	0.21098805875100374	-0.5850681762042477	-1.1034536871221277	0.9912966340799947	-0.019201230582757026	-0.3864520833213956	-0.13801264250850906	0.7992317134774509	-0.13299283986753413	-0.4543979457943611	0.08086497148456764	0.12252380719448772	-0.43907146670014496	-0.42380083503818844	0.21529196643033263	0.3911342839498091	0.4875108557501494	0.5200194134162243	0.3280666290105601
0.15633406529867164	0.10576979518953848	0.35075171621414036	0.08212049012027443	-0.152863542782906	-0.6937754719468856	0.1880184884958992	0.4423128556057109	-0.6379139920408967	-0.187479811871454	0.265422355969286	0.38369620416622713	0.2381059539152278	-0.7351699096480936	0.6304341866253121	-0.14819697347015	-0.27713101572700943	-0.8248145931558127	-0.011147877473487593	0.14470510714873222	-0.5649453337067726	-1.0885066261224297	1.0556158245353573	-0.031330198087920355	-0.3728239757937682	-0.11303492972840856	0.7923752981221701	-0.08310011408193463	-0.5020206788204257	0.11888221467451036	0.13909379713973963	-0.44912006767303864	-0.4796957873251477	0.18608218215771855	0.3372666819830931	0.4464743913300885	0.505472679427308	0.3168639855795733
0.16071662990110572	0.09004861390867044	0.27495726981705604	0.1335811992707467	-0.11617936851801829	-0.6986589410850466	0.17691669863033896	0.42497363274210276	-0.5402293833879238	-0.21030990553914197	0.30321955740003836	0.41959902872598087	0.2565740229902693	-0.7537944618101003	0.6472235636398814	-0.1311271179210977	-0.21955770378026282	-0.8119901111131018	0.014151618893413325	0.0801153361744156	-0.48597105844611416	-1.1564001249640827	1.1288298058390018	-0.049686499965245344	-0.34904656582320304	-0.1271727282106829	0.8506390554194487	-0.013972044392112698	-0.5164651468441902	0.16740722555185067	0.10199509573745943	-0.4761081752163032	-0.6027531032419418	0.15567323796035043	0.31565064500838047	0.41742501562052825	0.5265252219656213	0.34990384129199087
0.1218299307671348	0.0684182781856187	0.19233060189563883	0.17739682557945216	-0.14764601910757064	-0.7932252794263663	0.14343533143705223	0.42322875226919654	-0.5199959160911939	-0.2141647915237856	0.29108829218826676	0.42897599516543944	0.27200511632065477	-0.6786262995106781	0.6553180083173646	-0.1457560510544989	-0.22052652169721965	-0.813692926248784	0.014885620689244417	0.0899374526281083	-0.4668392279632251	-1.2118992583449752	1.210794057887594	-0.08130251812357263	-0.3426053117929765	-0.12474074113078974	0.8551465182330851	-0.044951830090063497	-0.5291745867316493	0.19321990985087206	0.07926664502465261	-0.46387597033982475	-0.6465895764927491	0.1832532304175867	0.2844305901236132	0.38775791591944136	0.5676057632660505	0.37355688337240933
0.11123754385116669	0.017237234751980836	0.1488264807365777	0.22607634112335528	-0.17137395281083606	-0.8256919814470136	0.13440801812363162	0.408411200939376	-0.46559927548310115	-0.2918978814469802	0.20819666766972386	0.44764410828418366	0.2675654210764386	-0.6100802909413341	0.6856648855090886	-0.12509042208401774	-0.21183216725429582	-0.7969897860134145	0.011846947618875682	0.11415356610187358	-0.4481162779911445	-1.2601907807923962	1.295444908270498	-0.08253829171110687	-0.3387900971692058	-0.1539759939464809	0.8571211446990713	-0.040223543777152426	-0.5995582905182505	0.22105147533945382	0.047815953739152504	-0.39069407360932323	-0.7157572145416677	0.1736494429830257	0.2759604040957134	0.36258281782456425	0.5481391571008634	0.38239183911839103
0.09312428442461071	0.03195774293886856	0.11904218057755986	0.257375367793742	-0.21550696319278212	-0.818519670593383	0.12125965177769245	0.4358106494540914	-0.43106443258042726	-0.34160195045530123	0.07356162911802146	0.40011841724830755	0.3126173635797701	-0.6114580431062523	0.6246280698324292	-0.09429031264436676	-0.23637335469372572	-0.8021737545741736	-0.02865806670083041	0.10570356640470298	-0.43525177410347854	-1.2377582824465938	1.325262067085482	-0.07223411469565638	-0.3338506733731691	-0.12843840750817598	0.8586336580553919	-0.06790734713592561	-0.5898210084649275	0.1962254079098721	0.014753234820484499	-0.40770231912664323	-0.7460720636621125	0.07986603067716247	0.2592723028019215	0.30883927610838535	0.5654528544761875	0.43227336064929134
0.14907484874502933	0.06370049102408684	0.06260833558680934	0.23741191620588625	-0.2429150812421088	-0.8430397932394593	0.07649080714062796	0.43581715073010524	-0.40872109324087413	-0.3411215292511097	0.0179732427252156	0.3897587351738046	0.34150649667371147	-0.5518367493522057	0.5739019648795166	-0.06255457142309476	-0.18311099928606261	-0.7759420761897843	-0.041888971900320315	0.05944474879300583	-0.4462458104499021	-1.270180624800958	1.41949339549271	-0.049024648811342816	-0.4257549844776469	-0.09270654098171893	0.8036002732025997	-0.0615476053013404	-0.5993596976518293	0.19016678520476674	0.05736693299140829	-0.37087481988019616	-0.7487166826154014	0.06700068354303093	0.19283971879877967	0.3544562669410819	0.5753224711193341	0.4634330980543492
0.19078519007755373	0.08887255978197421	0.014215333694071103	0.29619237032845075	-0.25152189963913035	-0.8522834533786565	0.025645548939922092	0.3954350221954584	-0.38541646142646	-0.40676704931803354	-0.09969890140742342	0.4037883475860191	0.4211358184002748	-0.5168581375723446	0.512861675914712	0.01137906519522055	-0.17385509152030573	-0.7940339574385148	-0.024876860785266595	0.07344972484049886	-0.4575690951477254	-1.2535242698721043	1.515982172134383	-0.0579607921201032	-0.4732041821162283	-0.04113522360637257	0.7945913418700572	-0.04296259706006824	-0.5708308095269383	0.2333241118938858	0.07266778094177587	-0.3766735895161859	-0.7584677052739842	0.016392154683316673	0.11612033004888	0.28405022257487395	0.5305291935083318	0.48301240590138733
0.1804464666687086	0.0961223626456772	-0.02504657057536578	0.278811910022581	-0.23600750508255305	-0.8802911443018498	-0.004192111087983544	0.3846421153332165	-0.39497208464317796	-0.42698510509117915	-0.18686546357409944	0.3782749399277451	0.4120312797451321	-0.48346472755690445	0.4166671233389823	-0.004479700207688536	-0.14816217487852215	-0.7769233072592236	0.03452245132539207	0.05956252710280039	-0.43593099558622556	-1.2641782513051514	1.5915594585394581	-0.09523105367442623	-0.463170266520029	-0.021237785776623948	0.7507721071066218	-0.04647665732551506	-0.5332977019548577	0.2589487203629074	0.04024431743133753	-0.3713910709768621	-0.7513802669635758	-0.04948456287044611	0.02821155241985024	0.21352345777323384	0.4625806960149423	0.42237682739487903
0.17245430527468775	0.09202069531204068	-0.09044385533406538	0.3531776812195934	-0.2441224607386087	-0.8484633967981747	-0.05784581772737886	0.3545601977039013	-0.3824182081683163	-0.47969065209217565	-0.2758542323556852	0.40024999137701983	0.4216434459214395	-0.4361198091182386	0.38407208037950114	0.05136901795504341	-0.15218286025969005	-0.8497860743973721	0.0723449670736763	0.101091864236949	-0.39575294688051665	-1.3228136479898038	1.65503125017243	-0.11885825553477466	-0.44048564582919153	-0.060372112569776926	0.708717569204886	-0.007146816802524369	-0.5211292151875332	0.20646017050938922	0.11875095831911531	-0.3635213555549809	-0.7478550917500363	-0.07519039354343857	0.0026666473668427947	0.168290838488449	0.45050536353313647	0.4224690739874567
0.13906606246937267	0.10439303050446277	-0.14546851310195869	0.39148318006135574	-0.25298499640103317	-0.8123950483938845	-0.08001237307728706	0.36677075673007264	-0.2918404318872724	-0.5051584056033568	-0.36516847415899206	0.353149672641628	0.4913576933139776	-0.4123138969640359	0.3004146754994762	0.05826032396884162	-0.15884534188215532	-0.8300444334022554	0.0848085879080663	0.14883943637620362	-0.35734768360050867	-1.3504187449456808	1.7560037798687564	-0.13413463766113104	-0.4632382526668146	-0.11347362243899639	0.7454806963238723	0.0004864349249226657	-0.47850545801830835	0.23545255159463338	0.17057830218675957	-0.3599558206832773	-0.7577404175012787	-0.17412506853315451	-0.047626113670459234	0.08955342423721863	0.42204122605198463	0.30770981237306444
0.11298737423024614	0.1021380578543325	-0.1322121302409241	0.39043769946099044	-0.23693176313930553	-0.7851529001957746	-0.12076852680223822	0.3064643972238081	-0.25478007336452746	-0.5529864300991509	-0.45336759598098675	0.3426150765775143	0.5175203478015599	-0.3823647578099757	0.23882611673949788	0.05166377917419792	-0.2060740092419507	-0.840592342344262	0.14611198177946355	0.19161892335058564	-0.3357522587090516	-1.3293416425986564	1.7552000102029808	-0.12125931980010299	-0.4866758267048453	-0.11390210628905417	0.7260072308418535	0.01133444684642523	-0.49095745105199085	0.2483773541102281	0.10937307835065244	-0.3388756617295103	-0.7312452410558227	-0.22090977637169623	-0.05774985781208423	0.04271966520949296	0.41365807601990845	0.25616289916983076
0.10637571309582054	0.07198834576504569	-0.1566290930268416	0.42433965762993225	-0.25786976296341485	-0.8135404776089462	-0.15889510095292572	0.27273577726437315	-0.2847787294114928	-0.6272870000792817	-0.5247650711550693	0.32517937666940144	0.4707724309056255	-0.4079991743553816	0.1370337616799937	0.044975636663165564	-0.20098933341434955	-0.8306803482815106	0.14361321319196066	0.25888263882131113	-0.3903869644465365	-1.343386429248754	1.7316985560757086	-0.15310807493508344	-0.5030417986616427	-0.11497924759000573	0.7069059758020585	0.030667277841191064	-0.5091884650258246	0.21334334080101353	0.14738118139087264	-0.319175794737179	-0.7291912185476672	-0.2696804821902902	-0.06024429602980097	-0.05144609469547388	0.3862670149865669	0.21616080165206703
0.12102876547187946	0.04381682591089143	-0.16285335324978026	0.4172780213350671	-0.23996992124155078	-0.8035335826427165	-0.17987371587058815	0.2667034263720852	-0.27172166645006185	-0.613641495925849	-0.5482591745538479	0.31902594330794093	0.44322698480833855	-0.4082554239086794	0.05064513133288837	0.08612184167646694	-0.17180911728653853	-0.8350329727193415	0.1630615828736161	0.2700892057646339	-0.3958359480928233	-1.3466925635590963	1.7267497682354604	-0.1623634846055392	-0.5429910137789482	-0.13564418558992833	0.6754944609905473	0.0855938070499727	-0.5057629741254549	0.23081483310476097	0.12053016929089291	-0.29985262611415775	-0.7029293445561684	-0.3060235261686526	-0.09840475842621782	-0.057157828496925654	0.3421367297360224	0.18855934644502864
0.13592462741086092	0.048054156466721766	-0.20562359693672505	0.3839327894419216	-0.2298786183535218	-0.735607063461843	-0.1702307305825714	0.28301155267327105	-0.22491655013707126	-0.5889904178840457	-0.512648445217095	0.3097394602667013	0.4773030335331646	-0.4618009242316753	0.01484073456491736	0.10601113066083925	-0.11935967283070022	-0.8225297528366224	0.16680747866109347	0.2748601280274945	-0.43747417495229923	-1.3296790032425696	1.711619200368497	-0.16578290934951262	-0.48229420080277413	-0.1614994037003517	0.6705005082686746	0.10498484762867588	-0.5270548990052636	0.2698923147244299	0.10563102037964589	-0.35130104589367195	-0.67375536930131	-0.31218734976140966	-0.10217396213153333	-0.060463518656983996	0.3394337970687539	0.11520637209914986
0.13949276668970365	0.04989714791420901	-0.272991539321936	0.40104928470323353	-0.16414656956984416	-0.6834481684745207	-0.19179177153846289	0.27094091738432924	-0.20747011079645725	-0.5973916539884736	-0.47301064260566117	0.2688736648640011	0.44348442011997297	-0.45833174547551153	-0.007373610321988297	0.14255391771636824	-0.038780361466159236	-0.8064951412782009	0.14307522150043353	0.30887908373403816	-0.4546106072869348	-1.3438560881843966	1.6870809330315768	-0.17610635589927776	-0.49623975758950206	-0.2003942311102115	0.6616886129299886	0.11712639572833075	-0.5661623979481649	0.3038598165516188	0.1567863892093374	-0.35201853348587453	-0.624982414488769	-0.2413655083730503	-0.11153604780387441	-0.0013008624139360491	0.3014827375650107	0.07174726501212216
0.10259114768764924	0.02985008209935362	-0.273064044566115	0.3950238921366844	-0.12566865085449702	-0.6542867981399618	-0.181031032073042	0.24546232948594424	-0.159182801445025	-0.6583927224010573	-0.44240527084857384	0.26502710061342716	0.39661127487162273	-0.47539649176741916	-0.06271437569185581	0.10125456225001109	-0.02948182328470076	-0.7935413959110815	0.10580792531765326	0.35188537656647356	-0.4687637943266069	-1.289701105447484	1.6408994116361288	-0.21670716147054878	-0.44525150180506534	-0.27913422968787494	0.641326934011099	0.15491003491712546	-0.5707601092075831	0.30399999959487867	0.16338012359523113	-0.32853679515639944	-0.6333262048469467	-0.24773672619995613	-0.07385044002050879	0.037851815202657936	0.29308930341538975	0.003121356551693524
0.04093133281595878	0.003427936208400168	-0.3012583064037877	0.3463319115767891	-0.08464016290061432	-0.6255252118276443	-0.17113317032129788	0.26696480092128516	-0.12711223068032482	-0.6831797358960031	-0.38676038786263717	0.2607588244118527	0.3084603214430766	-0.46125187495560116	-0.05302073668953759	0.08926752086919797	-0.013314326627507747	-0.7642326436374478	0.08765400529365698	0.35623600145469747	-0.460011199082505	-1.3210650614680035	1.5602999245362204	-0.1923244332856136	-0.42301813577776154	-0.35169105068243367	0.607710400252597	0.13419428463137553	-0.6219319831583603	0.3216993819351005	0.12903736207558528	-0.34878371787933526	-0.6086124690156202	-0.22216104871829692	0.025489989881221753	0.1386263471075527	0.4405911213989965	0.02009583584122805
0.029305240542862744	-0.005986948331066923	-0.3528876577982876	0.3331653694353581	-0.03813161047663762	-0.611198352307721	-0.14705817195470167	0.2751542771327274	-0.09854524352799537	-0.7155853180427061	-0.4123053273012287	0.24502935451976354	0.31238898205972876	-0.49727151921919005	-0.07871797164411871	0.07761401243040676	0.03627058651472741	-0.7773718867509104	0.04843617202452777	0.40073738145722626	-0.4924207733141337	-1.3572235075808328	1.4798601390673156	-0.166472311464201	-0.4468693554096779	-0.3910471456129275	0.6187815100147525	0.2302134724000659	-0.6403748714866706	0.33526676722494947	0.17098576450150554	-0.3390210863224735	-0.6025043475032658	-0.17730486780429225	0.1287187643460473	0.19360423024670254	0.5615519449495567	0.03352099611351633
-0.006197001444891603	0.02130170286945185	-0.3911033175079548	0.27812903854673776	0.008889550418680791	-0.611164596602579	-0.07308873235494295	0.3133789509243975	-0.07681452672134059	-0.694492637912623	-0.4285344240756979	0.2917001334483332	0.32761719732088423	-0.5536623556237028	-0.12048681024409338	0.027672940647798898	0.09998447355340565	-0.7231128207822854	0.0011257011655713134	0.3357791457321769	-0.535587069847898	-1.3174096596674933	1.3904847712622348	-0.17255976381348798	-0.47011127290136756	-0.4224817107414663	0.5587016107027604	0.233320094072955	-0.6394079036217049	0.40187989292880266	0.21044307055202496	-0.36225326105102634	-0.5770997093605305	-0.1242250056771245	0.19525591821467747	0.23934902876868186	0.5781436763653467	0.04515421164076934
-0.01766554454332054	0.044986909386332805	-0.39962718038858386	0.2717460742838252	0.03801694106583474	-0.586331441018019	-0.060250969061357275	0.32654185484169396	-0.05885573264905667	-0.6827075075322006	-0.4445024520027814	0.2790278271351421	0.2848078189238268	-0.6018651573317488	-0.1590992241535529	0.11230238107941055	0.016390830224123697	-0.740572113542422	-0.031189123206107162	0.35298185207080646	-0.5642831310457826	-1.293175258588323	1.26870609978065	-0.13439060142330997	-0.4603479475866038	-0.44492934055578726	0.5592978667256852	0.23211281795574493	-0.7075887687543301	0.42744335649875287	0.21051205174509877	-0.3885091051085077	-0.6077584643082069	-0.044949193178242884	0.21029841586610343	0.30353175289628653	0.6944524721580432	0.10623332302808233
0.0003583482125929072	0.024895354610852075	-0.4639075671820286	0.27819007808265434	0.04991004090267549	-0.5695185115603757	-0.018061773360434654	0.39566785895274814	-0.04926594586384446	-0.6832280620606532	-0.4290069479014976	0.3100247690737076	0.2179495104148883	-0.623501772111292	-0.17559651304563656	0.12294510697644087	0.02362169210432077	-0.7482016835241522	-0.0901348104751554	0.3361443170667222	-0.6276323515203708	-1.2529967965829747	1.142492601382643	-0.1727663378093258	-0.48640415297884065	-0.5063188684976434	0.5731124006368445	0.2401993567291254	-0.7273478462543916	0.4571233659662732	0.3256083555777474	-0.40006775273857437	-0.6023753406727327	-0.022725160886271578	0.24703041189967703	0.344952206837566	0.7168251974500693	0.09109045024422374
0.00476969474258544	0.05110196625755231	-0.5067327103548502	0.2413878373155398	0.09286283475437167	-0.5181293868497081	0.00923225861363224	0.44638815964372924	-0.017835561644795467	-0.6206924398623938	-0.5091714817617452	0.3337275936802406	0.22581417647925908	-0.5999804931569834	-0.13354969285181906	0.15991127284052048	-0.015800317043450297	-0.7902821506661575	-0.1497070389227051	0.29646638821008464	-0.6015333196443212	-1.1712615889690308	1.019151793269075	-0.1656292808078977	-0.51916182870098	-0.5066311425270988	0.5742119658538103	0.22697619545780762	-0.7574071898322698	0.44318659974630215	0.41094974518590754	-0.3945905524887744	-0.5295162219698016	0.0835289683121323	0.25671456683461313	0.47221159559911985	0.7307824567980947	0.06587613018453868
0.013056794992375933	0.07408116788016215	-0.5534587030040662	0.20825479637073227	0.1011980665945345	-0.4410401996528375	-0.010970118374426113	0.4609708220996279	0.008377498336741493	-0.6475898633440913	-0.5662388447509306	0.3545450926809031	0.24884974370750604	-0.6311556962930521	-0.1295440195743317	0.16068843708998404	-0.03051286744901107	-0.8016413955454389	-0.18079933459100847	0.29150603925773555	-0.6112993872556628	-1.0811623510536008	0.9166622222262208	-0.10185939508464711	-0.4942646787670014	-0.4981624953589924	0.6306169628761948	0.2507182263366939	-0.7544161483658275	0.429664468394625	0.5274976820192416	-0.4266736364733329	-0.5239233972606699	0.07984396031327892	0.234757022017778	0.5267079670233037	0.7799441191486682	0.027740083934465087
0.013920101015723163	0.07655462876991909	-0.5584453679091653	0.21362297120711077	0.13110255084679923	-0.4178776387202709	-0.010379157341549941	0.44343636717688784	-0.010086379100408115	-0.6633510332686756	-0.6340958056236701	0.3649824910310292	0.21432791867050677	-0.6108097008629649	-0.13986038476376056	0.163281198102931	-0.07409880118610246	-0.8118608911292888	-0.18284308837519583	0.25000608867944124	-0.5818959985064589	-1.05958317668946	0.7759265048409707	-0.05741868747271225	-0.5155601339159036	-0.4747842557705331	0.6458309530436446	0.20697711491305637	-0.7571693819560915	0.3640506908471666	0.6204273845394	-0.43542767050099895	-0.5115436303867391	0.13977126936469494	0.16828779938840083	0.5383760897906404	0.8334193089002524	0.04402990443800919
0.028548105828241892	0.0808976285740707	-0.576013823622809	0.18082494304125754	0.12408156102595606	-0.4253130294610615	-0.004648294161375466	0.46316091208552257	-0.0190588110365534	-0.6583057700856157	-0.6218611700938964	0.42124007806084496	0.23298469497035001	-0.5974867159262793	-0.13705211868353118	0.11661407714402708	-0.10357686889805959	-0.8626075269324991	-0.12194057731226862	0.23820825406472665	-0.582433566628722	-1.0620412789498104	0.7102597173326999	-0.08282912415442754	-0.4748332900013157	-0.4498349895217094	0.712976950491304	0.26996965851734495	-0.7962398689796738	0.3098486602303191	0.7052564405722956	-0.41395436102750327	-0.523404588347283	0.20559946861707196	0.1432621359486358	0.5625541640797809	0.9167938389662634	0.007440893132397779
0.06410110328793295	0.09494307094004964	-0.6176252327294798	0.20737047538126543	0.14980177270110043	-0.4069430237387485	-0.05884170107786102	0.4155167032205197	-0.0753209128948185	-0.6079704272671769	-0.6975915045999346	0.38779484742458326	0.26229230032302125	-0.5385837774104536	-0.13646474179760665	0.1566767125176658	-0.14537252745527318	-0.909552759153532	-0.07364450883691451	0.2633972515219035	-0.5413504167573271	-1.0766919917760325	0.6539823700785133	-0.03816131131664101	-0.486270808038349	-0.43176391594783137	0.7931734443423307	0.31804692232529164	-0.7892005544193987	0.2543758735670137	0.7607857920981831	-0.47718229700433723	-0.5031082441954897	0.2296089372034742	0.13471232039893738	0.545843499719589	0.9340029049195173	-0.023585238823501723
0.12721193110567017	0.09924256644869997	-0.6554932961139437	0.2378865295459244	0.14578760227308862	-0.3748496112864057	-0.05515344854337214	0.3647632373018258	-0.03548221056190822	-0.589911725973008	-0.6996438941072689	0.3947939979190467	0.32115165036464416	-0.5352023091018575	-0.17129005064396255	0.1539145479714406	-0.1887072552730375	-0.9552369967647886	-0.09444177896962946	0.28214165239555633	-0.5653153067612322	-1.0144033100635377	0.540888738432107	-0.08948078388046207	-0.47306483760142887	-0.36761532959784515	0.846086705916447	0.39279876501578376	-0.7705961480894288	0.2291135512291111	0.8659622644938046	-0.4701979183590598	-0.4605639465161217	0.285635381797784	0.05984942368684247	0.48108307219003194	0.8778797574466684	-0.03568880134739073
0.15428356548489083	0.11424705474294564	-0.6603558346637095	0.29883398241903386	0.13242448034233584	-0.3726331556070091	-0.09824926960674293	0.32419764876521084	-0.0580722527553869	-0.5730200793339796	-0.7209475435727268	0.3235449644742642	0.33782686855641997	-0.43216499114841234	-0.15556415178412358	0.17172981621681072	-0.21721978452528368	-0.9719149994550913	-0.14005152329088655	0.2418472579181658	-0.4999470026755931	-0.937219163685118	0.4674339454664606	-0.10308700194532054	-0.41368923110651845	-0.3017587905485978	0.9008239843630588	0.35910418097805635	-0.800345800097482	0.20892693837398718	0.978530487751814	-0.5043562207219304	-0.42155809982671305	0.29516320682229197	-0.032369499527076975	0.4761132553064584	0.8859795127428317	-0.07338771339690155
0.19450470772222647	0.06093665829710158	-0.6528137386865035	0.3214385128347557	0.13730561502618943	-0.3407325044078829	-0.11411585968187687	0.2578011438637944	-0.0659269195163209	-0.582025730644421	-0.7701826469568914	0.21327671579015642	0.38288079477451326	-0.34647730166612534	-0.06787002740937108	0.2043273886261558	-0.19108191608024222	-1.0073626219474974	-0.08734423919317569	0.2809717160274514	-0.4562671297599009	-0.9545954859175698	0.4410169404334126	-0.09739927773345287	-0.2812258082042995	-0.2507169115942459	1.0127770763457824	0.37000022406985666	-0.7795662511075855	0.1341021325848711	1.0417828830703075	-0.4986968672294054	-0.4131091849871134	0.2859805742847942	-0.05208307303109747	0.46060203620670315	0.9292857749080297	-0.061258003024475004
0.24381502632510052	0.03432876875766201	-0.6161310797803589	0.30442066165340875	0.14227367633802834	-0.34135634866336084	-0.09849998496504506	0.218631101214874	-0.13258239298750069	-0.5825641587043815	-0.8174452781073323	0.1434568724161736	0.42943038190311594	-0.28798039868422876	-0.05832204127884677	0.184505770502219	-0.13264470609195406	-1.013945982472825	-0.04928911526633327	0.2917895714466957	-0.4598117817786947	-0.9420747755882065	0.40163766567546527	-0.07391935017107992	-0.2580595964019596	-0.24760335582996476	0.9937820613649502	0.431156988762214	-0.729513421207283	0.09373692758540483	1.072713088226409	-0.4822094160856107	-0.3327939126003454	0.3100933796463109	-0.08080553833286637	0.45869743553505754	0.9225213606582703	-0.13387183551919285
0.2806519011704891	-0.006332798528798251	-0.5643630619956111	0.31548205399683493	0.1650405287716946	-0.3295614797816341	-0.13498850126187684	0.17492896189203272	-0.14567340216678676	-0.5395084637348397	-0.8417884378104361	0.06727121823466295	0.522550225450853	-0.22409129999138994	-0.04063731459336314	0.1720404938452392	-0.09862909840012121	-1.0113234430730116	-0.021222536695074606	0.32678057120500625	-0.4037880859751777	-0.9930859540187296	0.37523652794002665	-0.02244101864877191	-0.2436993512059463	-0.14814522551451775	0.9885139343034988	0.5114022113379983	-0.6866067872261098	0.04140136150548364	1.09736298704463	-0.4655456848063723	-0.35124162244635704	0.32961793920129895	-0.10457501722473968	0.44261878823409556	0.9490062563408556	-0.09136737632537698
0.3079668005228788	-0.01788598185264225	-0.4941694441355754	0.35635111812163217	0.17561731385045892	-0.3516780452376097	-0.15544906468388478	0.119164620530089	-0.20303431029686952	-0.5646620295462206	-0.8629703989866997	-0.035226251823567464	0.5854967501779602	-0.1921603947136848	-0.07542508110676774	0.1649794151210568	-0.06205607032535036	-0.9715814177309878	-0.032876154157831496	0.37494705925237415	-0.4047754226593292	-0.9794102796025616	0.3678968977881175	-0.0019088595681394413	-0.27267919114199135	-0.0859031945747629	0.9498150260990854	0.6330669665857076	-0.675779541916063	0.0265768773679105	1.1182785885941275	-0.43391887793227174	-0.34005594493121266	0.21996367208447673	-0.13795535252971663	0.3758945590685937	0.9659197486540672	-0.10450591595024308
0.34929345872299367	-0.09439231366650089	-0.41926008802951875	0.37909915334332445	0.15247297808663013	-0.4183777009128386	-0.1360071927590274	0.08452911616694511	-0.2646898694461797	-0.5349118455153603	-0.849696946779645	-0.09608466662562379	0.6218448949267749	-0.14893588543499903	-0.08971890651639769	0.13487052596452823	0.029863424671990553	-0.9595653461353922	-0.049470001567129426	0.38165954982383465	-0.4168311190386865	-0.9995847107051103	0.33832673438822636	-0.001402001995899098	-0.2681578415195215	-0.028656400040019615	0.9028717294712415	0.6826203169333362	-0.6751928904057457	0.014754516340905294	1.0924967722643286	-0.42056610157002694	-0.34268145800521155	0.19321445382905833	-0.10374557949789334	0.3420733933058404	0.9109066455687106	-0.10322991351272906
0.37173023122339593	-0.13847970995114048	-0.3806182218851134	0.38730121004714946	0.18283722514338116	-0.4855981434894442	-0.17627386493500996	-0.008343694810974833	-0.31344092602292273	-0.5040898292761391	-0.8625151898509843	-0.18341795925878807	0.6948452929838759	-0.12562544219943633	-0.11368068282114437	0.10126548315898479	0.024341572161432068	-0.9673434660062779	-0.07376461938095442	0.3773322219870361	-0.42906620217098884	-0.9497315392221035	0.3820984838569064	0.007427302068050629	-0.24681127487301535	0.04542253871554364	0.8667081493605224	0.7592906709158276	-0.6049198447044604	-0.029138829194812983	1.0492740752461056	-0.380885004771448	-0.37413029725532054	0.14467034730871356	-0.039634344200309	0.36730354276471655	0.818013491740387	-0.12603274824110985
0.39316798544708775	-0.17121748004767448	-0.29837992618205517	0.4427625227529995	0.1887440720260825	-0.4780847803051468	-0.20843475278256016	-0.060938377323702705	-0.35514498093068736	-0.49499529337657755	-0.8890792687115828	-0.251953152265957	0.7139711517011218	-0.07949931754558039	-0.1215861474317161	0.11076239011910557	-0.023739511346803466	-0.9434185907875634	-0.09323211697598209	0.39266219020505494	-0.4292357267872676	-0.9289936496950757	0.35288876350292825	0.08056005952544311	-0.25499171475667415	0.1029721676236238	0.7843672377068798	0.8272498016600804	-0.5670022663786216	0.020543015858540726	0.9710984855617528	-0.38792980316308706	-0.36722661254867983	0.09436161133617119	0.014760468658789539	0.3522136200688893	0.753526978420927	-0.1389590880182353
0.405743911690306	-0.1814038407606908	-0.22822944110078763	0.4250594385037795	0.16067983127512048	-0.5068610336331174	-0.20311936091768526	-0.06825972487518443	-0.3941073551291216	-0.5195404828209084	-0.8268141328506292	-0.24523828523963945	0.7623381867587494	-0.07363923982865392	-0.06264622574801497	0.06900033267753643	-0.006718925961660252	-0.9410167633674826	-0.036279392505145516	0.34247826370770224	-0.4471414262002911	-0.9203938638377258	0.2662218594520325	0.07056823248526412	-0.2220854716978308	0.19444906869030767	0.6902747580574685	0.8696664313366638	-0.5615166970845115	0.07512482076522373	0.9272330624474596	-0.3193676826862629	-0.3596455120336581	0.06598875032657099	0.04416566829694177	0.36778643767978514	0.7450031960216318	-0.13633743935431836
0.40125227633391136	-0.20599218212976872	-0.13634279998762489	0.4064173357464796	0.14096600379999424	-0.5628404359959603	-0.21337571521159907	-0.08956860168156716	-0.46417217095186664	-0.5211417193711617	-0.8881558401496583	-0.2861793493348758	0.7623100180091286	-0.055752891539136575	-0.07123401959277048	0.02463802619677467	0.0005488519368775479	-0.9370706021982065	0.027133750277159235	0.31536626485198094	-0.45592352618037973	-0.9299061110131392	0.2437918617400668	0.09003790270667382	-0.24046042074912247	0.17972344751394195	0.6679054605445349	0.8274559458807744	-0.5381427887974877	0.11515161658355848	0.8927584962136415	-0.2778044015214626	-0.4088741982610443	0.033323158789827015	0.05075327366714464	0.37893547838275987	0.6911859907573897	-0.20327128030847397
0.40721898547769253	-0.24239740014303401	-0.04874896906046439	0.3449615406665275	0.16065509689835095	-0.561401774313547	-0.19997637781653604	-0.10023713748654646	-0.47855524075904715	-0.5403073622863954	-0.9452953962267246	-0.2764054444543229	0.8261097435418481	-0.07463206990904117	-0.06165470274358813	-0.03647030481897478	-0.015980712476914006	-0.943490427823677	0.12345771388237588	0.33529264848180895	-0.5352397398916874	-0.980930916167711	0.25324413625621267	0.0804218315856299	-0.24301125555934217	0.152339375044681	0.5978075080123543	0.8260002389643702	-0.4635043508705052	0.15907791300469307	0.8308497074645551	-0.245061853264623	-0.4112397449407236	0.051381033574251125	0.09664825801072778	0.4063376392953669	0.635735910682643	-0.20263344754220328
0.4330745226961886	-0.24150067456564753	-0.00493833758588768	0.32367988268912223	0.12767633752959695	-0.5741134783437298	-0.24388952509860756	-0.12573832967247253	-0.45345541122804267	-0.5467953576100248	-0.9316324336145569	-0.2179884717324049	0.7839767610141741	-0.06140802936846956	-0.11921028794417639	-0.054779794405844275	-0.09015562564310448	-0.9520440192895248	0.07371168581364221	0.34597718685582063	-0.6095791171972411	-0.9956898489965684	0.2241441982109543	0.11923893206713787	-0.36018795272736276	0.13857036096565806	0.49880410249985047	0.8543405557018741	-0.41877934898911284	0.21243309313506042	0.7789050370453574	-0.24230726661620516	-0.42826467086252656	-0.011245062402029887	0.07570787321402632	0.43854486597185033	0.5649477553353816	-0.26646260861504834
0.41209513888528004	-0.21285264840324247	0.06930520453750635	0.2964026472445377	0.1217006133546227	-0.5724466733897519	-0.2972849270908317	-0.13868042273976372	-0.43917506923613236	-0.5621677540708943	-0.9334558161180778	-0.19536354287262797	0.8108799606373853	-0.022453316863424312	-0.09388065253011008	-0.10739634377038257	-0.11250894479964105	-0.9675220292574298	0.06257361662405592	0.3362721745562599	-0.6205585543144405	-1.0207545541546394	0.21823120600950832	0.12936564584751958	-0.30649582558714805	0.18010625108215933	0.4499374717632845	0.8171287427548105	-0.3712988474815796	0.16984196149847286	0.69526515978442	-0.24502776937564671	-0.46075862980671856	-0.04959588528836402	0.05839084502583739	0.4302801795050046	0.5495243493289945	-0.22923628372881205
0.3756915489382806	-0.16320261028523345	0.08674889594181578	0.27115963765669177	0.09964294023188654	-0.540292908324912	-0.29257706362301894	-0.19570407386119112	-0.4072157326003154	-0.5400539445937205	-0.9460925192487647	-0.20198998820359831	0.806429318543009	-0.08909074928064371	-0.09066596432003239	-0.10744874834475308	-0.16341540082859923	-0.978577673269158	0.06207265657281802	0.3315995021924401	-0.6903679041142052	-1.0126055085772157	0.19322456962624543	0.1025214640531091	-0.27714138469091965	0.13704623919117392	0.39982805917976344	0.7873087491077515	-0.35467397455901806	0.13368985184727583	0.6035577169838835	-0.2509404859845854	-0.4066621588924012	-0.09734018376762321	0.07240910319108174	0.5021346583230641	0.5582104430675624	-0.28130632989791665
0.32673418845654023	-0.12052713427412451	0.10478670858991171	0.2119124358191538	0.0974609699782368	-0.5161559614627642	-0.3149130141421578	-0.2095066800847969	-0.4024532837302468	-0.5225762393486058	-0.9029594147136489	-0.1560475195958431	0.7803107126960415	-0.0623923244365294	-0.00456689714532803	-0.11182628331547939	-0.1663964957343611	-1.0010350359432079	0.03608674865855695	0.3214840175081475	-0.6884868495794622	-1.0497297322196748	0.12027898448931214	0.09104152428556034	-0.19836047335835272	0.10992854361256317	0.37763139735507484	0.6682477528877551	-0.3375204606445862	0.15377403571190662	0.5335547829260032	-0.3082279912394775	-0.430063770366558	-0.07858304797301588	0.08778640614394645	0.572389367424949	0.5051157395300951	-0.2912733114904064
0.28389066498878057	-0.056249618235040655	0.07744757978669108	0.15503596765742386	0.11006766057442056	-0.5196697901686418	-0.3217659309584122	-0.2546705310388472	-0.3293942751544615	-0.5209929632821758	-0.9554693139371719	-0.1469921236786032	0.7569353503883963	-0.025737085672686892	0.030330876583038707	-0.059131614681792045	-0.21508582880013655	-1.0176979777767696	-0.014227952274753907	0.32116219106719573	-0.6979634849191089	-1.0641104242324748	0.13133690655786062	0.10856785394236797	-0.1783590031458858	0.11911128800979268	0.32915964959903754	0.6588314095015082	-0.2912886707960315	0.1421283525409089	0.4908377732685005	-0.3089633961547372	-0.4311934195280608	-0.08119263282676573	0.1029132287302871	0.5971803706119327	0.47091836986218666	-0.3318628179113333
0.23877544895066918	-0.0010400713090579939	0.08570528294229522	0.11725839890478003	0.09603109206488451	-0.4595719092227214	-0.3258511172236429	-0.22914280085738942	-0.30248885459453084	-0.5239225703554534	-0.945076616217427	-0.0705909278332483	0.7290709738218493	0.009314228079155574	0.08225048869293598	0.005051926814585212	-0.24435183674317354	-1.0094770253770848	-0.049321424862409584	0.3361361277331793	-0.7031848226819994	-1.0845793513324151	0.09841652052193751	0.1104906059271531	-0.1419762166928934	0.03827721652871892	0.30972696882822565	0.6096053869062781	-0.29463233262307353	0.16720644158269002	0.5387240162352906	-0.3238468185081483	-0.4004944860401108	-0.09906082825277565	0.1116464548163321	0.6561672155355462	0.4685512456480687	-0.3897219474621541
0.19546472770152082	0.026493654089449724	0.03045093515303592	0.04673649963730284	0.12673449787906482	-0.503507925221999	-0.34506610732711185	-0.23931482714027438	-0.22727921085168715	-0.5263202321469551	-0.9953390578799611	-0.07975635473796538	0.7163431547215536	0.02356131483477028	0.11088782057231539	-0.011059983795572029	-0.2588617283220193	-1.0193197828394196	-0.0858948751154986	0.3190931410279512	-0.7094512610723674	-1.0060018393454926	0.1133404115169137	0.08167227181217018	-0.11946901005044423	-0.006908503869970148	0.3063307777365589	0.5492817020043942	-0.22847931781838557	0.15130197394671469	0.5810828198648587	-0.2964600325226159	-0.374467782945174	-0.14497839059936166	0.029563148893029394	0.6868743368054913	0.4633322585409614	-0.42791804576629466
0.163880736799705	0.038415352811891165	0.00035084776408793593	-0.013700687474164544	0.1320299785429921	-0.450375798254122	-0.3675490362859268	-0.2384391411102821	-0.12057160660046509	-0.5080510676039405	-1.0368273207968548	-0.0744194108393865	0.7076231311975727	0.009768356465509113	0.1473462031206999	-0.012966934479242274	-0.2589934628806195	-0.9610373010910378	-0.189436693072287	0.35034803641392703	-0.7263624262791389	-1.0203259076894313	0.06449692038694492	0.1036696105803437	-0.1475548727854137	-0.053845918293368676	0.3511866376222874	0.4758916467136351	-0.22033442953201549	0.12318941738116349	0.5578941213393185	-0.3307960677768538	-0.361100551177609	-0.13313534523100087	0.007103687568113287	0.6893000877549822	0.4524927202452891	-0.4480328439518516
0.11218507040937413	0.06600584863057687	-0.06808132593950114	-0.03818245501197061	0.18270687280418457	-0.4093098476038386	-0.36914500235177594	-0.19158204202293358	-0.03973825220413403	-0.48020883958537536	-1.0358286785157589	-0.07691076376925565	0.7433309836856739	-0.010714577610433073	0.21959462696967122	-0.03570964905527998	-0.24508901928751076	-0.9097349305092115	-0.2161515313349469	0.38478057004194277	-0.7265613024926354	-1.0114644358110392	0.08413796268903753	0.10276510437459536	-0.10628938492255717	-0.07538541492014914	0.32526049016538333	0.4623459676457493	-0.21323605955897434	0.05404629098258242	0.4970144526027259	-0.33255768581813533	-0.3539958332851959	-0.15634136748490912	0.04876794046268144	0.7059308953627085	0.47377535521270564	-0.43260347623138146
0.0879922359996913	0.10595520763248156	-0.10886051519288238	-0.10840712697296055	0.19927989575161636	-0.3894852513887307	-0.41430972117884923	-0.23429668499506992	0.055294816976912554	-0.4513078222057648	-0.9344079622532133	-0.024300902426973248	0.7410450321770404	-0.04465550318911199	0.24882845163457698	-0.040513246914661835	-0.26161171883898715	-0.8998277039119035	-0.34918068550862386	0.4241601021298401	-0.6847236583293487	-1.0146845762317567	0.04343065896874935	0.1299151900262506	-0.08400796812856053	-0.08601166132608928	0.3059636800751354	0.4627859760221541	-0.17221818914143966	-0.0076457062099059905	0.4865650753705698	-0.3166035823490513	-0.3840510672223371	-0.21893613695849862	0.056897359037568	0.6885388139396983	0.4329044165112556	-0.4176305154357962
0.05772324218372875	0.13299205310616138	-0.13814304681006476	-0.14959986252144342	0.3033545115756232	-0.398783884796743	-0.4096558855318767	-0.20259535861323466	0.07669538804372492	-0.4295636566829085	-0.9060180196562471	0.0013208824464209013	0.7604236873652467	-0.07596495599399028	0.2791813152103052	-0.06937198396860253	-0.251592989595606	-0.8737022749960088	-0.3328398366335381	0.4275796738409364	-0.6453060456997337	-0.9331427887203223	0.028377181102090678	0.13308594601787807	-0.050353606593919444	-0.09339538585509384	0.2951211645055659	0.45323587711064783	-0.16919315713684674	-0.021457161844558353	0.484538501555388	-0.3103903811815612	-0.39405987876693754	-0.1903158023895996	0.09149321133590035	0.7427701459137009	0.4498806981317044	-0.35726872250298164
0.014057065647264517	0.11361921435655886	-0.20741286297594233	-0.1854765972768077	0.3101491509872347	-0.38825777316257654	-0.4282264822260083	-0.18633771166828003	0.11945130148545609	-0.4133867136345282	-0.846430241916958	0.008294178966371541	0.7086624654852445	-0.07771976249578713	0.3144858074241628	-0.10255213642913401	-0.22578452075942654	-0.8255191270320055	-0.3457669905686661	0.4370576835616114	-0.6289101822383439	-0.9663045462271658	0.024013910731964953	0.08844233479759447	-0.04874591028215316	-0.11535814900848355	0.3632784476637343	0.39618462628077517	-0.17370717613788422	-0.016330041110280382	0.5563774142138729	-0.2788214113766233	-0.4189582111084703	-0.20575310770244748	0.13593662917642646	0.7928664392583504	0.4090686938268502	-0.3083270753308713
-0.002625810917397436	0.11172489589673192	-0.2570123599290274	-0.25604023387438246	0.37523128611413314	-0.424729895880131	-0.4725044267554379	-0.16401527527352122	0.1545191869487264	-0.4521688955274087	-0.8212903907105702	0.028653880703206874	0.7260381791375385	-0.014040304420785937	0.3161398868142211	-0.1349326141240957	-0.21755730565818068	-0.7749344767023831	-0.4104011024918101	0.44176263803511606	-0.5531814687731428	-0.9721799133629112	0.023816929228113508	0.08872587223108062	-0.012258070335013166	-0.09307533048748703	0.46775601942716216	0.31020048811240153	-0.16652860108389445	0.007814196459536914	0.5986935848707381	-0.24316441123618815	-0.39963078790864726	-0.18388433771169113	0.08076014041884855	0.7999195478238788	0.3466817347204672	-0.23530845402707437
-0.010097575023105007	0.09191361262168982	-0.3042800552683732	-0.2939739724225088	0.42092261084099	-0.3998616149499955	-0.48698256926030314	-0.17147278144172728	0.19927662314014008	-0.46994871176184666	-0.7769912146170278	-0.005181540982932506	0.7845447433112966	-0.020385533351835516	0.22436963949834832	-0.21027945606764625	-0.2134927635415246	-0.7265015785600388	-0.35696472609603297	0.47776056111194115	-0.5498541717125289	-0.946410455204794	0.0774474492575025	0.11261368307307425	0.03197978405411598	-0.1581684054573658	0.5238011472023562	0.31012170513919385	-0.10399192775675248	0.008085951566516775	0.614590912765051	-0.15109085164211827	-0.3536895772789201	-0.18189635436367796	0.06305316947916212	0.7999321626087943	0.394788732721857	-0.1738500102697625
-0.0579329109206416	0.06410254286361368	-0.34249944523684495	-0.3691510647521478	0.42095240875345324	-0.3649293131845775	-0.48948828677159034	-0.1985732197044896	0.2229895434850026	-0.4915380055495306	-0.6874113190795522	0.014932410181673156	0.8117088889126272	-0.03335247780929757	0.2413522285384199	-0.2678247403999262	-0.25709575197339085	-0.6624557728480388	-0.3178130754071741	0.42799118508849193	-0.5295962301938422	-0.9320042296216904	0.04069479161123511	0.13436279353540073	0.03262307926773765	-0.23548288839811268	0.5437280634504796	0.2788950615659932	-0.07696000811022603	-0.030761603010764627	0.6130543624144406	-0.17366440643516595	-0.362405075328387	-0.22793074887299314	0.04157353910164588	0.802828952472493	0.43316042178037	-0.08506639852422974
-0.06688339209570524	0.04408591215260653	-0.3960782777292497	-0.4332921899428692	0.35303994885589807	-0.4022423088509909	-0.45663159589782226	-0.18202819891964214	0.26678078693262264	-0.5151444384735998	-0.691622294860077	0.0038273288053355	0.8197812855177231	-0.04560445314778098	0.20830738883707228	-0.3475993857694578	-0.20222772676249984	-0.6348018836758471	-0.25053803624433735	0.45072017748071547	-0.48764059771436485	-0.9330872234377955	0.0034701350673827735	0.13586180272562598	0.0066103470888836165	-0.2718953413744705	0.520991586001489	0.24347589180139187	-0.03529113328129269	-0.03629774527317885	0.5940631605817154	-0.22497723566181368	-0.27464390461946014	-0.20347294514416867	-0.014631148204606476	0.7385067227347568	0.4695019842198412	0.026970972626134054
-0.045507353550542064	0.044187511690453186	-0.3855323664832316	-0.45066655581769605	0.27046702608339623	-0.3458788700955065	-0.4432002360294608	-0.2090655622094541	0.28833831479893457	-0.5213673741556529	-0.626438171950032	0.01798668517151982	0.8732584715313928	-0.05502125076247568	0.2444573125772111	-0.387713798812944	-0.14256352693583688	-0.608262487067385	-0.22813110119352045	0.43728377989845785	-0.42848576438198493	-0.9437263874621694	0.005451194368211859	0.18456843884200114	0.007838702370471342	-0.3415402312813064	0.48878482808903	0.17416635456000226	-0.02322451741571781	-0.0320967677953101	0.5035141743500703	-0.26255691729192987	-0.21892666510678546	-0.1963045346613733	0.015079953290315449	0.7041584918670617	0.5034376903938623	0.15983629272606098
-0.06690510757427788	0.028525607250080305	-0.3979791148346658	-0.4673210646382868	0.23257809534539103	-0.3632601464096955	-0.42668330948469696	-0.2291897728188126	0.29753995286262913	-0.5415757685604159	-0.5583248781482536	0.00725072578523415	0.8804116655802293	-0.0687422043019523	0.2651067811228285	-0.4169633063527747	-0.13599942903074555	-0.6628801964591375	-0.16913283766658066	0.3908105387894365	-0.39171811604170853	-0.8778619475207862	0.09806951501978728	0.159026824805439	0.022145587921397102	-0.38521854064809763	0.4905282980952719	0.10554633930417381	0.0873600476243214	-0.03857534936143727	0.5035107774525136	-0.29395572840305056	-0.1965639639159412	-0.2129483810971986	-0.005988370744491799	0.6985652258608794	0.4977683713188009	0.24037927172333826
-0.05649518836361371	0.009845256628039641	-0.3912335487286474	-0.5343825554819785	0.20089665949515173	-0.3753808495148914	-0.42274751846279707	-0.25379342073527356	0.30603806642878767	-0.5691038088791796	-0.45892931177157015	0.03964228292719345	0.8881285499812739	-0.03756769830808127	0.2633167930345443	-0.47799803413380726	-0.09495718595196181	-0.6771332928625549	-0.137682850018203	0.36877395952147557	-0.3283372468883814	-0.8642538775316909	0.09393349461989146	0.1572286790349005	0.0012824447620229911	-0.42579196852920254	0.49863419480338306	0.10061693243889143	0.15756484787845157	0.0037318444839452153	0.5213945906818583	-0.35109959707226845	-0.17631271525865003	-0.16513151439667526	-0.06763494492817815	0.7221122974375305	0.5056600921152309	0.3416627116089031
-0.09327070426850033	0.038551225857271776	-0.40755048932259347	-0.5101217301145853	0.18266334529032058	-0.3577917113921057	-0.4134864056653522	-0.21486104768488845	0.3033873074432435	-0.5567557105631047	-0.4476097117639152	0.007696924592265631	0.9342794195983076	-0.012832963686357824	0.2691213332154031	-0.5363989502649918	-0.021617826405010004	-0.6306265591108275	-0.05451094635355136	0.32095123560342803	-0.26627714856360096	-0.813735642536155	0.10562350739647586	0.14701433475323067	-0.014075219505416504	-0.49662408653740686	0.4941180226321086	0.022433585194025243	0.19755108783836678	-0.004322777815895523	0.5010921342302735	-0.3774517079389417	-0.15747544215327794	-0.11824476003971555	-0.12376868949612799	0.7152666557137339	0.5352030818764083	0.37933130221097666
-0.11755151634757519	0.03475197603787475	-0.40218201780904994	-0.4882109173574536	0.06504829757500102	-0.3211343097562314	-0.3971327884980064	-0.27604047720844055	0.32269812128083936	-0.5499309199376593	-0.4315755104355983	-0.013915895585110949	0.9395883489464041	-0.010170478043960051	0.24967096702132402	-0.5730883052760873	0.02417516688752396	-0.6442334905842859	0.01694634730856851	0.3400999088400618	-0.22222367830926815	-0.8473417900049223	0.101210104878912	0.08938443380019641	0.005527001382892534	-0.5074817320811875	0.4897882260128851	-0.0281230968640405	0.2603039158099748	0.027859832302048977	0.45879695563695844	-0.37475181693021065	-0.09810617000794905	-0.09483473774044748	-0.17961976696372345	0.6674948762445565	0.5446084627382994	0.3998896835616644
-0.09618085164331733	0.049428678263673136	-0.4234330895683014	-0.4462367995688433	-0.00447200228374714	-0.3332170727429963	-0.3743397030701236	-0.3210251409812713	0.3583233826966098	-0.5916829542999513	-0.45106688900550357	0.022516819688079233	0.9650959706466562	-0.015397849421163326	0.22482598214367502	-0.6209017327643076	-0.01736192783163709	-0.670786647831642	0.03011999628736175	0.3594101584011031	-0.18169132774969937	-0.797467450795239	0.09040922830218454	0.01007366865219882	-0.03684123396959803	-0.5112464965547717	0.40841328790299347	0.020293519585878404	0.32242988272354245	0.06302144782823287	0.4121095885032425	-0.40378441147648153	-0.02989354495475378	-0.03445154961330672	-0.26063934912272135	0.6642927548386853	0.5643729816249022	0.3771925818072985
-0.1041611040594004	0.055712365303514845	-0.3962934542971194	-0.43092674128148156	-0.11813127394121652	-0.32018693917533536	-0.3633696036098137	-0.3299106703504331	0.35974455948316575	-0.6056919094705691	-0.42648237007419476	-0.01638861601309292	0.9653399166979086	-0.02062312937177525	0.19271110645243206	-0.6723527389181534	0.036600567677302874	-0.6989597681663633	0.13823491577335306	0.33633954591560145	-0.1889229079120968	-0.7792909884944025	0.0606907967115193	-0.043330010507045144	-0.041422443904576216	-0.5056528624895572	0.3397003583056746	0.07057354939775118	0.39565893445879824	0.10150773477735049	0.38005493646569516	-0.439927153597517	0.0062216243432943906	0.025964627239117626	-0.31164960105352574	0.6304836558501415	0.6146578734641132	0.3385365830748558
-0.08079726810118618	0.026392214783472652	-0.4195418271228495	-0.4256923868192448	-0.23525450477262236	-0.31863399340110404	-0.3305701629617591	-0.3063909915198031	0.407711177847517	-0.6087224005524969	-0.45259324636129383	0.030400749418612382	0.953141596845642	-0.07461204200963742	0.21272388453300467	-0.6671529141816646	0.054909206040749725	-0.7319080902406689	0.16685848643008883	0.2941684567974837	-0.16456408374114886	-0.8233758221596734	0.10887925931127367	-0.11710664568960763	-0.13676515980002257	-0.48050089876001323	0.2742876875772914	0.09840491125929446	0.4208581346445528	0.13507423578718364	0.3553051790372875	-0.5216685143956641	0.009066574060323379	0.06097162784348663	-0.3403343347801179	0.6393538203769575	0.591721398199297	0.3092656380230684
-0.05216212685494152	0.03236951700377374	-0.398793028952349	-0.3582901696674957	-0.2838169395322855	-0.2932417225522027	-0.35128751177211825	-0.27213876208445725	0.4067932909866734	-0.6036881223452878	-0.5194730977388632	-0.022656236843220132	0.9630824055552246	-0.06564174504974231	0.17979617643629553	-0.6711974931947167	0.05964188131223276	-0.7886225092641259	0.25389546553447345	0.31939812462906775	-0.10837306954053905	-0.8110829294886701	0.11437085770736237	-0.21434415682948565	-0.11315283969585865	-0.5170030284695032	0.2750164057602475	0.09744166631343495	0.48175394621515544	0.2359806800991707	0.3525428779232743	-0.4982837754617018	0.059033786812939346	0.15536599413135022	-0.431213194090859	0.6257053239191392	0.5611611955258857	0.3019928653741856
[truncated: 75 more rows]
