# Supplementary material for: Obesity dysregulates feeding-evoked response dynamics in hypothalamic satiety neurons
Source: Sci Rep. 2025 Oct 14;15:35837. doi: 10.1038/s41598-025-19800-2 (PMC12521569; doi:10.1038/s41598-025-19800-2)
Supplement: Supplementary file 5 — Supplementary Material 5. [file 41598_2025_19800_MOESM5_ESM.zip › Fig 3_2/Fig 3c/HFD to_NCD_1st_MPK180_matrix_7.csv]

-0.628106198203942	-0.948863162536874	-1.0523762687480578	-0.9223420711282054	-0.02280317509638029	-0.08960383095292138	0.24082282658487553	-0.28431190980325194	0.25587368583664477	-1.1876614749286505	0.9973870626555288	0.6994219132695204	-0.5693572131854778	0.4298996226133839	1.3902579215535933	-0.5245004807391673	0.03887728707105885	0.8560247874365082	-0.7415364534411388	2.981794538969247	-0.5395297742596804	-0.9817910295978262	2.410875784307049	0.3935918095383172	-0.3813723585285452	-0.6841643013132195	0.9530930138898329	0.9087005045935902	1.4479768454120918	0.47098214548464845	0.9843145681710711	2.200435641794758	1.319329842021154	-1.2217970813032213	-1.5947013782168953	0.8094776427498594	0.4289482543560793
-0.9244366523786111	-1.042704652238932	-1.06013853425633	-0.763018682036021	-0.03663761531558441	-0.10158541119612531	0.005529617506334877	-0.3113152899448237	0.37359218706662845	-1.1786643446393716	0.8065890997148131	0.7577778874597547	-0.6600250769263936	0.04149328863537258	1.2858903887869189	-0.46681578247251027	-0.11596985919040792	0.6477095649789127	-0.5420402706555539	3.31831766612176	-0.6988527154175941	-1.0235543577732473	2.342655689380301	0.5716266909295487	-0.6454849122456034	-0.8107108833656789	0.7678973644152964	0.8808343012035197	1.4266015840852897	0.38119244911640215	1.201772268122561	2.1338330016418086	1.2125459690897795	-1.2556237759161868	-1.746544285944002	0.8012927643923806	0.5663765053322058
-1.093742749162575	-1.050040555723676	-1.0895276841370338	-0.7410939699085869	-0.05355744954199302	0.0020198359882066252	-0.025351424397612402	-0.2528184159071156	0.34207658139498537	-1.085762919681884	0.7683342050120242	0.7892562398343858	-0.6466325782729724	-0.07243846672781722	1.2133663155693786	-0.4304696990653058	-0.2958191869998103	0.7118164306239748	-0.47620694916140405	3.0991640922609958	-0.778760691499525	-1.0524489760140308	2.1681980069051874	0.5640473857304882	-0.7492050823734059	-0.731964291909927	0.8935647424172154	0.741197012718131	1.3358923020655276	0.34067008278814126	1.1999385738471862	2.214926327565166	1.071232070440231	-1.2190598987714074	-1.663915973221184	0.7754782449067535	0.6235277024465001
-1.1256820490668789	-1.0438188491809726	-1.067693685951736	-0.7612998015620643	-0.01699877622545912	0.08648177861665249	-0.11185015277042559	-0.3152757623151956	0.2521440151252324	-1.1290144177534545	0.7439514380466411	0.8212318642637074	-0.6159695801938107	-0.12150482309640485	1.061133835128585	-0.43135550314678067	-0.3257639842647332	0.6937255303096848	-0.4619334443652841	3.0437622617043836	-0.8259300818283357	-0.9658258660946255	2.0387205342060195	0.5619074626436416	-0.8852951734623187	-0.6845844661062708	0.9130945664942445	0.7536955050005268	1.1992723591741303	0.46090843984417174	1.0749886282035623	2.1599270121290663	1.0168941285649096	-0.9782056038116806	-1.7470991251683468	0.6753576015471978	0.46219166746657203
-1.1684170920906944	-1.0322448949397018	-0.9754650045877764	-0.6809200947791847	-0.06996449041081339	0.051229389464220884	-0.195763878040568	-0.3187894593788691	0.24350332728577473	-1.1823520004143648	0.6628365127023883	0.7643745936124429	-0.5800442939101725	-0.12912198352071952	0.9816649469620786	-0.42030837497184725	-0.3539516392637198	0.7353897247027841	-0.48911720547437526	2.9840435262644163	-0.7461328765064545	-0.9204473543611288	1.7965516825437813	0.594644434513309	-0.9177800548780676	-0.6947669682652472	0.9454934488773301	0.7648599606084885	1.1113355813955135	0.4475720470758547	0.9954433061813832	2.165226951924621	0.9452246874688731	-0.8749074491086904	-1.6810452631571855	0.6328515901169907	0.3494655115754842
-1.1407184787281759	-1.0529895305717707	-0.8713587963033845	-0.5592602353726578	-0.09709336233529176	0.042338951740771964	-0.23127498553274328	-0.35060170268420016	0.1831689312454343	-1.3180047010646465	0.653570440372266	0.7024589944966041	-0.5708368067558759	-0.12684741930536378	0.8969181406968056	-0.4106712527457819	-0.4146852054554558	0.7019854039315846	-0.5741864564090592	2.9039874474735474	-0.6624100940962405	-0.8613040532651387	1.5738404544510225	0.5748695175374936	-0.8936164944315231	-0.6424414965125648	0.9241056252892008	0.8721356762823657	1.0718664515480663	0.4135218926964855	0.9393173888713519	2.0816217380975224	0.9625043028233312	-0.7573691420277767	-1.6673051245616615	0.6347474561353111	0.3203490278136752
-1.0973120397781833	-1.13083570059893	-0.8052508973632703	-0.4575661417918955	-0.13704181814719	0.034743679044828016	-0.19335746477836047	-0.37983438700578337	0.17286623478760185	-1.445170966462571	0.653193280801762	0.6348698383173305	-0.5588747390309001	-0.17746333988646934	0.8271932186598547	-0.3607824421682578	-0.5571923160072574	0.6547646624661315	-0.608101886792544	2.7824842951800477	-0.6385644597270103	-0.8448644643432671	1.3701513167759518	0.5522838828456219	-0.8623878567334959	-0.6278171650543689	0.8113488488687942	0.9034649306340636	1.0602591841019278	0.3884521026255259	1.0089379876443674	2.0532594640969157	0.931489529600365	-0.8096104562254303	-1.5721996026150313	0.6108961772565562	0.28708279816089605
-0.9857428741885151	-1.1508154884455868	-0.7274428368253884	-0.3831408056921489	-0.1446840855345869	0.046279446921453256	-0.1535986035179889	-0.41751222386785547	0.13004582892890018	-1.5166307851643948	0.6017054463215079	0.6286564230331078	-0.6187564511351835	-0.22654205104906905	0.6945944263513397	-0.39648092588494793	-0.6243746903508993	0.6012541255869821	-0.6113715975740812	2.6807735546576676	-0.6628964216134187	-0.8459311507398738	1.2074146981218123	0.5340337316380233	-0.8243853389677885	-0.6357751530890279	0.7262777384198522	0.9302912518407979	1.008890968158058	0.3888665731298114	1.0268936292129165	1.981695063538546	0.9678256184147795	-0.8341078474563893	-1.5011975101096169	0.5593364846982493	0.23878050394753103
-0.966099185327641	-1.1602607004772452	-0.6924774977257107	-0.31657917456798135	-0.1423999713342211	0.024546526788860417	-0.14815487816744258	-0.404200368240029	0.09816349882903341	-1.5915031797658432	0.5716941321097546	0.5757274102979384	-0.5538928506042758	-0.21817951750723358	0.6119571887715821	-0.38417664451132266	-0.7115934969439071	0.6461166002832169	-0.6981817104215177	2.6297789523078707	-0.7010905011005284	-0.8886125469976136	1.0899078673482412	0.4846595480208717	-0.8193648898067121	-0.5938135352260137	0.6676361365999127	0.8876508021181367	1.0235218031036	0.3834392315610731	1.0422572574035989	1.8985555110751637	0.9730929525593012	-0.8246840461060261	-1.4540158943690835	0.5532692280916006	0.2559391280008538
-0.9398992976503873	-1.1742568943252982	-0.6385141538715092	-0.2545879695228428	-0.1616821848563607	0.010342594916244275	-0.11173415150866314	-0.3758852390396532	0.04460996258226189	-1.6372785881389125	0.5450193089595639	0.5340029876981478	-0.4960552102527604	-0.31357136201502706	0.5746820671955909	-0.422094840256379	-0.744170627644486	0.6807550195790901	-0.7513576299210925	2.624527930805303	-0.7026790634395829	-0.8837330586582665	0.9721800026009886	0.47997684187141426	-0.7607565673381482	-0.5731051495259425	0.5954457237454959	0.8961783287753967	1.032718888106937	0.3569213764562744	1.0295435221062683	1.8350725872414215	1.012823514201521	-0.832642161957709	-1.3814347737704593	0.5268253857122333	0.23173058539679764
-0.9539962507195986	-1.1785575694799195	-0.49814672937903237	-0.16384255304125514	-0.1932405785376566	0.0009355230847083923	-0.10100181252861277	-0.38370174621606284	-0.07284813708130011	-1.7473233905671683	0.4889436285832184	0.4564130505727294	-0.5168257976235384	-0.41777719288703496	0.4544718192088294	-0.42388361401796715	-0.8120276211813996	0.6045111491528695	-0.8164800366135531	2.5304385266630267	-0.7531969461713828	-0.87278010708875	0.7158329713185827	0.48467886951462147	-0.7753329368883821	-0.5562664096018913	0.47756948858594034	0.8673559516090952	0.9636312521685995	0.2720211135958218	1.008359561623981	1.6814931238314899	0.9698649231546022	-0.8225300913683876	-1.309486426352592	0.4609584845226369	0.2124726521239663
-0.9520420047822293	-1.1278802322455928	-0.4010775280599481	-0.10360168655937466	-0.22378216283805935	0.05328881057651036	-0.02845286939996864	-0.37273139120583276	-0.1407302971453211	-1.8520029343321753	0.4724704290060614	0.39047547561962687	-0.5017578482161065	-0.4371269880486158	0.2869260111613795	-0.4736542610115622	-0.8423142333551962	0.6305875051845973	-0.9506823663826595	2.381834025856289	-0.7695935261193259	-0.8286687625723005	0.47511717398771786	0.4537577469449178	-0.6961443894794982	-0.5182908372170476	0.4336750455489953	0.8141903244319062	0.9058898934408868	0.19063517053667972	0.8976460718884496	1.609179150398076	0.9508030407346121	-0.7991650542753478	-1.2216157746055054	0.38216772293083545	0.15623296273603188
-0.9030813041903549	-1.063344694946021	-0.3211829244995637	-0.07530728201099275	-0.21768945579586058	0.06954710034091653	0.07554047206019246	-0.3635659295145912	-0.18462076392364982	-2.0076393962208745	0.43622071789555134	0.2925591733313233	-0.5333439623896796	-0.4420933608528406	0.14703193064641643	-0.4649147220191406	-0.7763977128386715	0.5782707741925204	-1.0463805279063336	2.3669401963366403	-0.7741069552238733	-0.771887175174866	0.2768189762203331	0.4592776814785684	-0.5670779005804313	-0.5163863614480693	0.3169123247089781	0.8180246003185987	0.8716702877787806	0.12209747256152895	0.8221616786062661	1.4501670109896019	0.9677215068735135	-0.8024418180578856	-1.215978015898727	0.3655959779837363	0.11267571762887096
-0.8683686850201819	-0.99472873010772	-0.21405105355765505	-0.05393722436840802	-0.23647145266145056	0.08321176313803645	0.18850139125209173	-0.32679347188174057	-0.22570481244087573	-2.110270514663457	0.42265703638779817	0.1468763433711724	-0.5449884903747628	-0.49286723963768325	0.07014157057753052	-0.505151950679134	-0.7341973881599279	0.5667911298144275	-1.095990523418736	2.2229339353551856	-0.7080638719817907	-0.7189039245732922	0.04493763824352508	0.42796215372870466	-0.44782021471104533	-0.5660777153262643	0.18908732048818763	0.8017416208665538	0.8543924797680014	-0.004362722522669593	0.8036296613367554	1.2808752957310428	0.9822197219239721	-0.9400932500467686	-1.176858654116106	0.34692053264841116	0.19706948316989653
-0.806794385452473	-0.9436692125232218	-0.10385032322082419	-0.03391994855944719	-0.24542672483589395	0.13712599716826251	0.2867930765862371	-0.33273799490753164	-0.23311896738497903	-2.17423679632414	0.4170378249740043	0.04802595162407394	-0.5316873166179948	-0.49949314025685354	-0.029267561257874074	-0.5387721370225164	-0.694510424790762	0.5110546167968805	-1.1230705573260815	2.093094263644997	-0.713526116807655	-0.6374456542857253	-0.15083335743657553	0.3175540282604657	-0.3323666027338503	-0.6062724631798024	0.06014822925062656	0.8227894346152926	0.8501319323685987	-0.036472625309585324	0.8047490443087979	1.1201178083698022	0.9970096243198852	-1.0500394057911833	-1.1802136649552895	0.3656918924166298	0.2679450501188728
-0.8044435904436467	-0.8724822927100652	-0.06476641589183027	-0.0457298202333903	-0.20076871928627074	0.1674326201614333	0.3236512203890526	-0.3018212313729574	-0.1748996364814422	-2.1780484517328946	0.32817552005152784	-0.1060206266106126	-0.5592627012344694	-0.4770246457268078	-0.03732219404376699	-0.58072450494511	-0.6477589925039748	0.5416351752251417	-1.1428249595967395	2.0105175929984798	-0.7045338836796807	-0.5980253399381499	-0.3200577586449983	0.24975816722964894	-0.2070137655772438	-0.6766276504442583	-0.06164515316807921	0.7175254440834371	0.8465631528638855	-0.07815391561200154	0.8158283316006522	0.9639266619133847	0.9954203527346905	-1.1966780077068153	-1.2015741339173744	0.36689412890434975	0.334845044254411
-0.8033849591339915	-0.7561999406774517	-0.023834423005687312	-0.09192575905212913	-0.16518694287	0.19257073654156076	0.379581628322888	-0.2617394708986868	-0.1619185266704419	-2.1301966322812773	0.2733499298370997	-0.23497558336837834	-0.5773132342538926	-0.44705444237946523	-0.05261482736234639	-0.6164231493250385	-0.5508281098650025	0.5586871415682175	-1.1526929139442885	1.9191521033781531	-0.6618558715517853	-0.49420643193763114	-0.5149197696188036	0.14474555049944368	-0.14974854542171057	-0.758475345190974	-0.14192345865282746	0.661188025628956	0.8332337635266922	-0.11066973458670533	0.7427755720181063	0.8095065358845247	0.9747954157096379	-1.2635459695591282	-1.2763235277723834	0.41393291754890776	0.3723081077103765
-0.8676605151486279	-0.6818704057491498	-0.04728961206531511	-0.09137665111212857	-0.1468181470660012	0.1884286921863767	0.4154433962278582	-0.18903005614765095	-0.142285484431464	-2.0794634487908907	0.23029615102894682	-0.42824565402260656	-0.5772174166494004	-0.39947262856211835	0.007070965004197816	-0.5699748151603797	-0.49432798633882263	0.5380965616122485	-1.1505653912546727	1.9018036793726936	-0.5488292081872459	-0.3675435127727253	-0.6527925352238103	0.10389938987214638	-0.062041796087561406	-0.8159282517062915	-0.21704631819517445	0.6254689902998181	0.8459675054037703	-0.09674291942066095	0.6767931332459015	0.6814176213322184	0.8336019126340768	-1.351211183625458	-1.3412703358017697	0.5012274772700376	0.4226514694161341
-0.8730032606875664	-0.6072894916216345	-0.07191634490989167	-0.09235670868931183	-0.10258755592930058	0.25534289437621793	0.41764843671280316	-0.15448884437916582	-0.09680403842755016	-2.006144841811583	0.2382234125420139	-0.5843115244847199	-0.6505874380080735	-0.3954222573147124	0.01598713367795387	-0.5588874958079423	-0.45603055166070156	0.4703477091507418	-1.0470538028424703	1.7977286193382411	-0.4213401019939769	-0.1779699066393735	-0.7816725882943537	0.08308431628087547	0.04925556367836821	-0.884048121577799	-0.2701072386000253	0.609647639951253	0.8170529117016375	-0.038306548078608574	0.5622356585884044	0.5529822234534849	0.7312252928431396	-1.440602169302086	-1.4059534858468024	0.6042582102912465	0.4519578353131191
-0.8918231376259138	-0.5435676572178813	-0.09816585950301329	-0.07712330557855793	-0.10637896261458213	0.2706730061079963	0.4189938004655528	-0.17908472382487717	-0.0716534181704221	-1.9096071367443546	0.20992923418460635	-0.7534728773904013	-0.7389314888631364	-0.32088341923250396	0.02169370738502814	-0.47469266134575977	-0.49298580551457405	0.4122623894757028	-0.9324573828108458	1.6466885617485303	-0.3414809476451717	0.015483505790257257	-0.8938695879154922	0.10134462940137126	0.10928311144991909	-0.963719369478841	-0.2937029436497507	0.5251644238568577	0.78632676303165	0.02567955889102751	0.4660071021020945	0.3894399381601994	0.5482984080925055	-1.5375988659826916	-1.4675280557669705	0.8158601546409583	0.5165425804523509
-0.8877839555541145	-0.4979345761886985	-0.1854662226650906	-0.0635807774852229	-0.12556794339616145	0.27350737838241557	0.39330174325248785	-0.1227868085724533	0.04826473767072763	-1.7821289446299997	0.1645073881736342	-0.8027431127095432	-0.7409855856192278	-0.3009200393800081	0.01971567009829616	-0.34207763896909177	-0.5449696531150016	0.3684929653795116	-0.7984539133718821	1.5021116773540355	-0.22195903943079057	0.24781451093309195	-1.0357186331310648	0.08793786815409255	0.18780032622772855	-0.9843498338452177	-0.2694223627059878	0.4921835877132163	0.7663621741568354	0.17460634352512816	0.3538630090768725	0.2686013361771047	0.44689770507265225	-1.5883352327646736	-1.522224907302031	1.0353834794892933	0.5786872430592831
-0.8722306007000787	-0.5003582624053525	-0.20203928987164083	-0.04381597767044131	-0.14041381755652016	0.23784848790182678	0.36301415660883124	-0.1207510126553101	0.09144331464949704	-1.6436923986071714	0.14627295131756407	-0.8755093369264934	-0.7660871638351914	-0.2780718956821679	0.09867758781319333	-0.17181987937908555	-0.5801417570468278	0.2965232791250416	-0.5940417792094062	1.4411732597522982	-0.13345372576799627	0.4571621328524026	-1.1506549929268948	0.09953424826279697	0.20738766878521303	-1.0355644970457518	-0.308128423346345	0.46333638280323486	0.7498801921775545	0.30493410905694945	0.28454954139123007	0.09843618627624276	0.3511880995850213	-1.6276974979748218	-1.5318207658872418	1.3245245541301802	0.6394330606710451
-0.9063830027015396	-0.4913943898099923	-0.20404919435127705	0.03673470558177774	-0.18475430869779613	0.2094081514858095	0.29691874205215635	-0.14096432010035997	0.14933607669203242	-1.4706591841790648	0.13694266781656173	-0.9392510983858806	-0.7621010197802767	-0.2716188773830409	0.17444610953523237	-0.07108516194447272	-0.6968648143023692	0.27347015334544056	-0.44094806619102866	1.2666405499434448	-0.07462361110198755	0.6446992056594851	-1.2575391619075496	0.10497191800303252	0.22135307324669876	-1.111097850834779	-0.3312929446495346	0.4394164387687451	0.700519333839234	0.4101318231582584	0.21979729427395664	-0.011316115615623578	0.21860498040855933	-1.6733777733531738	-1.395428835148257	1.5361707727613219	0.6607755702843645
-0.9595225325228217	-0.4676786330631157	-0.21187179301373288	0.13353104379080352	-0.24971114160262556	0.16606796364790985	0.2551645523403321	-0.1402152370665076	0.20559520270066006	-1.3207496857676548	0.09618978660977569	-0.9296466540929055	-0.7859776033986041	-0.21896771435894755	0.2687268997378018	0.07468427301104436	-0.8540524174025237	0.1818521872525828	-0.3259369549238965	1.2191177476950545	-0.06062368413321171	0.8094828066652797	-1.3004856505230327	0.11578208882278015	0.21126299164008402	-1.189193565540901	-0.33419435609668346	0.4468096047829281	0.6794154619808658	0.5629028134314135	0.1464117151295593	-0.09362371790213865	0.08305695456932352	-1.6719266551455383	-1.2632779621980184	1.763534624837194	0.5477301994167981
-0.9882654189158175	-0.41872330889554615	-0.2765537699547983	0.20150541832732322	-0.2854841191582758	0.10669380424427051	0.2040457690374045	-0.13263031646222562	0.21134325107070412	-1.1987656342888315	0.06967240874729434	-0.9614377112237019	-0.7927133724566519	-0.25881968389017057	0.37836039610381433	0.22485508584095576	-0.95191096062537	0.14469580923241002	-0.18898906457566422	1.1403528059106054	-0.09982336902252129	0.8988401473619133	-1.2542189895719074	0.21396035507463768	0.21001167499858736	-1.2135081867367266	-0.34612300312455174	0.34905935704883656	0.6043954957615733	0.6541694182937521	0.024691883872465216	-0.1486650705996005	-0.0809585734841486	-1.6857374570178518	-1.119148026276585	1.9318724265715719	0.49801982269345696
-0.9732022540844047	-0.3569774585302802	-0.34603748253829236	0.22779653627399882	-0.3481360744562562	0.0655657075380269	0.2012019159733563	-0.12274838326540713	0.15621624911365978	-1.0622334493080468	0.1495356324399116	-0.8575942847609171	-0.7252329958300093	-0.33054346053387845	0.4327306278906454	0.3806184507073463	-1.0436904696648308	0.06512767442952203	-0.019879338557570826	1.0178153624186794	-0.16322675997801792	1.02725215952924	-1.1950775115191605	0.28405177981479585	0.1756757559338063	-1.2821466328806566	-0.3008516304942151	0.2946742550523619	0.5459521928906924	0.6712777626093274	-0.11814078614596786	-0.17151878372432808	-0.2570249108592707	-1.6312360100971794	-0.9603609136690785	2.0672915305342143	0.40746383627154437
-0.9648021152045262	-0.3030590946080198	-0.4089577583920706	0.3187213281938552	-0.42140714399969925	0.03817234406332269	0.15253599649048846	-0.12306021401479905	0.11648899220638338	-0.9608594840151454	0.19196949583407602	-0.7388974272198839	-0.6330002099967624	-0.380344863549057	0.4416692236277974	0.48316289577222965	-1.1134572843417179	0.05011342213964354	0.14817036834512243	0.8933005488838625	-0.22124003247471347	1.1226086365462151	-1.1442470338951298	0.38807394403870416	0.19548143536277113	-1.3110678065775145	-0.21748418340942277	0.2663495495378928	0.45690121298335945	0.6689906635910725	-0.2856094184570659	-0.22322114486464342	-0.40038703452299806	-1.5693154144940507	-0.7720875787532202	2.110911185087929	0.36911690122518975
-0.9342025241745111	-0.20984190379448764	-0.3921363347090493	0.39597589638774183	-0.4784599762272945	0.02959033999601752	0.09933924745109776	-0.1517268785562651	0.08886236436536826	-0.8420371879038038	0.2535987666014699	-0.5651680229141924	-0.5583105519302849	-0.4357353820398358	0.43571699188856733	0.5337750122494356	-1.127931938234251	0.0743288330544192	0.29581546061760167	0.7792771468547949	-0.32697706534235876	1.186890726771717	-1.164767495759636	0.39598392028747176	0.17056216949470243	-1.3708512542742284	-0.20375115830024457	0.23381484749349596	0.3679721881616225	0.6001839545767212	-0.415560202937301	-0.24443818384100155	-0.47914599337251157	-1.4075117365787544	-0.6238972560375272	2.094951360782284	0.2967325449626029
-0.9154456716676439	-0.1105401935550188	-0.3950053112646596	0.4152354151567187	-0.5624734125365635	-0.011659521491628952	0.10145481329823078	-0.18488269227361517	-0.00590401259099429	-0.7814428962837827	0.23704360849619954	-0.435594870451862	-0.47776098332104827	-0.5161011378236259	0.38862299060871286	0.5912054228893602	-1.0757459507709322	0.033726465361785626	0.436393287382546	0.7084298206869186	-0.39971717026483977	1.2243699639119359	-1.226334034028089	0.43295377519915024	0.09711172783543667	-1.3915386901379683	-0.2501767831132763	0.21698042645610133	0.25175440521556375	0.47738953377186616	-0.4689639928008976	-0.21755840545868543	-0.5327572798221685	-1.3218975858697992	-0.48397242943744934	2.0592735372286146	0.20060691477723386
-0.9080611462587249	-0.020093243803639114	-0.4339409070937449	0.4562149841807347	-0.6041592781539038	-0.04481443803758133	0.017191494591877344	-0.16431287654850324	-0.07001850861161356	-0.7572916931057427	0.21884277579809072	-0.27819812455856435	-0.3635012887603109	-0.5670561411109266	0.30703452216596716	0.56286028419936	-0.9879572236770727	-0.009095743103477837	0.5585313875276992	0.5955189820116583	-0.48043476112960815	1.226816090766628	-1.2523576848419211	0.40908035007490967	0.08340533430083527	-1.3589699841456817	-0.3138348803862796	0.23089759936672097	0.1752065169742566	0.41060722754969514	-0.5311655800544608	-0.17435575066069878	-0.5970967745787068	-1.1866269977028778	-0.39300975189529685	1.9067188579802488	0.11211955053133496
-0.8911890825315354	0.0632879429628694	-0.4271166870587855	0.5193111897170047	-0.6004949881840985	-0.04262972542003697	-0.04957868893388474	-0.20125862512563275	-0.16277511071971004	-0.757432124063522	0.2865387972258492	-0.18733298755087685	-0.27189153686967493	-0.5741826779953207	0.219893053417145	0.5006791461568848	-0.9083979111150317	0.021684594928905964	0.6972719319535876	0.58551687119833	-0.5633060762893879	1.1900350615378965	-1.2572487624330668	0.34204685123786205	0.06703263171282274	-1.3327706915585338	-0.3902069834923247	0.24917274662671138	0.13226434735152698	0.29032923451660614	-0.5670917133539846	-0.09513698447433512	-0.6378687419609751	-1.1101649211802083	-0.34585817545917463	1.7571559869457176	-0.03184867689238065
-0.8388249812128189	0.1470951504421397	-0.468666959701075	0.6135187618646014	-0.606825955375469	-0.0710486230673775	-0.06115545697398631	-0.229272568043361	-0.23884596831807015	-0.779223426368507	0.27619111687101955	-0.14334582076121966	-0.23279499080585983	-0.6486696208549135	0.10900321573335421	0.40766539660650747	-0.7880910452897691	0.005863339183136895	0.7841029461675993	0.4511881091591266	-0.5929475905027828	1.1470752138826341	-1.230816596980882	0.22726228132289195	0.08117924131220774	-1.277587014041739	-0.43030533473851673	0.26168712850832193	0.05871782424824552	0.2307503619244052	-0.6037148279448801	0.010145390918030007	-0.6803306231268386	-1.0948773312469982	-0.3032638848873649	1.5436468883928363	-0.17308023406660777
-0.7443938632732113	0.191107918951834	-0.5126921523576262	0.6777962204822541	-0.5941276746030518	-0.09593522835177175	-0.11207435519045994	-0.2344791006901187	-0.3233047012006306	-0.7783954876373946	0.23486342260511148	-0.05309150781465227	-0.18259161486052022	-0.6988428378768248	-0.044799406684430124	0.3279861208455272	-0.6727214311024201	-0.0634793905943662	0.8643328852782322	0.43221716519985964	-0.6107154564110193	1.1407369275868626	-1.2545043684913255	0.15110634046680035	0.102148419693739	-1.1371815726701384	-0.44747696129916037	0.2161821768790145	0.012140643847026691	0.19908116994560662	-0.6485073919631286	0.13955330017510753	-0.6597308529024531	-1.007099618698066	-0.37943116381902653	1.2689421020553915	-0.2418196091026083
-0.6313875562719963	0.2298359950966836	-0.5970361009152707	0.6875702048552099	-0.49075289910641995	-0.11620739390191252	-0.13414432572303644	-0.25718786963773244	-0.36836305500429317	-0.7565215718509218	0.20685379558527273	-0.012129814155641756	-0.07827906082384804	-0.7485451311923431	-0.25035824555292413	0.22221643737159497	-0.5093509721845316	-0.05159601703526858	0.9551788765035528	0.39304772620238454	-0.6843965228031877	1.0857113244089893	-1.2714553478253083	0.13098492531613026	0.19420368229377596	-0.8879365890485073	-0.4175749624912224	0.16294455864960444	-0.037752006277727165	0.12233459379443953	-0.7126118469369598	0.231806545972956	-0.6542171606864196	-0.9470735424291391	-0.4075630535265858	1.0574395113015054	-0.246566814685428
-0.5503571098594972	0.261001756471365	-0.6339232510856297	0.681513191118331	-0.4129850159727811	-0.11292382837902674	-0.09634120473563718	-0.2189486385887583	-0.4121935628012535	-0.7621997903741423	0.23524292117470544	0.051060204005406916	-0.011234374418042781	-0.758593470865282	-0.440400031945289	0.09655253537607653	-0.3484129257465791	-0.09246308954429328	1.0321037482243405	0.3716408573978888	-0.6267549444680436	1.0875481655763348	-1.3165149616431897	0.08833255708749432	0.3089339049996343	-0.7244947227183396	-0.3918252655168423	0.15378521372164816	-0.046368353503378264	0.05661936469443122	-0.7323987314527866	0.25714490872711215	-0.549281378568972	-0.9093514826517479	-0.40845173840187277	0.8792589833769128	-0.31502701331382676
-0.4900308406035408	0.24879587201138437	-0.609363154859105	0.7154311544831103	-0.3496610063648338	-0.09038342254117196	-0.03921553070107477	-0.18555299553601726	-0.41170138742681717	-0.7788745842615751	0.20692948236961956	0.09878723688683444	0.0360346450119985	-0.7774751914699461	-0.6673718150773896	-0.06365541731990143	-0.2062687895213179	-0.12517399860246486	1.1029186188957503	0.34229703067073675	-0.6191274705278824	1.0893398820329232	-1.4155077561145593	0.055925998130903806	0.35751941157892586	-0.47870503328246505	-0.3956752035740783	0.19339357622708558	-0.06894637658932533	0.09891699338764572	-0.7258409499899582	0.3413694651978786	-0.4645670270227381	-0.9045397177531018	-0.43016184019282633	0.7171500986723124	-0.3174911058187514
-0.47742780269846	0.24059192682127514	-0.5695615531437894	0.7021336905873592	-0.2229350528376007	-0.12535088952980183	0.044094613845173616	-0.15200652745334065	-0.4005488237877084	-0.807439646952084	0.16776886914748446	0.07014787479318134	0.016690354818520405	-0.7671336946669036	-0.8337605252756763	-0.20057000781352108	-0.04179962323838822	-0.21987760553978006	1.1449326502110675	0.34275811114165294	-0.5824056360923173	1.0374968981609014	-1.3913008856344882	0.11689285270271994	0.4106064004983394	-0.20894611913584762	-0.43139691348137976	0.14645953638003184	-0.05553569147583702	0.16017926886318073	-0.6916261360817051	0.40570952992819465	-0.40787358887470315	-0.8716552330000413	-0.46546538858045405	0.5657217782264938	-0.3286601803690549
-0.5119039662529028	0.1751026475489113	-0.5414722555559288	0.6245160653111372	-0.14684321651004079	-0.1809209204083545	0.11980125254917706	-0.13235307024295512	-0.4424427520732559	-0.8936144708618852	0.15298526572676704	0.05729646369750374	0.07129530395165265	-0.7833789344520645	-0.9985485471435167	-0.2828952718170733	0.059486612954155825	-0.2953920213671927	1.1877788815480295	0.341210917032073	-0.5170723117015776	1.0128730989815673	-1.339682973584654	0.16951351953495658	0.46428453572845463	0.15183077118403496	-0.39415250344504565	0.11315616409976222	-0.03195466261942191	0.20892065916721614	-0.6374945783070907	0.5050359292025551	-0.3811391453169425	-0.9188205725122007	-0.47172978923473086	0.4690731301658163	-0.3050907436475278
-0.5371953286128479	0.11883246226020223	-0.44448481916818466	0.5966701038051496	-0.05971766840887589	-0.28069472242583754	0.2467522894210865	-0.09213548832166905	-0.4243605619219295	-0.889563825962919	0.17550053549113223	0.09171130934116317	0.14587860776984474	-0.732037871410646	-1.0697012128606262	-0.3766317522618587	0.179620690414138	-0.3524724028792592	1.2051384745693547	0.28362888451594237	-0.5199744023664965	0.9439538832190462	-1.2523557030438703	0.2082717292399733	0.5178433026861965	0.34653354921989166	-0.36189068659966445	0.11735924718458737	-0.020026637493463083	0.2171690680734053	-0.6059717649389049	0.6285037982926454	-0.36178333766907417	-0.9506814894004842	-0.43031916016113153	0.3238851115650004	-0.27563378223247625
-0.528353668576878	0.10137240317783872	-0.31253513037695957	0.523920136367195	0.05906389212438553	-0.31541160640395927	0.4466402199451515	-0.016318551820135307	-0.39159138549113887	-0.9079197031204833	0.2743964496492504	0.13734307579314237	0.18915699409568665	-0.6580618421054605	-1.11579323433774	-0.42598213804740376	0.2626544284529486	-0.37627839828653853	1.2262788071496564	0.26494579062357426	-0.4947572765937712	0.8004817030202792	-1.194573077855115	0.2796724387204084	0.5257760533519226	0.5333156884945622	-0.3163636746512345	0.07646553169907758	-0.026566733079242944	0.21927148406695413	-0.5120670195399704	0.7202905657152343	-0.2944658340107648	-0.9661940762989	-0.4150395810510429	0.18177665912870963	-0.2276549175925507
-0.5156430901464023	0.08557949039902638	-0.22537095805426405	0.46194117868202494	0.17020196951084313	-0.38152839776924863	0.6347950883826676	0.07492418999599885	-0.37443098985031276	-0.9006276658343442	0.2483500332862966	0.14746945396498162	0.21659849748196644	-0.6385659262778514	-1.1309876836560424	-0.5386179425933653	0.3664155369461392	-0.437430796109106	1.1871281252597805	0.1962532722349327	-0.4446724839341358	0.7335675762154437	-1.1440274506710224	0.4041035547112381	0.5130576372930503	0.6449594763619195	-0.2674619488093022	0.060398231514688094	-0.06058372746409826	0.2124917743977897	-0.39040641201698356	0.7972265988320901	-0.2819161894448621	-0.9304733953869404	-0.3482925233030688	0.0891545988415765	-0.12080882174688609
-0.5236449944177021	0.06783445986589301	-0.11230444971948927	0.3692578361899476	0.2993505438177996	-0.41734227848226374	0.734756880444366	0.22618792785292818	-0.3739871389044997	-0.8854117303831994	0.22499275288538573	0.18689262644890123	0.3583097710946098	-0.5834176872479464	-1.1167163481096014	-0.6471033421553741	0.40777005549439005	-0.44459455658783353	1.1908344444949865	0.1537719075338754	-0.35748614249086247	0.6400847956160043	-1.091976185447256	0.5578058272980524	0.5166476836450732	0.751577564283362	-0.23352970140204912	0.04987853313096165	-0.12479985277500596	0.20263435110690037	-0.2593594884625391	0.8038625215379549	-0.24116647586546977	-0.8349849077898037	-0.2776304473105542	-0.06576776619803744	-0.05371331538044858
-0.547383056965095	0.08206768638290361	-0.02671331581045756	0.3206921590594255	0.39205363671168825	-0.4941701014189575	0.8512551730619506	0.39716616321288056	-0.3730699016627924	-0.9341341158910078	0.24589262277065096	0.23021364418627693	0.44409703947929247	-0.5579534137982959	-1.0808013319382739	-0.7266072920433626	0.581205012904437	-0.4698778596180014	1.2123932758116451	0.12971954685131815	-0.287093352572534	0.5329838367241233	-1.040927181558077	0.6122388024262818	0.41845850923960126	0.8299755127829916	-0.21168499268823782	0.041093602803473975	-0.18013443165745863	0.14771053141848361	-0.16010666742233387	0.750402540368035	-0.23205083062398452	-0.7907074969058495	-0.1653456583997512	-0.07437961465704343	0.0037628145973716554
-0.5782160908150208	0.09311432101310035	0.04908025415621768	0.3173004928340405	0.4545125161617684	-0.5673486932544676	0.949932040547927	0.5006687877385025	-0.3580544347866892	-0.9580108100759019	0.2583191055042894	0.28656249743191103	0.48249278897417014	-0.5246914252517667	-1.0356798626704273	-0.7887911529049315	0.7550930143954708	-0.5300799711933337	1.180448126103053	0.09531905241456366	-0.14342780672343075	0.47519041446621957	-0.9364777043316584	0.6886990686319736	0.33808151855405855	0.8408033799253058	-0.2530352091787951	0.04214138766232447	-0.1916712137217777	0.11933479233707371	0.014460989013661862	0.7537549218538346	-0.22519990989353725	-0.7530429488215593	-0.13036574043028337	-0.08867747994667197	0.05429009435385094
-0.6200676518213177	0.08426675231482932	0.1369925936105716	0.27236708517475805	0.5514535980919961	-0.6220212657213099	0.9994236160703907	0.6027726854894145	-0.33765514380047046	-0.9269976663806266	0.28875461978445266	0.33749498992076665	0.49726099281703345	-0.5095573537625896	-1.0052149996787858	-0.861578381620766	0.8475394340451808	-0.5358598061664699	1.1356973719620131	0.08482139654228363	-0.10219077321111933	0.4147883347212088	-0.8641566350609414	0.7302716730221104	0.21098358103993445	0.8991834297369878	-0.2643432127615911	0.08365453889485186	-0.13116117303255714	0.08134627845493068	0.19740573095085914	0.7491610068094215	-0.22206348642084	-0.6413889062006775	-0.16365892024012538	-0.1595865629475721	0.12520886035933845
-0.6137695894412794	0.11156721084789897	0.22115743374482869	0.2968331375889088	0.6163671405337524	-0.6395518675194425	1.0400049169921017	0.6693230023028848	-0.33418254360096744	-0.8983777509109515	0.28747946200470215	0.33101353968235986	0.5209312667547612	-0.5026186572329924	-0.9222015958306562	-0.8263313700601929	0.9649089789345894	-0.5590638091423532	1.0656762999465244	0.1364412393592612	0.010221931047287275	0.3350512352451284	-0.6806712018618088	0.7841413152081322	0.18203677498951468	0.8666931273767849	-0.3503331931943956	0.09234131029254662	-0.13262228130192552	0.03563511437790837	0.3703910014327458	0.6836201802137876	-0.2529408879545414	-0.5813294450952664	-0.12680443303243868	-0.17148047970116295	0.11356591305728592
-0.5229226399777201	0.1349069559663231	0.308103992484841	0.323804322112983	0.6803454329800822	-0.6550193358643879	1.0248941494792994	0.7081483902777921	-0.35642500843327746	-0.8376058715801505	0.29365905565978506	0.34496998703406623	0.6101576517707763	-0.5198356605004478	-0.8399587324122884	-0.785412252792207	1.0947942322939663	-0.5424079270302191	0.9860491643705702	0.20180668437876434	0.09470392090712101	0.3032855828053608	-0.5811684114798628	0.7067692552588042	0.1439551068739199	0.7296805150134766	-0.4184716918182582	0.12646205962231954	-0.13428356814267978	-0.020237089205139083	0.5398384726563494	0.656487733968476	-0.2216797958532692	-0.5102640694718059	-0.1008758842446589	-0.16302606847861978	0.10503044937712817
-0.4452111545821874	0.1638167006182642	0.3597993030128374	0.3571448670360798	0.7474773677509347	-0.621684370784959	0.9857403442748277	0.7918375690656354	-0.34863184707135886	-0.7649580665411653	0.3128867896135422	0.34654138466276396	0.7005418602802461	-0.5280951413232575	-0.7046029389774715	-0.767730502359987	1.2119166928397684	-0.4769201475265571	0.9511018872698159	0.18163998230429107	0.14721036740321886	0.2169485451755843	-0.4445218503892662	0.7138034507792763	0.10666596207814356	0.5807161913345239	-0.5062015264441485	0.1315776093096061	-0.1141211648754205	-0.03820260625454154	0.7151224388253749	0.5950117285590373	-0.19305978007651076	-0.4721460206465505	-0.07112761900851934	-0.13555623551147863	0.04395630175933811
-0.3423742793056312	0.19081857483222922	0.3127605143296053	0.3686526017220957	0.7564382927454572	-0.5676493928670769	0.9197804069072412	0.8833262784451238	-0.36850817215309617	-0.701367793573843	0.3081279104581313	0.36850293100280107	0.7311700179223111	-0.5873395415028756	-0.5940298922280135	-0.7196567635794038	1.281435320169777	-0.3927316829038671	0.938848152889238	0.22325308814615125	0.2050348059910546	0.20434333496598756	-0.3362580725130265	0.7416394071348574	0.1359034435399133	0.45758507767823764	-0.5564446364712266	0.11918513258990686	-0.05327370902476911	-0.02333602059897174	0.8359388795524654	0.46781608935177293	-0.22320118083755328	-0.3521436648185754	-0.06655820676115771	-0.09744391943833261	0.02203813394336459
-0.28816260130696036	0.2406810951632517	0.20537002127006537	0.4280542027457076	0.7211375217455872	-0.574780799729105	0.8301228186569155	0.9282870444909699	-0.39789656962638326	-0.6116198233547598	0.3099207774571523	0.363147814074985	0.7308122110601766	-0.6559866437329038	-0.5084831708656913	-0.6677855208461916	1.360021632908162	-0.386228029113293	0.8307596220973152	0.2388947186332461	0.2528429719111903	0.23311881171931687	-0.17852068807869412	0.7367387522238463	0.10626776410083782	0.3622885827469685	-0.5422977421618504	0.12928433457618363	-0.05834630049477394	-0.008770739936931643	0.9736797204555498	0.3595122475042122	-0.23425682009799081	-0.21713664853296216	-0.023246252345567518	-0.005975625842253346	-0.08652547508668777
-0.25703374347826574	0.29643497208494046	0.15455108132389198	0.41286882423492505	0.6069473041102003	-0.5371655055961007	0.6946187028286303	0.9905854107948207	-0.45863279704942717	-0.540057779814806	0.30806466843942626	0.36286080424922607	0.7867386089843326	-0.7732963032300639	-0.41443328535114626	-0.6004154354254362	1.3815963769187387	-0.31327246020774147	0.7652088171662852	0.20157561743352784	0.27370795729589725	0.18740615252357434	-0.047044241744895555	0.7796794965054004	0.08510191282244901	0.3330489112505692	-0.5310381964009092	0.11078565533415463	-0.046547905470100584	0.012366834042309562	1.0811162384151327	0.2527327548042117	-0.27178448307215897	-0.09567843328948193	0.0524937095364153	0.019245692941152415	-0.17737947488053912
-0.2320274567444339	0.3577139297879981	0.16561598549311207	0.41060840414218563	0.5094153064025404	-0.5179495010309922	0.5479402061095058	0.9974851297805474	-0.5187585242483289	-0.4102991434554636	0.3570298754635446	0.4365904753604662	0.7651545136879111	-0.8467370994549489	-0.32659903322723893	-0.5291714532189363	1.4662611665335943	-0.31158842302612805	0.7259608808261098	0.11922448010662343	0.2203705088529034	0.15747468685640295	0.05604290786494813	0.7996641189484228	0.0660520805838139	0.29793127333699404	-0.5146121580042765	0.09560946189888146	-0.007745104799668656	0.026488650637708062	1.1537972241028427	0.13454466786280267	-0.3232572790824876	-0.017584988496652916	0.04074337895134244	0.07699819884808616	-0.22438886566448982
-0.22617435987895113	0.41324758182864113	0.1929642478684356	0.3548835042382309	0.4145314301280318	-0.4828706638154695	0.3814299814191914	0.95967189175217	-0.5839652199424387	-0.3153454239059337	0.3781959847431578	0.5232481796131072	0.8024713547610747	-0.9111177020986817	-0.2383091107026943	-0.4927667700094829	1.4830744195750938	-0.19500555027786864	0.6308275674929188	-0.026912734412409222	0.1511595072464344	0.09883482915861712	0.18670179644256021	0.862640549433098	0.02186657053292329	0.262452395436213	-0.5158034318814173	0.11392227397456815	0.0406315926727764	0.03545038083469706	1.219154891252837	-0.002924018145403484	-0.36174294326621104	0.06534266478237329	-0.009064696359291358	0.10532672886817074	-0.28609838866974446
-0.20968555122094973	0.4490716374954705	0.20395074415107342	0.33221352739576854	0.24900385004175796	-0.46740597972619674	0.2058892742390827	0.952787781403263	-0.6720986852748958	-0.2469410180985653	0.36978283730326666	0.6567572408367187	0.7972745503343506	-0.97451860434372	-0.14156875980501804	-0.39587619960242226	1.3948924427881777	-0.062077054027216395	0.5944976998046956	-0.13542154851962956	0.07921876601781228	0.007266959559820529	0.30030691642725044	0.8555741479199174	-0.041331981726089595	0.224622642955333	-0.48074160917889835	0.05249604973283384	0.014052213863072288	-0.016992626627988006	1.2338082805515385	-0.11177936814028296	-0.38751334708251234	0.21920930823245993	0.033652744967415396	0.10361394666659843	-0.37988555859636935
-0.1783942955548598	0.45189257726561366	0.15498885869064086	0.39786016735858964	0.07207383362344524	-0.5177833737758777	0.04979312311119024	0.8882726379152428	-0.8003357877097489	-0.21889708131986568	0.3306180332400036	0.7710702304486013	0.832861076934643	-0.9958699270128122	-0.009586709103221912	-0.2564715436935901	1.3695600917586443	-0.014432562697680357	0.5751808228960751	-0.2295079066294515	0.012694471584435573	-0.06584296358873754	0.4510847810081054	0.9144458158618425	-0.12529742414933032	0.17999971764607456	-0.5198019021476169	0.00601672671971149	-0.10429078321133275	-0.12789477664886126	1.2527114270486996	-0.180493363331034	-0.47120638660022285	0.3105324062524371	0.04794666851425099	0.08022236797820712	-0.44109469968730003
-0.1961992837217833	0.4396717635896777	0.07411370630056284	0.3539362367906937	-0.07866691605601635	-0.6098819109900062	-0.11091863895592632	0.9025888269921664	-0.9093741401732487	-0.15768579152217824	0.28295597455577903	0.878833434149278	0.960075245768679	-1.053916259837401	0.09284268971688883	-0.20774503863098254	1.377203904437239	0.08267716906817713	0.5731793611203382	-0.36340958953500674	-0.022009152052517723	-0.13185061458627628	0.5335654983539675	0.9438512350324221	-0.20382365761016183	0.18694657787091062	-0.4639541351953754	-0.014516475614580304	-0.1548780450981942	-0.1871282289630272	1.2198264562221255	-0.23842292870079057	-0.5385856508125813	0.39588306924353633	0.09069627369246311	-0.0015461684614410443	-0.4745720361182009
-0.20434938497666666	0.45817967175332674	-0.023187192340479522	0.3214481907711901	-0.2730249306760572	-0.6620597903744528	-0.22689311455864464	0.9484720371673196	-0.9687626905239274	-0.12820705505966104	0.24526866943768125	1.0376059353304279	0.996625326492494	-1.0775672531556924	0.18398815665367035	-0.18049388129974103	1.300248294958077	0.12638859263413849	0.5604204257697458	-0.5221962153272003	-0.12499885619929393	-0.17892923552983625	0.6046088495729228	0.9677150125465124	-0.24634157694985986	0.27303200249644843	-0.3775888471760443	-0.01950189124763787	-0.2234174199456005	-0.2505314786810621	1.1810708473945088	-0.2982654547587201	-0.6207191863319785	0.4803817736511765	0.08554060937055086	-0.023776257495580374	-0.5829248028346787
-0.2141420543699825	0.539383163343744	-0.1239102865411936	0.3020602150907359	-0.4255424736148794	-0.7280141668255241	-0.3160654483464886	0.8985093606882935	-0.9716961329974101	-0.0908053027824737	0.18212256582594216	1.1547063747011468	1.0088423454569937	-1.051302165192361	0.2130778896682224	-0.17022163192404458	1.3034922856353748	0.13575801597810752	0.48545158254883036	-0.7230050164280155	-0.16071656328235956	-0.2059272989305973	0.6515264651240381	0.9707152301344941	-0.23920772806125531	0.34384811630385215	-0.2841285022264427	0.012820394872686302	-0.2964820388644237	-0.35013881501750255	1.1475001914197098	-0.3738596731932137	-0.6761311554941561	0.5058231231375854	0.06436071719131632	-0.05772990085558377	-0.6140000684676963
-0.24109230282193767	0.5959025225515434	-0.1473555701575968	0.2783723746387806	-0.5282267729208812	-0.8207233841171142	-0.4198578449529108	0.86292710545737	-1.0140410773753201	-0.05603138588110057	0.10554157406185935	1.2604909647323777	1.0285908695993198	-0.94408643175977	0.21546793141759038	-0.18101559711491766	1.2985406136809934	0.17607798806081587	0.36663318800250644	-0.9250734661747598	-0.19483742357316652	-0.2850229537060084	0.7716719150383469	0.9356940505965996	-0.22920664871421356	0.4557795125674665	-0.17600530094057476	0.01708025731450617	-0.36506184459804597	-0.4185651196890971	1.1618822881001825	-0.40506764065865797	-0.6772334688647235	0.46614047571513756	0.08379427562364763	-0.08431482797639825	-0.6902063245580767
-0.26219954320306227	0.5890100748808333	-0.16706560118370856	0.2213443361080616	-0.596574647463859	-0.8436730755387994	-0.5204012329743417	0.8202118785781456	-1.0142533910662697	-0.031163224036319537	-0.001896784179640182	1.3801542285866022	1.0630521704478904	-0.9063335731056412	0.2073011138068553	-0.16994781102989723	1.3649100621728991	0.19592552941580055	0.34352470383962513	-1.0542120300566604	-0.20127602931267613	-0.3047566408539458	0.7820171651070102	0.87499663154895	-0.17747792949713456	0.4879164017390306	-0.1184285737692737	0.021609792313146622	-0.42377411565264894	-0.545304176920974	1.1079451721338558	-0.45710280581661156	-0.7017114018150922	0.38400886843208343	0.10022010075483993	-0.13912756112704605	-0.7278194195682858
-0.3097199645390959	0.5804208498231279	-0.16664227856010833	0.19104019098534356	-0.5899777777374833	-0.8977358960134053	-0.5893730505902077	0.7617770357184477	-0.9945019757014345	-0.03476625261028469	-0.0775798500014831	1.4596944765752506	1.062582082475336	-0.7788616079564664	0.1772660775948052	-0.12990149934179707	1.4061889727494585	0.18308997416730383	0.31842946573286435	-1.0824228596289602	-0.21125026514067646	-0.30123669902136024	0.8807960575086845	0.7845911941466626	-0.09258935345070671	0.533009206255108	-0.0612851620508752	-0.026528639969130074	-0.5013606436658341	-0.6015811600254469	1.0650786236701948	-0.5309071773420367	-0.6849372853436119	0.2762008150830163	0.059394431710538154	-0.14843596526013067	-0.7896863371478838
-0.34633675209449316	0.6101807640648859	-0.29014370487505636	0.17969332981578573	-0.6288119821394813	-0.9178168760073799	-0.6374624782986266	0.6952065855172601	-0.9311543560180391	-0.11730532255258115	-0.17800251758629315	1.472802011924888	1.0713470335171735	-0.6811011840842689	0.10718267287062248	-0.0728996367506448	1.4112105402796356	0.21985740745535254	0.27382448448153557	-1.090346605385848	-0.17187579549682813	-0.29569697717706594	0.9440854785192192	0.7315905817264395	-0.05399159979873589	0.623971119762039	-0.02036492664266429	-0.04862580206626062	-0.5582671160143474	-0.6202850050256312	1.0342072829511082	-0.5385667028205192	-0.6656189841050866	0.20949580770357054	0.11469919053693575	-0.15741731949289692	-0.8314129327742205
-0.34964240795370116	0.6180220126683861	-0.34199353131239896	0.18934734162325936	-0.6336986585831608	-0.9370041099305413	-0.6365119319288265	0.6104852724664207	-0.8854631018554896	-0.12411040049266517	-0.2763235218991206	1.4781052905950853	1.0281911356754234	-0.5830043570631218	0.05155474325047961	0.03379459770430966	1.3168275952001955	0.17356574374363326	0.25542780437850493	-1.13489279933663	-0.1340883271748868	-0.2922110932709711	1.0402230304778302	0.6438914408479877	0.08944578120460958	0.6775975939849583	0.0838841942159553	-0.09335100737063555	-0.6326257973997754	-0.6353414139637924	0.9934762147947961	-0.48350970355217504	-0.6634548642860402	0.1342822960108813	0.14579239412817616	-0.16869685153044234	-0.895000712968035
-0.3578535030971089	0.6289453486470135	-0.37905097406167526	0.18625049308102767	-0.6232643752940449	-0.9277269700303801	-0.6538833560810656	0.5911739688515617	-0.8388338323952084	-0.1379150656022626	-0.3090620243619061	1.4051432389390903	1.0279552136354975	-0.5037141552068557	-0.013443758042683102	0.17034160762018416	1.3212779231408125	0.11752446889862189	0.25841767161792784	-1.1548340315504997	-0.10351637176405452	-0.2685236522582974	1.0233867311910951	0.5810156245328966	0.23925057111106618	0.7608995540250657	0.18340138509909218	-0.09710573337973454	-0.6598321290535264	-0.5766072107754296	0.9207584506705283	-0.4479608261338706	-0.6724251471870516	0.07618791126803678	0.14642630113845861	-0.21466194931973498	-0.8714966616971823
-0.3788066861996442	0.6828924873068279	-0.4094948135137807	0.15598175276062237	-0.6177686098780948	-0.8874146602361261	-0.6191541333559485	0.6038554513642057	-0.7368914950310324	-0.19031982258694674	-0.38959968311764537	1.3945022447242132	1.04038483133986	-0.4463822466135959	-0.09713365717791303	0.2296550370773959	1.2592053922153252	0.08146896368749904	0.22027827283256318	-1.1815615943501654	-0.008610573137962364	-0.2737505332628244	0.9697882101685742	0.47466148160054855	0.36672643222035556	0.8319057084701006	0.32856593070916695	-0.1437966682365937	-0.6581695516223374	-0.4681447382875802	0.7874364850434454	-0.4292901543570252	-0.6625872160165897	-0.009160703745698967	0.21193541802880947	-0.20311268676407845	-0.8841095552106994
-0.38734665951903285	0.7462182048994233	-0.41386959753840874	0.21464387277257257	-0.5645224880788022	-0.8339467423901727	-0.5925448908146184	0.5301515559942754	-0.6870052363234117	-0.2606433403731822	-0.4185221004995962	1.3778121982761413	0.9160851420816332	-0.29148945636685897	-0.17390341608470047	0.3238823707748404	1.1650687071296764	0.009776454258859913	0.15445193538283158	-1.2425143536880396	0.021681394795820062	-0.2991747345515395	0.960362118036205	0.42684748824171875	0.5195844734584119	0.9392813816600422	0.42810301327618844	-0.23154052413419487	-0.6868686281428632	-0.4544690000914571	0.7037155136143822	-0.3671691169254414	-0.6209050931009503	-0.033751946244621654	0.2263523550507352	-0.21207190385613006	-0.8667410438925243
-0.4553582452044349	0.7859693264078822	-0.4385082169148551	0.22719948644306281	-0.5267911096583184	-0.7653547477321929	-0.5864784476500099	0.45130820127142235	-0.6308931305095176	-0.3474363193199774	-0.46558331064517205	1.3016604526443163	0.8548277292304401	-0.19556459704514392	-0.22167197194330077	0.41324422800242094	1.1396894726209472	0.00945486090497751	0.08166274497746402	-1.2612138200048462	0.032394251084314686	-0.36646857252543363	0.9640462806139766	0.43685936661371916	0.5807115419777646	0.9964715410553788	0.4655807019853292	-0.32566800202528723	-0.6954078825770008	-0.413154966690869	0.6070220328757567	-0.3321406541672109	-0.5288218573112532	-0.08212909921214592	0.2922835400569271	-0.2518993225775632	-0.8116410337883145
-0.469425127314285	0.749313175354309	-0.37283683927983213	0.23430143543430776	-0.5014101388016861	-0.7406741773675509	-0.5777653222058878	0.44466014963215816	-0.5943828515744138	-0.4313016402470873	-0.4693834260080818	1.2298265314733	0.7871223294047947	-0.07360756772983269	-0.2735145004079678	0.4805512505652816	1.016451497509839	-0.047571159325816535	0.06911240192918858	-1.242687469865839	0.00024447608235149133	-0.3447745105059122	0.9219460990384135	0.4211762446575983	0.6498437680433284	0.9362628418247807	0.5243575352977599	-0.4499242960115383	-0.7246003529632091	-0.34545638108400445	0.43667334701857613	-0.31555227999003105	-0.46029014616117275	-0.04946273807560335	0.3822322716283185	-0.333755616967901	-0.6793827565770278
-0.4833090675763236	0.7345112745402004	-0.33069106309734775	0.2626013272379076	-0.4834384751291053	-0.6654899933627493	-0.5649348927249351	0.4021358304114642	-0.47751565201709056	-0.5544541882746993	-0.47814373575842356	1.137749969790482	0.7380328742704407	0.024430037684330375	-0.2378690347650311	0.554932654345861	0.9479454039628872	-0.1723426834036254	0.07199598550200756	-1.20704432110589	0.0414692304125397	-0.29604578914938706	0.8100050288176479	0.40566652903549005	0.7056529914185732	0.9356032909386002	0.5963380305772313	-0.5144888904721926	-0.7449296649793818	-0.26775273185534537	0.29829976006435593	-0.3074651208092549	-0.41222918318734036	0.04442299682550347	0.3875040854349165	-0.35399910977050814	-0.5591933481805418
-0.4550046895435993	0.7482643410963356	-0.246644728083843	0.3107990825719862	-0.46088936627028126	-0.5995384011673508	-0.5496680798865787	0.3428460200855615	-0.44280577908460367	-0.6004166995809899	-0.4758293848795324	1.0286807476250832	0.7409326464476224	0.1773661338256814	-0.21693205912720978	0.629598628236839	0.8174299874180742	-0.1822233833170036	0.056081719803596344	-1.2102545981681234	0.13780079695564068	-0.3115394425182395	0.7897068189986249	0.37968847066308586	0.7029459057988351	0.9351509643788258	0.6471487599215926	-0.583792739129992	-0.7403052396040385	-0.16424675619069823	0.15149445871993922	-0.2588848660286416	-0.3648760911791594	0.15108446339552717	0.49158573287234636	-0.3774692357778267	-0.41330363588415053
-0.4057837485343982	0.7325660052795138	-0.2570249121867395	0.3624908943572779	-0.4460274231797491	-0.5217871334326716	-0.5106100322259594	0.23052237614636417	-0.3482852242966204	-0.5519229212411167	-0.44972150929910965	0.9095695176303247	0.7292775818187474	0.2962832732821651	-0.19846482300178916	0.6720511661887324	0.7421932053543262	-0.32312562566461295	0.01684531475171041	-1.2141115098449238	0.19364850846825235	-0.32941026747729873	0.7620479205525513	0.3685673417617583	0.712829097586806	0.8847123343602241	0.6586794714589383	-0.6159970969945072	-0.6953058916691168	-0.09664924548274012	0.06398742750951178	-0.21071051145721972	-0.3786496949032635	0.2554715529120378	0.5918559814027284	-0.4620224400431951	-0.29538773170981464
-0.33388370199511597	0.6824115695177317	-0.24033424035427475	0.3463844218059435	-0.4083692157805897	-0.4627599850943255	-0.45933254336531626	0.15945358696514322	-0.31003056383384153	-0.4770053974156602	-0.4089421086819516	0.8325446680921067	0.7256314640395669	0.40091096143635985	-0.16517513966480024	0.6882332352171268	0.6138420553886184	-0.48511974187553564	-0.04690824099206486	-1.1624384883780212	0.2153404027391485	-0.2835204784780129	0.7583473751108866	0.33905712306130864	0.7503344265247225	0.7485341780929295	0.6895726691841046	-0.629662700911405	-0.6600706027552727	-0.12774995272461426	-0.05065418952573873	-0.22435077272939324	-0.4231485491605026	0.4334322292333247	0.6598291631777842	-0.5038686197345458	-0.191990260345478
-0.25165286001558934	0.589613306144811	-0.2773959064243442	0.33504892645837964	-0.3492373700634693	-0.3694799953899097	-0.40710198848408713	0.11061723147274949	-0.2627018791317991	-0.39102604351676373	-0.3136359935409806	0.6815374668761379	0.7385662918624601	0.49076793623948534	-0.15171543607707938	0.5972985592971767	0.5640546936734141	-0.5664623896326817	-0.07555217867738766	-1.0925104674965505	0.3217145702863924	-0.21973460693269561	0.7003090979734857	0.32339867344938045	0.7221689814938427	0.6088825062559708	0.6509019885061263	-0.587356413770588	-0.6056378382162058	-0.1302472087237268	-0.18937819996981003	-0.228809416017752	-0.47969946295303834	0.6580275944935965	0.7900585764141806	-0.5279126906454985	-0.09638121529907652
-0.16980449653677135	0.5092414552442058	-0.2737092805553335	0.3236129440820991	-0.2845136322945426	-0.3115554122978007	-0.3365795583088861	0.013988983820265899	-0.20065940523044126	-0.26725209536370376	-0.2966783791867717	0.5991361603094483	0.6889484569689017	0.5872342357171464	-0.13621925611734692	0.5114234494951468	0.5314371327813486	-0.6714236367484583	-0.1839585705188981	-1.1090081600212245	0.3911356454680952	-0.16689945113977767	0.6438049967676992	0.29125900806085103	0.7040404946323303	0.47460348128861646	0.5962281236149656	-0.566001262649333	-0.5904578678269204	-0.17154356064756077	-0.2868227121929447	-0.27388049958541927	-0.5292641828987646	0.7497539757273928	0.837774588202412	-0.5689680736922986	0.009827816130409039
-0.03754979287648526	0.41926678404020246	-0.24658943770075598	0.25228137431083875	-0.2006394600467727	-0.21143357832127715	-0.3094552472397573	-0.10509543593027822	-0.16109738793784095	-0.02721034355448344	-0.23941009963303905	0.4298324324508312	0.5872454454512679	0.6688680665288269	-0.18970352483512448	0.40928576992627913	0.5200758739786464	-0.7480810042009695	-0.23886577878622806	-1.104646978940852	0.41746851746504676	-0.11701877963311455	0.6546404115544378	0.23357516664955327	0.7115990804366579	0.3034644943719162	0.5599764651416911	-0.5382904677684681	-0.5615365356437511	-0.22679994365448547	-0.4167494229254868	-0.3018814995333818	-0.5538158784541745	0.974221552811043	0.8373889934473467	-0.594924398254906	0.1256928672833879
0.0963861624062944	0.35854575235658304	-0.2220164643980403	0.12509145850181597	-0.17773262619481228	-0.12019324151387845	-0.24618794063320007	-0.1940089833015595	-0.03127537941738342	0.20324015226925632	-0.2219555850859473	0.26615708888056633	0.5309572784478848	0.7162240750745967	-0.23440280092146737	0.2978389731254708	0.48212280853276707	-0.8137104111431513	-0.2812029037451599	-1.0326933464775023	0.5096313016775019	-0.045258889822030204	0.636992301725866	0.11764941214273657	0.6214064412699345	0.11564520255240222	0.46498762945770195	-0.5095918531426299	-0.4500067482178591	-0.21895568278840952	-0.4844237369081335	-0.350299786987488	-0.5865139661187111	1.1428866562581366	0.8185656437619555	-0.5844041174363921	0.2058905129391765
0.27447276761377104	0.3005375638256521	-0.20007770864652485	0.052918755648955984	-0.06512749374291886	-0.014543824751105472	-0.22273839424832623	-0.28187095576499627	0.05868244171693141	0.47855002540254504	-0.14796372013523168	0.14649088713048725	0.44746403497899545	0.7321520417144398	-0.32134712934702303	0.19257608915341512	0.3905164710070941	-0.82747789212245	-0.25495362300913504	-1.0263575989732776	0.6477250967333243	0.031142860557940057	0.6153921298589183	-0.03628210941566956	0.5912879353932745	-0.02588189908512977	0.40373702408511647	-0.44742962501641276	-0.3921466094854447	-0.22723705501911978	-0.5389970711007435	-0.3747238822256852	-0.6694718925154491	1.3358989842984976	0.8106317187592824	-0.5383365773930696	0.304943745188074
0.43422219462943	0.2684334595476312	-0.2200561771840072	-0.054621752786882395	0.07022072251060103	0.13408846703828803	-0.13388934355178075	-0.37044023623655137	0.11871148143766679	0.7888725206145327	-0.09631252269956997	0.006245532035779755	0.3088246759615002	0.6729974914986828	-0.35004988907609624	0.14381217492411832	0.308149759684142	-0.8430781393118558	-0.3434302021036538	-0.9993018502911216	0.741420389248646	0.01429010828701358	0.6254388418691013	-0.16092607817005558	0.49474645319023036	-0.09085558583799894	0.29297648840942125	-0.4035026222668832	-0.31759011370757256	-0.23194500079765262	-0.5614863495342475	-0.4033921890294752	-0.695427577993901	1.5128306221305432	0.7854823270940232	-0.4954627336515244	0.3184130907715533
0.5967495822450598	0.23516812750816993	-0.1997157790595315	-0.21779321967306492	0.20289795736483204	0.2519422973065748	-0.030660440349652242	-0.45381886453397813	0.16136423456372828	1.1493998577401343	-0.07605827463484297	-0.10901985238599096	0.17970414289788655	0.5905739537860678	-0.3982545102203142	0.10265898992076536	0.19776486110710528	-0.8170458839011514	-0.37231890770080533	-0.9776143530550039	0.8451819118969521	0.0092497230158155	0.683827765141751	-0.2765351877074472	0.4035755181347576	-0.1603731564448026	0.16866750157936047	-0.3386235195418356	-0.258456287847823	-0.28565867495770736	-0.6274627698695285	-0.49190113290416104	-0.711489697794701	1.6619382431127299	0.7573637885207389	-0.5745683565393833	0.3103584420374474
0.7420549576849561	0.20654495559803004	-0.18038557675631864	-0.3854967235912744	0.3342601224515123	0.384378490322429	0.07945651763867975	-0.5494802886689871	0.22137004379989458	1.4405706644195349	-0.10049726629904285	-0.1869354332057278	-0.022877102393146786	0.5101526802896142	-0.43220492553979933	0.052578693285245295	0.06934967889878707	-0.8365627337798636	-0.3571787613182047	-0.9507955603141609	0.8567692008251481	0.022980039277253735	0.7032448675470689	-0.3806970058175067	0.40070635135892463	-0.17053090313171088	0.07774336541488844	-0.2708012241680895	-0.19756931480329956	-0.2954919756624538	-0.6997160726981678	-0.5344084845371453	-0.7205649986418702	1.7325234662350073	0.6771883429571072	-0.6157932468350832	0.3283669234737495
0.8754188888964851	0.1953555461309812	-0.10307949063407804	-0.4527566877360053	0.47978829291480424	0.5183495506819089	0.14369622561177547	-0.5902074312001309	0.23427174899531128	1.683344457179146	-0.1274294696828909	-0.21877624085862774	-0.1733287415454449	0.4432119642078941	-0.4471374980489736	-0.013639260831570804	-0.07922103042519155	-0.6733142771259841	-0.34707267498888006	-0.8938138119520916	0.898220954089712	0.025245871473122683	0.6921771860286925	-0.4876356804236786	0.35226071523619334	-0.1701103992226062	-0.04351779037551645	-0.19832031774191464	-0.15612537220140812	-0.34334559164824874	-0.811113520753483	-0.5814439954491137	-0.6558181842798754	1.8131457422552166	0.6550510317869119	-0.58063203562597	0.3763878706935747
1.0295842209999404	0.14643641583925024	-0.01598362984983432	-0.5162031429052736	0.6184759771924904	0.6123658832031295	0.18235686054099468	-0.6259910203082242	0.27603071743453417	1.8996075439257027	-0.1661334844730143	-0.36082641102187935	-0.3594673346841858	0.4059698359485653	-0.47248288183071424	-0.047341250131226115	-0.23258643692203154	-0.4915014050084133	-0.38269706716234364	-0.9486856751677217	0.9156296262650452	-0.007892715605287526	0.6106466351526378	-0.6220545557611314	0.2814467405622477	-0.09670371004227171	-0.13811044684049567	-0.17476946303900828	-0.09548212658960767	-0.3132542441365576	-0.9055860825282844	-0.5494610742224387	-0.5171116686971147	1.7945746554632038	0.5888942233784895	-0.6112686524566756	0.4268476036151756
1.162286802815499	0.1459847350629232	0.12745943476369898	-0.6378628837325417	0.7303797199720122	0.71071772686918	0.1941574557570016	-0.6885734111887968	0.299320871327757	2.0818491625288837	-0.22609783955712412	-0.4448232210294045	-0.5239028562570107	0.38669545166831815	-0.4689048493236638	0.006028016637667955	-0.4163900895162376	-0.3751771969341804	-0.37168865752428126	-0.9982217779501564	0.8807599383053255	-0.04960622283308288	0.5619008769589325	-0.6968163223660602	0.2730146478105658	-0.010341336116341138	-0.26679929484055703	-0.1660620253660357	-0.04580638702728625	-0.23724839556516225	-0.933972271754784	-0.566689396637867	-0.3457406461883147	1.7357016185047418	0.5030255688326559	-0.6982370714814805	0.45965282112711636
1.3336473006411222	0.12799613626605078	0.21760509146713286	-0.7555372141967845	0.8380536038286752	0.8033454304355365	0.1928817338543258	-0.7207213278747054	0.3381388565584825	2.2316957787730787	-0.2596956096304309	-0.5752461033695734	-0.6026174024956836	0.34206810410316096	-0.4361204432692597	-0.00247244699992098	-0.5719783253318254	-0.2600606761530999	-0.3485567953061759	-0.9470495749858919	0.8185100161065222	-0.07329316359443852	0.5430432757795199	-0.7854215819233532	0.23607312893776813	0.06888027102408789	-0.3716286089023709	-0.15747693956627062	0.00011110750166865024	-0.12182787045582175	-1.0148739527028547	-0.5400012426784915	-0.16671196508839037	1.8010320964190736	0.5521350245081802	-0.7211806366077907	0.449572926764659
1.3966815033509592	0.1321605539065224	0.31831085114220387	-0.837347387050461	0.9029309529181839	0.8570514021414724	0.18555376750585303	-0.7446840929505713	0.37721415368187444	2.3132720084219165	-0.3160782183066731	-0.6317168739123956	-0.6375811366181174	0.32791922780095495	-0.35482368507582335	0.014697295059110563	-0.7003416896074564	-0.10749464090299146	-0.3331016054246167	-0.9127328464416216	0.7651517594278774	-0.10088396355219713	0.5146894836282585	-0.90042322306671	0.1615235310139745	0.15541794082154659	-0.4754434725393069	-0.13854413923222522	0.043746198555670336	0.03833745024812526	-1.0202037415550134	-0.517233370702802	-0.027589465919614364	1.7195593487030814	0.6283850750888356	-0.7578650412204994	0.42809080031993185
1.4803435861988672	0.06559592396672993	0.4277584166010227	-0.8896785841302531	0.9372197830404104	0.9069628046001295	0.13787689206145873	-0.7713625854549852	0.3920711396046484	2.408616824855538	-0.3902026803092489	-0.6808659344794543	-0.7416292977252811	0.3657648974992932	-0.25513028897418766	0.08108885848905505	-0.8243004483307578	0.037186493942543086	-0.32194377857459955	-0.9748366252930338	0.6420822284571324	-0.07836669408870227	0.47310643243625883	-0.9743669527276287	0.14028554621755868	0.22345113262920915	-0.47602227854253687	-0.14102985249028316	0.0011438768002379946	0.1030771670163108	-1.1013438451965798	-0.5178356913335567	0.1362115629788297	1.696095980642081	0.7545118408841679	-0.7874344633925918	0.39245030477179377
1.5543981074571842	-0.00024904198119677365	0.5609065739728704	-0.9576608738323236	0.905822968190909	0.912523148794792	0.16529801366769634	-0.7751560103358063	0.4196595124569229	2.526136085599772	-0.45982977938570346	-0.7116874536937862	-0.7775114979163409	0.5256028954398546	-0.10814737512744325	0.10170850704745475	-0.8924908971727975	0.11148934313850875	-0.32127321022763944	-0.9767176772513704	0.5219526666625736	-0.10760965059443632	0.4369040290140653	-1.0103846972895254	0.08990700973016308	0.2886970888809039	-0.4711935500081146	-0.11729196682054925	0.040699489150849893	0.14180364259007433	-1.1612886343431235	-0.5196147621420968	0.3308018158426112	1.5696112153670858	0.8029474815016687	-0.8519588576835527	0.40787683385184625
1.6624223087218186	-0.06445200636594835	0.651938317597434	-0.9526203363276048	0.851583597123106	0.9469119453653395	0.15836902807364656	-0.8028657251379199	0.5105444867546626	2.5396017321028337	-0.5483012423995507	-0.7208572831077548	-0.7554609805213525	0.7147557923480761	0.007050349928703914	0.09718760925316008	-0.9502752648250196	0.2546014183241205	-0.2476922772168094	-0.9683632986563058	0.4759574611400562	-0.07707534125179458	0.4334440738558552	-1.0879500641334132	0.05278136985327282	0.3923964998631748	-0.4628825677664855	-0.1365217126116705	0.04600827009173997	0.17689726932013752	-1.1968055139318714	-0.5429263707949581	0.4624337724781535	1.442442762306299	0.8952458108236712	-0.9055254674650121	0.35084612078603244
1.7605995532695347	-0.14581043593616513	0.79658486654784	-0.8857523062793022	0.7916854929928798	0.9412592566908794	0.10920598040914058	-0.8108227977346708	0.5428143912166048	2.5503085632247813	-0.5889257851459235	-0.764722543361745	-0.7817210407710078	0.9061810731939339	0.12719801997257066	0.11145817640887168	-1.0197947745576474	0.3866165641771818	-0.23750209951155524	-0.8942233763991299	0.36346720997473136	-0.06929046086305382	0.39062626999385136	-1.1338471506582575	0.03909809822639264	0.43682938453480125	-0.41858660033635847	-0.16842129581584783	0.04082386552115665	0.24382557402179938	-1.2461378312169398	-0.49035484741925695	0.6235726839564425	1.3043138429922547	1.0178330455671862	-0.9257796335318916	0.35197547981801963
1.8982729224806185	-0.23755680645641247	0.9113705834194612	-0.7897762993853344	0.7218513571869724	0.9070212554075441	0.019937456519368964	-0.7780376452972846	0.6625115388317443	2.5623997039835915	-0.6198839060255203	-0.8431135682797951	-0.7235195838898851	1.1338652570955026	0.2608222262786713	0.15946865699888493	-1.0425535635548766	0.465466011756385	-0.3027103381517634	-0.847601539783412	0.29836210137425295	-0.0483346268604876	0.35052997691208676	-1.207638362952825	-0.09390879657223457	0.4445741170155578	-0.40634360616073845	-0.25084634838590747	0.02070812909035927	0.27797596974474337	-1.247171382019323	-0.5056251143352382	0.7818753607602733	1.224417757301763	1.0665201370331652	-1.0041809527464207	0.29936166273008397
2.0089068563407815	-0.2998276271652663	1.0203205084156537	-0.759633392410297	0.6795500802385239	0.8828722829784172	0.005862992177523368	-0.7405970853952019	0.7927542257448286	2.596279015684088	-0.646241383457798	-0.9542409963407852	-0.685001914450653	1.3183957142434939	0.3275015988424005	0.2276890669844808	-1.0052200376313327	0.47119028500154353	-0.3458947952285768	-0.935209367617729	0.26312712102117597	-0.03835361255649821	0.28437504767488886	-1.310889073056243	-0.1576674001626004	0.45433035029248137	-0.32724564239928844	-0.29606552234057226	0.006732062575647771	0.29764029782150925	-1.322403000950733	-0.5241397228208893	0.8685169166398733	1.1957694996990704	1.1046077468463875	-1.0664878327567693	0.22485373932849123
2.0461409413316445	-0.28330118213814287	1.1624303003712344	-0.7226199082945409	0.556231084242182	0.8650601001232914	-0.02630278325566046	-0.6919728495233974	0.9694706266997052	2.6149887643454948	-0.6605082455209376	-0.9514339606095878	-0.6210219865027546	1.4830428526392907	0.44939573807956723	0.29504723119294024	-0.9283429155429301	0.4671547243620034	-0.361265893734205	-0.9129163445133688	0.27186989869251466	-0.042868615516572964	0.3190048943432022	-1.392988343748804	-0.21563903446437047	0.45912789295610174	-0.23490495871952338	-0.31452269269863725	-0.04166302295521672	0.3086921048671972	-1.3739335523219915	-0.560120830899195	0.9228913960089627	1.2062106774453523	1.2088354761501856	-1.0915889784905817	0.09284311953129157
2.0610143814533037	-0.24422815016534064	1.2117762468803073	-0.6400333377413341	0.43437110884619046	0.8250551183263173	-0.04910920229463268	-0.6390934186500509	1.1214040785746677	2.6030329173047346	-0.6696670239300453	-1.0241255751856673	-0.5718242838169336	1.5901071741282524	0.5840122800560701	0.3310207619179654	-0.8704642701373093	0.5039686086193591	-0.4036471313101348	-0.9041445325540934	0.30615112620807644	-0.07992005610590677	0.34864559084079444	-1.4973208630786576	-0.35051185582598743	0.4099307396882428	-0.0698774149934145	-0.4046271826910629	-0.09691491268055033	0.2655931263881945	-1.3714139105562708	-0.5636807321901024	0.9354224248936953	1.178635363600049	1.3559282333414262	-1.130520039348429	0.02543943699300778
2.056567657676649	-0.14483402277431154	1.2682061881753628	-0.5556664774803196	0.32488554876091635	0.8126906379622041	-0.05834334394008572	-0.5783539868707318	1.2121766659894566	2.601257432352638	-0.6438520232977466	-1.0761564640706898	-0.5553820706914661	1.7271369164636496	0.6917575365030907	0.3849147632797268	-0.8241625148688898	0.5021359687720615	-0.4316013674127947	-1.0015529698090084	0.34663603215955874	-0.11633151191168385	0.3810193189712991	-1.5664845329554442	-0.4077538287826731	0.37901987713992286	0.03866041908896152	-0.4724426598397457	-0.08699643965336182	0.1436089845148879	-1.2934621896139284	-0.6296638099514541	0.8895396216381393	1.1313467246287778	1.4230865921614677	-1.1873157727629313	-0.07954978648531136
2.0676531177563744	-0.08388864362412449	1.2583475706829537	-0.4983457379062227	0.2412484888815926	0.83548942272645	-0.08141761375304626	-0.4920254226723991	1.2974007786485153	2.69051403147399	-0.6138010598252119	-1.155345240709158	-0.5538977209971364	1.8307098087793672	0.7542503654745542	0.4366897602771239	-0.8064927507598728	0.4690084415261679	-0.5085962144720738	-1.1331461408685228	0.4072090384488024	-0.17525656390698985	0.28376416899509704	-1.5757478939271639	-0.47827973637870114	0.3477499856410803	0.15818687496137515	-0.5309087046479258	-0.1173178911419481	-0.007958086635647255	-1.2244573381145734	-0.7495286581352023	0.8963705264481343	1.1265171451325138	1.481311131000197	-1.256137112564537	-0.0961353327965196
2.020750400990378	0.013078584358593864	1.2321617390848136	-0.42901315653497196	0.22137616727956716	0.8045853912745212	-0.10170194886600589	-0.3957378466718337	1.367208095120752	2.759087358351069	-0.5342548301940931	-1.2097251548947714	-0.5223008506663585	1.8905679971605776	0.8118407869114386	0.48491798944545456	-0.7484732692521923	0.4230545708806976	-0.5365540405041067	-1.1410464067919113	0.4905680263046298	-0.3105818961559417	0.19254380151396275	-1.6063341285587374	-0.567182435066941	0.3555267306774985	0.2715917573863485	-0.5783447421930594	-0.15556471002114344	-0.1118887966312014	-1.1241218928632255	-0.8811574583225148	0.8416666407879283	1.0831066178177413	1.4621864386772527	-1.3135908988405185	-0.15445119632276388
1.9758092585840152	0.05484022413757441	1.2566631230478649	-0.40128695415180093	0.1828651014114753	0.8069571316264279	-0.2382875680212942	-0.3437513525890883	1.4215400081570695	2.6960424465180943	-0.5257824592972432	-1.257016066283933	-0.46736609360683634	1.868516699518219	0.8566127306438108	0.5642911493101602	-0.7176093799972388	0.3635761264874299	-0.599620888448744	-1.1744550369108457	0.5871169343713021	-0.41266369064173364	0.11602274726862505	-1.6285744710270227	-0.6517244900303152	0.3550473969150444	0.4023987324650262	-0.6382824656145114	-0.27228678032985326	-0.14991293868900507	-0.9987494027939533	-1.0422213672717433	0.7567746338827773	1.1181435828894253	1.4824060047637064	-1.3692592193029154	-0.19816245794683493
1.9284814933266403	0.09427508877281283	1.2377939741019879	-0.41004877561314973	0.12859318693413616	0.7754501324852503	-0.40577194593835075	-0.23147937499154084	1.390924334335679	2.627561276231572	-0.5096444302241678	-1.3109412630650596	-0.4439622321220102	1.8332297797363335	0.8619922553866726	0.6663170275593427	-0.6672147859541073	0.24864068361444897	-0.6440146077957306	-1.182888739267732	0.623050633374137	-0.5568215112137654	0.05819876856052798	-1.6414686911620033	-0.7264576280629853	0.3539881611326517	0.524000808554783	-0.6848203783409373	-0.39173320938446976	-0.1969823559214659	-0.8971380489148922	-1.172590846995687	0.7287234653143775	1.1338902844604901	1.428244813656275	-1.4117377569602716	-0.13743629318616274
1.8183116928766025	0.09788406379692656	1.0800940050561303	-0.3812144500528743	0.06255602455003416	0.8154314870885887	-0.5315737733305697	-0.10798741819032273	1.4634602189455441	2.5597144177970685	-0.4503311557005417	-1.3346110182791968	-0.38896435398076645	1.7320187305816142	0.8686985909440814	0.7343317108048397	-0.6443206178183756	0.13771814452900394	-0.6834414966758879	-1.2375117162482703	0.6784104409880813	-0.6491832286087519	-0.021775766969384835	-1.6845507090877845	-0.8720578755969495	0.33051251305870266	0.563226878282475	-0.7565580982351922	-0.4979940300133537	-0.25674587364949264	-0.7998639047523518	-1.3073608170984266	0.6473423583749309	1.1730401772234316	1.3817446433683251	-1.3331397070845115	-0.1146613154551607
1.6331762039999504	0.08960173188694193	0.9605113521795706	-0.43334844389567484	0.0933715458505295	0.8058029741225818	-0.6305388434479624	-0.028225617955236176	1.4597275068365305	2.4523264996784366	-0.360001204664928	-1.3816088503434718	-0.37906934789213653	1.6005089100916643	0.9018797530383276	0.755996708805302	-0.6066985694598619	0.03597933737319796	-0.6714721282159855	-1.307712255499955	0.674853007054578	-0.7505163816827958	-0.07835779247455751	-1.6731627457336546	-0.896241226953757	0.3030796519072311	0.6706335716971505	-0.7741596989033944	-0.5683985935691989	-0.2766419679976371	-0.7385499212057858	-1.373938317242732	0.5699746372692844	1.2481641951107594	1.3447441012118782	-1.2886344351335193	-0.032817854452642146
1.4620539938956238	0.06270087617484763	0.7658009552199571	-0.44627702194560487	0.008305125937800134	0.8013540398263428	-0.7512577695753321	0.10734188180085891	1.473386761416514	2.362441471040633	-0.2858259396021169	-1.372402582411692	-0.3665265402918276	1.4491345141828644	0.977530644070242	0.8691408518378463	-0.6287623502897937	-0.02988955236830884	-0.6894001267214465	-1.257457796730462	0.6332146655333799	-0.8508688175702155	-0.13171043841882119	-1.5750314169968669	-0.9911533094587055	0.27063953872327695	0.680425841694584	-0.7769534078453548	-0.6208513867991281	-0.22957993909653568	-0.6141129508605531	-1.440841293656315	0.5581717453133861	1.2708957619451542	1.304227446323817	-1.228109529066346	0.07974102318334768
1.4651156458641683	0.1394566739357546	0.7037735019887008	-0.28423334164218217	0.10036598769093641	0.8965244463237388	-0.7001036679055808	0.3369705345865525	1.506715651559047	2.49623715429989	-0.06948949411462586	-1.2273371410418605	-0.11735412201242856	1.4125198907447516	1.2345497413652151	1.1538768174332177	-0.49129563296312073	0.05482053793800858	-0.5220001970353554	-1.131779639942471	0.6658796130681832	-0.8966056930134501	-0.13424515812671184	-1.387051634821259	-0.9364820712068174	0.4091723676704957	0.776776296865943	-0.7045283403313374	-0.5720361170016331	-0.17024166088446585	-0.4381970488145944	-1.377890357028565	0.6684899722184416	1.27002102312033	1.385339624695565	-1.0710115047543138	0.28896673588429245
1.5193467848952982	0.26682539353219603	0.7420343570352632	-0.11545915594795612	0.2965543299763964	1.066479124902871	-0.4961263657823783	0.6468472229509332	1.673713483707796	2.694957155605908	0.1807372092496188	-0.9314469062755807	0.15976825308244802	1.510822670570941	1.4136612800704869	1.443551858482409	-0.2585654256287109	0.1967762544042795	-0.3303105876367657	-0.8397570162539305	0.7003087803912057	-0.7622969224894657	-0.02040816776999388	-1.1608954553125783	-0.821377683639561	0.5719591974274161	0.9506283413523754	-0.40429367744097455	-0.4508919790452056	-0.05589630848771541	-0.19740181804094584	-1.202270994141421	0.8280866201445786	1.3815963729123595	1.3825913367729024	-0.811659457992155	0.4070033626704892
1.5467501985520555	0.3520257469434046	0.811268650558377	0.07565642939048768	0.487855613224602	1.2376462540187738	-0.3405158692331852	1.0121201033422538	1.8024630857772752	2.8535008049865187	0.4701034651655716	-0.6054276347947052	0.46688463901027866	1.6391453103496416	1.7025822561967245	1.7848247949044225	-0.10583407185516276	0.368525175260025	-0.1496893832110711	-0.526330430183528	0.853402857515056	-0.6874171612225904	0.07678621102955727	-0.9223188408178888	-0.7241655636016858	0.7307276918289298	1.1007940100905351	-0.1693374066420504	-0.291220472975401	0.13006420291338663	0.040494377962477054	-0.9999739212379787	1.068955906474343	1.5165608866540468	1.4878916789772125	-0.5628435306456158	0.6664081718775565
1.6520213558524215	0.48071005633163877	0.9779985116967295	0.37407702475602306	0.7256110258221948	1.3948936825179723	-0.09507549655239718	1.3051349041157239	1.9673889054619926	2.9382289861102273	0.7926946708309142	-0.20385816531006262	0.7464260793484607	1.7844052279703722	2.0454103675292252	2.189655668763171	0.09936900528209125	0.5984212072053652	0.10743223709200804	-0.14147565224808223	1.0258985844467063	-0.520788306659934	0.25969025602510304	-0.6674029344586643	-0.5667579942938776	0.9487851484593343	1.2809063098409719	0.0946900124935088	-0.06462488591058499	0.38052421559133115	0.35281537513208955	-0.7713239578792704	1.3107587648390464	1.6528355448190593	1.5775636571472624	-0.30896386412931465	0.9617142311763087
1.8065248539299552	0.6486948067852565	1.1444032041488825	0.6331357686410053	0.9608046874863169	1.607521255658872	0.15085788419436477	1.6205803682656206	2.135250880739962	3.058048240061318	1.1380474670613403	0.21111800987127777	1.0291083175905882	1.9620575330151495	2.327897301362234	2.5256967674869957	0.3437500620257647	0.8444369638559532	0.32982749149368906	0.13530932100757	1.2460822408746264	-0.3612289628915481	0.5200969609800834	-0.34089978633304263	-0.4120454484874445	1.156542972245114	1.4359848172471352	0.36728288564287315	0.15961623019565643	0.7175091662509843	0.6716629041881993	-0.4734991625601233	1.6008885941347732	1.7868396132859594	1.7889837135868913	-0.025314091718849175	1.3691352970897328
1.9120174924365565	0.9116389951326662	1.320625631627776	0.9708145179249348	1.3046541594187449	1.842113710428454	0.5325200946893716	1.9885144335455949	2.333291244450245	3.290125985980855	1.5247733502710492	0.6649520009112567	1.2721275554083231	2.169030842347895	2.5914167814911635	2.903051437097177	0.6048046967649551	1.0962267175178102	0.6434144581979309	0.4856945611039724	1.439480000921551	-0.13816812513851875	0.7428671805948437	-0.035221524931565364	-0.2161482859393496	1.393005003275296	1.5711699990371426	0.6312621069805693	0.4508111222980837	1.0352415146497362	0.9896513013735262	-0.1778308551233432	1.908547918986131	1.9590927450204454	2.035867989624828	0.3339703843916035	1.6288477099165413
2.0214919070405464	1.2024406457556385	1.5539045827202824	1.3079623285758537	1.6611016726067962	2.111390677563541	0.9145326772251238	2.3206370070869378	2.5666194480180056	3.5638869421203188	1.8962794147952713	1.1296969927850964	1.541389511916138	2.3890525439973995	2.870038141130148	3.226572776858027	0.923365858437298	1.3762160004336441	0.8857629752004137	0.7636209081037251	1.68408435094479	0.09367763622550358	0.9319164457636766	0.30134705999005396	0.011065006184538827	1.5798043153870287	1.7602652076024836	0.9111657631764546	0.8077416100792512	1.2870672951107387	1.338911149594158	0.19083982840418454	2.1685005038956207	2.1225457460759403	2.2787562119550375	0.6612732806042456	1.8132100610744821
2.255950120568971	1.5471340377954643	1.8929353964146258	1.653863067243682	2.0669129392862744	2.3872754258772155	1.2453099453125447	2.5708333535246473	2.7115290093654356	3.8277518490568774	2.230907045253594	1.5903415214452485	1.795350066502484	2.6478754895531877	3.1491862644656545	3.5601068694965328	1.2615578079315979	1.7104778579295357	1.1557996383889626	1.0687660934399392	1.900605879583702	0.3029909551972684	1.1459067715307323	0.6319276239399482	0.2398623198388555	1.7981543613503166	1.9825978545657024	1.1777799933899797	1.144699925339151	1.6027700625705474	1.7373131556409203	0.5085341049896343	2.441961809764303	2.271474379447403	2.570773109133902	0.974239083986838	2.059676280501698
2.5082212858165143	1.9090052736881238	2.2038927432203703	2.0204321707878536	2.382620740769314	2.685220759967882	1.6149124366767196	2.888201749117251	2.8787942913988713	4.111237286278532	2.5765678150745446	2.1012491435619465	2.0852931498850067	2.887654007718113	3.4048151808773257	3.8906797187947113	1.540992076464881	2.064599147520923	1.3985318426914535	1.3917801935771825	2.140670759786431	0.49424601831295556	1.3627997708439121	0.9689061140624476	0.4585887328188747	1.999565017744213	2.1345362121382916	1.4916264197303601	1.4965342940724604	1.8638605579623608	2.080073554941209	0.8109032452907593	2.7412668319774136	2.3512739577114217	2.843605691484938	1.3268635749595754	2.2605931170190168
2.8230847987674554	2.2751510396617776	2.564358125606126	2.3621782479515363	2.7482474390218994	2.9679617100320805	1.9679176747033758	3.0999799088541895	3.0026670365457884	4.3577208720026555	2.8793931556851504	2.5630035081175078	2.3527690245375426	3.179021363173608	3.668628737731569	4.108022241916834	1.8833461797816509	2.3940390001507263	1.6873699450806066	1.6445172482809394	2.3872747912118344	0.6984512608637001	1.5876507462928955	1.1989025389792007	0.6945755474017583	2.206029045954172	2.2595909016718094	1.7561500410726936	1.803253961212435	2.1131501831753905	2.463555624377076	1.1201076027687131	3.0280217095391646	2.425326574838004	3.1329245020827248	1.6188080681114427	2.409618554070002
3.026502258388196	2.5172468431675585	2.8070077340479314	2.5694865722523743	3.0384813472336463	3.1215691882823378	2.239636923695717	3.222193781366851	3.030328306388294	4.375619838745021	3.0332221894917244	2.829882828437523	2.416454255729358	3.386493375420147	3.7148690847758616	4.2023288570033	2.04950503097248	2.5774783764620826	1.824953770748062	1.773462655629854	2.5349195664315185	0.8408051241356596	1.682358761257012	1.3444534641707935	0.7972255414820493	2.1704367947736385	2.3215900859606213	1.9513791006499872	2.0417583858639876	2.3085000639184265	2.7549644050653996	1.2575064342899578	3.039443786418876	2.482605415718191	3.2985283646899837	1.8454613311472479	2.5385343865882914
3.1734517816486583	2.6893094672788003	2.993180539443283	2.7472558544555854	3.1472890471514443	3.196822050593723	2.293309811036157	3.265289403001809	2.96724103033994	4.39704526566005	3.1304448643560043	3.060503348385182	2.428304687295227	3.5005458465331976	3.793689568418558	4.175483044566809	2.137315702026183	2.652438059549398	1.8429400784094074	1.7684735083063134	2.6933543134158926	0.841135902558414	1.666085556856648	1.4279097847323199	0.9036419006983651	2.2012642076429647	2.2624330071388576	1.9252680024357407	2.191720129080249	2.4379501967218893	2.9261578016925833	1.2907817649475104	3.0745772902633655	2.4107214102387853	3.448907627404413	2.011989658811859	2.655323565470335
3.384182192420861	2.8477652856805755	3.119743288011354	2.8796214347641333	3.2399206906950995	3.2459595227839997	2.3930944705661448	3.2159941711247333	2.946784493492121	4.389413915650597	3.150650912908449	3.1661276993348393	2.370608879559461	3.6013457023652	3.755510092151301	4.036358827186357	2.272477490830102	2.7382282991637683	1.9153937735969624	1.758493944479045	2.688077583801017	0.9147750405557469	1.6297819231899837	1.5135097782585745	0.9453729575991	2.135818606986942	2.269634993005785	1.9729076462879422	2.2387883049047463	2.525210178951554	3.018941034518718	1.3127776877923512	3.090188708045236	2.2721894882557687	3.505435953084998	2.1704483661962777	2.633918704932513
3.574951609481121	3.0195088641107426	3.1913677469745254	2.922287734460458	3.2598499900453626	3.270227095223915	2.413567444255611	3.167590736081637	2.8961003265364704	4.3631345815031946	3.0761236268694914	3.2017526459862657	2.3434748266585226	3.734971830384444	3.6755142917646753	3.8532397724121865	2.3342340635307033	2.742316136098201	1.900314329656495	1.6168331284871353	2.642374689186976	0.8853479568535395	1.6378485018590123	1.5708131183984586	0.9488560508902856	2.0423450507602112	2.1813390789818365	1.9584072800231849	2.1994629864251722	2.5400720916454103	3.050440607461246	1.3479379485989358	3.02726795573275	2.170348904291833	3.5469052221707384	2.338022963650782	2.4858524357995706
3.6875682886985723	3.138666742280263	3.243885506453412	2.969269133398609	3.252623753887211	3.267840060027516	2.439613928741374	3.101376794160511	2.803726805353457	4.256265289303757	3.012406388073061	3.2122763395974396	2.3079718249116303	3.81157121407047	3.5957917747995523	3.6709517693790055	2.3402645887912197	2.7156940190859524	1.911277756391651	1.5677114130364567	2.5189862767063667	0.9326836763471066	1.5412443025192029	1.5212017019656687	0.9362141763190405	1.8938503349952331	2.0334210559831334	1.9799348852163043	2.203427954351336	2.4954983517087816	3.0258448761046304	1.334072276659222	2.9698518940980545	2.0598734305622557	3.450665347300103	2.4647602025407864	2.3430965874634255
3.7748408409157683	3.189754216147837	3.2248778614013673	2.9837254273342793	3.1556506297450317	3.202475945778976	2.395128574913805	2.996760344326609	2.674934720269803	4.1420136659672195	2.902564732463138	3.183716332976421	2.2337389742562594	3.867080786307247	3.5190931983028073	3.4523022930915657	2.3285808814949958	2.6464749985003757	1.8433849032945049	1.4232162638461423	2.4247608111438277	0.9011610031191168	1.481139802733289	1.5341451059955338	0.9239026147152393	1.6969865466765612	1.9234031177192334	1.9457416040785283	2.185071875163264	2.403496071117174	2.988576862849582	1.3041784863477233	2.863421206521318	1.9218201180837773	3.329460735564889	2.5222403425557145	2.246517066594859
3.795539562469069	3.223046367728043	3.1834983225804665	2.9806491849028127	3.0467884102427183	3.096221324641563	2.376952484602558	2.895576040813449	2.5576130490131233	4.064125660719148	2.781864636526068	3.1127139547089064	2.1552113436882054	3.8779981165706348	3.4491375931844708	3.2435686136453326	2.24963487358416	2.5922944160466943	1.7855525553022127	1.3517623076232592	2.264893824781595	0.8100376323397122	1.3918994364734396	1.5145501713350618	0.8813332462833359	1.5317250107206308	1.8185649077604047	1.922869750547461	2.118397460601211	2.353864797347314	2.9408726484914043	1.2007432613637121	2.788908473294799	1.8411326153872487	3.237760515524392	2.637970151762789	2.1843751236104363
3.742289617752326	3.234824533940048	3.074001752192533	2.860018504531587	2.8945926858899678	2.9542859102122723	2.3955600515936117	2.870762692719924	2.43828888295197	3.9410505340314956	2.6016836324202455	3.0382485182513155	2.0582819037626097	3.8793321290578477	3.3014585987387504	3.0293016922655043	2.1885772566415174	2.4891040173636583	1.691915774739091	1.1814665908824495	2.134928306236993	0.7202703203738645	1.28359602263617	1.4753996727761287	0.8746734534535247	1.3768349913961229	1.7116041545909624	1.8759075796442395	2.064345020500274	2.2476202135258494	2.8248070924279647	1.1413685955574617	2.706651291645938	1.727170810876371	3.060770504128824	2.6880343496383374	2.0343730558021322
3.7326853132392976	3.257248671001764	2.9407942522108255	2.74622955096732	2.7260046441444965	2.816987116754092	2.390266622150873	2.7975783545025332	2.3264803483074123	3.793878419691949	2.424627853719216	2.9134987881363257	1.9397018559766501	3.8552629212984852	3.1442206254843463	2.7903372627146714	2.18797350748182	2.395028168234891	1.5926836432258584	1.0019942317774326	1.9609137108507269	0.5657746429604806	1.0951271996926524	1.4218469238436162	0.8319936010290625	1.2613967661579957	1.5890902172406207	1.7893596051560923	1.96725972681148	2.1421620765311915	2.742870703285795	1.0572326059552792	2.6143717723140165	1.6306800768226317	2.945014016541964	2.7013548469885493	1.882366912479649
3.6531361038204127	3.3030154329291457	2.823304889635952	2.6287355884497456	2.5395103622278614	2.6565403000618337	2.361212777648715	2.753157752517386	2.247668563876391	3.6169348246564823	2.297965729756899	2.8081789882953663	1.8444604741920476	3.8471041782607514	2.990091746228208	2.5761058563665094	2.1242524279000494	2.3206977719461372	1.5075472714904634	0.8546905137465538	1.8270831261423068	0.4149502997633571	0.9325781813450682	1.3988171562163232	0.8214383932038792	1.1361332120683563	1.5277319066084638	1.6766258964003753	1.8815309436875634	2.0374050100898677	2.6026746873355706	0.9437972611023179	2.4991545832420456	1.5759163204724473	2.773264863702148	2.7129689397420114	1.7420446968763112
3.587320357726386	3.2974347859091226	2.6283432546163845	2.451366511246291	2.351135632887412	2.5164719146778753	2.28997695106833	2.6481230262923257	2.1156834940683433	3.4731479944359807	2.186591949087891	2.7463163717457877	1.7043384776848387	3.8151530019842674	2.813279352829935	2.3004435078281005	2.0491286165925304	2.229801211141027	1.3842320008680218	0.6787647898374972	1.677382085721757	0.2575592902298122	0.7940084173653424	1.346821518556747	0.7712809386026254	1.059335497977146	1.4066243863956962	1.5428202632414285	1.8141254610388824	1.8900888816918804	2.4975117612368067	0.8642232385759204	2.5228788874073653	1.4911272521508578	2.5637772224434014	2.6875336285983655	1.5819873258185642
3.5376816966480717	3.2618403521932797	2.4305785592633877	2.2939498766418382	2.1884549315967856	2.3897775157988486	2.2775365808315042	2.5327392477225006	1.9964771218192179	3.276597594565074	2.0913862979905935	2.5841100837178708	1.602261448239568	3.7572654074876772	2.6033610492940626	2.1372585667944217	1.9633266886565057	2.126028279899483	1.3093231203462172	0.540419288260274	1.4898128219977396	0.13636838542464158	0.6413795798283437	1.3826420546170382	0.6754856220029367	0.9254322678581097	1.2691756506097684	1.4371483547618102	1.7442916125633183	1.8127666471760784	2.406797713320528	0.7474219723837904	2.482979569149126	1.4537136514298798	2.4141381939882605	2.6207493010485856	1.4735144662975448
3.4259216285665004	3.2041718980538585	2.293302623601126	2.127604223820581	2.0533411017324843	2.2679561211975106	2.2789705108501095	2.4193311016668906	1.875259565058175	3.1216343267664937	1.9883787137907778	2.4985473644585188	1.5387957304601048	3.711666805216919	2.3996124160458328	1.9985593459595754	1.8394457206903199	2.0185845089996617	1.2147660885846356	0.43429417857939984	1.3788996603100148	-0.026559691558446553	0.5360310004619125	1.383199747963606	0.5609544982857303	0.9179120302062456	1.1340712827626054	1.3474821120631195	1.6530346481244416	1.7687051648802936	2.379883610617602	0.6456534932075089	2.474941945627092	1.4007331783830947	2.275827441461156	2.5515408248218643	1.4233979783643733
3.272050817611189	3.09757123350761	2.1349298948613904	1.979929112516882	1.9222082058459518	2.164460790239887	2.2657050360852313	2.361879918607079	1.7679783679922938	2.9376917327950696	1.9543854754299523	2.4207221804342973	1.436715408313649	3.5780467825179825	2.2500699455158015	1.9026811907218797	1.7773814681294886	1.969717482746687	1.1767525440202466	0.3856774699259841	1.2924641742600538	-0.1395380276416219	0.4080785874233233	1.3868877834046713	0.47186658514357305	0.973517717307433	1.0559541075553522	1.2749343164979603	1.6689030856948228	1.750723734501813	2.2838158158406445	0.5602450362993109	2.4971969987171123	1.2706344344225997	2.239070099905896	2.500450148814373	1.3561606078995065
3.158474929346146	2.974120258465679	1.978449105777441	1.8175179195154594	1.7836918278417173	2.0667939737024303	2.2576789210037185	2.296470084549041	1.6309320263592473	2.7732510420081304	1.8611232906110142	2.298169953372178	1.3636415884755009	3.424940612503929	2.1162135473171544	1.814155238956283	1.697706781425142	1.94736137423232	1.101343140315187	0.2950613042893314	1.245408135900746	-0.31329440173305934	0.26837715069624524	1.4233685186693803	0.3905675656747686	1.074996569227501	1.0341669230969193	1.1783678913194087	1.6672367392827137	1.724661237765003	2.255360183111184	0.44780606237904286	2.4608270335779743	1.1806055739332701	2.311977790923799	2.410738068381648	1.1985332768100931
3.0619083091584782	2.9403271824313406	1.8590011669287274	1.6278397816016992	1.6584816718014452	1.9794516690830932	2.2363289358172023	2.2244791932255	1.514249531361276	2.5902613863986272	1.8067323670826478	2.226367993925289	1.251968200939106	3.298308128897051	1.960100392783141	1.7591377195677602	1.6278712322285354	1.9237883918484446	1.0062366644237055	0.2754239645799514	1.1665724679753535	-0.42069997692466526	0.1508425215350046	1.413312954121516	0.33507384813394464	1.155688976960199	0.9911535429360434	1.1280129481134762	1.6513201044411943	1.71330530931913	2.188255421591978	0.37784229308221484	2.435633228294628	1.0386068190356375	2.426442233258085	2.307905779014702	1.111246419783816
3.0286095869239924	2.8784277733336365	1.709384849999021	1.4649318007939125	1.551860398519506	1.8425770940999997	2.234434331448728	2.166523798583055	1.3604899857429678	2.3668826343940275	1.7226764826819128	2.1513009883165948	1.1682838710447638	3.1614777252696977	1.83647033942975	1.7792119992998927	1.5625405806081327	1.8605539139897533	0.9993240922364468	0.19326053900302081	1.1506068762575898	-0.45907768585108644	0.05281101802650421	1.431083946603166	0.2651252934347013	1.2209455950206844	0.9206317329615896	1.1150343391495272	1.643800416451258	1.7397490944725351	2.062553422101162	0.31912357485405873	2.457024383756133	0.960081054637595	2.5289054594286187	2.1690255278305908	1.0058530317728316
2.9898707325613554	2.8126202440998314	1.609791021350587	1.3284802519460674	1.4441679588744283	1.71173415426922	2.1981729880219825	2.030405962845637	1.2156820939726405	2.175152808520614	1.6700354530934245	2.088162055106535	1.1571710045443997	3.0357620572623456	1.7318235822976262	1.7340700263833557	1.4838400199518365	1.7438927342075439	0.988492285366412	0.19548405385179454	1.1007015255918386	-0.47331711502567175	0.00469972587299948	1.4531288540275944	0.22394210045583013	1.3353953464673047	0.8652236574914409	1.094408738110065	1.647073719273123	1.7408365052929653	1.9627440113847343	0.23687606517520007	2.4122796124749737	0.8077513761175273	2.7734802045775786	2.0110190506064827	0.9346448693046246
2.898015473621028	2.737774855501442	1.4963967671133847	1.1716397346723753	1.3358969325298895	1.5972988331154048	2.1359668112570978	1.9137682319920462	1.0495665567864414	1.968214204037663	1.6101870478400648	2.03348490764805	1.1206066554487821	2.9537370789296244	1.6540754390371355	1.7878756545079881	1.3387334375372295	1.658909068415508	0.9809422940224553	0.2365978768990457	1.112804595480818	-0.40200353310609344	0.03741111275552203	1.4594786603799643	0.19672886797937456	1.4863392940331845	0.8534935455042586	1.081845711719295	1.6593295315274397	1.7962767756581417	1.9154213890753191	0.17938785084982228	2.398926080535503	0.7216081178320425	2.9584997388657053	1.9812788562060217	0.8747387422998782
2.8398204724136007	2.577870827369186	1.3990105916111322	0.9883625644591737	1.2364110294319093	1.48187983443256	2.0842977491990657	1.7797943915929555	0.8728520868776641	1.7697657705570062	1.5029936553929149	1.9464747635081348	1.0465245007509918	2.839444465217807	1.5350426861404183	1.821979555582665	1.1901638892693263	1.5850702234613732	0.9544961872495981	0.3118197752674695	1.0638873207321964	-0.33519129422283533	0.055955827658561476	1.488672904478018	0.14552192934983427	1.6305888709117558	0.9049266312947486	1.1003908136695586	1.7022107121862156	1.799465112176223	1.9146204740078496	0.15143251621257225	2.376644772958943	0.6276397624742625	3.1835094196014695	1.926535551980627	0.9027870680787208
2.738486306407893	2.462777939777531	1.307652868855014	0.853476404127712	1.145429798924772	1.3735737737157845	2.048301347593253	1.6669413167230953	0.7361656922374362	1.5741339954238778	1.3678124128140055	1.88036564987402	0.978593111867329	2.6922553681352106	1.449421801994506	1.8619215359460735	1.0694676632888613	1.5487788241547582	0.9147187254482587	0.4534268668619724	1.0333586190169504	-0.27343243183123644	0.052805495415933525	1.5797709835384643	0.12055140802130004	1.7587267211441193	0.9556394803187317	1.1523648149501784	1.710810156103505	1.8511091694821098	1.89095354950332	0.08617840995760517	2.374631678948183	0.5170158805219992	3.329986974829219	1.938259012750714	0.9659371321863739
2.606439536958151	2.354084911512886	1.2257385454212522	0.7189087802957231	1.1394328359248553	1.2807890474103603	1.9843320641146929	1.5953266110846842	0.5879341522862109	1.4019384255805711	1.246077440440942	1.822870059469666	0.9102166595401207	2.580310250081669	1.4127057782525483	1.8959868440196739	0.963775161233799	1.5213492487804998	0.9435632640355422	0.6065177038767142	1.0559633764488938	-0.22270754028338796	0.03920177299096509	1.6186053336961415	0.07228391309894176	1.9193410378016131	0.960615392041969	1.2057894876575377	1.7017465564755359	1.8597444238404446	1.848285725197296	0.05105226501751818	2.36649241305683	0.4595769888080848	3.440611620178511	1.9271627709675379	1.1418294337424335
2.5058447273320814	2.268548082371519	1.1477822209810453	0.6228794127351218	1.0699797154959962	1.1848280051105484	1.8948417460719682	1.5189907312534066	0.480316470437611	1.2237899321430459	1.1425778631070236	1.7618705170867877	0.8708535144370035	2.4255648015650224	1.3293603746535851	1.9148441420000455	0.8838527980472468	1.5262087834014422	0.9577798521332308	0.7119726864177176	1.0340046146198645	-0.1671997560898763	0.04819784137012853	1.639974435487968	0.10818802145191957	1.9875235763202206	0.9608830325487396	1.175669637528337	1.7054376451216293	1.8855451084250192	1.828806822617095	-0.010607287810569415	2.2863022096268173	0.45606947689103394	3.548979223977212	1.956507263977726	1.4453281411469958
2.4205646917018604	2.186677626163731	1.0822612259840596	0.5117164798710376	1.036341323146719	1.0927191661504319	1.7861595832183916	1.461517625950872	0.30871285196242104	1.1038324433061217	1.034519008734519	1.6537064466440963	0.8312683315172913	2.3232253874621187	1.2059805340560419	1.9178279965772016	0.8044863717311687	1.4103276412512664	0.9587288989166949	0.8535898426111199	0.9951206485213483	-0.10479395542139631	0.04847000830253689	1.6501397061321392	0.10169606177987714	1.9631137313359468	0.9640094503753343	1.1500161362603347	1.6595926749224685	1.88798300518074	1.8744621064204465	-0.0690780289489017	2.195158509391142	0.5253334740686326	3.5789533279564587	1.91804516790442	1.96532683577793
2.3519950873744255	2.146906043293303	1.077883560375948	0.44296293288032446	1.0006976622196038	0.9901911320176312	1.6840568449645104	1.3793653366802767	0.21458854783391482	1.0426659572976735	0.9772108532790591	1.6343959692784242	0.7538128044551685	2.2507633758378813	1.059552009295167	1.9039877887368788	0.7426918324968721	1.310481813448618	0.9515399021676767	0.9558042844882806	0.9374965597239839	-0.015478982948665898	0.12103116580120195	1.6920682671384548	0.123544669961972	1.8897823937431955	0.9584173546094756	1.1059141143756508	1.6004822076074898	1.8622545873175873	1.8850753884561235	-0.04835660185252938	2.1424036192881317	0.5581576977891183	3.5542227742939083	1.9237547054470518	2.524443449809336
2.2854839554343527	2.0090320815478035	1.0169925496408347	0.3529826194238278	0.9379177485002821	0.9154083634339589	1.5357550659294534	1.312313614331242	0.14246023946889627	0.9677995117527276	0.895674603222175	1.5528193182403416	0.757760643419629	2.1638256497643047	0.957459660028244	1.9409139509946318	0.7616475823160449	1.198322182443913	0.9898362896524014	1.0479806025642469	0.9464550970062426	0.06369840064111233	0.17857491826481597	1.7344706369398444	0.07084100354622624	1.8738752598828032	0.9258842829014554	1.0587644422831841	1.5818338610809266	1.9038387684237403	1.934077386145447	-0.057047590318133626	2.118518537648099	0.5651784307108054	3.4865263324613864	1.9812546107661888	3.0233194089534043
2.233551498187052	1.9207496407614684	0.9926824307814908	0.310978347731545	0.890885636375392	0.8683266092959286	1.375573403783243	1.2401799653630878	0.09168784301698898	0.9050820499330055	0.8676174541932393	1.5208898786817437	0.7489899850290699	2.0906849300325385	0.8321854504378722	1.8959815167649268	0.7747190999403193	1.1208998145338716	0.9544710251082608	1.1497367434751071	0.9161749104499023	0.10859861085899047	0.22785286850727554	1.7117619833955033	0.06001721710820337	1.850680399902999	0.9056023122165497	0.9757540450914245	1.508326398325344	1.9498780501908306	2.0490723548715906	-0.05480717562929227	2.0457107207689136	0.5493242804643377	3.4597110099485904	1.9969100493870073	3.5598058866231965
2.172598567400513	1.8467242222982858	0.8968400636304423	0.3007346649839847	0.8599548300657458	0.8828884520791916	1.2225636626599514	1.265339684891639	0.06750390443692889	0.829463645824692	0.8893667582142311	1.487206310829229	0.6746350849164314	2.032284681965251	0.710585813693669	1.9369623118045727	0.808230197049331	1.1023631483434664	0.9698605192822853	1.2133860030428454	0.9418805374869109	0.11998269739125163	0.2697361621040802	1.7594765094207587	-0.0017035832750796314	1.7965029475467655	0.8709697070000668	0.8986849434199412	1.3907897004809295	2.005209705770226	2.20536479611202	-0.02232636052487279	2.0419315749635922	0.618690115420452	3.3253181154738214	2.0607532996704263	4.029341985571993
2.1277136095648497	1.7642171903847903	0.8821263201566272	0.29471647113208166	0.8466536870314988	0.9042482407034615	1.0534075342946583	1.276216624841178	0.05424640399780519	0.7736824380282068	0.8630739242643888	1.425028381647677	0.6500759243423923	1.9510445222070054	0.6064697808873643	1.9410785039746865	0.9025765688623663	1.0758489451717748	0.9953035453953211	1.246554885024049	0.949368183623441	0.12885594088296176	0.30431625242931426	1.7794097015890808	-0.06040065319397061	1.718024302990515	0.8218073402842088	0.8613826574532604	1.2848321571832808	2.049324737681327	2.349385181509409	-0.022467404467481307	2.0113217191498656	0.6085482369414141	3.2527603533784912	2.0970199975208415	4.4659823894620665
2.106902518870151	1.7173045921871384	0.8372119248668042	0.3128159467953181	0.8682567758857453	0.9339939289871835	0.9207608646679268	1.3013842363771095	0.041608769356402224	0.7653001098446478	0.939009255493465	1.4154194175149262	0.6353510414714562	1.9112469917818593	0.5194811924294127	1.9724619536237316	1.0095234178495054	1.1249813333277572	1.0086297657369419	1.1770172639687606	0.9690949662616608	0.1533598430932574	0.3388912165035874	1.756044659409871	-0.16813473334834228	1.625546377938765	0.7327775592996127	0.7602486304202052	1.1852600213575972	2.1104887672942345	2.4589288352532153	0.0019611913774076895	1.9611151395189286	0.5829814839095596	3.1732268927997316	2.1098107847182406	4.833342556967816
2.0501398170809875	1.6382706870108463	0.8304022928482299	0.31141878667394374	0.8675495516613461	1.0261943699589189	0.7735622168636229	1.3384863168515473	0.05687578395256856	0.695261101022023	1.0290339429512925	1.3696592682425737	0.6459861370298347	1.881217973848886	0.43760904391325905	1.997318924286915	1.088740915502672	1.083663347764116	1.0425041870051421	1.1062633875382115	0.9330211075854067	0.1717052503525221	0.36841075908029675	1.700795302564861	-0.2325307954054657	1.6014182705735915	0.6409954208676435	0.633164556351127	1.0628275543540229	2.201693739580456	2.6174990233907236	0.08925571943351891	1.9089104684409677	0.5640609785138531	3.11021276912732	2.12397064865388	5.192059334721149
2.0368419877463317	1.5873309896463823	0.7831289252595564	0.344351745038399	0.7794407380710241	1.1413438155692741	0.6241756146183364	1.3743204148068755	0.0925130466016281	0.6317779551892767	1.1222257061534908	1.331959499903618	0.6362307414714599	1.8144430680911856	0.3689259889880986	2.0672527569752472	1.2140481828058394	1.0851973922891234	1.0108455789319977	0.9225547587978566	0.9097584736121707	0.22400906880178484	0.42958820433130296	1.6019230231808528	-0.2195039353756146	1.5247968697020755	0.641905182238375	0.5411045288771307	1.0129568556878306	2.2498619974451053	2.757453723168164	0.13573025190746907	1.8659252478434158	0.5538551778920188	3.0654743563764733	2.10501677606659	5.371338281992903
1.9343629593289822	1.4900023533850315	0.7278177767618081	0.3563192885888011	0.8129023721883986	1.2793396938392807	0.47322128132789665	1.3852498804499787	0.15702524156629835	0.585325151213442	1.2136066872367437	1.2980165793401626	0.612619549568667	1.7417785633434135	0.3416099247885447	2.117804853048937	1.361821269826493	1.1198704630758225	0.9791599919956837	0.755650278830649	0.8894911746517027	0.32864275756386474	0.46100955959017187	1.557918688995462	-0.27615887384854004	1.4813213774789846	0.6105341513954137	0.4698928585576437	1.0106379045191232	2.2600827750833092	2.874272741238716	0.2585047473884412	1.8584459697351232	0.4623178838833444	2.988962397456078	2.0934270605216514	5.391977354086984
1.8270862571353916	1.4194606712541469	0.6900683127340571	0.4133579636790702	0.809066202054779	1.4096170585344907	0.3732307998518748	1.3528847581831687	0.24202211837567772	0.4840624110822275	1.3177408624465248	1.3119882650088268	0.5810947674425053	1.6887238386469878	0.35646060138542657	2.2466616747746864	1.517304210395363	1.2140209926258645	0.9209083837668632	0.5296064949470285	0.877464965805415	0.40441167981689413	0.4657146784641507	1.5451685918601563	-0.2604608639717864	1.4536828220927496	0.5362920238374012	0.4318824764069986	0.9969935882733114	2.2717245119713	2.931649278167467	0.3277074704326043	1.9180592818504496	0.3265682653946162	2.937661471526533	2.1268848451065177	5.219324266078942
1.7234151386962466	1.3491311810251647	0.593101317579148	0.39993396652387386	0.8106913639153106	1.538654594178818	0.27874184069451935	1.3214479113622306	0.29030802262890437	0.33748264793431987	1.4261008185915371	1.2405074294164806	0.5832234987587971	1.6048159795314008	0.4005442867616855	2.3475882917637345	1.6566405763217673	1.3003813812432687	0.9578291755871101	0.404881784392531	0.8291010175528248	0.4676689694844923	0.4442532588847839	1.5004616137149074	-0.24214239020348197	1.4106961317523863	0.44595784218228945	0.3669870628418196	0.9994711198852178	2.306074417900171	2.9981194418087918	0.35563417867574215	1.9302841334135856	0.21322506226563004	2.869244983641796	2.144744773990162	5.011725460191377
1.6097114101761334	1.2633427529143995	0.5175343121138514	0.4535670393613206	0.8501635813638917	1.6784336953984216	0.20499371681456974	1.2824262316259796	0.31539382732372545	0.19479542230921987	1.5423358781830132	1.1687791864040296	0.5086371217528322	1.5154091092924196	0.4460352827429567	2.3332106231108622	1.722097434737669	1.4228351839150817	0.9687908617504482	0.2947685996082087	0.7924646064004596	0.5232723425166536	0.42552857029469154	1.4328180335894083	-0.19701872298443643	1.3575910172664751	0.4287815576841523	0.29236652685736	1.012900113109045	2.296420331591963	3.037635109776303	0.37397180555740894	1.9761503463340762	0.15445997896329128	2.770166646856912	2.147691122004315	4.845460622322451
1.4474194277690438	1.1911467317769007	0.45281075032114115	0.47706832202927824	0.8901108639161531	1.7971272571774783	0.1297587935052983	1.238087618828617	0.331506456661794	0.08658348701652022	1.6165348655359046	1.0927608621377751	0.4782313311974808	1.4262487922385274	0.5112633817164762	2.342762982794685	1.806542204226058	1.533594588611582	1.0102944703802985	0.19316742559844347	0.7589105243943858	0.577378810466112	0.35055886756408244	1.4124239788675728	-0.19863235878091204	1.3448265532823829	0.3740884247127599	0.2657120043499942	1.04591478699269	2.235574960079058	3.010703761936809	0.3828683005989881	1.997515247309042	0.01967767909804029	2.6471693223337516	2.218887065453643	4.640104789315905
1.3202297737428033	1.1002406896891912	0.41165012179549143	0.5240707094963051	0.9692537214064334	1.8852238630627063	0.08477404056619624	1.108276549255748	0.3531562834463758	-0.028590290459134353	1.732408719143773	1.0627878675106746	0.4158441925696141	1.3102287900765455	0.5606112385073174	2.316317306381633	1.9037318862644454	1.6283385179218732	1.0735108421469135	0.08332442770032826	0.7159598259247584	0.602469068476794	0.21058843478147918	1.325085677525634	-0.18447844812593567	1.2704562319180859	0.31552880909740816	0.23957363323549535	1.1232988179401682	2.2045058269028175	2.957456798650729	0.3598414218776384	2.0163438398629228	-0.10808552903286431	2.507265047328473	2.2207265564320666	4.493071976736947
1.197155435953006	0.9872060635459861	0.3525521763828928	0.6062711266919679	1.0379563367126592	1.923979959553181	0.03292154144251071	1.0199846289991255	0.3555808083757455	-0.12733343018897453	1.8517495501200234	1.0737861442983008	0.32140633963092974	1.234815283456002	0.5722921244619539	2.266222170382049	1.9793421800679518	1.7060836164510953	1.1370112534769885	0.04049166508030161	0.654938153808009	0.6130306907956127	0.0983322983064831	1.2885327034153122	-0.16789024480192133	1.1745489889704464	0.26574767483807865	0.16445630726623733	1.2024086538290306	2.131274138886143	2.86889897150135	0.35263566277912045	1.985145258443889	-0.20770509557269076	2.2809271171554544	2.1719998108080243	4.392055177035475
1.0369186688567154	0.8590170585577974	0.2829194138937225	0.6999179582742386	1.1242820346847844	1.9716250242988338	0.0007884565858446823	0.9023228663434493	0.32401959783206913	-0.26927536389768436	1.928818440963249	1.0837556194607834	0.28187176333330155	1.1326657448146646	0.6021297233035408	2.2000410927064467	2.0515970218108324	1.6736323829694393	1.1836367122511597	0.03780048271543058	0.6292055678819622	0.5545213639806044	0.015592176807664993	1.2556553978340252	-0.1339243901617022	1.0835480364231789	0.23329513708758737	0.16592152032125934	1.2694574538289787	2.0132267904419545	2.788305156749734	0.3048149417937693	2.037767500879192	-0.3069200603379299	2.0852697436211356	2.166717203836316	4.206641333932163
0.9040044747769068	0.7672372405311849	0.2507977724584368	0.8130736096600014	1.1891860696761873	2.0103067811628574	-0.040598851424905935	0.8048684833583897	0.34955172521171024	-0.28719687959305956	2.072239090129645	1.119276179336436	0.19095819822994245	1.0904413495672447	0.6167117702183433	2.1416969986851893	2.142032840653143	1.6840875155851431	1.2024728541023748	0.00011496919510539938	0.6093249635974215	0.4706230454023247	-0.020043723035508623	1.2586810349830657	-0.09397832175682966	0.983663179176105	0.20506233436082089	0.14312172837577758	1.3615241552652901	1.8778109210665561	2.6694173009868405	0.19132738990318446	1.9790866481086593	-0.3891616411999871	1.9025449555904193	2.0759457030979656	3.9802699758208755
0.7360999794646064	0.6676217060470853	0.23375095491732703	0.9098265745404979	1.3139538518947327	1.97361344689148	-0.011444361472648674	0.7241087300211612	0.281680649352296	-0.34159593460905546	2.1900210830641003	1.1550012081543253	0.166289061436315	1.0894252105818478	0.6516017458228471	2.02763100381403	2.1660600834137758	1.7032781093222475	1.220141398621298	0.012384134083596617	0.5495839769890882	0.36163604715731806	-0.08620327646816137	1.2219222924817401	-0.09974296644486672	0.9178120499759981	0.198465600382673	0.13593825804897747	1.4390337046985062	1.8078246049601248	2.5868246707417	0.1581903609876	1.9403887851630137	-0.49816888348642285	1.7694982107631752	2.065962247941781	3.863141559815154
0.6360990488935203	0.5868509343709035	0.22343740743248355	1.0155039152598	1.3567910372292895	1.9463687626696782	0.04664613334818781	0.6599021640217131	0.180228242521466	-0.3662741950539352	2.3393031026397315	1.1925049015391993	0.134167334536601	1.104493344611702	0.6548390651946102	1.9216921504059272	2.18561691196367	1.5991929355748307	1.259887138501263	0.055713209616589134	0.5328243314940585	0.21137566075256986	-0.088426272554537	1.161733974038356	-0.11750094466782772	0.8969247255443685	0.21333562039793255	0.11937232225679954	1.4890158738306485	1.746312136588508	2.4479853493609642	0.10278130017608511	1.9076124341243161	-0.5268955533731225	1.6298894911094224	2.002465681094198	3.7220475439709455
0.555470183735769	0.4991188284387166	0.193558988689502	1.0453292373339191	1.4081622592116119	1.9142073613561315	0.11468733470756039	0.6421108259527212	0.10186935598723112	-0.3648931207016333	2.471948547584527	1.180924426342365	0.0959853032999898	1.0902914537781583	0.6385559279966793	1.7582069889712297	2.1249319940215323	1.5061674141307309	1.2626228822553383	0.12364899835515397	0.4937398275455248	0.07336150114859738	-0.07524115872599657	1.1228995647654223	-0.14747491811904717	0.8554127695425219	0.18506723408310283	0.07515331138558623	1.5207193192527795	1.6747268845391248	2.3424775205308332	0.08383615477987838	1.8243039478215928	-0.5559113247219714	1.4252244356735169	1.985320992685546	3.5605950065653174
0.4614769797399599	0.40923979515621295	0.17795584447355034	1.1349808321864032	1.4775913240694085	1.9085105886335256	0.09513960274050712	0.6081871199172628	0.02476493493017089	-0.3147179747787418	2.6073804663417706	1.2030677670950964	0.09525662852768427	1.1192911859360053	0.6378030123672901	1.6635005930116402	2.1042106262270672	1.4647829617285273	1.2342390512709855	0.1521287659403534	0.4613043126568693	-0.056274850597397744	-0.05172448244733545	1.0363317480537377	-0.18560670268487528	0.8522828639945587	0.2467827423426278	0.1144361800553858	1.5126993847045813	1.6392842380875448	2.218818317418749	0.005646721716061132	1.8092012544739027	-0.5683753430142813	1.2711986444097925	1.9394619291649018	3.34211055373445
0.3854439473238849	0.36447192660703553	0.17498304086305594	1.1946979103646016	1.5295918168351137	1.864699119118825	0.16354286277841473	0.6210808185083645	-0.07319394398906084	-0.239777607883499	2.728930344844777	1.1924955390139507	0.11571319318155408	1.1058623812864128	0.618731592144161	1.5794412483952653	2.0336462821313392	1.4335188815832416	1.1908939176582738	0.1380790681645075	0.3942194237791242	-0.2071273712157194	-0.030510919744277026	0.9821404361013375	-0.23255382277533682	0.8097480268079575	0.2480981642532231	0.10869923144248575	1.476949115943431	1.548827950045633	2.107516585658346	0.0030295491971886967	1.7126282514432156	-0.5951166391189227	1.1374869000416148	1.8785637092086898	3.133199172140507
0.3176046609886273	0.311636143033433	0.14002056333586466	1.2262080954876986	1.541554140605608	1.8376949667445548	0.2690653835452941	0.6467123047003192	-0.12083652023446549	-0.17766553643258973	2.902696361653306	1.1433502449800375	0.08854883645404006	1.1068071287263468	0.5904787401000976	1.509987342168182	1.9563619776769638	1.4393846432678281	1.12597167672482	0.15749930191073186	0.3744092533257335	-0.3526659977277503	0.024765787868269207	0.9324784170074638	-0.28125641960653575	0.7179982653157131	0.32860285059077304	0.05697488299923405	1.4754078311708891	1.5035541499257703	2.0050123040703953	-0.010873091106223112	1.6401669937863512	-0.6396134360711938	0.9485064395260663	1.774350879227061	2.9385743970082467
0.23621951893849685	0.2592805952035279	0.178899788188056	1.245571347392612	1.4977003084924272	1.7972536809467052	0.33609394482320154	0.701843325279279	-0.2034216652948792	-0.11903394489799027	2.9761309318415323	1.049759536972348	0.08637290975409175	1.0841680922490418	0.5818940760985123	1.4415924941853853	1.845788221718551	1.415661415501726	1.0080485507320875	0.14987523117256524	0.30603865664346147	-0.48027837347648844	0.1501181082872401	0.8722775661293258	-0.2713013562728902	0.7548790354262385	0.3604547434835583	0.03468575259988542	1.4730315458076053	1.476238162783295	1.8881611105101386	-0.029126030515495484	1.5641571297202574	-0.6198862239754275	0.8671725946406736	1.7158790480155985	2.785743062960871
0.13896489018319547	0.2512464793177628	0.2052985147759249	1.217462993701895	1.4700366887156864	1.765995603543485	0.3903275355683541	0.7665570842863716	-0.2857275231580217	-0.05503011432860121	3.029037155533742	0.9564290425974619	0.10673640072112367	1.077122349103385	0.6114086856209165	1.367355423493497	1.720385945196656	1.4026043462456248	0.8629895130373825	0.06333708109346363	0.2978796379276308	-0.6011839104275587	0.24469136098385383	0.7696546600687917	-0.2873642480776451	0.7659764727035736	0.4031653577073895	0.061786445648733125	1.4255005848109437	1.4163198689855316	1.8281725719567294	-0.002125902106917149	1.5497994261813317	-0.5862988200874929	0.8324681245684873	1.661535530010013	2.5645933800697236
0.036604337925798903	0.25073162294961343	0.22118943913237912	1.1910372796990458	1.36319163645141	1.7725909019758084	0.4411319140344732	0.8628806127650032	-0.32248703014406127	2.9919127319930074e-05	3.062320951274031	0.8814524337842817	0.10135296818635098	1.058267695418751	0.6521913845094613	1.3299925447296896	1.6348091460338339	1.4019097298737981	0.7641740961743952	0.027791900352315997	0.30464767974246715	-0.6352076217702604	0.2681049044919147	0.7141795184063259	-0.26143114920157	0.8254708673696332	0.45080842229779455	0.08446209887581829	1.3928943314050024	1.4288233252728015	1.7479479651625158	0.02212514163454684	1.5336507915963162	-0.592815315733106	0.7670412409749402	1.5582420502115133	2.4207468199688447
-0.02475126523613545	0.25853876928316577	0.15529572932171937	1.142932816597133	1.2324358821819725	1.734649508393781	0.5048811552202845	0.9434382079487355	-0.44150097364944	0.0037465748166621666	3.0095579711122977	0.7584067908799783	0.11893445592192975	1.043649014718874	0.6599066903803209	1.2517365930544515	1.4801844581165948	1.3684873981899428	0.6726269047138411	0.023719989551473662	0.31301746121645724	-0.6541655132625466	0.2920719377717904	0.6569359674386603	-0.2542922886679423	0.8159576989168149	0.5147840483698436	0.12477065782859569	1.3110696871394567	1.4585003389508056	1.7100695435164517	0.0596939369759944	1.592132735375971	-0.5891442461717717	0.7711448104787155	1.5118708017744567	2.353440456975029
-0.056323574038784754	0.2972787205962395	0.1678204418826148	1.0644623277860954	1.080223993250656	1.7173783992243092	0.5422882368481707	0.9907981968515902	-0.4384897776047879	0.04290841993454498	2.9315318650552786	0.6912037684049009	0.13248602028665965	1.033053750277246	0.6856903871048046	1.241159032789863	1.3629143112378814	1.331938092386166	0.5996961514268455	0.037668787502282884	0.30301180838194364	-0.7271208291470186	0.3688503615240859	0.6476887331093979	-0.23939711015361342	0.7887593433002029	0.5273312338622886	0.13766204053397427	1.1884856614183459	1.4684740810994898	1.6590667627676872	0.07812030821495974	1.6948497883423705	-0.6063410840435133	0.7509100359429359	1.4821891126744542	2.315441604982413
-0.10961198482972882	0.3674467176313098	0.14305777033721082	1.0012556309854592	0.8829958572752528	1.7129481844070409	0.5704592303192667	1.0563594697623608	-0.4426559081830653	-0.000936803507612749	2.82612979102844	0.6497871851570323	0.15309811019318137	0.9928597403513246	0.7010586189350926	1.2360172848886672	1.2389749421510559	1.3839592607634166	0.5270374277577694	0.04482780142800083	0.2827554832491014	-0.7889404577809024	0.3818333847993197	0.6112967889626189	-0.18941539344114147	0.7312465624540877	0.5219754202480554	0.2155418056543838	1.0306821993455562	1.4500754941658536	1.6101678886802582	0.07277665548455411	1.7973162984943645	-0.653264734172226	0.7490426267888246	1.4674435368907426	2.341303783676902
-0.147891876391284	0.43792118039898353	0.13291297558511034	0.9748970624881247	0.7514410563232848	1.7058576132948733	0.5230627606469869	1.1217071674156247	-0.39399373959748474	0.009524047948690318	2.7133168000228185	0.6526981772030729	0.174819291615617	0.9656825175340364	0.6985436193313985	1.1618917313962112	1.1581754359305099	1.3790053331226906	0.4852034379276772	-0.005630712324762088	0.2935476674790397	-0.8413791215253321	0.3468570141357046	0.5680859825351596	-0.19990361949157912	0.7268985520339427	0.5736407284031231	0.20907883362782656	0.8997756584354241	1.4699974918774452	1.5462669841875194	0.06428420082399315	1.8824388447956053	-0.6779772281528971	0.7996586072288492	1.4315795241714206	2.407377728259386
-0.16179267202453165	0.5025220955391885	0.13709946613899807	0.8987344047221303	0.6328525429434049	1.623725319259804	0.5486957196130564	1.2132911070175023	-0.26965284128960104	-0.030917793388661085	2.5860255659604356	0.6675912644945907	0.1655293742481379	0.9311850461945262	0.721231688197225	1.096988958093715	1.0844565024753643	1.3284666532435767	0.42998120791853617	-0.08495920691941905	0.31091109474006495	-0.8894626656938003	0.28414129723710946	0.5683073573543487	-0.2056351189818481	0.6889555347904494	0.5023031430371325	0.22449390005153144	0.7914167717619601	1.4838103120369257	1.5165205124772099	0.10420453146738555	1.9275622807854838	-0.7519727824581277	0.8573620211490404	1.3717286018009192	2.610270155823535
-0.15892269901167716	0.5576616011220483	0.14302094009831415	0.8419280441874987	0.5107258998252564	1.5771308933921	0.5379412044618973	1.2767652947320542	-0.042035513454481865	-0.01997861001180149	2.4677073776483867	0.720754050397737	0.1521463000372212	0.9514720080233253	0.7219861880783331	1.1382704470681346	1.0637699663631903	1.325824406866483	0.39270316373275815	-0.11758919499231246	0.3395620771999045	-0.8844666353588829	0.2431084460321586	0.5562211245694725	-0.20951850602916675	0.7354056852311899	0.44155103878914037	0.26319344017824803	0.6989982759309555	1.5282695012634333	1.4612321069607064	0.12957195386814122	1.9377226420549227	-0.7763605457814112	0.9168538410396694	1.3044580872981932	2.7884941758372728
-0.13775194563758858	0.5804161512881558	0.1654519423483724	0.7875308021366262	0.4128093955741721	1.561996357059598	0.48948843878443526	1.331629916217442	0.20847639348051744	-0.060464862982685996	2.278128436509263	0.8329166724286958	0.17052161412589167	0.9838027317122654	0.7215670544829621	1.1189015432182674	1.0283648384768427	1.2751891857997983	0.3901871127777671	-0.1606131215324278	0.3332250014905943	-0.8480646741189435	0.26040111377419706	0.5091716451998114	-0.2274090536530966	0.8119091957970912	0.30760326482002387	0.3149176710658949	0.6137726746019542	1.5355908956026119	1.4169305085083828	0.1357930093813973	1.9830025047760316	-0.7693373033860906	1.0783514223285917	1.2080255530737418	3.001608089900058
-0.1485412560308889	0.6313409194366647	0.10979100563553952	0.7310478250286873	0.3380767229237448	1.5146966792300962	0.4691883801854491	1.3390965443999898	0.47235905670833594	-0.08776360588392096	2.0788854931575944	0.9520003529238682	0.1904307123293545	1.0735224487393424	0.6831927152542857	1.1351396076132545	1.0340196459910556	1.2686468776253534	0.39853877342583227	-0.11124950033769739	0.34578063114591506	-0.8371886999971924	0.21980347863334765	0.5018782410948524	-0.2722858631844382	0.8522756720212523	0.24962654044816243	0.36416077336406133	0.49118308792081483	1.528157160737908	1.430455892266758	0.17008661815012988	2.0278731725712165	-0.810477100730328	1.1919177586242913	1.1207633689209076	3.1152754284161137
-0.12667923701260408	0.63761838950597	0.06670944152030119	0.7295994119870105	0.24166406011038505	1.4976747609432968	0.4762107442539394	1.30885305678393	0.7548661188663378	-0.10175621161489737	1.9232997903792968	1.1174685662718407	0.21432727166820698	1.14033510572761	0.6194319304196302	1.1709226593851096	1.0245400643290374	1.2680832994884894	0.4697761352702061	-0.005507422892007096	0.34613616324883417	-0.8007748960729817	0.09736707017148369	0.5410541592148425	-0.286373483443878	0.9266388041251675	0.21173421894251257	0.36458760600859597	0.45109220946863166	1.5855398676208792	1.4055754425480071	0.13331235103958167	2.0372123935187902	-0.8545663221326606	1.33499777318996	1.03618815928352	3.2704828537094963
-0.0783043053550729	0.6762277670165522	0.03260878257834131	0.6976851976830478	0.22839653748658914	1.4211869884327153	0.5166071265985901	1.2990131266041698	1.0323978190264689	-0.12430977245282945	1.7409358419765624	1.242566969740958	0.263094151843109	1.247378160350835	0.5749233685355192	1.1586532813953814	1.0201205043744441	1.2629163241484915	0.46394740627509856	0.020146795490877556	0.2875337776307332	-0.7793663244180862	0.0640445892537814	0.5521547869445989	-0.3103310829725914	1.0413654187367025	0.11524071672901981	0.3971883613716298	0.38297384121096534	1.5968104197932782	1.3794678103927869	0.13004934779934874	1.9939895073073732	-0.93444697785671	1.4093922583646534	1.0207602851984992	3.403761533286718
-0.08083204104814598	0.6986208331212045	0.07175689518932371	0.6833370480317564	0.3060147308837958	1.3825688685163384	0.5498868580283546	1.280570733001888	1.284706274699503	-0.1499057752851518	1.6008753763194083	1.374004448495547	0.32319747292885614	1.2905219150812441	0.56447918907892	1.1974491916869212	1.070003421004731	1.31763963487523	0.5208303484909891	0.029685319202416814	0.293797241302566	-0.7306179564567239	0.041220474764600355	0.5429416857654654	-0.3323578323550593	1.1537924290463732	0.040401316863671786	0.4394542681622863	0.4287492108958334	1.556715776807468	1.2952438365239518	0.10849193617945281	1.9929714583364617	-0.9473483936159166	1.4558161172298731	1.0047773618406683	3.491061415873441
-0.0849101451848645	0.6897534851063634	0.034298741241841985	0.6644288558918996	0.4325082970732419	1.318536454475015	0.5818145643110139	1.2919281208229478	1.532546096595264	-0.1435508920938272	1.493314002856803	1.4607051988412905	0.38937822873917327	1.3555090812975377	0.49782179800778925	1.2262175511709446	1.1238655090198553	1.334875775015275	0.5381325352780596	0.025031743120887483	0.2775160414172713	-0.6790589928230049	-0.08023415094254195	0.5268883344052079	-0.3483811321641296	1.3327959242347138	-0.0233339036366746	0.4811116248549065	0.4823445535594466	1.5411238717161573	1.2164080997889335	0.008709175386564572	1.9134644966633008	-0.9844863590272764	1.4995819967520634	0.9379787505643786	3.5230728042021733
-0.08283506170703467	0.640511322957116	0.03192403729816172	0.6499091605908237	0.6438195112677567	1.2411288566988226	0.5840872244370319	1.2997946107127667	1.7381732218051926	-0.11934159104816648	1.3668835849836491	1.5659927141124228	0.4334552048591567	1.4407204670009341	0.4972296839278648	1.2871035743919923	1.1889997099521417	1.343831865604606	0.5308457075143266	0.04082903855818097	0.32619699169049926	-0.6108683063273908	-0.11301665795113958	0.5614536998326465	-0.3990519386772011	1.486293551346662	-0.04782241185573923	0.4677348550583703	0.6262154637154014	1.5651983389843982	1.2118677678262566	-0.05735454564004104	1.8492882798087655	-1.0175917728452988	1.5782674180457732	0.9226788238819402	3.4951966734696525
-0.07495809074997303	0.6192553780981915	0.04345091152846413	0.6506748861570253	0.8346849247850194	1.1726818846379619	0.582222899133809	1.2400195822353264	1.8780808234085478	-0.16780634986590762	1.267818817674673	1.6811313277900062	0.49192841934477116	1.5399775083912024	0.4956087963880037	1.3703034138078396	1.22972699117627	1.4408332665326307	0.592691943572684	0.10256103975665605	0.34147882102357635	-0.5761400430697485	-0.16189354511591897	0.6146565810205831	-0.39071841587104517	1.5748408228903759	-0.06502329688167383	0.5520873493205148	0.7591107702234796	1.5535163767367903	1.2469015984084169	-0.12124020122769055	1.7813380430248535	-0.9751231467910995	1.7073463726551903	0.9009214405455847	3.4824029966282004
-0.07020072329619036	0.5683717600220877	0.04391412607341312	0.6793381196331835	1.0102202919720673	1.1857748098136234	0.5996337942103919	1.1822290428581597	1.9796094341460524	-0.19668146066028158	1.1542741232295897	1.7168143866671202	0.5104206682282014	1.6622317650501564	0.4663120214769436	1.4361742084901183	1.2658462846551743	1.4957490151841737	0.5921997751341519	0.1237557143253282	0.36223793994619957	-0.5265412478671679	-0.2090451449569819	0.665838193297575	-0.42806437449722157	1.6988604477419578	-0.0009935827376429008	0.5713995721237829	0.942425550440624	1.5205607057685522	1.2561628154414668	-0.17817008676800444	1.7565809373676136	-0.883032898894123	1.7898236775891103	0.9517024601204612	3.4049409906281083
-0.07960553186977849	0.5467681993581547	0.03046802719371573	0.661916822469091	1.1860606818872208	1.1948102763214263	0.614799064040644	1.1693405179163414	1.9711804179247157	-0.23795388777975074	1.057120553690147	1.781121806074441	0.5345624240486515	1.7352571959834464	0.4947483496731973	1.457651331973067	1.295599507667499	1.5602780800411125	0.5644102406397191	0.14602766903854886	0.37618377213967785	-0.5467336881487	-0.26785765774516346	0.7822336540005435	-0.45363672605243777	1.7562522998026011	0.052958175848710556	0.6180963365630718	1.0673290070189225	1.4840493403433979	1.286352718639926	-0.27554559348032964	1.8758900756988186	-0.809136250673782	1.8815494693585655	1.017247858871787	3.4164278172842577
-0.10413424975266561	0.5446371864004815	0.020311039741501856	0.6493693267346854	1.358187618558111	1.1687372996950578	0.6008376033331004	1.1181503273782727	1.9224446764827707	-0.22999616618523264	1.0186064333640739	1.8041729889306986	0.5280471013349588	1.7956793124504018	0.5147841831301837	1.529912062182794	1.3583310191554032	1.6336800887577716	0.5588883309417318	0.15417581854467874	0.42123376825923253	-0.6019849148803658	-0.3678755967126211	0.9402366798573929	-0.45423903466341803	1.7789861382869627	0.09583894478369251	0.6314343130101092	1.1843609241068187	1.482266794893974	1.3363947485252425	-0.3410410843871482	2.0075409480668056	-0.7515515752342028	1.846508125404382	1.1128502503194428	3.4274265432687856
-0.09549754125937746	0.5392187146197693	0.011163813171542875	0.6522441326496066	1.5067508082078258	1.1957800325720946	0.6072598063736971	1.140639742365199	1.8730301723370915	-0.24005280314912922	1.0092713105546096	1.8020691111303269	0.46894168822176796	1.7841623969955642	0.5929489845927345	1.578074316260633	1.3741132544011119	1.7245480915676048	0.5193000801755236	0.07847710187099255	0.5006774216345903	-0.6142598571277368	-0.4255338178316898	1.1252546693628978	-0.49260189023512646	1.7510990243965199	0.06074664186178606	0.6462722989711127	1.3378279440677803	1.4863535525052272	1.3245652908483154	-0.4119607571897405	2.0872055616805696	-0.6853247322748974	1.8093175449253684	1.188404390639472	3.5333443890102125
-0.08411642005471102	0.5412027089025533	0.034915445132019815	0.5838420990503471	1.6342629724031301	1.232693954139537	0.6123383625926828	1.1402955631544447	1.807224948904652	-0.29228039399041605	1.015531439981118	1.742198452539056	0.40892057490894756	1.7198861953290918	0.6857491034341356	1.6038115861753834	1.3949991438415952	1.8134165292568674	0.4597922142374603	-0.010648411633507498	0.5564365349763724	-0.6055642641093095	-0.41319793089219914	1.2904844173133707	-0.5121771365039418	1.7341335907140476	0.003530370328776672	0.6482949607028766	1.451364496830791	1.4568636277957308	1.3466619820117536	-0.4653242605655114	2.1818122286908097	-0.6304178980540733	1.7524308112752425	1.3221762330663087	3.6369806146033645
-0.06934990975659203	0.5141443007032962	0.062150101078511724	0.5696131215545391	1.7375501339709623	1.2874181281448402	0.6096805095008822	1.1414471824091785	1.75504035913022	-0.2657260606552358	1.053880472138316	1.6793554612190753	0.3214811937045438	1.6454992779672044	0.7922672579091642	1.6423240865142272	1.400265113675842	1.8401291220417595	0.46003490434168154	-0.06250433211910864	0.644952435285374	-0.5974784672387571	-0.378378663966121	1.5171726696156833	-0.5506528907699015	1.6419880021098407	0.001957107397393737	0.6043969941876696	1.564345730229515	1.4823143454368197	1.3767427084496426	-0.5185555348489068	2.3092610079774607	-0.4663218882152237	1.7686298286293893	1.4364938771719675	3.698288062891148
-0.06762488058229331	0.4846243906591538	0.07785797284418572	0.58252266763337	1.8107642927200422	1.277983028139537	0.6306764567169664	1.1288206721123877	1.7255127332332088	-0.28597884397490153	1.0442952538675327	1.6618313967171479	0.25336920016086706	1.5673755586089093	0.8983586545774243	1.6996387181509198	1.4231268883470436	1.9399355246473893	0.411870928029491	-0.11577398226395905	0.7562450790123207	-0.5483416388148684	-0.39058265828168687	1.7128741932346583	-0.6296369858420402	1.5611476176950645	-0.054150625918699236	0.5488232874736623	1.6178008439606544	1.5503939289788768	1.4447927117833017	-0.5762746112809147	2.3951919424213908	-0.3682806529427227	1.7788029353487964	1.503376411929932	3.7546615433927952
-0.038042645559198215	0.4605855490067845	0.08920663914593986	0.6467467655843884	1.8612077252816621	1.2730136050879146	0.6658948485551435	1.1045516971501643	1.6291979469625093	-0.2956494036477234	1.0564177215649682	1.584060020309304	0.12479240181965161	1.4683468561981445	0.9837824974158034	1.7006035431778517	1.444043429667942	2.007091040530052	0.4048699130367579	-0.1489380413604448	0.8836806324842781	-0.4888609403245982	-0.3316165957804734	1.917589635081535	-0.666114768088751	1.4528037003428025	-0.03470870026139246	0.4184699920422486	1.6682169027445855	1.5989974542827279	1.4991357250244273	-0.5514057800349965	2.4961588213065182	-0.23615619565699325	1.847882942305948	1.6026906616237713	3.785595102379213
-0.00704024291376483	0.5182941680419223	0.07764623949279856	0.629232834303019	1.891940510721445	1.2108504567773155	0.726812002256547	1.1155788483068414	1.6195784408212528	-0.2982285136772539	1.105436625555782	1.5089994716145747	-0.023219126240932496	1.3969961146252317	1.041471043443525	1.691600482650466	1.475769286953971	2.0983103319543437	0.3985790513455437	-0.18211592182919095	0.9299284904757146	-0.41829548935623845	-0.36182369016118954	2.097642333052629	-0.6927681770359003	1.320195066113477	-0.012341258966740964	0.4038230339386263	1.6654421333078369	1.6573614831255998	1.4908652353002678	-0.5401867437407788	2.5799508902470274	-0.06760659252233674	1.8657818066955136	1.6396146217234988	3.818489652333721
-0.015205961850764541	0.542007370907695	0.04213554971284817	0.6160209111132605	1.8777022908074492	1.1750758711926892	0.844519921902948	1.142672197332549	1.637119098059858	-0.25222943385151886	1.164409657980057	1.4014940063963484	-0.13743777179355882	1.29834522978617	1.1420304311409837	1.6698274420045038	1.522983167875964	2.1337740548491952	0.36204420956866884	-0.17719086252081037	1.0199263774436598	-0.2828401938566175	-0.31179872096119304	2.2339458028238943	-0.7141715233378811	1.2493758324383597	-0.02580614723154644	0.35289430182692005	1.6634987096924543	1.7253343336961866	1.4527243056390977	-0.5103046296511478	2.7037081637048557	0.0219717690558623	1.7900827595798616	1.6455106119691731	3.8760368646556858
-0.020190184687110223	0.6147475127079275	0.0377332105461613	0.6268645811964568	1.9245307879705105	1.1048103903820117	0.9275599339313624	1.215247711025032	1.6411192600535576	-0.2501873810592926	1.2579302618708696	1.3293336882243845	-0.2058973154351779	1.1888140536269178	1.2249996739724491	1.6787865822760608	1.5276724411570917	2.220447077697186	0.376179610869647	-0.14221459179944798	1.1091704996264933	-0.14793221413612825	-0.258636856109356	2.3337296394905063	-0.6735773353304743	1.1664418133187198	-0.03763081789515934	0.2715854867442363	1.6273021022213299	1.8730754490176054	1.4502434364958625	-0.46250206322574694	2.760933317716	0.020907241643804187	1.7334030223462418	1.6262553843770373	3.908232901039078
0.004255152035782248	0.6763818334938975	0.03410133476333501	0.6204588466096783	1.9401539966279884	0.9998143456170085	1.008951250856937	1.2255678260094007	1.6754503631213773	-0.2731673131869355	1.3468211961422072	1.264002632723092	-0.2657541229588531	1.0855074184000282	1.2335585938836024	1.6481986693363389	1.5663681180693985	2.2615194139563277	0.4252665645509063	-0.11402686130659057	1.1826819805574549	0.011897469528385607	-0.22601183598591765	2.3840394435845598	-0.6057495151733476	1.122575198201592	-0.07729378052446706	0.20530971881273027	1.5888211496790217	1.9867891938054167	1.48368939508718	-0.4148998536680442	2.7362365973778013	0.03089644761852191	1.7018421252911782	1.5897944594705904	3.7916169191695444
0.006141292502233964	0.7098710204115836	0.06190285221069256	0.6695623832516743	1.9280267367670756	0.9216992684744802	1.0997630338187685	1.1983346130751193	1.7025226639037438	-0.3138960164221232	1.4083142887694788	1.2020603809012758	-0.30382104136202664	0.9830173046408653	1.2534993722374563	1.6477668065512785	1.5731323146645562	2.2398140739183843	0.37835262775514067	-0.10376234621997524	1.1938161012913675	0.17290437726474658	-0.19493896009642844	2.441394249468299	-0.5620447813416226	1.116027775996479	-0.091057094953954	0.1250405184743819	1.5382620866221228	2.126452273878805	1.5152861889338514	-0.3976000793672251	2.7012306153250742	0.050909564367935534	1.7373679862150773	1.6491922292999184	3.7138872450592095
0.030054341487935565	0.7564463850508558	0.15164769866148975	0.7195542753865538	1.9086053303883517	0.8391097996580161	1.134999093167099	1.2161161825927538	1.7228111997409652	-0.32089560359163527	1.5027340361725408	1.1357217239756918	-0.2790284282739505	0.9930897013109231	1.233365513205366	1.620626491633867	1.6194783061694846	2.193699356050847	0.40301870612316115	-0.07592251070876498	1.174949082648258	0.3186141101460791	-0.1874790758709049	2.434340853311938	-0.518256558059851	1.0929201095369216	-0.03787592085682974	0.018812219318462574	1.4996483060553263	2.2161113799115926	1.5772338444449243	-0.4322074628278365	2.715130490627297	0.09333998400168188	1.7284944616788844	1.6878991516080308	3.632164019999261
0.048776424702500897	0.8366966045219781	0.23213107276216202	0.7727765955991387	1.9223163363552431	0.7155556699432728	1.1894970850355913	1.2228606921	1.7883846976415458	-0.2888674628942028	1.588872758935341	1.106468675255727	-0.2689631127043459	1.0712715840206815	1.1830981963231908	1.5912117585735188	1.67795837862265	2.122816137244977	0.3873229909735777	-0.03904394195270043	1.173989315223967	0.4047803578920818	-0.1413628862398374	2.426680698144641	-0.49781745226035123	1.101347279168229	-0.05015964016900185	-0.014107817066510217	1.4959762907369114	2.3043817322415405	1.571825931651937	-0.4484616257554273	2.664812266917886	0.14394452276128264	1.7018111700403362	1.6499886392908631	3.4941546286340546
0.04732889845130895	0.9128858499048059	0.35682709552992586	0.8055351535181445	1.9825269046586182	0.6683188791685566	1.1565133422825933	1.1951852636855065	1.868356075254906	-0.33363252675682203	1.6688587849194914	1.0849951317116662	-0.2655190021428818	1.1845242581734357	1.0732564797734536	1.6298154141603054	1.713706134157126	2.043924548931949	0.38871313129130475	0.006456558735743525	1.135832221395482	0.4618264659356147	-0.17474877148320078	2.3846391087645036	-0.437439408260036	1.0913289471612253	0.032662179172243365	-0.08900743005615461	1.4484364212398972	2.3722692570571597	1.5866310550046057	-0.4880531965883225	2.6352625922749	0.2130681212715042	1.6660094036197932	1.6311193622055904	3.451240416798793
0.09649780766242672	0.9428384798631848	0.4945689472216519	0.8346314799515954	2.0177063839302005	0.6057341017406459	1.0860768668038694	1.2160279674880359	2.020803475049068	-0.34247720651597974	1.8044704743074842	1.0203162245208726	-0.23897966595436052	1.3466948344396539	0.9807401400211939	1.6633321333781013	1.7871998227334616	1.9193745388617458	0.3592902485548077	0.02374469668221913	1.032261413251495	0.5003029387651752	-0.18183356739750778	2.3647503712704045	-0.3830381154332659	1.0463187513163228	0.14555550297571526	-0.1285137542968493	1.4397460649343943	2.4273479412226964	1.6084113152728918	-0.5139822693486589	2.6286364599577765	0.2723353938725531	1.6324525658255982	1.6505834431788706	3.3773668811322795
0.1228626210303861	0.9683725165957423	0.6620179435380682	0.8410324476521545	2.0179636781097563	0.6011451843500556	0.9819827609401379	1.2017383481692936	2.205593000429268	-0.412226804428688	1.9064501893899604	0.9845599872854844	-0.16984128257287515	1.5814376844148639	0.9297262445165039	1.688113338640397	1.8149479019019465	1.7417666040955198	0.3420174665528768	0.04098251163419482	1.0015920286147992	0.5527890212299804	-0.20156148179723915	2.366780389239574	-0.3517541059460313	1.017344634820844	0.17469039293029592	-0.08367710627936793	1.4506304249805821	2.438785027646875	1.607661788397614	-0.5949156018735711	2.590971273482688	0.3608946650816923	1.561661944789258	1.6241810815846045	3.317857246461957
0.1280914495022903	0.9565534276598002	0.8293134054845124	0.8873933331849038	1.9945642550292781	0.6446881588094222	0.8946307937411457	1.166408724863512	2.376018439403417	-0.4414766199987071	1.9759145909159215	0.9206598915341437	-0.11344016494316549	1.8056727693639871	0.8644065559904878	1.7816622997179845	1.8081214727010966	1.5864145468620103	0.36424141387527903	0.031052598135925195	0.9558421523012314	0.6157035876984464	-0.21654070418983182	2.3218784489725337	-0.27910336337105	1.0204372511673188	0.20507880258791417	-0.15333362175079618	1.4366213513299484	2.4394415156195333	1.6021229746015468	-0.7034225541994591	2.553512372258982	0.42309179373794115	1.565314664388722	1.6325883907695293	3.32685776559141
0.142870743825917	0.9603099821516864	0.9596452112191141	0.9350684207893003	2.012481112172162	0.6933072954020351	0.8487361657052466	1.1957827763331697	2.4416064201497383	-0.5143770419386355	1.97343976856843	0.8590827781970658	-0.08359899581139706	2.035071123697256	0.8123331921488088	1.909491316427313	1.8646556151703142	1.4530778987319692	0.38969487254064494	0.0005704436971272709	0.8705615731103749	0.6209592494885163	-0.23326373711192808	2.2955816174814068	-0.20328352984579645	0.9641377461807504	0.2948595296372992	-0.20156574584989317	1.3979272800484357	2.4168789282804783	1.6364890596070807	-0.7584969220063019	2.5183213585868325	0.5568224712539781	1.5480400193618071	1.6367703338341613	3.240786007275214
0.1516059788852142	0.8930598511162356	1.1198497265594207	0.9436638459051945	1.942210150151374	0.6949526976958514	0.7737275675947638	1.1577910912490261	2.4793554748124635	-0.5843962272903981	1.9484505475320948	0.8256691093483026	-0.0965144351121445	2.2038035557726183	0.7095276127580543	2.0410959361530776	1.9215951984213901	1.2633594153451089	0.41384340275732184	-0.056851659423369096	0.7928252791663802	0.5534253010910177	-0.24234668751767013	2.3361947457605816	-0.20587283041738602	0.9226872380082017	0.3367718675517064	-0.17229075609498185	1.3678538960312066	2.3272455866852475	1.6461910114055829	-0.8986520645208994	2.510757566036154	0.7513072389101476	1.53794793464678	1.593881995536196	3.246554469757991
0.12745671042183276	0.8429643743900535	1.2379132446433525	1.0302505098981949	1.833314740656381	0.7239325300526417	0.7046861730125342	1.1217894196703226	2.4507277163975005	-0.6503824049460035	1.886303373973093	0.7255903865730076	-0.09227391265886128	2.3724676448924575	0.6288407815748063	2.179167724761821	1.9593829294819982	1.0723658174691708	0.42706687496884366	-0.08025279105907276	0.7217153075758046	0.5002802447109793	-0.20995102748872876	2.3433713381151873	-0.27941632921265186	0.8793170074088088	0.4186481001286606	-0.16916589301502266	1.3503164851832294	2.276069583328317	1.62577925110229	-1.0408077102288156	2.5745134610633262	0.9150384001788613	1.473622923395194	1.6144109125084563	3.3194990396301316
0.1224453235669575	0.8214609986169472	1.3869954780843172	1.059923015916518	1.733372594719561	0.7619069003588521	0.6129288072848145	1.1818191846082065	2.4602854290635956	-0.6920419877847347	1.8362575687266325	0.6482445207954786	-0.09759118604628463	2.5306128410223954	0.5201740154107898	2.28703279510406	2.0333875988375323	0.9577290330998862	0.4767017606582358	-0.0708459270236347	0.6784195751508552	0.5035145022039372	-0.14110633587607635	2.3111421722256287	-0.30071946539437155	0.7954106476048959	0.4860098431324452	-0.12553125105399243	1.3112738402725355	2.215717019831825	1.6187306198127067	-1.1312073526357591	2.5922177364864925	1.038296185756682	1.438703516211721	1.5427976576029196	3.3454513952815477
0.12245465509130851	0.7833483017224598	1.5085535464881972	1.0645129492718433	1.6384803874699447	0.7289317539208096	0.616368292818129	1.1178062884698714	2.4849168875770564	-0.764034030054666	1.801828792604222	0.5418511083464558	-0.09518298122905569	2.593242743067921	0.42830385232836	2.3682284443337487	2.1162382383331044	0.8236699687796085	0.5087983401149463	-0.050806841017182455	0.6462251083508963	0.4848953727370796	-0.09659974941046431	2.3679398759153822	-0.32893810220311215	0.6866919391878421	0.5063757203252502	-0.034329497048764326	1.3101928280182107	2.1640520731241155	1.5705175234648403	-1.1442954972278796	2.600160343771526	1.121189893109537	1.394881648061919	1.516107183757627	3.351551937986656
0.09465900798953941	0.7162524645128203	1.6130438788558679	1.1191062117315955	1.5954421492114377	0.7045388899756396	0.6367745444245265	1.0800819670579793	2.4675693349483327	-0.836495865054688	1.7589680054175365	0.3711378361692057	-0.12583305728534544	2.5960629940286823	0.3669506350277128	2.4884065761546648	2.1903043275550766	0.7266662933209868	0.5562040102062893	-0.07823497985863598	0.6287629387658826	0.48302412653008214	-0.10275884745490763	2.3404097819061183	-0.38755576032858824	0.5452614991908358	0.5562468316831467	-0.0025202435711163653	1.2217831573458755	2.189280761935667	1.556884606442132	-1.1869530081167432	2.6437674206359727	1.1856373561261344	1.3003933020368037	1.4970177607140698	3.340504545072993
0.07480457768002267	0.6840091471905876	1.7037308230067516	1.197185051036427	1.5006317309034345	0.5919399153696481	0.6866012335016405	1.0724579371726795	2.434469273768509	-0.8856613570968961	1.6688552425456997	0.1833881041096433	-0.16812506009278114	2.531988471443038	0.30600763990651897	2.516052660638035	2.253787390641196	0.7567855011264479	0.5819809323867808	-0.19592288584782933	0.6567494294133401	0.5171550488767567	-0.10992642967981972	2.32937651010164	-0.46857233943002374	0.42003481108584795	0.528039838511669	0.0762136805719028	1.152414035638705	2.1721496842928354	1.4759846615816348	-1.1655118135716134	2.6375601098898374	1.2187417740099575	1.2563933739006325	1.4828710736479054	3.2865558227464886
0.023688180965402643	0.7708843009703793	1.7630248061457032	1.2639811331192177	1.4322890405034046	0.5513035182151351	0.7477579324580004	0.9970038576327003	2.3325447985807477	-0.9384104267901259	1.5505752847704994	-0.0256107506875906	-0.24482096099145717	2.4829200121307884	0.228261843318887	2.508053491672414	2.2626067725970858	0.73883667473261	0.6118813453528247	-0.2881352994083743	0.6883432118986501	0.5376809730218471	-0.17563632634656864	2.303472203925459	-0.5709092537676902	0.32038148871698613	0.49139826230912975	0.13276668424955465	1.0538717452960897	2.1462837045405307	1.427835893065343	-1.0752498009850755	2.6219786972354386	1.2457512289041146	1.260862100829925	1.478700594459716	3.2754969787906765
-0.01959200710533267	0.8806905788917895	1.7799550096052201	1.327942340852618	1.3813913737192156	0.464709454465177	0.804548784914614	0.9346052628351191	2.2233721418610757	-0.9053765047495924	1.4086720491654627	-0.17424363702327206	-0.3599718800063469	2.3287464286162884	0.1377018564079575	2.544121373998234	2.2759147973441105	0.7833050873538865	0.6119603129204678	-0.35467262406008804	0.6838938148570579	0.554902563652567	-0.16232300339608202	2.30921702472464	-0.6335201109170063	0.20674794417495573	0.49850016615298304	0.1516689201264183	0.9555833472135241	2.1476605863946916	1.4056920960590626	-1.0170369763045861	2.627977222302902	1.2398599274442355	1.2064776281522829	1.503199741734786	3.223973014639314
-0.03434827389766444	0.9839249704800057	1.8316857365952164	1.4003511646553348	1.3559278582986596	0.4031839007035381	0.8323238796075723	0.8742267588599948	2.054468367212794	-0.8861844731989048	1.283991331659848	-0.3042093698546947	-0.4387453655962362	2.146714065027494	0.05668055008056542	2.474174519131624	2.264801749109409	0.8058414903269269	0.5827258862460752	-0.42657716463372203	0.695495949427064	0.5349791871158397	-0.1286806602728649	2.386904287231091	-0.7447279444786556	0.11450647796654456	0.4766262244270921	0.24931354414982793	0.8573831204421403	2.107615830432584	1.3949945559064614	-0.9195043920798419	2.612957155574993	1.242380622871127	1.1385736515510658	1.5017539044611186	3.097046800694487
-0.05373805780749756	1.0710471762598694	1.9341442194240357	1.4689833872770102	1.3208220282903707	0.28290516936170873	0.8115677966580227	0.8262863215832127	1.9954411155872034	-0.8463469928216426	1.1682910737251295	-0.39704623315693144	-0.4844486836613296	1.9224237269295859	-0.06099034043232428	2.389246240073816	2.2134203735069953	0.9032127552026201	0.5118846894259262	-0.5067048251872598	0.7373242642767234	0.4988381722773746	-0.1376778913068858	2.427392327623756	-0.8512364496227864	0.05781210624468429	0.4501137914608931	0.30827308738587894	0.8154023264824621	2.06430656867646	1.390892643925802	-0.8593954174280041	2.506812454369492	1.1085586939362782	1.1317768205822913	1.5411685564286235	3.014829749441845
-0.09693902563354692	1.1423569930756379	1.9672839603237822	1.5696542434903504	1.3372936382016247	0.23521588135512755	0.9014695855695856	0.780549332767023	1.930800312952352	-0.7752687909898939	1.041904983917489	-0.4958912549039155	-0.49658575584104936	1.7556535651521568	-0.14769644690723036	2.2022933376312785	2.1746863817441686	0.9959705264865854	0.4316883324727966	-0.5194990499200012	0.7300122657561787	0.5018673675666456	-0.13085736155675678	2.473018666265701	-0.9337690285635615	0.009029990335111667	0.44673341422808904	0.3490487887999887	0.8090215559991417	2.049619109010044	1.3627589975717314	-0.7676021716673318	2.4357820662290335	0.9566069233488544	1.1179719899987737	1.642211426921142	2.8570515651859143
-0.09895727312536431	1.2222790729270336	2.0655988161530283	1.7025667706318992	1.4065982644989732	0.16925556515862147	0.9518515061917618	0.7102903863075848	1.9549847342939373	-0.703460865823223	0.9333532904997632	-0.5888931999731988	-0.4823823223616194	1.6088467628761554	-0.22929591599784843	2.0587652563242154	2.098946049660112	1.0694367275112102	0.3325142272725281	-0.6148422898629375	0.7395772508250555	0.49841153957649514	-0.12737719205842093	2.4850699028176777	-0.9269299896934525	-0.07505410697593029	0.3890650173197333	0.3921331764872746	0.8156324627415706	1.9876834218626704	1.324801526071464	-0.617068798736194	2.3039637902540155	0.8111574247834336	1.1383809214675573	1.6408121619749392	2.682859743389045
-0.12504897248088467	1.2282015004747626	2.1228027507717124	1.8712528222917342	1.492218976419116	0.11528286175927682	1.048331108424191	0.6562325998122788	1.8804270444186097	-0.6844208240197046	0.8201911433886042	-0.7193426632758587	-0.4664667219123867	1.475790668262965	-0.2595115866105688	1.926579492296953	2.0318950612513937	1.0902515256389391	0.2522711468446742	-0.7256028834617441	0.7351733387502505	0.45910507834529446	-0.1658502604161221	2.4931611264483178	-0.9935475089675577	-0.18797450401740368	0.3473057677389442	0.4578852001094161	0.906410663813421	1.9091829695136748	1.2377289797112212	-0.5252353771371964	2.2170465622657503	0.7466496446252913	1.129420587640957	1.6709364621205374	2.447751240117741
-0.11968722190020528	1.2149637571089613	2.242195759435274	2.087429066846078	1.5679508974053196	0.12114836037562493	1.1001808716180517	0.620190924525054	1.8460524928135684	-0.642491536095208	0.7069268384758127	-0.8318899667178261	-0.4530195827120738	1.3274713746360924	-0.2932356519657221	1.8508330327592506	1.9427840073921885	1.149216835929476	0.18076247336825507	-0.806609197460228	0.7495962890743147	0.43149087887688803	-0.14152922515629837	2.478282998245622	-1.032290942028273	-0.17539234882487248	0.31003417367396086	0.5421286615483478	0.9013476661130271	1.83985533893487	1.24553591090529	-0.48820955780700037	2.1223271384868903	0.6467674039476567	1.1862153976548848	1.6306916937299747	2.246917137379952
-0.056030266151660436	1.2974238036727486	2.3249296232215975	2.284609091947508	1.5301111493545618	0.13528495450920303	1.1404744132803728	0.6010787625630927	1.752787311094427	-0.6467794744109638	0.6083580615697283	-0.8542881941493384	-0.43761743511000467	1.2459922199775437	-0.29760295867910974	1.7020088315466826	1.8656353142875297	1.1553493495079912	0.11380561276594128	-0.8557217621217426	0.6676651167720825	0.41109032383770605	-0.09767395001432337	2.5523107898038067	-1.0751530930404576	-0.2199037185164384	0.25284259175498464	0.6406454306018607	0.9348166735146552	1.6802323343822496	1.2373928500090616	-0.4224957684589906	2.068579203685862	0.5633545483602487	1.2979649299021996	1.5986076900257506	2.154153676307684
0.00795633017306222	1.3504513177862845	2.3638859304319686	2.40022831637733	1.5149694442767498	0.14845448383926296	1.1949544539887529	0.5897078706405153	1.6604022036348212	-0.6055857235297095	0.5469746470294403	-0.9114535134043658	-0.4134969940418933	1.1507390476450037	-0.3127867241998835	1.6184813091396635	1.7808422279762397	1.1018163764604598	0.043005134447747076	-0.8213526164356612	0.5937474825333438	0.33647796221431137	-0.04780074690910972	2.564940173581715	-1.1307269969016542	-0.22958765225028052	0.19867370583044947	0.7217362270603589	1.00457997352012	1.5655211459166267	1.2645880831598033	-0.4138169506481015	2.007783314483977	0.48661422746090743	1.368770759387868	1.5285619555127172	2.080314493767618
0.16955887089883134	1.3132518038981975	2.3930502567679826	2.480427619639763	1.47017041473518	0.14509759958367247	1.2152233684063398	0.6086084391157123	1.553645285584769	-0.533417593544568	0.5558741352911512	-0.9251682569433024	-0.3493255406417167	1.060371149111935	-0.31454115425807105	1.5645919839237379	1.7403358841128784	1.0422504637294474	-0.03636450528496375	-0.7397159006372267	0.5320985765189783	0.2788217823742191	0.054954900734662915	2.614599355143192	-1.1284375521638907	-0.20643280796505276	0.166782105929527	0.7930170670975574	1.0540436222471241	1.3969189822827877	1.2049533592539743	-0.4695988391823942	1.9239118569770277	0.4399371762504184	1.4174454687535096	1.48168115753314	2.0021668566188286
0.35029379691640755	1.2162188722087122	2.487887671679213	2.5519415850630227	1.4014711471227401	0.16662268018635631	1.2522316758262844	0.6821830809425471	1.452617781309907	-0.5550138042689039	0.598175691991963	-0.9288439628333043	-0.24040726594376247	0.9730148015759331	-0.2939685565155885	1.5544228465233119	1.7023159418370013	1.0196035564782258	-0.12452391303147836	-0.6788008538464092	0.4396906511571186	0.22611601811617815	0.08814103394642035	2.623743303293196	-1.2063858655008413	-0.155480620591654	0.09759714946877684	0.888523319407651	1.1140762929501427	1.221262801075334	1.0782438502743843	-0.4540481781306432	1.9204950230859523	0.39938245517916793	1.5077043853971517	1.3970454133573948	2.0019106395507356
0.5130777607382304	1.1227422767951045	2.542987149860213	2.6175760943676294	1.3392427803019271	0.1599423227432441	1.2842343768651951	0.7813400154486656	1.4266674183109542	-0.5377189828009888	0.6552435273891977	-0.961608496598086	-0.16140899861962316	0.9347112430300581	-0.23338271114126563	1.5584762954708158	1.6986911247666634	0.988103076786204	-0.19894543344439772	-0.572497874907927	0.35936488788765125	0.1734942756612005	0.10483677090335415	2.5925387230600636	-1.235774835323543	-0.12124999226748097	0.06988928102554559	0.8967751350685373	1.17336167752743	1.1094363013385902	1.0155680680608612	-0.47104600609463565	1.8959006952452575	0.37753156630395335	1.6050858360836557	1.3787368120681969	2.041080360603132
0.6602951785459402	1.0809654804517028	2.5991221971055416	2.6636628127952124	1.2002959845252013	0.15924440265471673	1.3084062627934536	0.759549832315639	1.3721057107888786	-0.5365250647586568	0.7518709092409451	-0.9841564706259778	-0.13108757804430918	0.9814651754136939	-0.12759103509506695	1.5929684942250433	1.6908214866812206	0.9591416050547235	-0.2019257645259757	-0.4612774700183947	0.2606034924489995	0.1897682065291491	0.16380118190619136	2.5904685067152675	-1.2377664174953886	-0.04951419571693734	0.006656748702894158	0.9548167571220756	1.2011014341926776	1.0118124478052675	0.9224033589251341	-0.5224151828843541	1.950684119497541	0.45878079412334605	1.6862186064266163	1.3411474332369557	2.0165579538401253
0.8951905731759371	1.1108049666566742	2.6551329760631512	2.7666595715326965	1.0673476056039806	0.10083554469266971	1.306602711899767	0.7893888107089705	1.3298882154534897	-0.553848837121457	0.8897706817414953	-0.980345815234101	-0.10457474810032923	1.0035521688287843	0.02168164726881685	1.6536038997059659	1.6826743561935327	0.9572030858081251	-0.18363609695399646	-0.38036790562572875	0.1932516253898595	0.2047136740797361	0.19765584166066097	2.577759908491271	-1.2075282699838996	0.03439748142673029	-0.0739750764203256	0.957537898989352	1.1886858399897302	0.8685414245111491	0.8249664854873254	-0.5371103736872725	2.0103338128299293	0.5432239366245538	1.7956643950709819	1.2891272608568425	2.0305539901072676
1.044951930632617	1.1136657681912459	2.7033175543789496	2.839571586421775	0.9423967523595355	0.08813562648600734	1.3133187167116422	0.8313549107098581	1.2700286829593084	-0.6130722112219228	1.0477886248242665	-0.9623471675557205	-0.05596520416373123	1.032253686616206	0.1706988492398868	1.7136695256955239	1.68054265723737	0.9238813389217903	-0.16092457195123072	-0.2865060274159616	0.13555834174188458	0.2213815885931328	0.21096414405608316	2.601434387125313	-1.2182186441533827	0.11457855640595671	-0.13789195648289973	0.9426936825813081	1.197948967183288	0.8099888353483118	0.7329584736325647	-0.6130642565208049	2.0572688333953093	0.6298009593212001	1.9145971605704202	1.3107267852969116	2.1496147694757033
1.1864679906291902	1.1644895178378853	2.7478038003928362	2.8685188587264268	0.7481936881375912	0.0631469318269616	1.2272987039650751	0.7950699949862738	1.2266062148582588	-0.596314045031715	1.2239359201477162	-0.9286757817475536	-0.055331578698974905	1.1044962730285877	0.27524857095423044	1.7668745946346802	1.6378772134944442	0.9061226885584418	-0.1637755198024738	-0.20169242668607237	0.1021446959673858	0.23250492167800024	0.27712920688731907	2.630925807173632	-1.2049194467769242	0.23101638725923995	-0.223533482466091	0.9217817160891805	1.075140492937909	0.7416641991680585	0.6482642862312723	-0.7120602351974104	2.010144905548209	0.6987392439344556	2.0530869152002245	1.2915740737492751	2.3178019510454653
1.235835662937522	1.2504333007339714	2.7866673566348377	2.8313691626156423	0.631425459341773	0.014753783986417818	1.1324427192810875	0.8331921261835176	1.1538067424559049	-0.6574002371596691	1.3240324667352694	-0.8506203441713278	-0.05255462427600442	1.2161317495871942	0.391498684722498	1.8073700175748857	1.5517469389000307	0.9646463608246876	-0.18374292454929145	-0.1484207458529198	0.02641499737945486	0.21604205915908067	0.33097171367395634	2.64236933887054	-1.1644717127052207	0.24159043281616027	-0.23585008732602653	0.8346622567851087	0.9807438406191864	0.7086920339079343	0.5279485331605203	-0.7351908941057389	1.9793882323953689	0.7419047153276492	2.119724149101729	1.3006708968892338	2.4226061829378605
1.267889856217561	1.2076956539890638	2.8023566782068374	2.744472206346163	0.5948112350322097	-0.02202808961533923	1.0607007683924994	0.8328378627411104	1.1542098483290328	-0.6539847148946408	1.448932888845061	-0.8116402236006636	-0.027219044762473533	1.301252727809231	0.4867526312480982	1.8895455265282457	1.4556617114542623	1.0486679001741037	-0.19940599309872278	-0.1465755355431258	-0.021107539277250113	0.24083298311559026	0.37860618521626527	2.585991117053507	-1.1138046079754047	0.33764329219812966	-0.22323532356011602	0.7307241759168924	0.9148889624049558	0.6902922471598053	0.45074739231991884	-0.7450531686322724	1.9169616895366481	0.7233787962555837	2.2205857775112583	1.3324723489813488	2.52981083954083
1.2759310082614364	1.1036587980975472	2.85158673103019	2.7227908781482117	0.5271553861838424	-0.04555505004641861	0.9188618071140718	0.8153489990083157	1.1338093118180794	-0.7116703876544299	1.528298205768635	-0.7067230769145822	-0.007783689429881053	1.4026062344377954	0.6910301075232299	1.9677244851663331	1.36786868845292	1.1234778433304355	-0.23723960605148267	-0.14820402064382146	-0.07097802149070373	0.27855140164125086	0.40522463968529215	2.5284104908831573	-1.0057771187851245	0.35046459203316105	-0.1679227994416004	0.6594917452776441	0.8105839801861761	0.6602126009968377	0.3534539197157216	-0.7622381330902773	1.8428834055516763	0.6503717136550955	2.2908690016098703	1.308062461820088	2.6109500614511587
1.1852945229426404	0.98538621485589	2.9472598051515915	2.7412670089703304	0.4573420060794092	-0.018777099883819003	0.8475179491544568	0.813325312938052	1.1247044294621569	-0.7533509508233516	1.5389339411203602	-0.6547739756064546	-0.03907993614244189	1.4657372815252363	0.8597940071110202	2.0062334340020094	1.251755301743065	1.2434092926601907	-0.18969943327294675	-0.18872627880491072	-0.14688460667515932	0.2685234964330722	0.4476898156139956	2.5012931396071703	-0.9664554102293351	0.41262103824145	-0.19746290450486303	0.599565518794317	0.7438419523906779	0.7104879225574968	0.2686005562317279	-0.7824962132194263	1.8097291024260376	0.5395187668373844	2.3473986731709253	1.2749564996501501	2.71031934246338
1.0600245898422096	0.8953024163880509	2.959064391990101	2.7328129006865725	0.42306143041357575	-0.017454578439468564	0.7637572618498517	0.7638398836831103	1.1252740880613081	-0.770962467434324	1.565174607324981	-0.589194436532729	-0.14850429901257556	1.5856268458737148	1.062264446269325	1.9733074481442614	1.1108003075406323	1.323482916615747	-0.12530284502836195	-0.2124212383462038	-0.1788039534216132	0.2672251911237595	0.5408548026152008	2.398510740579808	-0.8514388289609075	0.409466309398207	-0.19684782767689185	0.480542032684216	0.6912103267267466	0.8135737534974181	0.26478741348421003	-0.8317391259193204	1.689128993485274	0.4317524024521947	2.401169289765547	1.2190547786164658	2.6752662710637027
0.9802700217460714	0.850627684927244	2.9409986645391752	2.765974776310889	0.4073778676195559	-0.019466667205329875	0.7036633743046806	0.6496321282086196	1.058813274478321	-0.8014997301821957	1.5784459268513071	-0.5600719035670498	-0.19186730775887995	1.636334888954573	1.2894497073205426	1.911216873432534	0.9670272444719481	1.3692728567865646	-0.07366443063420017	-0.2820763854870074	-0.17432360067251276	0.26898661685255953	0.5877500766962811	2.2865180660826576	-0.803030210670733	0.4126498129170111	-0.17729628776923767	0.41705166133787464	0.6464627238748653	0.8676347423794455	0.19975184844877766	-0.8269158827778812	1.6272112875799618	0.325894508896318	2.463309937012	1.1129779486791933	2.701775433639635
0.9598937507724379	0.7080897375996555	2.887901886879103	2.7429861117803975	0.4740920484652678	0.014059483430264752	0.6159815923874569	0.5858366481047166	1.0051871587911205	-0.8321785611393901	1.636930131049215	-0.5416431178033452	-0.21103865431043603	1.6258633488289784	1.4427887380790954	1.8790520930868326	0.8456016778960095	1.4387765727852262	-0.12626562709918007	-0.3751326642635141	-0.2121584821247035	0.2159270013558554	0.5999276047594686	2.156559436982066	-0.7428560495020462	0.381567113480931	-0.1264680084363444	0.34874496634005026	0.5775048550916646	0.9505254927770705	0.18176262474623472	-0.8458482236311051	1.5437994086088183	0.12150454441908398	2.507826279485061	1.0274163054161902	2.7483110375546524
0.8436609023017135	0.5742731123669886	2.8097542433054987	2.524741554426643	0.5299938287911501	0.14422285141739727	0.5413672709623313	0.4878440477541116	0.942956301687593	-0.7911614273835468	1.6779994062432508	-0.5063881523221331	-0.2330298372300649	1.6002562108841296	1.5826256865164468	1.912301265732743	0.7646514549861936	1.5141002944946262	-0.15922374609123124	-0.452752894359966	-0.26197147342870447	0.1505824385854125	0.5918963285197313	2.0555081691780344	-0.714826533952321	0.28282007198868375	-0.09923829127603664	0.2880243461034634	0.5307368660340464	1.089011744276155	0.1588444169427823	-0.8834447706008562	1.4347046407765052	-0.02451834572655482	2.4873850468849623	0.9884674557845543	2.823573012081785
0.8157233280887424	0.4695389787292575	2.725612005591689	2.3137926097102373	0.5787163554499586	0.22352976632386962	0.48585698505883396	0.42456552920921026	0.9003564592246386	-0.6826642772469691	1.6635424561437222	-0.5003147790463365	-0.3078577338679713	1.6252758135047096	1.775590516345845	1.9154145134086036	0.6870147700126485	1.5842263473372467	-0.16847281837193817	-0.49974737497101884	-0.2885166314661375	0.11797590451631801	0.5849901586698021	1.908689395495297	-0.7059468101792399	0.2798031463458469	-0.030270399793103385	0.2912397034877983	0.489175251279421	1.2464146499777964	0.16855298902189925	-0.944823917883185	1.3706469441754916	-0.2151919116716141	2.3964250611037516	0.917944850365296	2.832420373522489
0.8230924638109041	0.3725380273907007	2.6445620671534487	2.1052691740956933	0.7030724861108932	0.2632790068126595	0.5119263951225715	0.38636295215006844	0.9230790786694187	-0.6343965570629513	1.6863181774895153	-0.41131405442309354	-0.26503692325017825	1.5700457021294796	1.921995178315204	1.882859067714573	0.6182691157654638	1.685180503354791	-0.20163419263797194	-0.5822190844158923	-0.3772841665100445	0.11974792740569935	0.5316191612755826	1.7694927067535275	-0.6733976564662859	0.2915439952980379	0.07292200558486125	0.25897351137529306	0.5027727065291473	1.394961788046716	0.21378285035220249	-0.922537674212322	1.3514474719932565	-0.3981524582097147	2.3153196121343615	0.8835866244049952	2.7453165900325764
0.8147259298184577	0.29483259508596016	2.5490033558765424	1.9656927890359672	0.7898625952946963	0.31335236014292384	0.6079135191726684	0.30920735581888614	0.9199150596365065	-0.5145639698179074	1.7501873705716542	-0.35120655622757413	-0.2390593109081979	1.5763904527484853	2.0372712743235697	1.8037751422677573	0.587231764732705	1.7113729868097884	-0.2362969732751638	-0.6760939971062015	-0.41941547847532556	0.161168358825408	0.4448775649069702	1.576795574259768	-0.7179181494265742	0.348926636966608	0.08927492963478001	0.2431306248399756	0.5430804852647233	1.5226404894718564	0.20636248799127666	-0.9830232418832404	1.3438334506091443	-0.5081150959637373	2.256962234893103	0.8210408477511008	2.6394488426005536
0.7944245716057562	0.289964230810929	2.5062640698494363	1.8865117851618056	0.9352669202175831	0.3700815694663842	0.7107661282100112	0.2743426594367778	0.9181664973940276	-0.41303431184759765	1.782740430734173	-0.31702709738252144	-0.16427993771009208	1.4762392057948972	2.098082776552098	1.686877297154973	0.5886572513304326	1.6750644021608836	-0.25231002730278973	-0.7059821244492704	-0.3917546848369275	0.13021985160037236	0.3048701649847126	1.449222364061097	-0.7163308475466758	0.36238181253301	0.14940225938165994	0.25053850881584816	0.5576559111146965	1.6754166578917733	0.18155667846428958	-1.0604330430904212	1.3364490637164856	-0.5548224460174207	2.187003367988107	0.8320817466824912	2.549347748828027
0.7606657873068468	0.36371372401881674	2.4712492285473835	1.730144932738937	1.0715844372947534	0.3638346278229289	0.8523477174338174	0.20783951928964864	0.9080516779284246	-0.33625751900377976	1.8527661920417313	-0.31280795609014955	-0.048434972163695966	1.3862646934003153	2.0753566856450183	1.5748175464226377	0.5771170505652451	1.6118171616582857	-0.22255749766978564	-0.7406488928897068	-0.4012964943323386	0.1517705763033674	0.1694389745791757	1.3318271342871264	-0.8301102245103891	0.4383972944007887	0.116722055391245	0.22881372760722907	0.6123711207995575	1.7597173166162132	0.12092763933524955	-1.124038913075037	1.3391032672842698	-0.6137033382315272	2.1066960261382746	0.899561681171749	2.4501387824058973
0.7541967691207456	0.4137938926149336	2.3892258551886743	1.5787633895308204	1.1849982769169611	0.32833453272418395	0.9892825190951452	0.16542487266485084	0.9502913802939492	-0.32404559428798463	1.8811793206011351	-0.2757191194275478	0.08436866668908057	1.2824394478452172	2.0197831156619785	1.468539050928368	0.5823153308302417	1.621949310929185	-0.2229211031224506	-0.7803461839278498	-0.3824839023343142	0.22514905273620256	0.0029543299050555417	1.1649205347434708	-0.8615327262518016	0.4188308405708699	0.17667225624733862	0.20075322831397063	0.6902661341903368	1.8652512313683922	0.14430185947480412	-1.1636201642069557	1.3105593407601446	-0.5900734668053781	2.0890394202335685	0.9049598492887352	2.351227543079652
0.7953950419955621	0.47889952135037606	2.3528386597526763	1.4724198497820344	1.299564775333899	0.28829786424148873	1.140231650874733	0.12027137502987824	0.9609942032966424	-0.29884088441760637	1.9101725854589706	-0.2664588286489254	0.2715716803643205	1.1281441140682495	1.9065794189333503	1.339941169298498	0.6136184708199969	1.6888773737521259	-0.21869960726500093	-0.8375556232158526	-0.4413493058210175	0.319768935209915	-0.18009537196248285	1.1014653888972847	-0.9309933631377207	0.4734945853510208	0.15635932173204856	0.2274645654450118	0.6826596225854242	1.910572531512594	0.12172253596579512	-1.2136604449571822	1.2927913919560508	-0.5986023246470815	1.9999273283396324	1.0068173520649943	2.323568982147972
0.7634759359659437	0.46719183316293167	2.352952122102333	1.3330710479655032	1.3350870584491712	0.23299512190747831	1.2726234032139176	0.11558577625250352	1.0597160385295168	-0.30983614606020915	1.9549468352115518	-0.24547796916346742	0.3436619703584204	0.9866988311023149	1.7573844936241443	1.2871358812324643	0.6494648000153546	1.7354336285537062	-0.20150830578127438	-0.8830290802128262	-0.5026632445969381	0.44290648124220766	-0.36855881762728726	1.0664559496496835	-0.9809404425490211	0.5015798515351482	0.1613740496010614	0.26128284420429504	0.7329961672931311	1.9884667618014196	0.1429386835117051	-1.238189385314645	1.262423702525311	-0.6582317105060342	1.8249053979574388	1.183023721405148	2.2676191902058553
0.706755657599003	0.5462631826316265	2.334531599685021	1.268352563438119	1.3722044698292941	0.17390022334777244	1.4429795774466667	0.16863435915070263	1.140140246453051	-0.31796693969256995	1.8859876574890286	-0.23465518053589615	0.39210594630375095	0.8897280286565682	1.6122185184674698	1.1663168214734125	0.6275615851133878	1.7126162957793483	-0.13494296505214876	-0.9193658359461448	-0.4978944970028489	0.5223414901772588	-0.4811083130618562	1.0393853230738372	-1.1219253067196067	0.503956756663684	0.12036992041155621	0.2913032540476127	0.8079526547368345	2.030635454640213	0.11773647889590784	-1.2540466074098036	1.2432315728478116	-0.687751761212685	1.7344662679186722	1.2912440326995855	2.2344097365922386
0.735568571138087	0.6229418334796273	2.3536382991693063	1.262993160376483	1.359378402802644	0.0313181469768813	1.5654302801063393	0.2527813094421944	1.1576644897998154	-0.34394852962133626	1.8087784267004021	-0.2482158836306662	0.45686229319114185	0.8109682773796953	1.4638701776705303	1.0111538133568172	0.626571633871017	1.7120741993203459	-0.1228222756298671	-0.9238476919480817	-0.43462617705070156	0.6880414699246096	-0.5744781122856926	0.9537300331349918	-1.2488224367297296	0.5576597178347401	0.10593570135518937	0.38275704726898174	0.8354552123011567	2.0256909559619505	0.16200694351107062	-1.2030393934979768	1.2345530898114825	-0.6868530358036647	1.6716459510341466	1.3412042650749918	2.184029445275549
0.7246703929606924	0.639802829353228	2.3684235239234055	1.214509391869244	1.3796357761439393	-0.11307352852567484	1.640844185133091	0.3229520057213255	1.1536546725756218	-0.45396751840034344	1.791463381023187	-0.26415198851957494	0.553923002137324	0.7038744875447149	1.2501689780772112	0.8514595264021713	0.6457533252026464	1.7843069729472283	-0.09801608123054179	-0.9534945989044017	-0.44714065485242216	0.7649415318729333	-0.6674244409018801	0.9100601730809228	-1.3632109563658186	0.5730075136728114	0.11991607439919119	0.44155147190289146	0.8665316363523164	2.0027397676527	0.14057491926229293	-1.0781727231703735	1.244256623015134	-0.6771311750384126	1.6498951767353467	1.3973468210697189	2.082196758820932
0.7255685318227424	0.6545877548151837	2.4114131475156286	1.1574069863561252	1.3765070024018278	-0.20414216956661266	1.713067758077725	0.4017817598847929	1.1059044405102074	-0.5666348719062958	1.7298328520355928	-0.3495507021642074	0.5314993119413363	0.596179588223315	1.0980333845305998	0.7330529198757982	0.6719814542510318	1.808210394081755	-0.011047540085804487	-0.9284730922294113	-0.40045542566856795	0.8427698152470849	-0.7873138557199212	0.8517143590074593	-1.4660102746875991	0.5564394656796943	0.11208348524598406	0.5304328546078524	0.8853397648275114	1.9814118652058172	0.13806215240336392	-1.0296699510881187	1.2760089903187475	-0.6686922458465799	1.597520238189599	1.4683244896762269	2.0906877065747334
0.8050080591883935	0.6169896990656317	2.432865636054328	1.0572668909069065	1.3640105397405118	-0.3097929784572219	1.6882839106128693	0.48362731313520413	1.0622851988116877	-0.6252163655496463	1.6616557065605377	-0.41725560011491575	0.5300964456256725	0.4227281505715254	0.960195563730988	0.6755006926772593	0.6779568293479233	1.8689694244738153	0.029326818184607185	-0.8959931212548765	-0.31784949571520504	0.9445855270775603	-0.895881628205277	0.8511038875583028	-1.555336582671433	0.527365187865995	0.1663121862148283	0.5814201646773018	0.9584295559704078	1.9401372362391385	0.16736939395745337	-0.940972881853724	1.2806255292233149	-0.6509243589440706	1.5488029990010603	1.5704297320931337	2.15901178093958
0.8848072492334353	0.5631715427690447	2.4360677957002	0.9355929027816472	1.2819893829571916	-0.35587240983407	1.6653594140333752	0.5910669093869994	0.9792959823550964	-0.6882059834282871	1.5783721757903468	-0.4611599246983974	0.5066884902157065	0.3594513694883408	0.8425043749929497	0.6103986800471153	0.6659378090568521	1.9537591233510347	0.05415313794557216	-0.8541606883845303	-0.3177353325084431	1.1010664875801068	-0.9607169441799035	0.813789745382431	-1.6580140610686367	0.5168908424294582	0.18289902526781124	0.6883117125540524	1.051324268251029	1.9004630335113106	0.18913630949925436	-0.8315957784267521	1.327111473047505	-0.5813631946400465	1.538367041825582	1.578862928555825	2.1762856780219964
1.0485703716967942	0.529012435703925	2.3795914609110627	0.8779857942966125	1.1609067229286398	-0.36751895131137186	1.650366951154084	0.7023845503765258	0.9393957423382892	-0.7275799847823009	1.5817180736610088	-0.45394855262077954	0.4554340840520224	0.273745086520809	0.6828040785045026	0.5484781394686631	0.7207699129815168	2.106208652089442	0.022204441821902416	-0.8147870382946202	-0.2674607103305867	1.209087286135931	-0.9765359204668584	0.8398269544822664	-1.7229385555330559	0.5127316653937861	0.261904581149106	0.7588669406222112	1.0814387684237308	1.8984121842817554	0.25434772863201494	-0.7147761041193643	1.3951925696936118	-0.4606865492785676	1.567744920755983	1.576350626622112	2.2203893668605286
1.1700013515070915	0.5234128429783745	2.4001191412505753	0.7707583075353519	1.091913776487609	-0.3840889849025548	1.5936542619416232	0.7774063408277985	0.8558592674172928	-0.7274113578293688	1.6431685803738147	-0.45453417104208416	0.42261902403939133	0.2213206343908048	0.6243655873193645	0.5165303559664416	0.7529353460980489	2.1867898375477663	0.024509655136931315	-0.7078090458725407	-0.20234768110452284	1.2881669124507318	-0.9931455020565002	0.8218510566923836	-1.8220887698222548	0.5957826795526533	0.2895075696391134	0.8510452431410502	1.0968210074556377	1.8709474201420135	0.29656278129874136	-0.6629422238415315	1.4245501352577343	-0.41225062216614283	1.6052465342119444	1.5901921373912835	2.2276063861752076
1.2463366406281466	0.5245518587946563	2.3688026322504343	0.7089069805606707	1.0072299405855878	-0.3542566134589015	1.555795697822962	0.8444722600212211	0.76653892322112	-0.7599153598664198	1.6741962905090955	-0.5152802795518225	0.39639342739547545	0.14715182959690679	0.5435713240664318	0.46310968947605174	0.8224027011917269	2.2268834938360533	-0.019864330477074178	-0.600860181135802	-0.13020029562180152	1.3195000006382727	-0.9965565728627723	0.7770957222658661	-1.882203201294346	0.6790794850287136	0.38796135084727584	0.93908612678465	1.169070658488359	1.845713022739395	0.4121616770222921	-0.5473435704684555	1.4456642158708652	-0.29184435189844943	1.6139059291651332	1.5660174573501144	2.2568781126696895
1.3688164805184138	0.5197802691834565	2.349803992146774	0.5986665291144713	0.9571104691340624	-0.3120315200177646	1.4977853343855185	0.9059555573406237	0.6212608217257306	-0.7677188662301451	1.7160717944929071	-0.569406975094761	0.44704351313495216	0.12540393584723394	0.4860382327386237	0.36699062394021986	0.922573580475093	2.2840525567688488	-0.04508565125486138	-0.4632536343401066	-0.08348696812930614	1.3342400588720127	-0.9951494962461945	0.6857855494817795	-1.9186855851423956	0.7984785044099124	0.4191228890424975	1.012751523482199	1.1885142599887064	1.7920540348610179	0.5427991072858751	-0.47133656399486734	1.4671438864584183	-0.17297217097612066	1.6797461326514558	1.4496900112280922	2.26440717288294
1.4669228022239866	0.49235264707489	2.355769770452147	0.48849567776445235	0.8708074780906461	-0.2833406933997614	1.449775172944342	0.9672314702438649	0.45066646449408665	-0.8334776582828358	1.7695732531259494	-0.6315079916694627	0.5419445393737015	0.0739228574600939	0.41237013174859766	0.319393733651475	0.9866249886379755	2.2508545190744416	-0.02284136099934314	-0.3840404181128496	0.02752878557193687	1.4246783507847343	-1.0383545434474661	0.6169060584745732	-1.8841273312802191	0.943664017185942	0.552945076871776	1.0335876783649578	1.2560116829294876	1.7209119563968713	0.6368077864609056	-0.36893863377002817	1.4959290054491017	0.008035082082877487	1.6597610189431262	1.3439702744535376	2.254214313989677
1.5225365702558062	0.44352926080061017	2.374867464988047	0.4665860548477506	0.7766654507591233	-0.2288936456423769	1.3395695621785402	0.994921805783411	0.38549703798968427	-0.9032923442385972	1.749575681982051	-0.7385953717084335	0.649794881320559	-0.0073910545674677084	0.34456702963753266	0.23384509104269968	0.990726918481764	2.1980349904575687	0.04040764648885022	-0.3075303653114491	0.05461721445085219	1.4233174630145735	-1.0940029042546078	0.5647581245397126	-1.869632059258544	1.0200029750769617	0.7355090769310169	1.116860306843772	1.2969383614532135	1.6471792763659725	0.6343895322095061	-0.3461177687352663	1.5448876218198584	0.11921233874071006	1.6623787564600607	1.2498648939698351	2.2560679514376165
1.5712950063931637	0.45256136067071406	2.3706387412262315	0.478642986408211	0.6647649600249939	-0.18568756611936038	1.2524133285898784	1.0012353239987193	0.34238739935664303	-0.9586054161628429	1.7311379167416399	-0.820589881933784	0.7484811968419212	-0.0793080747744452	0.2709519020643569	0.14142811240775327	1.0862010240617503	2.132778707623577	0.047606433954341366	-0.22476863550155318	0.11627771378311444	1.4311434354758952	-1.0487043252276744	0.5156358277538915	-1.8457725285108544	1.096456662711955	0.8428533399840189	1.1644086805246059	1.3157892050454838	1.5709327071181842	0.716458442703159	-0.29874463625483594	1.4873494143120718	0.2587448239112642	1.6552244596380734	1.1687914373948862	2.2340032245959316
1.6045945428967905	0.4780062010216505	2.3198214762004574	0.5447789081102911	0.5715820947873691	-0.16038146631367106	1.1830275528962426	0.9902716596569683	0.3287324896303831	-0.9575687819696906	1.710916382402117	-0.9198173682179812	0.908230611941861	-0.13021433725462334	0.189172135226559	0.06090555589654671	1.1329509469756378	2.08238900949858	0.032805155147450374	-0.1770819820907446	0.15749760068975913	1.391900863484498	-0.9617444800456416	0.47168138684648575	-1.8499252573078668	1.1414540304747	1.000289972789139	1.2125322420229074	1.3549887994585443	1.445875006770189	0.766952202575229	-0.20819438199579107	1.4585159870661564	0.34350583774841387	1.6559688661268226	1.0366241423637717	2.209186955463768
1.6072360319888006	0.4919579701373521	2.2761150587167513	0.5901867899238405	0.5011627247186257	-0.09254307685766569	1.1042341797690818	0.9385246441537308	0.33670519965856893	-1.0731631464384155	1.6517248648793958	-1.022767135188764	1.006302728935459	-0.16070939463774384	0.1360265300184072	-0.06838253669706951	1.2527965484428913	1.9497358578130008	0.0178399362325026	-0.1395943337619078	0.14439241126049188	1.3744441343157257	-0.883153900155038	0.3787505456106816	-1.8480251604379003	1.1790949224418221	1.1365530980372278	1.2839385021345935	1.2978269957845394	1.3628790515858713	0.8338769896825975	-0.10332263942241375	1.4679972322837735	0.39218135015795136	1.6371190025961446	0.95982723877627	2.175068575379539
1.5906501838645222	0.5236786133355068	2.2237909056281526	0.6589846262678607	0.42728388615074636	-0.09781460093058596	1.0220484699387802	0.8288315027322716	0.3170965368765879	-1.1501922326547196	1.668981838855067	-1.1458217101573864	1.061799670819687	-0.2436310410129754	0.11611803079332488	-0.10337679961561852	1.4099615109495574	1.8585006446745282	0.03611691938736246	-0.07024620130885881	0.24165658721697283	1.358203322126895	-0.7518497381318536	0.3067772457385915	-1.852878141335792	1.2311223790047292	1.1883004927956555	1.2631741737262103	1.2492512275926777	1.242756339807569	0.8918473843008243	-0.02267550744979078	1.4380016189358442	0.4396125760463856	1.5604195625260795	0.8442829598913724	2.1610668135913227
1.486416405449244	0.5814327020639098	2.1090682864298684	0.6993164145858258	0.3738826417862478	-0.06666434846870264	0.9556082957823833	0.7398505050045803	0.31456010782579125	-1.2059682737997983	1.5936016730927571	-1.2976662547379039	1.0749403100277335	-0.2879554629355363	0.13255414729785917	-0.19571485201185893	1.4850378815057979	1.7308366758539315	0.1195985186173347	-0.06220944774793089	0.2922778473874536	1.2911427952423593	-0.6327687780109499	0.2277159672840503	-1.863598505644698	1.2449118199107994	1.286304108525667	1.2909311679596596	1.2471890239725947	1.2273229365257392	0.9702248749337287	0.08909392832795257	1.37181075780563	0.5131652622602549	1.439056540659379	0.7397374139555521	2.160146436078562
1.4342925949539103	0.6504905565379216	1.9389987600837961	0.7260323492503987	0.30692296977278605	-0.058491629985228014	0.8863968409929699	0.6888761082549818	0.3254516905846436	-1.3079608156970752	1.498014684488649	-1.4113279806365007	0.9999372965651222	-0.32670979763078944	0.1267368740019294	-0.2608452766673356	1.580407492038913	1.5709697259300814	0.1462711064193635	-0.08083434972862576	0.33600541762923697	1.2555524662434379	-0.5567988618037388	0.1659458427597394	-1.8765194377229215	1.157081032769632	1.3799370516946128	1.264099674894103	1.1655482203172098	1.1951699288244197	0.9970914319849623	0.22042599273998817	1.359982749057608	0.6226542000445164	1.2464226876041293	0.63990167647545	2.137446176397585
1.3319943342857674	0.667153683462999	1.8335846730958996	0.7147543944883556	0.24546964188763765	-0.07424773283486981	0.7759937458380294	0.6472336682456598	0.32420548998477183	-1.3852046071615896	1.3983162194151841	-1.4924436080174588	0.9531228784363929	-0.3318339929649657	0.11447130014729993	-0.288206663186194	1.6903145695982922	1.4232936787383548	0.2638936302199354	-0.09247070137480705	0.44381715659558474	1.2116138615699819	-0.4719117131438533	0.12962223585152494	-1.9135025304692064	1.0513607885173395	1.390281999974858	1.2786039557604916	1.1133323018274246	1.1979200552003815	1.0225237260738989	0.33214981391807885	1.3703200805688882	0.6506223327809404	1.1225097336786445	0.5772647554154113	2.1028196563179757
1.254054934957788	0.6938851645676827	1.6145777547490041	0.7373686272210744	0.2430735539723778	-0.0756862649322344	0.7392786489906152	0.6263285737403391	0.3735463247217812	-1.5143793236769407	1.2809801881127418	-1.5438505437829644	0.902302011262106	-0.4076583062379404	0.11335638300015001	-0.27697657340645904	1.721975407744047	1.274473555292512	0.31157812903785853	-0.22673854276493124	0.5165322606607701	1.169043495298304	-0.34312192436856365	0.14897184219015475	-1.9261226499450097	0.9775204377249374	1.4678396499857167	1.2670568213930604	1.0788679408287092	1.1598691383349196	1.0171032324329585	0.4275303474783194	1.3810675421658973	0.7126952642345765	0.9508235424731634	0.4895031810864217	2.064232507034932
1.2247151892847543	0.6875576020529646	1.4923033336961113	0.6960257787786123	0.2794003548583109	-0.10729220723915422	0.6800865368922879	0.5374102034756593	0.47413475738992455	-1.5950633010591282	1.2284930485333452	-1.6024978324082693	0.798237397624686	-0.46288530389981347	0.15834061646285022	-0.3031903011476992	1.8270595744679117	1.1948298808012339	0.3534878348298676	-0.20250744343633648	0.5333914670919297	1.082155558456482	-0.21556798485819922	0.12805286762093873	-1.9908485010248704	0.864072145501831	1.4410515460248832	1.2728932338029648	0.9702239821439622	1.1921341329322293	1.01709246869	0.48843774243501176	1.406845972353797	0.7353334096357872	0.8098478524009911	0.43278492766441995	2.0488889693828556
1.2131631529874816	0.7261581887561819	1.3628880876279759	0.6477839119601156	0.3530086806385996	-0.07858931551323642	0.7076774483569132	0.4933053694746973	0.5275075198289588	-1.67378621560596	1.1977164017210753	-1.646503853386705	0.7317186873062199	-0.46616772760786035	0.24473887312406156	-0.2590988628678489	1.9075984352098807	1.089429902005818	0.4343982069782357	-0.18439668635026485	0.6215360825454513	1.0303193126634418	-0.028212628543932434	0.13301015494937724	-2.0311059064867116	0.8349167104336745	1.3678267323779127	1.1687634197437398	0.9068482482086244	1.2630235052046683	1.0746215498469176	0.5737445236652766	1.4348763873756958	0.843489759409171	0.6237740899395914	0.39372628835633544	2.0318440931434276
1.2272011529709146	0.7139923934090957	1.1980533178773438	0.5754622439129012	0.4096631755650134	0.00042878855234593227	0.7530664149217497	0.4781400880926189	0.5701397073140678	-1.7399914122225257	1.1749275174562648	-1.6805568643332691	0.6437684435129174	-0.46167180025993915	0.3713308830973295	-0.2473599137144002	1.8869337269519402	0.9819742530017678	0.5557744805960392	-0.1427510894955632	0.6664479323349626	0.9970294250842533	0.09355715590134957	0.15595243199442219	-2.0666236625688024	0.7634257828046531	1.3321069696412036	1.087109061717064	0.8676573567151402	1.259823284208283	1.100640988753379	0.5721847148080925	1.519389329503762	0.9764273366501011	0.482525414931399	0.30524729936889017	2.0565998148902285
1.2593053423761846	0.687478409003862	1.0660542819689656	0.4633031919109786	0.5212575914387055	0.10479726208880921	0.7749893232785954	0.48476209610752774	0.59512918177425	-1.83655615642558	1.1894473785658	-1.6891617783444093	0.489837187504708	-0.45631051498715197	0.4690560444697434	-0.3687147769178557	1.8968534417513783	0.9508167219786803	0.658959929363947	-0.1326512073863645	0.6997434324652543	0.9962393342775568	0.12889816419445704	0.2703162195009899	-2.0619967638119725	0.6835800936045436	1.249419543250574	0.9815848383434329	0.8014387489999748	1.3277623757878947	1.0948260212938752	0.630215157156567	1.5948263456778367	1.109326058430083	0.3123459624854149	0.2736728847377935	2.0500244833499974
1.269910383662974	0.6926306557305093	0.903880204317789	0.38137118776193113	0.6401333943344639	0.20509450417268807	0.7787577692279433	0.557611462456108	0.6273896241103081	-1.8956913739236765	1.218674382022352	-1.696561939824851	0.3915869353769855	-0.43511579378395016	0.5490467950540163	-0.4148258366651246	1.8308059541094426	0.9587328466338413	0.790013347143812	-0.1069558421817475	0.7921286634648395	0.9683304153181614	0.2250447267282088	0.4057471480601135	-2.065921109667254	0.6598855122050159	1.1259462744023532	0.8512331416682402	0.7164887287030349	1.3603606826405499	1.0515607513840546	0.6228547001621814	1.6301403803726267	1.291246625230011	0.13766427068639947	0.16439723796726707	2.0234783911631338
1.2573315539794414	0.6677049277110128	0.7286486813592322	0.2541109781680624	0.7638017939136738	0.33656066251230693	0.7718173749146652	0.6555402515425943	0.7222246980316357	-1.9529287538898732	1.2264811544333312	-1.7163222488634406	0.34695768436529784	-0.4054856567777412	0.6062239248237417	-0.5120450394985382	1.6793659269040007	0.9135425990912598	0.8459065893457269	-0.16608869866280002	0.7569016811736307	0.9065028235000252	0.31048598612329886	0.5466180991467524	-2.1102532103350757	0.617119722063357	1.1420034321480712	0.7925836043169291	0.6615693087793227	1.3887618704188598	0.9983406743075381	0.6524536056521398	1.6955505455923832	1.4024595110830813	-0.0004694985587129552	0.06829846066969661	2.0316315331735284
1.289596968674544	0.5693995266555142	0.7211613639400126	0.18520410819521949	0.9264597308865538	0.5360820945439524	0.7385826511526041	0.766900965354624	0.7594581633859765	-2.025795175930221	1.2557020603612212	-1.7230837139374777	0.3577654096614182	-0.3689838800099806	0.6590402037058344	-0.5735294910031621	1.4962338291443504	0.8785729547872453	0.8684501818038303	-0.23389533562531759	0.810035859372026	0.8844061102152725	0.40677666501135706	0.6551368654913621	-2.1361588590645457	0.5336055377697179	1.1115982997312581	0.7112854762142548	0.6109392175638442	1.3351360479390249	0.9659978257607372	0.5941976258584722	1.737446792598956	1.527034046512588	-0.08731750994719154	0.0008717607331078736	2.0691952455644667
1.2902410555647355	0.45680769954188555	0.7417060636319739	0.16953444606095305	1.0465210382355035	0.8012388273266218	0.7095067461886202	0.831772310211307	0.8031392951119634	-2.0793981548660945	1.2627819686412007	-1.752406604943501	0.4740413349146163	-0.3757627189028565	0.7167322152841902	-0.6768060192541262	1.3154268622831824	0.8372035901046699	0.8701018756728505	-0.27269202909304313	0.8127420052647804	0.8474724532883877	0.600287420013702	0.7746329214908636	-2.139828750033872	0.5856205284264162	1.066300112143824	0.6969948996813641	0.5613587247177929	1.2910398341710434	0.9678742818020462	0.5948299927930552	1.7194120857094837	1.660377011053669	-0.1834497143801114	-0.048509308698353466	2.1700030637467096
1.3411507907714788	0.387362761569111	0.733345941590493	0.0852070549063593	1.1134567407614582	1.1477895623485845	0.6731279632445134	0.8941751140794914	0.8717663562086029	-2.140732973710697	1.312729439139713	-1.7668992559539354	0.5829396338920464	-0.3993664977441018	0.789231435552893	-0.7888738200603062	1.1088879901300974	0.8045489124973733	0.8003850773682	-0.25763857478100555	0.7445227743924049	0.8126716025435297	0.7520586674738742	0.9851253310143735	-2.189731066343032	0.549162771683809	1.1486775184324571	0.6616393462814725	0.5117264997533479	1.19285951930499	0.9170296007616872	0.5538350567271284	1.6859912495369234	1.7263011218587416	-0.26855293978423084	-0.1913075570746833	2.295988860855014
1.3503585462130492	0.3656365842990076	0.8567416498113951	0.0606124121790651	1.1711842767595317	1.4707279530988515	0.6173802029578435	0.9537151799594256	0.8453636456610024	-2.142874830129718	1.3831928965404297	-1.8172341287707305	0.6088434238734532	-0.32872265050747146	0.8325379464453182	-0.9055144179603889	0.9575225491669999	0.838315949293236	0.7684183772047933	-0.14619129124086033	0.7581608242398017	0.7735854356581994	0.8971084486625189	1.1569932495470827	-2.208102390186127	0.4795605034509266	1.1455416307389548	0.6128614115104825	0.4878305896729314	1.1268186984401642	0.8254314213135592	0.44451443274469654	1.6516437550108811	1.8338235805562146	-0.3490509000311113	-0.25761593609910155	2.3753345632886864
1.3497095737080147	0.38569955597230965	0.8747162561896081	0.09161988646180035	1.1566034442986335	1.797785186073699	0.5363768906255384	1.0449357364659242	0.796422634018753	-2.151396373588372	1.4338246452554757	-1.8078735405951794	0.6482679998050169	-0.3104293810251225	0.8663003308889212	-0.9960053335596687	0.7851526284957818	0.7975693510881772	0.695817494912925	-0.0914353422519038	0.7124580955606546	0.7324843789730292	1.0053627139081105	1.3477812429517935	-2.2414330188196443	0.45232365137966657	1.1508269898669543	0.6683745535770299	0.43783962625197964	1.0647966877973478	0.7783855313634394	0.3750693995718131	1.5618937929463637	1.9650548840535342	-0.4003825524118188	-0.28864983554441676	2.4652658953613473
1.3354435783652208	0.3747766746906148	0.8663011409283365	0.07974358075789766	1.1266729384570946	2.106039412408164	0.46600217903294805	1.076760957738947	0.7123048273249383	-2.1485479506287795	1.5039715828469238	-1.7560481968047195	0.5764505759581415	-0.31272009720453803	0.896405074176602	-1.0812347800860067	0.6431166910862747	0.797056065350073	0.5347206109207703	-0.11352623571934142	0.6458439750382367	0.6634481860756961	1.029966868837575	1.5058306151711314	-2.2602733870765115	0.4158707100850503	1.1845419304908926	0.7023244946134019	0.36034524411167285	0.9313774423511838	0.7631806344955407	0.23842893929474993	1.448689572863789	1.992877918996437	-0.4215889180599245	-0.29175360761816294	2.528678904024358
1.3166730461367917	0.3433979635858109	0.9027525416463236	0.11300034943437871	1.1956073672107448	2.430289187580092	0.4093044130740733	1.0779384013956093	0.5864748704045656	-2.185164803263422	1.5337600428712432	-1.7108459248989731	0.48818247674375376	-0.33144379176857386	0.8870421465181266	-1.116264605389598	0.5835328026213314	0.7947677612064667	0.3484379790873467	-0.14965917380608412	0.5824316235984892	0.6133293745230708	1.0013969906751654	1.6279148554084368	-2.3302200054583593	0.3528828869545352	1.2336360826030277	0.7628425900544816	0.28353389268301465	0.8590180194717109	0.7055456519966088	0.15245961804842148	1.3594689412547445	1.9838121123498045	-0.4356231458945154	-0.2859826658637878	2.579381255901499
1.2557909567654817	0.25968128626583004	0.9491103221029562	0.10269382560841178	1.2917097083749778	2.698765031549731	0.3133946736635927	1.0721397840484868	0.4436348015060073	-2.1556119493727555	1.55197907136917	-1.6602056400516187	0.4690701024704267	-0.3285565857951056	0.9325230428946902	-1.0045887721495752	0.5161060964663102	0.7114083629864616	0.1765181107485559	-0.13092543962416955	0.5379681520160006	0.5186583439043587	1.0222711374319327	1.6290900667429473	-2.4134936130663402	0.34563760460065673	1.282817284694541	0.8377869564627749	0.2431426264516346	0.7653930718694211	0.6637978383656291	0.030690823067648594	1.1997511476264324	1.9630296308218451	-0.3825482149155772	-0.30972580342971684	2.625073776838265
1.156280753634652	0.19793580723639242	1.0258340131883659	0.07942020622464875	1.321785389348758	2.8884591547603664	0.26768798129732585	1.0133474858678415	0.31053764224965097	-2.144742373633443	1.643812208399265	-1.5878580713746593	0.4313468323142917	-0.3034780770090917	0.9555600432015965	-0.9544531490138908	0.47518513947808716	0.6463096545777325	0.017073301375505022	-0.07914674621471873	0.43940923033445756	0.3907147813644426	1.0143406158051351	1.6570052375446171	-2.4582815456292346	0.24842822382222596	1.3862346964519499	0.9389133423815359	0.18932477685998284	0.6637360823290299	0.6297853365293319	-0.10407052615466827	1.052034904902168	1.8896797785304735	-0.35523320736015357	-0.3185089775456106	2.649534347973663
1.1140747412714656	0.09978121399688737	1.0987324922491128	0.10206771822645791	1.3011086934486635	2.99730303158366	0.17475471725668587	0.9239627646106005	0.18610450752485785	-2.129845358808978	1.6809297043031894	-1.443675989642903	0.36236797042712976	-0.21773326947041935	0.9262580204567173	-0.9183431221838285	0.4765607587173368	0.6079947064890272	-0.1047337637671173	0.0023316774305246145	0.4071376591206288	0.27228671354454115	0.9545134356265642	1.7074089166688116	-2.4523742968600795	0.16339853530138532	1.5109376098919047	0.9945982096751994	0.08413297627341058	0.608530369382635	0.6032936818027442	-0.2174456262667887	0.9146824457094797	1.8031248206858383	-0.3266694515269205	-0.28298321506565816	2.6290241001037646
1.084743952558978	0.0625523721566443	1.111490973270095	0.06521897627549014	1.353196895791563	3.052521503779322	0.15820206065669834	0.8126366177908972	-0.007425656640875145	-2.1267244856736895	1.7423986003881513	-1.2466220705512767	0.27305191418216823	-0.1943201089047111	0.9265778412724626	-0.8490091383803369	0.5434521019155572	0.6115700158622219	-0.20440456289264225	0.1505354219007358	0.28856700033933663	0.15565189356281514	0.8921815269506151	1.7242715322687538	-2.4056509581100096	0.08548796439704867	1.5411862050651002	1.033411977407295	0.00850380568385124	0.5910925307477319	0.5264375478587631	-0.31306126898504677	0.7998144413084866	1.6904477712898693	-0.35884841727088024	-0.30257893296497457	2.509953014797394
1.0279762023011418	0.006466968123080874	1.1004678358524755	-0.0033832398646491567	1.4972045437372348	3.0308191588988347	0.2007624229110255	0.7355756378593084	-0.21396455423205216	-2.130361729832871	1.894205771119281	-1.0785426811957215	0.2130293740321673	-0.15742667583921724	0.8562622149510144	-0.7916344863401275	0.5932551030561105	0.6135153081554869	-0.2559537729811604	0.20973723294146387	0.17285108546667183	0.007062244469295376	0.7888958011760092	1.730757232776845	-2.4043752666495366	-0.05075680782823394	1.6497263299364087	1.0669286555075645	-0.008480821296093182	0.4853955675206197	0.46092720916751173	-0.4134064154479047	0.6923787069827441	1.503514569482711	-0.3729583589572716	-0.31244067337783765	2.3458495611341728
0.9664948108423725	-0.08246426455988407	1.0652978572996379	-0.021558576608950913	1.667113681099071	2.9027795932959894	0.2793835297848197	0.6628562791789733	-0.396309278698845	-2.108257873549068	1.9779045145555152	-0.8895661354827448	0.1329526373131389	-0.08503853859070272	0.8209710275987085	-0.7185638476715955	0.655047970369657	0.6222824863424373	-0.30695314731111983	0.27754373029416085	0.1294684031575028	-0.15719690938906342	0.6321885553688569	1.6354214646038905	-2.3180546927684205	-0.13285605886508886	1.766586727471121	1.0538871213796153	-0.01702590051892246	0.4686225397820776	0.3930220071114402	-0.46894809836252005	0.6056281324733219	1.4355620409001038	-0.3727543369366083	-0.21152535498181751	2.194944864928438
0.9850479332102697	-0.1451881907621206	1.0360217525393147	-0.05666261152331083	1.6857414927537158	2.7703925052693426	0.31437974898172777	0.5558620552103427	-0.5598754488253868	-2.107989541008267	2.0424502429606486	-0.6494936620269264	0.15902852580982998	-0.07058704191191618	0.7245634685777256	-0.6341051957158534	0.7339826695943092	0.5766866141766847	-0.3961090433016978	0.3951431109651609	0.064996530540988	-0.34068204860950735	0.5146847101373504	1.5812506065308525	-2.292689447443791	-0.2517122483935609	1.8691326734854214	1.075065845049573	-0.09817068915371319	0.42773766108158473	0.3746883436342169	-0.4199971799536704	0.49822665400144545	1.2495683697495816	-0.33269238776582094	-0.15100069927516452	2.1039219622628833
0.957256438881117	-0.22435145721574976	0.9944662570269618	-0.0779244715208501	1.7649375977048731	2.6822281213201973	0.40782267457422944	0.4548190273981879	-0.7227753114955312	-2.0857994104694755	2.048915559065948	-0.4726619257913547	0.22018159296046091	0.015864700665174713	0.6540094123725886	-0.5925843354280047	0.8711621416476947	0.6181022402843512	-0.4680119562947683	0.4275805644033584	-0.014071059053955903	-0.4591205298241993	0.35581254813872026	1.5283840675163975	-2.1921241837921643	-0.3414096659518865	1.9699273864489508	0.9759553026375135	-0.09836473456524007	0.3502542725347877	0.3388998473575596	-0.4039767443076753	0.41616388057434106	1.0553749479143166	-0.3621040482960559	-0.13887771582265637	1.9759465465811157
0.8768783034771301	-0.3196004764293807	0.9915321656895765	-0.0332642615812911	1.7812143527081001	2.513685338792498	0.4819717797896992	0.3681361120684773	-0.7894228668915045	-2.0805336613162426	2.083096562595101	-0.3497121680594358	0.3223324776933177	0.10244292512797244	0.4978330858012849	-0.5622305849304018	0.9946908452003187	0.610077827754713	-0.5219696826356817	0.48506940101820034	-0.055527259373667405	-0.5764616434121917	0.21934408463301908	1.4820588682911242	-2.105111888996811	-0.43567022915611303	2.0778962140140806	0.9509510727289617	-0.0712293282796815	0.3383305160925564	0.2735400957450858	-0.25063637087407264	0.3335810182710255	0.8682951614259599	-0.39684835643019545	-0.16073841899254998	1.893145492178851
0.7853489150468592	-0.3728959510236075	1.0010090634199256	-0.09765573415665245	1.7358658231436501	2.301138351291608	0.536468582123485	0.2962061207352221	-0.8326736649943693	-2.0192295286555164	2.07950192426949	-0.2925110129319005	0.4353547751486208	0.14910914440985584	0.36456860365109756	-0.5626668279027013	0.9552710176131978	0.5989448344759165	-0.6074945282435837	0.5271437523244009	-0.0738262275645257	-0.7334990467281273	0.08709050922328626	1.4272150421178817	-1.9437922409739254	-0.5279266164709766	2.1314484959180247	0.8634375200162209	-0.10018146331599258	0.2681805200298787	0.2317526993174186	-0.14852039415013876	0.19488220150388869	0.6711210488096893	-0.45779447553951147	-0.19571958145718463	1.934946090165078
0.720098760297874	-0.36318680742079174	0.9750820700581775	-0.14027196376078613	1.623920071589533	2.0919641832696056	0.6398370285606058	0.24158633562546356	-0.8798522977593031	-1.9994640968376103	2.059013066530524	-0.24725116687662982	0.5689825771080755	0.1831233084182819	0.19956938122598583	-0.597193476237645	1.0339043531226744	0.636421769674922	-0.6481893149070138	0.5518260071348322	-0.050747305643100794	-0.8729637034062734	-0.0051090382511280175	1.4332452713840147	-1.7932774148686916	-0.5556075749288187	2.2737188333394784	0.7380222653092343	-0.12526968479936976	0.2457530823213625	0.2193805290909439	-0.06902155077213887	0.15153929478257616	0.513280768183588	-0.4869463811387599	-0.20695642043763723	1.9366938054731353
0.7049288692102073	-0.38951157727578656	0.9211467516044513	-0.1868185622003114	1.57657840166359	1.9430524450192348	0.6996575502163322	0.2119990351012714	-0.938859080296246	-1.9635122422388633	1.9669344797752335	-0.22655201178595563	0.7275067122429435	0.19341329666899618	0.040131773475672684	-0.637108820327304	1.0695045384298472	0.6257696374369379	-0.6960431278484793	0.5562815911068538	-0.07034840919294601	-0.9964280768968263	-0.10115793777690188	1.4002454789875816	-1.641725406045684	-0.5768337983819012	2.3556336275301044	0.638905962672552	-0.0711849228317686	0.21049874359722437	0.19102385335320204	0.03599455351503324	0.11822735221847283	0.3950761437184974	-0.4929480390074035	-0.1651488489738436	1.9903576831261725
0.6637696812541379	-0.33937118407094086	0.8960909329693069	-0.1932761811419474	1.6334647100374284	1.8219074389292256	0.783635023732777	0.2119992315245661	-1.050240467543746	-1.9973115541756434	1.8982859856559742	-0.2730642839200365	0.8139628818977478	0.169580364805539	-0.08334460746098812	-0.6651226037718585	1.120491503283127	0.624110594819333	-0.7086644492397552	0.520765208064197	-0.047669976668265814	-1.0989226297663204	-0.20827689697871551	1.2733459462722139	-1.4899997619467826	-0.6197648058659131	2.3119495552766556	0.5477438719282952	-0.05939520788436289	0.1815325442292089	0.17305013869965322	0.017951811454905257	0.059022972484204385	0.24342240994651662	-0.5224162265174381	-0.1224335229720579	2.002547317494241
0.6191939014111499	-0.3398633753126541	0.8292570164977207	-0.16743903529207388	1.6100337229869677	1.6879217241040574	0.8165151255710065	0.21695611367119186	-1.0558952946633693	-2.0599116634007952	1.8058699055285405	-0.34953576516990237	0.9241908833705061	0.16882390544389236	-0.25488253180850606	-0.7671550404635556	1.1925285309060858	0.568348581786535	-0.7681169432368756	0.5176850219713531	-0.05059872753941506	-1.1881900273177535	-0.30418759912036386	1.1559377347875261	-1.3430439669449394	-0.6227001944443095	2.3706637482384294	0.5022978156568639	-0.03992396719061437	0.14734077385065902	0.1967869314699021	0.02993578607574495	-0.010707193465725287	0.10717281846334985	-0.5120625026387643	-0.05162198833586482	2.0909367667414815
0.6116203841347042	-0.27528006452202525	0.7739444812379213	-0.137782066121185	1.448340973956799	1.5482012036237989	0.8014765952567278	0.22073278995857146	-1.0334209111945925	-2.101585069728109	1.6735738586547044	-0.4342006505423736	0.9265949942625946	0.19518830661756179	-0.3464049516386448	-0.8028239706003243	1.252980691936599	0.5402028451811832	-0.795649852173973	0.5252143065254538	0.00042636285033374884	-1.2160678081848837	-0.4499936740814284	1.0460652408514668	-1.1369427989867695	-0.6476116598982185	2.368235511971581	0.42854977736932226	-0.08555490495822612	0.14646579334381366	0.18324210816026573	-0.016269369240507016	-0.02906470551826835	0.039938002145262885	-0.5301485251666862	-0.055553043805731575	2.1830446556506944
0.6408029758636073	-0.20636172622351362	0.7993266932322456	-0.13919363362255072	1.258501102518791	1.4047923796544222	0.7699383534508415	0.19093102676448698	-1.0322748353349442	-2.1500486520787367	1.552119798459247	-0.5286756329176163	0.9121125968826135	0.23007532791929924	-0.4824733612997531	-0.8462312709868447	1.3185600882107968	0.5044975924094697	-0.8260552485385544	0.5014166703068588	-0.012969118612871583	-1.2172663695068398	-0.5523565821993377	0.9094160650498079	-0.9943854514594108	-0.6657123184888523	2.3559199761464797	0.4065197489268352	-0.20663353117360012	0.1390662216181258	0.18007744041730303	-0.05553354946156071	-0.04296658116232161	-0.03804118234334056	-0.4975636687901529	-0.08930282781811787	2.2940911368947985
0.5865832366004443	-0.19505758156379444	0.7749174569060231	-0.09945602522100305	1.1839977947169036	1.282900450576053	0.7464625616047671	0.16344701460455485	-1.0226243359038003	-2.205477900130438	1.4037803793858532	-0.6814400187001123	0.8497277631455764	0.26353553586514794	-0.6151034496522682	-0.8112717253139667	1.3660025810742218	0.4396748603798695	-0.8280845377062219	0.4070736839627912	-0.013221782144116503	-1.162769705529057	-0.7324831319408882	0.7852553422503294	-0.8342942031921428	-0.6408188940091069	2.3500008320809065	0.3534262068463511	-0.2662692025532126	0.1637506998344121	0.1353516579010671	-0.17622909554069008	-0.018308292391562727	-0.08897885407841785	-0.4890245955511099	-0.13009301318990368	2.3402273857148534
0.5132734540407836	-0.1710985316448232	0.8525044523931479	-0.12087647311977964	1.0959518221213655	1.0952507134970775	0.7161022835766067	0.1455423210028898	-1.0207058416046253	-2.2669149735749876	1.301506047204208	-0.8225818086836734	0.7775319969568406	0.25518498401441636	-0.7366330822736443	-0.7866635966393234	1.4000238462231782	0.38146536397050446	-0.8525197727369542	0.38853007297321096	0.006230544180173439	-1.1454768341900758	-0.790352956243911	0.6326419727209439	-0.7052776029412622	-0.6100401782053837	2.3465913745552847	0.340813783590553	-0.3513697079791857	0.15830480499388436	0.12988180150343942	-0.28771381406468705	-0.03997011910715359	-0.13262940153481287	-0.45675226607884767	-0.1327203491941163	2.4345639337024005
0.4638179220921841	-0.14670743627873223	0.9228082456261071	-0.21030574875883232	1.0585714541767688	1.01720533555488	0.6602847733003452	0.12741955369951208	-1.010416590744915	-2.3438209032922948	1.1756869307759805	-0.9424064200563687	0.696793361445544	0.23552015432496246	-0.8230656973940077	-0.781367476733819	1.3889753527063207	0.3100025138962669	-0.825888697572772	0.44366897170063835	-0.07687460643159597	-1.0745383386671647	-0.9087994767485899	0.4399233932114817	-0.599002480993784	-0.6132479447997422	2.3843728473298844	0.35370014667161886	-0.36645496958856866	0.1045454115867909	0.14189952051689064	-0.4665581621093978	-0.04980029895301745	-0.1933039572115604	-0.402402379837561	-0.10905553494033307	2.563867670273503
0.4490455327708693	-0.11338979135716913	0.918160431566432	-0.19687949355809292	1.0020487053480942	0.9445822676919624	0.6046212536987818	0.10514550282509982	-1.0529924882362443	-2.4372239607551145	1.152216284735038	-1.02309416927189	0.6636984218321635	0.26564706089353335	-0.9155574812446243	-0.7669391399691031	1.4700467898705065	0.18443242739833848	-0.7766326908537428	0.5455950558388241	-0.1301441321914965	-0.9258103547703014	-1.032617066332492	0.28044804273203094	-0.5203666155200475	-0.5764823385017428	2.366162347989037	0.3459683852496699	-0.3882921595009617	0.11928772172002622	0.11572985216569318	-0.6581917130397835	-0.023963508792180767	-0.24536111509371272	-0.3310482386478311	-0.06624902500179335	2.6072671200198454
0.3643471295877576	-0.08296905090663047	0.8815894451338867	-0.14688470216032684	0.9621760176391486	0.9133597266719731	0.5250783655671747	0.03331078555871919	-1.0272899750040745	-2.5174166650784975	1.0808966859170646	-1.0928925698383805	0.5956892154438211	0.31809771502319084	-0.9882134434177624	-0.7447782337431403	1.4315058817331758	0.049422230199993054	-0.7368054704555724	0.6604328907952672	-0.22856081448228865	-0.7961553201689469	-1.1596618554994473	0.19240946204056458	-0.4415338721276118	-0.5126132205655973	2.3180583257592953	0.3362237309666941	-0.3781436073204353	0.061999863330219604	0.10443544510515342	-0.8280945599759992	-0.014794942007114415	-0.31989753180445263	-0.33576178123487743	-0.05442924131585736	2.6730232981826823
0.2743728079340738	-0.09363623336825137	0.8411023867474695	-0.1443327282785424	0.8736796214530548	0.8497499719225601	0.562009200754493	-0.03867511801615702	-1.048009616882857	-2.5840135272049265	1.0451699104789636	-1.1799375920752322	0.5121115910192234	0.3637011303214591	-1.0487429389387604	-0.6378636640317282	1.428107935020155	-0.02863543937841049	-0.7289250315520734	0.7727129469165208	-0.2711065211883944	-0.6742443903692821	-1.268541444090229	0.1587229868040077	-0.42502489835537477	-0.3994744463488775	2.377497935215882	0.3920564126775105	-0.380843659565766	0.011043110285050428	0.10208663435671148	-0.9335765721389911	-0.027163555637258013	-0.38916026653024927	-0.260476309729292	-0.04803450656063106	2.7179972662245717
0.1849123959630786	-0.13332265150319472	0.828538349576975	-0.14733613340005258	0.773317387770283	0.8254908543390356	0.6084387949896424	-0.1534717312368831	-1.030628077842794	-2.5922056598718055	0.9896368646640541	-1.2422751684545772	0.5034629820859327	0.3939776579397026	-1.1089147005200657	-0.5326853058350385	1.3254039332527916	-0.10751211687974713	-0.7376266939961924	0.8478876571655132	-0.37935890579572684	-0.5838611261015807	-1.3483279730449877	0.18475474547702983	-0.43760779953281836	-0.306467120440206	2.4710855716704154	0.38757613347717385	-0.3536185972189656	-0.08710285199759381	0.10874429872463139	-0.9919119147436144	-0.036562786839779524	-0.37105499639787054	-0.21788726809132117	-0.05205200229424114	2.781320097930654
0.06727178200329605	-0.21118191838984454	0.8648160448406053	-0.14941720829223404	0.6885282429865921	0.7949986143010428	0.6420326609074191	-0.26093991409318895	-1.0366684865921987	-2.5337156365465288	0.9301322438838386	-1.3465894115606682	0.49269881264109083	0.453001493247675	-1.1616434494946908	-0.4051256173683503	1.2120856264988782	-0.1427020115632572	-0.696221101316812	0.8929348853795647	-0.42849576772014525	-0.5012409659764562	-1.4721784604765449	0.2717480501716758	-0.5013729068716126	-0.1599071295963775	2.4849550259870385	0.3845750564487988	-0.360221669049546	-0.17971463835219723	0.16340311786938483	-1.0164801561735954	-0.028123844737782615	-0.41816348349731225	-0.0943284422354801	-0.0319028163464517	2.8533256823465423
-0.034327672888408836	-0.2530867877026091	0.8620047900041461	-0.11360072843730659	0.6800822985095965	0.8168444225954726	0.6792158937314963	-0.3720444708834463	-1.050767536921186	-2.4863863645711506	0.8159710602551578	-1.393144622172619	0.4627178902953476	0.4867528130413243	-1.2411419928730592	-0.32855385952478805	1.0897996012647622	-0.1586172938766586	-0.7013416460322699	0.9973522433110297	-0.547760144979737	-0.4644317593265275	-1.4993445518071413	0.3483497200751614	-0.576087877691073	-0.02001080994156631	2.4975696370336866	0.403897436056298	-0.31047751677297875	-0.22351822367988516	0.1931743415589328	-0.9491018142712567	-0.04296850649133554	-0.46264852562060294	0.02048829777100796	0.04991381566677244	2.8233797757455132
-0.15989090573327336	-0.30131527882334225	0.8292942609642451	-0.048113049900388935	0.6647453463653437	0.8580625806918638	0.6918278165008653	-0.4196144222582072	-1.1004902360242361	-2.4765518838138503	0.7297965266097377	-1.4291573065076641	0.4486010925036412	0.4919402391428186	-1.3043023463062653	-0.2586374292019717	0.947031658636085	-0.13640493569603465	-0.6424776828809237	1.0197362666349525	-0.6164502216437224	-0.3905013117145378	-1.5571059056968108	0.4674901386808793	-0.6308767643098828	0.07247739710899424	2.470761043238526	0.40672804570252524	-0.20944091485856164	-0.31625163333531137	0.23064183127623253	-0.8937165876585602	-0.05307398338177148	-0.5564419612679034	0.061204600568201296	0.1921472375331447	2.7695226617562034
-0.30298576030918917	-0.34905239412552747	0.8638590349459918	-0.06740835588978865	0.6462994292613531	0.917211382441385	0.7187592066685479	-0.45278960646922783	-1.113409706843762	-2.458655858239268	0.6663897778442336	-1.3990989299548955	0.4542871484238183	0.48040464344294564	-1.3269356594720592	-0.23611951865631126	0.7889864298545805	-0.09228245390603158	-0.5741878706236605	1.066343101540835	-0.7198387226513296	-0.426588114623908	-1.505079082649013	0.5819534762823823	-0.7186627887562178	0.15849255688778424	2.470236707105433	0.36678429705732674	-0.09938475328714994	-0.37154817855372274	0.2817493559752949	-0.8176132174907114	-0.007437722256956681	-0.5961471925503254	0.13212913671144985	0.2785529383471066	2.7805314074026133
-0.4320514985779944	-0.42758121437075214	0.8130556375407307	-0.040935809008522485	0.5950945398359998	1.0020350308178396	0.703588421722841	-0.46136322022032566	-1.127927311414669	-2.449276474177032	0.6500157840905484	-1.4036187697306322	0.4698801739135979	0.4773856846572401	-1.359429751398981	-0.22115999540130699	0.581022674852927	-0.031773116428421	-0.5157733013584316	1.0885118719046782	-0.8602542676753714	-0.44936884501744256	-1.500833542743181	0.7389619233879076	-0.8169121029019699	0.18335247670122293	2.498834661587801	0.36301861486588416	-0.000881409080691875	-0.387408084314134	0.2976328211897564	-0.7416685856225383	0.04865811376889213	-0.6566174975531107	0.20421415829118938	0.3381155639904094	2.832292980678578
-0.53796250856902	-0.465845476909455	0.7104744262703664	0.03303610435519054	0.581367617976365	1.0398663831910147	0.7128052718592456	-0.4693376552333136	-1.185465591324845	-2.4393196408399302	0.5906566716371697	-1.382515422587252	0.47394870135217004	0.48289298884071846	-1.3818763208934133	-0.16200769764276554	0.4133231022487923	0.028984144884286724	-0.48280991713663174	1.0961288568098482	-0.8811012214683132	-0.488109838493102	-1.420454456171018	0.911375948676563	-0.9080985398867087	0.20236590006745664	2.4807679728853977	0.2908619267970377	0.03498524809545002	-0.41771287250950956	0.3062627389113179	-0.7314433339968864	0.10327632228802335	-0.7325935301328662	0.220435783745494	0.3433855475211617	2.7609544194678937
-0.6632573583051531	-0.5222784815914626	0.6877490882773808	0.028256144772536303	0.4932957246660841	1.063128746524702	0.7040861987415921	-0.45981743904142813	-1.1974566151800592	-2.4217951827953557	0.48280803682425777	-1.3630277029332325	0.41550605410922625	0.4329170754200817	-1.4388703705738788	-0.08929280120809008	0.27801717994355635	0.15128374701788985	-0.43638320664329394	1.0254110250966704	-0.9291714538969943	-0.5811680180245677	-1.3110794180673568	1.0708766477787626	-1.0574699363996751	0.2734240410038354	2.5326848860247186	0.25305122459626944	0.12073858670110818	-0.46230783021824495	0.33819425044225515	-0.6008110061643884	0.15532496670312015	-0.7689008022599726	0.24769228587682565	0.3993612843483616	2.6308204823409578
-0.7159909749598606	-0.5256991893506141	0.7086770385726273	0.029912877856753006	0.41725721231811563	1.0923236626321784	0.7281380498040392	-0.4354869941106093	-1.2586710661694744	-2.4693901402605296	0.45779297388073636	-1.2858768144344104	0.3373309511057402	0.3837498625518563	-1.4780047545646788	-0.023559212931482075	0.13633977665042404	0.24085577283855705	-0.43381249085466	0.9568629838348605	-0.9085770530120353	-0.5948079317263312	-1.2420935563734996	1.1546048985283532	-1.195907631987175	0.27627532880041167	2.477781038651491	0.28582443403116836	0.13685452068513024	-0.412777340865889	0.3519321197457693	-0.5049422898946452	0.18861340525070247	-0.7444969076081371	0.3467568946809008	0.4722972729422007	2.5442033681423952
-0.7240449110292423	-0.5164667196988575	0.7221243080956133	0.10050510713277264	0.3023941426651563	1.1409122652209178	0.6906846844621282	-0.42949757433172114	-1.3179550503739026	-2.4780861930076834	0.4053314826361888	-1.1621155302322812	0.26985305498065776	0.2933705674208809	-1.5117822983169174	-0.01803680308254434	-0.0009409394928176745	0.26578616981028647	-0.41056389066047344	0.8440904858002181	-0.9149367843654781	-0.6023957743509012	-1.1925157072378976	1.2403840940485427	-1.2507760443004226	0.22397085511390102	2.319271807562462	0.22570767342399728	0.14718527454017627	-0.33089808460528375	0.3622834493143652	-0.4420009883685462	0.19909894708913872	-0.7986454291145624	0.3612960376496309	0.5280612574769697	2.4768783972050863
-0.7456409816035257	-0.5266553336388666	0.6683266482878555	0.1758838077714649	0.17442902593576098	1.1807951592628316	0.6492735208735405	-0.37768619512384854	-1.3602586703652988	-2.5199841084758203	0.3452597403937204	-1.0441448710434074	0.18779225725974838	0.21336207463042411	-1.526596933187196	-0.015468580920977526	-0.05151538112217462	0.3209691884432834	-0.3626086350177713	0.7829538476365399	-0.9263531050416873	-0.5562280191751856	-1.1465802708011148	1.2628388593816444	-1.3391132357982962	0.20264642365107974	2.179111414012502	0.19910895456210817	0.17143912359629804	-0.19691088486649846	0.3246693759362343	-0.4159963561268528	0.2592731050454949	-0.8549778519621809	0.41713472071784874	0.5938524443745747	2.408487047967612
-0.7076633630323335	-0.5093803589429374	0.6440846068383055	0.2403273158902392	0.027450251930781627	1.2209213694079486	0.6555453966819155	-0.33746764862388234	-1.3928174593236238	-2.5867760680652347	0.27487039216279086	-0.9293097979674856	0.11256516450580786	0.07701246497729412	-1.5054283597512237	-0.02596172787446659	-0.0846648789267711	0.3756161247289041	-0.3314032283315955	0.7390045745123175	-0.9248375663472681	-0.4814923915432634	-1.0800382567684947	1.2820407958051019	-1.385290646943897	0.1156873004195607	1.9883155491980056	0.1595209291762563	0.17192102778075677	-0.08903644777701336	0.31379944575971064	-0.38358947774982927	0.3813775625592494	-0.895917620832364	0.3505791817609603	0.596921205506131	2.3049481562327294
-0.7117010794196799	-0.561039614203315	0.6263431655886378	0.2928373245639226	-0.14837512118653237	1.217177287996861	0.6435655926554381	-0.2998886278367595	-1.432552015585153	-2.650557252233397	0.222720136202672	-0.8512903469250934	-0.0100280384604578	-0.07202215850342035	-1.5073434230321303	-0.03428981338669146	-0.12919968100541065	0.3706415620411489	-0.27599310359476037	0.6606356169468814	-0.8746079678371951	-0.41685941075016597	-1.0747064272906912	1.3272585297818487	-1.4789437130981766	0.09015614785005209	1.79562214755234	0.1062932796621104	0.19816695456957129	0.026598299284692907	0.35357869811662185	-0.3917194041041644	0.5291444389361261	-0.9690139728023395	0.3331403393165321	0.5666888550308553	2.2581520411088123
-0.6855208608658876	-0.5914996101557056	0.566033694420258	0.3121594531817502	-0.29699692417202106	1.2047998701247224	0.6759277061988623	-0.268174517258754	-1.414239615773156	-2.670419154354608	0.19005557837318687	-0.8005224304116906	-0.1935627635018693	-0.23392216732467247	-1.5125583836276952	-0.012734331905543798	-0.161458364340714	0.38558080536644396	-0.2908042819038638	0.6135232675716612	-0.8443541649289296	-0.3773623435574587	-0.9796237203749685	1.3457773775728854	-1.6082206683080176	0.05282774454596353	1.5679026722380827	0.08151423926962106	0.22383980209916485	0.1564776966659998	0.4351070488093189	-0.44313598305844604	0.629687495395688	-1.0450448518991737	0.3238892414728824	0.5182482451274175	2.211593535109496
-0.6083876205578391	-0.6088700181595159	0.45458025869867863	0.3586008421735615	-0.38442737065837845	1.1626670469165672	0.7438519762966116	-0.2532235477215377	-1.4414758623693114	-2.693112224584413	0.14468948119569694	-0.7688962828635689	-0.3344120079442036	-0.3592764003698138	-1.486752309347682	-0.031247654965883824	-0.1778941928834787	0.3676587678885294	-0.28853533775408186	0.5720151102396425	-0.8225127080073141	-0.2576767051784546	-0.9563209461660002	1.3278094130506632	-1.6988725564005116	0.02563063687643561	1.375755636479063	0.1282371374953554	0.27213189166056667	0.22513045053632047	0.5050055224525936	-0.44714692374199616	0.685763290496812	-1.1064687428553008	0.28611057852187816	0.46174165175976034	2.1201140221382326
-0.5335070802552531	-0.6087701363999772	0.34610313851746477	0.38089021516780985	-0.4476376638908337	1.1713942035129228	0.7872081372694085	-0.2848769249183028	-1.4036843246924116	-2.676011294700692	0.07536687140767433	-0.7541684925695628	-0.47297359335970157	-0.45964952483891575	-1.4782063604974767	0.04536930996148509	-0.15061028071319454	0.28550186850465703	-0.22404612933166163	0.5428003337541237	-0.7373150962632329	-0.14694842397711994	-0.9569930399452048	1.331489716215946	-1.777309470956925	0.056201162551224836	1.1594332815276596	0.13307013053156344	0.33287678554562117	0.3355270239886378	0.6212861218968648	-0.4905440934934184	0.8123153915531827	-1.1760110405185387	0.24088192880931297	0.39785473333090937	1.9419730221800768
-0.5374099536729208	-0.5931324397239214	0.28434818402930123	0.39305720754992535	-0.4995874056187414	1.14608826148172	0.854884216357678	-0.2977307250276481	-1.3931750890611243	-2.6810936326309345	0.057492556530116555	-0.7335340249952982	-0.5188380671964736	-0.5372963779790502	-1.4603600619316903	0.04498290641695714	-0.1352632092848974	0.2393592623647398	-0.17362507086662332	0.4611449610069093	-0.6834968791219952	-0.08976622715657061	-0.9488512850700894	1.3575647472580255	-1.8583809047911608	0.15836747053946892	0.8749635066021684	0.1863551236696056	0.35249875121264457	0.4471176023069656	0.7171348224219847	-0.41638994242258154	0.9640156900991403	-1.1796396075359468	0.2505920526465487	0.3677655100118486	1.7645902243502423
-0.5083098474079567	-0.6002906577517639	0.25645895838466914	0.425174210173987	-0.5134200763426574	1.144239899014499	0.9005684048900932	-0.2923336442471406	-1.3464873861458933	-2.6703975857908615	0.04244656580458728	-0.7324913410051282	-0.5296333526675171	-0.5831408211475295	-1.3603660540664002	0.04972972716602465	-0.16661423122724126	0.18766366776991733	-0.14004289487014537	0.37617588570384974	-0.6412133495476985	-0.013441250040153665	-0.9670706151570444	1.3698129085583681	-1.8851371663623098	0.176681738333605	0.609561876940076	0.280974383676742	0.3740687089567693	0.5369288953361094	0.7829641035484117	-0.41190835237897927	1.0592082072233069	-1.1856373757642742	0.23972474077997727	0.31166981096496627	1.646599115456589
-0.4844672327029139	-0.6263751740836591	0.2540730072604559	0.45235633830671007	-0.6176572177585727	1.1179527481609637	0.8696718413605572	-0.2176937918774887	-1.2406089009661938	-2.627332026712593	-0.0024106877667345226	-0.7800487722797322	-0.5347339553412772	-0.5827682948534275	-1.2948073415623012	0.05544664100505461	-0.14149828708283269	0.15710001794939013	-0.06810069390758297	0.2716495051941367	-0.6501535897423611	0.01760710326434289	-0.9514627664225099	1.3794196109501498	-1.9159722235762768	0.12611275210318082	0.4099355171342173	0.31679675038227256	0.42236638346262456	0.4980565475791184	0.8133635756648866	-0.43911974306899043	1.2334936152614975	-1.2336865718087	0.10886168701763292	0.21595365042628104	1.5533031809243716
-0.5029605877158934	-0.6056075509955511	0.23789714832718922	0.44413561357061104	-0.6559883116087267	1.093205754736832	0.7622416097155325	-0.12831216077958268	-1.0534480509766466	-2.604550721449276	-0.046671970822337844	-0.9240955278562986	-0.5159231639597791	-0.5821699734632814	-1.223035589879754	0.053222985680713306	-0.1082218394068497	0.20206109389802163	-0.002277598272860529	0.1354509869002811	-0.6397068819607931	0.023042344047573098	-0.9406525865309611	1.3361287979321406	-1.9831157149955772	0.12502958829189542	0.2547158589500887	0.3749480400592889	0.47344627399782996	0.48739840598375467	0.8300815897500844	-0.4686811223735773	1.5024873326792458	-1.234404205520663	0.024088081199770704	0.0976435466390108	1.4189007246982084
-0.5052243943524326	-0.5743105337729792	0.2815601619596769	0.37640518621505403	-0.7073416473413925	1.0628604120281107	0.6842022610107495	-0.03990688499028815	-0.9149841284024569	-2.5624968260496765	-0.06501198203181573	-1.076286754909138	-0.45581030501626574	-0.6021423077855611	-1.149695844861609	0.06302831893509483	-0.07597779118338839	0.268569000374534	0.0652738960551618	0.025188521142111696	-0.6007693742032916	-0.01878935521109478	-0.9087099655365958	1.3664700352873185	-2.0785579384231703	0.08021730057711715	0.08953865034715655	0.43579223474736983	0.5872815127880483	0.47661017923797855	0.9196440329089478	-0.45668047649133114	1.6533952458171672	-1.2512418057191577	-0.08770605352636678	-0.024571917722653807	1.296646306929507
-0.5455255543443175	-0.5325839056578128	0.2442229444690125	0.3183983174024839	-0.75329744855863	1.0423674160235759	0.5378280688973839	0.04268016619799177	-0.8193121970332843	-2.4985558384319333	-0.06916676063329145	-1.1915307658695302	-0.4264214542463215	-0.5739784652065626	-1.0777456074197858	0.09394723196994544	-0.02208853445607739	0.31742280983565757	0.09462450589836888	-0.15505209811499943	-0.5833385773754859	-0.09997902116833249	-0.878942936019213	1.3677066082599194	-2.170969255621907	0.05367482254156909	0.009202591528137044	0.4650404923578093	0.6553788432794964	0.47721943240844916	0.865657866681697	-0.46284463419379396	1.710300603679438	-1.281007052619809	-0.16868552808363108	-0.14342003309050438	1.2086758226869079
-0.5985713617875198	-0.45853597969646465	0.19366409444705585	0.24309922198496556	-0.7699727895488622	1.071510220145719	0.37648250111088377	0.11923468094039577	-0.7126737486613943	-2.445658739764149	-0.03630729578405096	-1.2824941771077705	-0.28235742490440885	-0.48503269928381343	-0.9978663386486554	0.0770806698979046	0.05323155338114751	0.42165739497074883	0.017535559175209336	-0.33685061067068534	-0.5491447057315167	-0.15633253636619598	-0.7667883733003509	1.3470459200771594	-2.286156221431024	-0.003371592340063756	-0.04995298555421807	0.5066256699092404	0.6971587962408414	0.48080848347644867	0.8131483471013821	-0.5309142388573245	1.7201102800215273	-1.284892346224324	-0.26770539982083585	-0.19021544495589673	1.110040424652241
-0.6569902870086042	-0.44250078923537356	0.19331101042086124	0.24634004649922114	-0.7518407235197329	1.1224649296090559	0.20566629055142668	0.1766625475028472	-0.5754949372659688	-2.4137755005995265	-0.07363288195184331	-1.3294191536594697	-0.05258626054899388	-0.32370792356641054	-0.9011995564401729	0.03235837811056822	0.10158440593185433	0.47008215138537635	0.018613843416118464	-0.537092976653085	-0.5279097961574554	-0.22790198152130065	-0.7278320368817933	1.3084100198415132	-2.3301072092750292	-0.0537996419377272	-0.11691563494640919	0.5244054848739291	0.7340816749137888	0.4598453410542816	0.7393334913695225	-0.5621137375755294	1.7959636173393	-1.2343788442667298	-0.35136284004613044	-0.2832055220305393	0.9442054302779992
-0.7424583048126179	-0.41765516062753055	0.23328838872866148	0.2575279373494307	-0.7757394312163008	1.1987814703957889	0.0038844369378565947	0.2224556572604075	-0.4259277892804973	-2.376541296847085	-0.023602659278629916	-1.3882086730332985	0.1318842501692779	-0.222656019761043	-0.8665417727282149	-0.023356656499878642	0.1648618343762945	0.612579850584119	-0.05871029807387349	-0.7309860149032366	-0.5069887247787276	-0.29050700472501595	-0.7258720386088422	1.3259551920365509	-2.353872657777508	-0.12714501893518607	-0.18375615983536897	0.5643410046268096	0.719307840771348	0.47585642344094714	0.6540291270555573	-0.6537965980334863	1.8309998545622292	-1.2119199670210872	-0.37469217063226246	-0.3192837906474927	0.8737655754828071
-0.7938609415582234	-0.3769161342500736	0.2734985449522258	0.31144693442559246	-0.785807476805224	1.246623762532416	-0.13426952965784128	0.2518900650487314	-0.350133196792265	-2.3325662306511696	-0.007625682391171779	-1.3635290564749838	0.30488441679516864	-0.17571454211309195	-0.8336782531036008	-0.16198701013682004	0.16710976665625987	0.7476098564167097	-0.1257874104316244	-0.9395290477750967	-0.4871422477706268	-0.3448965740838267	-0.6825429308495468	1.277240790532828	-2.3828718582986257	-0.1987023319232772	-0.23478961749684882	0.6640144973179023	0.6980596283649583	0.45357624717454736	0.5489187465406988	-0.6973848090306415	1.828551461164643	-1.0625072535206206	-0.3299956147640773	-0.35073351256276614	0.8182892841335679
-0.7939682622309506	-0.39450970978191124	0.3357046383495529	0.32677929489261887	-0.80852584506187	1.345192844963044	-0.3165995710574881	0.27251731704977794	-0.23934298965268902	-2.282620789932185	-0.01456505715341348	-1.3690998666138128	0.41804643453743473	-0.1271726666773741	-0.860254768797643	-0.30634874762052733	0.24405039851203822	0.9058970816593908	-0.20568853376879317	-1.1292584134967298	-0.4773797448667949	-0.32490997190598525	-0.5990159562523532	1.1882422962774883	-2.379479885826045	-0.34153150356838957	-0.25264302102317127	0.6827484170801817	0.694328679890363	0.4646125702984478	0.4331054902974295	-0.7867458128352871	1.7684440646169155	-0.9792803991650463	-0.3085180003657582	-0.3803573815595195	0.8439035477655213
-0.8141654754205737	-0.36739150893601086	0.34303637727551684	0.34394344700420115	-0.7802002427510382	1.4193970331529013	-0.44772555032972183	0.2621373981872598	-0.1869814484689909	-2.248711968514926	0.0058122545255029955	-1.3312720361478791	0.4349934187546073	-0.0627857552026576	-0.8852285069292858	-0.5029037307912214	0.29390823633107643	1.0498295800314166	-0.27603180738483835	-1.2907129829645299	-0.4601441980970652	-0.30028882712140204	-0.5226941387711276	1.1748752723068232	-2.3466478019713213	-0.4900159102052733	-0.2929824268979286	0.6911950811555962	0.6743935461724835	0.46177734550079	0.32306581318589916	-0.8782292013335663	1.8114593653547597	-0.8735057348481542	-0.29597816283733897	-0.40792057264687565	0.8292798512505642
-0.8545166299091514	-0.3856205203999101	0.30910965791657047	0.3514919091603973	-0.7124591807485575	1.4435948414265214	-0.4698037578494425	0.2285116943504839	-0.17097587632664063	-2.1851408817654465	-0.0076229278567950835	-1.3002127733613436	0.48007821387771354	-0.024761881380074836	-0.9202526488512305	-0.6890671932715393	0.3914582149689629	1.1686374352550835	-0.36579387382870343	-1.5032028108541855	-0.3776782065705952	-0.29261089842268456	-0.44907166235594104	1.1133375889780506	-2.318941036361095	-0.6089099993441321	-0.30395839844242395	0.6884490092712643	0.6783027674445179	0.5093149934969737	0.27162579299466605	-0.9413130009419574	1.7466846462242152	-0.7271882726159016	-0.2347545985441198	-0.4247810359809957	0.7468752791630626
-0.8666519760479631	-0.41481588293009397	0.2846042217267456	0.3876786231073218	-0.6899244191488163	1.5015782929643948	-0.40579608484172613	0.22298012499531783	-0.21166650316692462	-2.1004332888162254	-0.021856592263884207	-1.2222521017590835	0.4395832290837617	0.0026790912745028816	-1.011476041169433	-0.872986046558832	0.44667188836255667	1.2412989578995393	-0.4336893377835752	-1.578665726540529	-0.30493312913247106	-0.28106826285013353	-0.3679027077099678	1.0843183816128341	-2.2917802325256447	-0.7330942718230916	-0.3636624667544872	0.7399115026053975	0.6499498318473084	0.5180510322728106	0.2631294961467157	-1.0177577706523357	1.6134156473401127	-0.5872393312483611	-0.15455379659240695	-0.41389153927985	0.7656947806595982
-0.9044043433468	-0.4210030653451394	0.2785840265182801	0.44962066321528094	-0.6936346203476871	1.5729423760974037	-0.3923483625459014	0.17046741816714178	-0.19094502679434816	-2.057875336081854	-0.04613764825711626	-1.1177094776060386	0.37361330229617834	0.060912145145165464	-1.0668590850801332	-1.035270326389456	0.542431950443586	1.315734993498253	-0.5186626505753975	-1.6606698700037215	-0.22076718993321812	-0.2336045096466961	-0.2980785361919294	1.1042963358547229	-2.134278694873651	-0.8003156197933375	-0.3939494962753042	0.7876428398291428	0.5252349156841649	0.4355385265518514	0.23853550087767364	-1.0293515870451917	1.5649524906367676	-0.5126185028021142	-0.0466844915794475	-0.4150466236578496	0.8126558766732834
-0.9269647284361856	-0.44118963880129947	0.3270893610955693	0.4934337725720212	-0.6800888948054321	1.6486637005626796	-0.31398501702899473	0.1265819819713531	-0.17867076675259036	-1.9863187827217637	-0.043844241905249576	-1.0391478825440699	0.30814035387416205	0.09540761190450747	-1.1202730823326057	-1.2293554758746414	0.6239526002037089	1.3723600645298828	-0.5281695450565639	-1.7268309640838022	-0.16497265502282552	-0.20532507801697258	-0.1834386533846068	1.0724692483058493	-1.9677147362072713	-0.9088978679095667	-0.36981807114415904	0.8197966487837037	0.4710615712438287	0.34777879001133405	0.24373357855255104	-1.120971134743098	1.6050082356262376	-0.34488522905567953	0.03997130116010159	-0.3529203194667585	0.80496478421362
-0.9103479380845647	-0.45807276325895535	0.38201739406425783	0.5299541952346325	-0.6393140801398633	1.699680359714725	-0.20420696829242108	0.0716965168175838	-0.1951882592157371	-1.894979150537066	-0.09487067397198144	-0.9797028421983474	0.17978866653731404	0.03993222946145303	-1.1538917058342955	-1.3378633682900387	0.7184960032329002	1.4004871626206197	-0.4602287392058468	-1.7923891975740383	-0.11429458980711901	-0.19426309207847375	-0.14349814284167875	1.038402803835202	-1.7771543491533504	-1.0053302659811088	-0.3939058185663531	0.833026121407747	0.4026512097553744	0.22752694030459084	0.22776283442878625	-1.1719984809462662	1.6908432786836176	-0.16682030227021477	0.20865071598545598	-0.326918666473164	0.9043731275933741
-0.9264869153044988	-0.38059339111256274	0.39007583232492943	0.5001503152550559	-0.6457913893738804	1.6905008543801405	-0.10863769534276779	0.030179892943697613	-0.24261938591332174	-1.799112668977542	-0.06891891448254553	-0.9791278540097339	0.026633719711891202	-0.04108143308891386	-1.2193466498508099	-1.3554366794922372	0.8381639642815296	1.406193201712157	-0.4459544185166874	-1.8220613612161227	-0.023101164055801603	-0.1356394568162984	-0.06100098978397572	0.9970687531583081	-1.6548132600734893	-1.0527418104398443	-0.37424995867610256	0.807424979406008	0.32959149051174425	0.11522847143475227	0.17168732152798608	-1.1714597773419304	1.7087587151913806	-0.04383031217633643	0.3449370624014577	-0.32264725246481074	1.0141652903080334
-0.9321664425599769	-0.35041960717573994	0.4120689959745891	0.46660018742030934	-0.6725413756922145	1.6916846270834873	-0.012542215494884967	0.049104663574861096	-0.32228536568958555	-1.7301303237006764	-0.15779378224978885	-0.941615017634685	-0.17979614448121772	-0.09776292155873631	-1.2068271006425009	-1.3664416039712088	0.961492501766592	1.3726208773716961	-0.3488654313251323	-1.8934616311170047	0.040046134047316495	-0.13601678923929256	0.0395180626751931	0.9260710915087922	-1.535284637840083	-1.0480573968924163	-0.40955877933180285	0.7097011699273793	0.3038930253330593	-0.02759214149828463	0.11190302789069931	-1.1331083962245236	1.7191062334434377	0.06019543558059328	0.42204057616546053	-0.35584874693842694	0.980372892766195
-0.9151484618027972	-0.3498763352806133	0.44167008031719535	0.4368982174205599	-0.7225204353015148	1.6592231294127266	0.09290926842212752	0.05825798911253126	-0.33326304413875396	-1.6932724913856227	-0.22687220053281587	-0.908082649184192	-0.4087454506207834	-0.12325344788570906	-1.197471846703288	-1.3574124990872678	1.1638491338270873	1.4115321568378656	-0.2868132845329129	-1.8728958353320557	0.07694043014891051	-0.14405092750431667	0.1152747242000732	0.8954274677844838	-1.416449650058106	-1.1287739361236393	-0.39266675628679076	0.5864898476943632	0.2179844275558711	-0.16020056493897025	0.063614099237601	-1.1196689127218562	1.7730772063586877	0.1366774307872155	0.44304263715800385	-0.3681866451320402	0.9283742256625267
-0.8644431895772507	-0.32340759322017726	0.4227456409882314	0.4344909398797993	-0.7996790381660955	1.6100909473082283	0.17740018837359028	0.06596960274195939	-0.36367287810124005	-1.6106195002111707	-0.27147223518076274	-0.8290206110053393	-0.6111180484133756	-0.19738536636941442	-1.1078242897666901	-1.3566998307851665	1.3277612254045885	1.3829416484105097	-0.16766355038398903	-1.8306562494570309	0.09687241893882056	-0.1719322101306753	0.18903724767756724	0.8798592753488906	-1.3297889677215458	-1.0785218199356887	-0.3576916272187038	0.48698866800840773	0.1390800125482165	-0.24349300059958887	0.0029701413293409694	-1.1108855033470075	1.8934747806890038	0.20701114545649196	0.4465792745668076	-0.3794129162631753	0.8333862565147042
-0.8229169290926125	-0.33735731619968257	0.4386599061709008	0.4536862835537038	-0.8605499629808652	1.5138006389326077	0.1999603629144195	0.11329117510666671	-0.3569267685550234	-1.5690807013294241	-0.32640096073713404	-0.7298200285293313	-0.7517332915581411	-0.30795597331103564	-1.076551269753654	-1.2937707461758003	1.5313121197452093	1.3839584899502737	-0.0770574317122613	-1.818896025824388	0.1291127943926619	-0.2607774568246732	0.25890062312466156	0.8141926395136819	-1.2212376477253095	-1.0149511241285842	-0.3180669729436255	0.39132122345336623	0.07055011725887692	-0.2693747673847113	-0.04098285073812472	-1.069486387444645	1.979843464938504	0.2553427098868012	0.4804678718972101	-0.4015959124835066	0.7832216742045055
-0.79877201045498	-0.28036216969984296	0.4569163043989398	0.4821202440322234	-0.9566775553210844	1.4347825163053198	0.18526001731712344	0.0992947701687954	-0.38374919197220236	-1.565666593766099	-0.34868562390321967	-0.6605517836454882	-0.9785009965760508	-0.42194783894449917	-1.0423355219759785	-1.2059598303810841	1.6600674333310916	1.3689020003853816	0.06006035585107213	-1.7748326280175597	0.09816206493148708	-0.3182455013322184	0.26132478492525224	0.7904718145171522	-1.1519102750366013	-0.9484721690275426	-0.2765653353047301	0.33558955374686616	-0.01526386767610538	-0.2690316078097771	-0.08440483148629166	-0.9621595956154156	1.9613329517401172	0.23948294874344592	0.5326918026540624	-0.3865584953947084	0.7176510415717576
-0.7816029339160762	-0.21413468237904384	0.48323387839195914	0.5179581570882494	-1.0204463395254446	1.3460334757883976	0.1484872821062156	0.08694208622141153	-0.4033906825378623	-1.5891289754491948	-0.34506253044385254	-0.6028939094701375	-1.1332379765643015	-0.5246358668369685	-0.9723534162870149	-1.1093624957521464	1.7743706175123222	1.3292119469152892	0.19638661838042046	-1.760131713886662	0.044280798061863094	-0.3303777188156973	0.2642206648676557	0.7168171584692011	-1.034617552669927	-0.8554119410141776	-0.12748613685011895	0.24913340194142702	-0.09429380116949823	-0.26477264524455707	-0.1796457046039224	-0.8678348663517269	1.9545937651035281	0.23481623815386987	0.5377994594195582	-0.3974892356973043	0.6461981130776071
-0.7354954323927606	-0.16452171488122236	0.4376801227618198	0.5109751134491547	-1.0324664731852047	1.2408954432649577	0.15355395379209047	0.10564867792409716	-0.42158057678535166	-1.5935381192893174	-0.341746036211407	-0.5486825422620658	-1.3037487513374042	-0.6101954186064413	-0.9870135866147045	-1.049939928602625	1.8790297216066363	1.2945177735391598	0.28891799441800325	-1.7413135792221688	-0.005166915229804547	-0.39784829864313237	0.24428852353631864	0.5987985110045132	-0.987247051085918	-0.8363408679184691	0.04260786839502736	0.1849234727396786	-0.13692919858777855	-0.18235839801585008	-0.28057026223871173	-0.8265014593070618	1.9848274316315522	0.26715565653692763	0.5330517583861466	-0.40348140391326115	0.56269110192683
-0.6699920399410574	-0.13276772724134023	0.4039403821511497	0.5313335417867987	-1.0691667619195877	1.1387359053703892	0.07035644736857032	0.14119826901336346	-0.4293339585976336	-1.6402499421079706	-0.3104695469067082	-0.5181946087462304	-1.438659170165238	-0.6491772782384915	-0.99524605165604	-0.9564596299195924	1.9250261191269789	1.3448303903494723	0.3081027836828273	-1.6662453785746494	-0.023916927648307832	-0.45367003648036414	0.2173486082113484	0.49260211122734665	-0.9543377537275278	-0.798920089400799	0.16908525239413658	0.17009098838096767	-0.16367126031930712	-0.10657318901510424	-0.363579553501609	-0.7134309691302643	1.9008612079303309	0.2253658367882269	0.5752567530315951	-0.39953058313918394	0.49791979927166014
-0.6030218230595316	-0.12519490139374562	0.4064342665867124	0.5249612643379999	-1.1042284980182955	1.0430588571491541	-0.045824542273102675	0.20941409752658827	-0.4008434299736833	-1.695007231360022	-0.25856114022628895	-0.4310762036821624	-1.549438699086532	-0.6316324090949827	-1.0380830299452874	-0.8875083797740253	1.9760412976429138	1.3403447632861492	0.3389691269789642	-1.697086457170938	-0.07108960717545396	-0.4693975295612904	0.1701519554945808	0.42117503634171943	-0.8649718879183173	-0.7323475382683762	0.2696282331073615	0.21025515378468454	-0.16603916255533696	-0.010944942726105144	-0.4394509669997039	-0.6067812194128591	1.8298728269683349	0.22603668964738652	0.526291669954243	-0.34866799874227017	0.3399081282663028
-0.5321870848368575	-0.11527743081295601	0.4575606714905594	0.5789423198694579	-1.0970845194788876	1.0093479897114064	-0.14475262867508404	0.26952928905991647	-0.43019002029893044	-1.7451014951688613	-0.24119915325699143	-0.34687858365031554	-1.6292972394736829	-0.6604756720688789	-1.051638778793465	-0.9264607929717741	2.0130476379641435	1.3780380316175116	0.40052368780287023	-1.6843515031530294	-0.13913091159263888	-0.5348680739902759	0.05697137628848583	0.32326736427309005	-0.7434935990896253	-0.6993922399725573	0.36036549180148636	0.25547224700514903	-0.15757174718173414	0.0699256522226495	-0.47619502902492117	-0.6065507376391877	1.8112465064800358	0.19199448048495996	0.5371756707386598	-0.2748478817374044	0.18264352325077585
-0.42437980487127164	-0.09639582239692913	0.4135188016695984	0.6446104730743766	-1.0369140278525504	0.8533260049421167	-0.283331799858501	0.3226541613627921	-0.4397179977516723	-1.7559119534357197	-0.17240811246767462	-0.3264011374621643	-1.6181612143083162	-0.6387727440032723	-1.1529776183366036	-0.8263152699125029	1.959794639966668	1.3742562454112153	0.37864263312850566	-1.6166102797374589	-0.16172040301437568	-0.5852086704335155	0.01725627941953451	0.2284135036855946	-0.659230521902514	-0.7488028057566074	0.47015320577782144	0.34651171549830695	-0.22057510580233272	0.19430663193672676	-0.4657999153277096	-0.5216969583196398	1.8035504413257442	0.12792308783227369	0.5549373764493801	-0.14597506761191892	0.12213893615569485
-0.37935813124690687	-0.0873353645947925	0.3897589121714514	0.6757998716565563	-0.965791221235806	0.804394094348128	-0.49312223913759484	0.3753418646857302	-0.4700141799960133	-1.7567877351627808	-0.09576120932233911	-0.2981333061980774	-1.6216013187500047	-0.6043679412504981	-1.2442692820023167	-0.6620332695506544	1.9182114165924997	1.3580523630738712	0.3923035110377525	-1.6166229715393492	-0.1328081284088255	-0.6538918492474529	0.03947989852951513	0.07460829961107132	-0.5653443003536275	-0.7187191422207078	0.5523424619355902	0.45234467515614885	-0.16798702899974075	0.3226461154074527	-0.49681384670620554	-0.5114425858670274	1.705117120391682	0.008845267539003355	0.5440487996713597	-0.028518824966496804	0.020539335664029424
-0.3453348723311406	-0.10236393182982524	0.4315433134717634	0.7012026883603595	-0.8896287963935567	0.7350327170393649	-0.6379330582284128	0.4214726295946103	-0.48537111375377134	-1.8109432614862861	-0.045304798431489525	-0.2914323316463727	-1.6249188249508932	-0.5677242157855853	-1.3843927819693174	-0.4316192732869661	1.8557424198834565	1.372938812016748	0.28929453449498627	-1.6228533770878744	-0.0948980895121834	-0.7665568176955955	0.014343921486932809	-0.05073229280527021	-0.4861223799449298	-0.7625755295975944	0.6125462149465284	0.5702007518242168	-0.1399451256975337	0.41427026498902847	-0.5309551662404924	-0.48177509366664173	1.5828243471973036	-0.07053878313146242	0.5399154796143517	0.02843334424238806	-0.00914276755348288
-0.3049833172221457	-0.07101204784404733	0.44123263793452727	0.7479531245464279	-0.7942199060850037	0.7333305159298329	-0.7383622292901418	0.45433315070247876	-0.5042534618218338	-1.8122737477527084	-0.015280664085069156	-0.35877073408425586	-1.588704380234566	-0.5274860847449067	-1.5429822209556452	-0.19967261399337916	1.7703339738517045	1.3155345878927633	0.26462290805429706	-1.6020685208022791	-0.07816775918168081	-0.7779246715830361	0.013116673225549325	-0.12498426124588698	-0.4769981277600704	-0.7953816168288937	0.6918609764270872	0.6623192279447921	-0.11446289723317567	0.45413972173873757	-0.5676849923476023	-0.4852155856214728	1.472981576541342	-0.13864202601537529	0.5012617924748467	0.10638869230960497	-0.04580614175542175
-0.22825107189506233	-0.12245670888706262	0.4542117401909536	0.780447885116482	-0.5986663821897703	0.76269522522906	-0.8596496751466377	0.539979336867118	-0.5108319565666735	-1.8143747219395352	-0.015431263364407982	-0.34059094844610177	-1.4600102519744473	-0.5044720798453759	-1.667382587002613	-0.020032848488108913	1.6733085812481185	1.3266683967171424	0.13951278153084967	-1.5224763908295518	-0.06781607678248561	-0.7952674659617478	0.05124578071342898	-0.19235863048520166	-0.503067828133337	-0.8267349308774454	0.7378566456109823	0.687437862967684	-0.06274994353637542	0.437119153325626	-0.6230313484673253	-0.548453420078605	1.4246945749405409	-0.14420647870429032	0.47726716625407556	0.12160273215681854	0.02244748007260009
-0.1458110441733227	-0.1999294576148029	0.4417473787941383	0.8478675755233382	-0.4109504789864139	0.7940107696693568	-0.9950045584390503	0.595674723662744	-0.5589936366243622	-1.7990605514844151	-0.012534743677531962	-0.2980538000641185	-1.3364518924367492	-0.4686094283584832	-1.7435096090461148	0.15937346487567527	1.582274818526492	1.378160357642109	0.04512172417063569	-1.4894193236230107	-0.011925111574289243	-0.8199832501283975	0.0723257570158267	-0.18040351534318083	-0.547739308290053	-0.8449900907430681	0.7258997455196317	0.7314516570200469	-0.02571582282056383	0.4291674143401328	-0.6327233466970696	-0.624478936089573	1.3647174606563037	-0.20073219694969802	0.4527616438063496	0.1523994479516213	0.010901394273328358
-0.07607648941454773	-0.26822320147178347	0.4797869822588695	0.9031449573031199	-0.23722860534746001	0.8552122360707383	-1.131952131377542	0.643068008067847	-0.5790280274845175	-1.7504792997754475	-0.023143959618883776	-0.28208954410647336	-1.1653868462974555	-0.4212156584066097	-1.7384359439007255	0.38898287993530906	1.4871916405274106	1.3582540449437495	-0.0468538655284879	-1.4855165945413822	-0.007576289884141829	-0.80791296171629	0.16126819296859787	-0.17439132805387278	-0.5792455614538661	-0.8514799581712017	0.6150140945884885	0.7688121212554163	0.007834046353495116	0.39476456501800705	-0.6633467741105891	-0.7072903147369447	1.2451142720758557	-0.2710780732379805	0.38885139253964457	0.21089524788865402	0.05921820779468963
-0.03535488969462115	-0.301062778038361	0.4504579554168847	0.9859358992095352	-0.08831878591829871	0.8528426488765517	-1.1863949720914728	0.6702129094395428	-0.6056567187018335	-1.7077579749745848	-0.09080992894109377	-0.2796094434523869	-1.010098481544386	-0.38356465684628044	-1.7384618860226222	0.5796016439464344	1.3662098876366529	1.309862774674025	-0.14686852549512336	-1.4881196831093244	-0.045205566940899236	-0.7829710026984776	0.19510436915323942	-0.09605970923222154	-0.6182055089696905	-0.8474743193209214	0.5360883981546487	0.7872272772404174	0.045755819181363	0.37384081061123786	-0.7030846612875716	-0.7935631657729891	1.2302498569467173	-0.34186528864822235	0.3210028662138512	0.2202209137207481	0.11250125241344247
0.026888657679722632	-0.35069081873950003	0.4012334316318406	1.1809333841111784	0.02669085150751681	0.8324766539102543	-1.2163496187848062	0.6947592446166998	-0.6521735626582413	-1.681508346621797	-0.165757121775304	-0.295520786076239	-0.852085373633475	-0.3670534387819182	-1.6812390783152122	0.7426915230786866	1.2424964600622823	1.2971395559644692	-0.2255851244390748	-1.4047802351691296	-0.060899423676985996	-0.7551952118450301	0.2576303090704192	-0.04516951153242278	-0.6673410891506968	-0.8962269999568561	0.44434115607406144	0.758745317593751	0.07330473977944242	0.3348706211396607	-0.7173576159292253	-0.875882255382668	1.2269756724325074	-0.48495655530614046	0.2763353544462393	0.20164061855988766	0.2129622757841912
0.06085727913615722	-0.4260625948202509	0.3433218881690272	1.3638862904466875	0.12774939497646196	0.8387968493204481	-1.256046554722192	0.6897046769564997	-0.6431397427987555	-1.6091916190363296	-0.22020054212186704	-0.3673788130593937	-0.7724049683804488	-0.30345696277636025	-1.6056882921887836	0.9431007158692359	1.0986128528445689	1.3126009304246347	-0.3441060987760924	-1.4013806091144787	-0.0047449759824851724	-0.7149122192035426	0.3928859518045529	0.007232499782505089	-0.7128526349143404	-0.8850863592940202	0.39729889796924656	0.7708108369105349	0.09643488430647287	0.33489934975049973	-0.7503776543690561	-0.9230090588827672	1.179451413674225	-0.6614020650318181	0.1365011998135218	0.21238306139771607	0.35852577651734985
0.0422842886012304	-0.4619806590779051	0.3622035539931594	1.4836684472839834	0.21813279145783734	0.9828971153434877	-1.2681527738460867	0.68351672934751	-0.6283265916224255	-1.556062432818735	-0.30069313723720775	-0.4292328096288286	-0.6942439252110238	-0.2644969194888763	-1.4284764693258927	0.9666696747173251	1.0072905676879718	1.4634642267971096	-0.42505900614824926	-1.4290347762558189	0.007691401796004293	-0.6696392707074315	0.46658980084773544	0.10995188194454555	-0.7181452623719002	-0.8897471703639711	0.34844820581405483	0.7751839406662102	0.14774807476052848	0.29394955477106277	-0.8406408982119542	-1.041907835992958	1.1554070548158522	-0.7345586219253997	0.01650681725702447	0.260326705668981	0.48457383866734177
0.06644992387433724	-0.43965731316959145	0.3334609744147789	1.630397562902702	0.33848767242214395	1.025785696911338	-1.2557069966333223	0.7237711800966077	-0.6494504014496907	-1.457641939194767	-0.4196159487485061	-0.5549121201243613	-0.582690721267892	-0.23509972080347036	-1.2249521067116156	0.8806960698941406	0.8866090871196771	1.6361175262908687	-0.5411195734355638	-1.4353007188496418	0.02194705656039216	-0.6170736789106381	0.4640007270252857	0.2189859559955401	-0.7107008053928751	-0.8140627064605098	0.3129731756948062	0.7683456253499082	0.13637598574118928	0.26862829079907236	-0.9223146751737656	-1.0544355599687352	1.1752219284119323	-0.8395991003845079	-0.05550088348963085	0.30222032209043376	0.6801479051937895
0.028738392172900095	-0.4009695762209501	0.28011483172401636	1.7066371222827605	0.43890213012797785	1.0264715797345088	-1.2720360639643458	0.7496012467320466	-0.7117176587721813	-1.3422477702131863	-0.48879003048121195	-0.6754822037374018	-0.48682409833331813	-0.18250788114169977	-1.0347240717265527	0.778543817323947	0.7588714391847068	1.8422000947868038	-0.5943196071071934	-1.472959833422033	-0.013752629993233473	-0.5107946737716702	0.4534999058095785	0.3311093106826332	-0.6104194969922263	-0.7966050119115404	0.24181728807085984	0.7720995049586545	0.14228885437522126	0.23260405005851684	-0.9411859471030694	-1.0801886653463124	1.1760547707335134	-0.9719961083892932	-0.13363880060756334	0.38790025411069456	0.8018949559124557
0.021246879941601206	-0.42569034959805646	0.2558978240309771	1.7455628392480231	0.5072956002603218	1.0134268778670916	-1.2187757180739773	0.738697298579473	-0.7161035472241195	-1.22942653480879	-0.5346500178017207	-0.7832051593410266	-0.4536896024030307	-0.0733870842624583	-0.7946632008932106	0.6704877944947839	0.7000089148599946	2.0849727498942014	-0.6550726346091641	-1.4938982605105162	0.006922968366302702	-0.4161945257020078	0.46498562780894337	0.39113911747247815	-0.5192098185036922	-0.7589555335258859	0.1885804987091332	0.7667164927599108	0.13429252735295658	0.21971917905838953	-0.9547309023553625	-1.11671394114581	1.1531279778521726	-1.1133073881457345	-0.20681311054685683	0.4837543632958924	0.929811685003207
-0.014196708636062117	-0.4328395494700681	0.18934333110779142	1.7907302423239417	0.53856715397319	1.0073360865625915	-1.1330026959882318	0.7184635946797929	-0.6942417881301918	-1.0862424479060953	-0.5582387429691382	-0.9696230452800043	-0.46038146877860797	0.019701955531710717	-0.5357372487215489	0.5668344517578408	0.6370357876026034	2.2802539643086934	-0.6926929187285473	-1.5040471964340267	0.04781983534683715	-0.3220508008096938	0.5098878868615342	0.4634872080820328	-0.3519206520222379	-0.6973354332713402	0.17569862895386948	0.8372851221669875	0.10939929923691341	0.255690880553731	-0.9102526859271783	-1.1550285567437633	1.1988065712109974	-1.2711906061602707	-0.2597768717988545	0.6199636630378358	0.987157931535448
-0.05895203482454643	-0.4013201854474316	0.19347254118499863	1.8059220241147202	0.5619881362016501	0.9830660732585363	-1.006343960235498	0.7136163237467829	-0.6545402527569526	-0.9395267047676539	-0.5612046583393603	-1.1854279286191585	-0.5081474446228748	0.11558277514293984	-0.34425191196610266	0.4613651070683664	0.5796631420456138	2.4382049507476995	-0.7262962241790315	-1.490848864729061	0.10475840284964306	-0.22211733050600926	0.5734050561041493	0.4738599496366481	-0.2078971363532139	-0.7036716133030174	0.1884478874832387	0.8565349934776053	0.1289508306453793	0.2854239255686089	-0.9041416576667233	-1.1765886180166125	1.2057389558625367	-1.3865032340969123	-0.2776707564306748	0.7358658256976177	0.9807884324778554
-0.12689067013764474	-0.38207103792246383	0.14808255855114572	1.8238868085619273	0.5278280775121139	0.9350231847815704	-0.8789234897127003	0.7532448111616116	-0.645167727411734	-0.8288925443742132	-0.5303103195452944	-1.330155962873579	-0.598153870549686	0.16239989759175893	-0.1562680685565402	0.3917116892317264	0.5099279080940019	2.632254380480991	-0.7774357471760172	-1.407773152432171	0.17893705267593468	-0.1183469325904766	0.563306077473355	0.5015944169168218	-0.09938682072534916	-0.658141891660738	0.22636109334797522	0.835492187597621	0.16117184851684213	0.3026763991789879	-0.8579547838482149	-1.170706008126563	1.2490194769229768	-1.4578165131721224	-0.25719170458932966	0.8328736752201301	0.885429020150311
-0.17635084342034518	-0.3711655866898532	0.15757926716794338	1.7665245366023001	0.5670157983779174	0.9465514139545037	-0.7681148713624528	0.7766701305348752	-0.625681126053659	-0.7118057431370035	-0.4794557109969536	-1.5101288801380557	-0.7207330905115841	0.23959455000777735	0.001809063030200675	0.35930695749374314	0.5136919938406972	2.7505697758214276	-0.8173372682336446	-1.2948372474481742	0.30695759302161163	0.02621116050071982	0.5547806464954655	0.5262445101273336	0.04210387788951932	-0.5869268824193008	0.24561364712031927	0.812304697268357	0.1234320146769446	0.2681328558203986	-0.7984057069293699	-1.1671249324320054	1.270887088804492	-1.5738923633579407	-0.2312109221804537	0.9640085625280393	0.8131373171325164
-0.24179886557048946	-0.33419486871999193	0.19276304130170788	1.6064651260483391	0.5986744602705245	0.9492599378725333	-0.6422884422297194	0.7631040942972482	-0.5675594191856475	-0.5682342063982692	-0.4197673610316676	-1.688161817601646	-0.8228025467441288	0.3030685125858305	0.10071564843692209	0.360045906919278	0.48767412043717784	2.8696654615195185	-0.8899169373064872	-1.2191914428965736	0.44723862015861543	0.12365154158105038	0.5215426958706543	0.5359551371431632	0.14967544406390781	-0.5284011483500777	0.2893733154084902	0.8570811568163134	0.1177402824324351	0.2336252690077516	-0.8016845976607849	-1.1105080609176512	1.2415616524808257	-1.641564689360862	-0.22977908032331168	1.093005753124479	0.7076625694670609
-0.2931738741641559	-0.28989255678186965	0.19752836993781356	1.4184908831546554	0.6866971051792774	0.8753165110038381	-0.44800238749772026	0.7399827136659956	-0.5408790628299587	-0.5438730822716138	-0.3704180871307665	-1.7758786709750676	-0.8708826792084843	0.30078542805680014	0.1474567924009224	0.3664073593913309	0.49713924695104594	2.879365449976948	-0.8810965896215655	-1.123136459395365	0.5158615485023434	0.2442218080567115	0.456425502153166	0.5997241968338437	0.19398966227107814	-0.4729233215665431	0.26193693472477325	0.8484131237819825	0.11150807832422505	0.23164974286917217	-0.7816744522829424	-1.0357375168965455	1.249530289213943	-1.5575370197469618	-0.15704527706231813	1.1676386194384367	0.6373906155773856
-0.2871349936515604	-0.2461920210775415	0.19765308847295252	1.2909533759631784	0.7334360113612358	0.8356167931426061	-0.2149941664503343	0.692021625636568	-0.5209043219837948	-0.4711839146096958	-0.2743829688844567	-1.8050612317175774	-0.9822523699388892	0.3369235312449046	0.14619778755994217	0.34140732234225124	0.5238414468059613	2.7669834204249577	-0.8538131263830555	-1.0139320076264726	0.6202069407294193	0.37213464087278575	0.40030732308794487	0.5949947870030029	0.18360188895008145	-0.4013227644990243	0.23961728183254274	0.797402126258217	0.1098843328176496	0.29076990743584413	-0.732021190275029	-0.958090387922417	1.2021131862671504	-1.526865192181647	-0.13002888000709018	1.166431881732104	0.534461062422879
-0.2947211874699863	-0.27595670963709246	0.20824605950619685	1.1157356229695299	0.7216805081128422	0.7673066579671871	0.0496532987134497	0.627499370573008	-0.5013169489850541	-0.4243504254837232	-0.1905864327028203	-1.770601650421662	-1.0783197806941753	0.3569096228889446	0.08265773849759052	0.393116261380749	0.5913983421788235	2.5971634278784586	-0.8538250928143013	-0.9868098808204241	0.6713337270842624	0.4962722097089074	0.355298443300182	0.623213100849107	0.1923041777091324	-0.42102337264059014	0.18450913426648646	0.7515830542980106	0.1149149972302254	0.29412256802110914	-0.6595163862265038	-0.8624978060592914	1.1645344020570492	-1.5311266683680111	-0.08347716249708582	1.1813814749858644	0.4159468842376441
-0.27461855164104076	-0.2649676699516977	0.22481473229793486	1.0121535866535118	0.6034778403539014	0.7592814771917883	0.26485148172055295	0.5785056133778615	-0.4677333828277789	-0.34883192304113014	-0.1251172674569588	-1.7071254510721459	-1.195159263828474	0.3925514144137102	0.06616092534907772	0.4961756152130734	0.7000733070299885	2.3388962912544247	-0.7775223079882136	-0.9453002004721786	0.7103070878410961	0.569577608612418	0.3658316735200252	0.646404927045435	0.0955807955719493	-0.3613630918953183	0.1860116372731115	0.662075770287783	0.11540316020723954	0.3383564952337602	-0.5804726662001192	-0.8014179846196958	1.146159437022025	-1.4655338810241696	-0.035794232450841346	1.141815684325505	0.3198424384802519
-0.3396978401535688	-0.20213288863728235	0.26864109569413525	0.8953585599344022	0.4875283713745936	0.7488780130636532	0.508777241487798	0.550754509381487	-0.46378265561420917	-0.34168772845558526	-0.05983109582128152	-1.616772562572376	-1.3068618905513947	0.3681057627797151	0.04541439657100963	0.5602115849760362	0.7076306210308952	2.0451986651548215	-0.7028843039554993	-0.9436066064277797	0.7263808691094543	0.6380186555790568	0.3067762055027138	0.6840070432904695	0.08454720344908724	-0.3264953146916056	0.1748688581146245	0.6344946392387291	0.1292009425033557	0.3860111819764348	-0.47782000699417804	-0.6991912042267909	1.113160923018658	-1.433523574006244	-0.004934269945299605	1.0540673263965954	0.15881416218626015
-0.369864964700336	-0.20145711805598226	0.30298540152456077	0.8145735344212129	0.32064327276356164	0.7089370765718243	0.76747400521389	0.49886635847959776	-0.49166974198751057	-0.34737257441021235	-0.02891827086888889	-1.4877497544103584	-1.4121877184994873	0.3537129789312202	-0.05563876278092519	0.5935983191779335	0.7399522161896954	1.793718348744434	-0.5896084340046248	-0.9596338138563368	0.6886447299812516	0.6654590636557789	0.2436933274851087	0.7048621970268515	0.06580068963538514	-0.26875090401478346	0.11673073493597001	0.5749775297703317	0.12671946830898498	0.4854146761451424	-0.44296596564118146	-0.5949770573410005	1.0278475566088203	-1.4201065168230393	0.0207406880440529	0.9804959359799004	0.08184598237886109
-0.42833730597704156	-0.2239829556649679	0.3086282443709343	0.7135509069065306	0.20557572980008726	0.6690778858265347	0.9456270495623571	0.392731574114687	-0.46543590142125124	-0.4111459154642848	-0.04872072109559772	-1.307949451979223	-1.425284876490815	0.35114998581715434	-0.08013941364459491	0.60298529719763	0.7758284890212624	1.5722518535551697	-0.48597337377912286	-0.9649906553724741	0.5834378037868664	0.7015843552890308	0.19977253409955087	0.7060298179621992	0.043014106526772976	-0.2394024440877057	0.06698676236374454	0.5698567488586435	0.10114727541222149	0.5459328140418183	-0.3456634769555175	-0.5092914644827224	1.0508441989264914	-1.3708621015507938	0.018646767206600454	0.9244097769865178	0.06830584072729284
-0.4243331049075211	-0.29535317138995726	0.33652665506291923	0.6516956401359639	0.1228051487209851	0.6439244560402099	1.0855116810161058	0.24790482054408253	-0.5103733620838984	-0.5094530172662984	-0.06394518551720718	-1.2011723266562868	-1.3860277563658643	0.36177833091931605	-0.14593715012677738	0.4951414530059834	0.7774831100356562	1.35960864164092	-0.33684580385400015	-0.972062654304424	0.46905832854684865	0.7138725082548913	0.20242259445404068	0.6575028118272093	0.06172622223145226	-0.22393468255375973	0.033319164711046644	0.6253285348635119	0.09136482833272463	0.6557423372066197	-0.29636588142192916	-0.41308114582620414	1.0072695025954441	-1.3099879382172586	0.030364365978608598	0.8555749967780495	0.033063970270178385
-0.472042436684167	-0.3463243186255963	0.29617395050641393	0.60919182366954	0.03141980374967586	0.5816860214562308	1.2241305394029038	0.11592209853146573	-0.5196543365335716	-0.6193789376927367	-0.08863621804472724	-1.036312440696034	-1.3286980970019031	0.3672732209515019	-0.18403752272539733	0.42701698095926177	0.7952854667485919	1.135685400681045	-0.19313902728284474	-1.0462431268686452	0.36613167965962173	0.7022187964712439	0.20288990243458946	0.583145653696018	0.02004118134411206	-0.22956193368861305	-0.022268101359925397	0.7117487146539603	0.06781223815051167	0.7545468082021227	-0.230037035309127	-0.3554056809069249	0.9621822977969904	-1.235181917911053	0.03834781938263114	0.7564133484095757	-0.011145798160064734
-0.5064568460669888	-0.43865083393089555	0.26572326729353585	0.5990578415591349	-0.011665407435068697	0.5254351472572744	1.3767705082557873	0.042945171036926834	-0.5906000239915224	-0.704435941374663	-0.10139327393940825	-0.9058935401194773	-1.2499477700770159	0.42001311056051893	-0.1828220055941007	0.3280142132355721	0.8270267660804367	0.9355340371694894	-0.056073804988398576	-1.0875852754319242	0.19806297400228548	0.6665209644849274	0.19222194958320438	0.5172606342736888	-0.04837637275102834	-0.171123691561769	0.0014129292141764143	0.73385986586803	-0.0063912982749279815	0.8797743517639761	-0.10862843825838117	-0.30615670823520447	0.9179133828332919	-1.1357767437413138	0.04291440528100201	0.6645085051278574	-0.02111759468463057
-0.539704106491791	-0.476469016043825	0.2606096272538801	0.5843987770902549	-0.15561011873756342	0.5252714330237415	1.4859250245272577	-0.022748696366731325	-0.6444582127988772	-0.7866791298379188	-0.1301835782003447	-0.7711940284295994	-1.185263533345584	0.523487401953269	-0.14295785100038066	0.26629761180729034	0.8404348738612427	0.8774698200838802	0.04816762694400756	-1.1277805927762892	8.065409311247551e-05	0.6119530402173046	0.145880416301693	0.38731771800874715	-0.07805282875642869	-0.11445800905822315	0.09662842573628157	0.8423848018476617	-0.06548886196978052	0.9257901424262339	-0.009621354627316225	-0.29374165789878476	0.8776577536863007	-1.0988352999934519	0.1028706885223221	0.602000203490745	-0.11106356977744043
-0.6108004042477991	-0.569418761699857	0.23008987608688497	0.5696239555485563	-0.25113831128781167	0.47036434270162025	1.5571370604135182	-0.07199714617783584	-0.6371477550302804	-0.9407611257295748	-0.211203570830496	-0.7063621999930602	-1.053388589886448	0.586500921624789	-0.15686470963575028	0.26761729119228816	0.856881522285582	0.8121087824796074	0.15091804154329164	-1.1962418221131612	-0.17067641808625075	0.5352521599673744	0.08049865254432685	0.21886803287833537	-0.11261785972948987	-0.047107390047533226	0.17168038536121405	0.9797494662008253	-0.12002967062850764	0.9196503759193362	0.13076183471121938	-0.3008025392984586	0.8977206821716344	-1.1300756516859347	0.16329121977345734	0.5610981464971319	-0.16637110139300199
-0.6406019480070625	-0.6387792169825458	0.23607474488283495	0.5861108007185485	-0.2897244037560673	0.4427111153641672	1.5890243765859247	-0.1467362010802587	-0.6513602543175733	-1.0620130225081084	-0.3005343401693333	-0.6357341505511626	-0.9183562313580527	0.6453863289703188	-0.08219212374495341	0.2583638496916563	0.7426129259648653	0.7783998599405036	0.2628404102131968	-1.2171957331999517	-0.32956361421370406	0.5104378569186394	0.04963360121050818	0.04172348639198446	-0.20424601627251876	0.04109023927808039	0.21798584556820919	1.0761621074886254	-0.16175560153002128	0.9291356041245343	0.2613719852520567	-0.37306562418184397	0.8539677053748476	-1.0737485591903582	0.17102195720135965	0.519587555317519	-0.19544754467742925
-0.6466291681855647	-0.7191886864760456	0.17328684177032322	0.6393225021584729	-0.2619598749237745	0.37925236008071633	1.6543044191712357	-0.1921792301593244	-0.6558014382745502	-1.2614109629882706	-0.41730017511292666	-0.5820919387860889	-0.7741739062382232	0.72627597211417	0.004298712626078749	0.18857127212260452	0.6349334505935554	0.8312933108017851	0.2915792199411442	-1.2084477818282322	-0.43044506022630225	0.4694595149446261	-0.058807349411536536	-0.1527321358666347	-0.2257057549711136	0.08929843517493666	0.22321144055832037	1.2091501766846577	-0.1290743568249583	0.8895327082665323	0.37458436240505877	-0.4076911330435453	0.7860223694284227	-1.0155099743974951	0.18916442595625296	0.606290302300009	-0.17700191970707352
-0.5895807393549748	-0.777802705621753	0.08257369321963778	0.6700176030987314	-0.25615784335059866	0.35462422653123493	1.6760158066294093	-0.2675380794769144	-0.6987530207844038	-1.4155681547362629	-0.5674273605542217	-0.4793355337893681	-0.6106436250509295	0.823394472433691	0.10581118615760501	0.16917014785217546	0.5907045961955859	0.9545312958058296	0.30848017228857144	-1.2058172789682047	-0.5578440084607423	0.411331945224477	-0.09251046767499992	-0.38254695870996713	-0.3254509312552935	0.14913261463358768	0.21964184415981708	1.3274733017695746	-0.07675484846568804	0.8156677581598804	0.4284883769683092	-0.5143804868320613	0.7248893226108241	-0.9046363233702686	0.16472283283091937	0.6741390968964247	-0.20374310902455814
-0.5482892000927967	-0.8315168272601499	0.06044090784526139	0.665794399818295	-0.19931318985229746	0.3007832184251913	1.719938834959486	-0.32109574069563107	-0.6723472398735051	-1.6015281349061001	-0.6859945796797291	-0.40803904309073225	-0.44940915781374036	0.8684382028438267	0.21709384895666078	0.20212478250213445	0.5543277804789488	1.0827775444593117	0.26866426560721424	-1.2188682588532103	-0.6280156624775998	0.3138884094980778	-0.18905653427196412	-0.5999093888586666	-0.43779754724746206	0.23017321316766642	0.18852291463871063	1.4086614225130731	0.03309895309386748	0.6970759970464059	0.4502017399954107	-0.5761236127569693	0.7295839998681878	-0.8966814743074399	0.13194871874249306	0.7450089655337739	-0.26248466504270623
-0.47037178603161334	-0.912288887244307	0.06325705236869414	0.6361427133534039	-0.17976753620991417	0.25555391311362474	1.8222496336474385	-0.3107777302465632	-0.6754542930465017	-1.7654250037698316	-0.7614691119570478	-0.342071551102923	-0.336035924266109	0.9522372448004651	0.3414609754222518	0.24719913479837913	0.5575691007272706	1.2046865717805304	0.21829690378274402	-1.3106837870768069	-0.6894820401090618	0.18538171711184329	-0.30682324519702336	-0.788337855844583	-0.5420614049262757	0.4108061745684308	0.1806466732297632	1.4366264313887604	0.19449493925115718	0.5921096576980618	0.4468145636950479	-0.5923328963952977	0.697866542280177	-0.8543784959566125	0.0522201054953769	0.7558413668594922	-0.2926338276418888
-0.42959984005072493	-0.9186310758436917	0.05578708748501353	0.6228327844059272	-0.14317341719274648	0.23332330212357633	1.9255505577690522	-0.29125912990451414	-0.6214029706635726	-1.8719429832813983	-0.8750055795777459	-0.3040688458837605	-0.3119254491069189	1.0164425229960306	0.47333785109817994	0.34227429517010394	0.5785288333342093	1.2961340744414094	0.2226805665407106	-1.4154280858249968	-0.724769090831734	0.04537337913353162	-0.45295363480322515	-0.943746076554703	-0.6631059017078963	0.5920638420024187	0.19445822149285338	1.4094884097332463	0.3407254598851198	0.4271347858723716	0.4310903555807082	-0.6650381310222785	0.6467461814962996	-0.8326650263625279	-0.049474851725649395	0.7226869138098924	-0.24421562945609657
-0.40855749692010424	-0.9647321157993906	0.10551538410253306	0.6243515179127834	-0.1324329633947982	0.2185370483331245	1.995530451978692	-0.23346780132660946	-0.6088387157739251	-1.9876580336681815	-0.9971801160170346	-0.2416947018483253	-0.2746981256033127	1.054045801302622	0.5139319349180209	0.4044055937848078	0.55508839992512	1.4129980665352033	0.22787248557925638	-1.5047121199351208	-0.8036748939054679	-0.10400993399038871	-0.5708756394236015	-1.1818722682504916	-0.7828225973109022	0.7987421915595997	0.20272567874479258	1.3564506360315571	0.5393531527275808	0.33123197150862	0.4124469740802842	-0.6713983123322494	0.5502880730995623	-0.8239675750965855	-0.13651240346092064	0.6762452745361093	-0.19817456742390765
-0.3661536415838335	-0.9315298426462046	0.13890780385397608	0.6355031768703482	-0.17735565674482484	0.19413768779138585	2.0794622906182254	-0.2065705599154061	-0.575064526401005	-2.1128517815493617	-1.1054352237049083	-0.1974279291609232	-0.2287820661146379	1.0466103392808759	0.566746926595592	0.5026680506734157	0.5495183611150407	1.535915216362232	0.23728910965454103	-1.5784860106257477	-0.8652101898293838	-0.21716882404633547	-0.6635463792027455	-1.334722335274011	-0.8072905303743163	0.9167871476595539	0.19100014833547246	1.3041059701742541	0.7429609256902292	0.20807202406073472	0.34832174392515175	-0.6863901374883215	0.48231373219657947	-0.8155888227738757	-0.21657427017156872	0.6226565276139348	-0.17405917364030163
-0.3023945764850612	-0.8927218383588775	0.1678864391493339	0.6571219041128924	-0.18552211661488394	0.17520660539007812	2.114729831867673	-0.148827021826638	-0.5285977641251697	-2.146523446804328	-1.1893558010410437	-0.15931201271690168	-0.18885799838893452	1.030686585312045	0.5913708619477085	0.5051892627714001	0.5735404952289376	1.5961566646806158	0.2927658112633934	-1.6342169819114125	-0.9063189003573495	-0.3403970584961993	-0.7650239256471344	-1.4433048869823	-0.8327959309080633	1.0268360048936018	0.11490510342402467	1.1963800126164585	0.9473234656346756	0.15258871192928586	0.27085719230390737	-0.6902475948059228	0.3780367876656381	-0.8317532556182439	-0.3912196231978558	0.5537362295225866	-0.1324940806496787
-0.25450431410538044	-0.8377050251650108	0.19277620653625055	0.6290080898472894	-0.24913639996859888	0.1212262267259298	2.151756803087158	-0.07477190582159035	-0.52739675000401	-2.1579758639594444	-1.2512692360013289	-0.10790012665068967	-0.21389927627052563	0.9997973480987984	0.6619742477907418	0.47273006281318564	0.5271769148855086	1.6762086426866554	0.33907818468190076	-1.682917964129388	-0.9116085728939227	-0.4478807504834704	-0.8170160011690948	-1.5299181987967527	-0.8603597962945114	1.1403103276651467	0.06479536821915076	1.1381220412283186	1.1615427472673283	0.10810953000441759	0.20009111468248855	-0.6970461732409511	0.21324125131921318	-0.7933665851044791	-0.5291582936098282	0.5405489239690076	-0.0924343702876261
-0.2738407796718887	-0.7980469649621001	0.25362192238098513	0.6102198880598044	-0.34478594163617216	0.09720710270050728	2.1962859534198205	0.029021758398425395	-0.4711629496649684	-2.2242057663853934	-1.2386076693412207	-0.08486548425570702	-0.2128764535256671	1.0066317454064737	0.6982093521202922	0.4398826006904514	0.5214563219340104	1.6524450799112966	0.3864372183271095	-1.7299296675156088	-0.9440193081718078	-0.6144484110379173	-0.9136346015747467	-1.5588539354172841	-0.8482988169418754	1.2592530596110398	-0.02073752346228989	1.0918712345548673	1.3526099785990067	0.08160815375529581	0.12673886841951232	-0.6524180305094351	0.19467945435711914	-0.8016162867987673	-0.6090245904291723	0.48269705128937945	-0.010212022927988623
-0.3344940594146978	-0.7553951498415119	0.3506141764161151	0.5221313881043824	-0.30783754096804666	0.1261076765791584	2.2373011100907503	0.10234013797672366	-0.44683205847678914	-2.2544262653629605	-1.2297914171850572	-0.11594937586441123	-0.25673078816717115	0.9448665805782506	0.6906349456366794	0.42064498407431106	0.4380141243675431	1.5678837186334758	0.4524762101386387	-1.7394377309026088	-0.9733068168833039	-0.7027744172818757	-0.9693570816290153	-1.5721182170690675	-0.8459152125062058	1.3591239588412596	-0.05211527395278198	1.0090333267016534	1.5075393071926535	0.04976810819254002	0.04960435862000038	-0.6495564053195008	0.1767953732075667	-0.8334286694289703	-0.6936084674769771	0.3752796066519293	-0.047483032367783354
-0.3828906343459851	-0.7809593481372684	0.4687706255673846	0.44150244254109905	-0.2865755725457582	0.15313221898580243	2.1759616715686336	0.20738056398489207	-0.4132742428192408	-2.2459819765780913	-1.214905704355791	-0.18813444553990988	-0.2809664188984141	0.9053574146067666	0.6482433401118979	0.40002220664162136	0.2819115768189797	1.441691674380021	0.5157938831850302	-1.724094611596002	-1.0029273016145228	-0.815964343337982	-0.98941855906479	-1.5166302710416584	-0.8618391450625881	1.4746390956008277	-0.0816673038450908	0.8829746901710036	1.6155489349676777	0.0020017250352786786	0.02098194574426457	-0.5964388505911028	0.12421998877966733	-0.9431930461414584	-0.6991027553255008	0.2950859960054278	0.025720044780881433
-0.42541136987469386	-0.7522758531007304	0.6634061914059147	0.3917204979490933	-0.27314572503269674	0.218380322581329	2.0450552155194592	0.27565325002684365	-0.40172692508138236	-2.203812199167814	-1.1932052773502655	-0.22592145754805965	-0.27539813192396523	0.8838399254699695	0.6127576858611015	0.3838447545673439	0.122389438266125	1.298121470823288	0.6180684036922758	-1.695043457820469	-1.0309714048570213	-0.878230829118902	-0.900161942060919	-1.4859269881987003	-0.8240085148022505	1.5003628118314207	-0.09860416272012378	0.8237836917051684	1.6645992521206303	0.0017920227209655803	0.03340218360609622	-0.5990468190523464	0.11146543419739222	-0.9104510781693504	-0.7396870676248603	0.14780983889923377	0.06990397679727554
-0.4619847568848982	-0.6795274358163235	0.8314385282787409	0.33111451999921193	-0.2811077842850195	0.27168304125739107	1.8633777961154607	0.31290920009228584	-0.44262841250042684	-2.122950477212565	-1.2174947343829887	-0.24001657788869468	-0.27991391794020554	0.7789992633923759	0.528729073708379	0.34567227514167287	-0.054640497073096574	1.1194703605074943	0.7606654025512002	-1.5853037927658136	-1.072064296258468	-0.9333694584670928	-0.777542309763198	-1.4372420260935985	-0.8590213476482447	1.48865896722323	-0.18772094277767795	0.7566457462832696	1.684913602424673	0.007929642191400207	0.014608537939184884	-0.566389420425772	0.044487438556448926	-0.9355870545926358	-0.7055348526865172	0.08053516050575457	0.12196900269020032
-0.4700410299067136	-0.6736383527103214	1.037041310805416	0.26850415532854705	-0.27912910596068213	0.2690714094367578	1.681459647328775	0.37746267242948306	-0.4999085501681134	-2.0284743837033234	-1.245822110396445	-0.20298692960410908	-0.2514360917342076	0.7002787896761482	0.4564000614837217	0.2632495815679149	-0.24284513272467384	0.9176601060137068	0.819084997717551	-1.4834472597019916	-1.1349049466783079	-0.9739821065181719	-0.7049409376184721	-1.3705304571300654	-0.8421896808870191	1.496225677339371	-0.2528705981768592	0.7039752680146389	1.6986776923156097	0.02128408269563297	0.029577432219666522	-0.5793128808462755	0.024214474178799468	-0.9419750606995174	-0.7091306415420395	0.04626792082916544	0.09815050580192329
-0.3922946937919637	-0.6342608405148542	1.1675994649226347	0.19647045701226895	-0.24710305858715573	0.27726176153949084	1.4950805919983876	0.4252893771110184	-0.5160493920896853	-1.8908686136581294	-1.2425923559288719	-0.17444451807364605	-0.24211790103921577	0.5777214038639213	0.45224239087903306	0.22589889629831275	-0.36677069685475233	0.7535364226223017	0.8719670941895762	-1.3624112563738264	-1.1711130466834434	-1.0351077130169055	-0.5986450852073906	-1.2298798877262762	-0.8148549615791589	1.4474827632458411	-0.28947027839517203	0.6917294889338494	1.693918040473377	0.01763033182048217	0.03090792344070656	-0.5829293401838661	0.047351552995184586	-0.8946746388447832	-0.7774117338513508	0.02699905517712591	0.08512766497945631
-0.2995414588434153	-0.5881873097235804	1.2749366486877318	0.08865309565104312	-0.19922255343425102	0.28966469247443866	1.2325712613992996	0.4554962019683476	-0.5593748251242696	-1.7698230986229793	-1.2351543388227006	-0.11616957815367521	-0.2327382026860841	0.488164902399734	0.4283092981936461	0.16598095364876658	-0.5002301568501009	0.6054529817280515	0.9606395789935791	-1.2060955974918839	-1.149686426995702	-1.0791862859673973	-0.5164157655503572	-1.1687464345335887	-0.8123636044974683	1.4416065059735872	-0.4027051206484386	0.67291457336004	1.6936223125251342	0.03628946794372867	0.047928641755304556	-0.6400640223452951	0.06706317144634663	-0.8775447109184287	-0.7837407367682557	-0.02946145867798356	0.02062272787848506
-0.22902200563197014	-0.6789400431621652	1.3825304824867635	-0.011390514819456087	-0.22348950744728305	0.3028314375488267	1.0119867138470453	0.4842793700765425	-0.6286120967881358	-1.659764502117819	-1.2506110900504888	-0.08842733968636787	-0.2754597493388115	0.3699647412335734	0.4175935086814208	0.12058078645201628	-0.6544579958004465	0.42416328955668253	0.9746629309838097	-1.0628654401960917	-1.061110380818951	-1.0857354945537276	-0.38038871453066336	-1.0326817904057548	-0.7941447941245126	1.4574383425049657	-0.5066037253474067	0.6877181390400332	1.5961471120497543	0.02174703427558202	0.10449550216129633	-0.7120608995123143	0.18787444147170698	-0.8275903208084712	-0.844219490808585	-0.07234202262296006	0.007102339274624664
-0.15512887251731428	-0.7424961405339683	1.4600200444323574	-0.06265161709056506	-0.19580407983673517	0.32982071271695473	0.7831777665917006	0.5198125720971488	-0.6931171468822405	-1.5307373028138265	-1.2734235901405937	-0.03654517505301247	-0.24469977389262804	0.26409521057774227	0.37742233095635724	0.12753119653253264	-0.7280807938124715	0.33572609023236977	0.9858382723377392	-0.8685936785774995	-1.0623151787693828	-1.107560949113399	-0.25874515740927634	-0.8233805533364903	-0.7495804492702705	1.4565270834046502	-0.5929678679722725	0.6283432718531327	1.4577748366825893	-0.016202555098447462	0.13093079191131482	-0.7360914769147167	0.2989578366337537	-0.8060516306524452	-0.8494754232256186	-0.18803201133048705	0.0008289287744667071
-0.0601348340354476	-0.7691623726288174	1.4698530518515593	-0.13118978264385342	-0.16289605862317783	0.33423097370190447	0.5788691249830531	0.5986985348909585	-0.8198477437031014	-1.3842872451651798	-1.3331861460618364	0.018712997808642724	-0.286118552345724	0.14416962483944878	0.3099328116698941	0.08662068574055524	-0.7767970000233257	0.2832935350877689	1.0066540535455293	-0.6374177107630209	-1.005323180230854	-1.1075435934554159	-0.09204436462766989	-0.6544815213048769	-0.6646043630676749	1.3846016531557424	-0.6398289590344804	0.5457157532653694	1.3677544406195787	-0.05157700156825766	0.13461095035066506	-0.8196238781096131	0.29425140736812916	-0.7495341744527045	-0.912203412709804	-0.24276806827767256	-0.06331222303121922
0.059750092957649124	-0.801632053240686	1.502921788733287	-0.14672446185711346	-0.2353096403154252	0.2842025396964866	0.33424553008737223	0.6563867500079896	-0.82252629774677	-1.256430112993573	-1.3748196846225462	0.052829809522099015	-0.27226137306680587	0.017237858431091067	0.31802526846557494	0.05629829501591329	-0.7904740083914127	0.2310488308979352	1.0456983429830633	-0.46653287865381526	-0.9542738633466463	-1.1711517736906076	0.09715459235398811	-0.5211877275629171	-0.6286097352934963	1.3406826174787192	-0.6478109585324089	0.48593038190740484	1.2600396156792992	-0.02811456598826419	0.13021749139674704	-0.8340544712723619	0.28947037785432217	-0.6792940214890334	-0.9652724218146693	-0.34486851431409116	-0.06141648868957887
0.14493103203346291	-0.7853909608519272	1.46327083980446	-0.09036064801121305	-0.27852100216686715	0.24736349604492508	0.1594676282585644	0.7156916779124747	-0.8349373241284777	-1.1742959438161662	-1.4141729410359374	0.055700004633400954	-0.2704456678765288	-0.15402043623533396	0.2736508728989044	-0.047086554081632606	-0.697804549869437	0.21266930949923407	1.0682162076139892	-0.24435489070831876	-0.8585883919673961	-1.1992804969537665	0.16375244024371277	-0.3590930982198096	-0.574992172627549	1.2833831270670146	-0.6779153612690046	0.4340910640829094	1.2023915220975858	0.04004731219845951	0.0949333632820863	-0.9386680945436507	0.3342742842408784	-0.539796183606764	-1.068270770060643	-0.42289429274864015	-0.10608966075628674
0.23121625848964386	-0.781540132529338	1.3624337879819286	-0.09892310512857215	-0.3127960302258557	0.2059012886580033	-0.009901242981962521	0.8438035281451777	-0.9435377636129182	-1.1525543413643897	-1.483492163308037	0.06216043761685066	-0.33139016435841245	-0.3034889546547756	0.233024420836133	-0.1539525865831004	-0.5746185784599878	0.14364318174458177	1.1326596389976114	0.006492354693797542	-0.78616688204053	-1.20104056485756	0.1846008236258113	-0.20751995624418856	-0.5499146982381774	1.2885645355410789	-0.6277129763784763	0.3814286219154055	1.1384030203918412	0.060278420012605374	0.07034926255482522	-0.9881571207018656	0.23898500058060854	-0.40689166857574427	-1.1511665092331318	-0.42573131227677613	-0.14250463322639967
0.31522709281045713	-0.7935962852893979	1.266721902532986	-0.08370731103780758	-0.32856051156110444	0.1887901813811666	-0.07306932076611608	0.9694775443132088	-0.9804281786278042	-1.1840858168620798	-1.5264807082381204	0.014152528977932293	-0.37217277099116824	-0.4051594291626418	0.2328139133889889	-0.21000797358034826	-0.4247411005220868	0.07278428777982107	1.1046727671733747	0.16427061682571326	-0.7064424668252871	-1.221371186804278	0.12087956881985043	-0.03940035889293336	-0.44468140617022234	1.2021063002885142	-0.5706715938537419	0.33927612101645094	1.0429869284037303	0.06026819001533993	0.05208319075381597	-1.0814766122037924	0.24875697047917286	-0.26706985750716633	-1.2419300906771469	-0.4394002587633293	-0.2125122970632664
0.3276144389628926	-0.7348626278024291	1.0484804047988556	-0.14054782239908478	-0.3259051208500174	0.15810397153133585	-0.06543952620686419	1.0145600138817572	-1.0299666559330272	-1.2335527295826547	-1.5533204808303438	-0.06577724310719864	-0.4154039399820144	-0.45107499931270406	0.1840748053211208	-0.2265718291991537	-0.24901758547996478	0.05736928847127622	1.0917171472074103	0.3117823534895933	-0.5746841876907757	-1.2235406440522838	0.14312728923653595	0.14031810140787343	-0.45664727816843964	1.1079056114150878	-0.5963839178793726	0.311902475609415	0.9436183175476398	0.04539819436068108	0.057194116832479214	-1.095937758780982	0.24237412973731645	-0.21995122871159914	-1.3414696606995906	-0.46926352512466823	-0.1930830275722756
0.3378498020598626	-0.6478259353590319	0.9011415293653172	-0.16429643175689282	-0.35977928649022556	0.166544906644577	-0.058947640547595014	1.053122018386801	-1.0475150373560276	-1.3356282124114327	-1.5602677920584636	-0.11858640535551038	-0.4378440278299057	-0.4529771118545387	0.10846619400695348	-0.27296503219632273	-0.14891736806940326	-0.014330234093369854	1.093862119129495	0.49464673625992794	-0.5033790877277114	-1.2062676806739316	0.08428479844982872	0.31844951801587007	-0.41276891361686296	1.1220384765072589	-0.6772813472525361	0.2689159059406682	0.8605414693459927	0.0348654649540145	0.09448949082769338	-1.1230813614597819	0.16560576105295904	-0.1963658236432856	-1.3348788840309915	-0.539042428030874	-0.19558608224811463
0.3426010624950912	-0.6439362152921373	0.7402879373453849	-0.16756023693157784	-0.3871680797368118	0.2050673112756222	0.0219955462122859	1.111859554805124	-1.0566979339743423	-1.46648252200524	-1.5952995460152446	-0.15311421470899314	-0.43376470033144565	-0.43783795259843783	0.06753526856696243	-0.32768896065640407	-0.055502859863239704	-0.10571845995962825	1.0585268468134843	0.55627330336022	-0.39307342474759693	-1.2085151362907591	0.015568989770459441	0.47610068985546655	-0.4325960064382003	1.066397453513065	-0.6230011035327446	0.2156531073007641	0.83133612731889	0.07394203376752592	0.17288044192625526	-1.1638355594398875	0.090840234627474	-0.2344652162363888	-1.387942644202017	-0.5540278228389932	-0.14316565894828082
0.3277136169442145	-0.5664328957739585	0.5908039031074603	-0.20937498932286513	-0.33766228838046375	0.28123266697934834	0.08451958827858061	1.1479981439429794	-1.0663164745925502	-1.5929616582468253	-1.630792002137613	-0.23392712044020864	-0.34305341683757007	-0.38588310135542725	-0.003565255465449657	-0.3136788725812768	0.06892670709901802	-0.16252182891751657	1.044312575852027	0.6419494389466538	-0.3311710808391498	-1.2267794140163182	-0.07933522320075764	0.6041383449923031	-0.42152368796743067	0.9989276012971796	-0.5975582017386085	0.13379088745413467	0.8608817626383074	0.056418200007462935	0.19516275557310553	-1.1901533324851925	-0.03550698141679594	-0.20715236612026106	-1.3740948800314612	-0.525378936768283	-0.12017001963505902
0.3687168723598641	-0.48015492578894114	0.4547523702771703	-0.2707002690589759	-0.3352203848845328	0.3528982850016697	0.11956695746785609	1.144581264272069	-1.0605202466223418	-1.7345339185375799	-1.6183394936030648	-0.2614582716284679	-0.22198342841529178	-0.3183046336899074	-0.05035306049434228	-0.3318251596276899	0.174155355641022	-0.29529941006304466	1.0315855691157112	0.6599249141163634	-0.2666492887011295	-1.2328947311530478	-0.14141451868507482	0.6043745104491116	-0.40215745007629156	0.945924982604416	-0.6131396389829913	0.09987750621077532	0.9281294848826681	0.08332347170417444	0.18941750939057406	-1.238706384584739	-0.10324734483616589	-0.20347091639968445	-1.465493488258312	-0.4747253375212105	-0.07452988721612754
0.409330907126322	-0.423267792545452	0.360405941171709	-0.3206639600815385	-0.30960212949234633	0.4472395401598499	0.13201976374933902	1.1089743684403246	-0.9755861867425575	-1.9010721521489309	-1.6049791308010364	-0.3440298254933763	-0.10163377325564919	-0.2702643510195941	-0.10659459060834711	-0.34945186176082743	0.2611965948329332	-0.3857702798306045	1.0349257264333953	0.6458998130525824	-0.1755735992879484	-1.2053552835245007	-0.2162111443858512	0.6351466034527029	-0.47704283960674754	0.95700756659851	-0.6036678630836088	0.0938212765759363	0.9538145187838982	0.0896281811299431	0.21517607220425053	-1.2340038210914601	-0.07499689221279354	-0.19841663451030206	-1.4857242251526788	-0.47852857735718934	-0.035596200770036654
0.4493208045965318	-0.3843639987709816	0.2159870103016428	-0.3952723443580087	-0.24701249868782355	0.5603213418228291	0.24859351612310637	1.0895082937918406	-0.9670640940992582	-1.9963244786596477	-1.5190272053448708	-0.38394356201581276	-0.014049129050622167	-0.22401359878464314	-0.1915431579310669	-0.39166530068119937	0.3393477437539051	-0.46052410526259113	1.0083424843584714	0.6157592457698927	-0.0808915030230138	-1.1540278647867097	-0.33643327270917195	0.6893288116553294	-0.5442017760048009	0.9615729571926996	-0.6432061164361744	0.09718724620081137	1.0151789052150106	0.09591716667102633	0.19102998752929856	-1.2934843462382015	-0.10007659049678508	-0.27472553354793344	-1.5099837206502262	-0.4284446141774322	-0.009273375277480917
0.45729534942470806	-0.366179152777979	0.11702469868348178	-0.49172371475068843	-0.2390277707661494	0.61444829298642	0.32472022711326937	1.098901097909019	-0.9577370448896667	-2.113539132460416	-1.4399054798520425	-0.3575128196285736	0.05423940815493833	-0.11321058264997834	-0.20087420252370083	-0.38870393895743194	0.3593363110057875	-0.47675053072540835	0.9402848208673603	0.520525548769081	-0.0448115932543081	-1.0873665180358072	-0.3967013897422191	0.6775889233456358	-0.5509902997710973	1.016382114937547	-0.670075797936162	0.12592453662054454	1.059865244995236	0.09959271628109008	0.28944066720911166	-1.2659803146911144	-0.10384798497750855	-0.32911742770686997	-1.5427599477709923	-0.43435299068041183	0.049016231009114876
0.4843659712837137	-0.3152028523104373	-0.069480749505229	-0.5362557701558812	-0.26109605514890416	0.6934329859839357	0.40557344179355237	1.0443967027160594	-0.8622909397065204	-2.184505393446316	-1.3563925658607503	-0.3358811893075966	0.1638306012184601	0.037112833245536395	-0.1876530278354009	-0.3772892893964719	0.3194894353832266	-0.45825215246672196	0.8394059669933615	0.43230845098496384	-0.03561747267251445	-1.056033940308795	-0.5151378691367702	0.705453846177771	-0.5853971791733659	1.0445432752949455	-0.7463814045301842	0.12751247772670887	1.1710224286833026	0.17724546811594763	0.35220662181122797	-1.2998809127346667	0.011922461138669904	-0.4062508901239054	-1.4977940812204735	-0.4385807892508101	0.07681549662120743
0.46481512493787613	-0.2738657479009052	-0.2572419377462932	-0.5698825950554708	-0.27664178860733313	0.7866289292185413	0.4392598751393784	1.0015609035018578	-0.828494060541939	-2.2545875393964354	-1.2686375140716248	-0.3149103165157388	0.2654046595820068	0.14506089984902484	-0.24547158151980178	-0.3954116629882304	0.21501598415551842	-0.3104571346884796	0.8152502242822163	0.3996467207155406	-0.05059630488997023	-1.0150030209003007	-0.577642194243202	0.7165494845797292	-0.6603751702357297	1.1486602873528842	-0.8377381689108798	0.1516610885720425	1.2493699482073768	0.3092551209759534	0.41271610237600653	-1.3435960028072291	0.039442038865326746	-0.5025119421135382	-1.4307708487997626	-0.44319124411070243	0.15285071708328296
0.48404002748943487	-0.2695561531081215	-0.34394851461183285	-0.552970020700181	-0.34651954008085256	0.9099810797459622	0.4504773928842458	0.9656271908755963	-0.7345831370073524	-2.3283446744922944	-1.1480463606466513	-0.2631283847101727	0.30760033990410207	0.21656059088637652	-0.23192117952117539	-0.4291597034456123	0.1417180496336536	-0.193955045685265	0.7482821587488286	0.3716361677770885	-0.08717654154970625	-1.0120464335166657	-0.6747436663500981	0.7048215848444134	-0.6393129324401772	1.170632132060021	-0.869141830769502	0.13656918250522646	1.3027448854353447	0.5181853862368991	0.46847599455585476	-1.3954454006698245	0.11433621227485435	-0.5408998750791014	-1.268336130938582	-0.46901026569340043	0.16311399988576453
0.43427424678424165	-0.286945173373041	-0.46662436725880063	-0.5338598762240021	-0.41927659515554705	1.0238284867528629	0.48059068025158347	0.8984602548645952	-0.6797756169721276	-2.3804131481564825	-1.0655604446971751	-0.18593296502803697	0.2854968758740542	0.2796571123874792	-0.172535602855355	-0.51982173046746	0.061109479084862306	-0.00725020161317973	0.6951136294270958	0.2898190507065692	-0.0552793194557253	-1.0303076484790508	-0.7432694866562619	0.6638712631320349	-0.6612271817819744	1.1443363962230875	-0.845490707717554	0.19947788872029112	1.3152224394003613	0.7058372571858749	0.4963403737271991	-1.5178875117671924	0.29161188130853377	-0.5601234530702102	-1.211026656232379	-0.4569548795812885	0.1399101806262657
0.3161609251602836	-0.280170431581629	-0.581044843423907	-0.5054743138701199	-0.5252293818126107	1.0747315482734778	0.4704727143193989	0.8072586391758098	-0.6039149537416244	-2.403225825876158	-0.9587881204793078	-0.16775944259642855	0.22315992898792197	0.32071366161539216	-0.165939669839604	-0.6240388151403838	-0.06750047028026182	0.13646726516344115	0.649588190284405	0.28587060448534785	-0.09945439619322426	-1.0354224629790534	-0.7152661517088342	0.6441904576473925	-0.656933728270728	1.1727937812374873	-0.8500214809716848	0.26453586405321144	1.3558802182672898	0.8617425418063707	0.4860064860517636	-1.5469411465703753	0.42359205995054633	-0.5510833162768388	-1.0977362254333232	-0.466916856440233	0.093776021621402
0.21428673586054972	-0.30654080753896845	-0.6216133965932127	-0.46797741768843404	-0.6193513229814169	1.0551385554903376	0.4583450835707927	0.7056331724500892	-0.4792866868085454	-2.4591011510417213	-0.8173209065667022	-0.07947427317882513	0.08484068637966123	0.36854131633045906	-0.1732105931033218	-0.711075621628215	-0.20150085469101708	0.23555693790532772	0.5869550188623739	0.2977362969917093	-0.194531550252721	-1.074289948573784	-0.6480530744319961	0.6409217030871696	-0.6903902175349446	1.1560217793532037	-0.850415496667815	0.33156615205247103	1.3985634360586157	1.0546864787481058	0.46946607372538585	-1.5652745897894838	0.5697229067519152	-0.6476719043723034	-0.934505419273291	-0.5707953892433312	0.07287930551623961
0.05192155065772293	-0.31151373695194423	-0.7003233091440051	-0.47023012716484464	-0.7337372372306961	1.0363526348989318	0.5316822772794982	0.6292324027803516	-0.3661496890003068	-2.4985275051822833	-0.7500638104164521	-0.0011927467601025809	-0.12065383116341286	0.3807787185996903	-0.1539016341380958	-0.8368925934102146	-0.3431473042291535	0.31840463876776337	0.5013934580676976	0.3463677789025277	-0.27539151325615474	-1.1147235270713103	-0.6457864259405404	0.7051873309473611	-0.7570146392110592	1.1617780709295826	-0.8650116401397685	0.4135648304448541	1.3744486966618454	1.2069198258316458	0.4515866402010216	-1.5981771941463818	0.6587313671037385	-0.6534690830368874	-0.6775606867114058	-0.6374140835438371	-0.05110384745815585
-0.12547292578026975	-0.2720122095783245	-0.7716172865014291	-0.4221059206162766	-0.8494306458947298	0.9564904373220251	0.6879218214092517	0.5145897713925128	-0.27972320083258984	-2.5350960246263465	-0.6724791460773412	0.0851169298298056	-0.322010301370223	0.43312526684256936	-0.1386661923065684	-0.8873393282232946	-0.47276539858536604	0.3478358516126919	0.4718470338950273	0.38965408306314603	-0.39924266284324306	-1.1653511044239209	-0.6889980791353166	0.7258936324634051	-0.8092592503327743	1.1262330653979356	-0.8670232073532806	0.5202137435538285	1.301766412304309	1.4273210754336332	0.4554547590550492	-1.6690007694877853	0.6846872401142374	-0.6987854917520586	-0.4236906180865054	-0.6793817539717273	-0.08451221998771205
-0.24902092392913708	-0.2797975304591091	-0.8439315245109279	-0.37626626207521097	-0.9570926693505515	0.8998130151540694	0.7783899369805004	0.40667384865082834	-0.15766650798930537	-2.612378149310975	-0.6745314000099277	0.17249124391736587	-0.49263368652386375	0.542231003931718	-0.12613070156533804	-0.9068134039202695	-0.5544539370541273	0.4282569227532522	0.4725249104679067	0.4054870551555549	-0.5071243267737329	-1.272269716605653	-0.6943141374642257	0.7553566771877518	-0.8679206008907716	1.0562391045560422	-0.8740020958315393	0.631991490133403	1.1813679980597047	1.54241643818545	0.4779988978558925	-1.7153395230950679	0.7570182255093195	-0.7235877600829342	-0.2062712859866672	-0.7560389827428154	-0.1394523764062749
-0.36627193453323026	-0.33840266027978305	-0.8805897688933284	-0.3157678948030421	-1.01591834455884	0.8773853716709429	0.9500136750706311	0.26591446030611404	-0.06752701403801295	-2.6160791187721366	-0.6936302147862554	0.26365856449863134	-0.6343050086954589	0.6052548721211597	-0.1118337209441977	-0.9495051948021533	-0.6794913749251535	0.4930220838861798	0.47641835205206223	0.4506562896611895	-0.6124750853338476	-1.4370946649142906	-0.7290027378387728	0.7669422569387698	-0.9001976450591659	0.9596247503736384	-0.8775134934645905	0.7264369559347833	1.0265199538211978	1.5998898384145475	0.41122174763581765	-1.730476394564264	0.82676214380934	-0.8335753663281089	-0.039139849044332826	-0.8334580981068299	-0.18785707667613352
-0.5061347106094802	-0.3992311065354579	-0.8821413215001449	-0.27971075834159376	-1.0638324509925159	0.8296576609360826	1.11759802797277	0.14705328790656613	0.028538609354555107	-2.6216261612122045	-0.7270291860679411	0.29393062185755997	-0.7691180733249128	0.6780320709062769	-0.10189876949790662	-1.0193582899851645	-0.7324090599277826	0.5425042443028887	0.4896967284258514	0.4507881574828419	-0.6809353974818985	-1.5814993544073297	-0.6787490955676043	0.7752301333875883	-0.9213224122384659	0.8564816796277555	-0.905282118720913	0.8077685180269463	0.7897694758352214	1.59257656492505	0.3493711972897164	-1.7662781502964684	0.8176337963972236	-0.894738210306526	0.09919068792570242	-0.925718809102405	-0.233463256755093
-0.6034993959818211	-0.4950485575411555	-0.92964692670768	-0.23621407773799463	-1.119038790976126	0.7347002119461246	1.2267793628448889	0.026722439585958303	0.12795031080623182	-2.5681723975218915	-0.750631461299052	0.3130243190983684	-0.8829984926117854	0.805741736526094	-0.05893194237321544	-1.0814208078218748	-0.7560132138541962	0.5214731762242077	0.5094239125047137	0.48527903024086416	-0.655037828022357	-1.7456451860282631	-0.64129720810989	0.7412829598620372	-0.9377421559490834	0.7413037598740051	-0.885263296051152	0.9054835719641499	0.677165117686029	1.539773373151239	0.2942621064717717	-1.790133774537337	0.8149793427867115	-0.9872049493846807	0.19979027340744437	-1.0277365043985338	-0.3042113879187497
-0.6975241203360614	-0.549961298185422	-0.9394145942213965	-0.1941537773457463	-1.1374711929620602	0.643792992768215	1.2531701743722992	-0.024943551308174806	0.19789280050538566	-2.489676845048632	-0.8080376998584204	0.4196882331964458	-0.9611873920332383	0.8896332333832568	-0.04144249650710362	-1.1175483554008923	-0.795515708633953	0.4334219268333987	0.4769372273894178	0.528574447115241	-0.6265815425042814	-1.8666233104665495	-0.5812518980257815	0.6691484999728392	-0.9909128757887136	0.7162687476586729	-0.9083586482552306	1.0068796304397316	0.5747781241720091	1.4002928543253443	0.2193221502527923	-1.7932688591254062	0.7916674841027918	-1.0513616276700626	0.26410116637288455	-1.0737922985804094	-0.35526514365185136
-0.7974486113915764	-0.5912805557403479	-0.9197495879372124	-0.161861947390902	-1.1491507226911897	0.5211937420979977	1.288099995904695	-0.02682325208823258	0.1926081163019838	-2.369648572107047	-0.8426812444903764	0.41677325938679405	-0.9601591912097771	0.9599929390127713	-0.05593117158622653	-1.116235483063631	-0.762572321504029	0.3700641188712129	0.46028387138302185	0.5695278838619893	-0.6327026594807995	-1.9340132885764643	-0.5036774520561278	0.6438798010536332	-1.070241601186919	0.7126894848511192	-0.9243176838750709	1.0154328586706647	0.5093324773374366	1.339839051744804	0.162650835244432	-1.762771226851314	0.7563226441437949	-1.1157038022065575	0.3325129436759718	-1.1313184258697961	-0.33755997169448165
-0.8686870642541453	-0.6907868871777894	-0.8781098061079711	-0.15749660018799605	-1.1419857015051265	0.41862937342867357	1.3115128505508569	-0.034905456846447844	0.18762611391934095	-2.216623533877928	-0.8606658084933165	0.3878774932395782	-0.9654310582478558	1.0340804921689097	-0.053135363365364174	-1.0870301703066751	-0.7259081444084969	0.322044860716944	0.47969910147790273	0.5736517307853513	-0.6146959280808334	-2.0086375133025514	-0.486044866312293	0.5863641189060247	-1.1128353649399831	0.7020481586687407	-0.9218360213197094	1.0326480658222952	0.3710201744514932	1.254273965358364	0.08836793030262358	-1.755264468445039	0.7704714244805475	-1.155869547851054	0.3433161916321033	-1.1613840889462383	-0.24789294398843192
-0.9255446283981854	-0.7986576718225654	-0.9155199636805577	-0.0960563282152882	-1.143650940042696	0.3744500109311373	1.3514522569171805	-0.031389129113648356	0.1144791497715055	-2.0732070947203214	-0.9679423402598453	0.4266426523828143	-0.8844081089648794	1.0537828695782545	-0.028020517913437987	-1.046856750320242	-0.6911000315566036	0.344853941999746	0.4763273962960268	0.5384299117727942	-0.5358311662374395	-2.0089591034357848	-0.45017921001501265	0.49177320298733795	-1.153362237442646	0.6622104321986744	-0.9048071872690973	1.0693383102894845	0.24265439494769409	1.125598596977425	0.02295157181871136	-1.7649974424429882	0.7795479755413617	-1.155117182687354	0.33154377514849337	-1.1456416829868985	-0.14564539071401958
-0.9980008207604772	-0.9089269070042324	-0.9009913799554443	0.01039579159665489	-1.109491072649948	0.34712356240109116	1.3233806652917186	-0.018368632270636977	0.01413938756473787	-1.9551889168222136	-0.9732580302468999	0.3652782943608949	-0.8095150717218569	1.0940371797177488	-0.03909017975179087	-0.9024012531529351	-0.6247786507862593	0.3627750229111822	0.4872490493075639	0.506487438608362	-0.4521628104723102	-2.0347445065947802	-0.37106512759951216	0.38954452476118806	-1.2043836768657106	0.6321362367830509	-0.7907902951280015	1.015286125765075	0.2016839734030062	1.0791348587312064	0.008259988593381654	-1.776184302568802	0.8237284003832859	-1.146128385600507	0.23136491190212088	-1.1369175412462442	-0.001596290305122494
-1.0235391509507574	-1.0646084265526448	-0.8843196185145897	0.03312556795952527	-1.0896507263059996	0.3391726562861775	1.2675093015351198	0.0009370767878784117	-0.08597521466690787	-1.855916857085937	-0.9627191778505851	0.3461049188017538	-0.6912460744412015	1.124568054980007	-0.013808482889148366	-0.8088131071570752	-0.6088645195702785	0.4375787490172157	0.4443151257867246	0.4921880930893113	-0.36126754760004853	-2.0280738084025614	-0.21541095642898775	0.3535355292575163	-1.1998760894307416	0.618023664395653	-0.6074706745218921	0.9641944615854723	0.20781621956879825	0.9380346534864261	-0.04382548581002726	-1.83028920166098	0.8716205220043968	-1.1545760116825166	0.09810728106380928	-1.1101775882560803	0.11973289757170828
-1.1032596011699052	-1.1466364352475957	-0.8456190518383648	0.08212183009600829	-1.0530470424494418	0.31528652687336967	1.204651476030256	0.02370069518678557	-0.21098795287826116	-1.755408036296613	-0.932352323678882	0.3286402686698302	-0.5831072918705111	1.1088944156331113	-0.01946297432096496	-0.7437724171482751	-0.5588428567388684	0.4847219338031259	0.36911741912896134	0.5191731484349318	-0.27340059653506565	-1.95512185236929	-0.07019800720076927	0.2885569832055785	-1.2084404212704252	0.5407259982858023	-0.4668447417547343	0.8760117706161135	0.22353926584496248	0.8559566069085894	-0.10179263973145058	-1.8318898963113486	0.9068936747130041	-1.0934981727919517	-0.029582859487138256	-1.0671325769800815	0.2354568747481649
-1.1545044081279943	-1.2128474322263039	-0.8523493502616628	0.1091911093122446	-1.002916762729407	0.29261266238028844	1.1047446188440817	0.01753861582420932	-0.2881281272538411	-1.6837172676466594	-0.8368117924360104	0.29481841524322466	-0.47894860246752635	1.1049332125887985	-0.03904802875449525	-0.5737765217250886	-0.46647329900141177	0.47872432516158875	0.33890968645139863	0.5254247492926163	-0.170929715488787	-1.8340845145096463	0.05770287908847984	0.24080357707495526	-1.2674790689679596	0.4538496736304493	-0.36524558007827235	0.7683753904289794	0.2264201720686047	0.826466429606568	-0.11871780378597645	-1.863139320069417	0.8781565764284167	-0.9559892575840208	-0.07182547149176297	-1.0006488138229777	0.37749230939508494
-1.2024387224681794	-1.3010019516089204	-0.8152894851812704	0.1625080201998832	-0.9319456544653677	0.25886562746135794	1.0163507273819476	0.049371816793583635	-0.4106860617329957	-1.6031773094469468	-0.6485290116753626	0.3037329382790027	-0.36855074151629036	1.0665697099730371	-0.0332871053118904	-0.4139427080493704	-0.4725287869675704	0.5166452992782948	0.3414150002539909	0.5090984595524861	-0.09152566524135693	-1.6528443806954904	0.1946526552809605	0.15758371754653136	-1.348117006897783	0.36334106333753313	-0.26552002921525664	0.6654309953304038	0.291834376465393	0.7918141072770567	-0.14533156333860234	-1.8553146033087042	0.9203194815032774	-0.8390075280956504	-0.17637208025565826	-0.9226803547706355	0.48584743788900575
-1.2432143082321256	-1.3166292031386053	-0.7360108200904516	0.20762152900250067	-0.8345325477113089	0.17747533756296038	0.956275007275927	0.0649487189739297	-0.48104256771573634	-1.4946556005593745	-0.4538914446146892	0.31829676600438184	-0.29552628552504323	1.0038894390349742	-0.052916320366021306	-0.2275221759315083	-0.46840727010777394	0.5740347389533978	0.3012573540534258	0.4853397871656983	-0.06240331706057489	-1.4774026701216962	0.32487409496866765	0.16148343290442774	-1.3996446908088145	0.26837066240545326	-0.20138393337859323	0.5207469663715891	0.31059099553470443	0.7576435925594908	-0.1400801299056164	-1.8407719387004522	0.9298582365485523	-0.6302904399384629	-0.2555016959401585	-0.8291282710361016	0.6070172129453119
-1.281147850414739	-1.3377132725569885	-0.6732312015304546	0.2766479980161601	-0.7636081158634861	0.13170588665096333	0.9567225967440273	0.03700522537541695	-0.5408712710589497	-1.3926000784559553	-0.235566043349296	0.20110886773400205	-0.20327895692822767	0.982294615840947	-0.06908697569191288	-0.06529328771194061	-0.4691093607171374	0.6491103119018982	0.34812986523993666	0.4039185781633819	-0.06350755846551617	-1.3301904477194746	0.382291421928581	0.14024828628785316	-1.409966048443151	0.20183880519971584	-0.08277004254803141	0.4100211073414643	0.3048968648477921	0.767523686029506	-0.14276805642684304	-1.8345611014660494	0.9086138561689399	-0.49642148186862417	-0.3346040979215267	-0.7502108138443171	0.7720364637044344
-1.2449918577659909	-1.3546755521723364	-0.6136121397547888	0.24210381432268296	-0.6871946139872847	0.0643649508750781	0.9546235870572148	0.030242739629138055	-0.5415790960064714	-1.325391218137093	-0.01572013136512569	0.1022667515983019	-0.11856104813182274	0.9296197132963911	-0.07955036420060344	0.17915288697657078	-0.4649291234462797	0.6566540453531708	0.3915037835590792	0.3672374938447473	-0.06529910219953936	-1.2019414664358807	0.43860513840155174	0.08966217747662195	-1.4312605281471036	0.0884295384523025	0.0428615084907126	0.27942929158843255	0.3144395704774162	0.7501106646101918	-0.1891185507122412	-1.7804917001167913	0.8752774344216719	-0.3515488255850074	-0.4225536182642397	-0.7024935481905981	0.8275662886757221
-1.2171270792141866	-1.3261781797468957	-0.6124036756814593	0.23040137545756387	-0.579393804711933	0.04542273145108081	0.9532465384254716	0.039691138553862325	-0.5258091114881761	-1.2595400400827603	0.14601178351848326	0.07371292209164312	-0.042545748568146725	0.8575549239869005	-0.13623340546550947	0.44787607186115774	-0.37650854963567537	0.661482153543028	0.3841014579766844	0.3516801369222132	-0.04844145223768172	-1.0756602696545179	0.43609578570872004	0.0924197860446425	-1.4937947435758914	0.012084612118702749	0.15469820589976577	0.14956560349437908	0.28903583960654994	0.6928855754628641	-0.15392111123710905	-1.7646509591165604	0.8507030724928841	-0.2291196165805895	-0.5177342852038591	-0.6771486303715364	0.924223247216824
-1.1839034325944608	-1.2445370423588056	-0.5836652834040785	0.21888662384388594	-0.4715729379683836	-0.01279726116786068	0.9273876543768337	0.05905777390935446	-0.4959781182490408	-1.1340486460218677	0.3611956993026526	-0.03556388985774126	-0.03317296488750358	0.8373413582837335	-0.19191636802973736	0.6892705582620307	-0.3227695567857639	0.6393407733533183	0.4335593927836852	0.3331706922633241	-0.04208360147969957	-1.012578476316771	0.3780100775379519	0.01838194489255086	-1.5521340731609385	-0.038225153798721136	0.19937940766845333	-0.06480402419242863	0.2907442158664756	0.7236234966906064	-0.14196560202839276	-1.6826230283331896	0.7536479870807838	-0.12060994863017493	-0.6359716342637072	-0.6605639589154849	0.9191480021981695
-1.1444309217361694	-1.1875307027361406	-0.5696364743143582	0.16085672990366368	-0.37526896998983644	-0.06931885782668876	0.8862967784148758	0.02716897813243362	-0.45027170537461514	-1.0746999654287555	0.4487355954375552	-0.11740080833624437	-0.011203404038991189	0.8324823373615848	-0.2690090667478414	0.9057343211172928	-0.269043068509796	0.6218166523671045	0.5080572372707991	0.2834479311504719	-0.09086912392284215	-0.9089661169809993	0.3195599391658883	0.008037365846978348	-1.536548119110866	-0.11969640259429233	0.250383085073831	-0.19832779427836406	0.23822974840333502	0.6979873508768625	-0.1411852885334685	-1.6760534103399927	0.671172768172279	-0.08592787278665136	-0.7049119388279241	-0.6738024961375736	0.9542005010457381
-1.0723212904627957	-1.097537593571518	-0.6048485239860523	0.12012386502838716	-0.2649043055163479	-0.1123272551969712	0.832133089054642	-0.000477881215342868	-0.4116219142590965	-0.9462058351385536	0.5019824774096427	-0.1955953278392832	0.02651032825937657	0.8047551065888513	-0.36450488890461946	1.1381433861231736	-0.18694630272459287	0.5542419657679379	0.5710801879942008	0.23762824179789893	-0.1418614698269315	-0.8736248927202024	0.24675681733712013	-0.07071444423049242	-1.6026132298122793	-0.21663733910300698	0.1818038641128553	-0.38545915359232685	0.15922871043031647	0.6992663531275594	-0.09428851693203844	-1.5312107021285009	0.6090615817037353	-0.018219356498802637	-0.8237101297390239	-0.7422667427764618	0.9054512675452087
-1.0107633577048123	-1.0757966386511035	-0.5947089521040161	0.06155999089715604	-0.213332030610075	-0.14101065713318256	0.7507962744465168	-0.007387509054780446	-0.467667341051199	-0.8219676726702986	0.5539105800755032	-0.2990886927114375	0.04681367255142428	0.8187654531732773	-0.46735183706838324	1.3423599086917812	-0.12460722819049141	0.5165484447109534	0.6425940831860719	0.184604685691724	-0.180028707808576	-0.8734104992980469	0.22113708339016275	-0.10528859418531089	-1.6450848711662283	-0.19798731250209314	0.1305421293344028	-0.5159069637297933	0.08416660015166358	0.7086376621039518	-0.03366136435149483	-1.4738681553267468	0.5619568321339459	0.0522038519758371	-0.8896993356523387	-0.7925067200907792	0.8768160758562089
-0.934375686649944	-0.9865684282448626	-0.5938904022957774	-0.00016957592970968106	-0.20552329573315306	-0.22543095967124013	0.6488107594309602	0.0005561471294243475	-0.46264884189728817	-0.7224369666391229	0.5584616883614049	-0.37861387456749995	0.0433649928182827	0.8601249890969898	-0.5569383607075116	1.4952654973434305	-0.084477333538762	0.45146454476004105	0.7018130033238662	0.16222125888249103	-0.20714667309854295	-0.9079809281601403	0.208335328576708	-0.14133897036977677	-1.6509687816157181	-0.20429446419939992	0.14510454730264985	-0.6534787610581614	0.06432679880871112	0.6831174815184671	-0.016130699246829684	-1.414137624647728	0.5588847446554079	0.01712073727725022	-0.9703194601237308	-0.843702679285359	0.8516433930371423
-0.8406141422246274	-0.8557300982341636	-0.6056715762684843	-0.09241682837371938	-0.1982947640135485	-0.28177779788236984	0.50361128690976	-0.015127902204455526	-0.4733315820205539	-0.6026400655631876	0.48523609886980335	-0.5073852935458001	-0.05298730244355443	0.8587415336908192	-0.656363325158533	1.670385785655673	0.031174997803177125	0.4168525072110335	0.7341743890254532	0.09167755869126519	-0.24041208370147066	-1.0013136333640709	0.14503471701317583	-0.2246912480767383	-1.6568275085489659	-0.2098947623901438	0.16405395333979406	-0.7566831773984257	0.03670896296559621	0.7305613419100927	0.02786719961921662	-1.3558046908185162	0.49902043964876386	-0.018744255902664986	-1.0083672722514128	-0.8987710568806522	0.8651934541539706
-0.7574574110907399	-0.7399533464558072	-0.6432753402313588	-0.14350114675626835	-0.20789786275978878	-0.27472713443483887	0.35772556100258235	-0.019202984059784378	-0.45184290103291797	-0.549333232811456	0.396078034771361	-0.5767038162663869	-0.12465472651963634	0.9339557219543874	-0.745747896309799	1.777178538808469	0.17048228508015037	0.40608209938199435	0.7405767996130181	0.06494458791481304	-0.2762300154602398	-1.0613126534754296	0.09414584240655963	-0.30449448213789065	-1.6490041028655664	-0.11290065248389096	0.1720047472018413	-0.8667736483859961	-0.03426391722812823	0.7600871726470295	0.048415532144997026	-1.30830389324123	0.5037264938502946	-0.08263427631344876	-1.1076832376923331	-0.9978034006289882	0.8732790350156847
-0.6588420083184829	-0.6867671127996491	-0.6518438187685827	-0.21746160981026583	-0.2307054135788948	-0.26360217685348347	0.17658418919301866	0.03350800506937378	-0.49293868065519497	-0.5216151185998356	0.2868681024880747	-0.6343032876549203	-0.20580790213449118	0.9695126495268769	-0.8247798775569631	1.8917587794998127	0.29324209085677805	0.4200003160312253	0.7837208427879448	0.12683387531426044	-0.3006981111234821	-1.1386571223602497	0.11414085033568659	-0.2490333744377397	-1.7051403360785795	-0.12315714976622631	0.16819837613209132	-0.962768379499647	-0.06539455749874173	0.8042492878048024	0.06966217696262321	-1.3222785939627681	0.49566911695267246	-0.15068320571548666	-1.2136189566084015	-1.0128189704681998	0.8214247082983105
-0.6481889251524002	-0.655208947972094	-0.6648631731442913	-0.21058679938999406	-0.21636245867359244	-0.24514441791646951	-0.0066096490544871435	-0.021316016422490904	-0.5314904518707373	-0.4973447393031988	0.20744587529698735	-0.6192559721306543	-0.33204863874144674	1.1184666929550637	-0.8462076741804353	1.9389419196696458	0.3786445284233344	0.4283866367059548	0.7866858851218215	0.1813225730307885	-0.33644369526866463	-1.192297192733625	0.1069984501580159	-0.21274429084035923	-1.7344444496389553	-0.0818973062048513	0.19467676275686804	-1.0199956233471543	-0.09231771305282369	0.7851532929094457	0.11491141303025162	-1.3359377451052812	0.5142674326553289	-0.26501953759363206	-1.2881520674716518	-0.9964307661359904	0.8950519034205848
-0.6633347383015805	-0.6108418189862233	-0.6320482407328086	-0.19880885518158775	-0.24109512471645975	-0.2459175129081496	-0.20112009328789004	-0.05610845709258305	-0.566606235520811	-0.5306247390483019	0.09751997700535749	-0.6375012093533706	-0.4478717078249602	1.3387669294925353	-0.839930175760176	1.997396110289068	0.4779645161505937	0.531628300781396	0.8126158035650659	0.23231924837489365	-0.40898193486197865	-1.2809370301107768	0.21236391444384597	-0.19891226624810188	-1.7050792851301133	-0.06505418490136025	0.15142150073809002	-1.0524218086374422	-0.08330470913839642	0.7796591528966298	0.09915097855520097	-1.3117820381590874	0.46708466975410784	-0.3779259323998958	-1.310226660611878	-0.9760585353186333	0.7895858012919535
-0.7023015880235781	-0.5837939445992395	-0.6547722279835358	-0.24726686827373062	-0.27892814868512555	-0.24206688731333476	-0.38726864923406457	-0.09642179537008347	-0.5768421701977324	-0.6122834194340105	-0.001402069418456868	-0.6416613882597151	-0.6101588516310873	1.5833861220920862	-0.7422575125290961	1.9616978210594567	0.5435727994999703	0.636987338026062	0.7314498719596004	0.24048935469829594	-0.49065243450877166	-1.3326141143108936	0.27809592797684984	-0.10178778859025725	-1.7322321500642424	-0.03274185064720445	0.17343572783279454	-1.0515671793924155	-0.0912032368164045	0.7675219557707125	0.10911704714329376	-1.3343807887452965	0.44213965698606394	-0.496231524954483	-1.3287704709233528	-0.9588413741278797	0.7947055622369643
-0.7252428067900087	-0.5640598703738857	-0.640321987309376	-0.26657933861089805	-0.28729958306328507	-0.2830270005940156	-0.5332581890792407	-0.11307761387939616	-0.5868855409576804	-0.7003819141327436	-0.0869113917226835	-0.6542299327160945	-0.7655236399786676	1.8738245530627786	-0.623902185667365	1.893838066220431	0.6067918268237698	0.785009619319809	0.6604972459074134	0.2981374226596679	-0.5302544562033076	-1.404014372428285	0.3547959385862392	-0.03966179021112942	-1.8439190171594024	0.021047652941273965	0.13438187452629183	-1.028105431837752	-0.06795913201178583	0.7614684496111268	0.09767947072748528	-1.3128618034321107	0.42048195597550003	-0.5933832226616168	-1.3471200706827993	-0.9382724258261608	0.7669014599909442
-0.802080491828104	-0.5396466843151502	-0.6378690393691739	-0.2730840038736163	-0.32793274245750736	-0.2625989167262251	-0.7089699189082486	-0.09626623513571922	-0.5846073024255263	-0.8271387946520372	-0.1651520436810598	-0.6479448910389903	-0.9358034976176463	2.168670435114602	-0.5119601474013451	1.828159999776662	0.6788195659981178	0.9779843333459182	0.5973407715684661	0.298315437872998	-0.6363731393261172	-1.4399936723502607	0.43034963756667005	0.0575183858430622	-1.9468723296646258	0.03794200789846475	0.17188043486791516	-0.9708217613000636	-0.03208071789940838	0.7472544367440774	0.10151090026411629	-1.3790440488867723	0.3731573163294457	-0.6734815811849166	-1.2889146433467629	-0.8927550385309511	0.7798952437939575
-0.8647857298051511	-0.49888922755535614	-0.6765569991176587	-0.29981729765239074	-0.3717297594247187	-0.26749363819815813	-0.8856890332381118	-0.07108893835295196	-0.542560608117579	-0.8664148060993909	-0.2509434976686243	-0.614268856252769	-1.129569194025294	2.453893803233875	-0.3839162697434718	1.7384463069687093	0.7710954265102135	1.2020134663413746	0.5121495718208212	0.3363650791895895	-0.719539707973152	-1.4101632778678197	0.4312214701654934	0.11887925543433467	-2.012966815439937	0.0712923085759995	0.2551198650312799	-0.8988535148652996	-0.04989040906585545	0.7169938522405881	0.12688466505397578	-1.3310414653577847	0.3525552457119545	-0.7997605668165476	-1.2806553786577308	-0.9126635753115562	0.7978720917263209
-0.934526521865543	-0.4951613947530479	-0.7215556266946794	-0.3304617504265682	-0.4009130408835341	-0.23408721055647383	-1.0449199327354868	-0.08758507524626935	-0.5939068728491328	-0.9045068700631991	-0.3155504239685679	-0.659161411518645	-1.2178892081617039	2.6916080515495953	-0.3103706215097417	1.6375850376379266	0.8349760700285556	1.4662919611444063	0.4603718137740983	0.3610963624307277	-0.8049283660913403	-1.377848063622594	0.46961895274550847	0.162771944542946	-2.1343187880338377	0.1593321268539188	0.27356809735674337	-0.8335490254296518	-0.165318761826822	0.71384579160063	0.14870670716320916	-1.2877581799723095	0.35654480247368514	-0.8678656332419491	-1.242445293721608	-0.9271699909143329	0.7781496755563031
-1.002788413884757	-0.5067941034162986	-0.7196339707092207	-0.34735689363075756	-0.43346065894892566	-0.21751624888006624	-1.1638732952193145	-0.07449597932132801	-0.5989207374924058	-0.9443611935279703	-0.36107265659427623	-0.6117244016894948	-1.2191607396027582	2.910588897841991	-0.27881054498682134	1.5229509206435456	0.8597311788434464	1.6560400007927498	0.33214280012525965	0.3538598777462638	-0.9146875501553643	-1.3228690144449609	0.5474073007848569	0.28287330531802907	-2.2219497931875205	0.2217774728124041	0.2868966709535491	-0.753791074415461	-0.25554371076331356	0.6136920976324598	0.20301106352102102	-1.226941709948553	0.36159691581207976	-0.9482852156120816	-1.207773528544878	-0.9226595484937394	0.7703500844722722
-1.1347345233833424	-0.5397918387326155	-0.6954257878656003	-0.42753136639631695	-0.48720549147394443	-0.19349554710976244	-1.2803752429526327	-0.03811366745777274	-0.670581665114897	-1.0175262323333987	-0.38854444287164314	-0.6090186318923198	-1.2230808101205566	3.0155474943568588	-0.18808995455789207	1.5168790340630127	0.9040446778286553	1.8628678697839849	0.2249773163252784	0.3142815977344577	-1.0203947147421704	-1.2901648292766805	0.5795564251361898	0.34355437308523973	-2.3743421865403196	0.23765598527769285	0.3251578476569036	-0.6899633184840813	-0.3077107467127023	0.5569306420648996	0.3145560790201256	-1.1754909010278836	0.3455441726136149	-1.0642731149891822	-1.1336899955943045	-0.88077686887395	0.7846747656491021
-1.2499276315884729	-0.5860136310370613	-0.6921764422901886	-0.48641005956724614	-0.514654667551592	-0.20892032353439957	-1.356880167584038	-0.08746143379731039	-0.7050765208918948	-1.0589546393843303	-0.4519652256316878	-0.598380328058261	-1.198282489683759	3.140720653777211	-0.192091972431203	1.4215964659063585	0.9042502776386542	2.1222597617883396	0.1147131251544145	0.27640485683503363	-1.1134908274192115	-1.2414107441573943	0.6499518737241555	0.37081240685287076	-2.4732967758220754	0.2470937207550751	0.3896969568995546	-0.6430292433703465	-0.35482506400056557	0.48498183359418273	0.39318225841104615	-1.0829068796548502	0.3918501894406935	-1.095044395701835	-1.0443687538751087	-0.9591206051688831	0.8763098696555716
-1.3233250376503498	-0.6423924131098505	-0.6554999178625655	-0.5741381082195538	-0.5909443047577103	-0.21569627375559527	-1.3802058617780883	-0.0286871118556975	-0.733617527060868	-1.1238015066794553	-0.5756236101888437	-0.5292832930908936	-1.138912453151977	3.1798750904632898	-0.24141160973830061	1.2972771630097237	0.9103698791213487	2.3185512468764267	0.02739185713087087	0.21043287060313576	-1.19898933443693	-1.20710626523088	0.7084104505923237	0.40203661335175056	-2.545435191594449	0.2161914310606432	0.3523524902933564	-0.5974517599330358	-0.4200115305806471	0.43760381144421767	0.5154010065151546	-1.047505614529371	0.41942216362120277	-1.0963823140647566	-0.9090015765270719	-0.9971520811478116	0.9710858513856024
-1.355596233656351	-0.6611504045864548	-0.6038345667978476	-0.645733181856098	-0.6160907457525308	-0.22101234591927268	-1.338942308632593	0.018507530723641745	-0.7991437143320275	-1.2234368986759452	-0.6335494162619318	-0.37710577621870717	-1.067398923673163	3.144799007742694	-0.283557953293856	1.1143964140980336	0.8818368679924549	2.4522252837117207	-0.08232331417447405	0.18891861646283678	-1.2187621363522956	-1.1704725549108015	0.7923403907933247	0.4323580116262525	-2.6747011211852385	0.17529996248828542	0.33358222395061654	-0.5704703975783599	-0.477802457118014	0.41475896458802197	0.6328201321904507	-1.0483098919618066	0.3889504564152197	-1.1061849717451953	-0.846255956008711	-1.0301547103073423	1.264588085269765
-1.3824728151791592	-0.7036749500355949	-0.5129236695806171	-0.7255353928243274	-0.6605175117450938	-0.25229160222730734	-1.2750053480561863	0.07384041131359653	-0.9121630728119257	-1.337699110216503	-0.72896548049116	-0.20931233129810628	-0.9092074501390446	3.1112624832930003	-0.37868791231930865	1.0117960091815863	0.883336255809442	2.568137637476204	-0.10905077350304779	0.21845510474270066	-1.3132023216670867	-1.1513664256809109	0.8858589305669213	0.42965434100218725	-2.7799319985514996	0.13630839840047604	0.3169604249132245	-0.49366191668214815	-0.5456534789958681	0.39882062884857605	0.7674877508700526	-1.0239256049067411	0.4291573272300653	-1.0607804410889505	-0.7813636561384166	-1.0516453938055652	1.421570565234336
-1.373722678994589	-0.7622032360746513	-0.4473346872233216	-0.8082308191374669	-0.6668242798928101	-0.26159008808762174	-1.1774210033141745	0.1311697680861472	-0.9885622082470839	-1.3761725259951467	-0.7777352568823475	-0.11060408851195487	-0.7458689248931123	3.0142255398772546	-0.46410848763851664	0.9308626976524721	0.850586660549221	2.6545167277896295	-0.17514452805538358	0.1991708890373475	-1.3532092245018843	-1.0841193765190995	0.918737290541278	0.44545140407171885	-2.834941636743483	0.07649198862314568	0.2592893808709932	-0.5193254807098986	-0.6343884241426164	0.37236445403181573	0.8996260056935181	-1.003861393164995	0.4717052230946873	-0.997658973279387	-0.754599880847677	-1.084729732732698	1.5423800318180303
-1.350342162026821	-0.8460811792400774	-0.36204323799655885	-0.9106245134075399	-0.7000561665680685	-0.30135297142920586	-1.0277315779745366	0.16556041789160897	-1.0468192524809314	-1.451116226213878	-0.8518753982443412	-0.006262607990453584	-0.63773613503858	2.9193804064519395	-0.5636424684109415	0.8550601243647368	0.8430139277236209	2.707249192429754	-0.28830906668138473	0.16347651616496595	-1.3633511651956323	-1.048335480887604	0.8895017132013769	0.44159140234433136	-2.835840315816977	0.07488539239752079	0.13326786386915077	-0.5073571446113914	-0.7217341000805312	0.40095780157357375	0.967691170858657	-0.9718212571833916	0.5188906614531086	-0.976468719820099	-0.6957030343370549	-1.1165827063844527	1.6527642134118157
-1.3405416186509154	-0.926086862700822	-0.24713901600418503	-0.9682506538636735	-0.6842952242233936	-0.3305885840737598	-0.8513002769738229	0.17313863467406682	-1.0724232823620619	-1.5817010856231264	-0.8731722269241315	0.12376414267794204	-0.4775375515942838	2.8186762006380897	-0.6784877469675081	0.8006080042803398	0.7243825470904446	2.698901665137989	-0.39160797897464233	0.13351091806315118	-1.3993269563497992	-1.061933230549677	0.8720568697929554	0.4101092759735961	-2.827187255080177	0.09376339994038126	0.004274251855032896	-0.5689417044968853	-0.7555350062260641	0.4556743312062917	1.0048362691134658	-0.9914976560837419	0.553916021817328	-0.8914136949860241	-0.5853123972253307	-1.1115807667325184	1.758963182238012
-1.3617785721061324	-0.9898690960137954	-0.07767930476277753	-1.0518608598718142	-0.6881852444027714	-0.33414500665253244	-0.6643157809198181	0.2697406633242543	-1.0771560446247304	-1.6853345050269328	-0.8838661307635707	0.2670773928280468	-0.3654208457459716	2.750647669110562	-0.7355678710241731	0.7493872785438143	0.65611596780148	2.6127094654219665	-0.489347940025923	0.06874122622443293	-1.4595380918231893	-1.097049852177738	0.9033113972918472	0.4008517437663427	-2.794932763314387	0.08542197241260407	-0.09634547028737832	-0.6135705142055358	-0.7088179166846914	0.5168480477425372	1.0065265239755048	-1.0491159442813893	0.5732893699626315	-0.7926752777207168	-0.4974926197600652	-1.1052822231244455	1.8372164552506298
-1.351684077570481	-1.057789450327968	0.04376459890547102	-1.1375749880308998	-0.7210863789319687	-0.34196041232472674	-0.5103710655174266	0.2989983164539491	-1.0845130406043086	-1.784947514736589	-0.9041381874834375	0.3465081961249826	-0.2492531406050643	2.716815036625948	-0.7467470442625926	0.754847596279056	0.6234098889229993	2.562074623443715	-0.5397013772758534	0.09748663449240107	-1.428397643467057	-1.0645189173129808	0.8623819827331987	0.3346313398377153	-2.7375665129512257	0.11878469830241933	-0.182967962997239	-0.6382536644913991	-0.6896155299631214	0.5343128001109863	1.0307202931891566	-1.0889653935388306	0.6058733131214037	-0.7531024804375415	-0.4220197074812235	-1.11365612367451	1.8659373579901188
-1.3022343269327803	-1.120914873921732	0.19029591056780104	-1.169116478078422	-0.7383499575446051	-0.3857901651183425	-0.36112760755310813	0.27081544950269243	-1.099339129789501	-1.850376674429531	-0.9242701655805619	0.43308809456434105	-0.13886434555775837	2.7126003305069295	-0.8026243945127247	0.6474438661981604	0.586038280360152	2.3473642423050327	-0.5845603732267912	0.13559427734363583	-1.436413405058125	-1.004364002556083	0.8626325877028067	0.30097055609240414	-2.658426829081319	0.08965537517055489	-0.2724857583837673	-0.651668874970621	-0.7042757236202956	0.5554774014904107	0.9827653877852945	-1.1045876966424524	0.6205472081932212	-0.6814075621832585	-0.2950007036861603	-1.1271505557017627	1.8463646641962046
-1.2944621279860358	-1.1656373485604667	0.29578356798400784	-1.256004540903462	-0.7707451120701407	-0.4325665884984932	-0.21947446240974622	0.3201368653064773	-1.104707824153433	-1.935622108927466	-0.9318330368450536	0.5319801441680388	-0.038713162157412224	2.668917781259375	-0.8030571526728778	0.6383746530051242	0.5868961382527174	2.0839305094294347	-0.6432465804812807	0.07486041351298363	-1.4341024851072919	-0.9360219134675842	0.7733414477768774	0.1563165949907552	-2.6097341416391444	0.13949295589198116	-0.39101041407684367	-0.6364912708680925	-0.7679326692167628	0.6201813764162971	0.9431386217869647	-1.1424802187215612	0.6363593065187052	-0.5760579233056269	-0.14146669714669718	-1.099102271341628	1.786534686621751
-1.2484184651633403	-1.175457438214848	0.3927783884294281	-1.2772216313016949	-0.8074482702563397	-0.46345512092717883	-0.14017000785884257	0.3129897757338625	-1.0782657878520303	-1.9533639094673643	-0.9707933414113272	0.5448883761066117	0.08379134641459222	2.6121851098543076	-0.7919235266713767	0.6495426861861939	0.5444843620413501	1.8916816233894576	-0.6950991939947275	0.0015813761781063417	-1.3986521544493653	-0.8536341966489187	0.7204534409917863	0.04820282728058931	-2.5443834295456984	0.16382995874748557	-0.46310416341574223	-0.633661002133119	-0.7945279691155598	0.6691123374103982	0.969514884559468	-1.1304201141199244	0.6250663767084945	-0.47552706294775043	0.03074018964145133	-1.0761741231526	1.6904518547064158
-1.1976709323693981	-1.2036580451089147	0.4771127016922998	-1.3028240791528216	-0.8936665933414882	-0.5249129244674576	-0.11924966098031446	0.2667431035432563	-1.0487932933211397	-1.8935445371272077	-1.031357286813884	0.48819096788360505	0.16901807632516083	2.555150225094013	-0.7797727120506327	0.6390976561814411	0.48706305662420063	1.6883744750370835	-0.7295719803394711	-0.1452792456651371	-1.4738372547166667	-0.7278225112528662	0.6435703783023718	-0.03823503044730218	-2.4994768121165705	0.1695888276058894	-0.5255546331239594	-0.6212325533984291	-0.8731032264563401	0.7175280096533543	1.0410790763604034	-1.139117061135233	0.6800509228298071	-0.3869844448805745	0.2535096523325186	-1.0921218510920683	1.4778067176816236
-1.1235028205659714	-1.2144245106457796	0.5638245914773866	-1.2614313207001682	-0.9278685460275471	-0.556881748097002	-0.12429935476174628	0.2757335029730076	-0.9628718799157998	-1.7533867157960938	-1.0390537229919288	0.4124790026619598	0.23116011725246408	2.419506186957766	-0.8099125069075926	0.6041942762289261	0.43722588560332143	1.4604880666920645	-0.7764077219463367	-0.26952652870788296	-1.4355217815634516	-0.6310929975051423	0.6071266975733984	-0.12636159947149145	-2.455160201987912	0.1620030727320583	-0.5848349436636051	-0.6528849876996151	-0.9169650274231614	0.7238844247690037	1.090048551342508	-1.1213457867963073	0.7048236561576061	-0.29859784060681527	0.4616799457858279	-1.107889293103406	1.3652959344226627
-1.0760869513875875	-1.2099593867671845	0.599741638558179	-1.1983040512518177	-1.0056282033993118	-0.5577792065087124	-0.1799621173866792	0.28701734605417917	-0.8953450130235006	-1.658051016982601	-0.9937606993722161	0.40522283036294515	0.2436267010154675	2.2513076956699054	-0.8245349522412262	0.5545353832016413	0.41594840677996947	1.2574392039252849	-0.7818676781661958	-0.3577032031029769	-1.444745549179559	-0.5493378433739422	0.5872191397862921	-0.25755933167773676	-2.408994978251799	0.14090517079446302	-0.6379617751566439	-0.5866294734232163	-0.9403909570042067	0.6925930228003275	1.13834060495324	-1.0659360920965264	0.6268680845962031	-0.2605455795475712	0.6986499279190126	-1.1462273948349708	1.2577320013722555
-1.0454535763309298	-1.2417260301383588	0.6519272955406097	-1.0711054732279113	-1.025287965575602	-0.5398857233879544	-0.21888217902137602	0.2945641131872255	-0.7998534317047277	-1.5000307974285643	-0.877486441382198	0.39600491846298164	0.2583130922095475	2.0473508215904723	-0.8092834599594715	0.523623691556562	0.3363737218354767	1.09482364804636	-0.7623243202284038	-0.39515569514057486	-1.4253809471023267	-0.46374062639797237	0.6082059187323213	-0.3857327982089337	-2.4174464341774358	0.127095958065879	-0.6897385683730197	-0.5954343882034754	-0.9410453891454938	0.6203084936045382	1.235079571186303	-1.0228384091954592	0.5528835666345872	-0.12768269737146093	0.8343719735709527	-1.1919010598021313	1.1584076657004712
-0.9824478730410127	-1.2233600632005184	0.6925170103386218	-0.9686950592822934	-1.0711858038661446	-0.5162900846502907	-0.23627733979798166	0.31393259001110607	-0.7270921940151298	-1.3980124712937168	-0.7487488735211449	0.37889947721647305	0.3187362333614218	1.8710440273861526	-0.8135302447233468	0.5015120328411778	0.29033913718078325	0.874270882343118	-0.757274486243031	-0.4698427355936893	-1.3809115018636704	-0.3559361099682613	0.6317182350552691	-0.43096850322419505	-2.486619664611371	0.048138386686440666	-0.6602776355205335	-0.5607943957684366	-0.9359481279822068	0.5607939689580996	1.3024397690572294	-1.0659028763513665	0.4604830266218546	-0.026311184387354324	0.9949492014170962	-1.2282876671647514	1.0062580980750666
-0.9334021627508626	-1.1764270036408973	0.6616271287781392	-0.8463477751588868	-1.074728620375714	-0.46225325056196087	-0.27213415491299264	0.3103486190061587	-0.6159980498748301	-1.2957935575160202	-0.6304790299006306	0.3859517186494149	0.32411880101334944	1.670178582244477	-0.8541624396985996	0.44487901753056586	0.29788689569018156	0.7446269599102111	-0.7279367131169774	-0.5847173767756176	-1.3328711377158284	-0.20438226762922626	0.5760482065894312	-0.5432093435755849	-2.548409830717817	-0.052708637763234575	-0.6863475771515029	-0.5072409996741019	-0.938559003854777	0.5076289510217512	1.4410351122642335	-1.0798695900807471	0.3384831409780309	0.08974829600679468	1.1600814675071667	-1.2594259274162931	0.8753795712461658
-0.9639282985617065	-1.1582207868920595	0.5781359308227019	-0.7009506307138047	-1.054958097359303	-0.3692124284197978	-0.30654750210384546	0.3191694367351011	-0.484757012128657	-1.1998834486343708	-0.4476390193672515	0.4070141720043484	0.26954556059263146	1.4721279950306245	-0.9491014963919298	0.3068289759595462	0.2818914324960523	0.6001233774503506	-0.6786894092570357	-0.652657480726826	-1.3194721163082264	-0.15573141804731291	0.563716838149498	-0.5748362432138355	-2.6034240249507308	-0.12233939174479809	-0.718832109587397	-0.47850688325569146	-0.9574849986423304	0.5157010503454404	1.5239203311351768	-1.1114749040671152	0.22336046805760187	0.20658798844589735	1.296714472356194	-1.2869919383537163	0.7797651155823484
-0.9576022416086145	-1.1259289685636777	0.49356965008942016	-0.6023367392647707	-1.0383688399235682	-0.2514452813114432	-0.2764336740389135	0.36594486465129344	-0.34146279980857885	-1.1202303505603721	-0.24459957077678599	0.4880851390637126	0.23391006823301302	1.270705775203497	-0.9920596699376694	0.19239634757815277	0.2166550586290485	0.5582749966240022	-0.6268805276105017	-0.7787577541539253	-1.2665798158729944	-0.10544891201226798	0.5531886284847181	-0.6641012290534799	-2.656888140158146	-0.1930714861582345	-0.7244226527074243	-0.4485160974247182	-0.9571206638202174	0.4951978624929142	1.6246842427997854	-1.1490997224535482	0.0894634493533374	0.35952392437470204	1.339994758204292	-1.3035354979770126	0.6454084635247836
-0.9417495614185052	-1.0343070137337982	0.411263431301923	-0.4481967163949953	-0.9858846532299774	-0.11439530750184512	-0.19977227152387897	0.43903269238731985	-0.1613006015740516	-1.0304447333936573	-0.02769208689077276	0.5430573674904129	0.23499644011074708	1.0960456876414768	-1.0067977656467806	0.14034626298381359	0.12541544066508714	0.5060270322736454	-0.5688006920629165	-0.8523901312534619	-1.2592974865114157	-0.04876798743114079	0.5457098907537313	-0.6326509658069551	-2.6738514195517444	-0.27682447055246284	-0.7509969497013655	-0.4152720777936255	-0.9505809108690659	0.4700367169225667	1.7957767148693335	-1.2008829423811294	-0.028067385089588892	0.4373946165610807	1.3070166490128121	-1.2898974380725043	0.503778467338968
-0.9269819762851202	-0.9658302619397089	0.3436993936152427	-0.3399949803651146	-0.9279636205310713	0.02325235319207768	-0.11448827040005179	0.5487916619192277	-0.0231890949128974	-1.0039715370737383	0.2620169856366312	0.628659043464023	0.22423084382872577	0.9793628308536974	-1.036871219963013	0.029829308903746653	0.05936758380731964	0.5189507887641888	-0.4589368324100656	-0.8919822072539244	-1.2461830987578828	-0.052737736872620025	0.5037533763249169	-0.6072420454951206	-2.70206812004309	-0.3367626908170125	-0.7826131967727836	-0.39445615423040836	-1.0018790253994467	0.46892558766403186	1.8132291402939977	-1.2347622417789295	-0.15797558465817207	0.5116203298566536	1.2407296132099739	-1.3049296107672526	0.37480065605504354
-0.9004245068385023	-0.9399652058401845	0.3116050371735655	-0.25964093116944176	-0.8410096656485393	0.1539757556459927	0.046425171869530615	0.632892172131735	0.11229754078613552	-0.939156767723027	0.5702393166164532	0.7017042816949386	0.21186049474569885	0.9030671868529744	-1.1028538881286534	-0.07473789478968636	0.006632126555873086	0.500503081992696	-0.37707265954145713	-0.8686361707302327	-1.147237227966909	-0.09293578581932843	0.47726241753053733	-0.5890888137534642	-2.7005942408021504	-0.3618738278045356	-0.7572315099495255	-0.37500117190098414	-0.9705827783915095	0.4413206346728762	1.822686188005396	-1.3047126994221623	-0.23630674540272828	0.5867632845209771	1.1777619224138258	-1.247312866146498	0.22585952730188352
-0.8809903208324334	-0.8950658540946499	0.211280997260554	-0.21657024655447285	-0.7178402350457189	0.272790154121228	0.1856917859736324	0.6364830354897936	0.267717013630988	-0.9323083565775969	0.854800332801928	0.7810902309628616	0.20211783096524155	0.8657543182823477	-1.1400185521542465	-0.14309225563638303	-0.022133966580346894	0.5630562621198374	-0.25922028235381706	-0.9003961357834648	-1.0812006714973057	-0.07685837204581195	0.4642560090382963	-0.5385903137549973	-2.6412253826480927	-0.4090313065143178	-0.7509926608354226	-0.3910504508111976	-1.0047857091683392	0.43601525705404676	1.800341930753905	-1.3781638316400173	-0.38062403229103686	0.6410038247363634	1.0649654297477846	-1.1804822087236504	0.09828418240521072
-0.8089015267063673	-0.8794983952116082	0.18919888273074265	-0.19658276378438228	-0.5803479357003125	0.3511205470357479	0.36173546086939207	0.6309358311911177	0.3720055526947667	-0.8245897531611508	1.0894593679884343	0.8896066336775942	0.26602016092187386	0.837404578875517	-1.1654390591721808	-0.19020436574288366	-0.07641469658491677	0.5138646982594848	-0.1462563011154819	-0.9898937729194227	-0.9923876702925657	-0.06168312579272737	0.4106040455283192	-0.4729286317784318	-2.619432699868417	-0.4652218874237846	-0.7040401418416586	-0.42602089205060645	-1.0045869810835506	0.42945909176956987	1.795410631869564	-1.4464456418107214	-0.4306588325671862	0.7126142989924833	0.9969582106556057	-1.1386878141293295	-0.0192279866505423
-0.6675299099126405	-0.8252992786682849	0.19284084405576013	-0.21878062323535413	-0.40269692168888155	0.37729719078164886	0.5187765351121089	0.6226152351966339	0.4452041723257462	-0.7142176281702457	1.2841319716423731	0.9407258278337579	0.3237964203232684	0.9033247601412189	-1.1958787726826687	-0.2019340336347227	-0.07820974733174337	0.4434337066814648	-0.09817713851652597	-1.0698219183472266	-0.9036607339859476	-0.06369406462807461	0.36915335202218813	-0.4058023574550475	-2.4866631292418475	-0.461522809487884	-0.622688627195952	-0.4446287686936953	-1.0342659926428623	0.4264576610904154	1.7664746815779662	-1.5162083417494403	-0.46140558677501115	0.6986461815986753	0.9446697314713427	-1.0251323201539855	-0.12936167669730952
-0.5916617669975313	-0.8249499198583676	0.14127895984799085	-0.22224079566325422	-0.20639891851983078	0.381783554754976	0.6600189663632643	0.6164972896931074	0.5463436772743396	-0.5481063540821631	1.3664356779496365	0.9787357432735142	0.345827016876086	0.9561712934151556	-1.186398016302602	-0.27749628854151764	-0.05784686721140865	0.47999396814095235	-0.021500359199738275	-1.145297678137084	-0.8432602114873863	-0.06798759918306142	0.2462558452136717	-0.3668297958235246	-2.3682288452596856	-0.4613607120132448	-0.6156761277534339	-0.4828953515288812	-1.0264367913714436	0.3867597146652292	1.800156400861832	-1.544837144636467	-0.47259874953636993	0.6693819877901138	0.8492544506479444	-0.9127653798051026	-0.17815156139746854
-0.47246670510570843	-0.8414965685858651	0.09216915010043022	-0.21609630600687285	-0.014846271292491175	0.3292298008547672	0.7935502929510208	0.5803759928203116	0.5977499589186439	-0.345640873642523	1.5178788842913344	0.9854705197698275	0.381874521642319	1.0237637015620442	-1.1197165644084912	-0.3254366920548815	-0.06238973132130963	0.47108441697489767	-0.002061581343882546	-1.1337358273680056	-0.7776384922516568	-0.11503822647121516	0.2094399828106245	-0.29000679839305554	-2.277991898594916	-0.4813482123379571	-0.5580941699474073	-0.4874869558867204	-0.972423982675922	0.29638855030426675	1.8170918194069619	-1.5456149255393667	-0.4888801568104588	0.6137862757038756	0.7500991295000948	-0.757785893036323	-0.21103372991265176
-0.32305572766021623	-0.8514818647924416	0.10184451689319554	-0.20979414447403086	0.14299378912643337	0.2645057869852931	0.8820838141597624	0.567897036754842	0.5656919867660474	-0.16625385445127913	1.5856611421958866	0.9721598068607488	0.4976295525436738	1.126926418108429	-1.0160033276017075	-0.34603075795213806	-0.08616189006196931	0.49884278838326346	-0.022929405649014543	-1.2128263138709723	-0.7716906113040051	-0.12184642231150984	0.17285040210909916	-0.2279154415552775	-2.1904077067617918	-0.5106038901121872	-0.5215375056545761	-0.48521868523038425	-0.9374985496781871	0.1799662558701209	1.819942475203458	-1.5612994764707506	-0.4934993211636801	0.5944516440361132	0.5745763969944819	-0.5550891010832156	-0.21542434574879712
-0.20250476922359023	-0.886353330385375	0.08104488711244222	-0.18170204799974835	0.3223973686590532	0.19686173857521477	0.9409759472330805	0.5634689804849792	0.5543284853063352	0.04249994074884832	1.6204489950061802	0.9234014972038247	0.5867849392391647	1.2590634279780457	-0.9973466149707104	-0.28364540847758296	-0.05590325933961212	0.525402785437646	-0.07866762817343909	-1.19774464568333	-0.7673364796972654	-0.1448736030484171	0.12350468758526523	-0.18258231459437738	-2.078255633717345	-0.531288613047481	-0.5374913233662956	-0.46814208789207107	-0.8995540487532656	0.1387583113300617	1.79062088199209	-1.5876336038333303	-0.4042043118444827	0.4948643962623621	0.47902964922075286	-0.31036670000714467	-0.22592520904827307
-0.10451229048656127	-0.9399223051845891	0.0582462488395993	-0.14576114885711888	0.4106419073203006	0.18137700784510125	0.914626672094822	0.517469275511995	0.5213078480525557	0.2041111300889366	1.6383631470709967	0.874893931039221	0.6011699824207671	1.4496940159113847	-1.018107283195369	-0.3224186483405754	-0.04105955216265252	0.5745059585117354	-0.12073398542901918	-1.2105157713366284	-0.7005310915542164	-0.16577788053756018	0.11259528567126961	-0.1520881815351951	-1.9612752962970537	-0.5333976707505601	-0.5275111195902854	-0.5025945791378644	-0.8058647210835002	0.05231246006795289	1.7417005961579168	-1.5482444208461374	-0.34011435973143544	0.44272310298137496	0.4196527675223842	-0.11550886723410647	-0.1991148124947983
-0.007144022330001862	-0.976411734029526	0.016536138363467852	-0.1244762904122606	0.5035985641063829	0.11591581588211963	0.8877307516892887	0.39551592693185633	0.5077792287411584	0.38156712557178907	1.6355999019391654	0.7867900932888099	0.5334228750467734	1.6010103196974583	-1.0348677752393405	-0.28487854956875425	-0.014901750602924577	0.5603121546808335	-0.19190286665095008	-1.2797581810799212	-0.6833811671895591	-0.14782304398464718	0.07366695866517468	-0.12621426060176713	-1.8402987984263173	-0.5870634648019083	-0.5103327479289004	-0.5083981817785415	-0.7077518661424981	-0.01008448628945232	1.722992979417255	-1.553617891680596	-0.30945787094876015	0.38706599365594213	0.38003744878603984	0.07397214395049195	-0.2410084358846864
0.07891323319489414	-0.9856826255720913	-0.09825885360499027	-0.09937354741727547	0.5328019317279147	0.047410318767026685	0.8014693087078151	0.3309142344295647	0.5030624555401875	0.4851859371756027	1.6025629109304411	0.7348694024021285	0.561216455995125	1.7284970393707102	-1.0215167216148129	-0.25229398154875876	-0.01661088320010329	0.610127407467222	-0.20806142160394017	-1.4018842832725447	-0.6565949610634293	-0.12218384999311513	-0.0474585696575319	-0.1339369597123194	-1.7122211868210608	-0.5958064193043111	-0.5716385867679324	-0.4765008791530918	-0.6256127518145059	-0.06733546617060004	1.6651464257126385	-1.4672244991840317	-0.28162323938362743	0.371000032051958	0.2675456634587312	0.20645835875345972	-0.2664993145374807
0.12628193176196487	-0.9898734156346556	-0.10622518024862607	-0.12178749978122641	0.5400103485902853	-0.025764560727586767	0.7296811379075181	0.3241484077334948	0.45220912894627885	0.5645183499222522	1.5855662917500288	0.6795002889970257	0.5384010002121105	1.864043595892713	-0.9840910521185376	-0.21066669454934991	0.0147246966964247	0.5671952507201455	-0.25912990751362647	-1.428320037432302	-0.627958359627698	-0.10776078774784792	-0.1340308808365839	-0.1393293353416641	-1.619339800099344	-0.6164572306340315	-0.6154802271200182	-0.4113117117655019	-0.5165764764796158	-0.12376893034435568	1.6637226024236202	-1.4584816586582334	-0.17147596669235335	0.34238492082263117	0.21594339489163222	0.3263524803738127	-0.29971807212284496
0.07744434866414504	-0.9491961598354987	-0.1727603125327823	-0.07920921850451454	0.5009517243617101	-0.09641040798651149	0.6683090412507403	0.3230648351201725	0.4393262514503262	0.5639261948084666	1.5342657506055264	0.6391122921438352	0.4608217114881027	2.0638083128361293	-1.011305328145154	-0.20773895372222556	0.021758571786433242	0.6127833515730233	-0.34643187694714495	-1.4593908376428266	-0.6214484018839623	-0.11750188560323441	-0.1743863006195779	-0.12827359973904112	-1.521354736327547	-0.5769868346755322	-0.7076440109878903	-0.35383736603724525	-0.4285376506873435	-0.12951288436446776	1.6829841468395572	-1.4539507521075026	-0.029968684996235683	0.3158754810046403	0.14526663534317388	0.5031362601342709	-0.2711833633287056
-0.045681532362249734	-0.9243306033767545	-0.29879969350068947	-0.06539245215845586	0.3830608703668419	-0.1148338277702333	0.6072301108292896	0.28648579305041977	0.44322213695468965	0.5429713547388302	1.4906416109020366	0.6173567966899556	0.37179283366485144	2.2224056893391166	-1.0958608030101311	-0.24348530662802706	0.006356466300117903	0.6815960272674083	-0.4168034130980757	-1.5017301810807173	-0.6581514303649255	-0.09641057537628735	-0.2827638997639104	-0.10279806835418157	-1.4852697987100485	-0.6009908255643086	-0.7858725439904001	-0.3439309552424196	-0.3492188762017491	-0.13885653445936366	1.630974551037049	-1.4245685096270067	0.0839219023773012	0.28069277288629224	0.078967298192827	0.6056351747035517	-0.25235527355055803
-0.1012619642154533	-0.8811429582341702	-0.38402126432798134	-0.04939839274483032	0.26005842273006946	-0.09703315317188609	0.49498649187920163	0.21701619640026815	0.47150626571636806	0.5182184866711708	1.489178204023112	0.6023670709194228	0.28915646080108204	2.3418303335461705	-1.1445187181774081	-0.2614971811179273	0.025944898796411008	0.6846769168701746	-0.45104820629188075	-1.5070994478709074	-0.6945632984193398	-0.12269544374443186	-0.3133818869406411	-0.07990568458712002	-1.4000596459046604	-0.5990296495908123	-0.8988358132158982	-0.29905057654004785	-0.26065205044627054	-0.1517179143546585	1.607046634700562	-1.4191788112529282	0.22383018582606845	0.2166804208961096	-0.0208379365217522	0.6680310776440611	-0.15220116673701983
-0.15318438966694164	-0.8605050980723578	-0.42541377027455807	-0.048852948903939285	0.141520507350556	-0.09068133789810663	0.42700047411624675	0.1818168438296454	0.47467318131842823	0.47161470274910605	1.4301754195304122	0.599251609931147	0.22241011507400615	2.4136706200524154	-1.235836373472883	-0.23205376019883342	0.01943032925766667	0.7309491459815691	-0.484377726322625	-1.5020437955054564	-0.691006318041212	-0.1295686926745345	-0.4396751386504997	-0.042683596691434435	-1.3812942245210973	-0.5275636537742072	-1.025748498018316	-0.35189875656272973	-0.22828717171526694	-0.08199783076965114	1.5685841931946063	-1.4113731111402088	0.4366499288651724	0.20368277825527664	-0.06584404489836619	0.6805488532828483	-0.10914421766136675
-0.14502199294803514	-0.8415900088055235	-0.4757069473042977	-0.036689740682433324	0.08904247084869304	-0.10215061509760467	0.41554307047693956	0.16212903008046414	0.5005421362414703	0.4393785234504398	1.2965762804526606	0.6020009638975875	0.10537495878150398	2.4904643564349014	-1.374874661012463	-0.13297008923300724	0.002002297023743357	0.7469574186875529	-0.50445032687866	-1.3945793897758854	-0.6070643909482503	-0.16008218543680602	-0.5204492636342646	0.08242297024044834	-1.35336216268687	-0.4963695886254258	-1.1232815093422717	-0.3523519686849238	-0.22118047266475277	0.02535992830980242	1.4969761362476348	-1.40211796211749	0.679686960633553	0.1488935484332234	0.03694295973717932	0.5752884226475123	-0.16432497192653212
-0.1691459783546011	-0.8102857922148511	-0.4994353464979401	-0.04861017565764213	0.04761590802718021	-0.06145454206318166	0.39976097283174705	0.13382890543732967	0.5141793768959262	0.40719038322557444	1.1712174112950253	0.5462323827484961	0.011942806541514415	2.5488098499545626	-1.4930591164247413	-0.14053999984922153	-0.09968589678242964	0.7169001286594606	-0.474512741825739	-1.38960966090924	-0.49574741010358336	-0.16684481757028766	-0.5752406949639296	0.2520908494096615	-1.358675531520765	-0.4526438287532059	-1.2085005120337466	-0.36968248612904897	-0.17014241781774203	0.07708481522371184	1.5202429504359454	-1.421016706892594	0.8937600428515082	0.13502369187116395	0.09974901163458845	0.39882760795783606	-0.18086650329447898
-0.15738930807961177	-0.7972104514368263	-0.47964337044152155	-0.033278055313614816	0.0486215456756669	-0.07480968843806275	0.44557918948369907	0.13270133049841443	0.4907403393484847	0.4087433198153704	1.0814173645360072	0.5206156527433443	-0.03899473201143784	2.525090680559503	-1.6049917481961795	-0.12566263470080574	-0.13685996326444833	0.7342402527566423	-0.48206377751278573	-1.3030008048018014	-0.41988370249562024	-0.17636276250084051	-0.6619614031810792	0.4172121799764577	-1.3945980918395087	-0.46111710460345	-1.2713343070897498	-0.3519964805367848	-0.10873943702202479	0.15843160644146811	1.5145645551989284	-1.4262509758637463	1.0802691647584168	0.1707529714826042	0.10825524539012861	0.28669258051167756	-0.2451386263947489
-0.17405572813535045	-0.8013089380220639	-0.4591272164359432	0.058223303945292	0.007930423354748927	-0.06820636206855053	0.46028400124311963	0.13915655409068442	0.4847185651939336	0.44975692416987345	0.9786880018582922	0.49183901665878904	-0.06318414419370907	2.478497928631988	-1.7070845925417644	-0.09359317670009457	-0.2010030867299685	0.7355535161783482	-0.5127730124452503	-1.2035181463637614	-0.3614049273108864	-0.1817484273574996	-0.64220710444329	0.6095090312333845	-1.4709812000950735	-0.3529143951767947	-1.3657975339801272	-0.3420535099489451	-0.03440247752995735	0.25841303230753876	1.458685451672333	-1.3700932930095884	1.3117449708684272	0.152513727159784	0.09872156648269861	0.16990282392419753	-0.20714136323423107
-0.20225982078072152	-0.7922531939114632	-0.4193964836644211	0.13945565192687573	0.03127972667682993	-0.035644306363757636	0.4923729523075332	0.16061266855130074	0.4577858886997421	0.4614725758416312	0.8857758926134981	0.5105582559357009	-0.17702017786860416	2.4564913015832133	-1.8252194707768166	-0.05063016935971838	-0.22292237413119906	0.7530116757772437	-0.5614569258436055	-1.089835899969538	-0.3521954300956235	-0.16306649082716002	-0.6144603330716121	0.8601586721642516	-1.6161143509227653	-0.34486378001376977	-1.3996197598856681	-0.40202779316341053	0.030866792418787103	0.3960681912510096	1.464598565949353	-1.3488402872129934	1.50443202350082	0.1266752664461326	0.1504696746576813	0.055421878875160466	-0.1574301992517412
-0.21646249855514443	-0.7971959011349823	-0.43322834552800293	0.3590677720189118	0.04466810104630137	0.02083617611964264	0.5706426814430586	0.15442244979796502	0.4170113675616964	0.4957822784278096	0.7989092410718357	0.5680473894260896	-0.22254494372408934	2.397948402706939	-1.9346582923113007	-0.05600087083172182	-0.265637116315126	0.7846429536148871	-0.5965366278239462	-1.103394551930203	-0.35877707171337203	-0.18792192678531744	-0.6123410246592931	1.0951288184512447	-1.7413563851639478	-0.27766861180302677	-1.4245702693256939	-0.43903770658603314	0.057330109458514245	0.49339019671687173	1.4569203135662694	-1.2651719803737769	1.659194770378115	0.19202996940777775	0.15263675755756137	-0.04690953132938029	-0.1298250288040817
-0.16324843867942634	-0.8557306211356366	-0.4104035028553584	0.48044085045157586	0.1379707563324301	0.08721515156074182	0.6134348948255821	0.19593107643770533	0.3622183207169813	0.5295625708129211	0.7069342155176332	0.5621877400025452	-0.2244680348756894	2.296112270508059	-1.9815274882722496	-0.07464827497494622	-0.35161111276166285	0.8156860631126535	-0.6347427231456393	-1.0816052664429157	-0.3639680682999143	-0.23287439795214798	-0.5515236060543132	1.333323110924566	-1.8617514752614706	-0.2520710467451653	-1.4257297903229293	-0.49680123910146534	0.02985469540949816	0.6025809414470821	1.4043060037399875	-1.2004426068257548	1.8239498248067232	0.258658303881251	0.13679764210027962	-0.12854092291155414	-0.13436350622198115
-0.05799495101941153	-0.8871178956993397	-0.34200236516676574	0.5944096294624004	0.23732039872847896	0.12397011069099892	0.6551909153394575	0.2521955646544248	0.2500400013652539	0.5101890986216577	0.6733788377864547	0.5657838106203078	-0.18952232280440856	2.1422974763169687	-1.995315429012972	-0.11261751371273514	-0.3671278144827127	0.90010539259096	-0.6503299789138477	-0.9930810905120342	-0.3359693205949864	-0.28895052889858386	-0.46615593742686984	1.523587461371476	-2.0413491280190965	-0.22539126740097468	-1.5352015026928392	-0.5282132721913616	0.060101452548973686	0.7086708123469417	1.3748639260509843	-1.1203861953286098	2.0113144679107275	0.4139210787494714	0.14600198405635142	-0.20268545444284455	-0.13597446745916827
-0.01815888690377651	-0.921953516017416	-0.29594925813380735	0.7284159613355077	0.340698646261809	0.12514228232904423	0.7383281339812754	0.3202785093011583	0.13468819023397646	0.5136528138816004	0.6204219852491151	0.5023465679850496	-0.1967298261856031	1.9809218432814035	-2.0196201277421646	-0.033699490817176214	-0.3889989296673363	1.0141368359143597	-0.6730532527763808	-0.955254951826751	-0.31881275883458626	-0.3317694588202265	-0.34866371874393265	1.6984613907874766	-2.1935399165607326	-0.23638676639195655	-1.582039227707949	-0.5668867149738696	0.03452903122912461	0.8088397881628779	1.3706915289148207	-1.0344082532018575	2.175099331546744	0.5763781596346064	0.18138371598644637	-0.26203881822204816	-0.1607253225130552
0.02324915798703376	-0.9411267973591716	-0.23305788816434597	0.8729731110598772	0.3686190532816187	0.16630379010335536	0.8107158627153689	0.37650985108688034	0.040468762774643084	0.46338531529030014	0.6127323241029174	0.3981600964448099	-0.20481395637902816	1.8779904166193386	-2.00430338409274	0.019325122694580622	-0.4158075983644517	1.0404096861171248	-0.6927842661132416	-0.9585705581528805	-0.34879874282466294	-0.359512580199822	-0.22073350184352095	1.9019941136620422	-2.2939723716192426	-0.2894468991677723	-1.6399732797726685	-0.556836886341501	0.0022990363303831583	0.8465497051194927	1.3509390189329593	-0.9508943615443413	2.3103365667760336	0.6495118521233699	0.24083708407200605	-0.2973737928089008	-0.19430418674641436
-0.03906205515289061	-0.9635734419190541	-0.13232349275340885	0.9717176472077202	0.3632269869848679	0.22404182806541867	0.8808408801591693	0.39268776470482847	0.009408576624151213	0.39440512686980866	0.657697099365372	0.3169520275789153	-0.18281636366775852	1.7933041291645317	-1.9123098474077054	-0.018732400492759316	-0.4869394666702941	1.033762749535208	-0.7003013606498485	-1.0109111683992744	-0.37046563623826445	-0.3620644744761109	-0.12148928325934963	2.020753593543434	-2.441743117052384	-0.29711444883424465	-1.6453859049523896	-0.6005922579083981	-0.002235481718323862	0.8710630266407915	1.44469955332408	-0.8460282605765345	2.4019159664669005	0.7640297806792933	0.28424365388473777	-0.25019045390622524	-0.1430359100524445
-0.09661370231235311	-0.9595809755019455	-0.12416095728940205	1.1345925444021936	0.3074170099874376	0.2758023475245846	0.9446453590111569	0.3932474395615512	-0.06521134121171006	0.33144031283947617	0.720631889733806	0.25834165097844497	-0.22662825319584945	1.6974302492673854	-1.818727801327314	0.0305741005519893	-0.44762308917957483	1.0276632166503532	-0.7278054087304989	-0.9786637746944006	-0.4071127999717311	-0.40777228429682805	-0.033219363869366955	2.109744526957241	-2.5717800426695976	-0.3467733832175133	-1.5990696653108136	-0.5731112842344153	-0.08807265159653159	0.9170132695427936	1.4640481335970592	-0.6894829607456687	2.4228636711486162	0.8689355976130916	0.3030698299191175	-0.2166196117812814	-0.07048793271134512
-0.12715254072179055	-0.9693594603869897	-0.09401175974846875	1.2182099541003297	0.3278596638325306	0.2889356815309044	0.9519375960626352	0.33775029999131956	-0.15425873204181534	0.2635161016922615	0.7648345203708498	0.21502385093652868	-0.25227488321468516	1.6437176763078145	-1.7383438592695668	0.08901893887973991	-0.42744265741107723	1.010227183179657	-0.7163990064678029	-0.983094482734715	-0.43301959541135393	-0.4583331955043596	0.021690711103648272	2.1663551899698126	-2.7131746088208377	-0.32305830564357657	-1.6132101963176033	-0.5263983312128258	-0.2553650370833559	0.9689135819653647	1.5270679967938314	-0.5844140789214347	2.4988479058349933	0.8952610841766129	0.4114473932333082	-0.21311403742669638	-0.04938797048455264
-0.15353905436234588	-0.9817839025059302	-0.018905078239688178	1.2700088429566672	0.3434402133063348	0.3444224631648542	1.0412224490197386	0.328421158067009	-0.29191798770662675	0.1906957285355131	0.7682016531270431	0.1409331307193927	-0.2892882250439302	1.6568205077306501	-1.6686258919090597	0.11068135612123445	-0.2943103946286027	0.9959451528341446	-0.7182798031022952	-0.8938044454022958	-0.4546146943276802	-0.5039533592522571	0.03372313191350435	2.201650546075587	-2.83660459168303	-0.3643502974070352	-1.5835190264509484	-0.550322189848947	-0.40538256235932374	0.9448652580234693	1.6875933667571714	-0.574197765120339	2.5702126011040543	0.9202574895398119	0.4574980394438005	-0.21269619889570984	-0.11929334788741897
-0.1856997459032797	-1.0165629130558922	0.0706797628852264	1.3205819928331934	0.38485042025249383	0.43137244759825677	1.0674839148687743	0.29220913818492755	-0.39078667899531544	0.16336414259402737	0.7692955304118054	-0.004113908445638003	-0.3100720841956186	1.6122025216566318	-1.5602399046574915	0.1638955405851854	-0.18249883678720064	0.9581126326851077	-0.6627286920482475	-0.7644805939045808	-0.44619199400367215	-0.5542689431295782	0.014102802723996744	2.2147540342248613	-2.9018607659271725	-0.35557709375246127	-1.60778993517478	-0.550697192227439	-0.5274131417854516	0.8729076467032527	1.8008604653905063	-0.5305366823280764	2.693118479069812	0.9622450934038109	0.5415767267978481	-0.26290569811093656	-0.17426540690941114
-0.22062526388294615	-1.0751234825771667	0.14614103224658156	1.2850479687736502	0.4136350487704286	0.4397224303595356	1.0569355536519711	0.23553531785208043	-0.45458091102044607	0.14299949685965496	0.7754256760130227	-0.2125229661220786	-0.3398453578289461	1.6056566007334907	-1.5023879826712625	0.27511351403696793	-0.09111327407444374	0.9696374264955547	-0.6175034145154752	-0.6073326066545963	-0.4158544492857952	-0.5534255194068174	-0.05035848189837415	2.2199940107183727	-2.967241092286664	-0.3389481174558422	-1.6070708819825517	-0.5061444409949286	-0.6220192911953512	0.8819550057662402	1.9205404400438275	-0.542153699031485	2.7665537781772924	0.8770501187741082	0.6756006346825698	-0.2770946829281094	-0.21965979996381552
-0.24604022089866154	-1.077000774646423	0.2265539606360342	1.2555957266937487	0.35611130124037077	0.4563102831870219	1.036404076482863	0.1426431464934538	-0.556140901257056	0.12433974805056942	0.8133620796948969	-0.41365002491979547	-0.36113826858388026	1.645295799851994	-1.4799034901513095	0.41019434506222174	0.0568406242089776	0.9504270317059731	-0.5529163424426189	-0.3434865446732493	-0.41103713807952647	-0.5235870086019668	-0.12883583506029916	2.186487364097488	-2.948551073380497	-0.31718229253488195	-1.547885804629408	-0.4838770583824209	-0.6958369525016725	0.826432455911946	2.002178661932124	-0.5434259127821938	2.800833886187883	0.7734707178646105	0.8082230233971707	-0.30702169898395787	-0.28109435481945755
-0.3260900335396486	-1.0734800562969355	0.318665339940346	1.2439308181641626	0.31758389862660424	0.5090599558780393	0.9595200146987256	0.020909546474371564	-0.6115561417755628	0.16590629194840878	0.7631027254446219	-0.6081683246587556	-0.3301921457640215	1.7414519490580287	-1.4010126063228578	0.5383096129267806	0.10828597400119758	0.910410583095181	-0.4897047572485012	-0.1301489044172421	-0.4359517092296798	-0.5001403314023739	-0.17100778414930087	2.1662464178945844	-2.8780941784144605	-0.34756114981497316	-1.4167835723107343	-0.43308422054956663	-0.7746818632954345	0.800205672996829	2.0791323639977626	-0.5542525975950273	2.840589429876979	0.648488971593464	0.9252933595002408	-0.40092296975952396	-0.3045487228811857
-0.3461612125231554	-1.071255072639849	0.43913585011088896	1.1298640778628417	0.26784813983683425	0.5649903622491124	0.9282707216869353	-0.10500462523202336	-0.677034245998861	0.12348092705772815	0.7143250222661731	-0.7617135235240335	-0.3036523705486748	1.8149598122264923	-1.3964430302712647	0.6355533211320431	0.09557426765498135	0.8331531186534372	-0.4140622257056412	0.09115093775538291	-0.4336485329072124	-0.45826000567371894	-0.2532961349642958	2.1461156625331066	-2.8188564203381703	-0.3508953388749081	-1.3345843384945122	-0.35355270514084625	-0.8212332318879401	0.7474768570920257	2.106888932130762	-0.5499783904366673	2.8581929380803794	0.549750371974007	1.0729505789611997	-0.4031529045573019	-0.3784173202857727
-0.36830206986593705	-1.0882432320889468	0.4986970550931787	1.0183624292738531	0.2542718355030539	0.5708753506551669	0.850876998350936	-0.22366683135661525	-0.7251920060329691	0.1002309957275416	0.6463379648275069	-0.8268496125081433	-0.2787300689365811	1.8971168689885345	-1.4302172966027598	0.740654848476895	0.07942351321064119	0.8148236116553127	-0.35147191586461435	0.347139885939774	-0.39474553960756914	-0.42044243529491654	-0.33741249630201037	2.067539732172056	-2.7517653006093634	-0.43417817276947224	-1.1998374482600298	-0.22943785053131244	-0.8500625095674659	0.754697264939681	2.162199987803147	-0.5858275483334342	2.8502490805816993	0.4777712477651098	1.1484194401398227	-0.371872597652842	-0.4209160024290347
-0.3361267947646957	-1.0820340423423613	0.5160906081718707	0.9187063328578962	0.2384043628467206	0.5729085069556151	0.7839432862449233	-0.32005095291413416	-0.8188216727032623	0.10711823028771675	0.6791466469416086	-0.8609494360809571	-0.2943655702716511	1.9402564517500651	-1.4834161722749575	0.8099030457213952	0.13704347532245223	0.789990640410831	-0.27903606153818894	0.5680551665150871	-0.4205193216365224	-0.4177197409256433	-0.447797855052334	1.9950236359984839	-2.6750666295688674	-0.5011793665963384	-1.0997285720492278	-0.10812736715707205	-0.8690795537970846	0.7405004536235882	2.103677633075562	-0.6658278607190009	2.838544580439641	0.4170118272729321	1.1539777918987868	-0.3297165375220967	-0.466137155529523
-0.2299952806904037	-1.1459470768062925	0.6140384223049253	0.8192591256649238	0.2670590912809179	0.5501446181957951	0.7161541905456097	-0.38438222139908906	-0.8520479567113348	0.09062543586273945	0.6419995344698963	-0.8551805062986257	-0.27693930266508215	1.960061398540578	-1.507549672802781	0.8377035850774824	0.1325943084379118	0.8073598279545321	-0.2199971709191892	0.7411804189531859	-0.48399185213099827	-0.3787992797372191	-0.6173504288061004	1.9618897701962819	-2.5866839915627136	-0.5078789433933356	-1.0446928006867855	-0.07086858851963233	-0.8141551085654803	0.7209391832970509	2.0790218330888868	-0.7515447676576394	2.8999034408457534	0.3430264707727955	1.1517218270525746	-0.21015766181487475	-0.5422625386347233
-0.19559183951290487	-1.1312707481284172	0.6342451662839795	0.7735054667315836	0.15388274662073176	0.5302230832433217	0.6565993785014	-0.44276615204228725	-0.8853341997007762	0.09417826850652924	0.6088262685348804	-0.8375761823561083	-0.3023229556159191	1.9647324773525903	-1.483094371144563	0.8435091325972082	0.17999291338165163	0.7402300900853046	-0.2163676435368543	0.88834313106505	-0.538020806587044	-0.3521376200342414	-0.747582702323154	1.8474203484523977	-2.516720288027377	-0.6295518851392667	-0.9495699665769394	-0.08537777145472934	-0.689692280120006	0.6529910615346682	1.9977450762074134	-0.8238404977867454	2.8666715119549133	0.31810258625187293	1.1515875081815252	-0.14663157877967095	-0.54751168204222
-0.1574588013908515	-1.109583371663232	0.6294986850048445	0.656122636695719	0.12783099357777147	0.48802063508165333	0.5398425999921515	-0.5252820874751727	-0.9137557223923858	0.11233801879238388	0.5992106884428059	-0.7828523298866087	-0.3038427567263442	1.8955791423137236	-1.498041786112028	0.8664202346754001	0.024972885870419004	0.6498696487782393	-0.18219641125948352	0.9739298782907619	-0.5692383593570451	-0.3147105519600811	-0.922438065607276	1.7521230761356317	-2.4238784249607304	-0.7062942554901814	-0.8415406876372419	0.004167741638096145	-0.5707566050856057	0.6233475605699279	1.8700640526214158	-0.8974493147819788	2.8183910114650645	0.3223114602799123	1.191813722063852	0.010704327556957827	-0.45743114289035136
-0.11536466960757971	-1.0703046878460754	0.5659972171753396	0.633179373199089	0.10439930829403563	0.4107564264725845	0.471162002100274	-0.61629582954382	-0.965532098676759	0.12756375813614057	0.6337486393641198	-0.7352210745623342	-0.34551595122435613	1.8537691965598508	-1.5108775915697155	0.8590252592668289	-0.13735587353577516	0.5352125831777955	-0.20967351311268398	1.0446300937829145	-0.6234458155092459	-0.2874039764248385	-1.0705334740414916	1.6204309512013804	-2.346309550102555	-0.7941452539482697	-0.7509348565947305	0.061646543899321116	-0.4815014149394209	0.6304975708808458	1.7527490922005593	-0.9390278464192703	2.789615969196359	0.2936578582979348	1.176765970864968	0.2483545710181993	-0.41956512298666676
-0.06209094823193195	-1.0227668813660338	0.5305456538864883	0.5449505346904187	0.02854917545782764	0.41460556713103996	0.39368187528879417	-0.6805549212368337	-0.9915772760391647	0.09849276556737155	0.6163551968898189	-0.6548583244258862	-0.3622888064271798	1.7849721781896695	-1.4745249555657716	0.7674342063699677	-0.2437949927007288	0.34303585030287376	-0.2679592800634215	1.0705331730172867	-0.7300824367464547	-0.26837056740190157	-1.1782234553218816	1.5045869885659129	-2.2437861000591024	-0.8048614026971833	-0.6992883838153184	0.09097537412111319	-0.3587647797545765	0.5887762320335812	1.6066935492097643	-0.933342882890692	2.831413111767315	0.32627438064287134	1.1761833392088847	0.45437123570440924	-0.3870354032350406
-0.04601454270983705	-1.0179955948861221	0.48018340890263167	0.5027610125504707	0.031584672886220806	0.38508159840735723	0.3487329273443497	-0.7813077950132008	-0.9379761673989456	0.10425157208786558	0.5838753419142664	-0.4910759144605536	-0.40351803504870887	1.6658057890316271	-1.4247743027754098	0.6607873016138799	-0.3575297818797857	0.18912474611154234	-0.319860847159234	1.015280492285903	-0.7982575621241249	-0.27792337678658197	-1.3521492231999723	1.368623195068697	-2.2360146332423074	-0.8327039160439765	-0.6575325195115048	0.14552669974241236	-0.2815954665079042	0.585043811216498	1.4795134679062836	-0.9709461490760688	2.8582959556847056	0.39180628975547943	1.1732261706370564	0.6801492515392127	-0.28754130586339066
-0.024368021322434975	-0.9947431515787664	0.4200213883610952	0.4820501370097083	0.024125054646985333	0.36787109320301903	0.25777158742808903	-0.8047759942932313	-0.9009635171660036	0.06553305899391389	0.5930827747306503	-0.34666326709261813	-0.4990864918177171	1.4832455187469011	-1.3792943817038112	0.6123760753257168	-0.4161265404686231	0.044437432124551965	-0.30840494738547963	0.9742320320183941	-0.831809597599845	-0.28233048880925865	-1.523910788333883	1.3068339172007046	-2.180528888773112	-0.8157201700944953	-0.6476672369801999	0.21056057617640273	-0.14706831689485314	0.5578690738140424	1.3645879426830996	-1.0031698590996276	2.812914450594279	0.3705219135008971	1.1796862623118805	0.964113424055304	-0.2895588506658958
-0.024633416063420933	-0.9738829446168893	0.3801191959693451	0.5016520444961438	-0.00024137369568888353	0.34370811596785983	0.15691202108174035	-0.7732471617418248	-0.8809989143118591	0.05934484197699856	0.6250998330879134	-0.23170999913040896	-0.5591391601835645	1.3906061866710568	-1.303584576311102	0.5187998860571855	-0.4152059391056925	-0.05330167489383373	-0.33683120480788303	0.912018849834676	-0.8788598835495091	-0.28010410500306554	-1.6832135289891723	1.200674547221323	-2.135600744050589	-0.8451705004847156	-0.5889346540739522	0.21788454896175208	-0.03679752899186991	0.5434411150782578	1.2478830434357435	-1.0535782007328696	2.8396410178060765	0.37926341030741073	1.105077109201994	1.1034763571450787	-0.33313987099932063
-0.06951843089792403	-0.9494983059472422	0.35189314023035384	0.5318335490200471	0.027381117271680355	0.357031893062166	0.11411732049028503	-0.7800081567755991	-0.8728772240771503	0.07163647233973229	0.6499688457020508	-0.14219893078886853	-0.6283770489948687	1.276544048800852	-1.2031730191021595	0.389489182226742	-0.42363920025283336	-0.1704976726371335	-0.36893975069583773	0.7944364127192006	-0.9288285217836597	-0.23349907912904758	-1.8286302070570872	1.1113189258676917	-2.0638618930677994	-0.8020749538904642	-0.5609305357155232	0.2112405413041996	0.11850390080881248	0.48213534316990625	1.133982180246564	-1.0945453978482587	2.837876966353348	0.36571268753309405	1.0150608413485465	1.1761876405837965	-0.3281061360084577
-0.12602911638808173	-0.906048300674521	0.2963163547601828	0.5557117180764432	0.03641453418392926	0.38354663825520885	0.06138476033512062	-0.7814383638908606	-0.8515124196967541	0.10296873273954102	0.5980600809128045	-0.08176953390912975	-0.6968256114780347	1.1728225936909826	-1.1160616752859327	0.3322979061333703	-0.44826636068811093	-0.26205154751227544	-0.41280738221099866	0.6595683760176283	-0.9786532391534714	-0.19046307076286778	-1.935896215674322	0.9541173610364329	-1.9714782538177134	-0.7908488559815858	-0.5871105624812312	0.19126804393689661	0.2668832887816743	0.48256980231302826	1.0548066333037285	-1.1134185335373983	2.8437954777475487	0.3508843495101594	1.000732463261642	1.162093568757437	-0.3509521817697994
-0.23117569050993997	-0.8203244395281917	0.19236458134060114	0.48849293057946486	0.025300477759459587	0.3931503713457327	-0.045263730728872596	-0.7809704906177644	-0.8681375872903707	0.10987959468091246	0.5763707843167416	-0.07681423985556993	-0.7689843896567887	1.0921656141285205	-1.0466156942408336	0.2896586774983516	-0.5240998094694903	-0.38718534113281605	-0.4351563243470412	0.5345583156812035	-1.0164941385111346	-0.18515229046580461	-2.0076645218325107	0.8103128152578887	-1.9459952917855485	-0.7468969735234054	-0.6034641355880138	0.18080383179851497	0.397139988854547	0.4337052731530216	0.9503240220556265	-1.148494994315162	2.8265162749635935	0.31075113304036994	0.9672849917145543	1.0147425670326362	-0.35090222659842163
-0.26993274378786924	-0.7396895312954854	0.15678576012116682	0.43215171497588456	0.06298757097357263	0.3898038816446525	-0.10630499615594298	-0.7818519401531783	-0.8444230570512407	0.11955505630003944	0.5461214285544969	-0.12625257016827746	-0.7735378661259306	1.010603113809101	-1.0312326100506808	0.26837163046487994	-0.6172405406528535	-0.42489996477923064	-0.42148239214916317	0.4720763211334247	-1.072129895853052	-0.14198016269497687	-2.0668912172014733	0.7211545277302105	-1.8586263728863794	-0.6325741688157837	-0.6898514279076873	0.1885327601303944	0.4860323517709869	0.3652226150890841	0.8839739609526696	-1.1673203221512487	2.8505853880521324	0.2270254559242189	0.8918919978181064	0.9793244727531478	-0.38492642186097104
-0.3318567719514525	-0.6677712102469757	0.13158213426322343	0.4087429597038712	0.040591308248180163	0.4059936787195193	-0.1224922385081281	-0.7450655399739556	-0.8406875449253839	0.07459734594758846	0.47916257898476317	-0.14769072013843623	-0.773728513524559	1.015137229935546	-0.9828141149244175	0.1810660509527363	-0.6393191830005618	-0.3965412057471677	-0.3823276851869598	0.3335715247506617	-1.1754841036493258	-0.1300161930018364	-2.0696498800891865	0.6483106256264504	-1.7961236419784405	-0.5242138382464246	-0.8085812364761388	0.1040127491317768	0.6082138046453951	0.3405164139156413	0.7933408031434216	-1.1694997567888612	2.908302501132481	0.19765267723363428	0.777615574985679	0.8033828267207059	-0.46814014319469643
-0.39182590276235485	-0.5808407577418921	0.20448955523771767	0.2838863813385439	0.004941171924798487	0.4463348519642444	-0.17271549899118618	-0.7060623626105631	-0.8433771059318159	0.011528512616639813	0.4183341169816689	-0.1679726832562854	-0.7478473883029777	1.0116588254456242	-0.9327197587236491	0.10476464536856164	-0.702678245297729	-0.3623099498926961	-0.3210161517030644	0.25163109413296464	-1.2494390732391132	-0.09868565711693937	-2.0869998614308747	0.611558433095742	-1.7026734335465807	-0.4715050297043458	-0.8842711044587197	0.0695755506945788	0.7029025861066421	0.30078752490613464	0.6533318216945017	-1.2689140763657738	2.875788319895086	0.19198919221464722	0.6966105556170674	0.5892030913959989	-0.5495010859086434
-0.4629151815183712	-0.4683885225865856	0.2648679142612459	0.15514105545779872	0.029788042149966703	0.4605769693878036	-0.19899484030266992	-0.6841445043359164	-0.8943341297012299	-0.05286776777402148	0.4271833732215432	-0.24889191283746487	-0.7839454360324053	0.9727203441143603	-0.9089053859014438	0.09511058247239111	-0.8239904928006178	-0.27538271034162254	-0.18151900246527813	0.1997507013149572	-1.2289007583481735	-0.13044637850799706	-2.1100415667765224	0.5366724535101243	-1.678194509034422	-0.42499797558945324	-0.9564939524804853	0.04026741025918581	0.8034963441842994	0.26242551508679507	0.5591221035784029	-1.374749962992378	2.8182721161474475	0.1668095910680582	0.6179644340331228	0.3869224645114563	-0.5986277743860231
-0.5172469642152752	-0.3504362733339791	0.3186295272606164	0.039690539668984226	0.020110050711313703	0.48752986361514655	-0.25923999016248034	-0.6502457019681922	-0.9826318884357746	-0.14584789511343638	0.4507741734844294	-0.3504750965666831	-0.8274936043420291	0.9906918632164976	-0.8805965899685587	0.10954590386000251	-0.8800520854467642	-0.1947404284642022	-0.017590969626304288	0.14322702546675553	-1.1883168445768733	-0.1740898349036184	-2.025587903410439	0.5441354001758153	-1.5940237030662499	-0.3381086288775606	-1.0593641202154909	-0.0030879195854519536	0.9491333074293843	0.20191280792940827	0.5098814285694067	-1.4125345212219487	2.778764114760011	0.1811249528430165	0.4994230505747777	0.11751029956651768	-0.7149747999030702
-0.6125842008545102	-0.23529109559506972	0.2811515804365833	-0.06707632803510144	0.038916916159314766	0.4820678964542403	-0.25217945284387194	-0.6079532236176408	-1.1211103904080093	-0.2265710880660738	0.4729819245532657	-0.45786240025934377	-0.834259227224156	1.0347000295471245	-0.875387585169299	0.06534165800123697	-0.9244659635350528	-0.18227840168489345	0.1318215645410569	0.0031872064124241596	-1.139434637402422	-0.16814245928091137	-1.9695413333148128	0.4554620398409899	-1.5881046085906763	-0.22098038486409685	-1.147536586169269	-0.0575134724654498	1.0192859203214117	0.2216983046404512	0.4838060529213114	-1.491071629322133	2.747705307226459	0.20718462316647285	0.3854747803188949	-0.08833137629309333	-0.7353179913818118
-0.7024025411116265	-0.15239544936980626	0.26632631968196196	-0.1602804261663074	0.06176597838136816	0.4794265659064356	-0.3259319023045716	-0.6037858929649333	-1.266441402566506	-0.27555457084193397	0.5202255766278611	-0.5117494043943662	-0.8586013000090489	1.0539357060966217	-0.8993446396619342	0.013325632322265284	-1.0453955269551785	-0.2582698371236668	0.3125727679243665	-0.06728072372150959	-1.0647827412597253	-0.1785629801003204	-1.8910766636604173	0.40242993081115824	-1.5621478183017647	-0.091378502795935	-1.1915290876990654	-0.09400908011819702	1.0483114134317801	0.24040150552969658	0.4569892868617006	-1.4788956499453936	2.62676439004614	0.12666533515864217	0.340663066879933	-0.164994666424139	-0.7499663076373905
-0.7793378407342937	-0.07674426202394366	0.25902622414462495	-0.26703439837595544	0.0807319071084031	0.4877178936815513	-0.41573074239428626	-0.5775582971488493	-1.3599431374327524	-0.3720958347221822	0.5246032150626314	-0.5411404804118634	-0.9261909065096783	1.0132233286612542	-0.9082128847211953	-0.04445734787535434	-1.131553620453182	-0.2914151057082196	0.4161968734259924	-0.12944326561568023	-1.013099995575208	-0.23911113323029415	-1.7975688255963003	0.3615376602824062	-1.5622381418132067	0.027520740906972208	-1.2483311082337214	-0.1444585380301823	1.016855841321383	0.2514421858746549	0.39379463436797923	-1.5220696529937372	2.6122969177492057	0.09879610850710914	0.2580958840481301	-0.20516495914844088	-0.740045181974335
-0.8477037149227578	-0.022455721750532932	0.28673309958445137	-0.32762116648584827	0.08088217073519935	0.43743052389860804	-0.5451367085510659	-0.5741061577427427	-1.4730872801115562	-0.54531414664281	0.5603460763620609	-0.5624486408662253	-0.9235963677323739	1.0043437508058688	-0.9114079992410062	-0.04149043396830309	-1.2016758343950387	-0.3170381983370475	0.573492130997362	-0.11285863424804876	-0.9407360097447736	-0.3002707364002561	-1.6611421119695522	0.31936651390223386	-1.5957860935990984	0.16605784271649182	-1.2343378240487732	-0.22473526192722165	1.0198660806962971	0.24631816968882508	0.3129798735377798	-1.5480238277294227	2.608542526174051	0.10305267515869554	0.08634080933424221	-0.2053349407646418	-0.7421653424283023
-0.9342631302266428	0.015453270918128056	0.36092802106425426	-0.3366108379937251	0.10005661296090747	0.4017816567384389	-0.6132155100211063	-0.5637736786134782	-1.5665723114290482	-0.6883298222782094	0.6041142338853815	-0.5790557374928891	-0.9146325375389438	0.9817716795168039	-0.9121700342193526	-0.05255189127468055	-1.2342028203737438	-0.3178197523228113	0.6954217976673768	-0.07333725158412127	-0.8536277130130999	-0.33619392650088925	-1.554072169239547	0.27463121954827113	-1.5465412139961756	0.28715374458199305	-1.2184800794794977	-0.28904546605964543	1.0114501290439624	0.23747111649821787	0.23572467093012447	-1.5621043877914529	2.5582499318443563	0.1201908230489912	-0.005384390247804566	-0.06672797785339915	-0.7873401331218863
-1.0253780149509064	0.00995074083113392	0.43411310061726577	-0.4324855485555325	0.17947250357395825	0.41640456752944754	-0.6771262143223619	-0.5178067868534022	-1.666961701520556	-0.8989216512653002	0.6523659139126219	-0.5995974407365178	-0.9399450681441784	0.9744321687090126	-0.8315884627006211	-0.05606477776353732	-1.318343509275738	-0.30641866770428994	0.8269316804063667	-0.1327828594473834	-0.8172050038789738	-0.3499051617477569	-1.419394590573067	0.23051882267075388	-1.5443849537249055	0.36949003774180456	-1.1570631373773133	-0.3063886795090619	0.9903628064381715	0.2130451667313408	0.18344806485873555	-1.6387118132309966	2.5068611501909532	0.10744834997137712	-0.11978907548915915	-0.05081482601942837	-0.706839593087442
-1.1470255903525965	0.021704096505008267	0.47965967029859324	-0.5095439540454269	0.3014339140916667	0.3984971631303277	-0.8046222743687645	-0.4987411000460142	-1.7165836965695527	-1.1178200243460559	0.7370359259144241	-0.6594687331815093	-0.9344480681503912	0.8821934982783555	-0.7171795365752949	-0.013166779504791896	-1.3722014174889883	-0.30348667140167424	0.8855684119069445	-0.10627509200369349	-0.7047763698707874	-0.39133332153987344	-1.2728451167389048	0.12404656745237319	-1.4934031974183442	0.45969128680644955	-1.1523924732791289	-0.30991417208930266	0.9452558255451431	0.1256670974962051	0.1492896275009688	-1.6791365160902156	2.5173879490796662	0.0804798686517441	-0.17310316942787135	0.11074149984069251	-0.6324792593053526
-1.2579799391195725	0.019977036302298943	0.486828752841871	-0.5410122510452158	0.4306266970862783	0.4179257920202789	-0.8835671271709978	-0.45125760999655407	-1.7232448400874218	-1.2968092996140166	0.8365133313773431	-0.7127302668222336	-0.9313912890050251	0.8158445403674504	-0.6106710064294565	0.01855434706533534	-1.3524483704621915	-0.29630782320331756	0.9250960690167578	-0.13581628894205983	-0.6582172512060309	-0.4805327257488514	-1.1458316796171257	0.04427655616637121	-1.4202767586098337	0.6282013104127099	-1.125050125663047	-0.3427152422024775	0.8776185848334425	0.10177815943762925	0.16062037666139098	-1.6757743727251124	2.4946610653601202	0.04865019043188268	-0.2626771944172111	0.3165357389702001	-0.547320721600574
-1.319388453490261	-0.016423999458931075	0.4722835099622443	-0.5500647102708321	0.5468603470086637	0.40292598581975997	-0.9621637620717	-0.3547638772254199	-1.6985371052530578	-1.4072966203431165	0.887193957107856	-0.6824598236917975	-0.848828156791287	0.7981700756248791	-0.5460825490874281	0.024109963468881047	-1.3109766084713528	-0.2660027635027584	0.8716480473754377	-0.1101711198139246	-0.6965360430571164	-0.5313363098918413	-1.0114256072837042	-0.011632526960990352	-1.3041179892702919	0.6926724271709872	-1.1065125525692747	-0.3462653039040661	0.7668799864504054	0.07238386625812464	0.2116676012520494	-1.7533711709708868	2.478005844206255	-0.030859865552719922	-0.3434227549485409	0.45515719643786207	-0.4933961896006089
-1.4006212457841916	-0.03796628971118994	0.47867999494889374	-0.5928279485115427	0.6429627838212908	0.41884478200918795	-0.978994189083731	-0.2586568528159223	-1.6348455083280797	-1.531671145153717	0.9282599609293705	-0.6639594522752649	-0.7540000090054394	0.7081108010333617	-0.461257939560136	0.009108769243388253	-1.3143216110272922	-0.2287920747464373	0.7831298533844787	-0.12230964798554607	-0.7444509604254357	-0.591862839913808	-0.9698255522644221	-0.10310144785964884	-1.2901295654120062	0.771752338058691	-1.0806851800328876	-0.3026487655061346	0.6722979813606922	0.08936212542328754	0.15775455903341506	-1.7948984590807204	2.4318304534514197	-0.13994089113323102	-0.4258401951190921	0.6663374809644401	-0.3525820085989274
-1.4348107784584618	-0.09784290372118956	0.559084458686864	-0.585611718759256	0.7881867923920229	0.38839838938126603	-1.0260428820637144	-0.23104090119971601	-1.4990014359961565	-1.651874809734138	0.9464365002990005	-0.593566068609915	-0.6594920215315085	0.6645855248369316	-0.3750363665718716	-0.018597252775091163	-1.3368623536933846	-0.1639455865083771	0.6601221200450322	-0.01688633783616199	-0.8181658775358885	-0.6553599439379025	-0.9224973081570331	-0.19096410154248958	-1.231576261364669	0.769717713616916	-1.0426900275574478	-0.22709506137725413	0.5545490784694175	0.045220078741631795	0.10334213701108012	-1.8179402975651577	2.4592061315875675	-0.24801307745329693	-0.4844731010104635	0.9115595489309258	-0.2978455977105691
-1.464859752552932	-0.15181532353045876	0.6208349016958853	-0.6033155428662882	0.97409302798304	0.38053936370353886	-1.01520946507549	-0.18592682852605752	-1.3659527459968803	-1.850551379795883	0.9277650932460414	-0.5456418846220801	-0.5282925757205356	0.5800730355002138	-0.2313716679502838	0.017131934532070837	-1.3015526646165123	-0.002374507715974361	0.5534473687118322	-0.004755386670269919	-0.9036809780429624	-0.713706480806547	-0.8871688512515845	-0.24527896438468533	-1.2282315578167398	0.7823051590199163	-1.0347936781123273	-0.19759201374952856	0.47562547592254234	0.0333716201311231	0.09921325780343888	-1.911558748522399	2.49225927992721	-0.2745912647854071	-0.5378293708055086	1.082321631110938	-0.20227983760349133
-1.4455737879585215	-0.18756132289051658	0.6623810860916082	-0.6206710996890875	1.152513820268474	0.34669877779401703	-1.0271731563136732	-0.16943086701068238	-1.2510198309026817	-2.0100098500039367	0.8679667748352644	-0.5352915483893522	-0.37282198520090337	0.5857614289482779	-0.14260950969306596	0.030677509669691676	-1.2655221919274457	0.1511892124717581	0.6006232506875497	0.06374107510865361	-0.9885672959267453	-0.7637327356560629	-0.8251560120619281	-0.30014962888518404	-1.2458135475686674	0.8041230721670363	-1.0022042784498146	-0.15700956199372756	0.4382342157118256	0.043495414869326295	0.08729652121720823	-1.958901327588388	2.4095163902773686	-0.33948222711926757	-0.5074246254518198	1.3025031142357097	-0.12247518455736968
-1.4360696385497835	-0.2597017194365881	0.694013758829562	-0.6908998734564611	1.330546758316696	0.3539990961668324	-0.9317497635748117	-0.154269794699207	-1.07245252226209	-2.0913172569173435	0.7988411345802635	-0.5490421708468893	-0.2581932885940018	0.595165352062748	-0.07258033588553431	-0.026216872597294473	-1.2334054070605114	0.27132461137839614	0.608735620785724	0.07429963893821098	-1.044605500697151	-0.7903101693717647	-0.8262438870723411	-0.34627253569664057	-1.259727468767641	0.8033990458234115	-1.0724797013481355	-0.05114133565452254	0.3973560199880962	0.008624941005536933	0.07316303227733145	-2.006548173022259	2.3101187795591187	-0.4273731395129127	-0.4489105877236866	1.5065244055776308	-0.05611829903717654
-1.4299365633830075	-0.3101918731003085	0.6394408900301451	-0.7535129239473461	1.4726249868608832	0.35754280397803545	-0.8178081270873838	-0.15647008635684784	-0.8756966904167405	-2.138961116198867	0.753310597701234	-0.5604912693675752	-0.18220397941834882	0.6691553116737685	-0.023238222007174344	-0.0962240390906801	-1.1809218409248272	0.3972258189861535	0.6252573460484244	0.08003079976753409	-1.1127120396521535	-0.8532362722481842	-0.8061510972273516	-0.4188639447092556	-1.3400410165832297	0.7654217642936476	-1.1079995291175901	0.038678552219305384	0.3771460704554939	-0.02432411203854299	0.06614599778159466	-2.045764304512718	2.2553097884378	-0.5089692427969854	-0.3125069478246	1.5492660853183622	0.09185077937552284
-1.439281116040194	-0.37762918770636655	0.6019955501242165	-0.7802821917088759	1.595068623103631	0.34010686687276165	-0.7290904659061164	-0.1757895275082057	-0.6814602944165178	-2.161021541238397	0.6812891055839266	-0.5005094442408679	-0.1568795402104944	0.7196112050259227	-0.026166012258420746	-0.15926280595617487	-1.0871937314724436	0.46749218509405965	0.6061965507684468	0.15510141185741277	-1.1287358192059218	-0.9366299740496571	-0.8227306876064799	-0.4677216415990375	-1.4094888623842379	0.7732988876825607	-1.1077061808683717	0.05155876714225186	0.4108932514912085	0.06452657161775578	0.02449262731464042	-2.064306804082091	2.238243121973452	-0.5578223400930261	-0.2743011024119621	1.6325259930218288	0.13673137848248515
-1.3977688609847732	-0.450689147414631	0.503359676889977	-0.7649153869315366	1.681250743271693	0.3443677061366313	-0.6361488751225329	-0.1840984082561781	-0.4873466163958754	-2.1534470538060964	0.6446085992341255	-0.44711199256117473	-0.1497270359147655	0.8292619437078643	-0.07585144338583225	-0.21183600329027003	-1.006163860115791	0.5611186880670671	0.6544510542208637	0.15189426967024722	-1.1682095179161127	-0.997245957174717	-0.9642860303508174	-0.4845400508088414	-1.5541890640324283	0.692200503772585	-1.036625927458963	0.11610467026178362	0.3951880907426746	0.17155263882291152	0.028841989644179743	-2.070335842161683	2.098410326424554	-0.5848310936250715	-0.23413204672737775	1.6727402174289534	0.16321493366541034
-1.3931910398764873	-0.5605337714440279	0.4032077215406112	-0.8247389196396699	1.7389616173195512	0.2888824094390393	-0.5465974582517152	-0.26250225708801933	-0.32439953964861534	-2.201170442264491	0.5676288774886205	-0.3683049271532906	-0.12940953300762031	0.9515024633961253	-0.14581130618066368	-0.17507363280705865	-0.9296432983484326	0.6047574530167287	0.671302693992988	0.17402624650040754	-1.1814632909802265	-1.017683367464089	-1.0722385338130977	-0.5560907948147801	-1.752578267068353	0.6651886891159082	-1.030995041000541	0.20644944390989567	0.4060473470917153	0.256130391547354	0.07492156167669743	-2.055196054806463	2.048635420560873	-0.5752323499647822	-0.15204464336603163	1.6333765599463075	0.24262891293789898
-1.4043628124851133	-0.6442027358992093	0.3225601241962338	-0.8389897750087979	1.8007358455661895	0.26728308201842726	-0.4365300281629697	-0.3908519022719893	-0.19187596867022072	-2.2649660381547934	0.4762509258124662	-0.34362315829031964	-0.12290213472811322	1.0509070195005603	-0.16870114930603433	-0.13318108403613454	-0.8782262783244755	0.579364115778036	0.7908096587502945	0.18959955701791975	-1.1682205802423482	-1.0423196218803292	-1.2179844545973046	-0.6006428909833473	-1.9324104420328645	0.6715150619112544	-0.975157098987492	0.2225334017234489	0.4335175074097542	0.37510791196511495	0.02367052040485273	-1.9200809959314828	2.010402887133801	-0.5168086196018594	-0.1545472946438536	1.5757071737320096	0.33557309006322855
-1.3986173294292479	-0.6566117562138503	0.21361564719381404	-0.8259199690611746	1.8976375203581353	0.2486418406326074	-0.39649472367141897	-0.5119143309078587	-0.10884542782711441	-2.251125490798235	0.43551411110977367	-0.3802711061058438	-0.12565194631764598	1.1482657132965168	-0.2521824817024768	-0.0647193494103666	-0.8173789286372571	0.5318402251152781	0.9087079435196197	0.2034247368183048	-1.1896106942535092	-1.0022860810901257	-1.2901729019424137	-0.6941612196558905	-2.057544851197171	0.6500190105949486	-0.9746900325776728	0.24588501143221583	0.4556708919788936	0.46378616333417444	0.08643911386008289	-1.881684355191854	1.9676710848420373	-0.448291152255197	-0.09006007787785174	1.520152306115776	0.3210209625617053
-1.3967746383641368	-0.6582727792653749	0.09552187248330761	-0.8456333558736537	1.9540738986871293	0.25650532111941005	-0.310397391168947	-0.5888668159064316	-0.079144451921812	-2.290530276375052	0.4183079450336461	-0.40922272455885966	-0.21271008760314553	1.2738882141159744	-0.3667577047504162	0.047716623890753054	-0.7425580368600546	0.47578403945857417	1.0341827198388218	0.16445113232401487	-1.2079907492956814	-1.030410516484841	-1.318988509851224	-0.7643215727871977	-2.1735665748255313	0.7275149605755136	-0.8990264195815613	0.20960935031556752	0.47950033094129435	0.6152046343022094	0.12111271784455609	-1.8300057268282335	1.8643376390423718	-0.35434197213752955	-0.05314446077915243	1.369317998945799	0.3392858757731415
-1.3689570874224861	-0.6402271008468912	-0.039759917358992376	-0.8539691813463719	1.9983438013137174	0.255454821454245	-0.275337261516459	-0.6996850945134161	-0.04548554600099178	-2.2509862755231405	0.42460969251292796	-0.45807993261468577	-0.29940175124672175	1.4312591538755692	-0.5470013893402796	0.12839434557530943	-0.66786060017545	0.35452547734303386	1.130893023874343	0.18589101250523088	-1.2612215569137528	-1.038068036971612	-1.4734653080113282	-0.7927010348273601	-2.2864862268657045	0.7768180808284669	-0.8959601985974318	0.18946431658747578	0.5320470060595549	0.7210362167155571	0.08140031874794419	-1.7296095777154594	1.7552912544781099	-0.31371188269383316	-0.011552151300714795	1.204912833905626	0.3591288714169928
-1.3641178859200767	-0.6057476597927217	-0.10702805244172615	-0.8497937091822397	2.0296614766821177	0.29368339430333856	-0.26872615203776945	-0.775879532034643	-0.04017994470624697	-2.212854035207407	0.4813304043141799	-0.5154887851414393	-0.37867221190947714	1.5919586125115337	-0.6864472256345369	0.24081540256312897	-0.6213073601608953	0.26832721221208605	1.1222089194484326	0.1894403256713898	-1.2731113451528906	-1.061634774487613	-1.6059099287532281	-0.8492102560567304	-2.3881109978356636	0.8204853770926779	-0.8998299774321316	0.13234473016260864	0.5321254465472746	0.8262096819344602	0.04780795010455393	-1.6608465195728879	1.741951749935732	-0.25657359478068853	0.08398493170534899	0.9337549972929106	0.3431601140204596
-1.3384171090362529	-0.5666725134791827	-0.19552157126487754	-0.8214760927438716	2.049569733385726	0.31411277749044314	-0.264229494569169	-0.8131529567582051	-0.0381530221686234	-2.230171631117861	0.5341158291885602	-0.577986008718578	-0.49166761897176714	1.6666082621573257	-0.8004363151527911	0.33085129957670156	-0.6003130280828815	0.2098639413694779	1.119458315562466	0.18638693451069827	-1.3406103411509778	-1.0344986723506155	-1.7569366807453797	-0.8488378299295961	-2.48007388670584	0.8255694321294633	-0.8250376278261069	0.020184927868270208	0.5061691602314622	0.9296333124359345	0.08440010446704653	-1.5632050333439735	1.734420337918452	-0.15141879429749014	0.2158131163537575	0.6711963856982464	0.38386131176372323
-1.2873534769619412	-0.519118337909565	-0.24068859137670645	-0.8490768975604521	2.0994101984722837	0.36278880570729377	-0.29516539925562585	-0.842283232888781	-0.04442380471761675	-2.2696458282543728	0.5397260394886148	-0.631084440712538	-0.5444894826076987	1.6773151623807792	-0.8491014089606692	0.5031231166124985	-0.6216686808118523	0.13781628926064765	1.1216519799811446	0.14170488751246985	-1.4184935427873953	-1.0296278579834475	-1.8771234841790316	-0.8021772107288692	-2.519493891844699	0.8153417732765073	-0.7548916345023866	-0.028085284246698438	0.48018409260681816	1.0738644020289683	0.13383994344253075	-1.456531919772845	1.6819854187441816	-0.06823284338022981	0.17359190384862938	0.5100260103449876	0.3288317541963387
-1.2408267082581461	-0.46401298764462917	-0.3660635872527351	-0.8947705257438289	2.123664718194111	0.40218175427855013	-0.3564879680128176	-0.8615707727925278	-0.028857429699980914	-2.289627533943307	0.5596998980210499	-0.7661947197458439	-0.5703460223270966	1.727920534325132	-0.8991643474695389	0.6310288813052578	-0.6313753418212823	0.03311768724744383	1.1585594346698396	0.07115334378767482	-1.4392265546200995	-1.0499912514961225	-2.039708875126855	-0.7785630296582682	-2.5573534529649438	0.747246048468168	-0.7450792946485978	-0.04015307238665021	0.4343876851557334	1.1576489637061829	0.16656149055880656	-1.3407077885400742	1.6027561920321989	0.021595932526077	0.24975951925040918	0.32876757654142447	0.3487509135842863
-1.1830745066093606	-0.4225137079957861	-0.41437243385625366	-0.9614954602711071	2.1823861366530624	0.4625786357565974	-0.38694416579410695	-0.862660746700725	0.012314307620592758	-2.3131902094478276	0.5737539563338784	-0.8304879985115801	-0.567198606093769	1.7466567447957977	-0.8913925729264752	0.7434694715604934	-0.6308673797878825	-0.15232175963572764	1.0953236881631807	0.05883820919273305	-1.469260770352569	-0.9981390589161574	-2.0710226055395387	-0.7422253533185846	-2.5520433872607233	0.7650135051870832	-0.7280993307618464	-0.00373527478854947	0.44310968833768216	1.2218981836795595	0.13215130892889299	-1.2184752409035866	1.568761907865069	0.07526100512939701	0.34187207534505876	0.17156171272962462	0.3430242474053567
-1.0940808337097399	-0.313890930407234	-0.5028638815412767	-0.9986549391707749	2.319944787289308	0.5271230651352075	-0.4203816619677737	-0.8258382186654941	0.036453735588075506	-2.2683734006400007	0.5584831119799685	-0.95380569272429	-0.5663737954225238	1.6960918714761533	-0.8785911259279413	0.7729868868642285	-0.6450380691996299	-0.29479330173260193	1.0241657181508301	0.0578427657867794	-1.524270400029493	-0.9757390299851082	-2.106664582896737	-0.7008637076391278	-2.4805667364334707	0.6774251182025511	-0.6676183032040208	-0.05412818845474926	0.42452151987311576	1.2485777008069867	0.062433399967230095	-1.0897298589848075	1.4854619105129938	0.09210982712166768	0.4127322784017743	-0.00014159323684076464	0.3407026917475865
-1.0147418685829483	-0.23908381364966508	-0.5909230016543139	-1.0168420330486252	2.4469266385295465	0.6554683234491697	-0.542757532080473	-0.7267956305774196	0.07955687625099431	-2.226648131720767	0.5301531130613247	-1.0456203189305804	-0.6200593126280175	1.6704259189456743	-0.9115218277270081	0.8045120770046532	-0.6386414629582421	-0.3983717479718033	0.9301226228540728	0.050711458064590674	-1.536495376753601	-0.9570265679151388	-2.1056921806527926	-0.7193667834792568	-2.3781874850854594	0.5901050315668807	-0.6577937076294504	-0.04816271174661759	0.4140353012657635	1.283435469266766	0.05396869991312614	-0.9618981762910149	1.442198017294029	0.09920818680179896	0.5251695421111855	-0.10203355484445846	0.31134032596035055
-0.9027002262325683	-0.2467627953166395	-0.6355857446565565	-1.0379479553913704	2.4410260891106668	0.79399831476565	-0.5737366925744298	-0.6366890747571425	0.11124215650651981	-2.2032353773420743	0.48188439866829746	-1.1005769431485308	-0.7016287734780576	1.6772523793369498	-0.9060082653871573	0.8720461590032995	-0.6350878186253847	-0.5204429240520414	0.8386096662654532	0.026631302335891515	-1.5447589344523687	-0.9203491213369395	-2.1636782704415047	-0.6889697176741626	-2.2760645110397753	0.5573277013771072	-0.5940619233125011	-0.036916061259958485	0.37979079748728856	1.3361332668094907	0.04126852487433804	-0.789606331256308	1.3869720799221896	0.13048840391667038	0.5557338954299825	-0.18412531989227882	0.32426568978652115
-0.8086464406127012	-0.24976049094106734	-0.7148914245925317	-1.088520527194008	2.449303501117634	0.9142308274633187	-0.6074561084734746	-0.5941512426660337	0.1321498050334833	-2.1181803344386703	0.4411192982076438	-1.1472210439427377	-0.6761822299345818	1.5936243474021283	-0.9086440641844152	0.9446298865876864	-0.6210018863072112	-0.6299187353148499	0.7192010003015368	-0.014618069155560302	-1.5589906171558021	-0.8936809277391911	-2.284821621734688	-0.6203037982720513	-2.1849176091002085	0.45201103236041906	-0.6168005487736042	0.00040270600248030753	0.3353942580762256	1.3041808807212099	0.08155999250908035	-0.6218039364797082	1.3175241246982874	0.09081146558180628	0.6203198729049797	-0.26899872208583975	0.34510451099709566
-0.709726826889527	-0.2701925082858139	-0.7728149446366974	-1.1769773936180952	2.407002042437238	1.0329384033292597	-0.6412632255222234	-0.5450787407750252	0.18922496215778023	-2.085504156439561	0.34730413528936344	-1.1074309573227377	-0.7300767239086345	1.4764479873983514	-0.8376379021450082	0.9644840204768654	-0.5873049853943021	-0.715129222352553	0.5816401610606459	-0.040500587670868435	-1.5316080410222557	-0.8486190036257447	-2.287979286630107	-0.659555147461601	-1.9875905786665595	0.4698374274498195	-0.6786667400383669	0.06549906324028394	0.253492361123007	1.2789161974748358	0.1700218695704201	-0.4905627336117817	1.252363114555791	0.1405777363463535	0.5910260845864329	-0.3191422447156155	0.38725508145901516
[truncated: 55 more rows]
