# Supplementary material for: Obesity dysregulates feeding-evoked response dynamics in hypothalamic satiety neurons
Source: Sci Rep. 2025 Oct 14;15:35837. doi: 10.1038/s41598-025-19800-2 (PMC12521569; doi:10.1038/s41598-025-19800-2)
Supplement: Supplementary file 5 — Supplementary Material 5. [file 41598_2025_19800_MOESM5_ESM.zip › Fig 3_2/Fig 3c/HFD to_NCD_1st_MPK180_matrix_8.csv]

-0.38898665799126897	-1.0689126305788803	0.10315661395422446	0.08024758435490617	0.1850751323183923	-0.4835619213002328	-0.02383963385223108	0.2169368581743242	0.4892980042325859	-0.515808112424765	-0.1762505773602313	-0.15363612692198786	0.793800328022537	-0.6117357995331025	-0.20368987321660903	-0.13784419968913772	-0.8647167565865598	-0.38995629103677787	0.4485054987769249	-0.5884337325361997	0.30957588058945734	1.3772364172300335	0.9317775352047037	-0.8421936259898297	-0.2633646592959157	-0.28575659501430867	0.06168212630580303	-0.3804640782483649	0.22898096204449167	-0.5439082415794715	0.1345728736150879	0.41683580448851654	-0.5560247602432061	0.6862424190786957	-0.29822813643351326	0.8498709821825349	0.18797545543787825	0.759668293730211	-0.2992661047203787	-0.4528767378706872	1.0010773345758524	1.2258493003078108	-0.11845389523043663	0.5277099362959545	0.2847116546985592	0.06456258672950052	-0.5107281966728782	-0.2874217744705869	0.2141908744434578	0.6285396365830552
-0.4864494747173672	-0.7355873801979369	0.24475817957406187	0.07175017192651914	0.1404166796684475	-0.37989696293676145	-0.011024610552691822	0.07346618391829723	0.6830941030203732	-0.397506067038251	-0.1495934274574856	-0.20066264902915806	0.604697783229116	-0.6130881490429414	-0.5616599640612231	0.03107537500933026	-0.9345884460276077	-0.0903156883138791	0.5208747925102362	-0.6137294347891677	0.08747960027128271	1.0967284448672578	1.0040092721783864	-0.778904103825187	-0.09379572657914954	-0.029975460235895368	-0.18814040121850117	-0.4884024639214048	0.043422785510248585	-0.7292967980713887	-0.2152055407154129	0.42199929690586285	-0.3628470317253599	0.558464590820074	0.04697287389847349	0.5559724293526807	0.08643312405270555	0.9463291908845693	-0.4418857902006894	-0.5697316720164208	0.7285634030366597	1.0828198893335	0.19223335087920593	0.5947520783994609	-0.006703697349518589	0.008902278185159564	-0.5385896819708017	0.025323470976969797	0.04252224683359081	0.7696422129994845
-0.5305714547313883	-0.619924812990315	0.26177851899220955	-0.061369798966620294	-0.052095884553334804	-0.16195426529664989	-0.12626269539215706	0.14981175229669622	0.6489654822067594	-0.5423174301867627	-0.2485716262308788	-0.12452985494314238	0.549791289099846	-0.43858183355010755	-0.5713351830905884	0.0789934167374813	-1.0582119249212614	-0.17174868757833459	0.5559305410166895	-0.5999063500735703	0.22873209569551842	0.9531476878957413	1.1579572321759601	-0.5692431321174459	0.004769358282287935	-0.07920053995623551	-0.2726227916748511	-0.5462596938363421	0.15728971818898516	-0.670382566323895	-0.3416155610812224	0.3925036651777482	-0.5141039501049613	0.48844178879410083	0.0841797667973616	0.5125629024288658	0.20656314352529115	0.9667799665882401	-0.2902764614748236	-0.3923107679785101	0.5759885572313744	1.0737189340277007	0.12291679024789313	0.6122629007004181	0.08088622086377162	0.011890381415020829	-0.5929629673742443	-0.06053945230850821	0.0761285594693514	0.5109040167179483
-0.625215207129221	-0.5646296899577838	0.2510181418872442	-0.042549016487459235	0.01231188102317806	-0.06772309084212152	-0.1266556937668678	0.12748178212673544	0.7125693290254342	-0.4865115430869166	-0.28084532346029467	-0.030057461003249145	0.5123937031265813	-0.3884776704858743	-0.6013752097525537	0.15418171839652928	-1.065321875419658	-0.057781248578542846	0.4807121828146519	-0.5609224969646135	0.2027366433625159	0.8899594640693131	1.1930470115485912	-0.5935011127888076	0.04373067078849584	0.06351526554092865	-0.3291760367990575	-0.5117272251457086	0.27778533980850606	-0.5982377541819559	-0.3523114628894664	0.25528806205569327	-0.420935620518649	0.4483582069768092	0.04883778451414903	0.40546179324042675	0.19433716450951438	1.1079448227490423	-0.3056424645076757	-0.341925968269528	0.5064394695662177	1.1642561404476162	-0.05043182765233174	0.6219949682248677	0.14536103016880292	-0.15896376322768724	-0.5855650355007289	-0.08529468325315387	0.021390302695325027	0.6067526309018055
-0.6459177897374874	-0.5625729058054599	0.29028566761030283	-0.03683709942400225	-0.019046261653367275	0.02200182548458638	-0.09157862575784023	0.14177309422830375	0.7539453645981318	-0.5708569363096284	-0.21831786570879755	0.01423989676837884	0.547069149640202	-0.2842673670845713	-0.5448073230334511	0.14963231617192085	-1.0712076976361877	-0.09893249080473347	0.5172413393750384	-0.5410643449739192	0.1993101535314854	0.9331137265381676	1.141347140600386	-0.47701616972470945	0.045318769041666075	0.11233912531226468	-0.31552003987708177	-0.5361110123303805	0.3659674349068768	-0.5160040974921711	-0.41108434957772066	0.30211258776928174	-0.44332255557063693	0.3876346188060674	0.12621016291077267	0.33532148799082556	0.1253808481695302	1.0367857137396908	-0.31658999631243756	-0.26884471991637204	0.4023240065454917	1.2089460893491677	-0.09754917012583568	0.5962268766611081	0.15967055165510674	-0.11766942721712689	-0.5277249568705044	-0.13411227294451677	0.026715769362508086	0.5774684653001548
-0.6075008932815344	-0.4597119001455952	0.29625670858595343	-0.13458050410584946	-0.03384364990451393	0.14876037068682868	-0.038619345817450274	0.14638864966041046	0.6738270175603253	-0.5260489971519624	-0.19609749157345882	0.060072054723740644	0.5164493644131655	-0.2950638480443875	-0.457905554646369	0.1377584493999099	-1.03514386890577	-0.04963536759544191	0.5003628590537131	-0.449814479488395	0.18258338611438862	0.9823535387577614	1.1951569501348394	-0.44117207097858113	0.06380516168187621	0.13228818001223927	-0.41153995568052126	-0.5414283710244444	0.29067632957765616	-0.4721231761958839	-0.47236009004998397	0.2719654517051642	-0.5358268763223419	0.3426069027025857	0.1151300739331882	0.274210294873918	-0.007794847379767618	1.061888642475938	-0.38936886039872304	-0.2905186762764273	0.266662460700557	1.1606144417548196	-0.13407598560417552	0.6183246890586218	0.14095370266828242	-0.1121111879622143	-0.540372624471067	-0.1597182693503746	0.10313296196599402	0.5619454921094832
-0.5856273660239822	-0.3679218219534852	0.3573909672204629	-0.1327046942521452	-0.025796263481969294	0.22847075701782968	-0.06777906216735759	0.11181033852142182	0.6550356201007732	-0.5384535104544588	-0.1946945471274851	0.11374189018254977	0.4994328032855346	-0.2577156788275475	-0.3806324397818671	0.15069145742892717	-1.0195641011949592	-0.08009716211055284	0.512065067880685	-0.37423773855118	0.16929899386586902	0.9689718559494073	1.1588160874233053	-0.45556862352901445	0.061479399482172334	0.10522895710100066	-0.4083259019553798	-0.5475100827588859	0.3245517134958676	-0.5877177287508949	-0.6020955426784943	0.29167835565959316	-0.5512456245188962	0.2642429079044463	0.17386483675708247	0.19816726153437283	-0.06721669165412028	1.1009636758426697	-0.4130283779875889	-0.32017917927259015	0.2259791099352231	1.1828254913882243	-0.1020338037628947	0.5998842342606927	0.062044821398715866	-0.1774782414115324	-0.5734299760848962	-0.14871990271675067	0.10383547788920204	0.5552405919777554
-0.6209513418617326	-0.36059412172521405	0.40189810626340644	-0.12769060623905754	-0.04955104077012261	0.35945277433906536	-0.04948368127961276	0.08953395114919649	0.6030146737179046	-0.5307804661111702	-0.18038350390019936	0.1525463958098508	0.47963774631895634	-0.25495623150486674	-0.3419643968318349	0.15198091131075192	-0.9720948838518935	-0.06456997908817547	0.5155337283043537	-0.3423720384843039	0.14689095528448592	0.9284946004643414	1.1649560743041874	-0.4385897789575942	0.08153403900763428	0.09944652190903305	-0.45585031295979056	-0.564199284784907	0.3414797215610803	-0.6159886326033485	-0.6018376741921113	0.25696755179166497	-0.5847019295723347	0.2197022234932757	0.1861714943668096	0.19604195542461794	-0.12379517769434348	1.0617829919834567	-0.4456781946736926	-0.3390706516523008	0.10671946570662627	1.183076612561302	-0.05978340848839357	0.578518218565617	0.03306785849403138	-0.24282308632081795	-0.4715808525704114	-0.08484998914525829	0.115606034363254	0.5719437621649689
-0.6253220660883502	-0.30924981624255315	0.42188140123905016	-0.102770486043909	-0.04140501023354529	0.45300166127903047	-0.045018217408698775	0.07562126163309982	0.6078645800681125	-0.5497856268327457	-0.173054079426607	0.1534283400134997	0.4487229192026413	-0.22762073074438702	-0.28917399980460984	0.13270635069814596	-0.9413222181993591	-0.067540890501567	0.47240931745574766	-0.2681767194405528	0.16425233182408233	0.9858901976761238	1.041777381771806	-0.4206370220476901	0.08344412296856968	0.07767544251241919	-0.38115020734706995	-0.5816940094518652	0.3175252467822334	-0.7117778467296643	-0.684694606156012	0.24360667600424316	-0.5716052098135265	0.22913627101024955	0.20952930446443932	0.14897187942432707	-0.1715245107621862	1.0345451256446256	-0.41469476593730653	-0.26634466425124376	0.07805731434950906	1.187349268662935	-0.04286089072552393	0.5026144437465041	0.02473955218784185	-0.27419233894175893	-0.43372403250163316	-0.049781449241585334	0.07632297618881818	0.6038273547560224
-0.6358705513965407	-0.28815378972916716	0.4678633002860767	-0.14484534499828144	-0.07685665974273839	0.5110465493632772	-0.03580758614233993	0.0861814798284781	0.5616986743459225	-0.4910235247798078	-0.19978174104418253	0.14859550722938444	0.46245172801109513	-0.2112137895755882	-0.3230202909351162	0.1326022921815079	-0.9439224294746259	-0.06946993866457324	0.42777683181007786	-0.23019627503075638	0.15014569883951126	0.9895209794367668	0.9679406572298739	-0.4135320289432947	0.10906249487809054	0.07228591661567955	-0.35966832793687364	-0.6174628737411436	0.3235370278890194	-0.7520610323665283	-0.7363793615702611	0.24227548107434074	-0.5638559273467036	0.1759396459268056	0.22100263545337873	0.1160013459579341	-0.23916476822907978	0.993740141536609	-0.4087851071194669	-0.2760645216486173	0.028867261435337393	1.1704059188517615	-0.012080853824779535	0.43727115203519074	0.01694588008343314	-0.34129046744108377	-0.3886499235200338	-0.0074181670113810496	0.10047603632364528	0.6313493421553578
-0.6672008358848898	-0.20103601726620762	0.4966261425390597	-0.18098094312254404	-0.06790690271514353	0.6942197488303358	-0.04620522323014798	0.03760397618173085	0.5560834880196167	-0.46452033375037677	-0.20688160745080827	0.17593776972883596	0.4092052541249111	-0.18983484729874842	-0.3283430859090613	0.1281224856737836	-0.9560152470586717	-0.0016113119755227557	0.38954182031875495	-0.16595810555619717	0.13551359027315996	1.0194320444714038	0.874325452076033	-0.3401804398800018	0.16981352187076443	0.0997758316836311	-0.3861645248542913	-0.6700832766234545	0.33563506355529665	-0.7951010051965033	-0.880849087527044	0.20513422943887938	-0.5852059363591873	0.09034203447397153	0.2566306345756244	-0.005053134754015515	-0.2613126204752661	1.0157216238587934	-0.41484815807151376	-0.27454556065648417	-0.16803284920856104	1.1824941078238234	0.038247961876806666	0.36239809498749265	-0.03562746802992285	-0.3836766298704726	-0.3531720787900514	0.0719313077327832	0.0557259094575185	0.6243822206544174
-0.6869570230745332	-0.1791423624739698	0.5285630591860766	-0.21371333870643938	-0.12242492717988789	0.863253043855335	-0.03308228496239415	0.010674421834201952	0.5101119743311252	-0.48800737166772395	-0.21885831434552463	0.22932625642829807	0.41154460111276603	-0.11950120041351422	-0.2476842455623664	0.10279454869746381	-0.9636149463491289	-0.023734122130904037	0.33355210326033974	-0.04680358734486293	0.15930197457114578	1.0656846834398377	0.7708521488684424	-0.2856770569379711	0.18751175462120992	0.09207542954503867	-0.328161905309989	-0.7053938719167012	0.40183509881805807	-0.8204988444422023	-0.9402846854379232	0.15285680679191024	-0.6332044917572577	0.07019518318095767	0.2135634730478327	-0.10272406972861899	-0.2594359224294486	0.9305560126157525	-0.402863479394253	-0.16931137437191227	-0.21050684346064377	1.155640860221403	0.027663856939067553	0.2999291303179085	-0.0273783481686654	-0.42463389235276017	-0.2450067315295034	0.09763335685682636	0.08909633690367644	0.5661546331838578
-0.6802931193246305	-0.16874507573153072	0.5255648102830968	-0.24788694237741474	-0.08555164407351427	0.981043694017734	-0.041680037515597956	-0.019127157012527995	0.5040458857847067	-0.4736443231822152	-0.16048749718308328	0.22933004048172742	0.39978356338678267	-0.11980513719966701	-0.22785329038698662	0.06085739330444508	-0.8978846867869281	0.006488948279698295	0.22370484741810398	-0.008786484764614935	0.15997372366773477	1.1094936260073824	0.6041790503654992	-0.26362349692685577	0.18841263176452933	0.09688605931555996	-0.302359268112391	-0.7401964716435989	0.38946760085788135	-0.8082307876832582	-0.969520404037129	0.13839174043026214	-0.6043899932619814	0.044417605115465095	0.17957200126856446	-0.21685041046136505	-0.3367168546778764	0.8735103225122012	-0.43738474647443787	-0.20570739828356147	-0.2945113623590688	1.1521941218750322	0.051663143117426924	0.23803162144445328	-0.09678487456924911	-0.44912368369192956	-0.1725351188351471	0.20534227831405616	0.04638045072441871	0.6236765166327365
-0.6357363461173009	-0.1470107062950174	0.5186196577648949	-0.2778758923196726	-0.14849937353913828	1.0669995054926915	-0.07678569720737091	-0.00931476204818214	0.48409731308185194	-0.5096090668443508	-0.17302447274757288	0.23189377630348748	0.4287373469916066	-0.07380143999853513	-0.17820107630746543	0.029737935816125178	-0.8799976563510732	-0.013087241370048491	0.1868593610808517	0.04559315644688091	0.1356171010016147	1.0992208425000096	0.3986462491836439	-0.19417244432816516	0.20703228550766545	0.05307366331143887	-0.25826779470646555	-0.7848999661072902	0.33640816885421093	-0.8665928384188468	-1.047451394480391	0.17257824012047357	-0.6320099096818876	-0.0008040871513801798	0.15676342939673774	-0.2909083152769665	-0.3710764393097378	0.7602249295255917	-0.4275558840603722	-0.20057370652294862	-0.4130167374710284	1.053268224778169	0.1240148328331639	0.11868728176321326	-0.12187596368811345	-0.42555512889616615	-0.10589993205726018	0.26864444199584625	0.05448252336313897	0.6639905174718675
-0.6077634983241024	-0.09089091119841754	0.4950834951196235	-0.2998102014676557	-0.149666065857833	1.160661401481691	-0.09155178940282224	-0.023285158701088115	0.4224139802259238	-0.45206982498869264	-0.17639829136403357	0.1770944914643349	0.36103618939383364	-0.09680221668539446	-0.15022403383424457	-0.002200980181116746	-0.8474502031803215	-0.03938136998408749	0.08552774939004511	0.07860614990663686	0.10868114581320665	1.0723564999270534	0.3003301721720778	-0.17237871439101235	0.2035554796579695	0.0018487830463534388	-0.22309438190896783	-0.8067825414175929	0.2937587744554867	-0.9093961196042603	-1.0728184867081274	0.11298775141049419	-0.5605398283313272	-0.015434305764526784	0.08177094836187988	-0.3606561936017444	-0.38467089230847457	0.6801358947251023	-0.3734653237976524	-0.22029954174113212	-0.4679190254640174	0.9600032742583562	0.15547671096301416	0.056014983169444144	-0.15588756682352295	-0.47765442831982774	-0.009786586940670538	0.35792118287974556	0.1175862632941628	0.6911822030855393
-0.6213305528837931	-0.13727589383704042	0.4287246554691485	-0.2603367028280805	-0.11824373449392045	1.2081389477053968	-0.10874249563006151	-0.02837387743152302	0.48326555380516406	-0.4547772259147127	-0.18159297809647937	0.13315816408871187	0.3477309668524446	-0.07408946610879338	-0.2119766677720508	-0.012497417219849396	-0.7850908630872362	-0.10289694970569241	0.034955366095101845	0.11560738100879282	0.17907750040939066	1.0372435653817331	0.09985598376217146	-0.09953929428410771	0.199390349200228	-0.046628552363719655	-0.12301909963199376	-0.8372593910266033	0.36330827154784184	-0.948124653144087	-1.1026134831444796	0.08328530981752937	-0.49147438673572985	0.015598420189522344	0.10625125215616453	-0.42917710353064875	-0.29102490974359535	0.5479546875437469	-0.23372841663223703	-0.1239456938207826	-0.5005202140968767	0.890916880757892	0.19839220759363138	-0.02158292992186746	-0.19710199578645096	-0.4498050680029843	0.14330267850208764	0.40471477277291623	0.08270023232268442	0.712052486627423
-0.6424538167431914	-0.1508077563631211	0.3266647555245619	-0.2892488756184258	-0.16399749048658488	1.2857942876793746	-0.13572947448256104	0.003162679326529591	0.4966769961345553	-0.43744549002481375	-0.18491255528862913	0.059749211568491514	0.2728735096008787	-0.06751637537212285	-0.27592198243742183	-0.02528361540708266	-0.7434956342140725	-0.09292359236982757	-0.06435892090254355	0.06539235007598758	0.21808909153563172	1.0235481528711579	-0.041228068074428234	0.0011258266711952792	0.19518132534088573	-0.04902110937499131	-0.091442603918264	-0.7808303482077277	0.3227087688942074	-0.861451759594823	-1.0026346673738689	0.026843712031074596	-0.48563926306462796	0.048675720692711026	0.058467015922229935	-0.451886389227876	-0.2958542853903131	0.42478863282018997	-0.11121818069213012	-0.03484050413431929	-0.5749943793931687	0.824296126736656	0.2559530660721899	-0.05651811661221664	-0.12980815480450889	-0.4308819774965499	0.24530315432197755	0.43138823557455525	0.11001359227051588	0.7774699147842681
-0.59847907250778	-0.07680681889644352	0.20415517393412785	-0.31639419944133945	-0.15724018187476282	1.2956901774806364	-0.17438979574612307	0.028498140561205386	0.5573740182403939	-0.41315822177941824	-0.21427869439280176	0.005247050208350033	0.21473622189976052	-0.05952998089749488	-0.3479660566295143	-0.0235175016821193	-0.7234131576982071	-0.10296701326069446	-0.1352254899389494	0.02813891628512894	0.29448364459879217	1.0337096815276767	-0.16622053218529145	0.04223865395092673	0.16781548577755148	-0.07289875772353897	-0.038320902552666146	-0.7203054973930932	0.2623248675900269	-0.8189011882779209	-0.9565306951022381	-0.0016398929371465476	-0.431908368921576	0.11150464249174064	0.03468629315118589	-0.535336380375308	-0.2234276344340936	0.3273199235696254	0.05723801169293723	0.033493793829900684	-0.5430411900732681	0.7548629321258241	0.241883409235861	-0.1079298581873076	-0.11104384149284749	-0.34730316687454	0.2609784949326195	0.43309290185099947	0.031093063670991794	0.7423764184079367
-0.5640906042769844	-0.039807547440132665	0.12873178658838386	-0.32510164317493595	-0.1772921524869489	1.3047724030917585	-0.19278085112641313	0.0654576285623542	0.5620965094588931	-0.3830850781087186	-0.2397567082013718	-0.051557267841435904	0.16249016624464602	-0.05303442950135682	-0.3924680970209421	-0.003811739589019561	-0.6867687760749102	-0.14023195627590757	-0.16045554127016923	-0.01686530086992861	0.33072091760344335	0.9698911951105375	-0.22567270514761778	0.03713495594367982	0.1372991940859744	-0.0711971534983538	-0.052078694496665204	-0.6124234146581355	0.24161764258871724	-0.7377790943508151	-0.8665067719566248	-0.06221132363075229	-0.38047358344823456	0.122332267802028	-0.008630240122908864	-0.5418512343007458	-0.1936771450219092	0.2658677750389303	0.16209289940394364	0.02095259060963401	-0.5787889131056434	0.6748174326825367	0.23544159045266486	-0.12765232735894755	-0.08840389015228213	-0.25671004074543946	0.3199872281432713	0.44845269598269083	0.028198136633280958	0.6848578591260053
-0.5792315889221633	0.01957937911107241	0.015871256115996497	-0.29409459011326267	-0.18493015900633486	1.3842842455019373	-0.20779811842756532	0.060599645883828115	0.5726324766846832	-0.43301683958071696	-0.23179179178647674	-0.11481891457346519	0.11356177431647044	-0.0757567682012192	-0.4038559471271962	-0.0206393868037162	-0.6138693367350163	-0.12165857331744268	-0.1603406550163669	-0.09356966651455169	0.3743075111545917	0.9114318165585331	-0.31520397472161726	0.08695826141148236	0.09629954041064326	-0.11243288042220065	-0.06075628846893921	-0.4518957773185259	0.19291875993574897	-0.6927989763275736	-0.7721913994035061	-0.11377735492415815	-0.33232943625706435	0.1355933835837279	-0.014801251577108144	-0.6262984033927923	-0.0867695623425743	0.2071058144656169	0.293183804913477	0.08693676675341394	-0.6101162229949972	0.5656302370760239	0.22023008950291487	-0.12783662220761088	-0.09732672508873583	-0.14067462256848054	0.3694121728858386	0.46783898950838027	-0.025641867095200027	0.6617297315872761
-0.5467614459888108	0.09199021865810539	-0.04997589212096932	-0.280106755094091	-0.2284634459716477	1.4207826211978625	-0.19452029830143697	0.1283025034004382	0.567531596647149	-0.4476261541679758	-0.2486020786222328	-0.19967254847768534	0.09656227672959676	-0.0008476141997575126	-0.4374510461896975	0.015380377354826497	-0.48149641122443326	-0.13643682130959053	-0.1322367933015077	-0.19510418945741165	0.42118689415962185	0.8454333336529192	-0.33412697383061796	0.09939084603926118	0.04760963129415278	-0.12272163876491664	-0.049338534327244464	-0.32887712271705366	0.12379489222967657	-0.6671289516398354	-0.6919751387464108	-0.1363014941905088	-0.31298318156499033	0.12019250753287536	-0.003978890626309586	-0.6820664426213442	-0.11184193913429963	0.15746093264820393	0.4287633099423158	0.19770842631160856	-0.580339146939792	0.4748937105189177	0.1502037910814842	-0.1268832507789422	-0.026806247894169556	-0.11682705754183428	0.39011655149803587	0.47026597175373397	0.009016732393078025	0.614809613777479
-0.5265955958546477	0.14766567194211766	-0.1274577242400308	-0.2788669945185795	-0.16783859451033867	1.437247525324726	-0.2067233170006002	0.1739348578917547	0.5312675411504469	-0.4129717956283798	-0.25737557586637594	-0.2859885902555346	0.03305591479833049	0.0573946143002681	-0.4717925999700969	0.05078157837273167	-0.34215968637590216	-0.1567411336597157	-0.11674764073869963	-0.3606764710458125	0.43230622650229905	0.7432628048821706	-0.4154572228221796	0.0880334759420423	0.011078417468691343	-0.1659016884665861	-0.08279629077360832	-0.2005427900488354	0.04872122740111862	-0.5956692667939733	-0.5841664332557663	-0.1254175769973034	-0.2978143980192189	0.04246543061921214	-0.0031745497435212476	-0.7198146275678783	-0.10399579924700919	0.16441246787801997	0.5675211432009712	0.18528490621825677	-0.648220717580846	0.44873626221277696	0.0904985412199876	-0.17580308499913183	0.05088583292042812	-0.06322015805312056	0.3627897057180206	0.42353656986620514	-0.0528089314344926	0.5841680744661623
-0.5074576127851762	0.22805835834287197	-0.18294065778921315	-0.23487450882067645	-0.18151250825304283	1.3718298873536905	-0.15601563576398272	0.186901019848959	0.5039351850064908	-0.36241252717964817	-0.31289113214546516	-0.35555197371376207	-0.02867246264393663	0.0969032676708896	-0.49703630573350716	0.024658115823410452	-0.27609159741458117	-0.15034684155166908	-0.03912616184887666	-0.4203776630340014	0.3679954979956358	0.7040862817491857	-0.467108150181632	0.04012959150341676	-0.07991827415294556	-0.14766726924880014	-0.039424188181363715	-0.05811227843246285	-0.0803402009801991	-0.6185929247015396	-0.5780858848138365	-0.136175634424668	-0.24790893866906702	-0.0028443609984012295	-0.025576799106350117	-0.702795364153219	-0.0390727858473295	0.09864714467112308	0.6676618801418093	0.23314224093094768	-0.6606933718777435	0.39926941575240377	0.02784960141886426	-0.20485387893688714	0.10070716645948978	-0.0960321220998009	0.3395758004453944	0.43030704715124546	-0.039906412773279734	0.4746954451606092
-0.4604470281248124	0.32771532714706986	-0.163732430025714	-0.1732238557319547	-0.1717373052280371	1.3711279214429068	-0.01743679914289219	0.19660124594266168	0.4608033072231195	-0.33456383760338837	-0.31339443669207745	-0.4803907690479633	-0.12993211823009593	0.14258886723667516	-0.5857350680655198	-0.030868925743502133	-0.14420852198978173	-0.1437882442302559	-0.021300453101412382	-0.5207257464645721	0.34742841745181796	0.7337245419083551	-0.4439863599375412	0.011791543941543836	-0.10458537974802876	-0.14795314814478105	-0.06887627207171743	0.08999225406907937	-0.1679013338644924	-0.5010044858356038	-0.5287132138552011	-0.17245335143856602	-0.26236355672266837	-0.006298036354100735	-0.11551032920120756	-0.7063051333043227	0.022077572331976887	0.030683338681795614	0.7675690159854187	0.22728015296487727	-0.5890589555756416	0.41436694814152003	-0.016035337984414106	-0.16166296349965179	0.11247643462261592	0.0008415384555480298	0.345014411021984	0.38088527611580847	-0.08503768406266181	0.29420065939902207
-0.40098141349395994	0.3765603339904068	-0.19888913386957646	-0.140857520917463	-0.1557513139139308	1.3104141291154607	0.062353515744593836	0.22213032141194358	0.4310596712015385	-0.3312350893726269	-0.31581411636713863	-0.4919982935060987	-0.17680163655211428	0.1552303801482921	-0.6355571744403528	-0.0691936870462437	-0.03199245395045936	-0.05150399746264581	0.03209844732539592	-0.5791906507630347	0.35340915627784936	0.7020820087542672	-0.42650906661201676	-0.002510905578849926	-0.1145292250292455	-0.12857462101320577	-0.09474975114362519	0.27583706131690083	-0.27550888995415673	-0.42841693396340064	-0.4971027068713917	-0.1875865004262578	-0.3632047469526597	-0.04440312437680088	-0.1489415651711115	-0.7088783007410918	0.08586505265598321	0.002226720632520712	0.8074847171487161	0.28329164226123904	-0.5439861846674907	0.443982363629394	0.035928726237782	-0.20035297343669206	0.09154563982135504	0.014146429130381877	0.2886321292176467	0.3223315886537593	-0.15519719963258788	0.19654876775144237
-0.3303101899037658	0.4810352025687033	-0.16959224563883435	-0.09088778114248196	-0.2076425047073572	1.2922670103848404	0.1302433969984512	0.24214181710368526	0.26594983039880066	-0.3355741994868041	-0.3185774937554552	-0.5580475394720409	-0.2382525905238238	0.16340473614005485	-0.6503568944319943	-0.0878809918549254	0.04866288468622072	0.003855068204854048	0.07758216045241945	-0.6802046106433871	0.27592618755204057	0.658282549567639	-0.4070022195617266	-0.031231702240586183	-0.15677101853432163	-0.09883066299443267	-0.1288640772900454	0.46956370302191397	-0.42156472570378467	-0.3367337190486514	-0.464431089254139	-0.1703578384411781	-0.41786226644826163	-0.13375352876269114	-0.2597123931953343	-0.7117863376088699	0.09670424406443132	-0.0006257659967433826	0.7753704578339777	0.2301170850853535	-0.4725652365548382	0.4573663523028901	0.02534608152158722	-0.2111225973315783	0.13305444959774074	-0.009689969591220485	0.2728455402919518	0.2987179050150809	-0.19905541246971628	0.14730991053052458
-0.21675257902564793	0.5015745565004338	-0.13211970018186975	-0.06375538733784006	-0.1975787639293261	1.2032194088327046	0.25591106556258697	0.19638733328540028	0.12512054632265254	-0.30400406886560744	-0.3619916556783449	-0.5855181427993098	-0.2586760154794675	0.16851865218504267	-0.6698207877455706	-0.10444110536495477	0.14338040702663618	0.003807748832851676	0.16241177619182476	-0.6697295781041616	0.23314032560669307	0.6130177073532117	-0.37785774119599086	-0.04481959366371195	-0.18489719183258627	-0.07932877177776854	-0.12372555229567277	0.6046637566997352	-0.5087326119734543	-0.2635811889964983	-0.4331117832501935	-0.19194611135117184	-0.4438475553510413	-0.1822986401673332	-0.3514631796417363	-0.7189013369974624	0.17848172558476413	-0.0024965986647208878	0.7697223434072235	0.18881868234806104	-0.3944492870357712	0.44299279554494353	0.013775476396734715	-0.24280359064336682	0.14530030764300758	0.016440151958962028	0.2627179606954569	0.27163660043448407	-0.23087995918590148	-0.0034781249064728126
-0.08890919733680291	0.4852070193509862	-0.09916341540508711	-0.033824785461231716	-0.17955688004836126	1.1165213228118591	0.3845380790037663	0.1856773550420555	-0.018802146766928818	-0.2753794253156163	-0.3716070640391501	-0.6241448567847891	-0.29242899712188536	0.1928377900260199	-0.5981028279229711	-0.11730766691649082	0.18869959154113872	0.007929166862851868	0.19012564215150146	-0.6671565923641141	0.18966181946885544	0.5882926068119265	-0.41603550513556964	-0.0455056090515251	-0.20518195391568245	-0.06267849321679783	-0.1029791294215499	0.7537847418334642	-0.610785130531237	-0.20625038604667517	-0.4318787378815089	-0.12788206983976305	-0.48728905667389083	-0.28412721705400695	-0.40976563950401584	-0.6975494122357052	0.1243664368546327	0.014883298818827944	0.7286790156167723	0.17729951188678778	-0.37358865253699847	0.40884979346399836	0.031052000851762608	-0.21861333233818686	0.19000342931172437	0.009173105747701383	0.2727762191226947	0.1995924612438497	-0.17593485946826332	-0.004756267096992534
0.04306874761969766	0.4630349691431287	-0.07540096982374134	-0.03424262063153242	-0.19177807636573596	1.0478962109741299	0.5158089011829653	0.13447654404001738	-0.10893322820168805	-0.2454080644601663	-0.4128248784436165	-0.6385030314734601	-0.279806747400266	0.21200573008385012	-0.5653574556555501	-0.15658746213659075	0.2834442724662931	0.08213273673912472	0.22316109141801457	-0.6610083287370206	0.12278762977119213	0.5506487448153745	-0.3738598556533437	0.048850265330138545	-0.24026158630188488	-0.05209019821835603	-0.17209992805820912	0.8419437207583067	-0.6542599232559023	-0.0464623714651635	-0.42514680847507036	-0.04005788942613667	-0.53070653716758	-0.3283402613032348	-0.4378571600993218	-0.718249531722123	0.17324953856685826	0.026202401013575606	0.7153948247039429	0.16886470617531504	-0.35783304531662874	0.42320485780250283	0.06828112454575412	-0.22634492653547186	0.1974725515252012	-0.0037571777255053116	0.22148311447464303	0.17608187712859757	-0.23433698443044207	-0.05821551991350633
0.21530890216644943	0.42315367133850773	-0.05665680456543244	0.012732027095773701	-0.1317244244136845	0.932674621236929	0.6032403995821782	0.12031750854079656	-0.17016671881681786	-0.20252115607743634	-0.4581503749595382	-0.5943764117774939	-0.3363025906924897	0.20790928148293264	-0.4726310532547213	-0.21878211965861238	0.3790683842207346	0.0860924526727247	0.2766932113807677	-0.6913922605626952	0.07493142456332134	0.5645030813599606	-0.3436179983623857	0.07755562251914545	-0.2778722091913798	0.013406687858912126	-0.15921883109031776	0.8974915302962903	-0.7431381080900424	0.034648343055953344	-0.3998722548836875	0.0057697563123182555	-0.5473817025711518	-0.3369164894204008	-0.49015690738579376	-0.6272885917723728	0.13645499299573746	0.020228477263309914	0.6505063223740999	0.180207518157428	-0.2854790156385759	0.45297854664501147	0.02703732823330503	-0.21075982001024665	0.23858408205016288	-0.05627448405639777	0.2293726996468553	0.1056066142385432	-0.25544780440874926	-0.21036357177289017
0.35143569252705775	0.35333645690900267	-0.05697807158878558	0.02788084736905062	-0.06842256528455265	0.7798964108985207	0.6520563390499646	0.1123232792056108	-0.233272803496617	-0.17299612439565334	-0.46848215676472965	-0.5062212407859458	-0.36450097585953695	0.12805089909967088	-0.3477222503834869	-0.23740676951920087	0.3753748929843747	0.08149854685272524	0.2610955865582771	-0.6433919696088098	0.033188670277067824	0.5423205704203211	-0.33798490419365973	0.14643319266325044	-0.3607556064255888	0.06225885416316096	-0.15433955131112714	1.0405590611996212	-0.7860989975439977	0.14185191114372184	-0.40644942406269513	-0.016079255886265235	-0.4932073731561683	-0.30951690411248917	-0.5165207637319372	-0.5290231155804499	0.18618169226371378	-0.012512418687553534	0.5471033884337279	0.13117798932878683	-0.1874423378870575	0.4559269738568463	0.05777918355658451	-0.24591959123848267	0.24639867124715714	-0.05522124838780203	0.26250961713741305	0.04653579242493018	-0.31735073400115804	-0.22811781446178933
0.49043340328486246	0.3236485476685025	-0.06103747797020902	0.004481860520989011	-0.0709663456877492	0.6656213677872469	0.7576200768854207	0.13924177541387314	-0.26436783742856595	-0.21067102797032136	-0.5029016249353792	-0.38918571835273635	-0.34167474326013436	0.03892050949995715	-0.26445089432944024	-0.2964626670570548	0.4227690772899219	0.10470795979941239	0.2657089248314794	-0.5805778448848764	0.02295494410203041	0.5899620029351234	-0.27224017803010725	0.19399056505396106	-0.4050086780022153	0.13090578462883135	-0.15539266410551963	1.1440470688168298	-0.8079630643240957	0.20571375937692418	-0.3679025232252789	-0.02946670560661404	-0.4149020269333842	-0.27756569640403833	-0.5694821133334841	-0.431949895463503	0.22948501480936612	-0.014292644006288125	0.5371887258053263	0.15947871698101718	-0.15368407556894703	0.4675697130782378	0.07213864293169796	-0.2317864587667248	0.22712310725391313	-0.04747022473910552	0.22338225607814194	0.026120435306491774	-0.37289582959329237	-0.20648734380198933
0.5893379162342609	0.2993533261975548	-0.055724756100918385	0.049012191516769374	-0.043683623369806	0.6278702381133653	0.8333734330110267	0.1321072428406255	-0.34341956946726154	-0.25673055172158643	-0.5455647167162636	-0.28572226817896346	-0.37001676798975996	-0.04159411583739288	-0.16690906556943635	-0.2335303490623216	0.44229662101976724	0.10060430032160876	0.29957036217555094	-0.5352543481699918	0.06439597838019148	0.5870199760813867	-0.19387817341990632	0.2830557536694249	-0.4039686896502908	0.17953586140704453	-0.20913998202346046	1.2329497541738033	-0.7471968632315196	0.3129550225243111	-0.2978745037205604	-0.028009650138962193	-0.4347404058396783	-0.23309169690305218	-0.579067849063192	-0.3414918137879457	0.23578371750216093	0.023162719600776698	0.4957689607548155	0.16099947975858625	-0.09352050182445973	0.3988218257761305	0.06810883068712818	-0.2402639509226625	0.21140658966156956	0.034944699575523375	0.28025449869063823	-0.053621855699701446	-0.4097987592789166	-0.09637763790134375
0.620910638925199	0.2467515301017328	-0.11221747725233015	0.026873066533129257	-0.008384142688371557	0.5833835096110489	0.8972889966101685	0.125953248950365	-0.3713162358832417	-0.23947238054173928	-0.5771583878561772	-0.11433654483907504	-0.35696610939077555	-0.2003590212316988	0.050918706624427726	-0.19467965116744107	0.4335659790103031	0.13942901778783873	0.2928836640571189	-0.4937830445623229	0.155416710320325	0.5556415212575709	-0.12928078108564509	0.33286867304455414	-0.5021514554314706	0.2518892959952516	-0.20597374975925628	1.3458077244366795	-0.7147934947555975	0.3407223525730504	-0.23695887767244744	-0.03779994206968605	-0.3570290536780278	-0.25162573891113094	-0.41519983299336094	-0.26439318371324905	0.2041692545889539	0.10984865246614813	0.49112089390860625	0.2049162538527324	-0.12737491391130776	0.35312600839578484	0.07613195731493932	-0.23748421754372656	0.19039626121382652	-0.02101552847809727	0.3239063126089109	-0.061025631244422465	-0.40207491142713536	-0.05623765720180719
0.6496569487953654	0.2611011803489701	-0.13233165794820032	0.04641912524730565	0.03138228829625996	0.5546933251002403	0.9784136555841785	0.12192487839018422	-0.43063984928380794	-0.207931346410339	-0.6747714736720332	0.0038752040448213677	-0.3203608745391748	-0.2815762309600684	0.19172956478632228	-0.1653447407643573	0.47357624508419843	0.1034517352592366	0.31865685265547106	-0.40392806859367114	0.19448877486600855	0.569542219723616	-0.20217299519449225	0.32707383008783025	-0.4896425638143733	0.2760448131174701	-0.23821871247411655	1.3872549938563041	-0.6724451698633139	0.35548797130756915	-0.17229479763716443	0.01157204203982724	-0.2976628864710771	-0.20376456134506632	-0.362999934785066	-0.24819109490445204	0.17104434844429853	0.1476842811783907	0.4885763776564268	0.19334257589017828	-0.07750899851731755	0.23798609261107168	0.05447991201299494	-0.22147239756120768	0.19561003274745548	-0.025322908316339147	0.341832827787202	-0.03965826975941568	-0.4580969233964384	-0.014344743546932959
0.6537699771683443	0.31028170982612224	-0.11880951889851424	0.018528206589232325	0.11480118373939274	0.4965784436002342	1.0175476301550699	0.11987293726957379	-0.36167975844897293	-0.2321134939790137	-0.7836295385361509	0.1176090705199156	-0.26211361237230146	-0.31660683444991644	0.3842686913123782	-0.14419776378982935	0.44832111349507064	0.17482615819759725	0.2993155258781265	-0.3941966994612189	0.21168092093365823	0.5861446726366848	-0.19008703059165016	0.34013308336042575	-0.46538006240646	0.3296379079146177	-0.25613801397391933	1.3979985866663642	-0.5796853752184924	0.3613361403030527	-0.1093818852080134	0.019228518847552736	-0.20757387691272294	-0.18738891204001454	-0.3146904652583019	-0.19400597176403492	0.1617458873348589	0.20330495465142212	0.5205631745889963	0.22002203186561725	-0.034313020362638544	0.1647704859813543	0.05269540151932447	-0.2398148385529927	0.14674364753957672	-0.0640528055988234	0.3303792375964654	-0.02662667873871775	-0.4357473044574459	-0.03213372378041265
0.6169253094460575	0.27620469702714395	-0.12884717446201996	0.02616321939554562	0.18840199015106746	0.46151693145996087	1.0378150276222722	0.16321640987262337	-0.32096995502642667	-0.22916453728864866	-0.8048199595564359	0.19697113155591142	-0.1960990852455499	-0.36455940519497265	0.5135327912596301	-0.1323301034229844	0.4478035746218402	0.24961878255928122	0.24751103697916732	-0.3967114937347166	0.2606141295051784	0.5916535193023191	-0.18912729914665585	0.33392287160861633	-0.4575436638905387	0.3072157165599819	-0.2821525214346398	1.3916425849061833	-0.520396169251062	0.3308638446135259	-0.12523682887098075	0.0683819677941888	-0.17686651016554014	-0.20956991791033364	-0.28364395008819626	-0.1273238841601261	0.16360613625558168	0.280847421112876	0.5143027014788676	0.2591051603599497	-0.04326853786151715	0.0967965737722263	0.022962158528761732	-0.20428676115796413	0.1031131824429137	-0.030627498748667624	0.31224703921201824	-0.05002462308573963	-0.46170114318219524	0.0412318041638063
0.552567930115514	0.23203211129679763	-0.08279859697097228	0.019132875090785522	0.23280196033308362	0.4719347218423541	1.049963665580051	0.18897422736660136	-0.3161498613454964	-0.19304665825172543	-0.8577291845266286	0.27121530193392906	-0.15035992913562313	-0.4380816998593461	0.5862901174513888	-0.15040288282295117	0.4823619073856761	0.31018313356923843	0.2441283034231052	-0.38797219588953713	0.2812765086282721	0.5975242595814426	-0.09524588050812301	0.3662540924714679	-0.45770836686578986	0.32068972874511864	-0.31872046427880596	1.307950724931263	-0.43280064476985575	0.33526170520664067	-0.1675277021675588	-0.023953233884735414	-0.1362245187321312	-0.19417678128370658	-0.28939374894982617	-0.0978662049087036	0.273008909386209	0.3115394758034804	0.5563961388573839	0.2245161037636647	-0.05948309111997605	0.03120779517487864	-0.002462432855977776	-0.21643944700944534	0.014847431369036218	-0.04297539241598143	0.2852076786582839	-0.04902090675854977	-0.4454888241357934	-0.012479420507171848
0.4621829703979129	0.20473162946343731	-0.045675421418131495	0.035353691668881984	0.3312638460764516	0.4250433990020297	1.0171995147400577	0.2363492125746535	-0.3369548757004551	-0.19965415267003014	-0.8822905597627253	0.3504461494313894	-0.19291596109389456	-0.4931726411185332	0.6050490341764277	-0.21517962371762728	0.4502401167148758	0.3176019507469971	0.20662685805013153	-0.41478764610487834	0.35213241415118995	0.5582232713741263	-0.1010405136329366	0.32838389728219497	-0.42835778014495246	0.34254510598396315	-0.21627789635532654	1.2963246297167081	-0.3991462104394595	0.3153517244096483	-0.1670485860822041	-0.09423601337350783	-0.06731178770757545	-0.1828093409886643	-0.2960324944046057	-0.05722119158606509	0.2561112705963878	0.29285603129576654	0.5237334257507451	0.1931770490746305	-0.027828014399629376	-0.05666048978746815	-0.016006640254998462	-0.21726712935132494	-0.02301286637868053	-0.07636636660022596	0.4256362838485813	-0.10624170258434143	-0.36029532199343295	0.02726953843457417
0.38832879470414916	0.17705124972863467	-0.026568199787790774	-0.008697250750284682	0.38520567204958994	0.35644881160788366	1.0286184870539423	0.24264913828177895	-0.33992465651450454	-0.19001291548807428	-0.8882207294392952	0.3751308573393786	-0.16419089121375835	-0.479294162965028	0.6780912455023641	-0.1594633793584803	0.3780410471795132	0.34138556055809666	0.10397007555886699	-0.3814036473372511	0.41153272452966394	0.5231403809134522	-0.06265750019620904	0.30503691321886583	-0.3854192566626019	0.3568031578714709	-0.23077105241286344	1.3044398675422222	-0.3238696542602344	0.3643741556622811	-0.27088502811007975	-0.15710879972734754	-0.0964784167555861	-0.12032835164134939	-0.26953081809391116	-0.06643994803952417	0.31924542507354203	0.31959381399031694	0.5888710455483497	0.1261326828258606	-0.05567173723752955	-0.06056828248214856	0.004102499032865472	-0.2094612501535007	-0.06467687957019691	-0.061946676694986526	0.45392702832552656	-0.08453344323289838	-0.27829946891038515	0.11251015416632473
0.3247821163130612	0.25762504803537967	-0.007675581974243256	0.0011634636886996938	0.3953190693856046	0.3408631462644712	1.0586822849853987	0.22802996648337664	-0.3566920149788534	-0.21229314080674885	-0.9329424244685066	0.3661006397846723	-0.1872228725952894	-0.4517530495198018	0.6838383985052303	-0.18624359557988157	0.3687815718348224	0.3266496021865213	0.02454015050455195	-0.3781709864193621	0.45869937980755643	0.44325166910258557	-0.00611275694942281	0.22344007435589494	-0.33336748159881696	0.34152230039170034	-0.21107938073264737	1.1996510889929966	-0.21826507494611916	0.3700220844218932	-0.30295647219101823	-0.1039680740315209	-0.09452447907801556	-0.11450055205982383	-0.29817201508018487	-0.09993746994152745	0.31595383717485026	0.30351756110807915	0.6379866814993023	0.13843915670249582	-0.11291606026164813	-0.15355575606122024	0.004134052716091717	-0.14559850607304642	-0.15832457162584235	-0.06319569491202588	0.4540721771246665	-0.14467971752665837	-0.24280239110451962	0.12189298102818369
0.2544820669406721	0.2669850177615879	-0.010920187299561701	-0.003465265541518203	0.42474158855700284	0.28377579264292385	1.026494392996245	0.22810653325648572	-0.35132354424554163	-0.15803246946171368	-0.9621831979668725	0.36892193888708197	-0.1746462234868263	-0.42967184732311886	0.6822520464118795	-0.19224139365356646	0.2973102468385131	0.3247483561461223	-0.08017907517719303	-0.36064961649717314	0.4815487907335069	0.3721542922130512	0.06095590991894091	0.20131961419526298	-0.2719234107824123	0.32264295925281716	-0.16678033471155201	1.0862969375507796	-0.1839213719859606	0.44574649702906044	-0.44729187874561793	-0.12524587278280658	-0.09348628134755782	-0.027287095996084365	-0.2639623674660004	-0.0910687194203603	0.286083949117333	0.25624659184082194	0.6293358836386604	0.03009920911688315	-0.10627269254935416	-0.24691992851223912	-0.016980044511978175	-0.10051347906387006	-0.2358932158061858	-0.12586498891384226	0.5695449181497303	-0.16897783631678642	-0.10580884088883229	0.11797771071650906
0.24209156896707026	0.2867184237116614	0.006932623925478959	-0.038602318557196084	0.4611628584174513	0.2497627036626789	1.0291770451209676	0.23022378360821674	-0.29845967191252554	-0.10992883495370812	-0.9756438567075529	0.3537284690746017	-0.1482808965051563	-0.41243848785389686	0.70224574291662	-0.28757762437464207	0.2382571719994715	0.30786901773549974	-0.20135833323849264	-0.31985648610454176	0.5087874424463145	0.2637317270339551	0.0833263268219886	0.18791698374795787	-0.19963019180934927	0.26296388014269867	-0.12836543669993075	0.9812465118642933	-0.1107199958646772	0.4192455394104816	-0.5229891014254592	-0.1723368773145077	-0.09481852901525747	-0.0017844448797667723	-0.226132403700128	-0.16903901752054856	0.24730399017079696	0.21795568907781812	0.640463402749068	-0.026425453812935464	-0.1633831034662283	-0.27965513688875016	0.06005286059050212	-0.056576538079240825	-0.23915469174950732	-0.1350614088642898	0.5484024175862114	-0.18330980546556636	-0.013688721390791515	0.11583511891182759
0.23332884179700503	0.2995326136814071	0.02068433066353676	-0.06811753001485829	0.5367305451291597	0.18285485657843598	1.0141077778338539	0.2309346639896514	-0.3125841331217861	-0.11013723169949363	-0.9985597704115996	0.34570439368425676	-0.12849319147416838	-0.352721769622665	0.6438433744296098	-0.3109592984830019	0.19916653425751094	0.23894795532834978	-0.2076668568726637	-0.299176751526802	0.572812322276176	0.17722269796646067	0.10935949701995815	0.1807300107678018	-0.11546415401377522	0.19691796123651237	-0.060077449138588236	0.8268170134434408	-0.08509891729598909	0.41601531780037454	-0.6409479761534159	-0.20180312632574396	-0.12089821910378425	0.03990156567044541	-0.26971534718946805	-0.19269416138309753	0.27333843533221425	0.13113642401313808	0.6301674029541224	-0.08831371073810738	-0.11020006634747018	-0.2961484843492597	0.03099445184702771	-0.051486172593856835	-0.2762817214324141	-0.0944700736425081	0.4992097732505142	-0.2005960949970474	0.06967712783068165	0.1958162377025079
0.2137497984845282	0.2916932998072157	0.05541730146097747	-0.11248596414319682	0.5230456116999308	0.14186986913394475	0.9498608162266369	0.20696534371022315	-0.24014655301454318	-0.14081415498298372	-0.9900426825725834	0.3447841356644762	-0.10742262867410668	-0.28455606531369215	0.6022901978295513	-0.3092692115004383	0.10203385593807128	0.24428959546723986	-0.2617760749864114	-0.35575575514948476	0.6059598741576007	0.05859695523182494	0.12496768960062932	0.19979957525055042	-0.12074595420864065	0.2250545547114256	0.03336904515351784	0.6993473577618212	-0.034457831188452304	0.428107248714937	-0.7707033705446409	-0.2628507168179161	-0.10054295501651647	0.04244532651214235	-0.31298784377795363	-0.15896309985233853	0.2757335657953177	0.11647400123868726	0.6462080764440787	-0.1284718766081191	-0.22704694854207608	-0.3411676837860394	-0.015840284016472538	0.0018854738141483335	-0.25269819297161555	-0.06441008269502191	0.45719810427770213	-0.2395649132351813	0.1496557593114552	0.19301885149291534
0.24466922334984406	0.21490935840420772	0.009202570249530745	-0.11322156266170755	0.5119619118903141	0.054456047500636484	0.900133807582167	0.2125095427830924	-0.24220237207462386	-0.06394111914329863	-0.9365400003470011	0.35453639419939675	-0.1279091814603997	-0.2462197147148247	0.48114159016397834	-0.3390044388407684	0.008579220502717333	0.1654064154538445	-0.3053823522032097	-0.2946220561206017	0.6627165313554035	-0.044492670250518083	0.12234804357156522	0.1910468175392531	-0.11437734141600175	0.18625202774027344	0.09899715412155556	0.5653684017261065	0.0011930957347095039	0.4714157506532243	-0.8419811603681865	-0.2943833354014594	-0.15038866507732943	0.08005630025884028	-0.2921301248459528	-0.1254010976386854	0.23441961979059694	0.06657109756981636	0.6069525274964508	-0.1679004730170393	-0.2609466875142501	-0.34158997916278727	-0.016246412931956326	0.055302882050730404	-0.21831642255980568	-0.01011469861408886	0.39447278346610365	-0.29376583082913543	0.20309510889736626	0.21960941137700957
0.28567336830001216	0.252825259451881	-0.029662253966124163	-0.12355014818203751	0.522200880154834	0.03664700864830959	0.9017140942260191	0.2527982015097764	-0.23257959865860825	-0.09263999717159713	-0.9115818600739584	0.4045642551238243	-0.16288840504568827	-0.18833347744823567	0.42152437237215834	-0.3356919661734823	-0.037382615466398886	0.10081449098661384	-0.2928121877400273	-0.2791046887099654	0.6761489249307161	-0.10998338519119907	0.07313879789543631	0.22062853113551117	-0.1086416512827825	0.24419589929639712	0.17233733562603124	0.45064597351361124	0.07364557417280125	0.5315085903849075	-0.9443056837617079	-0.3636410583060662	-0.10865980177392667	0.10141632272408134	-0.30054884929807285	-0.12779421136145924	0.18823474454755956	-0.10680057300663637	0.5226478216549169	-0.2375060982145306	-0.2811145242760936	-0.40868469855627054	-0.038813822139253724	0.09831474795422493	-0.22162814706745362	0.007405144670032937	0.3744116019309517	-0.28765550309556137	0.1848786095940862	0.2205009197101066
0.32305132028942546	0.357346403737532	-0.10192525338574172	-0.10334378929105256	0.49395344098059873	-0.06346334455788341	0.8805053100729671	0.301040302035382	-0.1717519395105869	-0.10230959519624845	-0.8786219204320753	0.4232604508329089	-0.11134393555153324	-0.14315513062533075	0.28915165403271287	-0.3210154899288824	-0.09480420444364315	0.012902741704690857	-0.29455148079695076	-0.22979052144428733	0.689762738764355	-0.21129628148458837	-0.04398115342604212	0.22425541056414064	-0.0885407273032102	0.2647252663984817	0.2791990829363492	0.3698161372537663	0.13723136493489893	0.5837791393844972	-0.9838330417770781	-0.39952811216454026	-0.06866373514659851	0.1316481693801222	-0.2635622050088224	-0.1576731535864519	0.15371305451689538	-0.20435457862181722	0.4607505955692629	-0.15578557502447032	-0.2622063279989747	-0.3600790316374215	0.005157763217524586	0.05622846748683136	-0.18949297526321077	0.05354893251931368	0.34139633093083455	-0.3335318419497887	0.22835102417436848	0.21998035516645215
0.34349733502435764	0.4694000359034374	-0.19645832592604945	-0.13985794358052786	0.4604728575665022	-0.08914297156517524	0.9377103098527885	0.3089331689658533	-0.164716489066959	-0.07211793548371481	-0.8433549439237067	0.42325302140863713	-0.07260651078327174	-0.06667876114225352	0.2361557821970795	-0.20324799002615693	-0.12992813762111907	-0.0647422811651099	-0.23627480012350696	-0.21739062202797924	0.639705336384559	-0.23667676735785026	-0.06822910096400397	0.20825204156572438	-0.06750077331719737	0.25102900521388233	0.28231695720878486	0.20972577068328166	0.2019840670302237	0.5980454322715405	-1.0453885850691473	-0.42522492487134456	-0.1748647326853595	0.09390189367884534	-0.27057978589397136	-0.12335285283275008	0.14088123915764802	-0.2956657936325501	0.4679209618694422	-0.11579934697400211	-0.2592141798094698	-0.3657373234903931	0.06570920455472402	0.08437581972337924	-0.14858501145650546	0.05456820773216735	0.16543895427436675	-0.26144581120508603	0.23322419278929782	0.18756976069011289
0.36662882930828944	0.6019141822589946	-0.2641585306745985	-0.12936159378950646	0.40386460948991487	-0.1299532763815796	0.9157931993341062	0.3447568745536566	-0.11402654777453636	-0.09276214752970366	-0.8052438402447576	0.4756696898838749	-0.02260170749830871	-0.05163158532353013	0.08560508099373274	-0.15259939812032294	-0.10321951316071983	-0.14178853198149557	-0.1779403302002698	-0.18408595722974436	0.6534946878481747	-0.2823008427935395	-0.16132237239325353	0.19266333541281716	-0.04833160095171508	0.23163908712338835	0.3333320548934031	0.07766849853425387	0.2583178587699685	0.6059627254980017	-1.0034974050665517	-0.46091097362080297	-0.17730259788973163	0.02461354855791189	-0.3139524144487566	-0.1046330735834428	0.11224186760080863	-0.409894339426814	0.409170331285898	-0.10018821703188215	-0.2045845627765365	-0.4078166426318865	0.13849380159156333	0.06756104126175491	-0.1106316953879735	0.06249080537997036	0.015437217225557198	-0.2861619313238942	0.23708338353539604	0.1990029004822479
0.3668188884491196	0.6704121114299626	-0.30037474962075583	-0.15963500413375198	0.3594918618363302	-0.13488696915951345	0.9427672271131149	0.32214319270750014	-0.10046194925063387	-0.07060846449212385	-0.7641957643522709	0.5040793130036858	0.018531466886339137	0.02386242797323107	-0.02064624526840403	-0.121276162877431	-0.11495453927727635	-0.20090366380047914	-0.14285007490914886	-0.21044321410484973	0.6219953425432234	-0.3186368697313586	-0.2455588293771588	0.23058932093364737	0.029848780890822834	0.23946308116624762	0.3475189562728205	-0.022080220982622557	0.27587982284299317	0.6651021824285035	-0.9258063098342199	-0.529692235682325	-0.2003621901719582	-0.03397123855924194	-0.3184056210218592	-0.09784375014392459	0.07547075639968776	-0.4758499520067126	0.4043520406514093	-0.09948962710643312	-0.2164305223025119	-0.39160055196426713	0.18167209203649026	0.08799958097961624	-0.10470077256856411	0.140658960560138	-0.03493677384938665	-0.20682914832179528	0.3372203908106837	0.17836165204290563
0.4108905813727114	0.7071875966062114	-0.3764077322471083	-0.1573383503840077	0.30132300163208425	-0.11117270033915198	0.9264166197532321	0.31501231907739186	-0.09511262304163551	-0.07562019761192859	-0.7122769337408843	0.49840244038822823	0.02210916070710316	0.0860125177912017	-0.08123728943667688	-0.08670361313738575	-0.06962935342756911	-0.2505368317620844	-0.08630501949640985	-0.19244926494930814	0.609488804078724	-0.3219098402045168	-0.34426442568078036	0.23799049120405616	0.05957549614530615	0.21418104149262013	0.37177407471849444	-0.08852218754008867	0.2974931297465892	0.6497641111719592	-0.8674361635980213	-0.5724444059923149	-0.26195064068796203	-0.1461692379342046	-0.34984919639630707	-0.06027420840456985	0.0664524738609686	-0.5292091218010156	0.3434747210265494	0.024660093773821223	-0.21022563558487994	-0.4011011360514602	0.2464999403397219	0.057705647404984996	-0.02234922331792602	0.18679415928757873	-0.1568697765870074	-0.21273407325769425	0.3386630792234139	0.16634086601815676
0.3960498087959051	0.7540046442167845	-0.4506476050913132	-0.15669728225118376	0.2187721750884802	-0.0855502705542203	0.9210316479662154	0.3666182273556153	-0.08569741088075086	-0.056166602948593616	-0.6770135301421594	0.5197932387511423	0.10594459696431553	0.15668083351828782	-0.16643591925408735	-0.006986459841938017	-0.013307076826983708	-0.2934671941343131	-0.07342026301789895	-0.26157268803587763	0.5192116363620816	-0.298835639180115	-0.4397651569691286	0.2080361365377364	0.09047274124029518	0.2662401728069888	0.4015843883607374	-0.1262722806880712	0.2965634377905248	0.6730552057461181	-0.80885827957288	-0.5878057119888283	-0.23827848361953619	-0.23146439426511006	-0.4251471053492023	0.00610283191246862	0.027085171134238407	-0.5678185860643635	0.3515020770820067	0.14069339979326417	-0.14882306154628808	-0.39599500090728185	0.28499052040617573	0.04059372894120629	-0.005769038266789336	0.1601078813041547	-0.24875741876088142	-0.1942717826690838	0.3156091851875735	0.07065455428541441
0.3558004488736041	0.8047929457030433	-0.5205678461776101	-0.13215078344536735	0.09560847583697478	-0.026074307003607765	0.8505048416124884	0.3273691895638806	-0.10472641908184324	-0.024284755593315565	-0.6397800666763126	0.5080833764501393	0.14607467630267995	0.2934718555574757	-0.2704612988993492	0.060497463468280964	-0.01963043706694089	-0.352788247947682	-0.09177420022285841	-0.24374469232197943	0.3498332006256908	-0.30145750158983736	-0.534837362058669	0.1642985481062317	0.15067913317710274	0.2479153549392235	0.4106698177809102	-0.17468553882206123	0.33990501234422293	0.7068165850441602	-0.7075080319393682	-0.5946407077784442	-0.1943065727833285	-0.2980678030369177	-0.4557484302251874	0.03751883616022019	-0.01815655024475508	-0.5892462483887934	0.24109461015797282	0.24973047073478433	-0.1279968978267281	-0.4787745424056409	0.4180790427833302	0.03697433405522862	-0.006250856053438053	0.09345692113803643	-0.27861710044448934	-0.1940567364091205	0.25555604075396804	-0.02931777209842746
0.34167529891226983	0.7736165455529068	-0.6178515246705762	-0.14367805771846243	0.019205169760271833	-0.013450090437444457	0.7946165834730637	0.2857014741998555	-0.113719705395857	-0.004469497051715751	-0.599489265440311	0.44803114194446997	0.13641563733415335	0.4030995413067129	-0.3176523678069646	0.08982172143244802	0.018200034714309202	-0.40570229188239376	-0.12400324441200863	-0.22607979402682798	0.19489147607236368	-0.2802380067679747	-0.5524994070810301	0.1533876530246892	0.19551919535732898	0.2207830248536465	0.45575126258462734	-0.22079645675048054	0.30985908930261646	0.7732158169556417	-0.6094035906734538	-0.6511857375141402	-0.18048672364372162	-0.3599655893200363	-0.4155571979974118	0.07758440824477231	-0.03781530921736424	-0.6396728904154717	0.1505636268499765	0.3652068993484444	-0.04857066612627602	-0.4638184744352788	0.5087272577864927	-0.019947398199130842	-0.012005959465232433	0.1132509506834349	-0.2819952912849776	-0.15382226535435697	0.29812649084378734	-0.10075977083966943
0.31031072736843196	0.7817997439957121	-0.6528926052335554	-0.1576012969740807	-0.044172463417071726	0.021196404820047695	0.7584544721668813	0.22469198525507358	-0.09498327311718854	-0.057646241803284815	-0.5407381105280402	0.4390717515678194	0.13852940697196117	0.4821050627912996	-0.3276117935131374	0.1438555629987207	0.11818023215605615	-0.44876576618500047	-0.13443563341566078	-0.2654654075791251	0.056953724071014546	-0.27538600176971684	-0.5594326862257311	0.07021358822261874	0.24297760048837747	0.21443196153567973	0.47569529089229096	-0.2659082628901428	0.2810886431565479	0.7187435083536339	-0.5097741655034411	-0.7250062995506574	-0.08408339842235654	-0.438518642815697	-0.37793842220837864	0.07735986059697615	-0.010648724192220797	-0.6639725269190493	0.12222640470893802	0.482791137576017	-0.09351856916579332	-0.5014831816806273	0.5569004425449833	-0.05996628740725927	-0.011004852056534833	0.1080850755365705	-0.34702464405578426	-0.07758002032612507	0.2686477597312386	-0.13912384859027618
0.24713328191667167	0.7940122547478642	-0.7070916568498756	-0.16232890281461626	-0.11150401098647285	0.022980207083046454	0.7026840225775098	0.08108648475219096	-0.05105124074641919	-0.029413127207875124	-0.5360436311457443	0.36822858539045783	0.21471133107156665	0.5894303937794889	-0.33079815402333057	0.11864825801866721	0.14610017654018473	-0.5188538191650774	-0.16824018204206528	-0.22355327154818902	-0.05871453827242436	-0.29417146704693453	-0.519155187351051	0.04881647243814269	0.3081340035830208	0.18378478135046689	0.5313839862019044	-0.3149210642448049	0.23237895353227542	0.6806184812994976	-0.3861377988808465	-0.7858342433309625	-0.03377211490134789	-0.475715577076255	-0.28383366763871803	0.09682331319376952	-0.0274858153563887	-0.5917437493633176	0.14621576353357787	0.6200621863046506	-0.03344510563170555	-0.4772832349666256	0.5893268039148036	-0.12317885343815124	-0.009593234856328615	0.09573365331686363	-0.38279786385565534	-0.05025496027902667	0.3597241319845416	-0.19976845446769748
0.10981433382786862	0.8001782314423644	-0.7391426273961236	-0.20278834251135097	-0.1674170355910805	0.05041378595109532	0.6738890758324645	-0.029080353529550122	-0.06771724139305882	-0.0568783579880429	-0.4992749495803199	0.32963114135542815	0.2360305178900089	0.691216978611547	-0.2853563175147959	0.09239166443751659	0.2207389350551586	-0.5284620121350896	-0.2032560770670659	-0.23041530289792136	-0.18826825069621017	-0.2818044273644071	-0.47202694352099794	0.013386437665432026	0.42490594777421276	0.14947304880531714	0.5414562614577252	-0.3536440906228329	0.2098761184636142	0.6697209900454366	-0.2516886852607455	-0.7845010792611475	0.01613125860649605	-0.507289011530928	-0.26915894405789015	0.1823045600962759	-0.08014070012748	-0.5643552665052827	0.03206946055862039	0.6205420478585281	-0.02057239099051135	-0.5597624041477907	0.5511323831875508	-0.13399544416639372	-0.017129508154764127	0.10680992816572951	-0.39891214732620467	0.003085035007312309	0.34051789719248304	-0.14206989154566937
-0.0007462621948509662	0.7633401077727112	-0.7837253841742566	-0.21087101645448336	-0.2282862802832312	0.06891602817677282	0.5866812474876575	-0.11570931707055084	-0.044477843937914416	-0.049882707941404064	-0.4502903887267339	0.3274391640183229	0.3530145677670643	0.7352960205655885	-0.20786301775463448	0.04912515509699168	0.3053206345347049	-0.5252568692174996	-0.29533109657509016	-0.21725776407389885	-0.2979875051109381	-0.30256660993600837	-0.4738034647969003	0.03522484811618223	0.5329568635561804	0.14916845456383335	0.6026622167136545	-0.3348233567703635	0.12205523684551131	0.6631849825948551	-0.16040276944719165	-0.8341080054597763	0.19505171666717716	-0.5279202929647074	-0.1849337638483765	0.18827777940385587	-0.05207329685920705	-0.4924823109798234	-0.04898808503343664	0.7186596006895092	0.044505058010988516	-0.553791217449894	0.5443778988804986	-0.08309377402629856	-0.05570877243288377	0.14157464075015563	-0.3743873513792809	0.03463404949964305	0.3685635825748627	-0.13266673740293863
-0.09874847068064146	0.7442872492889048	-0.8031342464329704	-0.244409854018348	-0.2869383403671341	0.08924635718154893	0.6131336921702764	-0.21250017240394836	-0.08044953983450084	-0.04472800674852941	-0.4010716858935641	0.2483262957782959	0.4003367521237842	0.8453417190547908	-0.12774604627486913	-0.06221103670383987	0.339934721228354	-0.47210599678948595	-0.33971844757442193	-0.17655190104760088	-0.4209039656195303	-0.35141076908211355	-0.40315840688896143	0.04647995075197035	0.5829824281047584	0.15746699595524422	0.6656356395545336	-0.33621849281110533	0.13217297766189534	0.654422752928108	-0.09632111103978408	-0.8342079290825181	0.3476178397640781	-0.5515456540986259	-0.07744033160433789	0.225844172690494	-0.06333697112919853	-0.44455590208773776	-0.10721621447791425	0.7320531517793898	0.06428597046792062	-0.6113293186532968	0.4940039406832022	-0.11230677578393178	-0.09158881982312483	0.15283846485854627	-0.317246945296232	0.018415249956509682	0.32841312595155764	-0.2109977397219039
-0.17874622544226973	0.6566948420041074	-0.8355365759833449	-0.21685142154441778	-0.3625590426021576	0.0710532100935873	0.5095025849142614	-0.27498039193526064	-0.07861750620269937	-0.046046736524746015	-0.33819869893306176	0.21136560343980465	0.48484084734596156	0.9233042627078962	-0.09296771503174794	-0.047842036734073536	0.37977786537443453	-0.41286263939951684	-0.3623488607348449	-0.097062172626861	-0.5112602076264595	-0.4150142109498766	-0.372393923563601	-0.00257122871613408	0.5737650602947068	0.17889720565245087	0.7335184383133411	-0.3022018267199003	0.08300227535588156	0.6537398642037016	-0.11748201528160973	-0.8246209348306005	0.4544574280182231	-0.5147780147936922	0.013851446049794713	0.2302299673256504	-0.036873523241888945	-0.37163913595941095	-0.22711211697979916	0.6916574575130213	0.145111265857325	-0.6161205128725287	0.487343119377452	-0.15998697196936962	-0.04443926704609302	0.08638489518879809	-0.2723386547811261	0.036430859500613796	0.2444281046357478	-0.2305797589849178
-0.27239236458109306	0.6516444234294009	-0.8505015424798608	-0.15506082002263194	-0.39505856696045955	0.03661070670751782	0.45478769206633957	-0.39174249458586197	-0.07464312458736491	-0.026002439199317696	-0.23642775844737937	0.14522847233767805	0.5386695877627321	0.9476797426509883	-0.0925895729629842	-0.07323401224737926	0.4235026400725988	-0.3495774465597337	-0.34685836043688306	-0.08029971145589673	-0.6277074711465722	-0.47527759917838175	-0.36598394918841154	-0.00284573644673798	0.5719730379229983	0.19373506873987606	0.7392620368507831	-0.3167382531089079	0.04657714972259335	0.6437514817777957	-0.09572707677538232	-0.80254800340372	0.5715504787766849	-0.5157552320765956	0.09441287309268667	0.1952321447348142	-0.0963481781642115	-0.2650205480925227	-0.26996931755950954	0.6304133458649982	0.24666704326332356	-0.5630095849426223	0.5037646848856696	-0.15507296247762997	-0.04573131408308725	0.11600399723675489	-0.21564111367677005	0.07306205234579251	0.17765741669944438	-0.31030119385382066
-0.3725368226206655	0.5937888617080755	-0.8119677483013333	-0.16921538708414702	-0.36973705504415155	-0.018661260999626023	0.3653824097486945	-0.5216998303296518	-0.06014717199587975	-0.05171650048605171	-0.12236426787876993	0.099849647945473	0.537058287135781	0.9676196552608911	-0.06225292650752075	-0.07822888770754019	0.4332344662707811	-0.3064826245519439	-0.32042090176935856	0.057330537884783095	-0.6956512403309054	-0.5126045075491267	-0.3703102067770865	-0.027306762267278573	0.5413124931908024	0.1933256093305866	0.8020510641280569	-0.3150325394472149	0.017442063650646895	0.7031873007243695	-0.05660290174539825	-0.8076099407686133	0.6236351723420622	-0.5186115920733316	0.24025630090414168	0.18036190180066555	-0.059197597178761496	-0.11795743228786906	-0.3598328247175421	0.5423391545659915	0.2973316902474893	-0.5320877473605302	0.42147421449203754	-0.12299192175549585	-0.018540401850328413	0.12841199540201972	-0.1472012049844766	0.05849377413487744	0.19670129788322063	-0.26866250750068243
-0.37668550314906746	0.5757755437549809	-0.7993522921289721	-0.19220604612828562	-0.29340060377873434	-0.10063702301497801	0.2755743362615894	-0.5690149985931907	-0.040058919978341725	-0.03670856618454607	0.027903101127925677	0.05620138411361061	0.5457379196882347	0.9437346366773042	-0.04493634445378711	-0.15705508801064827	0.5291660638089487	-0.218886635564265	-0.330060444728108	0.15634308682991543	-0.6883960888990418	-0.5505647498110934	-0.35538482171668845	-0.009804189994173509	0.5579215227437669	0.22511647710320487	0.7352911991890243	-0.3005183804087209	-0.06149453399936202	0.6536632677430626	-0.07565192454671492	-0.8004329236705188	0.6968089427757139	-0.5885527293767921	0.3066713924482351	0.1752353392101917	-0.07235159536128996	-0.08205050646058369	-0.32561981101353493	0.5358366645669371	0.3437825373793694	-0.47394488706193777	0.3521545189651881	-0.13117533603907267	0.02572820212015752	0.1401211317555783	-0.06456330229331887	0.07463117931740908	0.16869837774494198	-0.2573510322187491
-0.435902208649072	0.5859926593090943	-0.7330584267038103	-0.1631693540023103	-0.2374185790978017	-0.18414179003728995	0.2640717769130277	-0.6411001471409288	-0.05997083686599919	-0.013939300241146308	0.1481120570134342	0.015241977514139804	0.5825611136264065	0.9503406380618573	-0.034956956687185195	-0.16898068847199665	0.5836152753763683	-0.18218389963319276	-0.23908811761895438	0.2589302393233549	-0.6364607162446623	-0.6153866971882029	-0.3724183580275481	-0.020314839599683485	0.559460785332144	0.22280829292464274	0.6538971498036406	-0.2951116831045724	-0.07192351558929817	0.6240299265328594	-0.022195907235123463	-0.7251390266051002	0.8190232881392845	-0.6223397179995132	0.38367073657644735	0.15065201889278212	-0.023199992499141613	-0.004659005782560807	-0.30553874982042417	0.4183009348728547	0.39231144554632996	-0.4018982525684874	0.33109892272645614	-0.06390807068965668	0.07330252213859552	0.12291798274860086	-0.07102734930656615	0.1341689422935481	0.06099532850603808	-0.18521311912748079
-0.4921400001642341	0.5734831668407906	-0.6928138422854443	-0.15414865612855627	-0.22668813193724632	-0.19063088231817935	0.2430513094322208	-0.7121387217937776	-0.09296550515119736	0.042205286469637476	0.27479478104080146	-0.06244721491745918	0.6361777910566643	0.9509144885136749	-0.03894987414164865	-0.20119882205497497	0.6187477528276941	-0.16309775778282198	-0.1961712508370102	0.36026250031124585	-0.6226205388720993	-0.6926839346902293	-0.41206734819072616	0.03387466241689718	0.5580312855961258	0.21709020241186688	0.608055066431381	-0.26293723068744806	-0.11688255046692442	0.6480499249157482	-0.02550400543718232	-0.6426018826476039	0.9080734136577758	-0.6393122713834309	0.4142814215294794	0.08875897974805583	-0.05779585602217616	0.04164692551730101	-0.32489361376205356	0.2881528747324902	0.4571468592474435	-0.3628563262701756	0.3073811476080774	-0.022014307456482633	0.12357476244161034	0.056189632644322175	0.005522771340711966	0.1068312897131235	0.025832129152313886	-0.22540863003584216
-0.5088815325707601	0.5029362785780761	-0.6068778789397983	-0.11431289966612775	-0.21882570619104635	-0.22753204586113024	0.1938851206215961	-0.7205225414556502	-0.15612556224699964	0.056968713634548626	0.43433299024114047	-0.10716715834165816	0.6316326417337694	0.9408555344003637	-0.07997291906094246	-0.22218492013872523	0.6689311174286016	-0.10443949505203035	-0.12585296496559856	0.4216504647120374	-0.5946076744420943	-0.7423541456231904	-0.45092303275778783	-0.01749807539970497	0.5293666286574641	0.2030912481368262	0.48850218827511915	-0.28542719932478827	-0.15156631702880724	0.6825477196741243	0.09090669102071129	-0.5475362616090091	1.0058692741180668	-0.6111274958649907	0.3972816704535912	0.04373277356875351	-0.03134590145424288	0.07379524940411801	-0.333923480314014	0.13123086963624706	0.4721479142468791	-0.2991742741057313	0.3113010977584958	0.016847238455085227	0.1519629062983746	-0.0827982595469301	0.04148936071798987	0.10340535389030348	-0.026872005680866583	-0.17825595350654141
-0.4984839032152907	0.40229934802861056	-0.5453294677864011	-0.0652297897155274	-0.1995100242875995	-0.27035793649936035	0.11328017632790718	-0.8028404084808469	-0.1884783589780257	0.05674692152364885	0.5936954892108324	-0.1323199496964585	0.6017168391674471	0.9362028031441734	-0.09627722250346753	-0.2221516292292231	0.6486428408881173	-0.005585863469808261	-0.088580532467686	0.44972515657891543	-0.5237607105142684	-0.810755581940095	-0.48373159473926053	-0.07976616724964122	0.408664939564965	0.18879263304461036	0.37562080991871005	-0.25289829222246546	-0.22370628328495804	0.6335370036132305	0.11146154937917492	-0.4857951670990854	1.0559709372156447	-0.6191510055770488	0.43742585460606653	0.03288610208154326	-0.03545998272095212	0.13392203544886844	-0.2663737324783135	0.07897476211102886	0.5090421870341024	-0.22365177700027505	0.3082131360876808	0.0777713302909475	0.21034826574240473	-0.17396939829034555	0.08140918739837288	0.11685341272274086	-0.04897134842258828	-0.17493901662421102
-0.48927275844543255	0.3362785470199007	-0.45784364881488643	-0.07909446359426649	-0.17972070196196782	-0.34489390943906817	0.04111939095275856	-0.8366962802415362	-0.20754533174428275	0.05594346565755938	0.7718028082181048	-0.2021362307568928	0.5407336349657273	0.8944060485677501	-0.2121809504018473	-0.21684562560209958	0.646563225663431	0.009434783244747105	-0.058434658002070025	0.5351817250610712	-0.4732478750475845	-0.8940182903255443	-0.5105406813398383	-0.18400654189663324	0.32192871360149716	0.15491204829453187	0.27476672073496883	-0.2609713951443156	-0.21409341873972337	0.583027737930482	0.2337004940861486	-0.3667029978119703	1.0303456243240883	-0.6465405519713653	0.4680048873765476	-0.02274227178446926	-0.05121758182548569	0.12765770817448532	-0.2855534960580666	-0.06808487010195097	0.43916917772342867	-0.23563571949019133	0.3102508437766754	0.07671078431951667	0.27160719632019853	-0.29342131871229704	0.0887777692563688	0.07120506655032662	-0.12337162513165267	-0.10240554428726963
-0.5249347532247816	0.2279550029283147	-0.35771145137785193	-0.05528030363848888	-0.09453663954158516	-0.3660451341346563	-0.08620215034705277	-0.8482575725887262	-0.2202380432032461	0.05995273137552219	0.8966941178605452	-0.20394390874117313	0.47896043863510096	0.8309022881787238	-0.28872648185494576	-0.1511282616346333	0.6203415612390444	0.05310177256812641	-0.02555247276888503	0.6648671137037568	-0.43721877649499874	-0.9506463443118776	-0.5592791563439375	-0.2731479121209592	0.2657205069327623	0.14501094706573397	0.15348442367166787	-0.26428378467661584	-0.266252057900005	0.5300363937262098	0.3243412244018156	-0.2653369086829349	1.0089462279485706	-0.6547938660811721	0.48868271853364753	-0.04465418034651971	-0.04175005658180805	0.13911674993524029	-0.2773459841816618	-0.06156059106971179	0.4213952105021477	-0.14725451593593303	0.3306012190339605	0.1242163540475812	0.2979711608996486	-0.35536066390916154	0.03676469737672024	0.14050359111549576	-0.1010345882183257	-0.030763098279216704
-0.521041842784038	0.14894580814227615	-0.23477404904924698	-0.056813543032095015	0.010546880678670646	-0.40054122188149766	-0.14707032733721231	-0.8628486247315174	-0.2525569205962787	0.12422501076809978	1.0121982906186664	-0.2138366329243217	0.4100856633864699	0.735564660681886	-0.2877135968013948	-0.1551859920145075	0.5787796448621434	0.04746045410337678	0.027517968264667663	0.798134695511153	-0.36177218545999273	-1.0024770918815413	-0.5830993650158205	-0.301236693458632	0.2656681377258776	0.0721072722069601	0.005682891273187251	-0.28246721080494575	-0.26469318407462694	0.4725962614233322	0.44582270658315953	-0.14805737475390143	0.9924551011218015	-0.731295499119338	0.4864550723415756	-0.06689233157913406	-0.0063830856441553395	0.11180393118361917	-0.19067761789553628	-0.09577370303960982	0.42109519544171875	-0.1226400437693191	0.3347742896067502	0.1297779472844757	0.31583991031131337	-0.39678006253621745	0.0033273881527084307	0.1898920966296437	-0.07351800126967781	-0.017681819894699042
-0.5494360809711918	0.08457325850886045	-0.09533695270745315	-0.07267183014829995	0.1316814316044124	-0.441143739010813	-0.19097053296312697	-0.8664204501774503	-0.26289463924232254	0.15105320409865042	1.1062548839561521	-0.23237813811417135	0.36106807192123463	0.6449553894018308	-0.31853287028748906	-0.14937489692594427	0.49703948859908653	0.01658340570535651	0.06784074403118692	0.8967191848020917	-0.30274648085487277	-1.044452347638592	-0.5971157880174265	-0.3640350600939953	0.24519743619694898	0.08750298928189135	-0.1480734671691264	-0.25042945453749377	-0.2618153511868199	0.42741603996582267	0.5501398943429389	-0.07344928025800866	1.0017566928531156	-0.7592863948339696	0.4887039677336304	-0.08369902406013316	0.0786810530137609	0.08016473696199297	-0.17837664895844635	-0.1025365440505489	0.3637882421976376	-0.15857665513763416	0.3090516809773744	0.08768656326742699	0.3195471844015821	-0.4426163139673302	-0.07872513070848486	0.23756216370560992	-0.03552369455059247	0.07560577297021735
-0.5556584280781137	0.0491346186542265	-0.038188740986381406	-0.04085681392803656	0.19864515054464477	-0.47777281132274824	-0.19763241962695802	-0.8456835351291533	-0.3285548197879048	0.2355665719059461	1.238781572358568	-0.27397885261676913	0.32763979033311835	0.6339125923289218	-0.3273392974906429	-0.15799162335537625	0.4576297120570543	0.022408541730576232	0.06532844318242624	0.9147374775861413	-0.238268050379196	-1.123739145707828	-0.5325310201562045	-0.4208998824567642	0.2470241600650826	0.055996177851828	-0.3302007296634416	-0.21308804226507655	-0.3384755556872923	0.3859160303335944	0.6341500283604153	0.006033814535666693	1.0161475245032328	-0.7695579510546366	0.4223133975055912	-0.0797883939090679	0.11195282161293403	-0.004143310569448245	-0.13552222239986825	-0.10761445029927981	0.2984267225697191	-0.18102383646547193	0.3536937705867577	0.06167103460454341	0.3093465728440635	-0.5111426267776714	-0.08145586790890204	0.2285760640963847	-0.12996513714761138	0.10192656008585337
-0.6214201140766155	-0.08386993617290366	0.05618538603995825	-0.026751033237986242	0.2440677721925984	-0.49603383341082646	-0.224767386865912	-0.8219512233755886	-0.3094411430352132	0.2431675983587748	1.293712274705773	-0.305122503868545	0.30843529937792546	0.6248286856886814	-0.3284067749892029	-0.1086917425990818	0.38937876456202025	0.015045283451831834	0.07955919909559732	0.9410439607208343	-0.2611023900113124	-1.1810085606308993	-0.4766037901121443	-0.5173365559090481	0.14387155889839004	0.0502501567077834	-0.4010661717195326	-0.1852772752241218	-0.30191614389998933	0.3259206928346437	0.7951548927814984	0.10825834368672824	0.9879497624787721	-0.6878396175901923	0.42313593708971514	-0.09302874584054097	0.1680733660555216	-0.011316973200831422	-0.07627944935711528	-0.15689118688325024	0.29004109779559595	-0.13754959579386053	0.32371824751462835	0.09948947167266928	0.2997269692257215	-0.4983329319547412	-0.12384167356957028	0.2854629071180321	-0.1260268115237052	0.09590682616436072
-0.6640615811620707	-0.133526905889634	0.11509376877707886	0.050168776218436725	0.2962536398401789	-0.486765187223123	-0.2934303990216966	-0.777044859345709	-0.2910357920499055	0.32576352944811554	1.356887997438089	-0.2926148204597588	0.33213518287268773	0.5443415245187556	-0.3283887080610922	-0.07094302489173954	0.30047483226589466	0.014285085055932423	0.0017111577582659188	0.9701712953606176	-0.26913782503283074	-1.1652445899580282	-0.36511191031958046	-0.5868741000276686	0.10406826161706291	0.06231515283852016	-0.4542229096285535	-0.17099490430572467	-0.2689206805374535	0.25516329766765944	0.861874490964585	0.21176393304870053	0.9808455181481459	-0.6136473157373528	0.4048427745871372	-0.030100117628051315	0.13614651556758153	-0.06618292927344922	-0.06652399480130373	-0.17942472060239045	0.27961229043579194	-0.15996454488641004	0.2742953526453152	0.09247301237083676	0.2667033907717038	-0.5122866445062786	-0.1026552391948324	0.25968992841196087	-0.08480718590019197	0.010196838059915048
-0.6932928915374077	-0.2257366785485285	0.20627046317082215	0.06412993628394595	0.3632926241602426	-0.5471343518421073	-0.35062792513724095	-0.74089004844299	-0.22029807264389062	0.385449872654585	1.3717383459637875	-0.2629050480924103	0.3648059991900409	0.5014923245054569	-0.2882927618723662	0.0007095160030594183	0.2101847441138438	0.03352013402099636	-0.04109060018937385	1.0056831237436943	-0.23857686483707924	-1.13475557764623	-0.31140794500057206	-0.6398349196626338	0.04655784490301831	0.044946104769784244	-0.5451957987488609	-0.13638105579450238	-0.23393762444087307	0.279213019307721	0.9346060940938106	0.30506330274227417	0.9067707984079023	-0.5240345501262029	0.4125105027738494	0.05986628907736742	0.19372508076800687	-0.11740521534321595	-0.03495161588540329	-0.20270134415705812	0.3199358727636853	-0.1763023643654805	0.28081290026825234	0.10711251620409017	0.3130609860321092	-0.4388079458796355	-0.08853988332668945	0.2693762996841004	-0.10109951450257255	0.05580759975157408
-0.7082740655288685	-0.25743383719267965	0.25827539149530004	0.08369682427965813	0.38827438067982667	-0.6250710559301196	-0.4406846946369353	-0.7024011609284078	-0.17182943697765293	0.4550569001229362	1.3553960799267153	-0.21675765471225375	0.3960316527195641	0.3873891382918321	-0.2592352033902286	0.05193812837134763	0.07927998423051977	0.03998171008457095	-0.119163059850106	0.9594052393769967	-0.25126942377527584	-1.1245163930579456	-0.19040847953956574	-0.6560600406275161	0.0020016400244010275	0.02693444714461064	-0.6034650993215178	-0.055792860668920786	-0.2229677857223859	0.1972591592036532	0.9119264857065715	0.4356977504264313	0.8156482876285448	-0.4518743398802048	0.4403807188176758	0.1281903577423864	0.2120725488899528	-0.15678123172074945	-0.0344673288318291	-0.15237869207829932	0.35451007941323337	-0.2609804350267789	0.23379253815530157	0.04941759617694848	0.3270642238866519	-0.3167316757809445	-0.07863638136942101	0.2549116960654648	-0.12812018773120254	0.011355675898762551
-0.6826151507668817	-0.2641825837294879	0.3224575352897346	0.09881701379819023	0.41650100295144854	-0.647430740458401	-0.5527547489140348	-0.6240999616531901	-0.07558555111231505	0.5153898441913303	1.2970291089559587	-0.17058226726144202	0.3967815399975227	0.3060046289073065	-0.24984077979949554	0.09969574769523812	-0.016939092521577315	-0.030669531663588157	-0.13865873293294909	0.9921824787243704	-0.2925864169520418	-1.0928822653672328	-0.07528333070524212	-0.6325483265319549	-0.05523164603128643	0.03212703854959144	-0.6032537457843952	-0.012837064783252018	-0.20157684814597152	0.17541945500816872	0.9354568960303936	0.5061647675045411	0.7962067570426583	-0.38009252046512954	0.444114698634793	0.17841195672608862	0.23791822012743266	-0.16179219450285723	-0.021644740220332755	-0.1675539156507909	0.41189346326808096	-0.25286254778906586	0.24949045563816163	0.01682164982417327	0.2923198324296531	-0.27380329246701085	-0.10551961727221323	0.27922307092990273	-0.13500874066947974	-0.05318530240124827
-0.6475162153889371	-0.29214384845595276	0.36717222961849777	0.16748030032630723	0.4522901032582916	-0.6619102750738384	-0.6384934515373417	-0.5672999028755427	-0.002025496177813385	0.5397936081939853	1.2372086823906752	-0.12588764331516042	0.4362870922890048	0.23565047080842758	-0.16449400117158183	0.12946951554000755	-0.16729339149178032	0.015455351585382374	-0.14130091665213607	0.959049439746593	-0.27616553052215725	-1.0091940203645582	0.02514027990783413	-0.5768996927669486	-0.12106732270090936	0.08226912843274722	-0.6939646170134223	0.03101888586249931	-0.226843114775627	0.16604624451365627	0.8924760921992224	0.601960838330424	0.7341530829496831	-0.30360874460441983	0.394812643778767	0.27217830531946247	0.23742957109781063	-0.1659527445841567	0.008344113361930038	-0.189385828534098	0.41811133956580726	-0.2070606579944001	0.15365114075921443	-0.06954075920855443	0.2651437740843108	-0.19684869131906238	-0.138515475304537	0.23421741580841893	-0.12186006907723934	-0.16000923548467577
-0.5926618906070245	-0.31579328150324254	0.3825184098678033	0.2036825152085751	0.44722516942462825	-0.7040425136197669	-0.7267572299743501	-0.5161500073256604	0.035526737034559414	0.6681029795031279	1.153398242485612	-0.10115038461282318	0.4876023505972391	0.12256357467203265	-0.08748995003437535	0.18487269709886062	-0.18912650325969976	-0.03591211878978434	-0.15245832590804592	0.8141362923485443	-0.3146000946335067	-0.9342973281601671	0.17650487453040653	-0.5032914986511356	-0.1505039588022599	0.046833643617397	-0.7100957944913426	0.011764204037250153	-0.2574310392133335	0.13665654695670185	0.904760873636666	0.6481333097228308	0.6565565328572572	-0.20151630459742936	0.3141703003037926	0.3036300130210273	0.229000620549409	-0.1386552593839462	-0.0035467541427736727	-0.2280740727039691	0.4712494876672208	-0.2889660182781817	0.14339838941728092	-0.06699655464621211	0.2453589043144364	-0.12094297842494509	-0.01621332213860338	0.19212809703469028	-0.1513036766313961	-0.2024699999580053
-0.5979707819794483	-0.31534328588246663	0.39684722933596905	0.21891004560988966	0.4240207703831052	-0.7139336851316426	-0.8087234628810354	-0.4309038048599361	0.08450838105571712	0.6890725452040767	1.1545905619078642	-0.0865248199916669	0.5003361500785215	0.00984472155562438	-0.05550289601317164	0.2390915569976353	-0.19603922767494433	0.019899966441238558	-0.15584979932238094	0.7128616436892286	-0.37560800968757935	-0.8586998748822186	0.2128625016759403	-0.43041953630031093	-0.20341387980267206	0.03198520972009587	-0.690206254562299	-0.010188749945655834	-0.2841442423310088	0.07618317491415746	0.9418928900527714	0.6513630542567377	0.5937325504714089	-0.04604387311458817	0.25855705054438066	0.36031758935018404	0.1949142955170351	-0.2238423375989623	-0.07189302196190558	-0.23116448391047903	0.5170317556911048	-0.303438019974921	0.10574724480676467	-0.0317063593712289	0.27446156735227994	-0.08994495830010663	-0.06837765402573437	0.09730071786383272	-0.20996138346431836	-0.2450261181601646
-0.5624714468351073	-0.33526968148682423	0.4352989047070509	0.2064450733730206	0.37586188997129655	-0.7427149615150984	-0.921679933076472	-0.320610481366537	0.11763489778802619	0.7389620234375072	1.0699196884367084	-0.04873555863480587	0.5105724928096056	-0.0767985848894146	0.059368111113381895	0.26462023935381346	-0.18866561215921587	0.06894059438793196	-0.19798326747864964	0.6197828393179481	-0.3342832514413916	-0.771168372224089	0.2913750497334531	-0.35689821461247095	-0.2387801751933402	-0.046690587525986885	-0.668270605703509	-0.01664524322032409	-0.24509871858045457	0.0011319505541610652	0.9619253202542412	0.7014431992805639	0.5637763560960557	0.01612571281216087	0.22904712629573845	0.4321475482725585	0.08533088686924648	-0.2553388740341044	-0.10696727848816887	-0.33115600533386436	0.534588147823265	-0.27784925112124814	0.07822400336382247	0.020554754631777215	0.2620695406236856	-0.026003811731857184	-0.03687854037097292	0.05406695309306342	-0.28708563841178425	-0.35267178531250476
-0.5415243429172096	-0.3767149556670416	0.47223503186515287	0.2445891705541047	0.30015652953171584	-0.7901191046367751	-1.0511963715692378	-0.27090673953378847	0.16980405102687166	0.7560308697971447	0.9692476454015683	-0.048092210116478164	0.4956298233156707	-0.21780587809963045	0.09747121196049835	0.3459768748408867	-0.15150315764557204	0.09950030517930682	-0.1766071669219432	0.561903894395197	-0.32235151635826625	-0.6726218251597109	0.3797759402812007	-0.30207290088831795	-0.24396293055554671	-0.1009055147705034	-0.6508411856579686	-0.07321998142897557	-0.15763395845202519	-0.06436662935547367	0.9466138075206002	0.7181341378631219	0.49127348674799054	0.14873575373432027	0.2647693649680927	0.4528937107315145	0.0015713056570370587	-0.27248415424148253	-0.18109544892141943	-0.3718395522828443	0.5957304319963936	-0.2748892985219461	0.020274090274279146	-0.004040668809930248	0.26391876921759694	0.023646830147471327	-0.04708319416223565	0.06070096211589936	-0.25575139201308084	-0.5224626255293565
-0.48005132224035607	-0.4069893121007208	0.4971918498792438	0.3238752059510251	0.21610223712181317	-0.8072449544442446	-1.1294516744843621	-0.1987482572473555	0.14859256705399454	0.7953478035789907	0.8809935382982788	-0.06409640842317794	0.4977356240982763	-0.38132719487921446	0.1758301449930066	0.37155828138968494	-0.1313913610471194	0.13790904234802476	-0.157309774268601	0.4386428383707691	-0.24261286555675218	-0.5619855154993486	0.3844032847645005	-0.1998239642847493	-0.23996008476850186	-0.167017763230474	-0.5731104841550517	-0.12750610904195722	-0.0712228780257258	-0.06593201277818228	0.9355875627765193	0.7252610194703156	0.3815874100528089	0.18659178734825108	0.20742264979755975	0.5056172969329541	-0.010007115530369282	-0.3253157662297193	-0.27875037774887945	-0.44332573865200897	0.6146392322293466	-0.31497144931360344	0.03264470026697879	-0.03690455151960985	0.26462243582904665	0.03548891252888773	-0.09381542193340142	-0.04203803737747834	-0.2200452706723648	-0.5372573291450633
-0.3810544523025569	-0.46493238907147827	0.5124230637981244	0.2714744054296382	0.16915407515393294	-0.7929254276139864	-1.1961382957896087	-0.10184598806332743	0.12139533664012533	0.7297973647987989	0.7701929745669256	-0.030160977648099774	0.4136525457164068	-0.47221690196165317	0.24471732040194158	0.36210911919179994	-0.044869633966777143	0.16084371615302506	-0.13400385991272248	0.34976181909971343	-0.20920353671373498	-0.5515318367876658	0.3913312697753467	-0.0830686653877302	-0.24769220270501163	-0.2323888817303214	-0.5846121747640847	-0.16011485555647964	-0.04393120697654658	-0.11631293368519073	0.9012022172777249	0.7343449220179299	0.27188335474263603	0.17786477448607366	0.19301723049479844	0.5070193658970086	-0.0695653680610519	-0.3510705567621323	-0.3489035314535795	-0.5083692151900843	0.6383953819842226	-0.32110444468161436	0.022549717341173104	-0.07273586482332625	0.26326904130346784	0.13152617812655829	-0.08569824745746976	-0.117653708027992	-0.22909840195615067	-0.5680135189743266
-0.3077399874827533	-0.4495622026908008	0.5209615949101406	0.31554164619116565	0.0913504839606076	-0.8213943821275358	-1.2533404437764821	-0.019697584312065065	0.08303505307608933	0.6923812552862062	0.703242214696094	-0.04010382568033419	0.32430187519621445	-0.6009181622800455	0.28445811879404437	0.31379015829026186	-0.004528289995868712	0.21373568874429222	-0.07706613369472219	0.16881994284100083	-0.22860390381155948	-0.47706585291125314	0.41406319457247703	-0.002554913154901875	-0.24896306870585055	-0.21071143126978673	-0.5329550765319993	-0.2254670854391012	0.027979778628801466	-0.25439400380775157	0.9071540517396514	0.7291047790348146	0.19738325774202872	0.23197622696081063	0.1415407176282537	0.49679747336701297	-0.12930755653770395	-0.32832929417964996	-0.45308228392062366	-0.5064639318461452	0.617576553308264	-0.3318789984798865	-0.06650835017969225	-0.08823616736511183	0.16245636349103987	0.20945230290046965	-0.12793116649549807	-0.13854167147441498	-0.16889143846902005	-0.6596227731901616
-0.22773844767130785	-0.44298359302055895	0.5391098513557486	0.30879677278562007	0.03594000959471161	-0.7712289516193843	-1.2812647381345532	0.06782849788023365	0.03957698288353152	0.6311330674065131	0.6628365540305194	-0.08116305402431832	0.23352751800034133	-0.6799876161746216	0.36444457882809134	0.2944567152947472	0.05213448608941461	0.2547901523760895	-0.05447982823025445	0.13360544495288557	-0.22321405147281165	-0.4010437689255014	0.4014380427985579	0.08373142430792743	-0.21210000714664784	-0.3261889859513733	-0.48193821441713747	-0.2734629172821433	0.1309635911172174	-0.27471787163348566	0.9177298958944602	0.7070526891514961	0.1338254894892675	0.2552922476446276	0.18543481197967435	0.458282199400445	-0.16761665430786374	-0.3735467524232628	-0.5048755917305999	-0.5119156876219189	0.5968872912773262	-0.25378128951855694	-0.14899612705967452	-0.017890114803485114	0.19121621758213309	0.2893023269464141	-0.1735543771746147	-0.15932598687019867	-0.13428638080562166	-0.7067876909642391
-0.12879937287357682	-0.5184278384423623	0.544449398702139	0.2982807563281508	0.003478021454736563	-0.7740060163878171	-1.2331290299549753	0.11012954919846489	-0.025236937219402438	0.595663128768025	0.6132157217351597	-0.14639884737380887	0.22854089552051843	-0.7549819438598658	0.4975978389987505	0.2478161836883354	0.10599396475544431	0.2882550961259067	-0.022481256962583435	0.0859887205186922	-0.21673151268323285	-0.36540297586704185	0.3258102547039262	0.1538894803276746	-0.188667105585781	-0.39825926408278167	-0.42826475050799556	-0.34079107824004423	0.2352565855375556	-0.3154262974502261	0.9705367716006797	0.7610629587806128	0.031068284886275065	0.26377631222781234	0.162094716791098	0.3949613999174915	-0.18228527096310226	-0.4090018681884458	-0.6284266041035632	-0.5556422266955792	0.5462951189932128	-0.23353223267843912	-0.24047455401633328	-0.020217333446314833	0.11976248422961015	0.30435997019144717	-0.21879505965591264	-0.1818707207303662	-0.1390042159762271	-0.7511320447746953
-0.020170747829070378	-0.5810650015389982	0.5966222143662847	0.31669125520230335	-0.0483606361733212	-0.7655731236879129	-1.2330125587974785	0.15036747929204763	-0.10027717755071659	0.5874259125067153	0.538673257623089	-0.17987123680468214	0.12538164867774085	-0.7880216849179238	0.5510562368282141	0.18677439373167895	0.1847207641523954	0.31606758095276366	0.0030174939599429667	0.07838232497879043	-0.2395149322843478	-0.3505962762407999	0.33006157993650004	0.20832035107500432	-0.13215449776606433	-0.4941702269010479	-0.31802614837459436	-0.3853993884334114	0.34088094796619894	-0.35695859226053883	1.0361485894448463	0.7719086664772897	-0.020435198812759098	0.34085191095287487	0.1521848981708535	0.35487445739527645	-0.21818351815544307	-0.43216459155291087	-0.6897764147108324	-0.5300995157551813	0.5495143243784294	-0.2563039378376553	-0.30415154506159037	0.05005328581610027	0.06307229616167973	0.3170477215190918	-0.23490855262190036	-0.19613773658957173	-0.06520229796241556	-0.7765913407847544
0.10762884429045927	-0.6069377590229941	0.6257461056426725	0.32293622585098547	-0.12295913421977475	-0.7944443999970444	-1.2026519777240714	0.17393206722163068	-0.13085258366510177	0.4745934582115175	0.544946092614093	-0.22700930924081497	-0.0552582514159609	-0.8248715287638063	0.5720086694024593	0.15521507887883057	0.21328035550912733	0.33230969397787846	0.016763473622202422	0.10060593826792626	-0.21850647813540017	-0.2732369667425186	0.25468178807621766	0.26248357043652676	-0.1356630350585317	-0.5699229514497579	-0.2517084622578598	-0.3997682905066478	0.46619210302338693	-0.3810795875352683	1.0674806516476407	0.783138900652675	-0.033433306825291415	0.45238400448592636	0.108148147380529	0.3441529180128621	-0.25985265524792883	-0.5105515185093064	-0.6852646119306612	-0.4984949421425461	0.5231800381581045	-0.19157715462386632	-0.3869420991092264	0.0352109158840459	0.024530244398299893	0.2948744173823868	-0.37131938797323544	-0.23976186989340978	-0.0572207459705009	-0.7331964687789234
0.2604222638469217	-0.6606653185999447	0.624590967751263	0.34178038015308915	-0.20778265600104212	-0.8291553143484072	-1.1525822622374229	0.18482856444740817	-0.13488353356414448	0.41644900936809764	0.4333973231413837	-0.24824587275585058	-0.24055297919043422	-0.8266963314828647	0.614289450470948	0.06312088060810316	0.21795681967909242	0.29048193915424514	0.03324526375640534	0.044877868156499794	-0.21414074433143115	-0.24818605989094067	0.28042896644840065	0.24822991523661106	-0.13701388119981087	-0.605284611460357	-0.1990152653801665	-0.43150953335018044	0.5755202789708196	-0.39902487346968185	1.06241497964267	0.7775114523183754	-0.02550140026684359	0.5054759159333992	0.14022927697237733	0.3761283771208504	-0.31568362351327556	-0.42629026618885124	-0.6570190621141117	-0.46281065141290095	0.43711935162357485	-0.21450587699998222	-0.4655175263610273	0.0746444846528145	-0.11253694502410924	0.3026977242457353	-0.337147107132965	-0.2626353072112787	-0.020136210661418942	-0.6727516785765906
0.40816747293266936	-0.7208074894008886	0.6180853333391366	0.4044690203389063	-0.29685522507603423	-0.8257137844406527	-1.1115590240074351	0.18536656460536222	-0.1441522955220845	0.3686749886803494	0.4350795259255789	-0.2462509237504289	-0.43734544556609656	-0.8295770561156868	0.5849102627658054	0.07029206640293033	0.16307716870147418	0.29184453852509507	0.047683999708141384	0.06129030785449687	-0.23466758769733226	-0.26131545102055065	0.25940962607984797	0.2721567683127379	-0.1547304273245524	-0.6023205700401368	-0.07107894897950325	-0.44895409879104947	0.6002506342505567	-0.37650795159802314	1.0683301751546022	0.7478845034276451	-0.0771715360377653	0.6128489296114191	0.1456465193361155	0.362857371853722	-0.22390837436384245	-0.40822723111079123	-0.6527958482706043	-0.32850514596984187	0.34555572150955566	-0.23236583756701007	-0.5934183621878367	0.11673850550385216	-0.24286286049605402	0.2868341566562303	-0.3593445664381211	-0.22048252442885047	0.11982254402689971	-0.6819363518468332
0.5692280795188213	-0.8135972097490962	0.6067346892876848	0.3907851494047465	-0.2997699825902645	-0.8158674848237608	-1.0501017059293276	0.2260989302021507	-0.16230357595590422	0.3291433008441918	0.40170937981896787	-0.20282975166321204	-0.5928553807436294	-0.8253834979270008	0.5634206246135578	0.007022622247263433	0.146079454768893	0.26747759887988154	0.05717016632229928	0.06880098696032497	-0.22630119600482104	-0.2120999148800388	0.21038378820504003	0.30363831029806737	-0.14579636506701205	-0.6286716170354028	0.10082186486486053	-0.46226284423016145	0.6348155241280964	-0.4202676861587592	1.064415370781357	0.7391872115130962	-0.0978589065916109	0.681648600391205	0.10612816975025245	0.3765410511154069	-0.22542458340465105	-0.3920982865700716	-0.6419932137004467	-0.2778612872269054	0.290959171058522	-0.23829856314043654	-0.680512669726966	0.19395818885959681	-0.32406109926290305	0.3823420351759522	-0.3693297031933981	-0.2639508730551981	0.22343552538056052	-0.546670364374042
0.7023553730241524	-0.8373747799449843	0.5748716795673696	0.3451837674080035	-0.320273177135374	-0.8501510954816128	-1.0107357625865516	0.2654501280094851	-0.1501673536358972	0.2556043933409295	0.38992981049120484	-0.17946903650172183	-0.7750211839523706	-0.8133304366701356	0.5748245808176824	-0.02888949804327102	0.04844905978296865	0.221508318050686	0.07791960066265824	0.10851596870888965	-0.29706776793360923	-0.21801687947412796	0.24237698569933475	0.3338407884644544	-0.1322450550540938	-0.5991303041757919	0.2293482697545884	-0.46438245371168546	0.6295002742183249	-0.447504283199493	1.0514778035116898	0.7153305913164145	-0.1065710527437286	0.7793046158451647	0.11920398880475924	0.3139903631670978	-0.25466815876353704	-0.349237441842707	-0.6596799317012201	-0.19012122237136853	0.18481393327162707	-0.2966285491119507	-0.7826494395303802	0.20393657826305994	-0.3575776462919588	0.4339516549024016	-0.330524883197319	-0.24490931118829096	0.2142435218833772	-0.5215507982258086
0.8324310476767207	-0.8757931287499001	0.5454485108593996	0.32840092965752843	-0.3667226686887547	-0.902242839850562	-0.9678328879571074	0.3167864554241065	-0.15463415848342493	0.2666875207994955	0.4391437359494397	-0.22963861121765627	-0.9082652280493942	-0.7905170652641086	0.5400573676841671	0.009941179657256072	-0.03675860375206101	0.2485577366409178	0.10198395297654965	0.12487926101284744	-0.3138986147332341	-0.1639528014321378	0.27991999656440497	0.3062618906349031	-0.13046055760092537	-0.5578033356710069	0.40320085852599374	-0.4374768602377942	0.6242502475588935	-0.43112961645819353	1.0496889292560987	0.6511495210643193	-0.14685964866197115	0.895586236345961	0.09095901769841114	0.2856099207159851	-0.22180755201807584	-0.2732955193566436	-0.6033574769976442	-0.06663913981557794	0.10429635337953305	-0.3185563498609708	-0.9211004451147357	0.14800876230407511	-0.42995922896667216	0.39999992823375796	-0.33815416585876357	-0.25396882792096415	0.2147461510701052	-0.45530513725367366
0.9459859106263988	-0.9168609660981218	0.4624652661001597	0.3197211931059428	-0.3873383403366775	-0.9273807263513094	-0.960212405512052	0.3440410032963429	-0.15930178820123156	0.23857032003154957	0.4031605884278263	-0.18629267542415429	-1.0274418975387796	-0.6836013791360113	0.535861292045082	0.04445585342828512	-0.07210588323081432	0.21928210153524486	0.09864265206636394	0.20069464986342483	-0.2791459994716583	-0.1718730872428933	0.38092636914259353	0.3521986897510706	-0.12033215811629301	-0.6136337287093652	0.5237739554556653	-0.3664901620532583	0.5495233466542679	-0.4026863372572258	1.040822837207199	0.53491808520372	-0.1834968632351333	0.9468358100494718	0.059747462729666266	0.3200043738280847	-0.235441318558337	-0.2787778940553892	-0.5583444471920233	0.00637618972853336	0.019667495137938196	-0.3035860370296945	-0.9582263859613918	0.13645872060772687	-0.44534511271726307	0.3502656522184874	-0.27641803989007097	-0.31716979128107464	0.22565188709916914	-0.3793782688704892
1.0405529958207875	-0.9572622622208655	0.36479589381724375	0.2981167080795166	-0.3773546709776471	-1.018662004615715	-0.9310738570518675	0.3649475074552438	-0.17962429564678634	0.27338674052940676	0.39061936585799234	-0.176978554803281	-1.1807581471156254	-0.6423242419719357	0.5297261296511777	0.09398879228854838	-0.037532089400010474	0.19299073046036724	0.12748377596113125	0.2586539323302825	-0.2845292985624234	-0.16220313485378277	0.3958544691434317	0.34107934909074394	-0.12821888319350377	-0.5421223138044237	0.5979625279545145	-0.32304079246038253	0.4597128889050344	-0.40537038468940995	1.061727268799064	0.4629176151664235	-0.1968447737312419	0.9717894876433693	-0.013765669860493162	0.3971472207727419	-0.22414759580599944	-0.23064586223889255	-0.5319139886599946	0.005468899973709092	-0.10326389480740195	-0.37105578476143575	-0.9524787021453903	0.10585925452706176	-0.46651127991575214	0.36406105634130964	-0.24810931143434653	-0.29063935842469585	0.25516589336078155	-0.3027095411638411
1.169847549653901	-0.971147806082354	0.2586787864504106	0.3158087760224435	-0.3631661558530151	-1.1171389486258168	-0.9559133669782662	0.4361717008743554	-0.15494627912643308	0.2671968740680416	0.4087180256925462	-0.1076860976834928	-1.3033554074302145	-0.5507902278393949	0.40641631308875514	0.1756565124676786	-0.020201364937044004	0.15807807865103612	0.08739222866458757	0.259817444325417	-0.27885503290819036	-0.1356682680976397	0.46901654833186013	0.2824118921051837	-0.06702251250381348	-0.46221530653808385	0.6229687895613407	-0.29523717866156185	0.3744322049630383	-0.4635749892175502	1.0361156818235004	0.3723146780642899	-0.22217362787411882	1.0609359207520983	-0.030260742007733148	0.42271517559913885	-0.20499742098319299	-0.2328662998790251	-0.48153439460973047	0.0735209391705663	-0.20565403719776637	-0.4470452413575437	-0.9087678515523543	0.10123061852021528	-0.4530315326779538	0.42921034202825237	-0.1732626673095312	-0.3078566249485737	0.23641503694340332	-0.262596320008215
1.2784802522696395	-0.9442748281656004	0.12512079451717523	0.3063882254827928	-0.3493810936843848	-1.206448453755558	-0.9141117859488943	0.4982507143864721	-0.10554268762617328	0.2523652842583538	0.4270754228903515	-0.07002648473312181	-1.3997536823244758	-0.48593366599853693	0.3666261907194901	0.2577639813240732	-0.02730280082920644	0.09287703584345706	0.06101531597785267	0.18868659414428238	-0.2692520068491136	-0.14780355550890922	0.43946360717715904	0.24647894444156174	-0.0677764130790548	-0.4295484968065411	0.6211408146220835	-0.2527924127014026	0.3039800333428787	-0.5264212596666749	1.049857114399408	0.23376227325115853	-0.24176157113298027	1.088419680510921	-0.035618564829433694	0.47730614688862216	-0.17890123527004853	-0.2021109594398717	-0.4616558110337719	0.05831139787081172	-0.2262395396164596	-0.43956303751307796	-0.9559401473370894	0.07218682778670951	-0.4481294645778841	0.5208600983826812	-0.09188067874080569	-0.2877098987108298	0.20767268783174964	-0.16699015394052638
1.3535518843618042	-0.9830559043990256	0.01623016092609521	0.3373381691528377	-0.3383500936728812	-1.2792152607585283	-0.9015687155251234	0.5484710380081657	-0.11419979825645776	0.25141542111410115	0.3892217104075636	-0.006423421285163405	-1.3645596028631723	-0.3639490285593078	0.3677647735826682	0.292133514120406	-0.08052828674671134	0.028045679765955744	0.030806639096074506	0.1775903634023721	-0.2731827320518269	-0.1967040071784973	0.4461120890698663	0.21879378596458188	-0.05627490965976627	-0.3410906042358667	0.6197666385385917	-0.22173488135597808	0.21755213218359634	-0.5001613215978857	0.9825638103877476	0.1520245182755965	-0.2623392129243765	1.0765700832846061	0.03387792143855964	0.4796857474523345	-0.106068892688907	-0.17612797778328884	-0.459572832269347	0.039052225080633884	-0.3531264295830919	-0.48150276996748376	-0.9588443145610862	0.06310155957292961	-0.4591661518759501	0.5662862054741516	-0.011484236532393395	-0.30661713039203586	0.20297560542395815	-0.21680124988026658
1.3914085875352615	-0.9937196517955977	-0.09331778809703155	0.3067984438944306	-0.28199419773324014	-1.3561672867390415	-0.8967379749468662	0.6104033937226369	-0.08840877100984763	0.2893191438764487	0.36022223482962695	0.08438821464895349	-1.33831532478188	-0.25471290999033785	0.34734762871252045	0.3680037685941004	-0.043642325952045966	-0.011135973569270662	-0.011634388348445773	0.19057706974563202	-0.2507639177558695	-0.23921694884584097	0.418859109707602	0.17454344451768825	0.02034175654396999	-0.26427960264881917	0.6451269708831587	-0.14714087238847223	0.10365046886570609	-0.5651695299467236	0.9577896987736274	0.11893822051272288	-0.31820778592105853	1.1046375191454385	0.05782107674444218	0.45686279883387143	-0.10829281175083647	-0.22380909167158541	-0.47410948076023773	0.06784727047221814	-0.41840031521952853	-0.44056582392196636	-0.9285182308360481	-0.04328675301149893	-0.4174717981671924	0.5810981900082088	0.014989502805418147	-0.33166403306362524	0.2160815299629768	-0.17784101602966423
1.4661531275003505	-0.939698702333582	-0.1991841684961071	0.3955793176754784	-0.17853031271291775	-1.3795627513376278	-0.7497071025584366	0.7620131546791585	-0.02754843637710914	0.3492332082898518	0.393117295290724	0.17889316597698862	-1.1951020391037155	-0.037283615919112646	0.5182022722154809	0.49176747973643165	0.16655965261060343	0.013409831096080493	0.05580137791139781	0.2057429215602106	-0.21519495839285066	-0.16801671110162225	0.5289351480615114	0.17100582454077679	0.13901007412233662	-0.16099993102471355	0.690196694828825	0.04666203210767291	0.14351508475659303	-0.5495928020771521	1.0403978872014434	0.10897897313552796	-0.2590763903586599	1.2818692827077471	0.14719807986269307	0.5668971912829461	-0.07072323536378644	-0.2683968288379621	-0.3926630964781387	0.0811004499060137	-0.31739111784310114	-0.3806339385912458	-0.777154828537523	-0.0035289670743493427	-0.27223498363191023	0.6876797974592448	0.11048570861167847	-0.31054762277844933	0.22888872841047445	0.03978872013361991
1.5400812667905452	-0.7859118888710057	-0.17429487039035974	0.5649672292328423	-0.06269862964028003	-1.3181381920453172	-0.5956555092831893	0.9641511741696608	0.12709746171249744	0.5003164460817247	0.5015782611065126	0.341399923943853	-0.9929906461436315	0.2025993153179177	0.7243007167275951	0.6768583066454905	0.3722061600240635	0.15826435593643806	0.16244985583600086	0.323080903429671	-0.11951447888379382	-0.11691436057650742	0.6412086592063043	0.2654759713357365	0.2481365367246569	-0.03918888927477167	0.7473227076185307	0.22055642537259867	0.17538751308939654	-0.4898422038879165	1.1955750793692077	0.17997453341410138	-0.19045465990446092	1.3850651096944333	0.2914047196047898	0.6971581255545167	0.10367288078598311	-0.24928281820664727	-0.2670104390303356	0.15549002494686573	-0.2958729113314037	-0.2891020308001675	-0.6227783642600477	0.061238905714003776	-0.16012677241802675	0.6980211954405322	0.193053910083308	-0.23408307677550316	0.2944330478210897	0.1262144180022536
1.6794694936366508	-0.6485462999801671	-0.21035497235925016	0.7659906579332793	0.07514225718566238	-1.2263956384038175	-0.44583449184344337	1.1389829307889363	0.24077667363805721	0.6804218513530504	0.6005734657827011	0.5093954524001064	-0.797696840958268	0.40477579880360526	0.8931155055000565	0.8845056539412617	0.6606802986978424	0.309373751704863	0.206542645023226	0.3973369698894779	0.025023593891965845	-0.05349278862572464	0.7265414037093751	0.32420966823020225	0.39222158735267965	0.02280342020870956	0.765434205984231	0.36705055539513204	0.1958566414417549	-0.4290729225182369	1.3229387005251607	0.23155364856540833	-0.07906486721209138	1.4713088513805894	0.4052027894837538	0.8508226423165247	0.1683309983234303	-0.19682790975778341	-0.15653265455943832	0.2540375340653375	-0.1921173757898187	-0.17834931202927595	-0.5410714911374832	0.1637919432620349	-0.04786482295074418	0.7920319553335361	0.24228326575489129	-0.12692889327461948	0.4507131758842885	0.17918603214870663
1.7862043527725298	-0.4823237596172941	-0.18860352512914208	0.995403408601154	0.25154073336322524	-1.12353404102713	-0.3020141581219191	1.2946262409685478	0.3637187723158172	0.8017726598798337	0.6965177295128016	0.7150003708986553	-0.5447732177524792	0.6108390645690338	1.1006873269508644	0.9904365236915172	0.9243709573278573	0.3791367900892696	0.2627006962444206	0.4608886360822126	0.07696584922151417	0.04687194158409254	0.825771526505706	0.4095923648425668	0.5115721955170478	0.08068862832640263	0.7456674199878991	0.5089297481803015	0.262233440612796	-0.37644336880534485	1.4497270283520247	0.21015734942888575	0.006109628727635541	1.6054878667503067	0.5496495060767018	0.9724387188365592	0.33840792679911813	-0.15416718181591488	-0.027363445707249044	0.35928820179808574	-0.10962742713355653	-0.0112103703581506	-0.26142002559742117	0.3837162314884503	0.10321720892575134	0.8334818856162644	0.380978600001754	-0.029663767749125925	0.5934508301109918	0.3627447025839016
1.9229111333194404	-0.3266237734814691	-0.1049268326625787	1.2378070246860453	0.44385684634890304	-0.9730081436811504	-0.12273963627532147	1.472904305796473	0.4507087218726361	0.9673502426949451	0.8133070363714602	0.9143826413688523	-0.3358504079058451	0.734614504783345	1.3177857258861332	1.1052201668749813	1.2388727214926416	0.5206927465852631	0.3502377281264983	0.5607055653653615	0.18265573852134936	0.15622059847159062	0.8810489355558218	0.4237232914706042	0.683335446133601	0.2520854255259142	0.7420006818787485	0.6563678754147014	0.3618885915128579	-0.2852228044722131	1.5967586570243042	0.3680146739539588	0.12413183476351257	1.6887454126998822	0.7021324615220768	1.0418370395687107	0.5002245049449489	-0.06934643608368316	0.09299679422895253	0.4575021291989182	0.08501047634154327	0.15842235436391153	-0.04265626692382527	0.47646187689952557	0.2713698012218198	0.8821615264527075	0.42454513063942684	0.14547039886033128	0.6614701704015724	0.5684221438581811
2.0461220395175115	-0.14615146048121513	-0.013669114378822355	1.504639628528337	0.6284765436530323	-0.8035699616518087	0.028539148882977615	1.6959090495709361	0.6330170515008252	1.0876954106555263	0.9454095566333308	1.116846736085917	-0.01604797790005661	0.9014550342257633	1.5701161381075301	1.266065647187047	1.5360882117619918	0.7118328971473629	0.42841977294942435	0.6003379075624741	0.28510947631306005	0.24249138482816673	1.0378952528429735	0.5444179413619402	0.8019092502655149	0.37198067885012426	0.8329602596331698	0.813045914737789	0.4573109314630308	-0.1676560051324198	1.6880111369862536	0.415554003244938	0.25158756542094707	1.8256713323722853	0.846849160281678	1.1837888462514776	0.6124984390613777	0.055153567914608195	0.24713657466060795	0.6541171462086943	0.25267717687290997	0.3701161389057498	0.20322569445314603	0.6257236924856836	0.33008209918819575	0.9565830140803309	0.6335784039150916	0.31591859481066153	0.8275168306037795	0.8086620159217552
2.150626644475283	0.0560999868133244	0.12360204367070748	1.7889234651412849	0.7870308453870026	-0.6136743167916264	0.22606701401179147	1.8874217537288807	0.7406579831127411	1.2244894281873215	1.0741229686546387	1.2844971430200047	0.25695211473899005	1.0427370849927764	1.9614138364048905	1.4296744360186944	1.8660383154864373	0.8688959302659092	0.5930131538669035	0.7384464481823029	0.42808887611584	0.36115462533256987	1.2093464564717658	0.6742774927382162	0.9597305055508049	0.49510099741817515	0.9260771835617845	0.9947045754641973	0.6328169845678273	0.03501332973021866	1.8026966699394094	0.4760753331835481	0.41075092514011047	1.8921475990917944	1.0654754873631682	1.3545087832591505	0.7319884095124973	0.21147759118739007	0.4413511087755661	0.8039872843557536	0.4933328911470687	0.5078697713922652	0.35215883360508526	0.8093501179107246	0.5053920065359185	1.1108752950812826	0.7807379730243026	0.4728332088685021	1.02376914466158	1.037731689798577
2.244172333533238	0.21534486317206497	0.23171232960756266	2.09322948937655	0.9526461921461855	-0.4107878731674265	0.3560517365741295	2.12104777057491	0.8148498181657166	1.4139300524265992	1.218986033482074	1.4812556380144282	0.6019896871790816	1.237078991749581	2.2527730458060566	1.5863319133941463	2.2660886552627426	1.047286433064871	0.7061438805290734	0.9774753345985984	0.5770676273807526	0.521932792186005	1.431810440709951	0.7951521724682311	1.1528658161526466	0.6030851920304763	1.1098788903579564	1.1692857145863944	0.826551906301853	0.23410468087383482	1.8859749802670447	0.5556697901337908	0.6054211074719624	1.9741180879906726	1.2714558719203328	1.4725309261900443	0.8684242924952562	0.36192942185371696	0.6506927430754812	0.9701296400921124	0.6971086463872636	0.6277810421899181	0.622600769382639	0.9720334893814192	0.6647147303522138	1.1849390142952871	0.8946647303588143	0.6671070971743069	1.241782754265516	1.2089600610247349
2.389954369356564	0.44136862594664583	0.4157024374705709	2.346140386007405	1.153518019568472	-0.20537733730463126	0.5529520105790439	2.384312988566164	0.9731259290776254	1.6106228724394132	1.4149631639186624	1.6489432911288635	0.9148265939144812	1.4072041660863026	2.522124424707819	1.753300442984958	2.5997145767999577	1.2606697769119644	0.877975222041479	1.1743796021692638	0.7236031466128914	0.6680383225405252	1.6197953601148825	0.9167392899073995	1.3354728148283088	0.7381814749943556	1.2541946647780604	1.3068067946017647	0.9962498098927484	0.3789427552168303	2.014268904823545	0.658697066071029	0.7866390871923044	2.024630642500988	1.4614452296938047	1.635387413629174	1.0214149408045285	0.579836472488277	0.8299979506270041	1.1778279142098698	0.9416455288184725	0.7744073064448939	0.8229915323023531	1.1273079527583136	0.8046094096270702	1.292762553081762	1.0540378989868116	0.8880364589484291	1.4446023248351163	1.454041681969346
2.5118010620490283	0.6904674328654046	0.5826596447793287	2.646939767556124	1.3594914400283016	0.05710918976853596	0.7317302221150308	2.57467850757262	1.0770029282321587	1.770175725097512	1.5897192353817284	1.7808244872596504	1.3004565293115038	1.5411331205853065	2.77091777460282	1.8902384419343705	2.867728485422011	1.4750447649318157	1.0094791523952447	1.3434658100417132	0.8333196950185788	0.8914053127084856	1.7898570572272745	1.079856938387696	1.478840744241138	0.8384005554304462	1.3387890881528766	1.4577861228168365	1.1915859433514944	0.588947479036855	2.193583944017529	0.6822439577731177	0.9745837065002873	2.061414588470547	1.5669258673193411	1.8353153991473636	1.2704036640199567	0.8031190480595187	0.9861976361893758	1.3609175285443484	1.1352872071457525	0.9229294062891084	1.0089359288654163	1.3252563561688857	0.9582629948304288	1.4661827146236623	1.203785123970769	1.1148237079754213	1.6467857739574936	1.676465348872156
2.5978449064689393	0.8736490127405796	0.7571636617355113	2.8468473030829853	1.5098890338184192	0.2621155897016258	0.8059997608685711	2.710605341290683	1.1337785568721621	1.885197992194581	1.6834671212287335	1.8973852199524075	1.5253799547216107	1.6432754880621894	2.829818487084494	1.8937044788394481	3.015657583805539	1.5855638460600197	1.0398137506229053	1.5329835826133085	0.9179571869356884	0.9775620003466534	1.8670610039934523	1.152759055958695	1.5071896128665956	0.8623132423686286	1.3842824013879098	1.475394982077029	1.274270093511681	0.7391792674533317	2.2166867126090546	0.7703889821712357	0.9989246788119935	1.951064064555797	1.665660340221471	1.8607790772197652	1.4017919189032841	1.0112568142987377	1.083528656569067	1.517450222280386	1.2361975067543975	0.9580467439067328	1.1656399647890332	1.418289246366395	1.0232132253458233	1.5368955001358942	1.3023894082491796	1.201875242054269	1.7692526933845851	1.790788752172002
2.6426263893082838	1.0180050841015105	0.8010497772971423	2.975113518965723	1.5662251969330045	0.38774366518501535	0.8492378588421488	2.7481946902180288	1.0857624674755812	1.9070412211759387	1.6739731007018084	1.847109414375288	1.6744406603242044	1.6347187196126325	2.881860083992101	1.8875266946536648	3.107987871633264	1.6059251843199944	1.0221022644717794	1.5603075239054802	0.9411583908022483	1.0169549555611685	1.893645972260836	1.1244826012275886	1.4971862843369395	0.8949279498540781	1.3786032045543855	1.5154863659877482	1.33233378893325	0.8435520124264266	2.1848566248014683	0.7824793931639438	1.0738615027465293	1.856989983404672	1.6709541286442042	1.880794420833988	1.4379564006860064	1.1353645860519537	1.103685290393932	1.6667986806906498	1.3709077265347882	1.007038058060159	1.3096864134257977	1.4250721473888621	1.1157825324360318	1.6286025768562182	1.3825412501037837	1.3339986378993633	1.7846738607207808	1.9463325070494881
2.5988004764228334	1.1650060924526002	0.9218117794220013	3.038215267802556	1.6035968873495434	0.4646901062515605	0.9260799115100135	2.7782551344520234	1.0734093171444783	1.973668888867039	1.72447764614451	1.8304209462813716	1.845904887948833	1.6776056973414584	2.886254264129622	1.830212638800584	3.1950886061355215	1.5906572414934823	1.0207975139009304	1.6248943661755266	0.9023689277225191	1.0947420721838363	1.9456732636684493	1.1507255148794404	1.4262149388078713	0.9402873405979804	1.3182406595583132	1.519954488699066	1.401791503054025	0.9411485138992342	2.138172870648399	0.7555507294463041	1.0989072206174004	1.8121565106433173	1.7306308772562962	1.9500191988523645	1.48676516984905	1.2863152868436187	1.1676348436067814	1.6905545931387078	1.409866803526539	1.0694914521211052	1.5061595754474222	1.496257450338254	1.205623306437726	1.6519904772136134	1.4736190051521647	1.4046746175132174	1.7934185201488273	2.203164609383679
2.5911275510787575	1.2606349842332734	1.0283317342852298	3.1293143091452644	1.6066795931303524	0.5139905491360391	0.9255538048799812	2.7782299671182584	1.0667365310512722	2.0933400064470207	1.6906787306375126	1.7563892098892069	1.9344955087687055	1.6710189324623577	2.9077210596203154	1.8194873794154134	3.1671798544958416	1.5863058446974556	1.058412904155121	1.6674214726925498	0.975247163219738	1.1252805310960141	1.9114193352710545	1.1620549898108816	1.378260194275995	0.9752500664453304	1.3430509433772877	1.5131943287583467	1.410491877798695	1.0432408134757147	2.1851345076353983	0.8098731938193353	1.122097844167712	1.6727399154838356	1.7442068998711364	2.0032351023082975	1.4707192537670222	1.3768957326733215	1.1793314907441472	1.676000636358523	1.4797867704032879	1.0221499518590522	1.4975224648141876	1.4961790824979908	1.27898200936007	1.7700256168515396	1.5263204240809418	1.5130106146902425	1.839785558585478	2.315864007543168
2.518882739564487	1.3346609124823612	1.0676365328225574	3.151390957149858	1.6280217396953547	0.4993990947705197	0.9570139979789989	2.7731161584920083	1.0715527958273399	2.1273730176818733	1.6886432855117508	1.677441175809021	2.0799782955085484	1.6694232295702893	2.9216123795202718	1.835017702819822	3.0848471299548037	1.5634061364890166	1.0633624615088306	1.7142367124786102	0.9442138279674488	1.1333129661998376	1.9199996330327438	1.1911906461206172	1.2514032274707012	0.935452903723319	1.36197092888708	1.4466486401899454	1.4482190273346771	1.065823549354468	2.135663495936747	0.7844430370837631	1.1396213418235241	1.6375800660070383	1.7936269334141834	2.06837016618505	1.4636699884975601	1.507206246582621	1.1601412403274998	1.6932607631254282	1.4609056011497308	0.9745213529002041	1.4953373069937976	1.5163696038791312	1.2947018981209961	1.8996209492221383	1.6086279110673112	1.5451014767494193	1.8523331792321514	2.4173403532614715
2.4669690527835493	1.4043091778201287	1.1243231456026617	3.187709096708552	1.6461171787779794	0.48005277946106395	0.9515914611952212	2.7189492804082827	1.0668164188798488	2.155073973948621	1.6682250684446225	1.579802691441187	2.1138933073816086	1.6684721813760106	2.8503503506310333	1.8190874102774175	2.9661694548160344	1.4860772379086304	1.0605224874456536	1.808011315428463	0.9296316158547666	1.1774797200548686	1.894369916558631	1.172595985090588	1.157462355707858	0.9331394569217373	1.3403691354366607	1.376124479871748	1.4633840051724971	1.117329601255776	2.052034530627569	0.7678175062120811	1.1677419949678254	1.580356944515707	1.8202867272381258	2.053528360075843	1.4994443834538895	1.542303769989326	1.166067923511784	1.65002629305116	1.4451713437680855	0.8938706540660268	1.4835480525019695	1.479398072523254	1.360091819781792	1.9076411850412498	1.5846839839531441	1.5303292407856373	1.7539019762966688	2.487016554521296
2.360103888653958	1.4575813540296767	1.1448637966385349	3.2149827428136453	1.6368822166522565	0.49421756565776603	0.9333981039025975	2.6532093006899835	1.0686849028206558	2.1478009494803136	1.6266791131601113	1.5091241018702908	2.102982679635885	1.643303763407554	2.7235141981911424	1.756290625303087	2.827338990907838	1.4917544595332548	1.0106189177209701	1.7776766499977819	0.8817878465232278	1.1752675809827051	1.8388990680022759	1.1647671820557601	1.0063570608724235	0.9007018332836372	1.3461131120662972	1.341349339364652	1.4493315096747836	1.0977644848610375	1.9308767721136793	0.7438283916915249	1.1436989616799866	1.5329086238412493	1.7853233196589042	2.0004098067779283	1.5071334547413593	1.505019682151514	1.1365405426036987	1.6090680785781069	1.3758930799647273	0.8969497455020686	1.4806772047390928	1.4419583181307272	1.3333612406189852	1.9078168682406151	1.557980739858251	1.5261051388868556	1.6619805770088056	2.5191590881751553
2.2470700683934255	1.496153628950287	1.164011165241405	3.147948747243442	1.6715786622000113	0.4653262279524957	0.92613094877001	2.5452714460421486	1.0880976667972608	2.050847053556324	1.601081695342846	1.3886535108308444	2.037594124562458	1.5330424318040072	2.6225390213794655	1.7264157565637093	2.6421482125447007	1.480734230030316	0.98838608643103	1.7031564014198917	0.8244897522120537	1.14556292568991	1.7924032695473602	1.1423443951803536	0.7714637350698605	0.9157148893192307	1.265626736010881	1.289491795143411	1.367295663366075	1.093805943958136	1.8337048820366555	0.7477959268675078	1.096935722839005	1.507852073662871	1.716766360901811	1.9830696404685146	1.4955505401990716	1.4368046150129403	1.1077910542567757	1.6369678181831184	1.2811808771002526	0.87658183472243	1.4101967175342978	1.3611311907011148	1.3090714523401363	1.9190860521754243	1.6201186549724482	1.5121322928635172	1.5409345169378679	2.470417825504299
2.095135332152675	1.4737512454475086	1.1170173090335322	3.0968295397096237	1.7230778275356795	0.43835263415383174	0.8783230984417463	2.4269230269848276	1.0758456038809814	1.9834617791497742	1.5036374168557196	1.2688089726100222	1.9641806906756085	1.4710452606161284	2.5157849544156843	1.6991732934010315	2.534686168304046	1.4114920907934179	0.9361429710000759	1.633723046959556	0.7669777655340599	1.1198408316938977	1.7442514660226063	1.0865058152705815	0.6456757410531209	0.8448081065136902	1.2173199127205554	1.2854278306126332	1.337115225316945	1.032911695568638	1.6877104671979961	0.6775409361034839	1.079539394278746	1.4522753865610476	1.6684502428523533	2.02165455820919	1.4349512210830904	1.3473181483784	1.0312792737596745	1.5998719891884003	1.211452364222811	0.83427476615466	1.37436094614411	1.2500121285871513	1.326551220761502	1.9121455236120668	1.5937130662490637	1.4800418289289303	1.4712235763533243	2.380591687679666
1.9750340172331415	1.4380676389120544	1.091759388725472	3.103988858230259	1.740416403150641	0.3386203218482889	0.8384717504379424	2.3605035292548635	1.080804273632822	1.8918078362916837	1.4702575338112125	1.1519391758675646	1.8505459762240832	1.3750141918624883	2.4015243820433705	1.6957007352600084	2.4101775348500336	1.379655749672076	0.9123546287196911	1.5627790414986724	0.7042124623213302	1.1188713939397075	1.7277334969010092	1.0532525430017894	0.46415310544402705	0.7948920474283578	1.2485886413873826	1.2330280244877279	1.361497023986922	1.025304407208927	1.5384131802651766	0.6522095451271221	1.0466265520743985	1.4065509076582885	1.669819056348183	2.0182995669936683	1.332457822757577	1.3142657025420637	1.0408716832790865	1.551113859528853	1.150417040627844	0.7583392587317985	1.383682103778662	1.1252506828303706	1.2820304015169055	1.8104414773116495	1.627995607273683	1.5152935495608333	1.400312795610457	2.3174305212162003
1.873522881416653	1.4147207368649184	1.0711557799372229	3.090858913625106	1.7163581428436292	0.260583185600476	0.7557061304666725	2.2349804841256575	1.108843214149577	1.793617614046541	1.438335154984058	1.0530357081937454	1.7582351744727258	1.2467567617602644	2.353144180776516	1.762704260855569	2.2648918211890066	1.3452681333189953	0.8639708958443251	1.4188287440425054	0.6577004494567842	1.1290635629756822	1.6817725417124698	1.0702633883835528	0.39407662651491915	0.7698868764022058	1.2478577891740403	1.2116064871704126	1.325092787593459	0.9648448148186614	1.4453668247185734	0.5434810881059187	1.0636996423621512	1.3447054183334326	1.6170730667366473	2.0694490779622026	1.2322501768288596	1.2503344114797608	1.0229441180230843	1.4540300287144752	1.1045570132903593	0.7473149277723273	1.2823135548410132	0.943198418943463	1.2493388831682721	1.7057341416065088	1.6573453694291493	1.4806397530815312	1.3010916082129333	2.2425225798092994
1.7941494116749042	1.3694266066296374	1.061445687172308	3.0602158568761366	1.7143094370957006	0.20620249312930064	0.7321985061846015	2.153762594141651	1.1095323088637237	1.7040081113394163	1.4494051019459968	0.9803298763865934	1.6999327177974621	1.2292170087945535	2.2784734405557545	1.7691005064455296	2.1838915964984666	1.2419843937429365	0.8404151399791839	1.31502004675532	0.5802317637526112	1.1118518573079388	1.6466065969482877	1.0911848896869607	0.333050241504604	0.7514925281212023	1.2013743785104833	1.1876811997315202	1.3537460098860898	0.9865975131952422	1.3654035807368596	0.4204490565812158	1.1165078540674676	1.29478166450144	1.6167259095614663	2.110401632146264	1.2199607849557297	1.239754261006661	1.0397600007920818	1.35007105956429	1.076297466860902	0.707518969186316	1.2279641396490844	0.837143112974043	1.1809714870681878	1.6082527452216584	1.7425629773434033	1.439463938551994	1.289587695397421	2.136144085096558
1.7737429405166356	1.2952153855071598	1.0395993470980402	3.052716446278258	1.7143050520234664	0.17765587942411298	0.6757802079076313	2.08247902517434	1.1339719273838496	1.5851231479743055	1.3815491712268475	0.8816017431255849	1.6245389144249753	1.1310603061883924	2.220832359355596	1.8617509661424154	2.103909818735642	1.146837214667615	0.8402541264687183	1.2685146061197439	0.547362342539593	1.1499631226976872	1.6560719652929123	1.0483081026478716	0.31001503364955163	0.734659310759998	1.206873250573038	1.2028855312610192	1.3414845473855292	0.9599243099231763	1.334257663506237	0.3730286398748902	1.1665556889764512	1.271261173222769	1.5990291065082252	2.1256439214411067	1.2601827396865017	1.1557141324371352	1.0899890977146154	1.3463409446912415	1.061412975337386	0.6862707001024121	1.1261825522302806	0.6980828395000273	1.1186506383868793	1.4938202129127962	1.7632108044754145	1.4213184519194535	1.2352962849698303	1.9157592959897305
1.678309158692636	1.225956615291456	0.9907277074932308	2.985311935058405	1.6964367596825844	0.15057193542877423	0.6636148525429169	2.0041427949064703	1.1492482843359535	1.4091333039370615	1.419027272726955	0.816036083338434	1.580841445819988	1.1036656683027568	2.1548387983138166	1.945468419466509	2.0960228945251207	1.0555811991023516	0.7869460960636683	1.2027924947476671	0.4640191465121387	1.1930692744958808	1.7136336573544324	1.0114806432299126	0.3027468662679181	0.7152912633106274	1.2371043682254768	1.2262593268063975	1.344351700442871	0.9451942596051905	1.2767522133483198	0.2767466021463306	1.236654295366874	1.2185237116368834	1.5861887233750016	2.1428848485208722	1.2192498672889422	1.0610557983078268	1.063298347854007	1.3539583068881789	1.057399235855041	0.6954654599756431	1.1199660927700539	0.5528313932330264	1.0332568636247046	1.351645010609689	1.744775934055894	1.3815415292359656	1.1183127032820743	1.7281534855401361
1.6510231157234423	1.1912868933503973	0.9924275668073669	2.942762395937434	1.6642275271062021	0.15534212599863612	0.6145227120112478	1.9265509369334297	1.135725327856463	1.3420960894273197	1.4563292591341308	0.649694344725049	1.4299112335211437	1.0702903313423433	2.0222085946632657	1.975764994797035	2.043713375107899	0.9447801651100166	0.7500667529857241	1.0812685220947653	0.3909294893520058	1.2177940654225545	1.677198871601637	0.9550605437058179	0.25909293551437784	0.6878973740263602	1.306680389865168	1.2652442656838967	1.3512910347142761	0.9942530303379306	1.2486007716511704	0.19700199345336278	1.2506507009650685	1.1157261562092249	1.5513054891576783	2.1017328083726445	1.1847908721508649	0.9169643247664881	1.1593928897951158	1.3163924633065032	1.0823148298218144	0.7273446674650661	1.095933594612708	0.4239328825368949	0.93623255725261	1.2234014860161637	1.732309525097465	1.3462877442543366	1.0574156778393786	1.526121239309883
1.6370051349712225	1.1573155830090394	0.9516190816625807	2.9002063374795197	1.5963211754981668	0.14894383671553363	0.627382921478355	1.845671837980881	1.1476644805533067	1.2777851611124467	1.4613121016772068	0.5485721537867468	1.3633864532996474	1.0473060679207082	1.931782356051197	2.0227244148411865	2.0366999503222742	0.8599723791187872	0.7140666028935835	1.0086733122842244	0.4208713617401608	1.2184721214245091	1.6303434792856486	0.8757881200016759	0.2633833951926312	0.6567824685378926	1.3169719333880634	1.280311301114382	1.3782949860450948	1.0188530675135046	1.2967936347031646	0.17569417824789452	1.2360506122317918	1.0534691239866876	1.502494903528251	2.0692643267567545	1.1036790036159536	0.8334149144487866	1.1278290662714905	1.3206622757707094	1.1434831746891703	0.7190789444708053	1.0507364979795408	0.415948520866403	0.8291972934878334	1.1324325765013052	1.7863814053000695	1.3101610784820417	1.054892345012672	1.2315302404383364
1.6191710794031233	1.0896675304840202	0.9332299433817965	2.783084276168803	1.5668095516589648	0.10190123973997726	0.619907290447512	1.7910635635818852	1.1682008226009448	1.2371873229911183	1.4537624322624583	0.43154723066549766	1.2744866958555208	1.0297382713747594	1.8260990388477805	2.09775177783146	2.0328791850066823	0.7559524868883143	0.6574510057976608	0.9780303021591642	0.410616175736901	1.254972932139566	1.6233067609102423	0.8093951495459724	0.2834874887946791	0.577451217290096	1.2843431314766245	1.317357019124479	1.410192461123155	1.082666537725619	1.3209815231173754	0.15743837552429546	1.2522701220189174	1.0095501909979572	1.4359395672642712	2.0783823717640737	1.0075071591449325	0.8148465412746114	1.1062554780080212	1.3122145558668783	1.2423869820290392	0.6910037869439966	1.0172719359813462	0.3256109860690203	0.8138025928347965	0.9398212586898722	1.8681302183894553	1.3323908810462466	1.0717236087674034	1.0359364235771875
1.5940739830426023	1.0453644795664099	0.9455596261042445	2.7315717353060323	1.4703434701520899	0.07091950725319837	0.6447178890936798	1.6958580566808314	1.2008148717841052	1.2701124716522207	1.4202378109519223	0.3550644776766235	1.2094036056686657	1.02012291571249	1.8242405457533888	2.1752903600971125	1.9886040802414473	0.5694015984502658	0.6380088030860487	0.9558396653566413	0.368149234604943	1.2613512225066752	1.6170104067924023	0.7531504327824158	0.36367001550030287	0.5641300376007706	1.2687857467141561	1.3136961744003814	1.49149216197481	1.1052101980922235	1.327106324892312	0.10105493722301225	1.2829503055308598	0.9751313026961347	1.4679297815673586	2.1101903079998814	0.9559408485773245	0.8214575322671973	1.0977869359282475	1.2434735083322406	1.323736662071124	0.7069805509983779	1.0397538201202419	0.27789958734805165	0.8078183147895517	0.7986596591166555	1.8933363684605389	1.3132673350045314	1.0533332349648705	0.9007719727837433
1.559812633981387	1.0515019496650033	0.9319972488389089	2.7277405382952926	1.3004454250548554	0.02705675807851745	0.6541828915498573	1.6543077566085653	1.2301888454285812	1.2134673155188673	1.4537624322624587	0.3035991717441183	1.1546294520201754	0.9867705234995439	1.8041849921297488	2.1940313053320635	1.982389138190662	0.49254675394212166	0.5824772751395939	0.9209184387087184	0.3607954785566693	1.268242211738107	1.664937820489919	0.7615278703704065	0.3688819313892747	0.5376399639519024	1.2482863440742389	1.2987343608541808	1.5563044931235646	1.183730711080161	1.3659759940871348	0.06867864137746622	1.2507757169330778	0.9737621210250522	1.4425115667657296	2.0710827471081403	0.8842274746305729	0.8206455510220613	1.1308918318920287	1.1352071546029374	1.4076581370424042	0.7373837461444459	1.043235012850623	0.25937289403718283	0.7423530734430019	0.7256034383857861	1.9639650626681484	1.3671419968697451	0.9846273405268425	0.7921187506302412
1.5150453339985015	1.001756039369046	0.9360457060460063	2.650603743574252	1.1377258045964047	-0.0061576882043294315	0.7046517597115158	1.5716628013621121	1.231573189226554	1.1799263094567574	1.4631592858415605	0.2127994228888368	1.1443625628004348	0.9874857506781838	1.7994552598637845	2.1864014592757295	1.9942809364747434	0.3454359532034353	0.5535924519534638	0.9071607384062306	0.3646044921788132	1.2497749844139796	1.7002340823951463	0.7798850987194783	0.38856059121918374	0.5265777936714862	1.18637916643	1.2651528887843841	1.5085295429466592	1.185473066029883	1.3728711129272895	0.06461558246016003	1.202629282043892	0.9671778157204038	1.4158034081982689	2.051523299447378	0.8639388241811112	0.7792437076509764	1.15542130818619	1.0917821701616046	1.4705702533908425	0.7446864776912626	0.9927753913936115	0.22342214349500428	0.7388886790830758	0.6870357651829865	1.988502597900124	1.3170237142369643	0.9239747004679545	0.6076278175751985
1.474297987393086	0.9498949396568517	0.904961000134042	2.5587813817976106	1.0472308242073098	-0.04263757590918987	0.7382239513326244	1.5216669248628103	1.172983416809673	1.1343334275229788	1.438559853550899	0.03078328306512007	1.1374887145289647	0.9253736239878402	1.730313252328991	2.154568046007361	2.0093033465258956	0.24710964031988972	0.5599793892693323	0.916136715926769	0.3349090548575125	1.2308021449600002	1.7359208884824455	0.7852203507268651	0.3955732048539712	0.5013332074707831	1.1204769406204367	1.1638814401545825	1.5366480108710057	1.2442897955446424	1.3588807799384017	0.050880600000924224	1.161916869882755	1.003764399802249	1.4381729494367066	1.9972894634465206	0.897318883958388	0.7326092619819446	1.1540963890281093	1.0566474938266819	1.5052344494596233	0.7625629752468257	0.9859577997201081	0.25680710571275617	0.7532474066646515	0.6534313359115125	2.0460786936127673	1.3442720984371204	0.8979611804961616	0.5336609478305494
1.4532470826944819	0.8954485767619296	0.8912617581896306	2.4496314916688258	0.9396064878926881	-0.13119220288288394	0.7234654311391373	1.4684205904102714	1.1829894051954306	1.0522269213516264	1.4024076760263011	-0.03512957848299246	1.1347602581012637	0.8327891158807847	1.6787744971967533	2.163993405694045	2.0280740481412285	0.264334487357226	0.517532062183978	0.9214785894219556	0.32074775656855825	1.2105071364374378	1.7712375124409618	0.8041279911999741	0.4081313664915337	0.4691694680489219	1.0955780571970504	1.0779256598068394	1.5212448982419828	1.211013427671898	1.2892372727271428	0.08791884809665096	1.0505121667821453	1.0446110835921714	1.4523524232584246	1.938295015811421	0.8406670897705805	0.6333369228373558	1.190751578344897	1.072166174018391	1.571642866129816	0.8247356678485144	0.8939385073174023	0.23525613393530143	0.741899372498936	0.6303757447922356	2.0667073662111686	1.3380523601681016	0.859514906192486	0.4361088642955059
1.3965378175734968	0.8881185807345945	0.9133115704201259	2.3740749842230024	0.8459943166377183	-0.21053014262709913	0.6619707447396451	1.3599945185266198	1.17321064176266	0.9852822666188595	1.4013550340915455	-0.1376747518167895	1.0840470463298413	0.8003745612499401	1.6452467006000144	2.1037687048639184	1.997324834033985	0.23123659413004893	0.46197501916062783	0.9021994696292136	0.28991996035083234	1.1667581903015214	1.7521031552188273	0.7919526464714546	0.4171379191890011	0.4251526943207872	1.119753751075584	1.0057736984787657	1.5427520425451229	1.231739243477468	1.1852769916102344	0.10468505938737142	0.999213768481653	1.068059305204902	1.431180528647244	1.881512041364931	0.8132722052042276	0.6071894539929176	1.1629115541221386	1.0095171166845647	1.620727866630729	0.871402207750817	0.8842151054787332	0.22834156133172642	0.7286536621569671	0.6536354113025008	2.116734903459928	1.3801217432216244	0.8698713989035921	0.4169732972740996
1.3824373989681118	0.909561337197187	0.9381853571955769	2.3074975595501077	0.7790788159517764	-0.26185887219809956	0.6331932037653507	1.3490893192112057	1.167625307914946	0.935378712272253	1.2984370175436935	-0.2148647463727285	1.0827852714416533	0.6953170636072913	1.52250074907364	2.0527726397694503	2.0163587297991796	0.23597834816970376	0.4384619415753682	0.846315050775371	0.2566793452889045	1.0998969146750022	1.729598878177462	0.821821550766499	0.38705372921610204	0.35759565080445266	1.0631070961740385	0.9467922173418571	1.6217822794229597	1.2437055283388037	1.0616195519719223	0.14743061366514326	0.9405648618877169	1.1578789893815897	1.4175995522311795	1.7726142403467917	0.8139382555958761	0.6727049797077489	1.148045263774385	1.0288138196876682	1.6307213728233336	0.8387807510636452	0.8576180375727709	0.27002721315117706	0.7168351230684032	0.6722183314920644	2.1750487527568056	1.4501251694912323	0.9089619335576007	0.3869453991809115
1.3564836580774933	0.8758275818217133	0.9415193807778923	2.2410915934388393	0.7415224262927221	-0.33255886623733283	0.5791955171762733	1.339997135901275	1.2184533818175458	0.8403900920873667	1.1178784375790052	-0.2395532482400468	1.1206732219305482	0.5504565592958264	1.5077986915675154	2.024711761495602	2.025316739767389	0.21290031541880228	0.377806406253656	0.8748236465655221	0.3335497676898419	1.0464050273718164	1.7462745989132356	0.837839114938034	0.4495075947955261	0.37640246570790004	0.937764618263252	0.8828916131146041	1.6553824246151592	1.2627595042022535	0.9575000852942825	0.1756559687513665	0.9292918934914318	1.2472764347500376	1.3839001461429645	1.7831813292327081	0.8971547903494612	0.6881224753422157	1.1410251755320437	0.9555879605940861	1.603065178271823	0.8332235860682807	0.764893631670751	0.32296436318866545	0.7038928178988675	0.6863100595739494	2.2339022734371663	1.5337510921450734	0.9960448769782099	0.36176933881543977
1.279148973951661	0.843371872162699	1.0018648426453214	2.131447385451839	0.7118929317118589	-0.36577344732844713	0.5143341416953295	1.3496052495533957	1.1791443735045446	0.7741668107053964	1.0076952685855	-0.27729502071696316	1.1102578049993845	0.4449285668592706	1.4765165004269103	1.9600026240802286	2.0493271664627732	0.19328516725578887	0.3648733559321197	0.8308656990211629	0.3239588480799103	1.0238812672330329	1.7782912127688104	0.8046869102703337	0.4413710565099505	0.3990717584005287	0.9458581858246585	0.8427387343965125	1.640706303302791	1.2149424940478126	0.8668573179204294	0.21468650631067385	0.9362645279009467	1.2331113174270034	1.409809830171191	1.780484112758878	0.9528928561830661	0.7246252044310167	1.162267047904159	0.9371083463353591	1.5569893877127208	0.8232481689673137	0.6713858038584903	0.2614591896949639	0.7053837950007147	0.6900865039399428	2.2170180081194806	1.5829821467565959	1.0498195299685669	0.4206291994598562
1.1960527703181005	0.8359715598654626	1.0501625630292013	2.0666817931712886	0.680454244028512	-0.39049435644902786	0.4469498144947421	1.3496139613227764	1.133972814305316	0.6823324696105701	0.8734480976700703	-0.28916426893333996	1.1637339401554645	0.38287519262835257	1.4934861469240701	1.8739212227258601	2.035257086934542	0.18868360650707805	0.3567857300034033	0.8074430056739483	0.283132348455003	0.9690543675884374	1.7861498793619581	0.8259576407657052	0.43513392036191545	0.47526803549857083	0.9556432874551428	0.7199500219171671	1.5869116870268076	1.1736670877731281	0.8103833216385024	0.2269920483474765	0.9387783043082829	1.219430932463337	1.3973082348963441	1.8137093564698923	1.036839064052277	0.7143403502788933	1.1516368433764703	0.9436412851115547	1.430679725514442	0.8365970410801851	0.5415813212712728	0.24639010874599937	0.7277152195858081	0.7520821570910439	2.1692586108824243	1.63909043502467	1.06373813057712	0.412459427599726
1.16359228945571	0.8561485284478356	1.0621829315769364	1.9917651586465162	0.6516902750052818	-0.40057801490955247	0.3508955965867552	1.3770719096505566	1.088100162075093	0.5896514206626736	0.7594944462387291	-0.30932108945422965	1.18170709611229	0.2721612237338532	1.3870159707817085	1.791901464492934	2.0221037367881873	0.25407071702708356	0.34366293490834243	0.7599907141136526	0.37991277357827435	0.957219979711943	1.7981579251742175	0.8552294970951533	0.45416765593299474	0.48327658585782995	0.9579521326513415	0.6678938021644135	1.5631236360743506	1.131528712119706	0.6967300433359347	0.23566467776881134	0.9602805125240165	1.1946901350254209	1.3212354471416197	1.805881043633675	1.041960282435777	0.7389398971084644	1.1324496910488446	0.9709486702952143	1.3214082613429419	0.8223272905086846	0.4404607489682209	0.23945207399053697	0.661024752949983	0.8384978940610253	2.1191325646036665	1.7174248395181544	1.128037284218883	0.44536369410913224
1.1305568710496312	0.8702431396836993	1.064641933644353	1.9115399367038854	0.6598632603372693	-0.3816287003207498	0.22259589030583657	1.3921529504222718	1.0509975331489794	0.5551448503316274	0.6225232910350795	-0.39234490568983904	1.1609556191611692	0.213987597711104	1.2889004096633794	1.7531457592683282	1.9795870740966515	0.24912250051536908	0.3599196736920279	0.6882085452661209	0.43777112941354035	0.9371899783634902	1.7385435345206932	0.7975282768486756	0.4892598376763292	0.5410898942428284	0.9755059450291064	0.6655964576908483	1.441744184318359	1.0711788097412647	0.7380370175286581	0.2565257892239456	0.9510803331000133	1.2423237288434694	1.3076740252040686	1.7850267003393552	1.1000919279285868	0.7579601918614793	1.0956208661570408	1.0217968710608911	1.175067045016713	0.8495831483850564	0.2992748298096014	0.2702133084187488	0.704975883602221	0.8776647065272837	2.136983525788271	1.710778813030844	1.1714437568574256	0.4666481688524155
1.1286670054265284	0.9067553379401592	1.0294804851582822	1.8055803927642473	0.6607410904075918	-0.36368735678235775	0.09571624907394567	1.4148735159989816	1.0570052254881825	0.5502312766906068	0.4875790484845865	-0.4543498900710675	1.1381300841919253	0.19025960000033862	1.2096488693085135	1.6965392575153433	1.9360555245915034	0.32223892932869186	0.34699346414741106	0.6534227549262821	0.5191979298380265	0.9331975323335145	1.69034207473532	0.7161825706593218	0.5109576644159475	0.5658027276992915	0.9701130900180888	0.6957299516774536	1.4050238757994666	0.9901549518009387	0.7246414633840619	0.24543779858336814	1.0225684199796587	1.2620572896268816	1.3492409801767484	1.721940649491001	1.101215399196171	0.7909959101871871	1.040356272745438	1.0588872527973128	1.116068713460131	0.8403055999701646	0.214930022705596	0.3341368272696822	0.7270961952378465	0.9423052553564059	2.0733891060191034	1.7214336592312915	1.2232704848887899	0.47669970175785414
1.0899221008673547	0.9210751512836814	1.0381923781971287	1.7492469108870274	0.645813031973608	-0.3453026866248645	0.044203624693380114	1.4024747322220297	1.0254065499572778	0.5066327669857278	0.38264322159984604	-0.4713257282958102	1.1419795102898394	0.16467013432759411	1.1696949317015748	1.657331413265176	1.9241227849952227	0.31424972069056184	0.35273583691567956	0.5895526514360285	0.5811095342592884	0.8689944472312815	1.7187467318315766	0.585865421752474	0.5666029696118897	0.557795475909349	1.041423912077064	0.7579186235373516	1.3206238964483188	0.8691759474107863	0.7743882084690398	0.2596431978380566	1.0462041084503129	1.2889276770209621	1.3315368767848628	1.7268420095555146	1.0710370204557642	0.8160927101494011	1.0199385698290582	1.1011831183652203	1.0237862249149552	0.831475081190517	0.14349601543836	0.37169418233162116	0.732699816485985	0.9692082638765382	2.018174338644382	1.7371128377562097	1.2211126371690602	0.42484253120069404
1.055186512543307	0.9053183204405297	1.0287523650655923	1.658102038605604	0.6635637342174512	-0.3067368913279936	-0.055628805852199315	1.3735729533156191	1.0135764237039835	0.4815017993545087	0.23899293186149065	-0.5071060733296193	1.0998734675510562	0.1445248036512712	1.1227855426276756	1.5744937833574073	1.781828965798129	0.2696283911841939	0.3530089166462369	0.6163491672773409	0.6381773119052864	0.8693025711070221	1.766808507931391	0.505586892933946	0.5950849623812775	0.590625244699183	1.1011796190998246	0.7908963388961116	1.2552922585432031	0.8133244548029662	0.8168025696377231	0.25418278289676605	1.1029772372422222	1.2697591336258096	1.356285155152674	1.7577635933823577	1.0643428495145066	0.8340569413980108	0.9484254717088161	1.0177322386591627	0.9037920684749352	0.7845483653785481	0.10039107387166646	0.4350525822939143	0.7523326543324045	1.0596230268930644	1.994567136069485	1.7897341444310135	1.2290921987754682	0.4537369382279938
1.0075604805554952	0.8766587391363506	0.9697582137962497	1.54775702362825	0.6710214598931059	-0.32094943816828236	-0.07857588564595114	1.3860246562516843	1.0329275574548586	0.4598205225333377	0.13870479948582487	-0.4942173099851928	1.0953569933150304	0.12600470737936462	1.1315106054832573	1.5586395719010353	1.7146778392674833	0.2950369967625452	0.365986152260601	0.6244685098186888	0.7493066323356068	0.80109888679001	1.7709151268385965	0.4522284053007155	0.6770175902665485	0.6513081304211856	1.1384804306490386	0.8238716083075612	1.1513894593573544	0.7754040456359645	0.8975197358784275	0.24765196943543083	1.1399707944238757	1.2562412897108122	1.4606965538931795	1.8096387597331685	1.017719852288474	0.8090489923964229	0.9246506847149529	0.9933841114630443	0.7616299245405497	0.7623363537545366	0.01712093454817992	0.48776020018565536	0.7567824412690207	1.0887834454177738	1.9165273095756465	1.7809391298795831	1.1921584961836984	0.44933466083797863
0.9857853637489764	0.8505470773742634	0.9577925911201458	1.4558271036575956	0.6745419712858003	-0.3621710141234439	-0.12232671632401226	1.327662480426707	1.0449620001286546	0.4422235693939947	0.07914429450596878	-0.5421746795182045	1.0548636488323813	0.09630411078497378	1.2213436676794067	1.486977463374918	1.6024725405733253	0.30793554061022005	0.37821307104226803	0.7270401763213019	0.808961555810869	0.7535077953178029	1.7653484129635912	0.3516796009652114	0.7536875883032549	0.6848488089571317	1.1632340132418055	0.831606109051779	1.0757936779598969	0.7602223013010346	1.0189109834064674	0.23094517391181385	1.1610904187891773	1.2659272645382758	1.5785611731234728	1.8581629648879354	0.9562286221107202	0.7407848578933363	0.9557609428208972	0.8541612681850221	0.6440514404466925	0.7449397396634376	-0.09200578220572594	0.4917982420851653	0.8158577622276088	1.099331628480075	1.8570093090031168	1.737213253624995	1.1767411186142689	0.5082804511979335
0.9625104098719668	0.8439725061384419	0.9328969059960427	1.3629957006398903	0.6237703771352704	-0.3465087102795665	-0.125270484511301	1.2980324943975374	1.05711486845031	0.44312116865468953	0.13297774111918836	-0.6089930095788476	1.0020971065942716	0.12047107164426149	1.2019041584016716	1.424711398319292	1.5715703687065252	0.2895056820500055	0.3691523190715481	0.768104911847086	0.7620659602821059	0.6965314363593176	1.7602485738210834	0.3276449509125431	0.8084362659978608	0.6441051258947352	1.239450090013782	0.8449278687765787	0.9597429530425974	0.6650123783950125	1.0906207138575137	0.2025268029749411	1.1867211144995948	1.2981595355475366	1.683318946860019	1.927375778785985	0.8458286688196051	0.7702089393990487	0.8972488002783517	0.8465960599944335	0.554584292020684	0.7213041354892492	-0.12293513243210544	0.5040446489554566	0.8605545953703148	1.1111399216224256	1.804845144338105	1.7278971382214574	1.133112580802267	0.532685986286288
0.9560297308989376	0.797630511446445	0.8800279053309918	1.2841596950722116	0.5853010154370069	-0.3729884821335312	-0.13288723012421788	1.244378545935437	1.0632898860952396	0.4486835391191293	0.11239373294733626	-0.6549959056098709	0.9373198366234388	0.12484838133656898	1.2494194212780296	1.3839601948953373	1.3849545275261788	0.28970146733043545	0.33141421344752375	0.8350455136550871	0.701444404492831	0.6059241957634063	1.7241615855131562	0.3631274240260217	0.8794852320595282	0.6259388273451125	1.2008679618242186	0.8708618327564895	0.8880840877207283	0.6296853545075669	1.2049787721464178	0.14700180469568408	1.187710072894538	1.3532122018715997	1.7268824140887613	1.931343081085961	0.806952135879963	0.7589220097830783	0.8214607411540603	0.7437481918633133	0.5131017365664391	0.7082703467499342	-0.1927802466870804	0.49459261981630576	0.9256530146769801	1.1304515548791825	1.822493766758931	1.7687324824998587	1.0504964384016415	0.45760518819822316
0.933148085360094	0.8296586221668673	0.836207484815317	1.2510386383508396	0.5739977901411895	-0.39625560444622077	-0.12129174166063109	1.159922200880452	1.0422914146996711	0.5154622340619831	0.15264584959223418	-0.7661742680652976	0.8544822365366043	0.08492243485670027	1.205653488182037	1.308011055204155	1.2743597608793764	0.2712685313565183	0.3391285371587634	0.8992071258491812	0.7216315848977782	0.5282829420249755	1.6987514805711108	0.3531315081577314	0.9284771709798152	0.5864735971659915	1.2311860406815556	0.9178633293305223	0.8411877366823812	0.537217047635173	1.305666765139311	0.14800671445440547	1.1710670698336516	1.391337867039184	1.8744243439037578	1.8864404781228141	0.7580832564974929	0.7626779771406206	0.8367518196909369	0.6533431466741718	0.42989912002631725	0.7075197720784745	-0.17007203588602146	0.5291469399370972	0.9058061413372519	1.0973353909062817	1.8326686246090191	1.7290502249966333	0.9817276338352882	0.5476706328012579
0.9018306540854107	0.7711117754948178	0.8106667108371642	1.1989708672916746	0.5728126103579553	-0.417977645865969	-0.10452257959992477	1.1141543396562956	1.0241409919838058	0.5216300860093706	0.15680115362967967	-0.8968992476614369	0.8058182689431597	0.18523049724436252	1.2284514246137572	1.2494546821659873	1.2126637463320964	0.23739518502680332	0.32475171534320146	0.8687011783785776	0.6386032271396374	0.47449077441624044	1.6308083313875197	0.33452097595918884	0.9310502822439922	0.5535569153596088	1.2189925043706538	0.8799216100557748	0.7865406970237495	0.4772899865721533	1.3890294096758484	0.12434901521238298	1.1455456453460806	1.453220148193973	2.0263685082845364	1.8048942933644603	0.7456614233206136	0.7161985676159397	0.7846732025113355	0.5808003318689031	0.4091350278675742	0.6772019295490321	-0.19595053967149953	0.5455941210582682	0.9704607463000204	1.0750256300554129	1.7667473850664515	1.6881812613084186	0.8380574847570493	0.6037393566699383
0.8800333765656762	0.6717959356216305	0.7702268478946916	1.100904979986041	0.553296407871372	-0.4520195260406338	-0.02294822237934751	1.0364668458149473	1.003583580143307	0.5346637762650303	0.1526861030246809	-0.9868587781610911	0.7634659355160727	0.1916291847237666	1.2231310427749664	1.1529141965402945	1.1202897199596598	0.22326809130197112	0.2757827284771349	0.9518176592101714	0.6042015459549338	0.43295436870476456	1.6433876006680297	0.3135975701155597	0.8923157347037096	0.4811243933436291	1.1952848760267172	0.8141410414959557	0.7825301664024544	0.35899762884462294	1.4079484822135726	0.11641745318691757	1.1926928137422081	1.3909197541718723	2.1495688928847674	1.7881158110198072	0.6842208262273592	0.6575756126559557	0.76334007262163	0.5350468540160297	0.4200787075756742	0.6487032723072355	-0.17810730799482033	0.5928723985318209	1.0069340804626983	1.0255651220630155	1.686897379136327	1.6635814378059255	0.7910448822902981	0.6260726758920139
0.8616976024503569	0.6551699386693006	0.7477418059847313	1.0744135347930457	0.5736074485511684	-0.4792400115533244	0.014378138314674271	0.9836960771731368	0.9861446490718118	0.5103911550827994	0.18404228194962213	-1.0602297910880307	0.6576771322767261	0.1711983935771308	1.2053164325819536	1.1263363560077377	1.0320036454663493	0.13255531095141992	0.24664112090367601	0.9797181469025883	0.5517093942924467	0.3620522554310151	1.693493455423957	0.3146078652184344	0.8954277757032967	0.43928897799655175	1.1981451434834829	0.7820542509074285	0.738678273949703	0.30514351424576214	1.4103810106612416	0.07065480759137632	1.2336162324026332	1.3165896143561757	2.290293349311386	1.776812865764811	0.6464651401179381	0.594828866319281	0.7429770723649405	0.43470204297383797	0.34428285439207457	0.6140188489626763	-0.2463639591660649	0.6340662666358723	1.082183490318552	0.9897763699755828	1.6406437410692405	1.6425631136234142	0.7153871912861927	0.6769522920546944
0.8080059173266336	0.6425386660232859	0.7067207243717781	0.9795299857576782	0.608144216078579	-0.5225117323927789	0.03787435542495369	0.9918928841856459	1.0338148282807753	0.5179838017465668	0.18331806126204328	-1.1175104541044174	0.5817905817072193	0.19717270524149258	1.196659341805556	1.058676902763317	0.9153835891329773	0.10825469563810639	0.19363898553816467	1.0296645966487077	0.5013893913830894	0.33575212242018043	1.5979079501204188	0.35570822410818215	0.8083088236956989	0.42486039206307336	1.1556498618980782	0.7305239444388172	0.736476245476822	0.2968124210461237	1.4091209848080997	0.10295676859822063	1.2847334988485057	1.2689945205601636	2.4145346839843986	1.741892872925145	0.6512046354123022	0.5411574217807091	0.6968124349083684	0.3672021322909157	0.3390278346823526	0.6463584387019711	-0.23325497763129377	0.6751799381277018	1.1237108674542093	0.9455737772604292	1.6013502068298906	1.6111888315899818	0.7229753654877269	0.7031226273743807
0.7333696989277467	0.6692398441887122	0.6733905252917574	0.9720644322496618	0.6128569409103726	-0.5670568232460594	0.08981466024377642	1.0060737087880607	1.005552740486551	0.5741975612444137	0.20842201268616414	-1.177649226544004	0.538310858991131	0.19953020851425715	1.2310649005214844	1.022352966422819	0.8148120185944135	0.0867448423175843	0.18689211104509873	0.9927107014816249	0.510958545268125	0.321030062255301	1.485210025911584	0.3323010438769161	0.7803349096696374	0.4105997088640557	1.1114841563911602	0.6538646098675909	0.746697682361389	0.23073342800487656	1.4611717269935465	0.07688153135351665	1.2937510661427047	1.2610606252338727	2.4796550083246265	1.6153933195520302	0.6589193281009071	0.5048797724991012	0.6852195413463982	0.3725644692266631	0.3252249374637615	0.6487244324006318	-0.23358855610724372	0.7271679980476204	1.1209498207413195	0.8933172562617455	1.5033975704263316	1.5699221266911083	0.6480700386889244	0.7355437095974316
0.7120285775288593	0.6738863242994284	0.6545041120103279	0.9556112773684431	0.6205430621963435	-0.5499114647563496	0.10461701937850973	1.0129802059579065	0.9877618530189126	0.6058399609583789	0.23819082781660866	-1.2307915417467004	0.5553344562059498	0.22326351364640465	1.2601342088240017	0.9178107069173631	0.7247306421317312	0.059157185173600156	0.19868709500401238	0.9916210494119966	0.4714327653630318	0.28397244979441505	1.4649424525504384	0.3038307069512527	0.6814305218093495	0.3415080753622014	1.1269429599152647	0.6704555166222456	0.7638660552681176	0.17133212037154785	1.5326397359056352	0.06888833625228508	1.2715010498169304	1.2804483428159137	2.473228103053726	1.5351475717040164	0.6338703989339141	0.4714586662680856	0.6535005541174376	0.3544468881346759	0.3804085329852292	0.6301601411606218	-0.1754872160473988	0.7315435830507221	1.1222394483165554	0.8766748463396002	1.5253632598747946	1.5793408697667066	0.6189014469294922	0.7318449921414183
0.6457723956027882	0.6664047682038599	0.610857965852678	0.9189878155295395	0.6409461893930638	-0.542006115326516	0.15713465492896794	1.065523887811203	1.0013919972023309	0.6630148379031359	0.24277447614904318	-1.2297046665052547	0.48104219782690294	0.2192833763739368	1.2426277345118808	0.8539030587452638	0.6646780398284992	0.0036001723149685083	0.18322836858332134	0.9885410402735513	0.5319565271620841	0.29987368294561223	1.4247221031719872	0.286397320275931	0.6192605252708774	0.31661427374139783	1.1522210572073743	0.6421577522418516	0.7035326415910523	0.05430615994719477	1.4922298399920118	0.13360906932831712	1.2943957932715884	1.248532744342862	2.4606063389902646	1.4984618887990748	0.6538911181870235	0.46350111066983163	0.587012193432344	0.4293205707974093	0.41113892312626515	0.6405683430359194	-0.22726355504763932	0.7478720074067191	1.133212200105849	0.910815005150287	1.561471531992749	1.5144608646083864	0.5589432437329249	0.669439907449694
0.5647360745841268	0.6663924153456342	0.5524468581162036	0.8720841851126766	0.6590030398400258	-0.5361785464759524	0.17448830670498627	1.0866668681100613	1.019105116800017	0.7046410447921299	0.22714021302866444	-1.226715997332855	0.512251849686718	0.22503196267509007	1.2755172505435026	0.7667783683268682	0.5715001905500678	0.04049315418180433	0.22545055242712603	0.9987271067626547	0.6017895495021764	0.35260843638130124	1.3621477487054399	0.2657698672858001	0.5441067807112523	0.3261945030484159	1.2101043256487216	0.6054609163105817	0.7307522237845931	0.011356413992024195	1.5331192172565977	0.1469268156640891	1.2724644398222895	1.205266866335444	2.5516976180580557	1.40364333864202	0.7118077586369891	0.4232021678329133	0.5783250999681149	0.4627066632520366	0.455634916213155	0.6093388294079467	-0.22378942542882996	0.7707865200633369	1.1449471731116643	0.87572690148337	1.62498475782222	1.4347754906731929	0.44180669189940025	0.6457144969183759
0.4999784816371783	0.6885703189078514	0.518623946191506	0.8443547178340207	0.6782107086441934	-0.5051882440349817	0.18856996859295877	1.101137407443092	1.1004088938649528	0.6938158330110393	0.26024225933173856	-1.2341116424888088	0.49635358085007164	0.2280330116495183	1.2975538491515106	0.7522444897749444	0.5933437792252089	0.015606804460228932	0.24413941202801376	0.9510076316157688	0.7133596082137655	0.39820228425701976	1.3335830458703364	0.2016918654694253	0.4785070296078187	0.31854325289755725	1.2576358960989142	0.5671026475939224	0.7831488705952383	-0.0326898465496003	1.540805248522666	0.15277333177848978	1.240992039944715	1.2201754414219126	2.63638415359726	1.3666233278399358	0.7401642741668077	0.406153530818196	0.5842095895132289	0.45943911837960744	0.5012397722108672	0.6123951290665252	-0.16724614636376667	0.7923779658248652	1.1135577297299555	0.8222009651504323	1.596580560738657	1.3390429973652413	0.3586495072360978	0.6718379614841334
0.48058608471569625	0.6497542175702573	0.4679712408963084	0.784044549076596	0.6459027593216697	-0.4266266795510088	0.19572718219052238	1.1159503193127684	1.1825627635222342	0.6078400426871625	0.29257597823801335	-1.2678758002696784	0.49073141611031845	0.24442633841978695	1.3877717495506174	0.8022842156179921	0.5891028695865274	-0.00852949460956049	0.2482270927506282	0.952010280765629	0.8081496930957046	0.46187952907469915	1.2873544247039699	0.17696687037417375	0.46836188982078386	0.2827613006757378	1.2685506615902478	0.514478003531275	0.7803970342787491	-0.08889545632257627	1.567795286080234	0.1489687080013459	1.23322113349835	1.2219903298327555	2.5971239752730284	1.3169081259912805	0.743867514344373	0.3808459921012376	0.5953082665815006	0.5471617380412692	0.5679738720644256	0.5891514787153371	-0.1255054601521118	0.8368227667063077	1.0851522632530899	0.8874678692505078	1.6728678994272066	1.2808085763335766	0.34194514003177945	0.581840462853463
0.4630796531317899	0.6198478432809311	0.39956353700005065	0.7604865990627169	0.6292456063916508	-0.38865725677428165	0.17188157127528936	1.1445956818070855	1.269231323025119	0.5322972105225009	0.3267694320394019	-1.1991186480275107	0.4684108635155965	0.23454978346058647	1.4353492991092005	0.8232587059017582	0.5223007613850432	-0.005773874695837062	0.25422665831081936	1.042547713983666	0.9453394100760164	0.5071473183615509	1.2832201134042929	0.1400462154547065	0.45535129392333734	0.303289061652615	1.2973738899384548	0.5017971512266574	0.807329405317283	-0.1378032727057114	1.6137715488522772	0.13700415677447864	1.1881396218395144	1.1403425578421484	2.5675680328182873	1.301858522002735	0.7812171019085346	0.3192186368362909	0.6086213513873284	0.5458334450568196	0.5820106511796468	0.5635992932544671	-0.14729482155580342	0.8547086668283701	1.0068907142686951	0.8546093833993309	1.7553710362926023	1.1938421524448366	0.3793946905167583	0.5447324548248595
0.44655307964346436	0.6353284452097516	0.3960725752523936	0.7069817053676217	0.6481886799371932	-0.32538717229046643	0.15275685774097786	1.1230005606773887	1.3017592542972138	0.4685320884369756	0.3852040150113528	-1.152590838406949	0.4581367729522718	0.2680474576427246	1.5540221059129309	0.8952260876118325	0.530752650274543	-0.023132341050756875	0.2816983811877952	1.0270478397132816	1.0208300737626232	0.5076365094497185	1.239054955568768	0.15417511057317373	0.4483809419215435	0.3759151957973353	1.2982288068041192	0.5367772436583638	0.8628875362272532	-0.08061534037446413	1.578317941943371	0.17326146065432135	1.1046364642415338	1.1043220423437015	2.5327297739015404	1.2418400716058704	0.8021255172179511	0.3192665890334287	0.6199435056719713	0.5941595652315181	0.5883704570983118	0.5056559646076677	-0.13642358731346402	0.8280550101637232	0.9537703421886823	0.9188643224942563	1.7722994634516696	1.1500489931345552	0.3562611446789232	0.5057340894552265
0.4307099425507346	0.5564850922964966	0.3850595307426653	0.6385135751909223	0.6358930250932785	-0.27609279577805534	0.15286614041349275	1.0988455345140031	1.2893687451034093	0.40892511825870903	0.3851141355846157	-1.113706618595034	0.44979229898435735	0.25360477741959464	1.6188002554273109	0.9700110779994615	0.535698360788345	-0.004452660472713969	0.2947415986480698	1.0301297396446643	1.0573684902777885	0.5087877253832253	1.1466413694782847	0.18614015183608928	0.4603384601001802	0.39900895252597957	1.3899421264733807	0.5122893075757272	0.8834186203103933	-0.010808915325862579	1.5987282815600437	0.22281869135019136	0.9752620816298571	1.1603955505490153	2.426208707655983	1.212107469463178	0.9351496979010399	0.309655282036391	0.5986156904956486	0.6522523401840916	0.6211152815273392	0.4785531742367584	-0.13181367864443333	0.7692656764425775	0.8242764311229189	0.9345900532142954	1.795704266454744	1.0837260075181965	0.36870416169921244	0.4485738753700114
0.4348987605629143	0.5076628907298845	0.3611246356656823	0.6325608664174392	0.5578763632400812	-0.2533858836675676	0.14928517351020215	1.0615911047206117	1.3171149041915464	0.35768191760265394	0.38962996948471595	-1.1029948746801788	0.4536286844913408	0.28243693849884643	1.702488919618051	1.0724874099573556	0.4955617615225182	-0.0041156891872426785	0.29329217075044295	0.9943367675408487	1.1154658102419055	0.5663847584354329	1.1238020552121135	0.13996190780756324	0.477263774540537	0.4535487499188563	1.3922912889006622	0.5269608033286958	0.893342751057347	-0.03605515352347445	1.6000127521114187	0.20209281835549958	0.8597048163772157	1.1876592163252029	2.314971231556554	1.1740852431921327	1.0260598105517085	0.34502055712990176	0.6254026237057626	0.7083377306179998	0.7021059098262414	0.37716459968524463	-0.1739996479770352	0.6685297861023797	0.7892971859100107	0.9951411587028275	1.7700960079959291	1.0674003926221305	0.2964619146186847	0.47289245025107407
0.4999136837117323	0.42227006188740424	0.35433158542749504	0.6104951057055421	0.5613403949023965	-0.21242350549548433	0.1407166174165223	1.0197973590928846	1.3994919643907575	0.236571237465246	0.43578632437698417	-1.0739862616578901	0.44647476554488535	0.3039038124644672	1.7633363120180376	1.1983028106154332	0.5276027376031495	0.00040368586431368674	0.2664302469801569	0.9842297520633139	1.1228416849727758	0.5824524954450502	1.1059029280159647	0.14680071813827827	0.4462337574818914	0.5155938223240483	1.404617976679643	0.5554468595020208	0.8065337706617208	-0.004087142492558521	1.6041672550141137	0.23322305620468242	0.8346436229021235	1.215923225677392	2.2239878932101487	1.1775012010460721	1.0650549335978998	0.3683150096405734	0.6278377476012746	0.7396244078234208	0.6537526471146407	0.2639563647397814	-0.20132771722168968	0.5857011173805817	0.8194674591398605	0.9900966687359973	1.7941899789567148	1.0370642425748817	0.2663825357917552	0.40404049280620324
0.5059744614907359	0.3656732564193081	0.3211950954899284	0.6245988110733319	0.53578173827965	-0.1445134167122295	0.17944947255864746	1.00277301296473	1.408117708286291	0.14412925186540032	0.4117469178387269	-1.0786819153509435	0.4057951099856266	0.2960054887376954	1.754985095597964	1.310846952687918	0.542319931443318	0.004260402195173216	0.24042573393675068	0.9225478553059165	1.1237734344771964	0.62288880603575	1.0842867079920189	0.19465987127556528	0.4322808023004733	0.5449476399998574	1.3480403866190893	0.4795638824520186	0.782516447905939	-0.016164323707118494	1.5699401819120353	0.23983098337719527	0.7356015053054124	1.1674556399143952	2.161735559051662	1.1199784661491337	1.1954470554447387	0.37470345504382646	0.621419647869854	0.7603738527120392	0.6404657697604329	0.1644473348365716	-0.2394210740350784	0.5436875624957771	0.8643961897829492	0.9739863704702312	1.7635062403533464	0.984245967445567	0.2558464687721775	0.36218175158752786
0.5094196297902243	0.3035680264022802	0.23508814253855506	0.6347094225629399	0.46909335802501806	-0.09946915972933237	0.1929994225683803	0.9564769281238137	1.3706340276135225	0.06039381439718024	0.41164124878296865	-1.1143375054923825	0.41652674644147725	0.2856999712951572	1.7676084456342014	1.4279409610796363	0.542811608630518	0.062384970796749165	0.20377642474534818	0.8107469746079937	1.093264123758361	0.6379212835179454	1.0543724082649601	0.2158828993868537	0.4121750299724488	0.6308616694519428	1.3022850554927747	0.4337576603335199	0.7622762620621321	0.0045117709343622855	1.5486317103654783	0.19745329392191696	0.6760822372730538	1.1645070375440405	2.069104690709036	1.1177281158663708	1.3601017637788384	0.34437982377483417	0.6064929927482489	0.7134513094249036	0.6182680072434625	0.12579519973237568	-0.20909121308080875	0.5375044277934984	0.82382395546897	0.8861194604966892	1.6779736467752688	0.9711725880882872	0.2378268857500936	0.3474530825481916
0.539044071218022	0.24129774319495573	0.15305665475761682	0.6698088372733284	0.41737572839063014	-0.09602528993520883	0.1985014162039455	0.952716154079765	1.322829350009168	-0.04137802104476493	0.35698078188783955	-1.048603772316408	0.40214419460888057	0.36084228101331123	1.7850247116479263	1.536467478373313	0.5796352674283576	0.05984486028956572	0.19166998531837268	0.7509499868517605	1.0835150790983703	0.5911434234941837	1.0369990564341216	0.15887557932470603	0.40897150427677154	0.6691434473451714	1.2149442586334631	0.47337717255066547	0.6724661348790797	-0.02743177623915465	1.4925239630967233	0.21562272002608956	0.6755410890360714	1.143846716844492	1.9529928045693574	1.0775584811226062	1.4103887671693176	0.2992234906429784	0.5794521199401816	0.7287746006517402	0.5942832602055031	0.042264241820776725	-0.19574821223409428	0.5514077445889711	0.8385984907631407	0.8643485602169674	1.6126399649502106	0.9984523798949784	0.3006566664733692	0.3512946560786857
0.5144128338250229	0.1642754676457744	0.058148208024160264	0.6718023418551793	0.3801505870881655	-0.06390124995876972	0.19902457270334128	0.9802277281879516	1.2205903433755925	-0.1088915396025667	0.3117111057591317	-1.0214456604799032	0.45681437885937576	0.37655424148983946	1.7502136577867602	1.5477786708081944	0.5636071760014907	0.105351955495067	0.18830639572756805	0.6902859052547059	1.0797007828759684	0.5544785399687764	1.0718845614257142	0.11773166994855896	0.4734715137749642	0.7203581782658602	1.1596788627425343	0.46637502535106423	0.6037255840881145	-0.031206692082579264	1.361259223788799	0.2714647413401875	0.6909514265781578	1.1096618508609224	1.836252567853497	1.0154289302097594	1.4707611652364432	0.2811577791632171	0.5882517816263926	0.7980179412705706	0.5113839653840014	-0.02485505643272105	-0.21957700104090255	0.5895651707664258	0.825483322441516	0.8111756577843107	1.5838608710782518	1.0266589615108799	0.3181544744070199	0.34898535730169034
0.4923921763160668	0.12114650839155153	-0.04419844167171609	0.6611207657494618	0.35457439894662524	-0.08881264316230202	0.2183496001078164	1.0446828187200894	1.1477657302098612	-0.12784213830588126	0.23117216565015886	-0.9468753403575398	0.5159231017525008	0.39032366256333495	1.6732412161932166	1.6187911262013042	0.5433300756763559	0.12489816517905608	0.17186401663651077	0.6047013710799158	1.058719800601417	0.5036070702071196	1.0458436672221971	0.09178878486628081	0.4866545606137106	0.7316051440728135	1.0359843626799374	0.4598468219777584	0.5041968111818886	0.04160556263924163	1.2710154388458657	0.26394569135497953	0.6918959767175107	1.0727162836384445	1.8470622835748585	1.0286961321460049	1.516085596156611	0.2580099014644363	0.6091427532881161	0.7208994294967896	0.522456287684696	-0.11173148467946381	-0.23868256430169432	0.6236832508039026	0.8115331675261158	0.7222168633271524	1.466328652841758	1.002708184307402	0.29439004457963425	0.380268593800153
0.41485591834281726	0.12188692921141893	-0.09098581470042055	0.6675703457881303	0.3351639994829153	-0.09113192312487028	0.20910653597936157	1.071607025977168	1.0963068712714077	-0.13557481045431738	0.14864311486951753	-0.905430950847516	0.5775236079688894	0.3377150648619981	1.6431580120999112	1.6157194066964031	0.576453898605913	0.13217943630346635	0.10495305027761033	0.5232704726513826	1.064715375416149	0.44546098724160965	0.9868594142444393	0.044555298585652756	0.4636405187931828	0.6958327488655265	1.0128361721511068	0.48162775202484165	0.41338328849847905	0.10703266993005948	1.2496971332253073	0.3216456204912281	0.6999066877440616	1.0977532553073215	1.7965621910020064	1.055788693716212	1.570692847599905	0.3363795433265139	0.6607111709457251	0.7809308697095265	0.5422545638718497	-0.1353784717925102	-0.17060353503193565	0.6783525314178824	0.8538116410219715	0.6948408203485286	1.39889675300094	0.9950001383585155	0.2419838915277821	0.382328081431198
0.3631840138073564	0.1096452752160502	-0.17195760489282538	0.7005915479986442	0.32480555554029616	-0.10580410838471108	0.21080305777026015	1.111173752958972	1.056081770429697	-0.16639875335983464	0.026660538296402324	-0.8188013873654025	0.6043582067150387	0.2637096210278427	1.5685567600641874	1.5324094219316429	0.5916533734749847	0.14716294448060102	0.03957668459403581	0.4062876425182435	1.1368211041583938	0.417664578544946	0.9634540484715519	0.003717766246483204	0.4450821608529659	0.6379142096629421	1.0979853702039537	0.41281816615859324	0.31981932804780877	0.09028852693464637	1.2574884733752552	0.28735097634720236	0.6819793710174187	1.115269582739693	1.7521383267187418	1.108756750974242	1.6243036081288882	0.34540445349884613	0.6407551869951178	0.7525396197982829	0.5385094337465791	-0.19209915107714365	-0.16937178979185524	0.7300980734934859	0.842300915557062	0.6001102059903325	1.3211275390215935	0.9460006300594049	0.21513641670401448	0.4506460779396237
0.28758752738337245	0.13605198024576604	-0.22833764079179755	0.7425915070152389	0.28839814250810925	-0.14910230941970215	0.18220721534181727	1.1422230798150703	1.0442321751686268	-0.18829424622475152	-0.07764760629988884	-0.7379142240208231	0.7009439190802766	0.23554726579784827	1.5700071679991718	1.4109578149938191	0.5965917094667136	0.1725126710827869	-0.007705438154627789	0.37784910391199905	1.2736616283198248	0.4064927659397678	0.9823770475805531	-0.0547827260463177	0.44701907018978837	0.6104653020470968	1.0448568631788415	0.38977367357607384	0.26283696546082425	0.07123256122971176	1.2275916240296025	0.2932203255304382	0.7298152172584172	1.1093588438615456	1.7063573816267528	1.1342990144264677	1.568259450719277	0.384084730890525	0.6671833122383437	0.8084426248505835	0.5798520224363444	-0.22315411335941837	-0.1183442941643242	0.8075594524549894	0.8850345395994774	0.5682977006871537	1.3252532735412732	0.9660605061551305	0.11633416528394289	0.5465497901905991
0.24742664189251856	0.13098141700995258	-0.2824612343483871	0.7438008874805908	0.31413562237657666	-0.17613666323067176	0.13175160310048253	1.13230521436276	1.002371677673661	-0.1924531667185335	-0.1519108875034363	-0.6532262167483653	0.7681753192966511	0.14686964095990632	1.5042391277033809	1.2847330980928915	0.6659212443884412	0.19725452575232685	-0.005951003497450348	0.3447992175120082	1.3819943354671063	0.35850135424046414	1.0285068041908532	-0.03990191844836967	0.42527358171962737	0.5724696194780688	1.123492150258799	0.35001837667075314	0.2223610945589059	0.09027360312351286	1.2060270450986912	0.2602605475156183	0.6856015371131415	1.0640912275069812	1.7304791345030441	1.1311375900840037	1.490561100382615	0.3883969437348657	0.6936308815549203	0.8890592541633271	0.500370226799183	-0.26728274999156953	-0.09143783126225405	0.8876177017759721	0.7980628893822228	0.488203878981074	1.3581074032268878	0.9064914830260079	0.04106474346461381	0.5472166513215233
0.155731904245257	0.18075363889393112	-0.3681211872578952	0.7262104125383733	0.28402580855770865	-0.204037651252017	0.11568560467679392	1.1159594182718966	0.9420506345563406	-0.20659351176912272	-0.28988299384991034	-0.5705892060580353	0.7873452722289963	0.06774480678848682	1.4376291432892327	1.1316790383264381	0.6871226647673122	0.17193255102425598	-0.030740447534402658	0.28079164544182156	1.4811279178178498	0.2840577314194185	1.0487517892475489	-0.04462326096073221	0.4147277781731257	0.4075365080073531	1.229239622060612	0.32521165981368666	0.20642194343912662	0.06172223822041749	1.160933320224901	0.2749195629659221	0.6361219933052384	1.0344764323986753	1.6820123166058552	1.1713445906646158	1.3948339522427329	0.39710481182240104	0.7132573403131051	1.044529453185096	0.552494438747949	-0.28041068431165656	-0.05957740938456606	0.9384540181274259	0.748129269997295	0.38382379045576565	1.3703191785043782	0.8194490615766622	-0.018893308141282462	0.6070179160448888
0.10632734205754239	0.18467538631472652	-0.4285219424556722	0.6715952214339138	0.28249603225800285	-0.3083521447391088	0.06728300801237423	1.1150509743204042	0.9187992312130662	-0.26722587518723157	-0.407393158002734	-0.469381586646508	0.8003693995621448	0.007440216315317505	1.4033704067911825	1.0307978006808323	0.6690887033364937	0.16214990509676436	-0.10185107507104552	0.2855900283573459	1.5855989147582246	0.25350977765911664	1.0534674778927158	-0.09089259279958803	0.4055087551157815	0.3953735610208753	1.3269236476459048	0.3145487140399373	0.18370340122323955	0.040291039776110975	1.0495784476492989	0.3011962337291493	0.6488123924776736	1.0673269375502055	1.5912876188285654	1.1804025631940895	1.3380806267912433	0.4465641716073419	0.6887930664782458	1.2227923776495853	0.5709972296716431	-0.32295943636965185	-0.058396609139897596	0.9729092159726905	0.6595952517004428	0.34325303101207894	1.3290092343501996	0.7397708833747966	-0.04320872457933889	0.6688510778136514
0.07234187614730254	0.21694713340815963	-0.4515329097057661	0.6076174258296742	0.3364111794516673	-0.3822551543430232	0.036874634822668326	1.124427451704447	0.9100087578795101	-0.39095587623513295	-0.48581346390842783	-0.36732251558985524	0.8256014624745219	-0.012338434119959846	1.3593040320515155	0.9353165159348749	0.686499994453111	0.1290630199659186	-0.15736561338646538	0.34016584925282445	1.7073794397323538	0.1853032036057189	1.0559373135083856	-0.11985124114113026	0.3969004243945415	0.32869191269743836	1.4264343626569904	0.260145397860831	0.20240963284608796	-0.032958507484911956	1.0423532129935877	0.3064220192044792	0.5869351806439574	1.0444818391495938	1.5490771911496553	1.1657781262604838	1.229057270426009	0.5401720459483085	0.7182301854052966	1.4468041707483894	0.5772421027951402	-0.3523386850134364	-0.0904731929409193	0.9846677518489868	0.620358194635663	0.3450949204733452	1.2912366460896088	0.7027777362959831	-0.021587801994239493	0.6624927608679319
-0.00977526717635313	0.245665153233946	-0.46547719417159783	0.5612443390533114	0.42209075503454213	-0.42199200980732554	0.021881480905955257	1.107638904134188	0.8651288336006637	-0.44980709528541407	-0.5293482950346448	-0.34853016331889763	0.8091866630561257	-0.11745075580314923	1.2994979516898684	0.8691460782313621	0.632599663477734	0.128567479148534	-0.2308007410042034	0.33357379140094084	1.8069558663453154	0.18751479225190412	1.089529420875098	-0.14477482899375366	0.37720976695659914	0.2878917760426408	1.5792923614404104	0.10356554255476873	0.19283847049600314	-0.0782545128437907	1.0018081688058287	0.2763546190264824	0.4815195767479234	1.0196711372348042	1.4756055401265789	1.108846960441498	1.1454819300186545	0.5645698171809104	0.7025989652119468	1.5822929883012526	0.5514045325008602	-0.3532120244862325	-0.09305952014410065	0.994760956943168	0.6105737668056991	0.31089775395330527	1.2858586307280784	0.641596013670684	-0.057683961582858226	0.599027599337306
-0.05648202491280584	0.27564460893297704	-0.49859267994308165	0.49104466211873177	0.4390365158787425	-0.46134292845812774	0.021147783416858506	1.0591470662196811	0.843766746036518	-0.5221985031099581	-0.5984256952603932	-0.29869437777663943	0.7669655646404075	-0.14134962235300952	1.2280308947521195	0.7770293816966221	0.6536053030102508	0.0988739114076227	-0.27832484347373015	0.30260630534105915	1.8445529206584177	0.15528428948096837	1.087341436801046	-0.14567114371283388	0.2660099016822276	0.25439666134236966	1.7776122161882224	-0.0007350964437741858	0.13779050491607944	-0.13921722421686084	1.0118308715856696	0.20532467020103176	0.4109867518171608	1.0086652555084907	1.4211055137925284	1.120146001615124	1.0372918855354598	0.5622347960929668	0.6553461077835434	1.719801900642138	0.6374489273267728	-0.3694989768619637	-0.10508892042943141	1.0115787975345847	0.6122660934341565	0.314669865792942	1.248404266159612	0.578193655300437	-0.05389389163486258	0.5940323404267287
-0.11005342168519046	0.27265787785790363	-0.4809228385453433	0.434863592560256	0.511311232596001	-0.4884632803150388	-0.02014588345473465	1.0416364097652309	0.8192096536866899	-0.5933643448246715	-0.6738293218930955	-0.23066302085041715	0.7549757539681619	-0.1980292671974633	1.1937541418628217	0.6397537783623066	0.6305213705811423	0.10798318833231615	-0.28544496913370015	0.29725402587355293	1.8699195200207623	0.14163819743148645	1.1236438556327648	-0.1861878245093419	0.23630537378506572	0.27811708028496324	1.9794932835135017	-0.08844846299616577	0.18524591202265409	-0.18252169672614088	0.9805249258736882	0.21539240939109972	0.3693976130343002	0.9459454346251522	1.3522946075411617	1.057519713020167	1.0493560794751748	0.6237178765787345	0.5882198777908398	1.9307772872526623	0.6608806018099489	-0.3770804803368782	-0.1389059009859699	1.0194382640037896	0.6853654756963026	0.29136724474043185	1.1762541547109095	0.49258703332115905	-0.0986645287187304	0.569865345896295
-0.1517339116027257	0.24005897006545332	-0.47679846706291784	0.389138049791414	0.5690784903447278	-0.5378580504706022	0.0006688714168453346	1.0068445067833445	0.7549298041602557	-0.6596665380829305	-0.7364489966449335	-0.2033430466237806	0.6867862671029047	-0.25246765056806636	1.1657942440199829	0.5895991483418972	0.5983590327536327	0.09281820098791789	-0.30575452109794277	0.27712584749569813	1.8605496695842383	0.08736103573266744	1.174581595288438	-0.19270350546729081	0.19339361600361088	0.24777316045994527	2.11938210245062	-0.1911806728945399	0.1497722194288763	-0.27239475284258924	0.9622009552998302	0.17115385956166668	0.2762113295042499	0.9093304682745014	1.3774885976558546	1.0155827006404707	1.0265670824828306	0.5887311729299511	0.5454512125584501	2.099409459050094	0.6965405700596756	-0.44609993943738413	-0.20801215235198084	0.9900671939721095	0.7295427080321688	0.3092766431865352	1.1832116954796255	0.4661406489893123	-0.07114309086862106	0.6181013518122782
-0.18749834206284732	0.21700518233962315	-0.4880996573436624	0.38934536470623166	0.5786473581808138	-0.5764763632170942	-0.04869449429169982	0.9631468523562653	0.6915109931349832	-0.6898198343481632	-0.7482263392301421	-0.17870648138507075	0.6610469832404509	-0.2569008770734834	1.1329877347839443	0.5465170052102788	0.5055804248426213	0.04860740288168017	-0.2741689693943373	0.25748936783782056	1.7760892447804753	0.007680121195797529	1.112999415805123	-0.1985279195851886	0.20701088468629023	0.27604091968771066	2.1830285041928263	-0.22839142312314814	0.09943779702469192	-0.2892597787081757	0.9018606225808083	0.11198631524236224	0.296102729176309	0.8885701526371701	1.4082060761342001	0.8909050812919752	1.063205288464508	0.5519101862239151	0.6129370671691218	2.2661177709560634	0.6854350301881211	-0.43421462318449155	-0.22368366147484972	0.9652001482765241	0.7709331768252745	0.3518394714501309	1.1831928282640194	0.4210899025716843	-0.084109171498043	0.6007422528481821
-0.23684830025319697	0.1797338534341832	-0.5052008989943315	0.4023238107863687	0.6022002389128066	-0.5837717052333736	-0.026855955585615966	0.9503955323117237	0.6047144789865421	-0.7113833088149857	-0.720531296525598	-0.12905697627405038	0.6167098967467054	-0.2650019605206821	1.081431923460833	0.5660753982397357	0.48547749038534915	-0.05070845844486101	-0.3204274260327157	0.23540063023005303	1.7555682840429256	-0.06279160483179355	1.0878102934400644	-0.22980910393920922	0.1467320715716764	0.30136883075290405	2.305199166677994	-0.29542866633847686	0.071622941423565	-0.3316707626449521	0.9226988849033196	0.07714735945232387	0.2773919162505845	0.8889664532053059	1.5096781760279927	0.8207617107088089	1.111948645514462	0.5008760428299532	0.6215830688250044	2.3816436439142556	0.6500096987798184	-0.4905685879496907	-0.25648433704889134	0.952665688557771	0.8131499540462599	0.31169154275745725	1.171420999179148	0.3649788716675456	-0.07726940043758726	0.5546014859787418
-0.2619827329833461	0.2074203715893046	-0.5213348723364037	0.39821093930362833	0.6088229608876091	-0.5933538384195881	-0.03736233448865548	0.9529543725736003	0.530074564719581	-0.7541123385461014	-0.7549296106419817	-0.07085303393868007	0.5841626663820277	-0.21917689629036458	1.0055362581484297	0.5713998787020391	0.401898471613915	-0.11265106061794623	-0.356457522391577	0.284536653067457	1.679007052588085	-0.12669479951354412	1.0117717348570923	-0.24464767264412296	0.15777810024137412	0.2946151312100412	2.350117779776307	-0.33305425846087544	-0.006133649386814316	-0.3931533822883515	0.8858928961377194	0.024617094146048023	0.3600115917891721	0.8672908093989958	1.586535619823804	0.7715910652421318	1.1635881884883172	0.45825838822795434	0.566487898105859	2.381255352169064	0.6265940291262387	-0.4589762059147315	-0.22784142352103273	0.9450218470615038	0.9038357373852456	0.3109596286828176	1.1280054245087414	0.3344182530783715	-0.05830707503463053	0.511807157973272
-0.2702873007040887	0.20444466306464873	-0.514877140561955	0.4465769221903927	0.618939914868011	-0.5879605447758333	-0.09637964081981094	0.9305417970837165	0.4393252579222063	-0.7235442580940643	-0.7393160967135854	-0.06955724328671557	0.5786339295998264	-0.18284835015399303	0.95414443894201	0.5198412265825456	0.39595549685131615	-0.1454893414602575	-0.33334958216175525	0.31573696846071775	1.6266222471277356	-0.1614428589713261	0.9976920808926767	-0.2845070331254889	0.1801242908671725	0.3885714054778675	2.327022648185538	-0.437552661529433	0.016657121539634702	-0.3976358733270979	0.8550104056522443	-0.049017584479171636	0.3595140712990458	0.8139674904811824	1.7359768109550628	0.7330042584298254	1.278764008064337	0.3740897923767942	0.5141819667460784	2.3112184158531734	0.5480316052570514	-0.440462937176543	-0.27950446099887905	1.0060210319599332	0.9064496248098856	0.41278876737654463	1.0756255281084326	0.3878532231974348	-0.06301517808417913	0.4986459499945514
-0.31075584780867016	0.19823478621245266	-0.48627680230459597	0.4959765894118691	0.6654306261003957	-0.5827271433673131	-0.1519273162111127	0.9108586189406889	0.3536564319686623	-0.6481149571386443	-0.6751526112273019	-0.10619048622690885	0.5763407754408825	-0.19475192290462812	0.9169604772697202	0.4534916722650613	0.3513780748251536	-0.14618265298626715	-0.29984744896776405	0.2952796466661734	1.6099649966907321	-0.23620320607402318	0.9790959198883599	-0.3280884873496278	0.1816555707026509	0.38292060135942435	2.363648439135571	-0.5150065828518371	-0.01075653224458129	-0.4490569751644853	0.9407185751788903	-0.13692259534591034	0.3265261656857038	0.8051817328925468	1.914244301766189	0.7275576493237355	1.2975942136044682	0.32438600184278144	0.5044788556357258	2.2023849885679434	0.45257910352932046	-0.388607641936759	-0.24574438608973853	1.0440114302983892	0.9215035132852563	0.44791915411856326	1.0853072175260852	0.4208323896887983	-0.08619149674564863	0.46553442167609826
-0.3371084017586182	0.15237118921295367	-0.47281041280085345	0.5751526979223527	0.6413735497628865	-0.5439025932288163	-0.19871485304187672	0.8700598541736323	0.2736571865859295	-0.6008577559885226	-0.6509265631767672	-0.12421779600996799	0.5867905882631117	-0.14053274299013602	0.8628948411425285	0.3492327169865352	0.31719495901587946	-0.14944616528678567	-0.242401401974114	0.23197326788447675	1.5181646988416024	-0.2703802673826191	1.0280156986149405	-0.3083682430486451	0.1920845560519528	0.37650544111562295	2.386936523776629	-0.5085809985056784	-0.05955982295442861	-0.43816978134010504	0.941929711635568	-0.23359636146434282	0.3790602438835583	0.7908186229647141	1.9924128081646253	0.7411598466290973	1.3375232917291924	0.2983595007793779	0.5205768632166345	2.1552857585694154	0.347861134168815	-0.37023405053477415	-0.16914173196422705	1.0677075090551398	0.9062063820306191	0.5021248787253536	1.1115586578599341	0.3875244017768919	-0.14755312637124327	0.47721069103862196
-0.3054183513876275	0.12349932879126027	-0.4461214719056118	0.628117062525861	0.5963770957451083	-0.5123235638223407	-0.21001808189715399	0.8599435539743254	0.20693074256498636	-0.5410517328806266	-0.609156358722547	-0.13376450714003874	0.5762363796475413	-0.10228326954872562	0.7904216710907148	0.2664037820600281	0.3338668716491364	-0.18978814698032653	-0.2259918075616938	0.21049789292768234	1.4610326123024764	-0.3527437173261042	1.0570724572551087	-0.2191652038119447	0.21358633577184802	0.3574233409079874	2.3375121859879924	-0.49125180793792966	-0.04506561475431616	-0.41902246947453137	0.9800964552694389	-0.26558183205357044	0.4177837179331962	0.8256298698528945	2.0850621880802427	0.7418184147808747	1.4430948634786525	0.3165497067569995	0.5617874100378973	2.121055047765024	0.24080547070973574	-0.3659946504278775	-0.13994589963687684	1.0941832219551384	0.8600122962260898	0.5544734711200715	1.101925143614514	0.40682651406985226	-0.1440976170334089	0.46023616494844444
-0.3014966142911323	0.11667608501715103	-0.4362798248111682	0.7334323547231348	0.5956444378761785	-0.5202656966510663	-0.2087070438426526	0.8677810779378466	0.15740346878476685	-0.5161140647599224	-0.583917851318804	-0.14306961339279603	0.5686140891045547	-0.08450360491290299	0.8141665167028462	0.22924295377318007	0.295202455853629	-0.2083267849453631	-0.23127615457983924	0.26353489926347984	1.3399153889706255	-0.3817597094496561	1.0484683358910725	-0.1453340134300536	0.2419143083676588	0.3321448666045016	2.280698792428359	-0.5410058374724472	-0.03345536763044423	-0.37177132049219896	0.9854669414224247	-0.26873839961230545	0.43692641594728404	0.7775429481303119	2.139961125775935	0.7565216889705213	1.5180479993135205	0.2924514973605842	0.6289430913203681	2.0353543107094914	0.05049400484992224	-0.36757505299697607	-0.06631280793577844	1.041713486183443	0.84098944021621	0.6311304679059793	1.0979871843322637	0.4142594854178322	-0.17219995033351013	0.47752552289002476
-0.2912442705715102	0.06287948246491595	-0.4436943319354848	0.8157190877109459	0.5614218432340773	-0.5245024220162189	-0.24203842613373938	0.8191128750921057	0.061927238324788705	-0.5071755132964488	-0.5032307820197544	-0.15598444906346637	0.5144198568122593	-0.07365013677137063	0.7810671968892702	0.16086937084908431	0.3485544402540798	-0.2340590484101171	-0.27961250231239776	0.22937153680285233	1.2820997410171837	-0.4706688709953014	1.035322865782123	-0.060955809421356186	0.2503996694762288	0.34353297778341585	2.18596552436522	-0.5646529560922464	-0.035521266407148505	-0.3934992702153193	0.9841451154385219	-0.29823555200118956	0.39836618933660434	0.812946017882844	2.1841099237281325	0.8134654737879992	1.4968299534140752	0.21930962075796273	0.6373461457610987	1.9363455026173355	-0.10502024366872065	-0.35949666287361604	-0.02993850499728128	1.0031475492091335	0.8094530657484323	0.6989934039332036	1.1865074290933184	0.5059661576181231	-0.11982353937124368	0.42501113294816645
-0.23286251869550595	-0.0050299755445623925	-0.4502121016824893	0.8807980210561466	0.5334570097748508	-0.48179298646338065	-0.25059375580840215	0.7984251331420891	0.03340162669418942	-0.5262560031221367	-0.43936463751536775	-0.17228718144919822	0.5346536069058045	-0.02785694024586912	0.730755451494226	0.08433399378384747	0.32033913736062675	-0.25599076110164204	-0.20514237535694058	0.22287920175049591	1.2305918001387457	-0.4773344149198088	1.0363546517463524	0.028730889074308562	0.3158664607865277	0.3442981540578174	2.096567767330159	-0.6031679731115265	-0.02206747711967068	-0.3820429817264185	0.8957146213520562	-0.2843561839596128	0.47968241528839073	0.8030090702154802	2.1515922599579835	0.7770488337240327	1.474963353372075	0.20153343460801137	0.6124518597627427	1.785366777570427	-0.281130201459648	-0.30948258065640116	0.05171382862026249	1.0105771833851454	0.7903321735629641	0.812857854195037	1.114488206957624	0.5176428421872774	-0.11386951259948934	0.36279201877620304
-0.18284960060857208	-0.03356401380036998	-0.4281250622592851	0.9240039487517597	0.561003682745801	-0.49247927639935707	-0.2194046698810359	0.8274943716154789	0.014875351538357071	-0.569514248593511	-0.41134027274506757	-0.19139268890615535	0.5525022435779261	0.00208512084497888	0.7438538480318171	0.0837340129050371	0.31547195279221213	-0.1822083887869744	-0.20064752546604234	0.31541381475871744	1.1784212400029177	-0.5197344160567401	1.05848667787432	0.05804117902542849	0.32377249708214906	0.28159451336274466	1.9997633102216579	-0.6879497564378376	0.024542519692925962	-0.42998870975187636	0.9287841677494428	-0.24349700936822344	0.42961452937915645	0.7549205717001873	2.0952140911444626	0.7782967796306707	1.4237839087304578	0.19168125145790998	0.5524044131884674	1.714084234857553	-0.36214287414648183	-0.32222366340367004	0.13344781794943383	1.0260328582205023	0.7680430441775484	0.8473172651111456	1.2238193964265993	0.6065495188921923	-0.11684364576262385	0.3091787905467772
-0.10401974202630855	-0.10623046249069419	-0.38344832506818577	0.9454093658246023	0.5765209449186229	-0.5078700763911019	-0.22781686905102316	0.8634774638639682	-0.019947564738241476	-0.5804805289409786	-0.3884728412993616	-0.2287517737200197	0.5566983290903477	0.053979036015724235	0.7709614416996226	0.06458265368585085	0.2576508300096036	-0.16876604718659724	-0.18832708203276854	0.34754089900457663	1.0716974199442153	-0.5438074108875044	1.0973020862999776	0.06714284977501252	0.3871600289624246	0.23818455993722024	1.9039655865982694	-0.7596741615611031	0.060536129319092025	-0.4572762765822319	0.8447021747483688	-0.23937941507859833	0.400132561345316	0.6680185321969542	1.9706954739661509	0.759221438059716	1.3607371029514335	0.16034081336404366	0.45737202319818354	1.5528335170708636	-0.47492317072328855	-0.3103324420084349	0.17308630719250648	1.0555841119080698	0.7221059451472748	0.9712937723370605	1.1991886424643838	0.6878758444240916	-0.08617427604546198	0.2528704939663382
-0.1037529093106121	-0.21152029663715277	-0.3553380536050413	0.9645097800501887	0.5811445300020348	-0.47932061245395846	-0.17163556460178753	0.8711958979400594	-0.06080551649385302	-0.5546965372604646	-0.3368395985178079	-0.24588744362559295	0.5129057506350638	0.010237076737320166	0.7833211282933934	0.08830680136861994	0.2596252820065845	-0.18385872082403706	-0.12903786427417652	0.2965332556058817	0.9942319108593505	-0.6021109386172092	1.0911906196259966	0.07239942268645917	0.37694432398763167	0.24195861244614475	1.8360262000409118	-0.814491763527111	0.08418152825033749	-0.44446903496357903	0.8282937413032403	-0.21948580281149227	0.4371886937962096	0.5993724410272602	1.840300735995023	0.7445074591308308	1.3296189635589293	0.13862356995143507	0.4534164505429824	1.4861409180020433	-0.5643648020153208	-0.31058782646488464	0.1540404855719555	1.0674560458224007	0.7022734770702205	1.0762762457984945	1.1650920524358992	0.7425107620570971	-0.04238018606202542	0.17854743973348625
-0.08907589554018991	-0.3230938777279989	-0.32811430028983896	0.9417655519425321	0.575964181067161	-0.45179247521493754	-0.0936957466900909	0.9034320581780717	-0.03288345492045174	-0.5596296220193604	-0.3296254263307796	-0.2901156760526171	0.4703626289802589	0.0703592101150952	0.7622695815622739	0.13323024264129013	0.19721686319763249	-0.14667610248595192	-0.10815488163217608	0.3260571966254612	0.9170759456782849	-0.6488651417911124	1.0729994598615857	0.05409310904597704	0.357865192379111	0.18057843031303397	1.7614593614244423	-0.8327798346653605	0.06893530741647977	-0.4373758345878545	0.7920682719746295	-0.19335143347624975	0.4800292168504555	0.4936597861323834	1.6825994724139703	0.688523687922093	1.3029045770444614	0.17014004000341196	0.4230124141438316	1.4755690467094114	-0.6059678466584041	-0.2870171141070982	0.22054075585910127	1.050411607626288	0.7092630116547267	1.1467160970386294	1.1508113442962595	0.7869663269581868	-0.011194043748563514	0.08226809661767572
-0.04759668694865793	-0.4123345363880893	-0.28168104180746545	0.9331362967900176	0.5239129351371771	-0.3955324591935894	-0.03419322450626859	0.899864782211704	-0.07706393346268432	-0.6203829829157913	-0.36539865275886607	-0.31819466007464364	0.4057769763392036	0.16466837986559182	0.6897448007403009	0.1810980491152076	0.24092387546935287	-0.18372390583747236	-0.05628646720442667	0.3111246924595273	0.8473113853669337	-0.6640163048748673	1.002529311991394	0.10005913650607887	0.3627984162771741	0.11391808308277449	1.7040140497758807	-0.8683058348467207	0.0272570694155989	-0.3171451349609052	0.6852738809738605	-0.15851999222052787	0.5698274061628835	0.33969780380762893	1.4786740288946612	0.6382277854542641	1.2712201954085491	0.11953607242446955	0.4055845097220655	1.4648630890587278	-0.6296571083046877	-0.29091799156929776	0.24478479420807736	1.0367749087707243	0.6767331149075616	1.1885197654432782	1.0715403221495527	0.7892506773828711	0.06132534139607606	0.1254638177818055
-0.03582624573085386	-0.49142133563038276	-0.2988815559720247	0.9135804590704254	0.5388033845606355	-0.39674419294136654	0.031651566204937386	0.8969906726956971	-0.10855428559754277	-0.5735245024941436	-0.37971772075422466	-0.29686246501038405	0.3207548818402034	0.19130190107765332	0.6705485380128458	0.2718598501949858	0.20795454877723155	-0.19678756230598127	0.021466150399943172	0.35516190786164087	0.8237423995759056	-0.6770990818044436	0.9201649421868249	0.05293954173070099	0.4183494662921962	0.07948720110733648	1.6201158957816184	-0.9576222660361904	-0.0014533408263567526	-0.23085978791373374	0.686155575951484	-0.09227521548224774	0.5949941028876212	0.24420129795153236	1.3446406848162786	0.5171562917632113	1.2691836055045336	0.04862048809069948	0.34395016750810614	1.3817718680734852	-0.6534709056438963	-0.3221080728322835	0.1959267793641601	1.054219833849513	0.7401516031133258	1.212228601784895	1.0136766652005735	0.845091484907958	0.08094450917502997	0.0916024405046356
-0.08466487648873089	-0.6303240951944671	-0.31469699958432573	0.9052084569537188	0.5229588205962356	-0.39028924566897727	0.05215989100738827	0.8491897748904863	-0.12362351393913247	-0.622288133229187	-0.4287281583806036	-0.28152446813107257	0.26514307453882263	0.20719322458514333	0.6686037784952827	0.3458070791381389	0.15777148551455494	-0.1934470573060568	0.06647131544608685	0.4027672478712261	0.7338773688014929	-0.678925922691833	0.9076410576912608	-0.0009387203228682722	0.4153323965734203	0.014541272931046168	1.6321590144141922	-0.969247899751253	-0.028253765102312377	-0.15334582380413747	0.6207020866987423	-0.12495704835640509	0.6729077010108652	0.08998807998809266	1.2166830866836797	0.47713740493554957	1.2270165848091357	0.0034658277099075714	0.3369497825934264	1.3969790768293036	-0.6134304457317599	-0.3548827783231482	0.14228444305911533	1.0443025027470654	0.7751591142781948	1.2162176064448724	0.9196134632607839	0.8460723606799723	0.0973024765378086	0.15239957079609898
-0.06746771981847438	-0.7531275646765817	-0.3199593278787801	0.9095891580099031	0.4949142665237865	-0.38219798600814847	0.0660532362231157	0.8273325650188539	-0.12207929713896559	-0.6277948360697528	-0.41660172329222506	-0.2828706798090941	0.21849281817803634	0.1789468382734381	0.5904379089092427	0.4561338923018596	0.18956780546805577	-0.19199615050111557	0.16278833135187848	0.43354407324692856	0.7186924225880282	-0.6999023127066367	0.9023144124245244	-0.06297283305811652	0.4642005793450899	0.012043805188133	1.530941465203195	-0.946163810512278	-0.03193792519022874	-0.09390639826987304	0.623206431983977	-0.11850994842837437	0.7360138157730001	-0.04970918427402182	1.1266130728469688	0.3812402326589887	1.2667456622500874	0.05143139152249935	0.2911642371610617	1.424930495551481	-0.5797688918415338	-0.3595714095437949	0.09187747249250817	1.062294216465314	0.8133820719692004	1.2403509693270267	0.8283430227254838	0.8386309697341845	0.07502107340061663	0.10259490711939896
-0.0597905396174611	-0.8484307210880336	-0.37763710554044855	0.93894074606239	0.4474100510861459	-0.3820732883600739	0.13631563220173426	0.7804670982907277	-0.07626387622032549	-0.6407183988564865	-0.43673746794478496	-0.24017263934157412	0.16074635734245366	0.17781012303677296	0.5846238451012926	0.5432885043245179	0.16810807338152634	-0.22636579872902374	0.29066838565813274	0.5423609521316991	0.6730012246224704	-0.6847191561128966	0.9197442893152914	-0.09918125341938663	0.40733379556220023	-0.007116471170560601	1.5085081209847764	-0.9909448368907052	-0.07203481467964493	-0.019229264108930527	0.6309309847227769	-0.1345031352897649	0.8621339345009474	-0.13707059605385008	1.0670148028753033	0.27498151508370766	1.278971961588606	0.05650964071611166	0.2944182676497876	1.3950098231187114	-0.5868954196911828	-0.3248221073327067	0.11840266556091597	1.044375058211331	0.8522723006169969	1.2538280146488296	0.6983382873626205	0.8692225683145928	0.047528574209537953	0.1076766276122271
-0.09842609435333985	-0.8995552103620122	-0.4167955866115317	0.9827265905102918	0.4084299161740142	-0.38477754221994165	0.16143417531742488	0.7232152849040171	-0.062114526047845675	-0.6054224901664034	-0.4499189741416134	-0.25689557996411	0.08413022065107936	0.16092638126002404	0.5520354403267655	0.6591217404334243	0.2187135568973808	-0.21638061706523698	0.3588352982391171	0.638811807205095	0.6185589110702836	-0.6823823684910758	0.9125558329187804	-0.11213745963875317	0.3943441309124277	0.020573034001371993	1.5236952022512567	-0.9822663389346193	-0.11333855043977778	0.02021770169881445	0.6455147759803032	-0.17318052447205867	0.8736333850007408	-0.18140251733357957	0.9631326786865182	0.24404909932013816	1.287150397661343	0.09435005767827313	0.25877589418837815	1.4420897782032687	-0.615643098324397	-0.35001866336590837	0.09660068268393576	1.0403752929342365	0.8513780333203009	1.2603610475201026	0.673182455947293	0.839673628544408	0.008010584182386348	0.09296452954511354
-0.11760796449926544	-1.0104187111532337	-0.43444182341428517	0.9838757323022822	0.3150008655355551	-0.3966957389981154	0.15835060043931143	0.6551097016484413	-0.019141363942317358	-0.5784468599811422	-0.41687067330655336	-0.28102640943380053	0.009988444295447988	0.16192206741755683	0.47049623521249495	0.7953946548318372	0.314301730571409	-0.25071970072908445	0.4272783944255594	0.6649571101586348	0.6633252422065912	-0.6118431923467345	0.9157180923737546	-0.122972312777714	0.34716212860050233	0.040742264546284115	1.5317102526667905	-0.9475265031386974	-0.18702985106956121	0.12321662280159554	0.643032992870564	-0.1849849431725619	0.9505631518640063	-0.23384854820657708	0.8868171546718662	0.215676880627524	1.2469152544700803	0.08698975784704191	0.22320736931755394	1.4440440868718702	-0.5816374405978745	-0.36635100504846346	-0.059068269593155545	0.9463650729777309	0.9133615058226908	1.2970685185213628	0.49429188171054256	0.8249443458002691	0.016639473815245942	0.09278439293833898
-0.16146127689053616	-1.070337770330219	-0.4292318412974213	0.9508154032045439	0.24232349394544195	-0.36706569435148284	0.143169031512666	0.5885850238228255	0.03226882247669392	-0.588797140190106	-0.4386125876066366	-0.2620100778516707	-0.0888381520817411	0.1735114825399857	0.38786581290881217	0.8761021230179807	0.3697521225131391	-0.17797460434521165	0.5595554346723115	0.6973100317707048	0.6475362677141063	-0.5500718204131557	0.8901094166880398	-0.0237940155856592	0.3066815299537342	0.09471869928392065	1.570844559301312	-0.9217314505060228	-0.2407503010085978	0.13978904247690965	0.6009175454054972	-0.21159811223522343	0.9568772791283578	-0.27288264307502785	0.8678590877546094	0.2094545305533309	1.2261840549564116	0.10104542223447326	0.25712574049672865	1.5031908364680444	-0.5835039661021715	-0.33891640006736157	-0.03960681763659389	0.8999255780665567	0.9431752520428667	1.3419572136836613	0.4800371082013304	0.7882725000108565	0.002405716202378573	0.11749948774931943
-0.16491091278980932	-1.1027293401484446	-0.45235378664119247	0.9823770127977941	0.2159463197394153	-0.3974235534314077	0.14531475986169284	0.5365889057143145	0.1439013225113658	-0.6244252978542406	-0.4427313953336173	-0.26187684350973284	-0.12461165543800472	0.1956211802589017	0.3700910257629347	0.921538834468838	0.43956651954649795	-0.09475383729191003	0.6013901548694043	0.7289792929015193	0.6504619340978963	-0.47660852919378616	0.9234746772064165	0.10560641462786831	0.34880755006309294	0.11111666810484304	1.5420181801848112	-0.9763208409729998	-0.2501975137548696	0.2152668391051117	0.6214616284285923	-0.22452976897651852	0.8846349422502018	-0.3091495061547549	0.8202870827941237	0.22778280726353262	1.1751640647667645	0.125777938833955	0.23053075917872765	1.5591006575768804	-0.5439777745825003	-0.3421319961205854	-0.1238849520382634	0.8851522761731718	0.9563200866480187	1.364665458274025	0.48612824988959646	0.8188509752251546	-0.014054180727355847	0.22166159415119063
-0.16979639271123326	-1.1023462114994658	-0.43486540043497407	1.0098305926025426	0.17528091386614603	-0.4610420787718425	0.13282898097486734	0.4159410635277747	0.17579853364429873	-0.6319758918553974	-0.39217376434842255	-0.2022763695104536	-0.14509935949172603	0.14541222073022383	0.3604986619185658	0.9847890246753759	0.5508670660998004	-0.06284906507874936	0.6634115687192997	0.7327078440174344	0.6478254812543256	-0.3802281376979737	0.9167159687319069	0.19307305915068454	0.38439313637163025	0.14725767474273618	1.5968864154308182	-0.9364738210435494	-0.22946147863947158	0.17602986375651022	0.6398313555439129	-0.25352822954251736	0.8679866909409257	-0.2868890785495553	0.8507095493733207	0.21770055490845483	1.1583867524536682	0.16462825137118225	0.2632373757067204	1.566615080559356	-0.5224619325578925	-0.3648767655428006	-0.1422640589191178	0.8182187971477417	0.9555671491111312	1.333359143911116	0.3942484519532973	0.7694980944891237	-0.04715233616992966	0.2958319029129017
-0.2822714527487251	-1.1369012419029967	-0.46207090512630017	1.0542984466192757	0.13651854164117766	-0.5593034402882056	0.08415096994806906	0.33061654225532144	0.32995392089908315	-0.5945413362662543	-0.34038337629618987	-0.11587957484372007	-0.18041922557944962	0.08288334673750561	0.32963626785510086	1.0482240104055212	0.5418892593542333	0.02801361510059227	0.6881397112269669	0.763323351699772	0.5844266307335146	-0.30455095292363377	0.9911208119060383	0.2891665090611709	0.368041054025466	0.22451491714542038	1.5691004200048053	-0.9224857714264821	-0.19495291215355087	0.11821469110526875	0.6846086901597197	-0.2673890138744187	0.8593012301133038	-0.26570867905402296	0.9413811893322462	0.19660797449392398	1.093611264245214	0.217437824864165	0.31907017679247707	1.590781353132368	-0.5328899849729015	-0.3554802077899052	-0.2290559424461726	0.7812181897353561	1.014503344535524	1.3239976115300798	0.3773664517352203	0.7321318899242244	-0.12828912037459284	0.2835850901566972
-0.4014520343555403	-1.1181707930188887	-0.46353070379333516	1.0504802665513011	0.045439128471836863	-0.6280957143784891	0.0014989201725047197	0.21463869244382403	0.440392949124805	-0.5858813205586871	-0.261133811220165	-0.06901125984994115	-0.16272997785570237	0.08263257687124259	0.25626798890626984	1.1517506960997193	0.5982695785294141	0.09295807440431972	0.6527966841236349	0.7403705931202629	0.5173936100703912	-0.24952911074507553	1.1086319861446978	0.4517587583790076	0.3368348176965791	0.24742874228698514	1.5638211186830824	-0.8732622355585699	-0.1748132947132892	0.11483070449446013	0.6883425475713374	-0.28804142042805553	0.844640463554434	-0.266671048205558	1.0312579136670263	0.18165434667863117	1.044011783915726	0.23325986140361157	0.3738092617150033	1.5730023400944604	-0.5206330033042471	-0.3700638373967202	-0.17358224879221404	0.7022504272104464	0.932331966093179	1.411108190441953	0.34853653754114966	0.7389442440179785	-0.0854107896326503	0.2692871001868117
-0.4700218904756942	-1.067120629942636	-0.39578195770527397	1.0610862465989288	0.0013619434569976101	-0.7012587036233418	-0.044236446666779214	0.0895341994346238	0.5216098944150553	-0.5278131813771861	-0.20220794811139559	-0.03078548514647473	-0.14114445976779816	0.10036504253916807	0.21503685845832451	1.157159191818455	0.657298114010522	0.2003893734816243	0.693282035548183	0.7324977544441502	0.5021985457361631	-0.19899702446784173	1.2072346997804044	0.597479955567345	0.3415474006523855	0.3061894595071639	1.4881988987190489	-0.8964918125125487	-0.14769517090916665	0.11255569385239994	0.7390426780334118	-0.24021987347998333	0.8074224831974854	-0.29674468999288744	1.043623383698792	0.21143304216910508	0.9435735056125883	0.2238588470943695	0.35851053517594167	1.4387200204174828	-0.5879542539205131	-0.3175115670121356	-0.1341955748313297	0.6675224162830511	0.8901978045447241	1.5038117482244335	0.37060728808626775	0.7226379307918449	-0.1580480062055995	0.20414992091055212
-0.5357423220904721	-1.0625705021260825	-0.3356832628542209	1.0821146938785478	-0.0068081477273145286	-0.7740554284326879	-0.13580142128512707	-0.034715707717341684	0.5691288751463998	-0.4668653990535134	-0.21419797497520943	0.02404802457382265	-0.10121355324781642	0.10119616386903023	0.2563343185374415	1.1645391658508066	0.655803145809934	0.30407405925168896	0.6924620612282452	0.7023778143350303	0.5047543948060769	-0.1650919309285389	1.278208401228419	0.6700943859894082	0.33961502270176747	0.2839456277872757	1.4518499972866423	-0.9177483637613022	-0.1466673643677474	0.10478785015792143	0.765060968592854	-0.22213033995946282	0.762380844769351	-0.2836650630522723	1.0540593481541969	0.19067424811784928	0.7929114490009255	0.1692731200375301	0.40042308045126623	1.316607709622965	-0.6384273714108906	-0.24664817541561238	-0.1566570373650227	0.697347985764593	0.8667817349934566	1.6258274522845646	0.41274741405035964	0.7238887792718741	-0.10305257838530113	0.18677499891179655
-0.6277612266506645	-1.044414936259415	-0.2871789771723666	1.1329830155956393	0.004246382581799449	-0.8408827949808229	-0.24386450979514182	-0.15236968259812625	0.615823256869471	-0.3532828043119466	-0.1819626173604924	0.01280240223080772	-0.05598165362091308	0.12773009560647608	0.2647173731804787	1.206154020025942	0.6451423841243733	0.4280015090978065	0.6569148318288259	0.6322759786262524	0.46439462291448913	-0.11275788760501453	1.3547928257359452	0.7046375144717336	0.4061455862718922	0.26329336362941863	1.4896312379852374	-0.8791628526945459	-0.1098454703185989	0.0738735484921776	0.7578067655648713	-0.23903275073735805	0.664559012208064	-0.33877449391394454	1.0017679349864665	0.17235133637107877	0.6891729539671562	0.2092409418015399	0.3620518868477499	1.2224713623378114	-0.6429486904748417	-0.2139940073478323	-0.27329173423957487	0.671027916952555	0.7901750278360886	1.7059924405747946	0.49023619501623444	0.6873419740943986	-0.10638196428514099	0.22288801729029303
-0.624308942102947	-1.0630912226113014	-0.25830569424768035	1.1854556374790257	-0.05970095041009652	-0.9439668260000215	-0.30971644080586297	-0.2646700031939023	0.6235142937016371	-0.24675034394704137	-0.1464655070091382	0.06368433986360464	0.06837358731889427	0.17421893515747436	0.23782579932863568	1.1849873923937655	0.6527843089110473	0.5182419891710217	0.6570101943010981	0.5912336602357541	0.419557817890544	-0.09561555854494626	1.4610271962200378	0.7429549591897072	0.44295390727702594	0.20585689322555806	1.4853789610964379	-0.8971972144868052	-0.017684509024851636	0.056517902335609924	0.7288290509214352	-0.21386854367626515	0.6019048039290412	-0.4292410047407354	0.9811087588018671	0.09685609992098972	0.6210479944359241	0.2093165780287695	0.3900312602628526	1.0595370506524946	-0.6667561311789008	-0.18253768963435335	-0.32429906928994084	0.6713861861383593	0.7618592214774864	1.6972190002594254	0.5037021209829039	0.7482547414411915	-0.07755226862904983	0.15830061699888862
-0.6319449299702334	-1.0153497060954915	-0.273285204897426	1.2530651818457659	-0.0672963340273638	-1.007397765635272	-0.3505961158453493	-0.3456692568056932	0.6240962223440867	-0.11503284039912698	-0.15346395642612898	0.11963232266004273	0.1293671316077024	0.17436158659248865	0.2718393815098706	1.1134554118703244	0.5789374723492066	0.5919640265288473	0.5962274409489235	0.557867114941392	0.2906882551439102	-0.07219323602371855	1.6238606359090912	0.773765798290605	0.44002411956972354	0.20226213441001245	1.476934523977877	-0.9003612550072472	0.0457110154718786	0.012990492961027014	0.6573548605914022	-0.20132865006074865	0.5742788318379193	-0.4353662531273321	0.9701712871542272	0.050470071975573405	0.5932659390846935	0.30710935491859415	0.4161441322634947	0.9373793502290445	-0.727065424367183	-0.11831525219618037	-0.2743852881662584	0.7526018071089566	0.6990231026443634	1.6903889436739739	0.5187397980484347	0.777032366427199	0.00796478864077974	0.13441925317532538
-0.6465508911755122	-1.008561335390374	-0.2877344652831798	1.318525518133311	-0.10946043480834158	-1.12907717791264	-0.4155454052192365	-0.4350095552917003	0.66366078301639	-0.0333980706759273	-0.07878579259848936	0.07580813006142717	0.2650252484765824	0.126402892612805	0.23241220224816947	1.0694137123442196	0.5502873396619847	0.6104862736811112	0.5629990307227224	0.5266729188416368	0.2025330691258252	-0.09066179354395884	1.6982388998163316	0.7852840766426786	0.4562602641693737	0.16421416733954838	1.364930760621918	-0.8614641164081933	0.07916691938238034	0.0859128107899524	0.7243157729018099	-0.166705496875653	0.479653330572387	-0.4353604058543599	0.9566729610006736	0.022209308509148762	0.570937941746508	0.3609308173483275	0.4584575469251783	0.7855434921056205	-0.7805558297086485	-0.04586218592109059	-0.3621973920963543	0.7516932476815668	0.59632793317694	1.6321420722291713	0.5138452066304181	0.7947881333222975	0.012519027159602236	0.10663419046522611
-0.6411502438132295	-1.0541677078728133	-0.2591695941387565	1.4018895835032312	-0.17604164389756366	-1.2025273665437075	-0.5219921171539563	-0.5045969234011743	0.5930022159431029	0.036551537765303815	-0.03705410674183579	0.0658839843665591	0.36971478083098913	0.15085434516417878	0.22091922283505916	0.9976947897236725	0.4520343824367498	0.6421725605514691	0.48983814678862964	0.5519954888655747	0.15717105127749836	-0.0858550840168278	1.8349255626247676	0.8339476186910175	0.41860446828994463	0.08966979571292841	1.3222897749075526	-0.7886893384400442	0.13737161399425485	0.05696123901832036	0.6349018573665124	-0.05825451027106475	0.4341074794645795	-0.4492834197964954	0.9207843006798649	-0.013978503270706277	0.5322841546144612	0.4060161979559293	0.46081652782945054	0.6359733721847021	-0.8818891747107344	-0.04910338387433893	-0.3489147501444124	0.7870429134865619	0.5100809934427115	1.615014598015899	0.5092836912690789	0.7991750239422822	0.12285981470436533	0.023630669280249234
-0.6730009327621842	-1.130275757886887	-0.3093374791191034	1.5442021454542132	-0.20237917705059116	-1.2419090985129533	-0.5982507913223811	-0.5063718012162585	0.5556567111449735	0.08317454523594452	-0.027455915149596777	0.0966991857242345	0.5016779806925052	0.17602877743765305	0.21973198560813878	0.9630597448058149	0.37442929870592867	0.6307289495159101	0.45850075192534456	0.542269765667278	0.09873358597690421	-0.1261062450690943	1.983990181880203	0.9473688294761382	0.40044827204929867	0.042580938458326376	1.2548619470903144	-0.7597545893851545	0.15943576231248174	0.1125949683486975	0.6126895079811179	0.026597087098931226	0.30507808171360173	-0.5225081490818506	0.8193553510019885	-0.05603185727521187	0.5076453269224458	0.4273646833967115	0.49145630417389874	0.5120301303285176	-0.9691057481573031	0.0025870724249169585	-0.4228336675453866	0.7893337409850438	0.4621468660082474	1.486842240006523	0.6143245692494286	0.898207114869861	0.20470376938768528	0.006518522678530714
-0.6014339731437801	-1.1227770978337737	-0.33233293503890177	1.5998556604881773	-0.25731834385273017	-1.2570884132193954	-0.5903480108767971	-0.5168322163060883	0.41195564026058573	0.13166433957267992	0.009028957955726868	0.085744351047212	0.6098185911391989	0.19913907357594646	0.25459343735478124	0.9237431372088029	0.322726143008841	0.6127371095061819	0.40571709259641686	0.5725230741123457	0.08680408629255251	-0.18174448407283572	2.066691475793184	1.1264463980439294	0.4239106393598365	-0.026449183865366842	1.1928469123458547	-0.7311266221178909	0.18407794542046282	0.10275478434194252	0.6211841951523331	-0.003039819418166889	0.22427779894948946	-0.5120750408557437	0.7048559010877617	-0.0702473731698988	0.5562263134789139	0.43615315020629664	0.4420924685154466	0.3152873122587224	-1.0451113250041824	0.018236981670678533	-0.4520027828854821	0.7748258378502624	0.39203952552347665	1.414931533289135	0.659535516597597	1.021826569474803	0.2943482313249429	-0.07809739897999762
-0.4954641018281346	-1.2024747934263358	-0.3305278724081145	1.7535524189974567	-0.270699742581892	-1.2624128583547534	-0.5976215481253265	-0.4737425465843196	0.2982228885636388	0.10049262224535012	0.007055193598719181	0.05013135627159684	0.699668973313692	0.14898736003337476	0.28830579457098093	0.8505550888169809	0.28578947983198283	0.593744393082585	0.34224195239056177	0.5878359846615251	0.08071727191210545	-0.23523275920553927	2.0591053892200564	1.308850563532081	0.405842734714119	-0.044247764491200256	1.1488328218092159	-0.7443852717870929	0.19814353642458035	0.053550867109428434	0.5514328236028214	0.01998665894119126	0.1006260929229416	-0.506894488402376	0.610724930480577	-0.04767170780599303	0.5980727021549292	0.44671193128456804	0.4454314047911364	0.22208877334218094	-1.0632685022019952	0.07411701991325122	-0.5764403754980612	0.8245331356057438	0.410634165327171	1.239076223943166	0.751874354452083	1.0507103610181152	0.3927003494075377	-0.04937809244655039
-0.40018677463944285	-1.2695817717566598	-0.42103849203034904	1.8462212221458878	-0.29735782451525644	-1.2467289755588047	-0.6508283509096895	-0.3560463486612717	0.20986276432006212	0.1305744289841438	0.057657816929379505	0.0345752314956697	0.7616783926647825	0.10445473402784126	0.2625369350076963	0.8387900727039197	0.21319245947056314	0.5347152964854243	0.3137142483899448	0.5967633040141687	0.016756572734072883	-0.2643527015685241	2.040997143736635	1.425730927236984	0.36833213102271023	-0.0486068657629528	1.142948837639693	-0.7457663090183392	0.19930073419771707	0.04539823781791596	0.5503954411850747	0.04842378726726796	0.010735103813378171	-0.5037566709066514	0.5784572120547683	-0.10886390137585515	0.6330515479668445	0.46989737618430416	0.40983467305123816	0.14940446949450809	-1.0886516032808013	0.09147891539334109	-0.6416043357846559	0.8387898165087414	0.42171428883582013	1.1759844714005059	0.7070893674465952	1.1587865892729117	0.5591931712716487	-0.02885564973383864
-0.3735970212795113	-1.2757836667620013	-0.5025395926826158	1.9131013613642138	-0.34730467427993383	-1.2229155764413477	-0.6040410491059992	-0.3120299693115424	0.07289829460992674	0.16965807282030376	0.09798991411820451	0.02201465058606844	0.8332753338253625	0.0908524387866579	0.21458361861285766	0.7609595999173426	0.17900529403149454	0.4743107481788922	0.2619417171503231	0.5850526845686135	-0.045464163807002966	-0.29105294839671514	2.038426366635463	1.646302116856409	0.33047276555288635	-0.022301245911854634	1.1395007628501068	-0.715572473973092	0.27292823555455453	-0.03244697271627479	0.45001286643331523	0.02098844246837686	-0.08879757698008321	-0.41288229636517404	0.5173278264156236	-0.0435004487389918	0.6697738419820461	0.4997456394803936	0.45839974617646445	0.09703131994277227	-1.121481434493433	0.08737652494869388	-0.6579477617824436	0.7721418527334729	0.3714950121844435	0.9721601585012467	0.7682365219107748	1.241686450637625	0.6549121897229065	-0.016996185530952317
-0.29055169864349667	-1.274166582598232	-0.5163930354987876	1.9391854457882647	-0.4052519129334515	-1.1874925663007638	-0.5799121273120518	-0.20890528109661705	-0.03431915363449645	0.1747515725663405	0.14617318166362955	-0.004162608846296642	0.8934515611503148	0.08240019640889831	0.13261042819748328	0.6882618506500896	0.1983198157909662	0.3755904050095559	0.21004952336519384	0.5706816930157228	-0.030062854522810177	-0.29989485370479907	2.0010474874946	1.8336158061277499	0.23421320929583386	0.0006211224488982481	1.0336514582170497	-0.7055324371393176	0.30804506924179387	-0.08070597641042383	0.410520897035673	0.023025587565156307	-0.2014330616128917	-0.3448124178119901	0.4646527895775522	0.014731922212797982	0.748435838001766	0.46336009775522535	0.5190904026971632	0.09054395656098498	-1.190352677361511	0.0868313870713693	-0.6906817523704774	0.8323918790720821	0.38334334721686514	0.821960090084535	0.7788710885675265	1.2722286522781774	0.7265099793852313	0.028434040653900417
-0.33354909337606486	-1.2528235041993254	-0.5417279832482318	1.8712777504119533	-0.3700906497288469	-1.1283128342903337	-0.5406138304647532	-0.13717644391653444	-0.13010039854964464	0.17775114616914353	0.17237566616223837	-0.026497924775713798	0.8889544286808562	0.053264307132106815	0.1266045138277482	0.6208698767667029	0.21101416551172006	0.3103272182994451	0.11087990348421137	0.5430067253536371	-0.09284493499159524	-0.3004359912446648	1.9456707116244374	1.9573348658909562	0.13289458338913557	0.08334535306595563	0.9258596419157339	-0.6987759691945373	0.21341134577287674	-0.13939560480037103	0.44616060677071906	0.0072449612908213196	-0.26900528234279986	-0.2550831889771805	0.4505922200215065	0.1166026286422098	0.8367844732755975	0.44278230448750744	0.5886763338940921	0.12219082324572147	-1.1704142834209201	0.12290425700926684	-0.7553225817629106	0.8443283445364994	0.36940867374487973	0.6910832589487843	0.8163039422907078	1.2927248434337195	0.8267832969915816	0.05760973868812075
-0.3796601215012601	-1.3035762674626883	-0.6002373598242838	1.856525142841446	-0.3856478335992907	-1.052469606315674	-0.48649033063783137	-0.0759410297524891	-0.22364130147544822	0.20892139220227257	0.22364447013580008	-0.04189572356746287	0.9028793753993526	0.03134442505133255	0.0769033800659593	0.6032137065251201	0.24851401712491222	0.22569569421138552	0.11775119843628346	0.5164751981924297	-0.09565777256362466	-0.3188691838958032	1.8793360289036087	2.058051269765959	0.14350154891005437	0.12200706500295637	0.9362920877967115	-0.7024979626013884	0.23565145701209883	-0.14629724562369972	0.45674993765558813	-0.03107163761515319	-0.29626441532865455	-0.18083491098308677	0.43451739577923	0.1968441701573925	0.8809871030246834	0.3486019589744339	0.6197205988150857	0.13600213714490653	-1.1797721260984717	0.1338650299893125	-0.7199305580346319	0.8970672925525133	0.3642921474588251	0.6003099830983011	0.8901950336225228	1.2285255723426998	0.7944864953113486	0.13650383826680945
-0.45478548534511826	-1.32734886800869	-0.692704423536677	1.8424739398671786	-0.3656358548458823	-0.9647489995806164	-0.4357608676033542	-0.02061846770225701	-0.3306911756434905	0.2669855127742405	0.18898410890700568	-0.01344537729674455	0.8995843224699509	0.027764233268436543	0.103336281359688	0.5736948863996436	0.26592205963740867	0.21021390973801757	0.0764339268574754	0.4938531300420129	-0.147082297772054	-0.33295607541619965	1.8174842965588618	2.0844777810951696	0.06753879930150167	0.17108364458886186	0.968953203987766	-0.6753948704196902	0.1987717265953484	-0.2561277900025797	0.40222284919845686	-0.08236672884225978	-0.28111443127775004	-0.088813419744052	0.37298284134532017	0.23476879439420223	0.9406086204015232	0.34557929780369967	0.641288094602239	0.14897746450362784	-1.1051769371124278	0.08947611384850566	-0.7475675923468621	0.8995983271214391	0.3833280991620454	0.4998617739052034	0.912102195329398	1.271533939614168	0.8017340452758974	0.2089191530896745
-0.5261614905298794	-1.3530076549838148	-0.8196529190149903	1.7732878025161554	-0.3838705375122405	-0.8981067247847049	-0.32939616930030724	0.017717383063544496	-0.4035702912148813	0.34312784242677874	0.21063330974437416	0.00829521817267676	0.9026762809282385	-0.0019704096229552865	0.09916130486042497	0.5374888866112212	0.27612814389306733	0.14767109056099736	0.05736510804425761	0.47075324529403123	-0.15857200039567265	-0.35109059317089086	1.7236408870864672	2.043692687096768	0.06794256224738845	0.23604905130490356	0.9584671950458008	-0.6364513511216419	0.13207352809772915	-0.26822055416326357	0.38671450044933664	-0.15000379016225768	-0.35825924175444845	0.06059918710977567	0.389987546222432	0.24782667459999264	1.0201708912202703	0.3769351558744491	0.6937155384577418	0.22787750908673096	-1.083528241413174	0.07892074961008708	-0.731185227107878	0.8509206138028131	0.42151384433831235	0.4213689025743477	0.9650503428934961	1.2707043659316681	0.7315119561089339	0.24863088468579772
-0.5691671024549083	-1.356572708872235	-0.8755407439064422	1.6425773785575082	-0.36471926073700733	-0.8586950461215979	-0.3078013113847315	0.0811974330071487	-0.5202403753795826	0.3672751840057726	0.1925716543224491	-0.04775316091041838	0.8072345647662121	-0.009843934481252394	0.008870884064567996	0.5515279120421404	0.29226391605689794	0.14641166727539465	-0.03782481328828204	0.4327424894313343	-0.1778727863607812	-0.33658583659534147	1.6533920611608177	1.9502549280712536	0.047292600958512135	0.3206240735361029	0.955275340733835	-0.6103519395736763	0.07345777443970535	-0.31443002112854623	0.36535660565658334	-0.23072088843507363	-0.35784732154123283	0.2212612638839527	0.4095113893846321	0.31950831243361943	1.0574056530223845	0.41890671037838717	0.6814475725944857	0.2391204686340826	-1.0341017038882587	0.06665825533992567	-0.7043441286970451	0.827910381237104	0.4386120224081956	0.4434412633134538	1.0368042899406917	1.2312859028326362	0.7529981903831477	0.32110337518012444
-0.6800010730358671	-1.4027909279248072	-0.9406328553305002	1.6085830566524926	-0.32680785562985293	-0.8415830623074279	-0.29225721073803473	0.145235132988532	-0.5645153867706872	0.3870389472503353	0.15199861650415883	-0.06286127159096715	0.770882821946499	-0.03117482025922963	-0.02205210369625028	0.5510774033255655	0.3085305859875307	0.15600975662192013	-0.05904086008531499	0.31124903391199155	-0.20201956390838607	-0.25951874595546937	1.6409359144291915	1.75703068867626	0.03432391451378532	0.4237873181691015	0.9549965355490867	-0.5664353017446648	0.057098181279868175	-0.30482082787050013	0.23094616804466286	-0.24296432267206475	-0.4120621310997441	0.2981098474261722	0.4236034155784436	0.3835712651910871	1.0689926765322617	0.5137611885094185	0.7765827569192131	0.3635442285086055	-1.0096665567872567	0.10235210837850812	-0.6882152063268304	0.8083280328565573	0.4085174578450913	0.411104313883358	1.1741318065434059	1.1872559773542093	0.7154471044669566	0.4526916705528327
-0.7276766741070021	-1.376958716322388	-1.009877194761332	1.494840728269144	-0.33268665887022775	-0.8042219136950933	-0.24054686860226498	0.20040440661664544	-0.5860273424302538	0.43797291260879734	0.11622109853587641	-0.05468953886969806	0.744665430460497	-0.048530030243413444	-0.09926697061606984	0.5473650810762758	0.28410508431724724	0.15750125440331114	-0.05119869552661066	0.24288808960526947	-0.23203161605276126	-0.2091531520694468	1.6606948436991924	1.5223420692705005	0.017341687740997543	0.5068046062644508	0.9759905331926328	-0.509708707128014	0.06034179836110274	-0.28154950734609263	0.1581959068673214	-0.30203400436571426	-0.4291988328493672	0.4155267678771473	0.41348502889039135	0.4173277158445588	1.0421507794751546	0.5678890431755145	0.7171139011542611	0.3841062318425306	-1.0336662517321031	0.08172538142592636	-0.6767046376503532	0.7610131657672803	0.4011050360939656	0.41295909670484915	1.2516839525307064	1.1712046260645153	0.6182737812098762	0.472100484097154
-0.8055826614195558	-1.3808413146848058	-1.0268184872237192	1.4250030701150633	-0.3247729190087407	-0.8107769175899648	-0.1646675418985144	0.15817216859677555	-0.5817005717741577	0.37454521098664	0.019379052694114995	-0.0741115398006261	0.7436457415287506	-0.0540438384719949	-0.08430605066935459	0.5775959549546507	0.24623793064602872	0.16647208080181003	-0.1459552689565081	0.1252494319918052	-0.2316505993910308	-0.13250576123798904	1.6513567653370245	1.3394220019271277	-0.009828668291054854	0.5561996861744889	1.0156157169241955	-0.43440237369386586	0.03053573922610785	-0.3183338787001581	0.05136178620758566	-0.4097103107961228	-0.4751235361684321	0.577429872494786	0.35313374202387127	0.5153295280121257	1.048006721027998	0.66611563411392	0.7490953704107339	0.46175228963127096	-1.0126471845192337	0.10095969912386075	-0.6371252635802318	0.6750691060410221	0.37045994673529137	0.3066935850170085	1.3663300690163827	1.0876639610543326	0.5380423419676329	0.5745323449830896
-0.8802172842470917	-1.4173989334507426	-1.0598712798478749	1.3512325350250403	-0.3037110662609638	-0.8368416147861757	-0.14564696797564314	0.19520969469208396	-0.5228647976279015	0.3113447145204652	-0.06900399292462497	-0.0714520040293586	0.7564232702214019	-0.062418323650003105	-0.06408193134302773	0.5933794762133732	0.1736375408909027	0.15256150022777415	-0.22383312382906798	0.026018899743433698	-0.2177434777078405	-0.06363462808631179	1.658488370880755	1.1025749036035781	-0.040216569141596006	0.6269237579989744	1.086605047189584	-0.39056569065192637	-0.00986427945134018	-0.27471381733146166	0.01532173131993649	-0.4326074094845051	-0.5054161567224991	0.6654120150053431	0.4225546176416174	0.5757378198244413	1.1014060155281573	0.6695389191642285	0.6796747138372821	0.4587292847543397	-1.008913076587929	0.09031852902324357	-0.6464805084054204	0.5954031212171571	0.4444683257076319	0.21768437692583748	1.419922371384207	1.023373534177583	0.45573879468898804	0.6437195612852429
-0.9959514317344794	-1.4815287969310116	-1.1533521367354393	1.240690331836255	-0.26213871782280684	-0.8512486418116504	-0.06776243747881314	0.20795328158933915	-0.5113374144455376	0.24750783939312032	-0.19580756834334728	-0.0912010680285231	0.77520491912733	-0.09690307391524737	-0.02870422028419554	0.5922139791877249	0.09003976921842309	0.1819683390467261	-0.2891902181251521	-0.06032475473983264	-0.28997421230253034	-0.03734536598854667	1.659840954207193	0.9339885583310362	-0.0004027064520194301	0.6271496407143317	1.192896467629574	-0.28628618833013963	-0.05153204486132355	-0.19759611398601057	-0.05128092567459467	-0.4925238367785133	-0.5373567272703694	0.6975230043752181	0.46146512669199335	0.6241658082641683	1.105798634429497	0.7579545463266422	0.6556204506957984	0.4502470655479688	-1.0094406320087357	0.04286768002886176	-0.5502175143141876	0.45616978070371805	0.44320971288335675	0.1476472421992292	1.3874686626631267	0.9977778093861458	0.44553736407490785	0.5890225549065967
-1.0591954479687418	-1.4973794144746948	-1.2337720702931827	1.1769249253640874	-0.25102171777464105	-0.8693738638278514	-0.023819848309432727	0.29236839093592426	-0.4403736057786557	0.18919155656279157	-0.3058427095647772	-0.11545479998746469	0.7374409430846443	-0.09671488063298811	-0.0482325480966252	0.5754611631555033	0.008323198711307805	0.21975607839639127	-0.3418963724725995	-0.1771476475906722	-0.2892149179308304	-0.03256422833498779	1.7046923132385359	0.7400793066060791	0.06459266808157475	0.6215567254491129	1.2807589182906178	-0.1754634308290996	-0.02018826813653865	-0.07826706128165178	-0.09387005238696171	-0.5284921379209708	-0.5630200966912617	0.7309786037297561	0.5603478095049252	0.653087998677436	1.065417755436121	0.8007850027430308	0.5472854627365813	0.4398845645165033	-1.0659494576184763	-0.026477597890379873	-0.5019910491270871	0.3396727539047645	0.43851083548658537	0.08082836462669465	1.4218867600180691	0.972249352905045	0.34980411125967337	0.6335984868073085
-1.107194737281402	-1.4843552259151074	-1.275787209194584	1.1031059624661324	-0.2174340815920862	-0.9254332081128382	-0.015290922303959672	0.3413852581517526	-0.39533746434463135	0.10305244160279539	-0.4368141195085922	-0.14847723376675073	0.7936476666451437	-0.08974269034945588	-0.00969778664405036	0.5012529000061748	-0.07807962627955944	0.27617532963003427	-0.4582131552493557	-0.2641245193729858	-0.3028102250156801	0.04435332991412515	1.7346569751107288	0.6305126185938061	0.04851716464467044	0.6048142940304904	1.2860083503289186	-0.09113550917866858	-0.09800151290471712	-0.009087983507023079	-0.13120469287353104	-0.522984157945819	-0.6499644634719579	0.7171056135363915	0.5728961790923724	0.694725328733693	1.0668460988441695	0.8640402235840631	0.42684849648693957	0.37894097391846304	-1.1754135837009527	-0.054784079008564815	-0.5453805726718365	0.2210335121379881	0.4389225070346511	0.008457755025546637	1.417563262539862	0.9431028138777575	0.3269280179214572	0.5825459474801261
-1.1026721789281813	-1.4785750384852032	-1.321123351285164	1.0149966564492439	-0.20371380448064755	-0.9686958775399999	0.017485324071639583	0.4142201802913358	-0.3456709438943446	0.0370348010349351	-0.48089218472404294	-0.22831621431149096	0.8254369792862217	-0.11503776795923623	0.006606264114164229	0.4328432329098475	-0.15639628781699377	0.2834662631716641	-0.5444053108094026	-0.33133724991833796	-0.28895239975806597	0.17399516057092615	1.7514128544629464	0.5059668614050877	0.05258155980443362	0.585219224769872	1.274122518049554	-0.06389369024953116	-0.09134426601251075	0.16139529225119525	-0.1073397694982083	-0.5455323344590772	-0.6802202117168369	0.6654232102335949	0.6537311341806882	0.7824680462539579	1.0590491340206207	0.854844901897193	0.2873788805165124	0.33970688653269093	-1.2562379731566067	-0.027896256538728702	-0.5246438912752445	0.1382393137829198	0.4850509069159517	0.013779556456051289	1.4036301635792268	0.8673792072273161	0.30429810783240324	0.5116771348452861
-1.149095061474044	-1.4366437363469848	-1.3355665622521027	0.9502430162864245	-0.14402876170062207	-0.9805552497674321	0.011199579063859414	0.4663469555810642	-0.35163990372418696	0.00023861145211369615	-0.5738915966084306	-0.31878966285276233	0.8111124645976421	-0.14403419257149624	0.02274049838236111	0.4295782565776993	-0.17115334222043757	0.32738183913532837	-0.5933925431506238	-0.4466436726219767	-0.31249632555232165	0.2416535676860275	1.763871371337575	0.4121431155613321	0.08893960658870187	0.60383958106678	1.3342076694050742	-0.03542844770331651	-0.12829150821469987	0.30893196474223067	-0.053737856674466025	-0.5979301401773849	-0.6391320787993137	0.5926531885463954	0.6493968840185318	0.8522628327460792	1.0605120457753647	0.7742417400877117	0.19435078560716276	0.2573157080751086	-1.2980568565157864	-0.010990403805881338	-0.5736099256624676	0.09596878099644245	0.5384924865317207	-0.050631115373225566	1.3433946280968276	0.8251272766766491	0.24275998118895292	0.5083991571995556
-1.178849364681289	-1.4255681446571575	-1.3988575071265719	0.8973807553650206	-0.11139996541284906	-1.009135854414527	0.05684321355777984	0.5043268821689606	-0.28315117919986094	-0.04397865432294534	-0.6333747222845248	-0.3876445665065472	0.8842018261788898	-0.16275031578692004	0.1049829239292206	0.31734517745981894	-0.23719203481101006	0.33690880603181406	-0.5993773653050368	-0.5263117702505711	-0.2897425896938622	0.2774741436296327	1.774358521090915	0.3446468449552663	0.04132142900625126	0.5645509107508979	1.3135888148376162	0.05241128894760187	-0.1766207797349907	0.5044020531145409	-0.03660567752885575	-0.601576020864402	-0.692908592332199	0.5471258875721997	0.7294191549798951	0.9051694989542654	1.0052894167891233	0.7000308361599487	0.10892667150014454	0.23243668270507958	-1.3356799832032156	-0.11541352222839432	-0.6243800322915023	0.0634509444711424	0.5216314183074905	-0.09281397660877433	1.196790996522657	0.7472756351118008	0.16298319268616987	0.4492243317370585
-1.1501867868499402	-1.349240156753469	-1.4605217970415865	0.8107117121313545	-0.11347914741280736	-1.005738178599331	0.05048977288567935	0.5117590862221897	-0.2651097904988259	0.0018948714897734642	-0.660619355699679	-0.4770107534661715	0.9131609397255114	-0.13728500669213936	0.15388125437215258	0.22530575757103452	-0.21442294361566275	0.3527071008500792	-0.6069050787479958	-0.5322183164952479	-0.28761507832465555	0.3294717046723295	1.7445501040409561	0.2917728215666661	0.06901980892453416	0.4351312779912474	1.372893583902223	0.13132585616370482	-0.2636322573446831	0.6499319704686233	0.03314656644350465	-0.5574317095477732	-0.6990198411537394	0.48642668712872694	0.8131157124536381	0.955217177409865	0.9388401207506725	0.6241347470530098	-0.07042209077568226	0.17528269243741135	-1.3115274874324236	-0.16630766490278212	-0.626482843443698	0.028890684385612198	0.5618314107797866	-0.11457926395915963	1.1123316649072206	0.7371302409328686	0.13667223665946454	0.33897087223685723
-1.2165519888478946	-1.3408602723011103	-1.521550186284674	0.7869343864293112	-0.07558501949025721	-0.9839717948885104	0.042786922793275506	0.48143045500769366	-0.23222598739680156	0.05127930053918671	-0.6864624641931387	-0.543221544833476	0.8780927653337803	-0.07898502811685712	0.255093499602749	0.160298708360214	-0.2162810943136706	0.3525000648098727	-0.6311769516452852	-0.5661453033940664	-0.3191939920606745	0.3975693058492407	1.6752467696977003	0.22231347786954384	0.12463770275574264	0.2833694184085685	1.309137358980379	0.18925725289291173	-0.311737773702648	0.773196059073351	0.17747227941087326	-0.5283159574060633	-0.7325941375965759	0.4233085946863627	0.8367226610923062	1.046915107171672	0.8979250096968905	0.48458169805808976	-0.1680369777747564	0.14620061843562243	-1.3109414992846982	-0.23848751474553104	-0.663713886461488	-0.040467831317708654	0.5566429489425929	-0.14544261844516193	0.9718152072964974	0.7735323941760163	0.09752695200293207	0.30437227783536325
-1.257361385450316	-1.295398333237928	-1.5670409033438042	0.7001089008401135	-0.11834745460747875	-0.9983096652724053	0.023870517983150243	0.5063024597910801	-0.2377279289945396	0.12860327707167607	-0.6566925356914172	-0.5592403741530413	0.8145747829449641	-0.03468694841876886	0.3641678402360427	0.03950150744952873	-0.19626791287590845	0.3351033017510844	-0.6151670832274554	-0.6014337140970017	-0.33238237421201255	0.4536370720585482	1.5887318396749301	0.15237485027719228	0.16491731211959673	0.1530819084889058	1.2180167618424762	0.24477553800086546	-0.37862330151225826	0.9210862144675696	0.2539807008064251	-0.5072102125440591	-0.7459023901747386	0.3566908108210042	0.907020750616096	1.0764548476947164	0.909958717748033	0.38099531998258546	-0.2911309636849831	0.1376635076264241	-1.3217763008548649	-0.36640895573263765	-0.6881467248537457	-0.08122846476213273	0.4752633283399663	-0.16756708860780695	0.919893347481664	0.8017829906771338	0.01880584093066843	0.17915406695935993
-1.2575998347245254	-1.2242774646666412	-1.5784433734870662	0.6476776767463214	-0.14392558095094662	-0.9844573935288515	0.03163290171178255	0.4955643134934058	-0.2772653736654559	0.2070380368067025	-0.5910366266159063	-0.601354432155113	0.722570985841142	0.0279705216129019	0.38135722100851005	-0.026377431007216234	-0.2009914214108241	0.3272316304621513	-0.6026040474664303	-0.6067357354948951	-0.3708826472820363	0.49646078652665293	1.488223332874344	0.11813680374449424	0.219428455958092	-0.0010459671707642505	1.1590798764838095	0.3343275531437585	-0.4611924909259392	1.0047469854699194	0.3122447795301765	-0.5050945642998645	-0.8143769597441409	0.3174669226698554	0.9312448385966008	1.040343858161163	0.8921231474594309	0.3301068871457976	-0.34132583903842123	0.11023717666930924	-1.2715529945962347	-0.43992240945420374	-0.6820025087412469	-0.12538239166627518	0.29989060056230993	-0.15390310445115446	0.7596259965782756	0.8396008602165898	-0.027377590885674753	0.14170566423554282
-1.2113078776723445	-1.147002924748088	-1.5692112121814876	0.6325208702852884	-0.15687393187159682	-1.017759108907026	-0.03208549482320697	0.47785338120469667	-0.24184540781703365	0.3390404443988559	-0.511332178522268	-0.6022013865220808	0.6221959821502118	0.024396935136095595	0.37901879197138083	-0.09264752406470385	-0.21423981516054105	0.35562090424023285	-0.5799064464413355	-0.6591937360773974	-0.3851944349694508	0.6040157427575349	1.3774651657352728	0.050558841059857175	0.2340129455042864	-0.09590224110275329	1.0970360815263671	0.36173162375696427	-0.5556829266694503	1.072681264427031	0.3607265676763354	-0.47227978553505656	-0.8108591530490548	0.3098997630483618	0.9328673388603258	1.0567030421667407	0.8822111247056259	0.23964908184819328	-0.4627137630647568	0.16854171029630038	-1.208202708290389	-0.4929884272226072	-0.7143224627997515	-0.11368848657575321	0.2020483968279473	-0.10799842441388982	0.7471539932798712	0.898173834603216	-0.1348252250035738	0.09683655743107972
-1.1510723998643522	-1.0744864207522293	-1.6173979809321952	0.656789308504883	-0.16638038258949867	-1.0633409812634609	-0.05817835791640852	0.43796335078144544	-0.2725072779581789	0.44175412772560085	-0.42330454125830663	-0.5834681130329307	0.5892860788570032	0.04041178945571006	0.3875334547100383	-0.11038107963950756	-0.2257538599087618	0.2977039893676346	-0.5731971655909789	-0.700021588303968	-0.4133131631792485	0.7244734866231065	1.2945274548089116	0.04674685301862498	0.21619681453713166	-0.23251520746473284	1.0220797827426844	0.42743426812747776	-0.6519020963990686	1.1308794019703474	0.3708244758346687	-0.5126110090921279	-0.8483119992498869	0.30758410892426225	0.8800655538034352	1.0962806040801172	0.8896651232827292	0.20284624449119	-0.5096194789702818	0.18770488563450977	-1.1599620380451026	-0.4892189780271539	-0.7167914809324487	-0.10865624485033074	0.1371405652404949	-0.10887252277276005	0.6865303352596799	0.9838904716775015	-0.14042133104281712	0.055807860698679546
-1.1298255944609148	-1.0346056930795264	-1.5733002634523987	0.6743870307766697	-0.19259109945350625	-1.0177350552603173	-0.1625411959077633	0.4180960000258714	-0.25012354339482684	0.5430060692838282	-0.3225782061910706	-0.5776972730592849	0.4996799264599848	-0.012662192618506745	0.35076974494664653	-0.1340696322427409	-0.16847899849139122	0.27587299303642454	-0.5425087256246587	-0.7206546348407193	-0.45016848864890485	0.7932396948226803	1.1833653452567048	0.012680849952609518	0.22076490966546966	-0.35427726809132476	0.9575421420779268	0.465595453485874	-0.7358713734444631	1.1195047218553227	0.38900121627204876	-0.6151712260381529	-0.9016737665896557	0.3361494302236648	0.890377842700411	1.134728878972862	0.9324611208783249	0.18047431419173038	-0.5101878681224539	0.24319968153051738	-1.0926551011820989	-0.5678300199763497	-0.6975929609815112	-0.20468775400088166	0.010320703992537938	-0.06823550991914355	0.5877554220918231	1.0606908136539894	-0.22070732625152595	0.00040097846883537793
-1.0406305161230476	-0.956255817848003	-1.535960841706617	0.7211878295188031	-0.199254041310843	-0.9847595084870251	-0.2141154317999016	0.3082502678837462	-0.2611855091301701	0.6379974454003889	-0.2622904673360976	-0.507970244149101	0.408529986032117	-0.014106865766260412	0.3176252830812276	-0.09489053577436786	-0.08783948964778218	0.27584409402601817	-0.5056856402792871	-0.7671701244457517	-0.5144647929508533	0.8043460296708614	1.1537283631207322	0.02228303387242557	0.21641700938437292	-0.513362830801155	0.9217647900139463	0.5094322519026869	-0.8378032353461597	1.061901546915823	0.38833455034680603	-0.6594015550365133	-1.00323571626492	0.3214329479092645	0.8009035234607657	1.1447296241839955	0.9663839620195421	0.17394382434404834	-0.5075101599678259	0.30475034811463625	-0.982924373895696	-0.6370586195348279	-0.6971598079869631	-0.25663344751216416	-0.07409600238613855	-0.10138097427648238	0.5901986892679686	1.114060904210254	-0.26548160151148986	-0.05236008294329271
-0.9228098577077605	-0.9289262592868186	-1.505759186704058	0.7727141696447719	-0.21861132877965014	-0.9759418922480334	-0.28984587524423666	0.23716826022066514	-0.16156151472448904	0.6798290844871524	-0.18956567798875865	-0.43387085046656965	0.3427220237608053	-0.06134310149537583	0.2814428230343581	-0.0903353437791122	-0.0784100188546083	0.24531482646698022	-0.48627333278382145	-0.7868827647142492	-0.5188187614981215	0.8273283668929354	1.0801421477921864	0.02476414190375268	0.10886626002888873	-0.6466706990419301	0.8627746213825158	0.5889973488033895	-0.8466204652358338	0.9992603420681689	0.3448487527669776	-0.7597172651059577	-1.1446272958083823	0.35951155895435133	0.8006740842462268	1.1473513785430982	0.9484033981939388	0.17513247427957704	-0.5467405223591076	0.3219849146695369	-0.919522539959438	-0.6629428268038684	-0.6470654568804411	-0.3003968678085135	-0.1854444688958054	-0.0507739398589467	0.6272659042273331	1.1293711539485367	-0.2883079731097268	-0.09711997424276295
-0.8879967068874557	-0.898437029635397	-1.4352839410954794	0.7716045567657854	-0.22660321062835548	-0.9788690612085137	-0.37920897069379145	0.1681897770326692	-0.07262456704494621	0.782656013548146	-0.10147129917751066	-0.41235587868755863	0.3172279645982948	-0.14123439452652115	0.26683337432756726	-0.045435221359310975	-0.03840904722146514	0.24322205278661588	-0.4768546243981754	-0.8146471417598425	-0.5345532157910544	0.8959055955066433	1.071831715110079	0.03355613441330766	0.12162469484947298	-0.7690070918172011	0.809366552988265	0.6106650960999433	-0.901420709605304	0.9208332272649022	0.3017040008735233	-0.8429014232046846	-1.1915497315171297	0.43520851525206206	0.7564638852315018	1.1507625381550954	1.0289663351682592	0.23530509370345207	-0.5496027806952601	0.31684615276851125	-0.8224050829869329	-0.6517147684335723	-0.5626110640649109	-0.3821520587311155	-0.18526057164962592	0.04242897508511738	0.7109842898362634	1.2444938925373656	-0.30151834210492623	-0.1781561836219253
-0.8265047875543704	-0.936807154782238	-1.3899007175552964	0.7759251386697856	-0.20455467277710823	-0.9447429518649674	-0.447508644760484	0.11467918557559498	0.003182124858080454	0.7352388366031813	-0.018652164571387415	-0.36542821745269694	0.2738475683086817	-0.2134015700878038	0.21527554152998246	-0.056606750657691475	-0.05271935816358264	0.2058707436448802	-0.44853717729172465	-0.8503429323956173	-0.5988428138966829	0.8813104773329977	0.9658641961216805	0.056111020198481854	0.06560503376060386	-0.8261711383257548	0.6949282539873457	0.6027779659360749	-0.8982553095681416	0.8436985145057114	0.26370134578870796	-0.945468795747332	-1.2239516096412493	0.5126411261268683	0.672579474400855	1.1425516253446748	1.0824966394608773	0.23878284074045159	-0.5271825974781241	0.318729154032555	-0.7257013357605675	-0.6851764647167231	-0.6068418041980811	-0.3741776206293973	-0.19907320492911157	0.13780266439501954	0.6887268738005033	1.2441553391824027	-0.3225590059208494	-0.23085785879157314
-0.7359270473603579	-0.9161724652915986	-1.3527992578648693	0.7694113431622194	-0.19574865841735817	-0.9116187789759979	-0.5143684387340458	0.07413124232874152	0.06608605634046323	0.7349592907049883	0.035418144695954314	-0.3382731764448905	0.27606911173849696	-0.335471838946938	0.11997282423936406	-0.08169263022443815	0.0011629688061806976	0.24085762840842392	-0.4349219075191916	-0.8494122127113414	-0.6281498095027493	0.8634772489981499	0.9711849363929621	0.10741095379088024	-0.013682332861496848	-0.8558432193937506	0.6682121334430474	0.6053666665767305	-0.8895748959351742	0.7345238716261067	0.12473688899344144	-1.0387748810493869	-1.2824967624016719	0.5188448199508586	0.6648929999874093	1.1039892505254554	1.121572788697001	0.3611950701974941	-0.4952997615243998	0.35232127855672674	-0.5929461210141234	-0.692626811872235	-0.507815290930709	-0.3924276306663132	-0.21099796176009344	0.24537080745251857	0.740253101284208	1.2169912984138844	-0.2975797587768788	-0.314566199769825
-0.6720302651575907	-0.8885793157402693	-1.336750195369697	0.7711387501411398	-0.12922759497890343	-0.8680684190753594	-0.5812165206889836	0.01181063209222032	0.09942078329483102	0.7392757824157762	0.12161980245761331	-0.33763826775253514	0.30900673072905177	-0.42508938725311374	0.008372145882381887	-0.012094717857738264	0.04612835426686742	0.25372537605874995	-0.43271014139969666	-0.81397095189404	-0.6855344961032406	0.8116872100164606	0.9151621132960652	0.14239149167742826	-0.02998374820543877	-0.9242081097165951	0.6642301294584568	0.6342795982431131	-0.8852875797076596	0.6492878426126817	0.03670152800035939	-1.1015592205238052	-1.355425170494666	0.5318658427623663	0.6769669518535207	1.1295966239798734	1.136964451100785	0.364535749224477	-0.4425247872645512	0.34661101545649203	-0.5234443180577859	-0.6758447858303551	-0.520403905397588	-0.42607434118701154	-0.13306743559844275	0.26583723020014666	0.7591306542582914	1.190764914781344	-0.2823201870956122	-0.34789529481485654
-0.6370167814898087	-0.8716764722306977	-1.3612639367960557	0.7344511814889555	-0.07217684049299394	-0.8503770004370275	-0.6583021361421306	-0.006316391725632626	0.21388448807264354	0.7189602838458323	0.18832136959350526	-0.3176089163403484	0.2900843713596718	-0.5335059843367731	-0.07997465247530303	0.0008140686965451251	0.14945338062722266	0.2804662260168669	-0.47664743053845066	-0.7906381703788056	-0.7532102527399296	0.8084302936343338	0.9295770895540351	0.19060137224498705	-0.1031702137491977	-0.931599247320546	0.5739112138051315	0.5616227333952921	-0.9523639077741606	0.5349336423493487	-0.03037024242140012	-1.2118863628797965	-1.372729452852429	0.5202551164918912	0.5975368817557312	1.1897805696453683	1.153656535473218	0.48903958661062175	-0.4609435098133794	0.43345217514478185	-0.4743131149355886	-0.6855606874652083	-0.5111683496043906	-0.4026102045855686	-0.05519147828331668	0.41871005050386206	0.8810301669661136	1.1613046535772198	-0.2888834870909077	-0.39387430772073245
-0.6632905230792744	-0.8523934704959423	-1.3649979702137531	0.7052690755524447	-0.07620970372555994	-0.8321644419213637	-0.6985193003447596	-0.055777460446471805	0.24193831156423232	0.6562352899017726	0.24017631293669872	-0.30581693413639593	0.2817301992665486	-0.5587590429292224	-0.13002969588060015	0.02898934031760559	0.2923914914743564	0.2514739335750637	-0.4852118790386445	-0.7595143963992171	-0.7825079773237158	0.7376658097895614	0.939846759003552	0.18835426872221914	-0.2320318024188432	-0.9731179256639321	0.5215198983391676	0.5219052794483553	-0.958306089160398	0.4258075889114892	-0.08372973127232738	-1.3290519630373616	-1.3463646752200629	0.5553344181410138	0.5605115065627091	1.2096660710695306	1.2303936259789716	0.5127207512878599	-0.4872022123641468	0.38638268158961964	-0.3760439141880645	-0.6796595595832654	-0.49412661219082626	-0.40632485155525383	0.0501826940265224	0.4518812420280221	0.9388893849279387	1.119048299419999	-0.2775379865262419	-0.4030556568240292
-0.6799146037057524	-0.8057216069783193	-1.3067796591885386	0.6373689860692342	-0.05485876070565558	-0.7742469389843096	-0.7566056221506879	-0.1383361885355469	0.29364003555858653	0.5551758243684987	0.2581846682391192	-0.3463504861366159	0.2524401555558794	-0.6870368683625295	-0.17802792438456258	0.03131514998632464	0.34332965493857304	0.308420845442239	-0.503131141026039	-0.7104603519968535	-0.7989572180222504	0.6815047578441484	0.8968252155289175	0.23368600810692564	-0.29181182143611306	-0.9569017565473505	0.417680430991264	0.4604668903883568	-0.9204587279612652	0.3203548201632441	-0.1290511852026402	-1.3682491171588071	-1.355166929759886	0.5124155816974276	0.5077307099794216	1.208394448798458	1.2453981175978777	0.5858243776495091	-0.4195528979101768	0.3449481811989051	-0.25978649288722566	-0.7404715183210313	-0.4178911784487812	-0.39504714093912463	0.12761790476115958	0.4853814971176348	0.9868532644122967	1.059758700771561	-0.3091000737029573	-0.45940511323958566
-0.687711983615252	-0.7528248341302588	-1.3503441518786512	0.5413902286298583	-0.05306079338809162	-0.7459156044542578	-0.7790860109454103	-0.2559666939096211	0.32842877291042155	0.47685191676969224	0.2936517782953331	-0.3621180622332133	0.27057087643655414	-0.7156822267502785	-0.2573400584367823	0.04365055687009238	0.3948075062716259	0.2875018224623482	-0.5531360971907296	-0.6838691921353188	-0.8968145876828869	0.6145098892458254	0.8832674409902831	0.22440217189422795	-0.28857149290170364	-0.941815798374677	0.39603823208824973	0.45381000249656644	-0.9205856145184571	0.2604500204518305	-0.11299604789035753	-1.3733028441134019	-1.3170707021348864	0.505132507562775	0.49244337065945487	1.2329984733409376	1.1973457298397974	0.5750928432052114	-0.41349298393529643	0.3274758907050416	-0.11613437481200864	-0.7191662568435965	-0.39737356099310567	-0.35786154402825937	0.2070771262146817	0.5402690973528996	1.0292352239642324	1.0467990081027274	-0.25282922413184916	-0.3992800746557362
-0.7660488443341589	-0.6880031820827377	-1.4093126638314462	0.48191975047081537	-0.020258348239834786	-0.7085503153022572	-0.7923853444075096	-0.2946591464353907	0.3301627043752582	0.3655097517424353	0.3625447637513572	-0.37029508470456385	0.2343498948556058	-0.7664365064437707	-0.3282030988017465	0.00811090892618934	0.4391597892247658	0.29629326542334683	-0.5961236516604976	-0.6987330724177264	-0.9642872759889196	0.5371696611814563	0.8495804600299482	0.20912299796659983	-0.2759976005451946	-0.9173881147928246	0.3735453849804561	0.4441300506417999	-0.8436289175817399	0.17658267903038719	-0.17895023199654872	-1.3849736453624062	-1.2435607746634647	0.5008700558055698	0.521710180594918	1.2267229773848771	1.140979840267868	0.5457409409078651	-0.35093206681262434	0.28929745404234775	-0.03596571530398568	-0.6558185833643099	-0.34887192619185015	-0.3730077452831275	0.202594262927856	0.5040452166905002	1.045048203580681	1.0091299339424045	-0.15639087763014628	-0.3775881069074459
-0.8284628443513256	-0.6211104593272447	-1.4535907598339537	0.37579081242625034	-0.023092683529285504	-0.647515679296521	-0.8283771348383258	-0.3634806048201782	0.3132297511836519	0.2581244567918911	0.4220572216998253	-0.43793830869503736	0.16262332832608023	-0.7587891032305922	-0.3425423016398147	0.008322055677380959	0.5491436657206441	0.31471212691738715	-0.6184720614500236	-0.6531513436324624	-1.0925338683932455	0.47412835331118675	0.8280644213081801	0.16609821545535913	-0.22268431573654185	-0.8240944526052951	0.32506675407601227	0.3481661046152331	-0.8593881517004354	0.10397231860017098	-0.16590611955941392	-1.3348185865681115	-1.1097412064095118	0.41881284330756374	0.5192884236128176	1.231044946586549	1.1642917365229093	0.5476411442965892	-0.34199881137978305	0.249984311574642	0.14647101202149987	-0.6475939891684716	-0.31664586545350315	-0.38730406375511434	0.1799234783607932	0.48288432421114696	0.956745651614314	1.0573382507185527	-0.07131925438700257	-0.32808901727720363
-0.8519208457195037	-0.5227723006716511	-1.5131104714709518	0.3319525851060028	-0.08258978211334174	-0.5519143737863843	-0.8331845005481797	-0.4375758973549882	0.25183817114376356	0.15544546965675204	0.5016429236859778	-0.4673604662558528	0.033064405987827214	-0.782213372743817	-0.4057708646278379	-0.024828429877464298	0.5994125913067029	0.3297931306490981	-0.6561847132578411	-0.6194158953804176	-1.251398141295879	0.4400383969136493	0.7438884396225429	0.18158606350659778	-0.22326142181375924	-0.8374879421018363	0.33097998997837086	0.28900048518082505	-0.8104235574083136	-0.013095378749314258	-0.14085211615053256	-1.3312366894198275	-1.0532329123054844	0.3257301705737444	0.5062089152800309	1.2641846783217618	1.1142234362461052	0.46459853294426373	-0.3187458125756294	0.30485388792424695	0.2099395226818082	-0.5951433752913216	-0.3890194201059377	-0.3570486619803802	0.13660344343324776	0.43764188050504427	0.8973353268842986	1.0199314964269046	0.006566061522540861	-0.3163857556790818
-0.8858935027375041	-0.44462745438008344	-1.5479500963506414	0.2551605546536819	-0.0965977199633595	-0.4848004626350521	-0.8699957389319029	-0.4968120572436875	0.2582211935045574	0.1209829283536628	0.5991138218681848	-0.46241791793540477	-0.08164020544717833	-0.7606516489004065	-0.43852569992263934	0.04594263109839275	0.6835942738225422	0.32587422629508095	-0.726926106286745	-0.591161631073815	-1.3165462501829666	0.3796103281127772	0.7212751577225742	0.12922720555099992	-0.24863471929617126	-0.7832564979668875	0.3486628578254345	0.23255043259755537	-0.7465005764274506	-0.008169750012006316	-0.1412162578621333	-1.3784657112844454	-1.0047536308121283	0.2588001817515241	0.5617218636009957	1.3179329221631302	1.0764795335953536	0.371678465961195	-0.33648386293004695	0.27514809446718563	0.2715055724657094	-0.6006776980047157	-0.31069846448046273	-0.3682121097903367	0.1503323291055227	0.364762489380856	0.8961252468244348	0.984575378680318	0.03661966993545617	-0.2590899155824934
-0.929408093059403	-0.38458661502538666	-1.5604589805595614	0.1974215363280266	-0.08465602815020798	-0.4731863451641026	-0.9291250105876976	-0.5565116058254693	0.2524201863151366	0.09907766346009772	0.6769115507988135	-0.4689763165054403	-0.1275986590512828	-0.735027928342049	-0.45603406936707885	0.04739900785339357	0.6786076982847005	0.2977992016797857	-0.7606098876332202	-0.6319658682221616	-1.3903192334522823	0.36177503568051117	0.6457144558061747	0.10566220242003901	-0.22787709649724355	-0.739451768078119	0.35110873623625116	0.20220524879374852	-0.7460396527442994	-0.010261943967693522	-0.056189519420407584	-1.3937460363055867	-0.923570360486171	0.2387554015066949	0.6021009882946328	1.394853778003599	1.101436872549286	0.28752222058871607	-0.31169059537410376	0.2611964089119143	0.3452478399243927	-0.512721768298124	-0.2682460930048132	-0.3600111307900299	0.11845650389354515	0.2756806854184902	0.8654579719987657	0.9526485881882429	0.09713149742036269	-0.10955509108392592
-0.9368853836272036	-0.3342879618348079	-1.6146235787740024	0.1696527465820378	-0.057210387243538885	-0.4162555328294082	-0.9432570607069277	-0.6068279786405291	0.3120618692221996	0.029437841502793945	0.6991304940833685	-0.47372064778632117	-0.2527211747236231	-0.7303328999503745	-0.4409075022214471	0.003484657196580347	0.7116323720364501	0.34378384751718494	-0.8199394863958638	-0.604115638599356	-1.4055653590005917	0.3637156312700728	0.6312057055054604	0.07348387804617598	-0.318310182285537	-0.6446005061680546	0.27734313799679816	0.12824905519982435	-0.7020073474411914	-0.05524503431665072	-0.02866324385621331	-1.4453259619613665	-0.8124769188861066	0.24249016644308424	0.6392216720159226	1.3817938701942585	1.1528560953318958	0.25829665281539954	-0.30891203729236616	0.15669816119044164	0.49951931342496947	-0.44573455875492457	-0.29168671776687793	-0.319840382626603	0.05387839852553612	0.27268623972736117	0.8044378151328289	0.9650087347154042	0.11683601074690134	-0.03170099037578718
-0.9100291698515564	-0.29600892476408525	-1.6395438995403395	0.1810302934166515	-0.07889553415871858	-0.37215416339087104	-1.0021641088557047	-0.716986308427508	0.33126188020826597	-0.0038596324296259954	0.7453777101934094	-0.4727390920633499	-0.3250501431194132	-0.6948115338063563	-0.4463192420722411	0.032823806403029496	0.7423361056860104	0.3319251937474283	-0.8054828827432218	-0.6534995800911162	-1.4231590062184143	0.2875724306346913	0.5734968500974745	0.027606043495268368	-0.3977255429588967	-0.6513969218068633	0.3124106849796361	0.12701851295307637	-0.6057534682625615	-0.01141205990913074	0.029071775734931714	-1.4807619121880875	-0.6836469545738686	0.18920731853819872	0.6749486559083954	1.2943914248498642	1.1015691282867552	0.12152123483967699	-0.3432071049859108	0.09036048172771927	0.6526837207833317	-0.37328895160700465	-0.31680231337486175	-0.30075197279353094	0.0397068952742108	0.1461110504379009	0.7062432539293613	0.9493049019566231	0.15409563328060288	0.03569812328474611
-0.8768918121646813	-0.2512191712323706	-1.6215284930765563	0.18508698342672128	-0.06390104275739712	-0.2819698007463946	-1.045096573295425	-0.7316665110102909	0.3789618469991277	-0.04862394515227617	0.7479048605613872	-0.5077296992029823	-0.38531233885226446	-0.673504670483682	-0.4157922106239873	0.05774750283180954	0.7118404988499305	0.3548702358996741	-0.8383414826112091	-0.6675518738666215	-1.4759438304065908	0.28173573649576333	0.5679164257732545	0.06311192975653687	-0.3723888722250794	-0.632910534577796	0.29989982849236724	0.09912467600347594	-0.5004793279886683	0.00044220931314586584	0.10948563103607319	-1.4575446642333294	-0.601907504489263	0.173402218535834	0.6927949985769761	1.2450696536527588	0.9906362816633851	0.0400727552503339	-0.34011225664434397	0.028882864274079528	0.7304825934896633	-0.277404966859195	-0.32439583391850146	-0.36053112579380064	-0.0916649511825481	0.09938456012618527	0.5653643043710571	0.884226866678218	0.22687235874776585	0.09963132752128821
-0.8417780734303084	-0.2827462405209474	-1.6525037893640655	0.1795117551278554	-0.07852923153468713	-0.22115952421557283	-1.1288733407083091	-0.713303456320695	0.3934931358397283	-0.01570143164496623	0.8030628121078147	-0.5145293361320675	-0.44858301194167777	-0.593830471846001	-0.34482330816767137	0.06486999673157642	0.766115786128658	0.3729080054816672	-0.8516899825041342	-0.5957198568416531	-1.5330454449308604	0.26788317736839845	0.5512986825905455	0.001523415948465015	-0.42086320005593103	-0.652851547260773	0.35652354580073603	0.08850009237503839	-0.43436400666684516	-0.018251978336917832	0.1544760981328483	-1.507302691622778	-0.504859317568542	0.17953842563177502	0.7324937186726341	1.2317167130521163	0.9648571491913998	-0.12194531264069783	-0.3827693258584189	-0.0003971267791256672	0.7767336822295197	-0.16689592585905721	-0.4030514581958454	-0.4534816503704838	-0.1428989210520091	0.10456215244914306	0.5023987071135813	0.8039256500348071	0.24166788258389432	0.24215417753431856
-0.8106545040748425	-0.2752967353413761	-1.6537615757647823	0.20653450781032956	-0.05066832428741649	-0.221590660315565	-1.1712737982567265	-0.6868561700384712	0.4356635474901548	-0.04660980926993018	0.8175739872562666	-0.5458950776400698	-0.5292987385103087	-0.5721130366027308	-0.3069593224823799	0.0975408453826246	0.70865938432135	0.44065057242130495	-0.7586735904111472	-0.5852312449713327	-1.5178270853883657	0.2658920801953325	0.5350908818393402	-0.007153692155537197	-0.5503366432565884	-0.6610418745424563	0.32726339411174427	0.05640003367610262	-0.36322705448853565	0.03392601816063136	0.08672520060921927	-1.516818014122114	-0.38564656657143936	0.1774005180940576	0.7420670698992856	1.2124441524029526	0.9446020597288352	-0.1927305213626632	-0.39569626433022737	-0.07624166451079795	0.8127708208974417	-0.10009164622974782	-0.5018030168133278	-0.4430837350088252	-0.2008336200867123	0.006080552900453945	0.43114025440647624	0.7903895614319381	0.20195749367753385	0.2753752371536246
-0.7414411008428821	-0.3142470362302988	-1.6264200275824543	0.23202120365908258	-0.00688687731421217	-0.17965922253676767	-1.2483664153532499	-0.6379326155524502	0.5078253058377775	-0.0746067811460764	0.7976347222694513	-0.6382144904653685	-0.5628611451226787	-0.5386396629940472	-0.30033348127232984	0.14410866412137016	0.669615231497838	0.49077149390970415	-0.7237268076532581	-0.5504570506133544	-1.4802029709848508	0.2785993404684575	0.48479308079441513	-0.03149796966049568	-0.6288497180655285	-0.7020217605289898	0.3165406654272796	-0.00013561552553558454	-0.3725083357259991	0.11055536396334564	0.05263959768599178	-1.5680422441011106	-0.2920907525266934	0.14699706383125685	0.724893101456175	1.205725983994844	0.9493333901069552	-0.24367722169481013	-0.42848273118611085	-0.13037802592645364	0.8240571564577269	-0.112921888856469	-0.5705895548984994	-0.4731521483947989	-0.19146398861876882	-0.0007842234494825628	0.37760211680314065	0.7800400915372963	0.19046206993957965	0.3009599373616977
-0.6843735324463276	-0.3365926916072254	-1.5994818013607421	0.27507153651296606	0.05194763685522159	-0.1891184298407184	-1.3221135843088976	-0.5940490132478201	0.5840557731434141	-0.06730836038309024	0.8011964982006081	-0.6463036476123334	-0.5812230315012668	-0.5344418982683264	-0.2989644376849181	0.14140249249739795	0.6111310756073679	0.5710573127625654	-0.7130789852272347	-0.6159323011173327	-1.4717364569578155	0.28275264849057635	0.45145442669233554	-0.06444174144634648	-0.7340816537940359	-0.8567947061922222	0.3349826163715931	-0.003339026567681835	-0.2972877469440435	0.12380452450265056	0.002103555772972193	-1.5981245807186597	-0.19162043851611446	0.21300830810029064	0.6992601784804873	1.2061236965420896	0.863305923879602	-0.30186303104367745	-0.42116346346848765	-0.14973389453504823	0.7518347287558562	-0.08386019701208983	-0.6823272122639621	-0.5256673908175873	-0.20009275392655682	-0.0758510937318556	0.34320741534282256	0.7020061089102747	0.1643585354275471	0.27999267124918054
-0.6368349023114411	-0.3705860185428219	-1.5633174997495147	0.3288579677739856	0.16086528883437873	-0.22200983699633642	-1.414885231193625	-0.4851125207321238	0.6555915390759297	-0.038055957320793046	0.7851588910311913	-0.6071753068247513	-0.6143547788164022	-0.5244443619133887	-0.28219441179204974	0.18966122532880042	0.5924973493821999	0.683300958882046	-0.7103583571960056	-0.6073339532911104	-1.3840358804586503	0.25412833031938054	0.40154541869289845	-0.041021991249617196	-0.8208952655032518	-0.78596378717308	0.32620545812124646	-0.06548956703201338	-0.2684094090821106	0.2024955171597585	-0.0336790009112852	-1.6450420678215765	-0.0553725461042196	0.16744354515925897	0.6928220489389204	1.1845910505943604	0.8635138906586073	-0.32772345580571505	-0.4417600518596897	-0.27384827807302514	0.8079938639378377	-0.0986678594314699	-0.5892369371824263	-0.5682718233402655	-0.22492011393399863	-0.14123883214091854	0.282498443638008	0.629747162334431	0.11243494095762825	0.307628099908399
-0.5682191291935027	-0.37797673361943673	-1.533581640871414	0.45667402344074215	0.2622226816248664	-0.2879136417282716	-1.4706217542806868	-0.4158107437824244	0.6631385268827789	-0.044913374116736585	0.6907090752017313	-0.6498929282828815	-0.5957134850444752	-0.541223716677416	-0.24022792578448912	0.16498535760340594	0.5768837696693219	0.7967595767558537	-0.6712992567084781	-0.5907190400808908	-1.3124079740867953	0.2531363480344982	0.35259449959949	-0.04918325082552304	-0.8585832506598114	-0.8659433548477302	0.30268938388647665	-0.1627290099708914	-0.31871357196664335	0.20582536764568427	-0.028304679469437745	-1.663700228122265	0.05047424849654617	0.17064159613655908	0.5926883879176711	1.1645078263395532	0.9003705214045443	-0.3329368632852149	-0.4040666786531594	-0.2899252603380708	0.7514471250006307	-0.05194929988708248	-0.6444414495124761	-0.6894860894386919	-0.2751700785923036	-0.12261975545562094	0.2251008195321845	0.5753835444914065	0.0680995206892436	0.3309514524476661
-0.5008631483004956	-0.4014592890542925	-1.5167638915926729	0.5302874099137307	0.30496819036326345	-0.3215455507010517	-1.5418378094885992	-0.33820548904402564	0.6909237105153938	-0.10168446864177463	0.7136920948291194	-0.6971840864826067	-0.6268475701739173	-0.5391882278706269	-0.1867896163576102	0.19893591185896128	0.6291334028814305	0.8429636565295272	-0.6428705193506593	-0.5522564772624955	-1.2501996498915398	0.20079675458235996	0.28958165510272826	-0.05098824707818879	-0.9010235564465343	-0.9117330732376614	0.33239646575635284	-0.2199976357414603	-0.3271616992869947	0.1926684113861589	-0.09419266620892193	-1.6723527107181575	0.17564524168911158	0.14674871897920863	0.5595848198260318	1.0742540288701021	0.8282297750642027	-0.3299403806686152	-0.4047963888005587	-0.3123933152190296	0.7026216835786221	-0.046417359950423114	-0.7161378667292626	-0.7932256597520062	-0.279274865322592	-0.11437142924547197	0.12209173590159472	0.5974490837988929	-0.007164595456611444	0.3259667377946405
-0.44352407570989777	-0.4102438246355403	-1.491997625709105	0.6151775542721803	0.2929133461461752	-0.36184587583889805	-1.649278813785235	-0.24985024000159556	0.6584174331063932	-0.05837038206556724	0.7092912418172783	-0.7289122254006809	-0.5377626860846921	-0.5558029366891895	-0.21958361013981348	0.17421062403382453	0.7076257433352227	0.8560850205715665	-0.5917998824532633	-0.5849273033122554	-1.1801381345010615	0.19569442043607807	0.26240102890314965	-0.04529430666240389	-0.8779980100703588	-0.9146550820194713	0.4413488108447209	-0.28176775063665355	-0.36785261620377796	0.23134299534874087	-0.12436027570919297	-1.6409589778651803	0.26218482049158115	0.11799516804987953	0.4612847170732451	1.0635413807181615	0.7141978390463775	-0.3565550488849335	-0.4164765732891552	-0.302170906497069	0.6305377429494379	-0.04006918948336162	-0.7338811461644197	-0.937018313056139	-0.2533215596440298	-0.08262534112469674	0.047793017852127126	0.5156350482716954	0.0016632872496306177	0.3526174651004469
-0.41412328019988126	-0.4311967427584785	-1.4535604579940062	0.6670151058127315	0.30905927858495924	-0.38344813048319876	-1.6594782020943246	-0.11185047947845841	0.6313897993824903	-0.0023834653900554835	0.6750511276378203	-0.7936517133970276	-0.5012133800890193	-0.5881138923087426	-0.2458020077234348	0.11378061295867688	0.6995557275421908	0.9044805167164716	-0.5321692282454976	-0.5522906305363205	-1.1098727978034968	0.21140004595525497	0.22565268110441586	0.0024772376246900095	-0.8631884773284723	-0.8959514692038253	0.5232542929394922	-0.32732841118270223	-0.3772747694907085	0.23443968615874047	-0.1975233980056061	-1.636483835317123	0.27904475115250177	0.11139920761910549	0.3886666842188066	1.0808564853439466	0.6568498001825003	-0.39946359489677863	-0.412219876751338	-0.32197629962103075	0.5528753642615399	-0.023289002323528013	-0.7160477721347622	-1.0167746023558484	-0.25009107251960316	-0.06203839821346409	0.005694849437849671	0.4963142093776553	0.003675804993394627	0.2887916314562416
-0.3685890599825704	-0.4413617197486797	-1.4372818278104618	0.7255944666704643	0.2987278729977373	-0.4151884483533993	-1.7056939652561933	-0.0004668296483930745	0.605090317365558	0.07697974686465843	0.7096527838356381	-0.814402986918639	-0.40247099679223136	-0.6564335002495919	-0.2733726832905513	0.09716559064198539	0.7078773671142427	0.9237686207349917	-0.5210067139321852	-0.504909475101915	-1.0225137784716123	0.12917523455503982	0.1979032748829794	0.0424989919022814	-0.8739075535702494	-0.9042486436801658	0.624414876259744	-0.32644083228379017	-0.3658604463995343	0.2405738699945792	-0.2601462895437737	-1.6569499995217682	0.34215964798360565	0.012192080151020057	0.35523796425847215	1.1045200040907228	0.6132248647671378	-0.39146979635882756	-0.3719780310718374	-0.324069583212822	0.4216585609137965	-0.05289825367158866	-0.7534102366270514	-1.034818485692797	-0.17886904217696759	-0.08003341988664607	0.014242332031552857	0.5178026154833457	-0.016803806591326777	0.21616822378259098
-0.3301237349813354	-0.424760818102946	-1.370338521234457	0.797224268819318	0.28981802012747515	-0.4629871271302545	-1.7140588639983214	0.058049447697178236	0.6129278044006672	0.10808344428470935	0.7575201575850661	-0.8318571711015865	-0.34933787300160646	-0.745227656592854	-0.3593078246982926	0.07630361341573329	0.7532133858825816	0.9231368133624274	-0.4608282666449365	-0.5605995415975353	-0.9657302964885324	0.08201302812475927	0.12499205619106339	0.1216680625570649	-0.8708283240329436	-0.858651888134317	0.7377884676389509	-0.3934040048305757	-0.37328470854447166	0.3052851318114077	-0.2799614148071643	-1.5837334254176618	0.3665561979000345	-0.02949831913890515	0.31962688627829783	1.1045957558631008	0.5384567120022357	-0.41195597862666417	-0.4106092567496237	-0.2677945164515851	0.3796288516719392	-0.05707355190437023	-0.7990844618016072	-1.0669782203153098	-0.2177196466278864	-0.12555930907999388	-0.021983975035134738	0.5665413993612126	-0.059142597334139804	0.039997996387836285
-0.29819156552202664	-0.41542329256991317	-1.326099112314568	0.8641542266374579	0.26715658073002074	-0.4845309423902947	-1.6730296271693739	0.1260927224421964	0.6429186211082065	0.22148695836643614	0.8275748953610058	-0.862053729253112	-0.2795599331932372	-0.8153282636439589	-0.3815859895059258	0.03039922066031122	0.8526812956194011	0.9123901983664041	-0.4760032539752145	-0.49169547693634097	-0.8700318161367233	0.002943923529921405	0.08214107884947439	0.1857152108218482	-0.7878170853589281	-0.7985702753179311	0.8712276638794372	-0.45756071820118044	-0.3577867488496519	0.29759737923667473	-0.29579553833060196	-1.583831173414829	0.3729538126848958	-0.08207563114506623	0.2815329370525148	1.093004160462986	0.4039476697246303	-0.42153586438894397	-0.4266511357721286	-0.22792632629818949	0.2859270669173796	-0.09090810094702159	-0.7746136207981644	-1.1171663858605378	-0.1761514524203156	-0.12317344190218651	-0.02470823617895031	0.5968989891548945	-0.10319575577374489	-0.052906486236618866
-0.2743866160277316	-0.3965207778729159	-1.2919861476376586	0.8870061215947436	0.2235548077065507	-0.5720416333934584	-1.668107235866034	0.1538861706885563	0.6902085597791723	0.36849636917242223	0.8882331844201262	-0.8377574316460443	-0.2511441183805047	-0.8439996956083748	-0.3452401349407577	-0.01849081128552962	0.9185487085774742	0.9345192626206031	-0.4679739175919164	-0.4679120784749471	-0.8094307436593645	-0.07212030458159986	0.06411577479644841	0.3036096787100683	-0.7442193977952971	-0.6793415525638862	1.0003393932965696	-0.4985559488679214	-0.2678834020035402	0.2658635831941168	-0.2572542358910283	-1.4819325828477983	0.4164810353980801	-0.09345968032333483	0.30946452808623215	1.08035166243526	0.2476716499869876	-0.48536539642825105	-0.46526576917399	-0.17185634182812717	0.21672163414801565	-0.0941191256948776	-0.7714398730309108	-1.1511271064503072	-0.1656179483380938	-0.1258466255529867	-0.11685765697883892	0.5961878206745006	-0.14105673849797912	-0.07367599765754995
-0.2611608453158595	-0.38576694963327957	-1.250527801623678	0.9003283866397442	0.16269307464313715	-0.6898863994463731	-1.6339536915018553	0.21292558010567228	0.7014877996413047	0.43331083145788246	0.9259612883797382	-0.8596119251424993	-0.1776784510640406	-0.8539777636927338	-0.3396567213702727	-0.04923811270716111	0.9815849789381204	0.8649431302405273	-0.44863973789493317	-0.3903210763883741	-0.7344282910648139	-0.13812303035413076	0.026859054400612387	0.4456260372900399	-0.7000207732891778	-0.5494223123460641	1.1260796872120855	-0.5097895387641219	-0.28148454752326757	0.2802816263673594	-0.273194988873996	-1.4806925110058917	0.4291416944963175	-0.1405002686824986	0.28968282653405497	1.0380593647977538	0.11929610339557979	-0.5327803616828415	-0.45393842980312094	-0.16425803106789477	0.22399419851827357	-0.1370183531308633	-0.7245716749086021	-1.1496374370120246	-0.1366572763277412	-0.12769537112555085	-0.15581296167984945	0.5765036709741487	-0.18101975325700495	-0.1090496066236212
-0.1922151434995539	-0.4138456805392747	-1.241493181671568	0.9244179451191579	0.1135456235467975	-0.7739128552082517	-1.5714110203628777	0.18978907787572002	0.7215702758532028	0.4930518541055536	0.9507499937875143	-0.8750123589033902	-0.07155912036735859	-0.8565470075845532	-0.3163214517549725	-0.14219122296428194	1.0268615819449969	0.7783633495844515	-0.39217892613944494	-0.3853064422946103	-0.722441494580329	-0.21088326705836824	0.04988132850293244	0.46882740020802716	-0.6624043981218593	-0.5344455934694203	1.3020580363356955	-0.5412452864841197	-0.26329368129077474	0.2772933819182571	-0.28941826075435284	-1.4386591701647908	0.4678140183097441	-0.06194414044105001	0.29336720315734743	1.0052998402126787	-0.09546134101467821	-0.6337590741867348	-0.4258377383330293	-0.13102961578993827	0.19593484834881886	-0.08493133285362006	-0.8516223117116206	-1.1278859666157488	-0.08795594872007835	-0.07724189573498455	-0.19839972272131332	0.6080910941676552	-0.12117327238471946	-0.1238782167421721
-0.1747625181273374	-0.4245219347296909	-1.212923409859203	0.9200762840257068	0.023219669275037363	-0.8482261152597509	-1.4739098518820037	0.18770741026203572	0.8347516868821391	0.5461064814384393	1.042681566219213	-0.8575035664708665	0.04671252500481611	-0.860986561277908	-0.3194411869933502	-0.19726126718485468	1.0089614909762568	0.6703655416619151	-0.37199853212747686	-0.3905763334349005	-0.7116209526968258	-0.2416684773497127	0.08995941500240874	0.5992193848486479	-0.6693234491969351	-0.40248546931502177	1.4717550137895425	-0.5226547024285493	-0.23641174702301906	0.28987651763973765	-0.30496005940375626	-1.385868350828091	0.462967476236265	-0.06329024837878819	0.3407722663202496	0.9473769495691864	-0.2819501487826125	-0.6561411803884936	-0.4402994623279435	-0.12894317618933987	0.24708946960203404	-0.10196405549772172	-0.8998355258872254	-1.0934412594003313	-0.06990917567518647	-0.13891750025090538	-0.23775027970318363	0.6333184799866634	-0.10878967890733246	-0.13756264859810358
-0.14861030588915128	-0.43909175091931	-1.1672782400973036	0.9688829740898836	-0.03129265994558961	-0.9468287920528443	-1.3953497414696006	0.2123082467038439	0.9179475270195223	0.6280475768102525	1.0284617906986606	-0.8633020835263985	0.13949155740535488	-0.8545061070620736	-0.2911385228850387	-0.2557212128808404	1.011287135514942	0.6182352896281638	-0.3632214477763674	-0.37764463197708703	-0.7374005125693687	-0.26781492684053887	0.10593235983098608	0.6580432680710745	-0.7284154253503787	-0.37650519803255755	1.5988038217773146	-0.5839559107644082	-0.2466092432876256	0.3204587645077823	-0.30862306933653083	-1.3377024321085729	0.4742838853264505	-0.038793591012355855	0.35873098205867937	0.9308267426403466	-0.44736074809651283	-0.7642637944944422	-0.49509567393797244	-0.12705304739732612	0.25296127014766767	-0.09304782150498983	-0.9496720734213087	-1.019896840622765	-0.06773982869229252	-0.1951014340597834	-0.23082485166208677	0.533854423879049	-0.18758170409533365	-0.20022040986768536
-0.14088508126188454	-0.4545218581645827	-1.086925497972676	1.0206884396271083	-0.060259298237351176	-1.0415134302267826	-1.298283461579502	0.22593142126848145	1.033575867842547	0.6774437542536587	1.080614125631536	-0.9128439610444706	0.19371163399321006	-0.865681821434708	-0.2224523275219792	-0.22611977956465962	0.9280826916060609	0.5604708004902283	-0.32823449842683666	-0.41800499556667337	-0.7702938172534886	-0.3555452594161029	0.11988526680103335	0.7318270607953167	-0.7240859558370034	-0.39187251289052283	1.679124303580545	-0.6366228097205866	-0.2306378111088571	0.29306127137192733	-0.22895424348174642	-1.297828136236816	0.5048371688837826	-0.0319674451255945	0.3942543256119294	0.8638975392795635	-0.5832629954819024	-0.8241813193812195	-0.5004053318612789	-0.08312104891461089	0.2287368281381746	-0.06359801159015831	-0.9061043690679824	-0.9540847248688245	-0.044758547829344145	-0.2744354705938337	-0.20548157945356774	0.5457564101026964	-0.27368611457772524	-0.2998157258574107
-0.12639843688227725	-0.4409015966845966	-1.0168648246013339	1.0716821281936322	-0.06853998971356111	-1.1292965302233076	-1.2843212799822752	0.1985941406263631	1.1159331237344032	0.6834332392286913	1.1488576107707025	-0.9215077593940993	0.2880486427296631	-0.8965341632341822	-0.163686043092816	-0.2571049974110388	0.9280164480543338	0.5210684778411836	-0.3277435042160103	-0.4187438592682975	-0.7825436142862632	-0.37850650844288436	0.150061694027425	0.6683049688757539	-0.6675151208784956	-0.38538593133430155	1.6987847196392913	-0.6203404153766556	-0.211888860164149	0.2630773449652025	-0.14126492950410174	-1.2522663220707608	0.5975786970055738	0.033195852582994685	0.4471899415197547	0.8660636747490441	-0.7009747107978266	-0.8599617712885529	-0.43430507488025566	-0.08296936372206512	0.22838713771041608	-0.09965084807365987	-0.8885496194353157	-0.8991879677054853	-0.05491717537197484	-0.3841535874241362	-0.2002887245836093	0.5208137865829485	-0.42809652330892806	-0.22769725914277306
-0.09890415412313051	-0.43138809043283716	-0.9424909521119998	1.095488714852993	-0.08809427216742764	-1.2250966779290227	-1.2111410277971195	0.18355820746054957	1.2171954351445051	0.6973638699565978	1.1654336847759748	-0.902105580167127	0.3219605750807963	-0.8585696450151111	-0.07986214225977514	-0.31798116971212986	0.9541722885118687	0.43366242815091327	-0.274495917690602	-0.45697780803155597	-0.8146541646768227	-0.35248087745428425	0.1850213033182854	0.576942142936977	-0.6367581609263626	-0.32938634838312386	1.7062921182673882	-0.653592007609228	-0.2846955529793304	0.3080105151659221	-0.07942138833055692	-1.2177853776845668	0.6043654895939692	0.1322293883134921	0.5208244943851535	0.7844320913591867	-0.8170046389337875	-0.8956532607185224	-0.38278536073757363	-0.0291739168717561	0.2925222646222595	-0.1389784485826751	-0.8387019091140278	-0.9366154161639052	-0.02621271217389918	-0.39460703555444243	-0.18141159726582837	0.4529731647752656	-0.513041113570054	-0.18496874964282295
-0.0973093805572198	-0.4406688213246254	-0.8942121829240166	1.1913390489604658	-0.08989943100345522	-1.3565669008142647	-1.1445964061131377	0.16682115612707124	1.328342464654148	0.6913163127798553	1.1301307058891261	-0.9067500897034941	0.40389492769768565	-0.7978144683723544	0.028264758556057902	-0.3422388631825139	0.8848657671848874	0.36856484821265534	-0.2797851961941979	-0.5083666511531896	-0.8234012800761723	-0.36139068010022807	0.2377036365503046	0.5059428388044237	-0.5875188975383215	-0.33036437611587804	1.7260045850183416	-0.656969260895197	-0.36352439876839693	0.27145016265346555	-0.04396589889891326	-1.1839087222753018	0.6362386403356249	0.1921324792569076	0.5954302008713663	0.6925073571386753	-0.9712186461872907	-0.868779427604186	-0.3372743033998788	-0.08538417522660134	0.24574359026380357	-0.21031360407293978	-0.8631296804914618	-0.938142228102457	0.07227995853847248	-0.39538319797387056	-0.14895104763988748	0.3740503468832714	-0.5132901770419582	-0.14611156496752947
-0.09059980800951994	-0.4612303438857722	-0.8081836990553143	1.248788586994686	-0.06357740346584942	-1.4507248719718753	-1.1217872350928357	0.15646547586468046	1.3771224962836617	0.61902377812158	1.0374972034749725	-0.9139559279281568	0.4418933856465152	-0.71554494067793	0.030518702594395385	-0.3581739379646117	0.897761009058675	0.3169800043344754	-0.2862477904607667	-0.5997041145632529	-0.8559332737270108	-0.35757026512287116	0.328747942430654	0.3909783155930834	-0.5800957590963677	-0.36549352387302986	1.7591078170163308	-0.6742072130132827	-0.39519073180139336	0.24582684949457095	0.013560975491651412	-1.1102816264983475	0.6142160481066601	0.25917265960977665	0.6460048611889445	0.6335660553854428	-0.9362428224547632	-0.8750063828319051	-0.27303273131582734	-0.06368467262187061	0.31834466807566275	-0.2331931816789008	-0.9051574207702231	-1.004402889164993	0.09443333355827405	-0.36842421499981215	-0.1517197594632889	0.2702673762430587	-0.4603551696173526	-0.14660204580032826
-0.1119337404730388	-0.47757436309359724	-0.7116877041633722	1.3398334200507045	-0.04121070231356069	-1.5105834984209046	-1.0921392089056359	0.14418632404080806	1.4468235667383678	0.5515428586121572	0.9492630358391004	-0.9299744402589518	0.4821651229935415	-0.7273694815206215	0.08478308756501188	-0.3593383046426963	0.8855897163880136	0.24197118890257027	-0.2693663866432356	-0.5975590562541175	-0.8936756289603689	-0.3250825184775585	0.34016535295052747	0.24381385782483167	-0.5692686809036056	-0.39972553109670744	1.7217182798319743	-0.694244251853158	-0.4571219752568643	0.3506214781718734	0.08365578662212256	-1.1504593752443586	0.6142051478984696	0.3031402629335323	0.667138168295861	0.5487080384014147	-0.9359587735016666	-0.8086701775664119	-0.21342931348939093	-0.0965979709910766	0.32770120167894434	-0.27875899527859155	-0.948976504335372	-0.9413424372668846	0.1368636756055684	-0.35757670052029	-0.10970352988723545	0.23737741915054328	-0.5262090371774677	-0.12562718396634195
-0.1518957468592032	-0.4967318284315212	-0.6488924557835846	1.4539358331445902	-0.008243729255067538	-1.5131825055399655	-1.0498861398837778	0.13095310763312074	1.49488056268351	0.5289442188768448	0.8624715949472659	-0.9438139717921679	0.5511471248268236	-0.7392203277051065	0.06852638984634549	-0.3560722523066163	0.9124039872344616	0.17214731920427231	-0.2520063326436772	-0.6159703549779861	-0.942135662437896	-0.2753886850963637	0.44965652526048316	0.13229751738159612	-0.5933601595786282	-0.4080155292689286	1.673896107720542	-0.7419136881801439	-0.49645782511297776	0.3945602624003239	0.19954978678329655	-1.1401688631108888	0.5777199979580858	0.3409027401799203	0.7618811810441489	0.5429490032946649	-0.865129450559329	-0.7746943731433322	-0.22554893403570092	-0.08182529142625056	0.32956908608386914	-0.2961076041884099	-1.03159264559091	-0.9337055422687582	0.16617676439313037	-0.3123896193545979	-0.09486530320343114	0.14663903018894214	-0.5034443629821928	-0.09106766348520814
-0.24122283390641605	-0.4512151662063989	-0.545590828227292	1.543093894030093	-0.013887203208908802	-1.5423327714117792	-0.9557317372687943	0.12254880563346052	1.553695050714596	0.45827263319540623	0.7777146072686011	-0.9211780019213253	0.5588569922357002	-0.7130440674982609	0.0307996117409667	-0.2964777528495438	0.9427323577104876	0.097207001045127	-0.22938522089784116	-0.6583366118720632	-0.9854745149786952	-0.22813107149652004	0.46962728775819473	0.010166844163189226	-0.5867734492896792	-0.3941124082703683	1.6556348848455382	-0.8100708176014126	-0.5704148882382494	0.37127671678729673	0.31514469060805295	-1.1516062390720043	0.558391275107037	0.33151619828835555	0.8624484300356027	0.5432220371143065	-0.8010470391454805	-0.7250931222494773	-0.27314645710830876	-0.04272277627931709	0.22832298703164225	-0.3187425276031518	-1.0575925734770935	-0.954002501013265	0.21021236875042826	-0.33460773759554824	0.0015519301090960891	0.10215894376218573	-0.5381558372963989	-0.15060382589467405
-0.2707111465050674	-0.44735483909714285	-0.4473574822234586	1.5974101844012325	0.0010177450173851701	-1.576467669291494	-0.9454977734286543	0.12481541443134545	1.572689231023999	0.4552790984867112	0.6435239146415939	-0.9628036792894757	0.5500313192779949	-0.7224782987146113	0.025612432435786307	-0.22910012568523713	1.0228158174180102	0.04013531604599619	-0.22056947084196726	-0.6747193409985218	-0.9749071967151639	-0.22808680807410164	0.4790923574593708	-0.16835180533424254	-0.5322245986830791	-0.3884187171915971	1.581906528687314	-0.8409454797729419	-0.5795850865247931	0.3543907975861237	0.4019749560756317	-1.1466980555632815	0.5229905774595708	0.3526884510215454	0.9253565679544691	0.5260516101877866	-0.7604756233485233	-0.7723327274343031	-0.27322656669051154	0.006038146846022252	0.1717402523267422	-0.2881208551402755	-1.1153279829390639	-0.9179958240727796	0.2640255419062282	-0.29642210090933113	0.001985035396854423	0.07371913486338139	-0.5152615530777036	-0.2161547525960484
-0.33639957804996107	-0.4538611845467629	-0.3476841154111482	1.686434664072753	0.036714957100271464	-1.567422612245743	-0.9030601442342269	0.08000720300315099	1.598736600206337	0.41019546002340423	0.5748424697282273	-0.9634815399600205	0.5732624497892791	-0.7325761546043111	0.06923206131673419	-0.18327944386190415	1.0691157370801094	-0.06880968451802391	-0.18545225063764773	-0.651388146162675	-0.9362064436709577	-0.19703051298847057	0.5253806068625868	-0.30368456091462304	-0.4927646771698259	-0.29977621134972865	1.5930326477157706	-0.8055819274129347	-0.6260905354255882	0.3105968986907529	0.4633902514237625	-1.185662664373122	0.5423356465857921	0.3826848299660145	0.9958870950461695	0.5726364188439603	-0.7173000499307268	-0.7115768336543719	-0.20765013304554092	0.0201300085147731	0.14240581550211465	-0.3090035233938707	-1.1522167721373409	-0.9406211355822618	0.3221852405117537	-0.25155740585867553	0.05554977651909301	0.10766058323387573	-0.4330343771789388	-0.2455174516417867
-0.3558019029709637	-0.44510177277870716	-0.2739443461042902	1.7759648269798944	0.09126153715540546	-1.6003200665151056	-0.8616028434500407	0.06526679241420635	1.63617658377276	0.3138892629420855	0.46020729337347543	-0.9086052367559185	0.5556574743675075	-0.7372520160200693	0.09338207358450164	-0.21208503749888408	1.201801698338013	-0.11829571018999915	-0.13832327961105012	-0.5909512638316372	-0.9742204586815383	-0.16558392001543049	0.5526459256291437	-0.45757121782490257	-0.42738991056537196	-0.2431526316689871	1.554588863460436	-0.7659444282530704	-0.614129125304759	0.3334869282772336	0.43368769528302514	-1.1976376595290403	0.5434049435522098	0.3722196304604471	1.0438783089169923	0.6217048894636754	-0.6530121372509755	-0.685646683052193	-0.21277922034100133	0.007259338351977185	0.11820341788055669	-0.3514219971338902	-1.2218352526383465	-0.9067091822447535	0.31688744908422073	-0.18808275327184265	0.034072679697814814	0.036835368829302495	-0.3383773726482347	-0.2725604306471548
-0.3568515850417464	-0.4403768995292491	-0.20833498656075253	1.7693076060595616	0.11697226808324261	-1.6199160852538952	-0.78787278525208	0.01857464149802949	1.7201244575999852	0.24770455362375823	0.39418042923153385	-0.942497675929212	0.5935030222083252	-0.6693162111277686	0.12821536366488034	-0.12703236111493235	1.2608208885195973	-0.13295781063268758	-0.1331046857322451	-0.5660775521842029	-0.9617301092102595	-0.19160622551374523	0.5347805315679426	-0.5184875559041046	-0.4665950883464113	-0.193781481885445	1.5772433916130537	-0.7831732426812046	-0.6364569637228014	0.26929849731041483	0.4310256114508058	-1.1957427000738914	0.49885821494705507	0.36564072567083505	1.1198412526477557	0.6007783836330751	-0.5659878089767543	-0.6256112292154787	-0.23292366921323399	0.0726997663792009	0.11306103593383413	-0.3546053350520788	-1.3606818999529582	-0.918833231512058	0.3857830489540468	-0.08069282444284982	0.03310333868101693	0.01769073692967793	-0.17695271199463816	-0.4059911621702052
-0.3652320576373985	-0.4401806791274284	-0.14986995414072168	1.7524894552339725	0.23461398619223334	-1.653175210848484	-0.8070622738213823	-0.06362857864212264	1.7316192842748996	0.1973335888731412	0.29629019494012654	-0.9979858902904837	0.5988985815114802	-0.6216610135804976	0.132333612536723	-0.03620023937420587	1.2851529333802336	-0.0942450713167075	-0.10555347711151701	-0.501045925336981	-0.9584446612765583	-0.17939766264412113	0.5346919023373283	-0.5801010826737529	-0.4146902898507038	-0.19013572574682047	1.59250268848882	-0.8068111543861299	-0.6856754709842292	0.21016519645200543	0.42269713417889426	-1.2345436332949633	0.4907789402652834	0.3657765926428024	1.176632412047448	0.6362853865911589	-0.5027342293447995	-0.6329048420376678	-0.26740983585220823	0.17573535541159455	0.11779967340567547	-0.31045468363487827	-1.4762139514478636	-0.8068687238681094	0.44291307598015395	-0.07581222605725729	-0.018172010018416212	0.019702784880230157	-0.1373290329518982	-0.3974886079571673
-0.33438425619719797	-0.4404798653536622	-0.038432816330735385	1.6904573122784132	0.31016886849301684	-1.6157896041646356	-0.8016506525209574	-0.10957415996163618	1.746363596508925	0.17961642880161427	0.24322833688939424	-1.06867691176466	0.6037953056396528	-0.5968005766996408	0.14386542952816167	0.03963673505871245	1.400792686865577	-0.14504068542670234	-0.025403871694986212	-0.34622502294786184	-0.9152614630819119	-0.14569634138885004	0.5451317985523357	-0.6569262229809036	-0.4025161221062617	-0.15941385390488177	1.5845529219923264	-0.8061682855931049	-0.6938633410074169	0.13440247939626565	0.4253827495453321	-1.291510866388674	0.5560649970833238	0.3463596255559648	1.2906511868072161	0.6682865018106495	-0.4079570480023193	-0.6463830058481301	-0.1982939197590144	0.3103900440787461	0.1611414615975245	-0.2731773071076691	-1.5108737147610405	-0.6865030646651511	0.46260009109890277	-0.07096768739275497	-0.026385352414684104	0.0173806126195053	-0.12188477835656057	-0.4344531781820766
-0.3087284793922026	-0.4548738908685266	0.006833807627186323	1.6544577727161702	0.30109443509165146	-1.617085978246512	-0.7992833103585768	-0.16297846783227077	1.7461145013705353	0.1930478516030779	0.2177711026374786	-1.1074145242709479	0.5703092948597128	-0.6238514837270004	0.3038434032824415	0.11212005521934901	1.3816394001309547	-0.17576214243510419	0.09545489086260486	-0.2993365314633944	-0.8924553365353638	-0.1021209170425759	0.5601576364089569	-0.6673596752227651	-0.3667848505573206	-0.10210081365367212	1.5372874906383411	-0.7840200019500069	-0.6660791772047927	0.07278828148471395	0.5036895842482554	-1.3567093860615347	0.6109366451131508	0.3196605829698575	1.4028817696886684	0.712761293018574	-0.4423833304564832	-0.6517331607270231	-0.23227753228563625	0.4361974075604138	0.16085252912664383	-0.26734390706443706	-1.4918846928412142	-0.5614795658100961	0.5103248689643876	-0.06186129168241603	-0.000658381453515059	0.0014203876248323865	-0.14312824017170236	-0.40104729986685433
-0.28418436728642826	-0.40675827279244137	0.027525922241238388	1.5814470663469675	0.26240622320831175	-1.6286168997576642	-0.7768570072921753	-0.19348561288111343	1.7282906247508294	0.14553823565902063	0.14746302228820232	-1.132529068949598	0.642723092240289	-0.591428237903932	0.3191498816562457	0.1441119345211957	1.304455077385844	-0.24699985761201923	0.18564696099840855	-0.24506188876039126	-0.8991427084441034	-0.09146141341665269	0.6263463503571118	-0.6219070610186616	-0.3367407034816839	-0.04226171435266479	1.6132792327078262	-0.7574034802207184	-0.6927522826447056	-0.09793402398181014	0.5385719466568238	-1.3467264024819503	0.6305003656871453	0.30372559466789006	1.5348377372241844	0.7641391171843546	-0.43077973852890333	-0.7061901849231206	-0.2584410327644674	0.5610440981559579	0.15544608259049691	-0.22778670529722705	-1.509785074303278	-0.5900527809123267	0.5328611179729397	-0.027081616249230184	-0.00912559743018114	-0.08829896458554498	-0.14188004258943765	-0.4077697626806107
-0.21748413076178225	-0.3515991528285382	0.05223975982840852	1.4701277581944614	0.2602122838679781	-1.6455517069907857	-0.7722065098619899	-0.2615530869855209	1.741737219455373	0.20159201936202562	0.10087508420268425	-1.1421717682412587	0.6408693384831275	-0.5656623294408127	0.4596417511461682	0.17351281809459573	1.2350632404672892	-0.25363885374521017	0.2180028148134295	-0.20302414061124777	-0.8364437730444234	-0.10202041843271377	0.6590150521818976	-0.6675363352949438	-0.25081998616288936	-0.04571214971871113	1.6456826916709197	-0.7795224586460444	-0.6356928218530294	-0.24030942075775563	0.5052369645534569	-1.2798680043866788	0.6604818593111375	0.2967693896623137	1.6849652905512091	0.7139936100059245	-0.4762878800645571	-0.7250192284712711	-0.24013327106089108	0.6009704119521033	0.22439896518840544	-0.21331988354991083	-1.4557786806603832	-0.6131066488275896	0.5479415738499476	-0.04199280223730192	-0.016164128431647006	-0.1005702261116735	-0.2030990253939346	-0.44472301411707027
-0.1478734302632762	-0.35550275104993984	0.007240569453403567	1.3801466744820288	0.25450458614619065	-1.6375237783285204	-0.8114556378653607	-0.292221651441238	1.7364784241325375	0.2784178969286263	0.03465798539570649	-1.2201772659347487	0.6502881984299462	-0.5244812589214389	0.5614802239003309	0.20122669053505282	1.176772856501643	-0.22789281361480787	0.2514161321586589	-0.09763940791040618	-0.7875881916366152	-0.07970484201283282	0.6349704536827753	-0.6725563314258094	-0.2059103096816474	0.0011467240753250396	1.631712815211554	-0.7183278566929475	-0.5857703357667823	-0.30797692788531594	0.4537413979914283	-1.2451407824274008	0.7085219996763052	0.34311227352655277	1.7841260510848973	0.6109390286826699	-0.42936544513906627	-0.690899400181672	-0.1539284903715799	0.6722251596803404	0.3637343089416776	-0.21047499575712605	-1.3915749964559971	-0.579214400862361	0.5853432889421695	-0.021525813730217686	-0.09100651599343725	-0.15359573246270783	-0.32702279180239674	-0.426909468289864
-0.07772836405483874	-0.3033576306205339	-0.030235625728336518	1.2790457750555002	0.24484234258194376	-1.5958999999793841	-0.8299025883874285	-0.297939669672732	1.7156876870499491	0.32538248620966637	0.008832832544479623	-1.2367181361331347	0.6804882408701699	-0.4727234246443864	0.6223406169080279	0.2027979823361409	1.0515018500415647	-0.19689652922346704	0.28690595008253295	-0.03282143934285854	-0.7725639588296822	-0.04893213097807871	0.7025019092982786	-0.6784202837987066	-0.21402454321647618	-0.0013148621469934315	1.7053404728151214	-0.6737408908511079	-0.6179968513358374	-0.4419864092356467	0.4444321825680186	-1.20577527494852	0.7133734508805846	0.36166599916364467	1.9140722093189626	0.5281222039704904	-0.4363469787169595	-0.6657533516402474	-0.11448100249455373	0.7732674711963231	0.43218441340686053	-0.24709875331620895	-1.3726523063666007	-0.538888986791324	0.5474651110349307	-0.05830613370558864	-0.10477376101621942	-0.17587640650228803	-0.40890949505484525	-0.4376842401976204
0.00805150194923705	-0.2559325373192815	-0.030975607426546183	1.1069808064377116	0.21248980584493987	-1.609387182045197	-0.8288789913945322	-0.27856711450683147	1.6764078822486124	0.3930018501114814	-0.06431343362138012	-1.248207889357716	0.6888008654747653	-0.4679247277118814	0.6271133181407775	0.25783864838877874	0.987503840285008	-0.10414802316271402	0.32903800924295856	-0.030305759173369966	-0.6685224761156838	0.02092552606752946	0.7133661425589951	-0.7060093899638449	-0.20559170392624299	-0.04602972965336166	1.68233948618096	-0.6528696916785743	-0.6566104140863331	-0.5066615056834979	0.4936268989332591	-1.1461300192935169	0.7078634494685904	0.3617106749571347	2.0494491676885347	0.3721750589884609	-0.3958049089014366	-0.6930193473016988	-0.07849284859540091	0.8775316823536805	0.47569112683801923	-0.3025352583893978	-1.3417705400158009	-0.47620251167073635	0.5389021742767343	-0.1174226072104306	-0.16799725172180896	-0.19600641150725776	-0.5374412540339479	-0.4384268590932299
0.0898761238584348	-0.23455708492962382	-0.07262143067792588	0.8834576247650183	0.14267428148747538	-1.5622394346204533	-0.8374585613092508	-0.29674687356866636	1.6460524542898756	0.5177884599918616	-0.12964075646833564	-1.336956819937053	0.7099445432319744	-0.4451174169638983	0.5558955090056527	0.3170499393711079	0.817603624853243	-0.11664276400581212	0.32857314271591603	0.0075290603898670915	-0.5324875661415829	0.07068647701644634	0.7525678462849379	-0.7522106814684385	-0.2585908556689841	-0.0636530580980395	1.6753537035453738	-0.5982455733747882	-0.6370735332208997	-0.5488589298829678	0.5494995696873454	-1.1118086979737327	0.7177121239946804	0.402377236459657	2.2158116442915734	0.2662985522386276	-0.3783194622831793	-0.773205875609975	-0.026806353561694463	0.9782795206731226	0.5715167222820683	-0.25833658884104205	-1.3061735325059822	-0.43067598508679295	0.5780635226747695	-0.1744819942231919	-0.17601433615861892	-0.24307056244811348	-0.6289495687442461	-0.3835962710658813
0.11729722307825494	-0.1478902868138996	-0.07261513490268852	0.8165980105925034	0.16550147661539133	-1.532736356252466	-0.8294531654863878	-0.31212953515581676	1.5802973947797272	0.632157285806952	-0.2722431715253141	-1.3058986565938961	0.6666851721541084	-0.44774795114327154	0.551674379717308	0.340665943224446	0.6842774915059058	-0.11813459269190196	0.3826048864785289	-0.003410036203329475	-0.4173998250942749	0.14095984328212588	0.7708521556557923	-0.7968640236262188	-0.21366298320687088	-0.06563838832797039	1.6485333555859285	-0.5889879397055889	-0.6469033000372445	-0.5519282603725573	0.6068115695609763	-1.0689002438757567	0.7489418260269305	0.40713166068276374	2.3104631420804265	0.18817473558394487	-0.3660715312185078	-0.858378177857268	0.04621521576905341	1.043420489167364	0.5421745850205606	-0.2361015264420958	-1.2780276470686425	-0.4018373854024846	0.5477069923807317	-0.2591391125907235	-0.21153255742929328	-0.3133470726956791	-0.7747406835320433	-0.30778482108321015
0.1547638976991022	-0.10363683737316638	-0.07081855788200477	0.7161184039767339	0.10792953875413003	-1.5076263904698926	-0.7722684527715715	-0.2989031526472218	1.588838556652585	0.7067032612513884	-0.3570912734606771	-1.3462736805295974	0.6645625524440538	-0.48825307867285384	0.5147662987738356	0.3296637486861195	0.5307929622094281	-0.16983379723416608	0.41911265284839816	-0.025344938633278302	-0.22127358415463458	0.11527043082857262	0.7610559582440393	-0.7826932540167466	-0.25282014707709305	-0.05470490171045913	1.6357285072107373	-0.5512473188346894	-0.5685138529873085	-0.6142789483634977	0.612148802495159	-0.9590665482208536	0.7651896628983035	0.45324759151607114	2.416036467934108	0.15276119129632024	-0.34485437338625224	-0.9069557051006025	0.188939357403943	1.0387316568342466	0.5844992058960521	-0.24816443726097134	-1.2299459756688005	-0.4526389692632281	0.5221001144687318	-0.24925994008464564	-0.1985772518034639	-0.3188338193586362	-0.7985943851053843	-0.31513453591665236
0.15296258628601336	-0.0390201952612043	-0.1843394148093785	0.6465819609205877	0.06355076601129558	-1.4787858947400525	-0.7684964747433882	-0.2633277712057323	1.5526078147914109	0.843655201354028	-0.43812425689154744	-1.327932908477669	0.6392797958630249	-0.4446116591060817	0.42568912905453393	0.30708087272433315	0.3667101003711496	-0.15071842546868872	0.40890708154512484	-0.052364766376106854	-0.08870573061666778	0.1743901256119411	0.6767683246328703	-0.8008534259375584	-0.22507162842699913	-0.07624850840370072	1.688418301258673	-0.574741219622986	-0.5016111993067027	-0.6463065663397284	0.6595387415022795	-0.8917256683921343	0.7464041633609058	0.47468080344300106	2.4342351692691535	0.09910872338661056	-0.3118893193355922	-0.9599127734185615	0.31054607910633014	1.0668682823384832	0.616004305283975	-0.25202958602202347	-1.1422942964989673	-0.4850703261396183	0.461671619407126	-0.21893195781609562	-0.32129335572354323	-0.3410578712343206	-0.8655159512362017	-0.2556129167375722
0.15232260261689123	0.0354725760068401	-0.22418473758594165	0.6308412174494838	0.06812683445197565	-1.4451770572394578	-0.7173465787582503	-0.24319051628311375	1.564267479065503	0.9585956798652511	-0.49328168211700757	-1.3266095794264035	0.6175729564554956	-0.47281784575669317	0.2690064113769327	0.3128945545698207	0.25348206989765726	-0.18713834818341138	0.3914565659283987	-0.04335084077354271	0.04722980999933862	0.1935561072482459	0.5033645358407426	-0.8146656595018514	-0.2124026473962526	-0.05792478406799208	1.735156167969608	-0.5720540234531486	-0.48854475729892466	-0.6581850494455667	0.6819402001307238	-0.8669189053817563	0.7569536809024886	0.43036320469706685	2.478481739613911	0.02215285675192616	-0.2704240837951446	-1.001583232731171	0.4728628701446619	1.0787759889732051	0.5478651927765015	-0.20398892208653807	-1.1612566014315377	-0.5486942949788374	0.4286923329218705	-0.21585705517501946	-0.33465987574157696	-0.3331132213161953	-0.8686044595603528	-0.2635264235816301
0.11878451186649497	0.021991901824808556	-0.24991091758268463	0.6175872967867791	0.10736098782850267	-1.414190895338153	-0.6666172140614608	-0.172292162398313	1.5700162444173893	1.090738870548789	-0.4839680277369792	-1.3399821468793995	0.5420066418179286	-0.42076412853161554	0.21166935993763994	0.30079261988850386	0.24409376292381407	-0.19255437569870856	0.3696533762694256	-0.02805361190564728	0.28318438618539055	0.2521092302246712	0.39635370596595365	-0.8804591441804765	-0.24818745034698536	-0.0661853935662027	1.686130591416187	-0.5530602042160235	-0.46621780886675523	-0.6518971627915724	0.6393380081486101	-0.8378180317864228	0.7123474721489382	0.48189620689045637	2.4963519257099587	-0.07465533920909076	-0.27734305502779355	-1.0094553386292922	0.5421413257283485	1.1223914877816032	0.5552213748319462	-0.18907571819765573	-1.1403774294362434	-0.485321108899071	0.36731639686219486	-0.2611830526196659	-0.39710350329301003	-0.26665475537643046	-0.7967044132597845	-0.24549007546490625
0.05643868706746744	0.07763819286120843	-0.29993057811559254	0.6522511437303795	0.10184184821279696	-1.3995249112586499	-0.6078285349875562	-0.08305561140588139	1.563437883011901	1.0763251392719977	-0.5352503844754508	-1.3763939533527012	0.546169906733194	-0.39864481255997297	0.07891023675251918	0.2720726620350882	0.14600829635249823	-0.20618274089088545	0.4261677911276366	-0.008638077352530825	0.47036538480283996	0.3145245546839689	0.24950037854823565	-0.9093149905196312	-0.28477150999663625	-0.013048814229637223	1.7406074256217123	-0.498440354782543	-0.45849646943771605	-0.6506582377373876	0.6803715248407045	-0.891683348480069	0.7366846764874425	0.4738406882863573	2.450757399979784	-0.05710364725232041	-0.26999926956524917	-1.0419026667686095	0.6819076582581001	1.1941183312288133	0.45886067451916857	-0.18982396189187462	-1.1181100489249212	-0.5143900771442091	0.3723026015504668	-0.25430654420522936	-0.37186117243621786	-0.2074419269452084	-0.8022082157396595	-0.2463991686411441
0.0342467715667739	0.08919502340092467	-0.2747331519956842	0.6255721698101911	0.15388184204742714	-1.375148783913124	-0.5668095252781458	-0.026235515558658818	1.5811644145927222	1.0654613883666872	-0.5071051379491245	-1.3788343706374504	0.5427546576941008	-0.39502814094625405	-0.025776872561756738	0.2740435751749218	0.09408682937265321	-0.2727871284679567	0.44576979040613074	0.01220745199891506	0.6391931712298629	0.3056600933779837	0.19640333816424135	-0.9532958939950207	-0.32701493527032066	0.019082460959304902	1.7245501021525893	-0.48686214014033247	-0.4177040941315167	-0.6293852155236254	0.6824487622433753	-0.888704165614311	0.6984495814212333	0.5197432922057507	2.408388059572166	0.00893898330780657	-0.30828453532338485	-1.1040368934848115	0.8076065926004773	1.2032667920267532	0.3911582824751015	-0.21875628449940407	-1.1407738849597897	-0.5393794662662541	0.3639512056208277	-0.2925596700391335	-0.39412679755781116	-0.18156924014740022	-0.721417209854786	-0.24866059941412608
-0.05348766934299626	0.052167615934454535	-0.25524280050704745	0.6090143361087762	0.1638004369344991	-1.3837928749493025	-0.5181219853293936	0.009213158037065844	1.5740214519617046	1.0432365012776625	-0.5674141320739339	-1.4138437989852375	0.5250827026704072	-0.3820356661044336	-0.10119529301931669	0.25621038598359636	0.05836172006987992	-0.2759321570318363	0.4264728776281845	0.024374344902646967	0.7935685163256125	0.28036492353135023	0.04146168734168636	-0.9771268979102636	-0.28597137645404574	0.01003644484365329	1.7061429356902333	-0.4772692155523598	-0.3520823844025199	-0.5726091928161445	0.6392879948579737	-0.9269360089098011	0.7162466760520374	0.5287248348893868	2.4103409001595506	0.06568685880340541	-0.3290157348370534	-1.0878452207792315	0.8816286243186674	1.1922752024987615	0.30812317308547826	-0.27892996986921165	-1.1357741232410752	-0.6282634541245179	0.3698495836973819	-0.24180811385751033	-0.4235521137069642	-0.1459923844337495	-0.679367018946693	-0.22283669215265758
-0.12455477191408977	0.0660866265395363	-0.321669890010822	0.5911520048159957	0.17388450690740934	-1.3640057173445455	-0.466644762516456	0.04309490375281478	1.5499961555593003	1.0055271211075385	-0.5835341084747454	-1.4791514101026872	0.5301865364925145	-0.3450555702577748	-0.1681347777727016	0.20309600607947215	-0.06311827345676495	-0.31108504565287165	0.37211287867461174	0.12132614110345415	0.8065938084885647	0.21690677118742946	-0.051261130464735995	-0.96661011568524	-0.29362519297609124	0.026523035324963383	1.6603555927580582	-0.42557642664993367	-0.2296683749265643	-0.5310462544469727	0.5543151330930989	-0.960823687179883	0.6494255873228157	0.5583479081594274	2.350147000772414	0.1607088367874293	-0.3559420115318376	-1.0761235431620029	0.99313206291844	1.2145966702622455	0.24884037833118441	-0.32959894014216196	-1.1374942980010636	-0.6792952647808237	0.3716716484521383	-0.24503383605871912	-0.42947208075359705	-0.12952105593778127	-0.577876913345041	-0.22648745850048443
-0.21846948116852621	0.09039156875968765	-0.3031047437527454	0.623908956569046	0.21450930701178797	-1.3720109211844589	-0.37982772814319055	0.0662943843315918	1.5409430669430655	0.9445800764073328	-0.5934513113025569	-1.4686630442109334	0.5196997101855794	-0.21522920613552618	-0.1511962392408508	0.22279100813326186	-0.12800275162531224	-0.3646030347844649	0.36895723849202827	0.18903683775236466	0.8623540190353488	0.14899671619539787	-0.17940794812401525	-0.8841529883860193	-0.28810770200188757	0.044921028712821956	1.6879659265501759	-0.39412246724046945	-0.24585534896946798	-0.589041341103322	0.49670857460576806	-0.9629971822860958	0.5995198588317202	0.5707101863959216	2.2754932163417005	0.20247034181885462	-0.38366243236921377	-0.9776404637272798	1.0744803622206593	1.2870552201718768	0.17186137566920895	-0.426047630026244	-1.1902838403565439	-0.759183565898285	0.34315619111724815	-0.21737775703799006	-0.40613925927167205	-0.02523121371321132	-0.5732021602430397	-0.19812694592629201
-0.29956935911269206	0.06126942042593856	-0.3453963858031299	0.5938245092061215	0.17735444087695265	-1.3770650757420984	-0.3922762173787809	0.12696411427054172	1.4980895094419797	0.8508250375917317	-0.5939086032507511	-1.508297338697314	0.5141312475705149	-0.15954462168276637	-0.1710364679303808	0.1953252361143546	-0.21908917372904674	-0.43301802257463573	0.33083121997624115	0.347109242877104	0.8722756953069112	0.11389729002096072	-0.2603680692856028	-0.8056215577974213	-0.28925780538644685	0.07701900812884489	1.6888079378689085	-0.3947507180370703	-0.29008230689688447	-0.6111610408686701	0.4275201321445917	-0.9741582920086689	0.5521153916941146	0.5919172205483376	2.217397251772507	0.25356467930197246	-0.44315962431603284	-0.8855570510675246	1.1134933398718867	1.36903003255305	0.12505591586952475	-0.512778631192923	-1.175874478562704	-0.8152140199114492	0.33415050322986056	-0.2062997402455379	-0.41971207057629234	0.07172333039609782	-0.5010142280998107	-0.21129540058895319
-0.3965191110064054	0.05309667440163209	-0.4611826268985856	0.6187770540479318	0.152908303390516	-1.3680415880192585	-0.3374802942760658	0.1807634040851363	1.4224542529685436	0.7497621683181418	-0.5746702560906838	-1.5091230944403595	0.5038900131372923	-0.08411720609494212	-0.19036732295514663	0.14737850094804178	-0.26642750238723456	-0.42826203963291143	0.25797214703576465	0.44979429348877453	0.8370640467898964	0.1094082221521105	-0.30231199860140684	-0.7864330357324334	-0.3160903031413983	0.08290607212621989	1.6616123964210825	-0.3737866420916754	-0.355751185877102	-0.6106863393095634	0.387691991951545	-0.9771598679551194	0.46409028945692343	0.56812077740523	2.1945641390301467	0.27807475401536863	-0.5070038746664561	-0.8664952163297819	1.1371250184858928	1.3446000568092025	0.03279064006561093	-0.643792786883054	-1.2469358299214783	-0.8438521635065179	0.25983166556313037	-0.22731611096080293	-0.3916872700763212	0.0530518769442417	-0.4629884663165621	-0.25371777259614586
-0.47794492872055966	0.027524471460473036	-0.5246215042425122	0.6063242512400255	0.13700832965336185	-1.3665829625574553	-0.21796690306481561	0.2230295212081524	1.3667344935169727	0.578079702751485	-0.5679143191809692	-1.5033187329044004	0.4870974511329216	-0.07169274122376461	-0.1661948344180728	0.16413884792090744	-0.3239525889673715	-0.43383215843652423	0.19922738364911483	0.5633357482528781	0.8281332757334466	0.015603319677352716	-0.26681401662160137	-0.724762474331616	-0.3539130559498377	0.06859796836522333	1.5982130149130795	-0.34134317008289716	-0.46035236969086	-0.5571751490175085	0.31262990996543294	-0.9623708939020746	0.36717661917949923	0.588147753032358	2.1174569193621444	0.3327719540995335	-0.5803147489386337	-0.8546322051873261	1.102816339941003	1.3420546507788547	-0.005872453270900542	-0.768249748197013	-1.4055149684219939	-0.86692176736655	0.30122637424902876	-0.23594766476007445	-0.33486215369731315	0.08499149589532456	-0.4277016447709097	-0.2779982359031782
-0.5181293045674231	-0.02922693477942092	-0.6676955513229791	0.5133283001578538	0.13484715557276422	-1.3791736503814884	-0.14866188348009202	0.3243255228804272	1.2576891217646113	0.4025809800124822	-0.5504490663875399	-1.4571005519697842	0.5333776910898115	0.01807570935590709	-0.15401077605343355	0.163148924304368	-0.38973396159635776	-0.4067448622883777	0.06794164344871857	0.6791251310397646	0.7948987786050031	0.0059820478791338064	-0.12892857186256618	-0.7057617780232808	-0.3817969292189376	0.020873153874192637	1.5115415798730951	-0.3236310964612122	-0.5934264900877324	-0.5667873270377813	0.231563846232699	-0.9470573381975875	0.2931747020643292	0.6718808333838174	2.086813747902145	0.3392599076449546	-0.6678868423568399	-0.8594093034312419	1.0600411933508307	1.2744022168636484	0.04305920284381612	-0.9202510905702319	-1.449416813229278	-0.8912553503578847	0.32419246021789255	-0.26042067686486464	-0.2777882260075024	0.09564604718866757	-0.4076865373192445	-0.26699607435551864
-0.5279511985935285	-0.05434029555287432	-0.7739660748707445	0.4540629638013144	0.12921049602117515	-1.3953720193038177	-0.093097648022155	0.3574204119060005	1.1822720263394308	0.23917904604760548	-0.5045394042056147	-1.4412662695491274	0.5613415611866321	0.036179381637788055	-0.18377716455982573	0.17995038766987023	-0.5100702684669699	-0.4209753085809633	0.029281860551189632	0.7830492460300894	0.696042503354698	-0.06880949002899564	-0.08421241686505766	-0.6472021180142626	-0.36794356592353805	-0.017907696102138528	1.461835311337564	-0.32607300565079733	-0.658863718459528	-0.5686882350442783	0.20089488159115362	-0.998526398420255	0.26437605597059377	0.5943295688574775	1.9919484544815624	0.33709364623736426	-0.6872558528406623	-0.8752048129267489	1.1524869253006258	1.1918091127312385	0.019409349315686542	-1.1163514143651516	-1.4869511094070234	-0.9343312941626063	0.38067408186523827	-0.16924079862670072	-0.18825651545771613	0.06704117878396451	-0.44961225712765396	-0.3547618104031956
-0.5512799320893723	-0.1626151883874461	-0.8514541115219236	0.43501825296369107	0.16961025421848275	-1.4006992568961603	-0.012847958459616582	0.4050784754123488	1.089730413502234	0.12607823427802714	-0.407971854991455	-1.4234350569432435	0.5155784558715624	0.02943346364670706	-0.16902515136576707	0.2005198874639637	-0.5090083245737143	-0.4187849400746145	-0.08177645989047341	0.9337987291099005	0.6570300886604875	-0.0951869349553596	0.02976613117389403	-0.6246122394767506	-0.3761541724166716	-0.06949897795180153	1.3524078681997684	-0.3324382374008269	-0.7717066800121541	-0.5283386025201817	0.12141673843125891	-0.9717882032534959	0.24258721265059852	0.5589073147936229	1.9743820146183997	0.330572747282709	-0.7111481739046646	-0.85851953926168	1.157318647900984	1.1436496786603914	0.04029836973864672	-1.2047248479952748	-1.4909697128006174	-0.9024695501338581	0.4135973680539239	-0.19505829341245567	-0.13456666178657412	0.08399813670561382	-0.40655762643572774	-0.35431346338643027
-0.5781507719357428	-0.20780067998572876	-0.9572912028796768	0.42587607811154776	0.15197340599013434	-1.4327778472278951	0.05719630485979792	0.4612510931997383	1.0396552602109435	0.03297262691871677	-0.3760403667629422	-1.415810684578713	0.5145151087943368	0.006835112336267474	-0.13955849698698447	0.17387305225510263	-0.5564126424897646	-0.4173665722317734	-0.15740158566294468	1.029264600063954	0.6007223901288106	-0.0953911773949131	0.15387827584758856	-0.5508104831291378	-0.40079858586270645	-0.19293004187915383	1.2778410295832987	-0.3068228234456007	-0.9235203429316595	-0.5789685023429173	0.0839897981358478	-0.9491094776270964	0.23290337766671562	0.4226606905612383	1.940813623536215	0.3212741070275274	-0.7009926616843014	-0.8505488804467667	1.1323716425384174	1.108327909954	0.0420321759484718	-1.298308171156527	-1.46335878129203	-0.9397609039348028	0.43510669428205473	-0.20464598069165776	-0.037039529665370455	0.056228474709088205	-0.43059581385526907	-0.33241983505039385
-0.6076771743682702	-0.20033153376157772	-1.0970691835154927	0.457867388068337	0.17553808256643819	-1.4478938020482894	0.10485274465006963	0.5279570145474386	0.9332980284429089	-0.0982312412357383	-0.28233914129400595	-1.3774629682582007	0.4666628913366469	-0.03328099742943184	-0.19100666479436307	0.12069348172897512	-0.605442915376057	-0.4821915749390483	-0.1628723550832572	1.1995351609652976	0.5517344495831187	-0.05602395459488113	0.27864594289014677	-0.4650886259941158	-0.4281705064054543	-0.22573725657032884	1.1817531832154526	-0.29010646959140274	-1.0408696843771699	-0.5705596809602972	0.1609429725524593	-0.8621336638227748	0.24077819768174305	0.3715592302530864	1.8385392685706765	0.3017103535428291	-0.680475791222035	-0.9005002938964634	1.1659987414988067	1.0793835538157937	0.02508970492134892	-1.3544724461738387	-1.457433444865362	-0.9796805858082415	0.4710061388576783	-0.23297467326303703	0.047255924273615926	0.011350101493529696	-0.456956067168075	-0.3020757920598593
-0.6122833229317424	-0.2919567691692183	-1.2229086827478697	0.43915797759530345	0.224870653872227	-1.4649489738065802	0.13435985293057146	0.5574503903529808	0.8932032293438033	-0.1910133593113988	-0.21071517755382976	-1.3353212926096365	0.3851591980169927	-0.06407331206128905	-0.21570016310863882	0.04151078719417452	-0.5900594080371736	-0.5403589956991866	-0.1649686601194868	1.25219519872319	0.560409679264027	-0.04215524963882132	0.39120991193774934	-0.44391652528835357	-0.3868354244969197	-0.22454031738907623	1.129757188345727	-0.35859426339903266	-1.1783473404423663	-0.6468904977598166	0.1943094236926309	-0.7717401610761624	0.23956289175376416	0.33834934776274517	1.7299686843959712	0.23723048267654034	-0.7535784336205251	-0.9350091901437105	1.1092502801108441	1.0241395552786594	0.044402461013726344	-1.3210310811921746	-1.4809950637996023	-1.006594721976686	0.4848785494391489	-0.20168028451391531	0.11285106548246246	-0.06499627523299348	-0.49493407789006316	-0.3047411091167107
-0.6455052459002509	-0.3320443597062138	-1.3243972182788697	0.4798919900329944	0.2776203541077115	-1.454756987273403	0.1521871875152244	0.5868316069676227	0.762460621874532	-0.26888318599246547	-0.16949301087982532	-1.3142713562323052	0.30876633850967206	-0.08934185256414942	-0.20943810012779357	-0.06537563925918763	-0.5803634372738997	-0.5349821252399753	-0.1722398954785611	1.3284044675094815	0.5119409394965418	0.005888452528415846	0.5557678817933068	-0.46057204187067013	-0.37412969932415363	-0.28278012605790703	1.0443689730101409	-0.3930382780202747	-1.251590380616547	-0.6618544788173055	0.1895878740343305	-0.6886091489135173	0.2645137374422391	0.33784954389304334	1.6083936680496458	0.18227431605947472	-0.7988658838323784	-1.0029256712175487	1.0707981991621907	0.9863942454871285	0.01745795291784704	-1.364676946538059	-1.4010194514512784	-0.9940964124013247	0.4918978281033799	-0.1710954325641248	0.15876385926535289	-0.16379208658914718	-0.4454970251910783	-0.3746573318508326
-0.6656714949272521	-0.3984681774656461	-1.3920555241869972	0.48949323486160934	0.3833873930774372	-1.4550689721226402	0.1810348432609606	0.6291548345787985	0.7169360138515015	-0.3861268877369191	-0.1301896485079669	-1.3117327714881801	0.23287637677741566	-0.1553095775365379	-0.2513455401293933	-0.0983631482590267	-0.5544559783486103	-0.5398590538493008	-0.1513498984876896	1.2965689356011452	0.4876454138084682	-0.004009295945235483	0.6557070655839495	-0.47512399885702444	-0.340137376579486	-0.3836138854191661	0.948450133853554	-0.4155042579139959	-1.2949080272643705	-0.656001235726037	0.2214733557759006	-0.5886798526403376	0.2433117155772468	0.2730552813786229	1.4768431300352767	0.12424507068319154	-0.7928241069301619	-1.0625931616391928	1.0691209533950061	0.914867553863969	0.08268059290178635	-1.3838817385242796	-1.3465468924445223	-1.0318618292591424	0.4988937808742261	-0.11397725123320435	0.2519626748709253	-0.23652959661647044	-0.40411735013747574	-0.4416139972288439
-0.6647288668298761	-0.4655746046684488	-1.4380112344311358	0.5238752400035598	0.453875587515664	-1.4528788192226727	0.16693587393992612	0.6357322204609431	0.6865500844472476	-0.514315810558113	-0.12463088936789504	-1.290942270606415	0.13534794102441833	-0.20261565568635476	-0.20200055226724975	-0.11571539629936614	-0.554622286536057	-0.5779813709404445	-0.15102966844696572	1.3421840639875235	0.43646313523550917	-0.004732532746238233	0.7150480617353222	-0.47021282447230905	-0.273804573973087	-0.41718598021981	0.9179099888468963	-0.4650710340294409	-1.3488819833220291	-0.6645998382402261	0.23482381366686128	-0.5614543011346644	0.21252199170151495	0.26639268831585206	1.275424309934808	0.08863833733683603	-0.7553342842785641	-1.0573216260602565	0.9683157476542152	0.9279251906922745	0.06867017645870897	-1.3915882082790358	-1.2659644666844811	-0.9982685642445549	0.5640133348146981	-0.049144210193524065	0.2601945181143392	-0.2815408254822137	-0.42736875165812627	-0.38113077467037293
-0.6861532238676039	-0.5249557348784861	-1.4132813380549551	0.5473760806258089	0.5292356498272158	-1.4202474186997427	0.1226599200087118	0.64199898336596	0.6543394980019155	-0.6062991476403108	-0.15861887556086463	-1.2862612380203284	0.05846897898085359	-0.25152910610233115	-0.13932612596936927	-0.1466818764611298	-0.555691719383626	-0.6268842322306555	-0.12506258976847817	1.327700590088361	0.36418468075963983	0.007149937132897269	0.8200496049157179	-0.4516353296981441	-0.22438370295659663	-0.4193658338551936	0.838098809833688	-0.4785610680066855	-1.3603068591028302	-0.6888499120447424	0.24750679080930485	-0.5192660844676307	0.2492545359966761	0.27958689552683	1.170270362463611	0.04046246439689612	-0.7143137980881925	-1.0442876891737423	0.9084619640505078	0.8318301070952385	0.11737688922313338	-1.3857478153040828	-1.165566942042306	-0.9935286425021695	0.5336857836044382	-0.016152840845798107	0.32776988845230687	-0.35329260851566824	-0.36800811888532575	-0.3484404183039068
-0.7156361913022268	-0.5713218081418242	-1.3677657116242325	0.5912613014998601	0.6042134566219486	-1.3845460872603204	0.04157221142091323	0.6016983382125829	0.672475852196439	-0.6834038519277156	-0.20384583871875867	-1.2688735422316626	-0.007273484227924641	-0.28074924200239987	-0.06685108605366737	-0.1673772361089722	-0.5052345400496052	-0.6739684302632608	-0.051028945220907715	1.2816633520954923	0.29559099879515394	-0.02889827664777911	0.8044731499887728	-0.38694684655914546	-0.21347327543209693	-0.46986651112510724	0.7782213319179248	-0.4873416265755326	-1.3854387887221364	-0.7590123446079111	0.23422299248652942	-0.4420261661653376	0.26095214151573154	0.2656151981097295	0.9817851351772727	-0.002289166045055177	-0.6383181774114708	-0.9991833507207597	0.8653155652865039	0.8506183993240626	0.11578223443741116	-1.4052593897949086	-1.1301439020414643	-0.9296031389374827	0.514426556812787	0.04194846664644668	0.3225465079446573	-0.40804624100323794	-0.3836510482136387	-0.34798617089081235
-0.7322918287843254	-0.5823018837309688	-1.3566378011515117	0.6343358645560524	0.6482207260450821	-1.2923823925889992	-0.0002756768256698294	0.5502654950409459	0.653393585442962	-0.7110222400422866	-0.3064411800273807	-1.257528910427854	-0.11778414212722672	-0.35976272461906184	-0.0041050363883353815	-0.21866719157005451	-0.3871297889877767	-0.6990666692939653	-0.07771048689294502	1.251904254612766	0.2382734729860128	-0.020581947878466882	0.807864789331511	-0.3624317317963115	-0.17775397801250387	-0.5168617460883578	0.7014203969322492	-0.55859207172002	-1.4094264507916185	-0.8136190670021858	0.25780903557184576	-0.3481059500463393	0.3439154023821141	0.36785995629264345	0.8902418869294774	0.013795775135037736	-0.6279630488946255	-0.9518952775738849	0.8163054302850072	0.8589512872518379	0.17342987916732783	-1.3602598741659384	-1.0686774806636712	-0.899052865404886	0.4656197894246878	-0.0029850426200951565	0.34683024560628894	-0.4198398709843348	-0.2955033243427373	-0.23054376822940142
-0.7318175452000655	-0.58559272317117	-1.3760244092134082	0.6167851793003167	0.6605757547670504	-1.210316318663122	-0.07369311951393427	0.4682271499761879	0.6158673541720863	-0.727409383095517	-0.43858600232484946	-1.236778528437155	-0.22222470697811586	-0.35818283969683706	-0.0026089431302420488	-0.25666273805793716	-0.35120535143923703	-0.7245628763763818	-0.07123866064057074	1.195232165799329	0.14287194771333173	-0.09586302089100172	0.7501877258760602	-0.3022337862886894	-0.12457205644640643	-0.5391844943716337	0.6236617166068867	-0.6154575776839085	-1.4444351893376504	-0.8224130607572778	0.2769828106262099	-0.26571504425283227	0.3095014265683527	0.4417668586647151	0.7579675724837883	-0.021552533212285042	-0.572653557659	-0.9132843914721331	0.7327856687219043	0.8527532291548763	0.12531561687805173	-1.3984943758478676	-1.1061185744778235	-0.8259236770978878	0.4239392056429859	0.05711732628972249	0.39350756371443707	-0.5044469495719393	-0.18240961990054205	-0.22779484837387182
-0.7194272067835995	-0.5825561435620553	-1.3506510010292527	0.6119890117662534	0.660321859084677	-1.1293394955442109	-0.15028313268782195	0.4169101820490777	0.5901270220585045	-0.764855004134629	-0.5459129691301948	-1.2253943720962208	-0.3063491919011617	-0.3667346251961863	0.03975914036708654	-0.2723316377261897	-0.3031684775349971	-0.7632605264380732	-0.07306797627972303	1.1601996071476892	0.11678484756020613	-0.1449317194346077	0.6461647829767054	-0.3305694696813007	-0.056550432028201	-0.5312399839834147	0.5600836235212808	-0.6504765052979068	-1.4311794854771316	-0.8088912173155618	0.277616686938995	-0.23385692707340086	0.3090716353965243	0.5534542137200849	0.6342843226275043	-0.03529464775640356	-0.586825360368372	-0.8626212224451543	0.6515410452187881	0.8612968347720429	0.08644441546011487	-1.4064973977071165	-1.153623220371279	-0.7612755959611677	0.3276829163041686	0.1113629384269716	0.40636694465210493	-0.5617388475004159	-0.021114627329592704	-0.18619589080198223
-0.6551762077407799	-0.6180681783989495	-1.3412972400184702	0.6189409827753856	0.6497124399177918	-1.0725859175655377	-0.18912103214811493	0.3356612200876148	0.5143976545646978	-0.7486384872894865	-0.6613271612460088	-1.1703805452959013	-0.41021637345779516	-0.33626490444312007	0.09044559132428971	-0.2449439683764571	-0.19029442412102526	-0.7595326313066578	-0.09771163417142928	1.1041836367057982	0.06286231128380529	-0.2114520291020175	0.5920526263627743	-0.35946187811393576	-0.08988124282308949	-0.5304415688908888	0.5267210202773775	-0.7075225729382272	-1.4164286053515096	-0.8888056142632774	0.21882676622970382	-0.2061027066580215	0.33407303921113723	0.5914721051058437	0.5196628788400002	-0.011451555119825874	-0.5687718689954079	-0.7902548848118031	0.6008786047148571	0.9337612928618257	0.03327138890930116	-1.3841912405023329	-1.1597021027017211	-0.6289633776066959	0.2778980173178652	0.17431859604375086	0.38228908782276855	-0.6407161494798038	0.022447528927724537	-0.1862356478386509
-0.6280515834066547	-0.5855711341758714	-1.2988357671499746	0.7105937005391827	0.5804590291999154	-0.9821470080232336	-0.18283125529513228	0.28226484186306433	0.4402152187160322	-0.7655444262456867	-0.8110948289804087	-1.1374539312779215	-0.4669547883233804	-0.3502771921920833	0.11471521170983116	-0.1928786379614449	-0.17696484832650455	-0.743607952953567	-0.14422163230318585	1.1319468237418502	0.037120753190405475	-0.2606913367644651	0.45462251783937413	-0.3883747032177456	-0.10528822592274298	-0.5669740486139394	0.47462205829982296	-0.7070002708876136	-1.4340350687181382	-0.8301116330950821	0.17576495772611345	-0.18879114164410943	0.39132631544530466	0.5737345010963028	0.46528089637456693	-0.00810031685994286	-0.49057397423764204	-0.7812145016921391	0.5573378801433115	0.9721629274413603	-0.0068340264527570836	-1.416568125877475	-1.1865184341582744	-0.5536202411061621	0.2887387748911173	0.25888370405771755	0.32043440137182827	-0.6269983981010995	0.09620589494185314	-0.12364623808980049
-0.5880047280817269	-0.5916674312477775	-1.3000371653029124	0.7478557314317476	0.5503604020511238	-0.9500397227886985	-0.20009245981079612	0.23076937946109655	0.39057043865776386	-0.747862829770556	-0.9102843675522454	-1.1205550618886329	-0.5317948331642712	-0.4416880231601884	0.06733492015724879	-0.16088806290678753	-0.11336518990884095	-0.7281734547617327	-0.16714579046652925	1.146451056696337	0.05333498288634124	-0.29276225040333337	0.3247666451740887	-0.3970026513295485	-0.1360784082141481	-0.537977109681051	0.4085698559194926	-0.731899091505892	-1.4456150563223604	-0.787348695945763	0.1464412382132699	-0.16228333816278723	0.3694914490240616	0.5781170650382992	0.45845103848313207	0.036959834677176465	-0.449714135425316	-0.6840714352547532	0.5627835169529136	0.9869650836572319	-0.06623602698974371	-1.4264396849925014	-1.2478067422876893	-0.5001921721214111	0.25635365686854183	0.29952263751580127	0.2972481424760474	-0.6493257264444726	0.11077876088500041	-0.12207405671212072
-0.532205204559705	-0.611551380530831	-1.2766997484202842	0.835117382393619	0.4658376962251392	-0.9117392494219481	-0.14769745135709467	0.1942310571107683	0.31306108467961247	-0.7011798725511287	-0.9803289230417788	-1.1004112180954708	-0.5866495281554788	-0.4930395731714753	0.06233938926640389	-0.18304395116318267	-0.09290801138349042	-0.7733381408145366	-0.24529686801125467	1.2182976182823615	0.06443385544761522	-0.3580164541814856	0.22579376298430115	-0.4172533735669151	-0.16132456861730302	-0.5204557644915717	0.40584734005251466	-0.7134973415051574	-1.4485087818150266	-0.8080278748415439	0.01811800811624482	-0.14777137138094526	0.4860750159774819	0.6096746790061021	0.45998111124509	0.11916354230100516	-0.436356279431374	-0.7016546556300018	0.4887159861030833	0.9813386245307802	-0.240278734555016	-1.449183547923568	-1.349081628224034	-0.436064794814801	0.20747391664666165	0.33658732605963404	0.24897467404170065	-0.6796673912545591	0.10620151090237062	-0.06319859076597717
-0.45539041076593073	-0.6605176354287553	-1.2637346212415046	0.8955364240780094	0.4189818944026892	-0.8814380964771201	-0.10978424084325314	0.11974116982174834	0.2353222019158875	-0.5813160593500438	-1.0218211632229466	-1.07650877903379	-0.5831780541525802	-0.5349756185885871	0.013288146913741111	-0.2041259114153325	-0.07956724665892707	-0.7556416883997334	-0.259978951839237	1.1721661050891967	0.09917089350931874	-0.371651308367245	0.17681156777704016	-0.4514582810997566	-0.18188426610171052	-0.5248583701136277	0.3599969817544705	-0.7326554314866305	-1.4561524890478519	-0.7907561751225958	-0.016249270783741415	-0.13417620094310012	0.552575059932882	0.5856098394636325	0.4610410943436243	0.16736496808319692	-0.41703401839494064	-0.6260313085838762	0.5193063096876444	0.9757088132453771	-0.26154506128623545	-1.4201991409245855	-1.352788226341158	-0.3902870885286551	0.19630758198452997	0.3688934430882392	0.2714832272959148	-0.7094199791251529	0.17448516468632408	-0.10506348667975203
-0.3958167404974355	-0.7231897761185689	-1.2751014153250864	0.9697271956274408	0.3760111902796931	-0.9034244198774907	-0.08871008098487633	0.09805370393662079	0.15017025648658855	-0.5050627348237877	-1.062324193267486	-1.014474219600421	-0.5774473007319396	-0.5868082666482917	-0.06182906753010793	-0.22060757445693543	-0.07591393385317288	-0.7274682416967037	-0.3056030540448211	1.2233065006633441	0.16057189755502302	-0.4811784294109823	0.12653046361581086	-0.5058511880120014	-0.21776381728574842	-0.5120563789408548	0.3108472145179965	-0.7590182438699298	-1.4251860663328308	-0.8101514088006084	-0.07924252759748404	-0.13515193254083593	0.5597746420597375	0.5439894760499738	0.4291251870588808	0.26587060824839276	-0.3653547377280681	-0.7047328521360273	0.49417665966274127	1.0414699311456075	-0.3728769660813652	-1.3978559470814242	-1.3568266371563378	-0.40535404299859623	0.16154059073199462	0.43369210679678893	0.21162409360098108	-0.7287984723579517	0.14056250758599673	-0.08881605562554931
-0.35055968875246574	-0.7447683189996599	-1.28207754488232	1.043620859261212	0.3101388105768784	-0.9202147511637626	-0.029760093684696082	0.09794307414523447	0.05693555778865293	-0.42996678082316536	-1.0976922537662621	-1.0035611184760067	-0.5835581026913693	-0.6153762154839775	-0.13232508393591483	-0.28219706128320726	-0.06941150623111172	-0.6854684936405222	-0.37509666894348476	1.2886530979136226	0.19425523922660187	-0.537814281098674	0.07400494534351619	-0.5949567516104679	-0.24188804872634032	-0.4938629443932589	0.26582034102112007	-0.7723661936909278	-1.412873747496723	-0.7867061015114135	-0.13667387098346134	-0.08539517880127154	0.5818752044198808	0.45165380886318945	0.43071993299943767	0.41668494410975654	-0.3488740663655201	-0.7783443535995703	0.46452548482099126	1.033563026219252	-0.41547336708205973	-1.3340934891520537	-1.3470256485724903	-0.4331651280189641	0.1793471291172774	0.4650381583172486	0.17561100127266008	-0.7130872964122911	0.1896994107570603	-0.09929732021285886
-0.28486836745056804	-0.8426958876522186	-1.294662033139962	1.1008882698388964	0.24160622680304317	-0.9633301907037384	0.02945059174287541	0.10853970162122281	0.006434725458435711	-0.3344822027348472	-1.157405088179946	-0.9748669979360866	-0.5571655337849561	-0.6035680140826645	-0.24041068350140432	-0.2621562163497689	-0.09474443902811316	-0.6875163525230321	-0.3921687364448718	1.3017310383216856	0.23774858841229302	-0.6206397104460285	0.15914737795173256	-0.6393017360094386	-0.27973698026855076	-0.4338669915879406	0.2895895605836572	-0.7414985693866603	-1.4331946677732113	-0.7641636847957359	-0.2597898746046026	-0.029173192990777613	0.5684699669029196	0.39020992864193166	0.36534474862260563	0.46168275628307354	-0.2767317294570787	-0.8320358572113047	0.4248320942296634	1.0512401960589994	-0.472467229621909	-1.323200055514513	-1.3480593195967019	-0.4541561695165961	0.2223243939961713	0.45894150464710826	0.15121484474114466	-0.7201140479703826	0.12993582724302769	-0.16213296762819218
-0.2269039727187132	-0.9312146262731844	-1.254008770789873	1.1328638573280891	0.1660638858088496	-1.0098215181540233	0.04569831723034522	0.12717255012878428	-0.04802436165900748	-0.2289255837386694	-1.1764437370191216	-0.907917602925392	-0.49450235561730277	-0.5956906766880461	-0.3154763187606314	-0.2887657935639282	-0.10235530181922672	-0.6459074029167453	-0.40016876979868077	1.313040756775234	0.25733997621791244	-0.5969710493651184	0.2519501914781731	-0.7464413922357431	-0.33149781920720056	-0.43049253391788217	0.2860323305773121	-0.7241804548067302	-1.4091675920436804	-0.8188667764567482	-0.3613800736437519	0.029267537232727715	0.6106446218072117	0.3145044313837001	0.34842530127180615	0.5146982279796437	-0.21208083972616953	-0.917485306430543	0.4706583529590812	1.0557794382989145	-0.506733298005063	-1.3189084674171745	-1.240106323085842	-0.4292314253568511	0.20291203835467342	0.4932252487410982	0.08267338661669195	-0.7104692585998537	0.07558320450262128	-0.11030089453147052
-0.20403369119360643	-0.9738235872092833	-1.2394352752326545	1.2378557143540108	0.13870542013820053	-0.9972955190403976	0.11173659815955497	0.1443222489385768	-0.18321787634118317	-0.05775510659435166	-1.1996750384413137	-0.820155686219391	-0.40438133084264916	-0.5924697208503508	-0.39014011016288996	-0.3400477061673429	-0.15162689958302447	-0.5886426901763454	-0.417933705900807	1.3133309868799354	0.22749434362956972	-0.6472189782310827	0.3810723650646696	-0.7764606282389428	-0.3683917552371744	-0.39133002986298204	0.3351334247451896	-0.7961717220115224	-1.380342221055219	-0.8213270910870378	-0.3823068426322777	0.08981457174173037	0.6597205618570365	0.18743648834369786	0.3178595655467129	0.544031102565352	-0.126999125290754	-0.9906880990510405	0.5074280289797544	1.0659700015108378	-0.4596395398881231	-1.3011084777145963	-1.1840679029523913	-0.4670716942762799	0.2124879075436726	0.5109178570968672	0.01752744962504278	-0.6481035252404902	-0.014828096578310546	-0.09378021695435279
-0.22570128421959829	-1.0513899396479292	-1.205364519622772	1.3270696894193696	0.1357159409930958	-0.9648606015683526	0.2110855022939445	0.17257258109021573	-0.18291805362141944	0.09890764114142114	-1.1996254428116955	-0.7573447281754777	-0.3171265118803731	-0.6294076586206009	-0.38769084115351643	-0.3890151451838585	-0.25238779190378136	-0.5888411557848398	-0.43509047651461136	1.2228620717667975	0.2433370971104331	-0.6748882041251477	0.41546346582771687	-0.7764979572272857	-0.35680807642039664	-0.38661146182244066	0.3429925751455666	-0.8337495489364496	-1.4171355084156219	-0.8373734215469131	-0.4691790855471659	0.16199231068565212	0.6723400423909982	0.1509240660790449	0.3037407106083828	0.6083019791402685	-0.0014093394329437237	-1.032441001293745	0.4619812667112697	0.9597103339337506	-0.3879029644567367	-1.3271662132893223	-1.1345218642682504	-0.5365600669652743	0.2297718888665889	0.44722924321697793	0.04767516532752312	-0.6112727245222234	0.03340926755302138	-0.07155247659863057
-0.2351351884787094	-1.088861859966563	-1.190678875687628	1.390995189075758	0.17881608806338067	-0.9722573290314726	0.2384417686656511	0.17636505435911556	-0.21822812773705752	0.28148547945890234	-1.169422918961017	-0.6456185695037551	-0.26327443816284607	-0.5831299570993311	-0.4352098942945123	-0.4455477395961278	-0.2591247992585875	-0.5760905263377593	-0.45493605023179945	1.1089681493990042	0.2222131669669661	-0.7156291296259772	0.5675333476773899	-0.7703586083383476	-0.3554625129832399	-0.4333900020177987	0.3655525802493809	-0.9193192849587326	-1.4083526192665254	-0.8706014113985701	-0.5370411362043674	0.19918416095742603	0.6829334299062846	0.10636009347195093	0.2876437363564789	0.699913175326621	0.11387941047813721	-1.024881560448472	0.4260355527428835	0.8564026613331451	-0.33937710626673834	-1.35805295671407	-0.9979100775830814	-0.5602973852385453	0.187272292643781	0.4037665596508756	0.07339970396696506	-0.6357946866512176	0.0241410594256948	-0.08659283615160687
-0.23323299263477398	-1.1623296575744053	-1.17506762596463	1.4302764759311017	0.1447728604159561	-0.9813878930359028	0.2553162208887443	0.2059811983547129	-0.273689382029814	0.43815327790611197	-1.1842737735645688	-0.519826925741967	-0.17527757285921103	-0.5590575564114258	-0.44501232723936035	-0.4645393176659206	-0.2729999625396045	-0.5845659884013797	-0.5031291194233086	0.9948529778129004	0.19446096179916758	-0.7629391598330411	0.6925427665912902	-0.7611041934629924	-0.30714690106296516	-0.4091090339868179	0.4208035708276725	-0.9780805154628551	-1.4266265720372178	-0.8843451221657899	-0.5622967381302807	0.208305925642511	0.7391096040866871	-0.009069936763243048	0.2512274440601433	0.784442053063585	0.22254132349750427	-1.0841534034249538	0.39279907225338284	0.7213074431104777	-0.2835341117659491	-1.3521043027961663	-0.915630555012388	-0.590703199962844	0.21323534748256331	0.37745253650081584	0.05548878605175619	-0.5766174476092617	0.07680426477779578	0.012204231008675692
-0.24060426635054685	-1.2100207554242555	-1.172310724236734	1.4631319783276227	0.1343334943503222	-0.9862000667521432	0.30428199749151724	0.23528507381674563	-0.26184194999182936	0.6067363634200609	-1.1785499621934388	-0.3912706446202153	-0.06158565036572603	-0.4911341509533635	-0.48253105771873495	-0.5275402173253482	-0.2753971908011739	-0.5223138800328658	-0.4473235928359641	0.8905642438992392	0.11752994832622146	-0.7600689177006343	0.7420704747808482	-0.7896555368327481	-0.34541621846004	-0.39536288040215556	0.4550742254937387	-1.076770566681471	-1.454080093374278	-0.8463668832306512	-0.548073843339935	0.18918149369781254	0.7486521846183372	-0.06816655079452551	0.2436665093987446	0.8055954993660454	0.32853784202420344	-1.0575929044638908	0.38209485061980886	0.6797843898541329	-0.18864011819550702	-1.363081910611838	-0.8274176655642591	-0.6208043611257728	0.28738433011686376	0.38846743984831733	0.002644255393287165	-0.5401698786721547	0.14617018499590345	0.06143240103286167
-0.26685059070562034	-1.2065772536607786	-1.1080434597362254	1.4731648793208583	0.09729961937455038	-0.9452489835871016	0.3289551200500622	0.25142536894767126	-0.27838692912290464	0.7030966909522076	-1.1933008866640882	-0.26175359035165446	0.004845204436983347	-0.4525550843263593	-0.5854406592597268	-0.5279886609838724	-0.22021898229741638	-0.512521637869094	-0.43665912792280964	0.8432454978540915	0.030341160493540763	-0.7396467378426808	0.7754774639337654	-0.8046051618173694	-0.40183338542524477	-0.40065762592671905	0.5231112732651205	-1.1488645405983136	-1.4621891360773658	-0.8570597939071039	-0.5246770359357631	0.22957089989732643	0.8010034353736305	-0.1680892583309072	0.24032464902106562	0.8235494880172176	0.4245895588395137	-1.1161890396484975	0.386869537271674	0.5572762770816404	-0.15662911520341843	-1.3825611104187663	-0.7722013301996191	-0.6590580175672833	0.2584805789914254	0.32040002495428144	-0.0661776798304674	-0.4704157963586611	0.18284621376567486	0.12799851169853857
-0.25324967457613423	-1.18321581324973	-1.1061024448575558	1.4447762418837988	0.008012159834710264	-0.9483518751251658	0.3695558012353314	0.20786952276661674	-0.27536836762825834	0.8172123663262632	-1.1670503247694208	-0.18804424738692394	0.047471117854375855	-0.4153679063396769	-0.6101390533324944	-0.5372967471108016	-0.1587133067077896	-0.4960081256337242	-0.4395797312625973	0.6563483775158215	-0.043759249869758605	-0.678668059588235	0.7961397896346609	-0.8432010503157397	-0.44132405227650134	-0.40684500116502476	0.6427455672740843	-1.1737093657759716	-1.5054475350942753	-0.8249895187040529	-0.43677123184331224	0.28152400496920876	0.9330867135020693	-0.21353409304629506	0.23520750272089003	0.8338383796210357	0.46845610154918393	-1.048074616365544	0.3878947584458503	0.5139941784156056	-0.1171988922657344	-1.4191582300879393	-0.7304442145762605	-0.7187686979430119	0.28723275719097796	0.25691766017276524	-0.05231253385811861	-0.4212542660968196	0.2615631560944943	0.14763795594553428
-0.25015189938988425	-1.1711156184854468	-1.0372599218758705	1.4870728307313439	-0.012935014503991909	-0.90121009778087	0.42355395001154283	0.15155615182527296	-0.29493839792323884	0.8783914363179312	-1.1134717612305223	-0.09108270244102519	0.07843997478809592	-0.3900220721673162	-0.6409608536616808	-0.5256257780888027	-0.17038221769101977	-0.4880093152442357	-0.43831980309573887	0.5322473069787915	-0.1262833487257024	-0.6832910644451253	0.8728631919432328	-0.8656744992307326	-0.46534967324010773	-0.4230560671320097	0.7411775852522346	-1.212062281098519	-1.4931886154104914	-0.7433908453049402	-0.3469837479340506	0.25674623486165155	1.017265535980328	-0.23598545316692698	0.21256692337395902	0.8000756320621285	0.5547115492041261	-0.9626290981113031	0.42574733972497236	0.391163403583256	-0.11159086037116688	-1.4575583606526834	-0.6877520043989139	-0.7132229824161567	0.23015158617725234	0.24560917084419825	-0.09128349663025556	-0.36073726408309154	0.31594342897323113	0.1740722301206879
-0.302098259926389	-1.1207735402471053	-1.020101416043475	1.5119537378391448	-0.02378644580749543	-0.9034738174786211	0.4157763239412923	0.11675621465606978	-0.3154956150736596	0.8933757991687603	-1.0354808117755232	0.01673785742058985	0.10724795487397051	-0.3541382948958729	-0.5978900298319507	-0.6057438352327319	-0.1837901922839968	-0.4651208577955737	-0.4283390074698836	0.39588503924861107	-0.2064108647916915	-0.6551145292744417	0.8093369793589635	-0.9224675204271484	-0.45913967845193027	-0.46659276775742253	0.8196222634535137	-1.2543880148020794	-1.4629367242099178	-0.6793763637933807	-0.2294927924957652	0.25700182165752644	1.1023370855093684	-0.34940013207790005	0.2750291031595159	0.8788606237874369	0.5590610902194396	-0.8919546966016256	0.4476010820860855	0.2567833265708607	-0.11936356056737822	-1.4349486584116853	-0.6952513398851778	-0.7260586933298427	0.1704753414527846	0.23285397503408656	-0.12405827181948026	-0.3224476611406733	0.4113280232459332	0.24746202448360943
-0.3519915899405212	-1.07138706011673	-0.9938944578020704	1.530640406691806	-0.01650819061422199	-0.9009235339193484	0.4538004800179505	0.06184726805652764	-0.28414249781139683	0.9071476179614164	-0.9829574914115462	0.0929647608493465	0.15159232443707407	-0.3145604248703914	-0.6259228270980033	-0.601671540759246	-0.1911200857841145	-0.5125782170575994	-0.44048516424344797	0.2581873163669629	-0.26710523575468664	-0.6670713869310966	0.7211260803431011	-0.9266206878036748	-0.4640939157730652	-0.43622936939265305	0.87039460074266	-1.3048708674100964	-1.449828503722488	-0.6367570683262125	-0.09423184796948161	0.22151387177961945	1.2012504191648676	-0.393577214941356	0.2969097824351574	0.8887121965682072	0.4958178492801322	-0.7985181537882806	0.4643303739150957	0.13103560358386845	-0.06741429952476333	-1.4390097387596796	-0.7666421393350916	-0.7895658475880619	0.17138192648083947	0.17688816978330713	-0.15480785033163316	-0.2938282538157621	0.4229904999029621	0.26833928877607816
-0.3754837453999086	-1.0576446003622941	-0.9907507673667919	1.4554079754854687	-0.06728960732655735	-0.9276710542522597	0.427728208836584	0.015492640125376234	-0.25549201412813993	0.8440787254675804	-0.9055521550052109	0.12031196639241373	0.1588495731885104	-0.27370139199350507	-0.6840309194384816	-0.5864229347476868	-0.19309925493228391	-0.5429410395528808	-0.44745872370540063	0.12546806451136208	-0.3375450041480962	-0.626889602486504	0.6371487508493444	-0.8495611112921834	-0.4480963615703503	-0.4338390222274119	0.859969565468709	-1.3014073137190334	-1.3809643211798064	-0.5871824809346942	-0.03276087771382451	0.23466395947607466	1.2010904148742723	-0.46616460461275555	0.27159155620031983	0.8946717138095621	0.4420472366571543	-0.7147866617294601	0.4330838776685447	0.013458209347486766	-0.16309162381162057	-1.4599772675347054	-0.787342430352488	-0.7497041477093193	0.13489851771051495	0.17405523352833896	-0.1525152350825383	-0.2931462398516332	0.4630699666151942	0.2528610200905445
-0.3812718577634957	-1.0335156673674655	-0.9244756888999122	1.3968057643517475	-0.13581223698642092	-0.970189312422483	0.39511382629519615	-0.026311946815357867	-0.23293295033364064	0.6827982550030727	-0.8724159990548275	0.1143604923499778	0.22337021238395222	-0.23971310395040865	-0.7413996069532913	-0.59102920975785	-0.13977236933627007	-0.5580920627189674	-0.4391800563185811	0.10356822637365375	-0.44551358836574406	-0.6343455810501901	0.6046146693461999	-0.8716194580477226	-0.4365895754469368	-0.46981816333907245	0.8751342888833777	-1.274168459924135	-1.2714443125918697	-0.5485513252625068	0.07941977610436557	0.2638110897194789	1.2555275348516766	-0.4888658732382076	0.30492945212612754	0.8699541182806655	0.34290152026530807	-0.6736549676550414	0.48836830403496495	-0.09203046167080367	-0.23147785994738185	-1.4610793017745476	-0.8170349836785509	-0.7386186707968748	0.1348330003457154	0.21135527800569265	-0.23407542162188893	-0.19620440623848903	0.49171453974426804	0.24663319331826933
-0.3853664484230789	-1.0483182874236512	-0.8825316831343832	1.3393643211608999	-0.14927490864437606	-1.0211105358570722	0.3975500441741501	-0.03764028644931784	-0.23488039191709706	0.5401314678496534	-0.8031963909523177	0.0970139753835749	0.30327835801574715	-0.16418896118727516	-0.7513810161943671	-0.5716381951176628	-0.20434368461056476	-0.5934922364218033	-0.4164103771922278	0.057912320327007306	-0.5134620636527572	-0.5871310726847676	0.4846370124433121	-0.8469099532129393	-0.4716640307830982	-0.37107783896426527	0.8947333279757677	-1.2310734065666105	-1.1364735051607446	-0.5242542414529232	0.15190280194018704	0.25562077993069715	1.2717892997668472	-0.48955624564702455	0.2747471028103702	0.8640596732600698	0.2516457241476898	-0.6768546616466028	0.5455146948653955	-0.1467228065831897	-0.2703325884699512	-1.4207391506519813	-0.8285160715415026	-0.7380344561266086	0.16610571053223525	0.20044877565872116	-0.2581198340274603	-0.15099707004697865	0.525610516886558	0.25762433525250455
-0.39245325835971956	-1.076775091808951	-0.8089645357726581	1.288473399075737	-0.16837382765712966	-1.000126473414038	0.443448569954995	-0.049631262621832574	-0.14737974865406034	0.36265770283280235	-0.6851897684740801	0.06157884102502279	0.3451510914355828	-0.13514508266547992	-0.822690044365124	-0.5378040666611883	-0.20051967704819962	-0.6410810751510244	-0.44203041406851395	-0.015104549530862705	-0.6341425371253602	-0.5760161374306761	0.3502424516747428	-0.8065552853046147	-0.45380806822684583	-0.3442665972286867	0.9192873913171219	-1.208802248683639	-0.9794578748189003	-0.5618287912969266	0.21919198968944245	0.2855675307287427	1.2546548453440969	-0.4785402198876006	0.27398433474889844	0.8267952417766393	0.19680850306668207	-0.6300559518231907	0.6124114588671352	-0.1632345638642178	-0.24438320330249486	-1.4697052125519672	-0.8867386360923775	-0.7504257329244755	0.13497880338691232	0.19176521665475654	-0.30731530441696664	-0.1177639885393944	0.4408222166068888	0.24551856689979465
-0.3902310706812231	-1.1062353283701474	-0.7958272510762245	1.27940108978451	-0.22920837327268898	-0.9857395424496849	0.4859216007170505	-0.10596136984013135	-0.13701531420290053	0.1914191508821692	-0.5737440769385207	0.021820425623811052	0.3892864443700203	-0.11612724760911278	-0.8093843203518091	-0.4472406198414213	-0.20247621404242006	-0.7307596680146409	-0.47205090832433266	-0.02882674788204744	-0.6963399196318854	-0.5649342277352796	0.3625948876816195	-0.6955302400569379	-0.42477092195071364	-0.29555602054379554	0.9145396876218645	-1.1137608124525695	-0.7895778633193933	-0.5675852907825292	0.30316936219181845	0.35513324533264645	1.2605480900018322	-0.4889917932761535	0.22876121374725952	0.8498316013359473	0.16377823572394443	-0.6218547321534345	0.6801512401130444	-0.22674344996904963	-0.1514412901098743	-1.4293754213282484	-0.864711785239319	-0.7030258066742763	0.09938833937791622	0.2293380331205726	-0.2604090440261365	-0.0864048942217995	0.4014333363539432	0.1956228210487896
-0.4075198220113464	-1.1132050010252281	-0.7931299219809755	1.2389749465146607	-0.24440177155056456	-1.009918175682314	0.5479166292723561	-0.1333638532361892	-0.08904303007381811	0.06295836802801162	-0.4761775300420509	0.020296105881250016	0.4294134441864571	-0.0951146332903273	-0.7771944871724475	-0.4304935424968327	-0.19778292833331237	-0.7914062267820663	-0.5002122427754242	-0.03401384080294661	-0.7680278641086832	-0.6118871690889545	0.2797902902849552	-0.5763593493122139	-0.3500655028810987	-0.25335058128720517	0.9171192972421267	-1.0458165496722074	-0.6206814301485625	-0.5981583968162566	0.3370427514175641	0.40600918996146146	1.283516308933922	-0.44192663323057124	0.20017516039038868	0.8355800671421756	0.033616017241148814	-0.6017705677243909	0.6494164729889228	-0.25077678150498467	-0.15984726819559542	-1.4538027678219394	-0.889638120166308	-0.678940312902298	0.10838884085209903	0.28031726281784597	-0.2393586676480794	-0.08254883638834129	0.2799196190639987	0.19062992229674253
-0.4784337497326875	-1.1745323810619637	-0.7899313944309463	1.2366963839249354	-0.19536706066137216	-0.9581732063249564	0.5796787190730922	-0.1488758361999185	-0.07963719548501329	-0.05398532145712496	-0.43655099647466544	0.016612467560092728	0.5092130958918856	-0.10262555002084188	-0.8325755599108478	-0.42349832138527066	-0.2458896059033837	-0.8557067896615493	-0.518659367698203	-0.010184917865449365	-0.8322315758403974	-0.5851154471540468	0.23453657708063363	-0.4561787983113558	-0.2819748511290031	-0.18161419494362024	0.8625702978396091	-0.9883577861107368	-0.45286340557302224	-0.67641077866418	0.3524575219282208	0.4303284924252068	1.2158643686567079	-0.4718235822546476	0.20033563747737576	0.8108463263477456	-0.040708711647091896	-0.6448172829740333	0.6457752461862161	-0.2868351033369493	-0.17989694099856052	-1.4317828028228026	-0.8943370854595276	-0.6063262995799511	0.07847749930145673	0.3365710083658614	-0.3069945419890384	-0.04303327512544064	0.21678134677819766	0.18787767827426774
-0.5444391415265741	-1.2424627439084408	-0.869379315037885	1.1572265532077786	-0.20980233257078013	-0.9137716959064596	0.6178907778203293	-0.18954857070327263	-0.014566828530030839	-0.12068548881695222	-0.3831256834312887	-0.03464594376529541	0.5608596041606748	-0.10751104299300988	-0.865322688334218	-0.42198259051443865	-0.2551594488089343	-0.9304583432349693	-0.4997295289677032	0.04474327807742147	-0.861801783769374	-0.5822910738531611	0.14377462500588373	-0.3236467960961581	-0.17626852857013872	-0.12366360272173449	0.854855326596341	-0.9672942570247123	-0.26428834221550235	-0.7228591509726747	0.3492572613719284	0.48819267608199	1.1513376257240207	-0.43818842563009747	0.2025267819762251	0.7549999536155897	-0.09042102952850255	-0.7149217224381987	0.6403749529556666	-0.3631496668294414	-0.1922843016328324	-1.4596431607968932	-0.9353957207666141	-0.6344482758334913	0.1009656702596077	0.37385366318415925	-0.3640574178169949	-0.06370005529507422	0.12110140840183625	0.16540614351476968
-0.5613022919272324	-1.2946840719709019	-0.8945387475228819	1.0451557828168638	-0.22251176283073634	-0.8681442294678909	0.6371277929941728	-0.24489211843796724	0.04420426524594423	-0.22090207844996312	-0.32971603248531295	-0.05724516275073997	0.5854598913053256	-0.14309015341815454	-0.8697519915907229	-0.3670425906073472	-0.3000865630430001	-0.9132628805349319	-0.4732567739333005	0.0817369724524844	-0.8958703199453376	-0.5732299155304081	0.0792683189233325	-0.23748012724391812	-0.10686577050700807	-0.05532336243398983	0.8185123486083263	-0.9974920148156464	-0.0744210447998817	-0.7705918789037435	0.39078384448578396	0.5402569360528675	1.0632424122711872	-0.3734111530571414	0.16809790258528362	0.6819996770367739	-0.06624664772152965	-0.7792629490276608	0.6190865794339985	-0.37066200867990173	-0.17518501347346865	-1.479186332979202	-0.900746091483086	-0.5675497873115581	0.14410436224947548	0.51704946576832	-0.3940713558244138	-0.10068808573563955	0.01808952953456746	0.11514839588340633
-0.5384531783153905	-1.3083171044058532	-0.9312364564100317	0.9741182950260535	-0.2509964904540782	-0.8198726240279047	0.6504815593166319	-0.24850430841536159	0.07522503572933976	-0.2546810608591841	-0.29211194796441836	-0.11899467399601442	0.5947123504692264	-0.17948493802751794	-0.7570965444925141	-0.32784746276727356	-0.3647424310272732	-0.8838360771324542	-0.4580783151639894	0.0890036996024254	-0.9422022537908225	-0.5600999051715727	0.03921561711695578	-0.14696351391945806	-0.018155550623764633	0.019667717037583233	0.8350376493905346	-0.950691351283254	0.09813806165709836	-0.8201936525045413	0.46440425122326934	0.5990926251054971	0.9991739490791425	-0.32894430825308296	0.13592035637805228	0.6883521211772446	-0.004466331791699557	-0.8514509532762323	0.5480622405042025	-0.3355956325836108	-0.192862226970176	-1.3914729544043638	-0.9626473548603689	-0.5305497611367718	0.10964674054455723	0.6066714955687316	-0.37737664437942187	-0.08650349641189606	-0.023080056008558687	0.03090586127702242
-0.5506624637048778	-1.3532388434766127	-0.9406948824030597	0.9467423387931847	-0.2520134764066885	-0.7605219166167635	0.7318865790387211	-0.2905509083094804	0.12832210351106096	-0.3363800514762777	-0.2650768034523042	-0.16134011398760234	0.6174961105390917	-0.20872291984228392	-0.6895240350076443	-0.32659821133463107	-0.3225371511729374	-0.8551985917394143	-0.45619962340964165	0.14433739526306102	-0.9555093473822722	-0.5660926680097501	0.011081368088370213	-0.13371372917340305	0.08074917298171932	0.06017584646050196	0.8721855856621531	-0.9126379491313268	0.17894441155464658	-0.8496437293140371	0.5799418364452742	0.664733645484073	0.9532621241541992	-0.27889565929840654	0.16296889323480993	0.7028488568686387	0.019470260084404847	-0.951737662604979	0.5739999084412439	-0.31049117452410735	-0.15360888759731023	-1.3366808738890736	-1.0099202999850299	-0.5128941728694326	0.13963185882302404	0.712060720301914	-0.4214478817757309	-0.05758382941942815	-0.11776122409216758	0.040501119027530175
-0.5746040118354394	-1.381647566736817	-1.0109196017787432	0.8101920014557458	-0.23721701486747376	-0.7385213035399655	0.7740229998952429	-0.3207055364502201	0.1691295980881844	-0.386952221198787	-0.19178216538142945	-0.17764160813595611	0.5910653792494089	-0.2940730250917455	-0.6530538559720684	-0.3275311828239129	-0.3552144849350329	-0.8261910445909713	-0.42290505163950776	0.13055083061804068	-0.9484479579630147	-0.5260797955372336	0.0626926573174186	-0.13096051313215185	0.18307086700818465	0.16198755381780267	0.8985999130162352	-0.9314775121630896	0.27859778248296435	-0.8720416337919137	0.617497687402168	0.601966442389916	0.8596515668416531	-0.3327179017099914	0.14535449275401732	0.6673162758806804	0.04038693309320512	-0.9790684634305258	0.5410642407291865	-0.2631226544231592	-0.11052559250231726	-1.262040651669168	-1.0448642767660938	-0.46487643358040176	0.13925497514152504	0.7898017270931185	-0.44619034011332237	-0.10560160671592285	-0.18703978260677012	0.014175378903143826
-0.5701407555507867	-1.4037488255648407	-1.0015257576656154	0.7169740669506321	-0.31701910273164335	-0.6630165983850518	0.7862980017819172	-0.3313017196259693	0.20728679826887725	-0.39141584232967563	-0.18428006728488602	-0.15905269331335348	0.5199649032163597	-0.41860795962374964	-0.626877909352398	-0.33570697588488374	-0.3784983940592609	-0.8433795582923219	-0.4171953512386124	0.14898192316727327	-0.9092697708018896	-0.5593853834485599	0.1305521863355057	-0.13390524973808499	0.279534347383775	0.1449573867768957	0.8909096437963877	-0.8935217171538214	0.38831727504708613	-0.94643397189041	0.6826674917173183	0.6390374580235748	0.8362243280313297	-0.3626569905192788	0.13609572094134673	0.6337730384452229	0.026529903810716026	-0.993113299542743	0.5376547730218266	-0.25123584291256706	-0.14141053494121847	-1.1963267772932455	-1.161600006845329	-0.441511390901432	0.09715997101275926	0.9253654346215088	-0.46430961678858784	-0.14487844067843825	-0.2823130032137334	-0.012004264083989063
-0.5517324095318255	-1.4364051266370481	-1.0522282999526207	0.6460479185692626	-0.3579411230320721	-0.6666758725334182	0.7143712601038663	-0.3797309295983758	0.1986526178033081	-0.3881939276255992	-0.1085702090969928	-0.1373147427189731	0.4973583577891019	-0.47672223059774754	-0.5684370823135231	-0.4100575432712719	-0.41592945918207996	-0.8393381088979901	-0.41776589245388085	0.19457925429984993	-0.8618823640125187	-0.5682231605618077	0.22521645804946652	-0.18508278487891056	0.3161864177402555	0.11548305275572728	0.8295686844206225	-0.8884404923667442	0.5298310043281071	-0.9412292927579422	0.6974627577119106	0.6298795679963176	0.8094925767232246	-0.3561955830665462	0.07899965507637932	0.6450725833712833	-0.0008320957601809758	-1.0307999767426295	0.4956257344142473	-0.2378760927587785	-0.15505178338089828	-1.080693859822155	-1.2272195378284225	-0.43788531887132287	0.13188222945140987	1.0289245763999584	-0.4702844630942177	-0.13814808550484595	-0.24001859973519718	-0.0350821767568406
-0.5548480285243576	-1.4650922643172701	-1.0374435386168896	0.5445693322224457	-0.3504712401821551	-0.6595835132523835	0.6539865111872076	-0.43161005058005814	0.202831597058147	-0.3440408278453975	-0.09187189704704585	-0.10530006576559	0.4554587377739766	-0.5032007009405575	-0.5502848732491626	-0.4534924526613658	-0.4141804259813715	-0.8579581163285896	-0.44713140784499983	0.1938598935323692	-0.8253510066513752	-0.5452979185677694	0.26730361404810005	-0.20187676661411008	0.34484015709039395	0.12592994039015246	0.7544871488988136	-0.9597100897401699	0.6460972329672903	-0.9673597543286467	0.6986162945922918	0.5932324925159701	0.7070014152509476	-0.3377363992924428	0.12005295300750914	0.573775984933024	0.010483205699371523	-1.052788428860909	0.496365646218799	-0.26231524503775394	-0.26207824859519346	-0.9904249531992516	-1.3319178064623785	-0.44285617623561285	0.1296793004430198	1.0523064767294443	-0.5482955577876403	-0.16907419721289915	-0.3144480879664985	-0.048510980174667866
-0.5488034280660024	-1.5266547287482446	-1.0646523280605131	0.4450876035697811	-0.37858858645369536	-0.6297723016999648	0.5630107858282647	-0.42446200508452814	0.19362978685472843	-0.3105032255236032	-0.06815921437084416	-0.1356940385788615	0.44281992969984046	-0.524547891395144	-0.5141343398647651	-0.44909996550295206	-0.5043820580126224	-0.8799235702692885	-0.4470751501124278	0.23913050093432514	-0.7996822754969538	-0.510831734546891	0.38635850342006395	-0.262516222635899	0.32936060137541695	0.138746591727054	0.6671580602944797	-0.965105018807261	0.7402687994869183	-0.9675091789876115	0.6918984363408824	0.5658046738300323	0.6320640516888211	-0.3384484526010412	0.10687676733296081	0.5657282879114668	0.06447853908533512	-1.1163631451549632	0.4869803938568598	-0.18590320076295683	-0.24923773989883563	-0.8076191120482561	-1.4018994230258097	-0.4414617730575613	0.10153196175131589	1.056646015526215	-0.5646933587596517	-0.10060450906247179	-0.30402410708881067	-0.06769607728356128
-0.47357722943129515	-1.468290704377941	-1.0755424680884298	0.36276697980886624	-0.4422581251195409	-0.7052797800535382	0.4777563373150378	-0.4199486309634576	0.20870071332644113	-0.27346255954764837	-0.00787187025659786	-0.11100959713955542	0.4603183655072387	-0.6225573188520294	-0.471657981140931	-0.5048878347702352	-0.5461193100091639	-0.9149310814257567	-0.4194694501089886	0.3348994276514647	-0.7952155957904914	-0.4836753221892277	0.41866914532512345	-0.27915415904227703	0.3460629857017302	0.12737066887418347	0.6784972342749372	-1.0260250285623318	0.8618244684455829	-0.9397326086124809	0.6242988711674606	0.5395202453811481	0.538400998435348	-0.2850461626482633	0.13673210189003665	0.5529363763974198	0.12948060371955722	-1.0664743204742044	0.4649350405230542	-0.22078103188556622	-0.22980475129884756	-0.6964351495379868	-1.386126727152353	-0.41630396679689036	0.09756342209589654	1.131273260934789	-0.5112178534408224	-0.20039148844855506	-0.36275882198243187	-0.08884766845320091
-0.39424488997327567	-1.4157281523624825	-1.0640435722166022	0.2614553797585315	-0.4334440246865898	-0.7462410797594762	0.3838391252031651	-0.40902484654003207	0.1865789342627259	-0.30757219885883685	-0.007256013995423724	-0.10741936253093103	0.45489570641112226	-0.6661048656975492	-0.431397284782587	-0.5192610735433656	-0.5873115721097912	-0.9408442284293148	-0.42987159675259035	0.3657545239213721	-0.791274117143154	-0.41931642066631936	0.5237625892393611	-0.29093294040585865	0.3283709748028091	0.13284891135596816	0.629716535433281	-1.0617988539711543	0.9451678057130557	-0.9567795806087911	0.602044052631057	0.5354542918050141	0.44172375501927463	-0.28588107438895893	0.12989794201332988	0.611206428031329	0.1046854099286311	-0.9994092696914034	0.4462255124132016	-0.09769645951208479	-0.2612251760788739	-0.5136602456349227	-1.3863314038420853	-0.3058231744499601	0.03677488622967001	1.1290581637821273	-0.4432812985282052	-0.17230101175934986	-0.4240552676196397	-0.03348632731050924
-0.35989906427327967	-1.3578497853644325	-1.04388979200692	0.19881748174526206	-0.4628347082335659	-0.8344740253177859	0.33140438832357	-0.4086853779265123	0.10059492670550554	-0.2879966844133518	0.038451302066280314	-0.07981736735894211	0.5148962233214854	-0.702712793104979	-0.4443521566325354	-0.540198262357524	-0.6211498209372435	-1.0248250835769501	-0.45049497701557495	0.45574131328017253	-0.7505958597526762	-0.3774085920916036	0.6676498170786636	-0.2913783488790118	0.2995349234636722	0.1257992769785901	0.5809326858233315	-1.0188447887085816	0.9536810291429083	-1.002356651077333	0.5332878598682804	0.5261955518641901	0.40720642908341353	-0.27694985767269537	0.11466753229847097	0.6106463812619816	0.032062588906811865	-0.9822791836395129	0.41209083239936445	-0.03487602305187458	-0.3292730308598626	-0.3610957132606385	-1.438152071544747	-0.36467875224563273	0.026080917116124924	1.1425101370270045	-0.4349711193231271	-0.1335096686161784	-0.4377892307913222	-0.006036520133522979
-0.3462087075052521	-1.326957282402925	-1.0191422857086978	0.21027804147029588	-0.47481849674016796	-0.91556903677125	0.2956410363416447	-0.38214719885042037	0.08175503828273448	-0.3158980990250838	0.07966458201318084	-0.06956631312786288	0.5609575803352265	-0.7539252492759341	-0.4891237619084722	-0.5898889933902182	-0.6115462859937516	-1.0884100760743145	-0.4793158848830297	0.5486641338452968	-0.7285950179662712	-0.36110526129608866	0.795908001594729	-0.3212610039544558	0.30376848254883543	0.1175560273017712	0.5458758514526898	-1.0139445870974293	0.9570155519239348	-1.0173681396002603	0.43585826085770607	0.5167290912058697	0.2853583414806724	-0.3353764924808951	0.12009963606587759	0.6460556940291536	-0.00010096462379609317	-0.9076838257591181	0.3842959832403553	-0.012067095507557093	-0.39542432843271963	-0.3228413982721644	-1.3746593048748381	-0.3692460038913461	0.020425263177517576	1.1902964139062737	-0.4517895599340405	-0.07240494623563568	-0.5174455956653274	0.06126135602268745
-0.2963442661968686	-1.2656322494092527	-1.0512936693078292	0.17281749676778718	-0.4633945065550143	-1.0207650318948667	0.19633059207697567	-0.3691771165969951	0.09204743740512014	-0.32704688573232327	0.14587557752124866	-0.0065765437005800235	0.5156937839677448	-0.7644599013102299	-0.49653441152429745	-0.5980399948858693	-0.6867098307570971	-1.1600470829217406	-0.4843717601621985	0.5772405231567608	-0.71714604666135	-0.36175396124587056	0.8762125460886422	-0.3344011887592264	0.2708327241077002	0.08760157575313995	0.5632828884402744	-1.0647884476834393	0.9498367415254766	-1.0554771235574296	0.3061579232322132	0.48173069760758597	0.22473772179558668	-0.30769451673830817	0.0862355812685929	0.6473338650818776	0.0037557653753671877	-0.8404222406660125	0.357172615710421	0.009567738364071422	-0.42857605300586077	-0.2418113458419593	-1.2739014079965025	-0.3864463413529024	0.016538046481136392	1.1932178170740069	-0.364112418692081	-0.07431693220592685	-0.5406085895068463	0.14281552047445248
-0.26782493521575157	-1.2010454251966092	-1.0097823904229997	0.23665256235520063	-0.49636875883341675	-1.1037522314589538	0.11222816957698667	-0.37117559649284104	0.07763803536931942	-0.2531461935729151	0.12704655625044442	0.026111239091813832	0.5651241261257761	-0.7386508845336868	-0.4894401732004911	-0.5411136265097529	-0.7166909502463205	-1.2193636254010423	-0.5355355643571842	0.6903022718525926	-0.6855800982382154	-0.3282726957098199	0.9206368449890181	-0.26597237907906557	0.23241425836418417	0.09583666950337413	0.540582611132036	-1.0176052010717813	0.9203849476239071	-1.0772752151928722	0.24841243737659507	0.5732152320023698	0.13741653078063873	-0.2930757561521983	0.06545764421782999	0.6683710705100165	0.009489630826575616	-0.8286536005626918	0.3020118536505076	0.014260286006693412	-0.4983998399160828	-0.20662265442102612	-1.1423407287802685	-0.4290747322059062	-0.02779567290712648	1.2206497064662591	-0.2971499934296629	-0.01011108468649773	-0.6242668268138999	0.23634993273506738
-0.22610072930246825	-1.1437810902743772	-1.0252542124476978	0.22934840589879318	-0.46499988150004146	-1.1673361303327892	0.040109374394553435	-0.4185512050763924	0.12400043806144925	-0.22949953121456548	0.19950405045803357	0.010012300766802006	0.6200774487288674	-0.7592167947487438	-0.5087263031025229	-0.5271581163738437	-0.6704862636365128	-1.2178071599970193	-0.5910365232199147	0.7776360142738972	-0.7324104083575469	-0.3071810602558212	0.9771756017921363	-0.24538687041308238	0.2070201705062078	0.16428015744275765	0.5547140211802687	-1.0096959073947862	0.8441462150042858	-1.0715285529861078	0.2006736697159625	0.6321556961259374	0.02460300941405435	-0.3191315987114379	0.07751376239953817	0.6695451914973412	0.05637182437914975	-0.7357789766501656	0.2893724424689571	0.0062215294949184655	-0.5226900527158739	-0.16530426984983845	-1.0020974432795138	-0.4583095658148443	0.0132520906674917	1.1986930286474133	-0.19463046623374444	0.1487775637962376	-0.6532906798009803	0.33988345578838947
-0.1764389521485925	-1.0571960110669165	-1.0460890313004678	0.19755761988083861	-0.4555537342955084	-1.2314163739917707	0.01323024248432651	-0.4551232129349925	0.17226497362949317	-0.2236440438098996	0.19609166870915562	-0.020499066855860972	0.7293535855090383	-0.7730090446871436	-0.49617901104336415	-0.45668583669156115	-0.6977946656059535	-1.1343156025981087	-0.5826308420049278	0.8628282684146908	-0.769237908995106	-0.31340993290425134	0.9884905233104581	-0.1643090695482317	0.15485857389335084	0.23541829062393563	0.5576044477911389	-0.9763403393265595	0.7222749824835473	-1.0800187091394013	0.1692238795986924	0.6391249925065356	-0.06763835121643616	-0.3771968589100599	0.07897132715517419	0.6395278432908995	0.06320144544881018	-0.7322756783406795	0.26756439756903105	-0.025786392643530793	-0.6104598889633135	-0.09480269772054369	-0.8641330707279927	-0.44718240991354696	-0.017273542629061243	1.188576207393177	-0.12506880116434932	0.2013093809104459	-0.6849561518150891	0.4778119846386339
-0.09150624588935656	-0.9834267372029692	-1.0745229421080693	0.22572407831484811	-0.4720205575502635	-1.2569675479778024	-0.08046620151830745	-0.4668657565480633	0.19437640167073988	-0.26166305455068595	0.2298930133898482	-0.059552776600159674	0.8419488428669076	-0.7710227016753087	-0.4826342476735178	-0.451197455832492	-0.7104456582227938	-1.0023981940632105	-0.6071197513126142	0.8860589735559705	-0.791103356207396	-0.28558842248953736	0.9757479775119797	-0.14727613149989877	0.20041450117912357	0.26847508122501795	0.5926637901733408	-0.9265174309927886	0.6126202046064091	-1.0783410240379192	0.11072125433701754	0.6938419178273737	-0.1408138145466199	-0.4688060188550588	0.00080897389930904	0.6299947566525794	0.06039356256389855	-0.6973665067036634	0.16111639211486883	-0.06523086990548366	-0.6444086993469818	-0.04852838229359807	-0.6606537319538481	-0.444611099831924	-0.04271121381028133	1.231605831872845	-0.03240616047977436	0.2040361804627009	-0.7160393640631695	0.6645621877581431
-0.0379596247943486	-0.8777945008308841	-1.0561223984373629	0.2894927770521724	-0.4502359571968072	-1.2991312122568783	-0.1425051968538545	-0.4920876259897634	0.20076266886616315	-0.27311224879031143	0.2783756765932541	-0.12204641898048219	0.9102471671436699	-0.8397998139747568	-0.49533868410458687	-0.4210454345654263	-0.6991270383095166	-0.9145650567076882	-0.6605619426261938	0.7957115716392891	-0.7898778870694396	-0.32759945593517487	0.9344354075951389	-0.15355155343920152	0.267551742230218	0.30564970347518977	0.6106314622679835	-0.8420008483498321	0.5487324416379118	-1.1059732065403427	0.057846810113200364	0.735713968278579	-0.18761091804674973	-0.526863526489515	0.043686769857192345	0.5512537173272041	0.003674407817078662	-0.6229335868910707	0.13171905316934854	-0.18950895053891473	-0.6969714738244474	-0.02143606837039838	-0.4924245404928954	-0.44210398106374427	-0.04772424522085019	1.258033051579241	0.02872795065913658	0.21298873438888818	-0.6975671312984768	0.7816056072819282
0.006930383489759395	-0.8419722572173386	-1.045844408497398	0.34960551855581146	-0.47610867269298457	-1.264212673914181	-0.293492194424746	-0.5611516297138424	0.20407418484727452	-0.307654064303337	0.3379872549500601	-0.16901375334095486	0.9507241664714738	-0.7291880535007952	-0.47799961314733147	-0.3643568413206127	-0.6765881212057103	-0.8110052323108323	-0.6961937117761936	0.6896453601413514	-0.8293040858418168	-0.36203685726427387	0.9876291134334428	-0.1771025264571969	0.26272252890669023	0.3403847240537551	0.5358583995651732	-0.7792831826966784	0.4350210445853889	-1.0923781120589848	0.06110764856534283	0.7528160757796983	-0.19968365221211637	-0.633324628382765	-0.004081363915503472	0.4976770011898718	-0.0370243064467725	-0.6344350050120868	0.13484104543731185	-0.20579220231809833	-0.72340074719853	0.06964190750282796	-0.359366880842401	-0.44970940417232946	-0.08614815049144339	1.192058948159691	0.07990278366314481	0.393409523700781	-0.6712332092851658	0.9584540312168908
0.020759962722498387	-0.8494865958982001	-1.0381725957764165	0.4452840681348115	-0.5100506402523715	-1.2907380783669278	-0.42623410907920156	-0.5977444490215167	0.1915890779079065	-0.29938253614368204	0.3789563250045648	-0.1986308064933928	1.0267672515094144	-0.7263960564034319	-0.4485845063676317	-0.30030127304043186	-0.6426451414501229	-0.701286609650279	-0.6913654505863589	0.6282474789943858	-0.8094883345909129	-0.4260872908952062	1.0067602670258595	-0.21069410855401585	0.21683883917836422	0.42191505687558983	0.5042481276153385	-0.6685029523738696	0.31742965241083815	-1.1214778026561076	0.04559790899718427	0.7829471584519098	-0.15339290779067913	-0.7083216201159995	-0.006695849837817991	0.4179769431668158	-0.0713064834311258	-0.6220355983621159	0.11265025043484611	-0.3356176869960463	-0.7105481140888096	0.027160753784808644	-0.17955487735724612	-0.49093602005333653	-0.10141811790692459	1.197432918567362	0.16207219078539753	0.42733209801664207	-0.6288169269074135	1.0884282939500767
0.06545191628044866	-0.8500749720377027	-1.0622941560270358	0.5743151978211853	-0.4948949535957123	-1.2447414202276004	-0.5627142325998298	-0.6447909075983913	0.20638682175216347	-0.3184633553635944	0.447366006110739	-0.2577433674171855	1.0473039602324543	-0.708793344441262	-0.44770477331083025	-0.24491130785309548	-0.588794474066502	-0.5831165706675882	-0.7265375603678663	0.522589057321462	-0.8347876366849295	-0.47225438449285384	0.9476034795832374	-0.23142563831878876	0.18630973986412164	0.5055133476651584	0.48283177074236666	-0.6167070183348745	0.20941104998911114	-1.106787051707437	-0.010590899138697818	0.7488506247580707	-0.14941190953274383	-0.7632770508895241	0.030726807176971627	0.3546762937812523	-0.0705222008107505	-0.5392157138138206	0.1059911478956072	-0.3771992633607494	-0.6969255882799772	0.03606094288420166	0.007207197207189031	-0.41862184027324056	-0.186050708735218	1.1923454011050958	0.19532233285241202	0.4828964301320795	-0.7091966673027689	1.1787261310642667
0.12237959739089539	-0.8530253857095911	-1.1045547754168292	0.6457207347791682	-0.4208633576877263	-1.1856560443757413	-0.6916857819641823	-0.7426731540402678	0.2096402119289452	-0.3411245690216801	0.5486328728114714	-0.3240725085225477	1.0387149366905564	-0.7369304534960891	-0.46934334359493884	-0.14539158471693486	-0.535528555424525	-0.5046850755687622	-0.6959348445254434	0.4759164864570285	-0.8644341305383556	-0.5113212123152573	0.924671015710621	-0.25205664645066694	0.14574809279674522	0.4769766034725834	0.4442688874455406	-0.5611407257422159	0.12125947504910935	-1.1237579122669719	-0.013959856210148603	0.7256932383478756	-0.026562079340269752	-0.7813021567701136	-0.045449749677056436	0.27017945469913973	-0.13162227052864459	-0.5444624647978402	0.0977901562651325	-0.3912043879166348	-0.6273976944316221	0.1350782531385166	0.1710930356880656	-0.38732942556159733	-0.2365582047411658	1.1643382236769597	0.23484452053624097	0.49496243631408643	-0.7095612428657214	1.28100946817108
0.09982025726507156	-0.8629358273049466	-1.0834078138526442	0.6996337620019454	-0.4149873608935815	-1.1567390930995152	-0.8161850316225145	-0.8117211861871494	0.16685890607894208	-0.34944814146874287	0.6043641903225138	-0.40476126661547857	1.1276512930683589	-0.7058246765314039	-0.44988834476904777	-0.09489393768578867	-0.40965877591617145	-0.4407438531324256	-0.7025944940077362	0.37468390860168255	-0.8620568074736206	-0.5214685445684208	0.9606219855025822	-0.29484379312999437	0.12238824516424503	0.5391816505048299	0.36974056382068976	-0.43974351499510894	0.06082063618845361	-1.1317525605811363	-0.04109796682482471	0.6954250646335707	0.054533720179224185	-0.7843753914643655	-0.0382946356263733	0.21609027120992344	-0.24202466269084547	-0.5058185836813724	-0.024128590963662933	-0.44460972726898706	-0.6413173665106742	0.16635261217862232	0.2894205761517354	-0.35716890728087186	-0.27495477761417425	1.0705091023460098	0.19277128341967903	0.5461808846422984	-0.7128977535270824	1.305986876319893
0.1378341242166595	-0.8739534460808989	-1.1417098340528762	0.7434119788256232	-0.34235234033110784	-1.0892231644341195	-0.9501180123522872	-0.9168608205100245	0.14357650374884084	-0.3547981624567069	0.7609227143385018	-0.4677294015592827	1.1700020038242767	-0.654094375951314	-0.4510927645289963	-0.13408248885941101	-0.3543358742034576	-0.363881783871679	-0.6919058311224949	0.27523851351953516	-0.8789266560992072	-0.544456741533721	1.0274564887581292	-0.3677594964212411	0.07514537436146515	0.5381761705610817	0.3599498790287904	-0.3994548400513544	0.011638656490032878	-1.0597047532115593	-0.05062704404555429	0.6285587930662867	0.1319227760616677	-0.7607076540263262	-0.016108645759566546	0.187085717273572	-0.28815047483845563	-0.46764152556779415	-0.07417530247817132	-0.4864626189988105	-0.5593667504139763	0.23503783504257889	0.3705382598614172	-0.35435571729864124	-0.26131217700177045	1.0185734265122666	0.2149069313489113	0.5898740556990955	-0.671615217775244	1.348763973505999
0.10699924956369244	-0.8668637606570536	-1.209457485223505	0.7995733502075235	-0.311172284208148	-1.0639574469559772	-1.0643809970685842	-0.9415277115232232	0.07605810375599786	-0.3761333447666083	0.9001220594791011	-0.5261966228790419	1.1614022374885777	-0.6054180212591691	-0.41309801471367874	-0.08769788315768393	-0.2610481699755183	-0.30116646407490416	-0.6690705009579487	0.22191101263247304	-0.8677868286793563	-0.5433898325125497	1.0988480331143236	-0.4168141358040819	0.053825026179880144	0.4729331889581103	0.3415913982381054	-0.38622987984510276	-0.025964899436484067	-0.9937344191955175	-0.0246582048296629	0.5191325843239168	0.25133624968262724	-0.732166129156927	-0.034638208871034686	0.16841111076447096	-0.33702472238826114	-0.4736435794151007	-0.2059468801821153	-0.4358792387902847	-0.4860886381124484	0.3025811251062608	0.4787144353434149	-0.2787830628288864	-0.29695025228397876	0.9855822060486077	0.1912560442757735	0.5172693010535405	-0.6269767677561969	1.3850441309985113
0.07858857699161756	-0.8638302787646943	-1.2195160354613501	0.8616127622237755	-0.27468111629628295	-1.0119109596484914	-1.222588537708019	-0.9831496416992828	-0.0010021218449723424	-0.3670764748978359	0.9936304692859492	-0.5427252008473227	1.1110887713519664	-0.5318541479312028	-0.3614294809202201	-0.10236425148656733	-0.23311368379674163	-0.31471259944930124	-0.6672760732810826	0.17941563970320723	-0.8525017601313681	-0.49485820065001135	1.18624766720307	-0.4545894721933849	0.05324256696248479	0.3758899420414139	0.34058957995153094	-0.3706764239495422	-0.11656482551059325	-0.9438395170710582	0.06579336004824558	0.4911318547627449	0.3789544378503521	-0.7112527332271951	-0.04825722526596238	0.13126755467776105	-0.38254161204846165	-0.48709143855213843	-0.3563443375923601	-0.43036017445623526	-0.3771104911311821	0.3255649491943691	0.6143971157648436	-0.3036543614825185	-0.30163945702012424	0.8933187495689427	0.17594412293536965	0.4687595892174862	-0.6134682199117963	1.4088022845742423
0.05927079962367878	-0.835805254285386	-1.2349775470135573	0.8628629646039586	-0.23573746518514244	-0.9662137491894596	-1.3289816556028573	-0.9958760848023724	-0.0707354567720104	-0.38179457741751066	1.1512787813511198	-0.53946523881822	1.0601511098092946	-0.5446197710677577	-0.3464241896088026	-0.060236415154499665	-0.2061332191950871	-0.34564473244960103	-0.6302566984785962	0.10841596824046658	-0.8267156587761006	-0.5449895080118347	1.3150718217776378	-0.4866139351112125	-0.033012486830662775	0.27726576671831643	0.3423017074421757	-0.37517431337812557	-0.14082507753861023	-0.9242328129892969	0.1408494165567307	0.38229997737093513	0.5214965410968195	-0.701368608115663	0.01360545331737795	0.15201744490473232	-0.4573328413055404	-0.48810091593943794	-0.450236008612768	-0.4320908661881278	-0.2721437674616388	0.30692873306162755	0.6874339887215838	-0.25422291058590896	-0.33284960609737063	0.8473290567292736	0.14287822923928067	0.47934965907262106	-0.5727496014548347	1.376631329293001
0.06842734039617163	-0.8299678636196968	-1.3017473456737407	0.8908348099646288	-0.20014602639433915	-0.920121868266981	-1.4053845321567546	-1.0261835560970183	-0.06225800181904443	-0.38291103718051	1.2629448596702109	-0.5036798021523092	1.003272462990587	-0.4772142447835999	-0.29730086905693165	-0.0732067187012028	-0.1942615101263084	-0.36169846363542546	-0.5788705179831709	0.11588512923564491	-0.8140424772156916	-0.5364183434818	1.43204733826779	-0.44292536954501144	-0.09223817409516279	0.20528057905003064	0.34856306543173815	-0.44334746836927	-0.1866069679253989	-0.8888403730630537	0.22490461873048906	0.288021726690821	0.6354455681017932	-0.6847119874893763	-0.000793187099499354	0.17902487231346514	-0.459752055620615	-0.47751709935359177	-0.5252674469921423	-0.41103623516165244	-0.16178969735919113	0.3154256630984038	0.7608877388070736	-0.3186769150704599	-0.31275355153525736	0.8000990107252797	0.11361984637074654	0.4252128395376401	-0.5598577244587032	1.365019349319202
0.07192548875596191	-0.8376675511418983	-1.3275084857454047	0.8990649295783115	-0.10529562475224216	-0.8886836557257908	-1.373284652398231	-1.0055294028578339	-0.08685444319681324	-0.4304137468256671	1.3689601738955093	-0.5017037734140325	0.9766201482539099	-0.4700513118014221	-0.33005317750864094	-0.0826627608030106	-0.20137321949060089	-0.3945949131118148	-0.557693208361705	0.09786604443413428	-0.7490242567625817	-0.5030887203027568	1.4777164237844942	-0.4636290447741974	-0.16233860128296765	0.10350828441058813	0.41307552515629453	-0.4402593445153403	-0.24810089775149483	-0.8957069429302205	0.3285126292679842	0.24180120396186972	0.7577942147959066	-0.6826350886896518	0.023161059506595784	0.16324652745898063	-0.5705247850553068	-0.4419792242295683	-0.6729415545262474	-0.4442613262153148	-0.046103708870484074	0.2909569417586936	0.8712232149792646	-0.31915352990215967	-0.2507003217752747	0.7617016608954226	0.11743327078050532	0.27665735258671564	-0.5688586175973767	1.3520137123535285
0.09709167335600724	-0.8008366491432077	-1.3017644220972633	0.8693867346970494	-0.06510178954706279	-0.8614270127097401	-1.3476139923340704	-0.981904729854835	-0.09824511068012233	-0.4263119103509238	1.5128490459405328	-0.4667660637752144	0.9551404828101034	-0.38555577277843145	-0.3941110756679895	-0.12080839353618149	-0.19104939717563324	-0.4150882823468165	-0.5829691643690847	0.04811108441217296	-0.703674298302374	-0.48552531536932875	1.5397444779360163	-0.4808965967839596	-0.1200388154259499	-0.10269289291634527	0.4657097396515352	-0.5232733424982196	-0.28659179502064863	-0.8657968893886018	0.3802352224526767	0.17679040870332127	0.8602720685942581	-0.6431812384614825	0.0558424985524407	0.16771607093641572	-0.5463460291860605	-0.434553882261174	-0.7436717305516868	-0.38438240923486244	0.06152152268709073	0.33305024676363154	0.9444984679516167	-0.3613768973839065	-0.2478914900443306	0.6719981170681869	0.0020617751473851476	0.15140971586265556	-0.5383422028669169	1.3668943456847766
0.09996955221715265	-0.775638718801899	-1.2674709876545225	0.8685893002676245	-0.04092267664927001	-0.8014489172476095	-1.3458802988971628	-0.9376405200257224	-0.055274522810066465	-0.42226059197035043	1.5500730963583087	-0.4602834453327505	0.9616812405144508	-0.2826039655992175	-0.4573071813564907	-0.18603564314743143	-0.17769960501887622	-0.45206919882844865	-0.5768256361901519	0.01640354464112643	-0.6331631148007905	-0.45173214177893756	1.6558730959057972	-0.4807909836802051	-0.09080283990592279	-0.27124513985469206	0.5049544038359953	-0.5552547958275884	-0.3098239862255686	-0.8524356012816527	0.4551948895824016	0.1275699773514061	0.9397577324224363	-0.6129546477811461	0.008647125884412677	0.21800819526098397	-0.5842847896837293	-0.49407248389862407	-0.8122405552343837	-0.4398204139713032	0.28617905088024165	0.32702674257655845	1.045019243890754	-0.45013825828517334	-0.23123026728688192	0.5577318287088245	0.003042912924565491	0.032838304113316175	-0.5013022352150106	1.3926691051379567
0.06164532890911023	-0.7768280329875015	-1.2295787238483884	0.839003571315352	-0.043540827877562784	-0.7527525791003707	-1.3611527318473886	-0.8667043570618121	-0.05595335303066804	-0.4427362200524413	1.5557654600516382	-0.36248062210002835	0.9781536033042604	-0.19614560772467593	-0.4708022922595738	-0.2856745962141294	-0.2534667162698458	-0.47206998332804595	-0.6085101136960969	-0.05870853534844363	-0.5603953785945042	-0.4341206892444923	1.7083102564415225	-0.46240377786804565	-0.07398084341889447	-0.40625283533106177	0.5949494835241226	-0.5859851932577678	-0.3145821049794156	-0.8072950522887374	0.508059780705759	0.022140713518711073	0.9000802748433948	-0.6085447527654848	0.04994300363964314	0.24913619164796935	-0.6104109310960807	-0.5303393718150609	-0.8399656001700663	-0.4637582369117842	0.372913601136312	0.29871302247905224	1.1094472586605537	-0.5161798920083351	-0.2018268052492406	0.4935303836592656	-0.0926751799111644	-0.11870383978422258	-0.4282161889843531	1.4390008453984113
0.08634503936023491	-0.7723537327160586	-1.2376063649352123	0.8664918783241333	0.01750827055228309	-0.7161351965911197	-1.341887592094818	-0.828950452490616	-0.0409058650810953	-0.37770513714540055	1.6149300097191126	-0.3424681107161912	0.9632241982588126	-0.14397781524108189	-0.5427661770861317	-0.3481464280012925	-0.31883044937030836	-0.49151137343344714	-0.5783416442464182	-0.0934564966072081	-0.5056852877998074	-0.40398062406848717	1.7247511212546662	-0.4758231682693008	-0.06983807640861188	-0.5598509174914257	0.666068953123102	-0.6445064440258003	-0.31586444748025133	-0.7985210949937404	0.6128738701761585	-0.08318260580087997	0.8760467691449365	-0.6400571522022876	0.062204717608424345	0.28131990201248824	-0.518938950264277	-0.5929733468509084	-0.7774542006208588	-0.4807999146536967	0.5001942733263498	0.27695490392327055	1.136162710458327	-0.5557970467994279	-0.241586497172585	0.43038969292369755	-0.13864408431592534	-0.2386130238823843	-0.40375688268170096	1.4836638538522573
0.0943895821363807	-0.7611248800644412	-1.2332942151130937	0.8620889354634078	0.058408909240496985	-0.6827109308679997	-1.3169187681088887	-0.7461628952591502	-0.01850861037345332	-0.31298630898300694	1.5989328887779544	-0.2958939414881744	0.9596135180204787	-0.0947716454710468	-0.5494888431332141	-0.4211167225430369	-0.3896331086496555	-0.5209843601017934	-0.5522715455095547	-0.20008822708364327	-0.49769809033076323	-0.41676896896853305	1.7150400508003603	-0.48206066446432494	0.025814086267578647	-0.6586107591352447	0.6953050455454053	-0.7269595586004934	-0.3197741935585741	-0.8306427329801063	0.6398997318604446	-0.17733171996136043	0.9198241583646125	-0.7328514032693114	0.075604358827088	0.28815531879978784	-0.4782878735150048	-0.5895223220121398	-0.6885661378092258	-0.5150925146927273	0.5501749554276534	0.26713164783661714	1.1936904368017687	-0.5363393384426842	-0.3202769625289486	0.41182571972053256	-0.19444777758912668	-0.3774898218912185	-0.3986628297846345	1.5400464904401807
0.11266871346871958	-0.7677463921615212	-1.1916089839584507	0.873730189477406	0.08423961574466865	-0.6880954138285128	-1.2954992462907604	-0.6939191886648496	0.08326020674297249	-0.3099860875715622	1.54525827166251	-0.24570970604167744	1.0409555364389436	-0.04334517738280209	-0.5615845883317782	-0.5165716288895945	-0.491249445530923	-0.5794322225946029	-0.5351409127896498	-0.3321848395027819	-0.5114976893329652	-0.34137872813697945	1.6925450045564858	-0.5312461775027255	0.07776188597485724	-0.7586020659567984	0.734196905600977	-0.7678021483100975	-0.34706065183336027	-0.8777410372634229	0.6401920848318335	-0.2543893442293024	0.8837066320753456	-0.7865243759708818	0.10540924282960358	0.3260548813529672	-0.4801424759189734	-0.6689719198396373	-0.6124361092855665	-0.6159624693692983	0.6217065784468463	0.20929244912310155	1.2028350166469797	-0.6293872557586226	-0.39948451328174894	0.3597391945498427	-0.27551310827284	-0.4892166049133822	-0.392695766215204	1.5920201730487795
0.11237823083987816	-0.7701874119689643	-1.2130655881725791	0.9302946840592359	0.16537906293889684	-0.690829893627942	-1.2131226305451128	-0.5972696575902876	0.18827717038341873	-0.29698942122669103	1.5354413734652121	-0.2014815697018734	1.0581121453123965	-0.03177720053452169	-0.5604499347096078	-0.5463797636477968	-0.4870057768038111	-0.6578190234987075	-0.49184502306290445	-0.45368653253261265	-0.47797564933075376	-0.3794910255754368	1.7155829031410286	-0.5860841881616885	0.17964151158086356	-0.8410503733759696	0.8043638135042652	-0.8024404542176733	-0.29339412232408796	-0.9098254900870495	0.637884168150442	-0.3493582026125958	0.8392576016324892	-0.8404689512169942	0.2079177170482053	0.40967791146174115	-0.4821459289875845	-0.7107440824168719	-0.477841381758335	-0.6046115423690577	0.6991459977793657	0.2550611872414556	1.1960199891900696	-0.6157756635320571	-0.4804020244679002	0.3548665167966278	-0.309279054566375	-0.5837418517565752	-0.40066094641468525	1.6006754727329604
0.09486159646360684	-0.7685929430379475	-1.242414211252012	0.9197184723906503	0.23807715838039017	-0.7105877978385029	-1.1667854203387404	-0.5502530126241807	0.32382414382017133	-0.21011676728921985	1.4623455126535363	-0.19635192866646634	1.0950733965874384	0.030529133743099613	-0.5687086813067198	-0.6142342018469911	-0.5018177713967016	-0.6744485288613447	-0.48353715474774406	-0.5018693577277462	-0.49482408518914556	-0.28782881676192024	1.7028446740978473	-0.596591663533496	0.28619658860235575	-0.9043752200156719	0.8151413315287377	-0.8078765721144678	-0.35902384192593295	-0.9131835217029971	0.6513184811904139	-0.3974072234300047	0.6901793567578143	-0.864345206351179	0.2483601591432633	0.4530178365908209	-0.4250835694091041	-0.7363204461692383	-0.35594121010094787	-0.5263165624766635	0.749144979742435	0.3158111549344951	1.182699882037607	-0.6966628143762272	-0.4353200353146339	0.22596522239395922	-0.3788051469304936	-0.6632279717072037	-0.4091468405679047	1.684335447082154
0.07649241285704197	-0.7563638129403808	-1.2465011730554891	0.8737368500666498	0.3015746706624789	-0.7693862535498468	-1.1826998017152917	-0.47258294232159165	0.4308092619051253	-0.22724589279186863	1.3737871515448736	-0.14625926335059256	1.2661596673793243	0.09179404301558422	-0.5609686071569517	-0.6423144264541446	-0.48138271643757163	-0.7065723158648273	-0.45838055498242747	-0.5604006381139368	-0.5146550136211923	-0.29052361061376075	1.7078803456230915	-0.6359413309607624	0.31619166522635006	-0.9772862192610304	0.8569254342980257	-0.7978656097487193	-0.40342727133770034	-0.9000796693380855	0.7061990765105463	-0.4562206467669296	0.5965687725311735	-0.9044399308369652	0.2640791309855801	0.5440431309141112	-0.34444236322955674	-0.7487473138158249	-0.27245211832287647	-0.4998603463200519	0.7830681672998545	0.3522830493263556	1.146998463313222	-0.7518477803298248	-0.47345274941589055	0.23643455645424116	-0.43764604994188794	-0.7431079843307901	-0.4053502522210703	1.7047983539648726
0.05160421224358395	-0.7477015526964155	-1.2425722121259644	0.8472823477830038	0.37320765836866115	-0.8156635054702471	-1.188061664145662	-0.42461410096221625	0.5555325929755657	-0.14518269537310133	1.287777196074025	-0.17546958028890614	1.3161872709708657	0.16545688005232584	-0.48272339469781284	-0.6650860389397957	-0.4527530035476766	-0.6568445091592172	-0.4216678409780899	-0.5883815043396794	-0.5457692938395831	-0.333466079486673	1.644456350546329	-0.6741417200973315	0.4369595642105401	-1.0193913041695477	0.8400011454252858	-0.7837769532422914	-0.4417889299441441	-0.8576461753195174	0.7674743486935733	-0.5483555531071824	0.44849306421201335	-0.9179224677351655	0.288482716042504	0.5918273867112661	-0.22413298511253207	-0.802306711912364	-0.11461471031308249	-0.49927774109431783	0.7836999051019882	0.39642826179666113	1.0639133928675562	-0.8314604614128438	-0.5110496940671434	0.19158378504155577	-0.5486804727011538	-0.7583122149653193	-0.40469416779842654	1.7102725920906177
0.0349005303352323	-0.6995029899284418	-1.2823382993776533	0.8606022224044585	0.47017776007816103	-0.9152274037321749	-1.20914723117583	-0.3934191907600281	0.6611762964246941	-0.1119441830067968	1.168215260723893	-0.16303923223383848	1.3284045635590278	0.2113693197351203	-0.3432581815562955	-0.7147660968829906	-0.4503328888382935	-0.6659282181808102	-0.39368416252459326	-0.5791131811419234	-0.6208508795507026	-0.30158254002456675	1.571440172257062	-0.7227135306007443	0.45924893641864745	-1.0478857879045347	0.8124117579407828	-0.7719671812297287	-0.4785752245584093	-0.8405038152970519	0.8061266146095774	-0.6227357337455957	0.3080371935279275	-0.9552291204885593	0.32813207541986944	0.6108694806215266	-0.1983073285236367	-0.8474562146440444	-0.05039897292115693	-0.48609998523692505	0.805607648027577	0.4681451795594354	1.0270570018549772	-0.8705505329367558	-0.5354555283414318	0.20063906289624384	-0.5554581371972525	-0.7950023155044468	-0.4221355840025908	1.6831480546492432
0.0011598693917521385	-0.7093241773720154	-1.2994390848127255	0.7951526756195556	0.5607118737288904	-1.043063821602576	-1.1860491833636806	-0.3677505430655311	0.7426854607055603	-0.0562281755129226	1.0644223367833463	-0.16876087951290641	1.3126809983701881	0.17426193848129853	-0.20012467449238375	-0.7428889268983226	-0.4551359913528293	-0.6573998113652979	-0.4038916329092201	-0.6160553084368801	-0.6743709146301131	-0.31810432113019893	1.498687791155497	-0.7643505381371946	0.5196894460628991	-1.1264100466677405	0.8070407062463552	-0.7251954998654637	-0.4814531845870561	-0.8302726722100573	0.8718734823871397	-0.6541919101788105	0.16980343121128225	-0.9399028792927142	0.4188035719792874	0.635814923376666	-0.09953636323075707	-0.8497625201720751	0.002981126826778975	-0.4441908750080225	0.7275182725651977	0.5215262418517737	0.9167642114440351	-0.8277282639029577	-0.5666553045922718	0.20905145934851146	-0.6499664540133349	-0.8213733215806058	-0.3700284132304941	1.7259197783194835
-0.00021709095609704563	-0.6713009394885566	-1.3154551081743693	0.7306778457667068	0.6106580174969378	-1.150797380162445	-1.168163819709423	-0.30836221760498894	0.8454632829454747	0.02406434568645968	1.0441893442105061	-0.22680913083324014	1.3307993656302077	0.2345632610661914	-0.05565166263680825	-0.7193950875316986	-0.35330049130435975	-0.6553225019645488	-0.36296857386300846	-0.6377531490661835	-0.7227272726655926	-0.292740348036285	1.429238121522609	-0.7662028939567028	0.5921753076463594	-1.1839446410699173	0.7541487336985675	-0.683362509170024	-0.4819736991813868	-0.7984365764766939	0.909202362916079	-0.6335639577029515	0.12524542560061747	-0.8519555576212012	0.4532356713410235	0.6612266519792342	0.020997033148342364	-0.878930419852497	0.09301289003286975	-0.49366748406946287	0.6682755881787047	0.5844755772203958	0.8331566242878239	-0.794890466002629	-0.52041959782178	0.14038130368543006	-0.6730970735495794	-0.8202251007726395	-0.36425047418178574	1.6886977513646504
-0.0017966179513149473	-0.6415394832306187	-1.2912972347133675	0.6587029294780491	0.6576067582943533	-1.2175281373280982	-1.1402918213337538	-0.2270463686141726	0.9515327086979906	0.051273746952570476	0.9161439549554851	-0.23535920946201738	1.3549969472457026	0.2270508142223159	0.13655897428724675	-0.7381500534239319	-0.33266871461157554	-0.6030083661893856	-0.4178258156176676	-0.539511250299746	-0.7525986711661102	-0.266399942191374	1.3574715217195452	-0.7700388919016612	0.6385128403556696	-1.280917013440222	0.6713129557574808	-0.5958582826501382	-0.5043182439056567	-0.7378390631985465	0.9477489827799527	-0.5700219933841669	0.0420266961511687	-0.8040864435318229	0.5025832099140678	0.6418135695883928	0.035837431158322094	-0.8932800451479744	0.12443516070250568	-0.5067668832113678	0.6147592127363877	0.6337080180194845	0.7814815181019412	-0.8105223550663622	-0.4470882532290874	0.2020190097620307	-0.745417903579592	-0.8407526995347177	-0.3378362545902228	1.6841070768130026
-0.04217493549596337	-0.6422252569061341	-1.2799500579004532	0.6357491046876449	0.6748991152479634	-1.332626088625045	-1.1143573409206122	-0.22594210344649696	1.0384245128233833	0.03562785070165779	0.8730757174884051	-0.3031107049288765	1.3477085479455386	0.23216507096203925	0.24908426243434972	-0.6768486965391892	-0.22893156689955818	-0.5601921659384217	-0.4327395261101019	-0.45018807637259917	-0.7440568594961892	-0.2551886823910873	1.263746483650268	-0.7715481765425893	0.6943200310846628	-1.319805633278882	0.6040874450738991	-0.45896589185588565	-0.5309354328046346	-0.7033309834469977	1.0169009267779061	-0.6017414448271033	-0.05209366793555027	-0.7138818116945206	0.5339574581440315	0.5991291145336161	0.04001696695327128	-1.089360621725517	0.11256266136576014	-0.5130767637440139	0.6424042190060776	0.6730352300322925	0.7382710904993537	-0.8060073722750358	-0.35762833051499415	0.14266980663861334	-0.789815984208151	-0.7999990445240199	-0.23474618525502508	1.6313891132253218
-0.04904327625743135	-0.6128631780568414	-1.2680268541505517	0.6043143831224459	0.7207554819309141	-1.351722450146955	-1.1058586045853116	-0.2137645986118058	1.0903157048749752	0.06210576621429078	0.8003829982946271	-0.3240129047280913	1.2536258840316614	0.24410262048013745	0.3508908969655498	-0.6607839578490403	-0.14674874859170126	-0.4202316112994038	-0.4086061840504782	-0.4321328549480283	-0.7238253240734794	-0.2999056328802082	1.1552452464976835	-0.6892096081418563	0.688423382826449	-1.3366141322592326	0.5151602502422306	-0.3068347762824556	-0.48334559968912333	-0.6034976514156108	1.1138656129157183	-0.5746767437231832	-0.021714439171741505	-0.6282381841743905	0.621170223725864	0.5680375142600409	0.09891527952475394	-1.151128069891985	0.14691398724486518	-0.4990361063032435	0.6004474072333578	0.7237034492125763	0.6728121685316089	-0.8218727487355004	-0.3040927471599042	0.15143493922302864	-0.7929737458920053	-0.7656050612030125	-0.20127102381450354	1.5907970458212046
-0.04934693298706612	-0.6127813641265909	-1.2089145877507341	0.5093968574760395	0.77504890299581	-1.4019362286775745	-1.1576325318700493	-0.21672243791130036	1.109107623825806	0.08170384416412761	0.696727322667881	-0.3859253482005925	1.2571744408372676	0.2264899773823203	0.41754166462720743	-0.6817223422231219	-0.12212019708494518	-0.3062367072095688	-0.386761337123103	-0.40344912942043915	-0.6813332170574375	-0.26869109032583055	0.9932386419191621	-0.673954367936346	0.6766590707466501	-1.3587399308628052	0.38359583297384575	-0.18393676918580387	-0.5160300765597856	-0.5790131618477312	1.167240611506213	-0.5363347065554283	-0.03326960184673001	-0.5821461680305395	0.6002875398518734	0.5269946624520478	0.181169406587452	-1.2059425888694175	0.16319800979415713	-0.5279231963926981	0.5145747472487795	0.6597177354630552	0.5995293611007912	-0.7446230111428978	-0.2116704748840293	0.13967890438828462	-0.7603940125013743	-0.782062057213744	-0.22488157395209685	1.5231708583166281
-0.05717850244491618	-0.6375173925922334	-1.1912154846846088	0.4597152723939827	0.8305959285110862	-1.4484631647689845	-1.216844702196708	-0.21235455033888173	1.112622786709873	0.04561062577478246	0.600581235089906	-0.37524025115412546	1.2547454086954328	0.22333415913326857	0.4935357125754097	-0.6976439397842654	-0.07120446233958642	-0.2409789914571534	-0.3886231821880225	-0.3739251646006686	-0.6384569744101147	-0.3182311484493513	0.8581717125763074	-0.7013000103764924	0.6730937150364895	-1.3860372248154422	0.31240258498450607	-0.0357597812639435	-0.49035207703753547	-0.5497057069266262	1.2334360113989857	-0.5165839862267071	-0.002286903914889836	-0.5151122291488198	0.6072151179905916	0.506449660934104	0.15827145568029463	-1.2673445409286335	0.22090507696099895	-0.5743831417445558	0.431612505130501	0.589653610062573	0.540109660556546	-0.7269640205091217	-0.2135542799981684	0.20381397692065875	-0.6995163440826864	-0.7535250764242962	-0.18217726930008032	1.431134598235818
-0.05386267470490143	-0.6821005873300121	-1.1425131649364417	0.4514079855620069	0.9031232692397703	-1.4758676635677515	-1.1946572613741095	-0.23588639459926145	1.0441249766485845	0.1058176424312998	0.5720522094843477	-0.4598298928492254	1.0996320211876316	0.18277885445392192	0.5273593014245335	-0.7639339334801148	-0.01350303567904421	-0.16596080039210112	-0.3752060703236115	-0.3490022658922099	-0.5942198798159793	-0.2871829950813145	0.6895813774345358	-0.7443491963964395	0.7222572596654164	-1.4155255697160807	0.19932806453171042	0.03535821352620273	-0.482436288409529	-0.5195631404075625	1.1855066312868494	-0.5101225982627015	0.06617938957051558	-0.4466640517442874	0.6192149974920999	0.4578433781357597	0.16848575264666882	-1.3996153796877782	0.32239782513545157	-0.5972214844836709	0.3357780919312786	0.5178766048864867	0.49470260525455806	-0.5841284245306305	-0.14482198731410278	0.19472375597538544	-0.6769527595493688	-0.6862155823102436	-0.13924941388603188	1.4309914928488179
-0.05939054938104536	-0.6960581911148519	-1.1493508513086321	0.42598952543993446	0.9285104695381505	-1.4894243681833017	-1.2302001402598606	-0.26016164318009577	1.0565104239003666	0.1320800177354075	0.541660210085414	-0.4177620161484262	1.0889200818278018	0.09831460372293382	0.5461860512523844	-0.8098641938047869	0.07145743451182099	-0.1442653646860449	-0.34829629174523846	-0.31767143025250155	-0.5212907007572452	-0.2810959717943617	0.5875760425220182	-0.6950464906497371	0.7289612694646087	-1.4391834522942113	0.16599104552634986	0.11181794956693167	-0.44055507895925194	-0.5170772065681625	1.152113066199788	-0.4653462787162074	0.13180323172903002	-0.37610209173052384	0.6491908267457659	0.4283751200832082	0.19943025502164896	-1.4658970253894348	0.4186544010211454	-0.55101672223198	0.2858753352314277	0.4932174556560954	0.38379931633020703	-0.5174444523772382	-0.12480477919872339	0.19566742488120398	-0.5980991694172828	-0.6938185823488184	-0.1484318671709634	1.4174478394630252
-0.07750629420698152	-0.7123659119238896	-1.1275301870481593	0.4116925108661942	0.9594070570515878	-1.4406559365000668	-1.2320515439091326	-0.2607996350910481	1.0956994814932324	0.1527040488952663	0.548825493127507	-0.4538487407332984	1.1376859697527304	0.01745444207697658	0.535536178305454	-0.8331797860555648	0.13777269710953194	-0.08952298404634973	-0.3352141533273295	-0.32003796255952954	-0.44468652611544757	-0.2930262255287337	0.5020236050386669	-0.6734095767453495	0.7064244319166375	-1.354953006570301	0.15505573702574202	0.2661797229372626	-0.39196197748422323	-0.47775778959956156	1.1457868766379777	-0.49067690550263743	0.1607502417675782	-0.3271945282412835	0.6491584627801961	0.43539503619973996	0.27353402749140726	-1.5119999265290325	0.5099986391783723	-0.5414137645495603	0.19582612437061253	0.44347543733247374	0.25090856107711534	-0.4438246144769864	-0.017429286727766537	0.17911553647195058	-0.5464690361897441	-0.6274655309532436	-0.1499494413750006	1.320820938072236
-0.07630606111489177	-0.7280777973674949	-1.11471939760582	0.3977140745577828	1.004400266115912	-1.3973125746952322	-1.2832650250432391	-0.3250650026455689	1.0485060874686085	0.1531243493373434	0.5890106050646359	-0.4383722593855633	1.1455890890068683	0.0011914136605087333	0.526744558402822	-0.7905559010425691	0.30062426805542575	-0.05071370879942243	-0.2836206666609167	-0.2583449590464175	-0.3688685059263973	-0.2998495008976321	0.3955411568720112	-0.6452301773839342	0.679357969065695	-1.2888512719654117	0.06162298008339573	0.3467867472421377	-0.33248854444127174	-0.41088667921657984	1.201481550652636	-0.5129008223339845	0.2272446203061281	-0.32586445102944417	0.61794638635869	0.41387221342448954	0.3766764041109675	-1.512087285953294	0.6038911916634381	-0.5312084658055812	0.05253563994976682	0.36535098688224593	0.21110930927278834	-0.5280224946886738	0.0805058238195251	0.15575388437561263	-0.5223176016281248	-0.5954190081770971	-0.10807066919729662	1.223296860643708
[truncated: 200 more rows]
[truncated: 4 more columns]
