# Supplementary material for: Obesity dysregulates feeding-evoked response dynamics in hypothalamic satiety neurons
Source: Sci Rep. 2025 Oct 14;15:35837. doi: 10.1038/s41598-025-19800-2 (PMC12521569; doi:10.1038/s41598-025-19800-2)
Supplement: Supplementary file 5 — Supplementary Material 5. [file 41598_2025_19800_MOESM5_ESM.zip › Fig 3_2/Fig 3c/HFD to_NCD_1st_MPK180_mean_licking_1.csv]

0.0
0.0
0.06944444444444445
0.05208333333333333
0.08333333333333333
0.10416666666666666
0.08928571428571427
0.10416666666666666
0.09259259259259259
0.08333333333333333
0.08333333333333333
0.08333333333333333
0.06249999999999999
0.06249999999999999
0.041666666666666664
0.020833333333333332
0.020833333333333332
0.0
0.0
0.0
0.0
0.0
0.0
0.0
0.0
0.0
0.020833333333333332
0.020833333333333332
0.041666666666666664
0.041666666666666664
0.041666666666666664
0.041666666666666664
0.041666666666666664
0.06249999999999999
0.06249999999999999
0.06249999999999999
0.041666666666666664
0.06250000000000001
0.06250000000000001
0.06250000000000001
0.08333333333333333
0.08333333333333333
0.08333333333333333
0.06250000000000001
0.06250000000000001
0.06250000000000001
0.06250000000000001
0.041666666666666664
0.020833333333333332
0.020833333333333332
0.0
0.0
0.0
0.0
0.0
0.0
0.0
0.020833333333333332
0.041666666666666664
0.041666666666666664
0.06249999999999999
0.08333333333333333
0.08333333333333333
0.10416666666666666
0.14583333333333331
0.1875
0.20833333333333331
0.1875
0.20833333333333331
0.20833333333333331
0.1875
0.1875
0.1875
0.1875
0.14583333333333331
0.10416666666666666
0.08333333333333333
0.08333333333333333
0.06250000000000001
0.06250000000000001
0.06250000000000001
0.041666666666666664
0.041666666666666664
0.041666666666666664
0.041666666666666664
0.041666666666666664
0.041666666666666664
0.06250000000000001
0.041666666666666664
0.041666666666666664
0.041666666666666664
0.041666666666666664
0.041666666666666664
0.020833333333333332
0.020833333333333332
0.020833333333333332
0.020833333333333332
0.0
0.0
0.0
0.0
0.0
0.0
0.22916666666666666
0.5625000000000002
1.0000000000000002
1.3333333333333333
1.9374999999999998
2.6250000000000013
3.208333333333334
3.9375
4.687500000000002
5.499999999999999
6.020833333333334
6.312500000000001
6.687500000000001
6.91666666666667
7.0416666666666705
7.104166666666668
7.145833333333336
7.083333333333335
7.104166666666667
6.97916666666667
6.937500000000001
7.04166666666667
6.729166666666667
6.895833333333333
6.854166666666667
6.666666666666666
6.520833333333332
6.520833333333334
6.3125
6.104166666666665
6.104166666666665
6.020833333333332
5.958333333333331
5.708333333333332
5.583333333333332
5.541666666666666
5.541666666666663
5.499999999999999
5.479166666666665
5.520833333333332
5.291666666666664
5.104166666666665
5.270833333333332
5.291666666666666
5.249999999999998
5.354166666666665
5.458333333333332
5.416666666666665
5.479166666666666
5.562499999999998
5.708333333333332
5.729166666666665
5.604166666666664
5.583333333333335
5.437500000000001
5.062500000000001
4.729166666666666
4.291666666666668
3.770833333333334
3.3125
2.708333333333334
2.333333333333334
1.9375
1.4583333333333335
1.0833333333333335
0.8541666666666669
0.6250000000000001
0.4791666666666667
0.4166666666666668
0.29166666666666674
0.27083333333333337
0.16666666666666666
0.08333333333333333
0.08333333333333333
0.10416666666666666
0.08333333333333333
0.06250000000000001
0.06250000000000001
0.06250000000000001
0.041666666666666664
0.06250000000000001
0.08333333333333333
0.10416666666666666
0.12499999999999999
0.10416666666666666
0.10416666666666666
0.12499999999999999
0.14583333333333334
0.12499999999999999
0.12499999999999999
0.10416666666666666
0.08333333333333333
0.06250000000000001
0.041666666666666664
0.041666666666666664
0.041666666666666664
0.020833333333333332
0.0
0.0
0.0
0.0
0.0
0.0
0.0
0.0
0.0
0.0
0.0
0.0
0.0
0.0
0.0
0.0
0.020833333333333332
0.020833333333333332
0.020833333333333332
0.020833333333333332
0.020833333333333332
0.020833333333333332
0.020833333333333332
0.020833333333333332
0.020833333333333332
0.020833333333333332
0.0
0.0
0.0
0.0
0.0
0.0
0.0
0.0
0.0
0.0
0.0
0.0
0.0
0.0
0.0
0.0
0.0
0.0
0.0
0.0
0.0
0.0
0.0
0.0
0.0
0.0
0.0
0.0
0.0
0.0
0.0
0.0
0.0
0.0
0.0
0.0
0.0
0.0
0.0
0.0
0.0
0.0
0.0
0.0
0.0
0.0
0.0
0.0
0.0
0.0
0.0
0.0
0.0
0.0
0.0
0.0
0.020833333333333332
0.041666666666666664
0.041666666666666664
0.041666666666666664
0.06249999999999999
0.06249999999999999
0.06249999999999999
0.08333333333333333
0.08333333333333333
0.10416666666666666
0.08333333333333333
0.08333333333333333
0.08333333333333333
0.08333333333333333
0.06249999999999999
0.08333333333333333
0.08333333333333333
0.06249999999999999
0.06249999999999999
0.041666666666666664
0.041666666666666664
0.020833333333333332
0.041666666666666664
0.041666666666666664
0.041666666666666664
0.020833333333333332
0.020833333333333332
0.020833333333333332
0.020833333333333332
0.020833333333333332
0.020833333333333332
0.020833333333333332
0.0
0.0
0.0
0.0
0.0
0.0
0.0
0.0
0.020833333333333332
0.020833333333333332
0.06250000000000001
0.06250000000000001
0.08333333333333333
0.08333333333333333
0.08333333333333333
0.08333333333333333
0.08333333333333333
0.08333333333333333
0.08333333333333333
0.08333333333333333
0.041666666666666664
0.041666666666666664
0.020833333333333332
0.041666666666666664
0.041666666666666664
0.06249999999999999
0.06249999999999999
0.06249999999999999
0.041666666666666664
0.041666666666666664
0.041666666666666664
0.041666666666666664
0.041666666666666664
0.020833333333333332
0.020833333333333332
0.0
0.0
0.0
0.0
0.0
0.0
0.0
0.0
0.0
0.0
0.020833333333333332
0.020833333333333332
0.020833333333333332
0.020833333333333332
0.020833333333333332
0.020833333333333332
0.020833333333333332
0.020833333333333332
0.020833333333333332
0.020833333333333332
0.0
0.0
0.0
0.0
0.0
0.0
0.0
0.0
0.0
0.0
0.0
0.0
0.0
0.0
0.0
0.0
0.0
0.0
0.0
0.0
0.0
0.0
0.0
0.0
0.0
0.0
0.0
0.0
0.0
0.0
0.0
0.0
0.0
0.0
0.0
0.0
0.0
0.0
0.0
0.0
0.0
0.0
0.0
0.0
0.0
0.0
0.0
0.0
0.0
0.0
0.0
0.0
0.0
0.0
0.0
0.020833333333333332
0.020833333333333332
0.020833333333333332
0.020833333333333332
0.020833333333333332
0.041666666666666664
0.08333333333333333
0.08333333333333333
0.08333333333333333
0.08333333333333333
0.06250000000000001
0.06250000000000001
0.08333333333333333
0.10416666666666666
0.10416666666666666
0.08333333333333333
0.06249999999999999
0.06249999999999999
0.08333333333333333
0.08333333333333333
0.08333333333333333
0.08333333333333333
0.06250000000000001
0.041666666666666664
0.06250000000000001
0.08333333333333333
0.08333333333333333
0.08333333333333333
0.08333333333333333
0.08333333333333333
0.10416666666666666
0.12500000000000003
0.12500000000000003
0.14583333333333331
0.12499999999999999
0.12500000000000003
0.10416666666666666
0.12499999999999999
0.10416666666666666
0.12499999999999999
0.10416666666666666
0.10416666666666666
0.10416666666666666
0.10416666666666666
0.10416666666666666
0.08333333333333333
0.10416666666666666
0.08333333333333333
0.08333333333333333
0.08333333333333333
0.08333333333333333
0.06249999999999999
0.06249999999999999
0.041666666666666664
0.041666666666666664
0.041666666666666664
0.020833333333333332
0.020833333333333332
0.020833333333333332
0.0
0.0
0.0
0.0
0.0
0.0
0.0
0.0
0.0
0.0
0.0
0.0
0.0
0.0
0.0
0.0
0.0
0.0
0.0
0.0
0.0
0.0
0.0
0.0
0.0
0.0
0.0
0.0
0.0
0.0
0.0
0.020833333333333332
0.020833333333333332
0.020833333333333332
0.020833333333333332
0.020833333333333332
0.020833333333333332
0.020833333333333332
0.020833333333333332
0.020833333333333332
0.020833333333333332
0.0
0.0
0.0
0.0
0.0
0.0
0.0
0.0
0.0
0.0
0.0
0.0
0.0
0.0
0.0
0.0
0.0
0.0
0.0
0.0
0.0
0.020833333333333332
0.020833333333333332
0.020833333333333332
0.041666666666666664
0.041666666666666664
0.06250000000000001
0.06250000000000001
0.06250000000000001
0.06250000000000001
0.08333333333333333
0.06249999999999999
0.06249999999999999
0.08333333333333333
0.06249999999999999
0.08333333333333333
0.06249999999999999
0.08333333333333333
0.08333333333333333
0.10416666666666666
0.08333333333333333
0.08333333333333333
0.10416666666666666
0.08333333333333333
0.08333333333333333
0.06249999999999999
0.06249999999999999
0.041666666666666664
0.06249999999999999
0.041666666666666664
0.041666666666666664
0.041666666666666664
0.020833333333333332
0.020833333333333332
0.020833333333333332
0.020833333333333332
0.020833333333333332
0.041666666666666664
0.020833333333333332
0.041666666666666664
0.041666666666666664
0.041666666666666664
0.041666666666666664
0.06249999999999999
0.08333333333333333
0.08333333333333333
0.08333333333333333
0.08333333333333333
0.08333333333333333
0.06249999999999999
0.08333333333333333
0.08333333333333333
0.10416666666666666
0.08333333333333333
0.08333333333333333
0.10416666666666666
0.10416666666666666
