# Supplementary material for: Obesity dysregulates feeding-evoked response dynamics in hypothalamic satiety neurons
Source: Sci Rep. 2025 Oct 14;15:35837. doi: 10.1038/s41598-025-19800-2 (PMC12521569; doi:10.1038/s41598-025-19800-2)
Supplement: Supplementary file 5 — Supplementary Material 5. [file 41598_2025_19800_MOESM5_ESM.zip › Fig 3_2/Fig 3c/HFD to_NCD_1st_MPK180_mean_licking_2.csv]

0.0
0.0
0.0
0.0
0.0
0.0
0.0
0.0
0.0
0.0
0.0
0.0
0.0
0.01818181818181818
0.01818181818181818
0.03636363636363636
0.03636363636363636
0.03636363636363636
0.03636363636363636
0.03636363636363636
0.03636363636363636
0.03636363636363636
0.03636363636363636
0.01818181818181818
0.01818181818181818
0.0
0.0
0.0
0.0
0.0
0.0
0.0
0.0
0.0
0.0
0.0
0.0
0.0
0.0
0.0
0.0
0.0
0.0
0.0
0.0
0.0
0.0
0.0
0.0
0.0
0.0
0.0
0.0
0.0
0.0
0.0
0.0
0.0
0.0
0.0
0.0
0.0
0.0
0.0
0.0
0.0
0.0
0.0
0.0
0.0
0.0
0.0
0.0
0.0
0.0
0.0
0.0
0.0
0.0
0.0
0.0
0.0
0.0
0.0
0.0
0.0
0.0
0.0
0.0
0.0
0.0
0.0
0.0
0.0
0.0
0.0
0.0
0.0
0.0
0.0
0.0
0.0
0.0
0.01818181818181818
0.14545454545454545
0.38181818181818195
0.7818181818181822
1.3090909090909089
1.9454545454545449
2.636363636363637
3.2363636363636368
3.8909090909090898
4.50909090909091
5.200000000000001
5.745454545454544
6.363636363636366
6.581818181818182
6.70909090909091
6.781818181818186
6.7636363636363654
6.7636363636363654
6.854545454545459
6.872727272727276
6.854545454545455
6.818181818181822
6.563636363636364
6.6000000000000005
6.527272727272729
6.290909090909091
6.163636363636363
6.163636363636364
6.000000000000001
5.818181818181818
5.8
5.709090909090907
5.581818181818184
5.527272727272728
5.454545454545454
5.527272727272727
5.618181818181817
5.581818181818181
5.399999999999999
5.436363636363634
5.381818181818181
5.363636363636362
5.49090909090909
5.454545454545453
5.545454545454547
5.672727272727274
5.545454545454545
5.563636363636362
5.781818181818181
5.890909090909089
5.818181818181818
5.781818181818181
5.563636363636363
5.490909090909089
5.345454545454542
5.090909090909089
5.036363636363635
4.818181818181817
4.490909090909089
4.236363636363636
3.9636363636363625
3.6909090909090905
3.581818181818182
3.272727272727274
2.9818181818181824
2.763636363636363
2.5272727272727256
2.2909090909090897
2.1999999999999993
2.0363636363636357
1.9090909090909083
1.8909090909090907
1.7454545454545454
1.690909090909091
1.636363636363636
1.5454545454545452
1.4363636363636365
1.4
1.290909090909091
1.2000000000000002
1.1454545454545453
1.0181818181818179
0.9272727272727275
0.8363636363636364
0.8363636363636363
0.7818181818181817
0.7636363636363637
0.690909090909091
0.6545454545454545
0.6181818181818182
0.5818181818181818
0.5454545454545455
0.5454545454545455
0.581818181818182
0.4727272727272729
0.45454545454545464
0.38181818181818183
0.36363636363636365
0.32727272727272727
0.290909090909091
0.2727272727272727
0.23636363636363636
0.23636363636363636
0.18181818181818182
0.2181818181818182
0.2545454545454545
0.2909090909090909
0.309090909090909
0.3272727272727272
0.3272727272727272
0.2909090909090909
0.309090909090909
0.2909090909090909
0.2727272727272727
0.2545454545454545
0.18181818181818182
0.14545454545454545
0.14545454545454545
0.10909090909090909
0.09090909090909091
0.12727272727272726
0.10909090909090909
0.09090909090909091
0.1090909090909091
0.09090909090909091
0.09090909090909091
0.07272727272727272
0.07272727272727272
0.09090909090909091
0.09090909090909091
0.09090909090909091
0.1090909090909091
0.1090909090909091
0.09090909090909091
0.09090909090909091
0.09090909090909091
0.09090909090909091
0.07272727272727272
0.05454545454545455
0.07272727272727272
0.03636363636363636
0.01818181818181818
0.01818181818181818
0.01818181818181818
0.01818181818181818
0.01818181818181818
0.01818181818181818
0.01818181818181818
0.01818181818181818
0.0
0.0
0.0
0.0
0.0
0.0
0.0
0.0
0.0
0.0
0.0
0.0
0.0
0.0
0.0
0.0
0.0
0.0
0.0
0.0
0.0
0.0
0.0
0.01818181818181818
0.01818181818181818
0.01818181818181818
0.01818181818181818
0.01818181818181818
0.01818181818181818
0.01818181818181818
0.01818181818181818
0.01818181818181818
0.01818181818181818
0.0
0.0
0.0
0.0
0.0
0.0
0.0
0.0
0.0
0.0
0.0
0.0
0.0
0.0
0.0
0.0
0.0
0.0
0.0
0.0
0.0
0.0
0.0
0.0
0.0
0.0
0.0
0.0
0.0
0.0
0.0
0.0
0.0
0.0
0.0
0.0
0.0
0.0
0.0
0.0
0.0
0.0
0.0
0.0
0.0
0.0
0.0
0.0
0.0
0.0
0.0
0.0
0.0
0.0
0.0
0.0
0.0
0.0
0.0
0.0
0.0
0.0
0.0
0.0
0.0
0.0
0.0
0.0
0.0
0.0
0.0
0.0
0.0
0.0
0.0
0.0
0.0
0.0
0.0
0.0
0.0
0.0
0.01818181818181818
0.01818181818181818
0.01818181818181818
0.03636363636363636
0.03636363636363636
0.03636363636363636
0.03636363636363636
0.05454545454545455
0.05454545454545455
0.05454545454545455
0.05454545454545455
0.05454545454545455
0.07272727272727272
0.05454545454545454
0.05454545454545454
0.05454545454545454
0.05454545454545454
0.05454545454545454
0.05454545454545454
0.05454545454545454
0.03636363636363636
0.03636363636363636
0.01818181818181818
0.01818181818181818
0.01818181818181818
0.01818181818181818
0.01818181818181818
0.0
0.0
0.0
0.0
0.0
0.0
0.0
0.0
0.0
0.0
0.0
0.0
0.0
0.01818181818181818
0.01818181818181818
0.01818181818181818
0.03636363636363636
0.05454545454545455
0.05454545454545455
0.07272727272727272
0.09090909090909091
0.09090909090909091
0.09090909090909091
0.09090909090909091
0.09090909090909091
0.09090909090909091
0.09090909090909091
0.07272727272727272
0.07272727272727272
0.05454545454545454
0.05454545454545454
0.05454545454545454
0.05454545454545454
0.03636363636363636
0.03636363636363636
0.03636363636363636
0.01818181818181818
0.01818181818181818
0.01818181818181818
0.01818181818181818
0.0
0.0
0.0
0.0
0.0
0.0
0.0
0.0
0.0
0.0
0.0
0.0
0.01818181818181818
0.01818181818181818
0.01818181818181818
0.03636363636363636
0.03636363636363636
0.03636363636363636
0.05454545454545454
0.07272727272727272
0.07272727272727272
0.09090909090909091
0.09090909090909091
0.10909090909090909
0.10909090909090909
0.1090909090909091
0.1090909090909091
0.1090909090909091
0.09090909090909091
0.09090909090909091
0.09090909090909091
0.07272727272727272
0.05454545454545454
0.03636363636363636
0.03636363636363636
0.01818181818181818
0.01818181818181818
0.01818181818181818
0.01818181818181818
0.0
0.0
0.0
0.0
0.01818181818181818
0.01818181818181818
0.01818181818181818
0.01818181818181818
0.01818181818181818
0.01818181818181818
0.01818181818181818
0.01818181818181818
0.01818181818181818
0.01818181818181818
0.0
0.0
0.0
0.0
0.0
0.0
0.0
0.0
0.0
0.0
0.0
0.0
0.0
0.0
0.0
0.0
0.0
0.0
0.0
0.0
0.0
0.0
0.0
0.0
0.0
0.0
0.0
0.0
0.0
0.0
0.0
0.0
0.0
0.0
0.0
0.0
0.0
0.0
0.0
0.0
0.01818181818181818
0.03636363636363636
0.03636363636363636
0.03636363636363636
0.03636363636363636
0.03636363636363636
0.03636363636363636
0.03636363636363636
0.03636363636363636
0.03636363636363636
0.03636363636363636
0.01818181818181818
0.03636363636363636
0.03636363636363636
0.03636363636363636
0.05454545454545454
0.05454545454545454
0.05454545454545454
0.05454545454545454
0.07272727272727272
0.05454545454545454
0.05454545454545454
0.03636363636363636
0.05454545454545454
0.05454545454545454
0.03636363636363636
0.03636363636363636
0.03636363636363636
0.03636363636363636
0.01818181818181818
0.01818181818181818
0.01818181818181818
0.01818181818181818
0.0
0.0
0.0
0.0
0.0
0.0
0.0
0.0
0.0
0.0
0.0
0.0
0.0
0.01818181818181818
0.01818181818181818
0.01818181818181818
0.01818181818181818
0.01818181818181818
0.01818181818181818
0.01818181818181818
0.03636363636363636
0.03636363636363636
0.03636363636363636
0.01818181818181818
0.03636363636363636
0.03636363636363636
0.03636363636363636
0.03636363636363636
0.03636363636363636
0.03636363636363636
0.01818181818181818
0.01818181818181818
0.01818181818181818
0.01818181818181818
0.0
0.0
0.0
0.0
0.0
0.0
0.0
