# Supplementary material for: Obesity dysregulates feeding-evoked response dynamics in hypothalamic satiety neurons
Source: Sci Rep. 2025 Oct 14;15:35837. doi: 10.1038/s41598-025-19800-2 (PMC12521569; doi:10.1038/s41598-025-19800-2)
Supplement: Supplementary file 5 — Supplementary Material 5. [file 41598_2025_19800_MOESM5_ESM.zip › Fig 3_2/Fig 3c/HFD to_NCD_1st_MPK180_mean_licking_3.csv]

0.0
0.0
0.0
0.0
0.04
0.1
0.0857142857142857
0.075
0.08888888888888889
0.1
0.1
0.13999999999999999
0.13999999999999999
0.16
0.13999999999999999
0.1
0.1
0.1
0.1
0.1
0.1
0.06
0.06
0.04
0.04
0.04
0.04
0.04
0.04
0.02
0.04
0.04
0.04
0.04
0.04
0.04
0.04
0.04
0.02
0.02
0.0
0.0
0.0
0.0
0.0
0.0
0.0
0.02
0.02
0.02
0.02
0.02
0.02
0.02
0.02
0.02
0.02
0.0
0.0
0.0
0.0
0.0
0.0
0.0
0.0
0.0
0.0
0.0
0.0
0.0
0.0
0.0
0.0
0.0
0.0
0.0
0.0
0.0
0.0
0.0
0.0
0.0
0.0
0.0
0.0
0.0
0.0
0.0
0.0
0.0
0.0
0.0
0.0
0.0
0.0
0.0
0.0
0.0
0.0
0.0
0.0
0.0
0.0
0.0
0.26
0.8600000000000003
1.3400000000000003
1.9800000000000006
2.540000000000001
3.0200000000000014
3.240000000000001
3.600000000000001
4.0
4.24
4.3999999999999995
4.12
3.940000000000001
3.599999999999999
3.1799999999999997
2.9
2.78
2.539999999999999
2.2399999999999984
2.1599999999999993
1.8599999999999994
1.5799999999999994
1.3599999999999999
1.1199999999999997
1.0
0.8200000000000002
0.7200000000000001
0.62
0.54
0.38000000000000006
0.26
0.22000000000000003
0.13999999999999999
0.1
0.08
0.08
0.1
0.08
0.08
0.08
0.08
0.1
0.1
0.1
0.1
0.08
0.08
0.1
0.1
0.12
0.13999999999999999
0.16
0.2
0.24
0.3000000000000001
0.3600000000000001
0.3800000000000001
0.48000000000000015
0.5200000000000002
0.5800000000000002
0.6600000000000001
0.7600000000000002
0.8400000000000001
0.8599999999999999
1.0399999999999998
1.14
1.4000000000000001
1.4400000000000002
1.6000000000000003
1.7800000000000005
1.88
1.9399999999999997
2.0
2.1000000000000005
2.06
2.12
1.9599999999999995
1.9399999999999995
1.8199999999999996
1.7799999999999994
1.7600000000000002
1.6599999999999997
1.5799999999999994
1.5199999999999994
1.4199999999999995
1.28
1.22
1.1
1.0799999999999998
0.9199999999999999
0.7800000000000002
0.7200000000000002
0.7200000000000001
0.6400000000000001
0.6600000000000001
0.6000000000000003
0.6200000000000003
0.6800000000000002
0.6200000000000001
0.6400000000000001
0.6200000000000001
0.64
0.56
0.5399999999999999
0.45999999999999996
0.5199999999999999
0.4600000000000001
0.42000000000000004
0.4200000000000001
0.38000000000000006
0.36000000000000004
0.32
0.32000000000000006
0.32
0.34
0.34
0.36000000000000004
0.32000000000000006
0.32000000000000006
0.30000000000000004
0.30000000000000004
0.28
0.26000000000000006
0.24000000000000005
0.18
0.16
0.14
0.19999999999999996
0.18000000000000002
0.16
0.16
0.18000000000000002
0.18000000000000002
0.19999999999999996
0.19999999999999996
0.13999999999999999
0.1
0.04
0.06000000000000001
0.06000000000000001
0.1
0.08
0.1
0.08
0.08
0.08
0.08
0.12000000000000002
0.1
0.12000000000000002
0.08
0.08
0.08
0.08
0.08
0.08
0.1
0.06000000000000001
0.06000000000000001
0.04
0.04
0.04
0.02
0.02
0.02
0.02
0.0
0.0
0.0
0.0
0.0
0.0
0.0
0.0
0.0
0.0
0.0
0.0
0.0
0.0
0.0
0.0
0.0
0.0
0.0
0.0
0.0
0.0
0.0
0.0
0.0
0.0
0.0
0.0
0.0
0.0
0.0
0.0
0.0
0.0
0.0
0.0
0.0
0.0
0.0
0.0
0.0
0.0
0.02
0.02
0.02
0.02
0.02
0.04
0.04
0.06000000000000001
0.06000000000000001
0.06000000000000001
0.04
0.04
0.06000000000000001
0.06000000000000001
0.06000000000000001
0.04
0.04
0.02
0.02
0.02
0.02
0.04
0.02
0.04
0.04
0.04
0.04
0.04
0.04
0.04
0.04
0.04
0.04
0.02
0.02
0.02
0.02
0.02
0.02
0.02
0.04
0.02
0.02
0.02
0.02
0.02
0.02
0.02
0.04
0.04
0.02
0.02
0.02
0.02
0.04
0.04
0.04
0.08
0.06000000000000001
0.08
0.08
0.08
0.08
0.08
0.06000000000000001
0.08
0.08
0.04
0.04
0.02
0.02
0.02
0.02
0.02
0.02
0.0
0.0
0.0
0.0
0.0
0.0
0.02
0.02
0.02
0.02
0.02
0.02
0.04
0.04
0.04
0.06000000000000001
0.04
0.04
0.06
0.06
0.06
0.06
0.04
0.04
0.06000000000000001
0.04
0.04
0.04
0.02
0.02
0.02
0.02
0.02
0.04
0.02
0.04
0.04
0.04
0.04
0.06
0.06
0.06
0.06
0.06000000000000001
0.06000000000000001
0.04
0.06000000000000001
0.08
0.08
0.06000000000000001
0.06000000000000001
0.06000000000000001
0.06000000000000001
0.04
0.04
0.04
0.02
0.0
0.0
0.0
0.0
0.0
0.0
0.0
0.0
0.02
0.02
0.02
0.02
0.02
0.02
0.02
0.02
0.02
0.02
0.0
0.0
0.0
0.0
0.0
0.0
0.0
0.0
0.0
0.0
0.0
0.0
0.0
0.0
0.0
0.0
0.0
0.0
0.0
0.02
0.02
0.02
0.02
0.02
0.02
0.04
0.04
0.04
0.06000000000000001
0.04
0.06
0.06
0.06
0.08
0.08
0.06
0.06
0.06
0.04
0.04
0.04
0.04
0.04
0.02
0.02
0.02
0.02
0.02
0.02
0.02
0.0
0.0
0.02
0.02
0.02
0.02
0.02
0.02
0.02
0.02
0.02
0.02
0.0
0.0
0.02
0.02
0.02
0.02
0.02
0.04
0.04
0.04
0.04
0.04
0.02
0.02
0.02
0.02
0.02
0.0
0.0
0.02
0.02
0.02
0.02
0.02
0.02
0.02
0.02
0.02
0.02
0.0
0.0
0.0
0.0
0.0
0.0
0.0
0.0
0.0
0.0
0.0
0.0
0.0
0.0
0.0
0.0
0.0
0.0
0.0
0.0
0.0
0.0
0.0
0.0
0.0
0.0
0.0
0.0
0.0
0.0
0.0
0.0
0.0
0.0
0.0
0.0
0.02
0.02
0.02
0.02
0.04
0.06000000000000001
0.06000000000000001
0.06000000000000001
0.06000000000000001
0.06000000000000001
0.04
0.04
