# Supplementary material for: Obesity dysregulates feeding-evoked response dynamics in hypothalamic satiety neurons
Source: Sci Rep. 2025 Oct 14;15:35837. doi: 10.1038/s41598-025-19800-2 (PMC12521569; doi:10.1038/s41598-025-19800-2)
Supplement: Supplementary file 5 — Supplementary Material 5. [file 41598_2025_19800_MOESM5_ESM.zip › Fig 3_2/Fig 3c/HFD to_NCD_1st_MPK180_mean_licking_4.csv]

0.0
0.0
0.0
0.0
0.0
0.0
0.0
0.0
0.0
0.0
0.0
0.0
0.0
0.0
0.0
0.0
0.0
0.0
0.0
0.0
0.0
0.0
0.0
0.0
0.0
0.0
0.0
0.0
0.0
0.0
0.0
0.0
0.0
0.0
0.0
0.0
0.0
0.0
0.0
0.0
0.0
0.0
0.0
0.0
0.0
0.0
0.0
0.0
0.0
0.0
0.0
0.0
0.0
0.0
0.0
0.0
0.0
0.0
0.0
0.0
0.0
0.0
0.0
0.0
0.0
0.0
0.0
0.0
0.0
0.0
0.0
0.0
0.0
0.0
0.0
0.0
0.0
0.0
0.0
0.0
0.0
0.0
0.0
0.0
0.0
0.0
0.0
0.0
0.0
0.0
0.0
0.0
0.0
0.0196078431372549
0.0196078431372549
0.0196078431372549
0.0196078431372549
0.0196078431372549
0.0196078431372549
0.0196078431372549
0.0196078431372549
0.0196078431372549
0.0196078431372549
0.0392156862745098
0.2549019607843137
0.6078431372549022
1.2156862745098038
1.7450980392156856
2.4509803921568634
3.1568627450980404
3.7058823529411766
4.470588235294118
5.098039215686274
5.8235294117647065
6.411764705882353
6.74509803921569
6.7058823529411775
7.039215686274511
6.980392156862749
6.764705882352942
6.941176470588239
6.784313725490197
6.568627450980394
6.3921568627451
6.098039215686276
5.882352941176471
5.725490196078432
5.372549019607842
5.117647058823529
5.039215686274509
4.901960784313727
4.627450980392156
4.725490196078431
4.705882352941176
4.509803921568626
4.529411764705882
4.686274509803922
4.607843137254902
4.686274509803921
4.784313725490196
4.568627450980394
4.725490196078431
4.607843137254903
4.372549019607844
4.588235294117648
4.549019607843138
4.568627450980392
4.568627450980392
4.588235294117647
4.666666666666666
4.941176470588236
4.92156862745098
5.137254901960784
5.529411764705881
5.588235294117646
5.745098039215685
5.725490196078432
5.96078431372549
6.176470588235294
6.137254901960786
6.137254901960786
6.333333333333334
6.333333333333333
6.196078431372552
6.19607843137255
6.098039215686274
6.0
5.784313725490197
5.568627450980391
5.607843137254901
5.2941176470588225
5.07843137254902
5.019607843137254
4.843137254901961
4.705882352941176
4.607843137254902
4.450980392156862
4.352941176470589
4.254901960784313
3.8039215686274512
3.7843137254901955
3.549019607843136
3.1764705882352935
2.980392156862745
2.666666666666666
2.2941176470588225
2.0588235294117645
1.7647058823529407
1.392156862745098
1.333333333333333
1.058823529411765
0.9019607843137256
0.803921568627451
0.6078431372549019
0.5490196078431373
0.5686274509803921
0.5294117647058825
0.5294117647058825
0.5294117647058825
0.4705882352941177
0.4313725490196079
0.37254901960784315
0.29411764705882354
0.27450980392156865
0.19607843137254904
0.13725490196078433
0.13725490196078433
0.09803921568627451
0.09803921568627451
0.09803921568627451
0.13725490196078433
0.13725490196078433
0.1568627450980392
0.1568627450980392
0.1568627450980392
0.1568627450980392
0.11764705882352942
0.09803921568627451
0.0784313725490196
0.05882352941176471
0.0196078431372549
0.0196078431372549
0.0
0.0
0.0
0.0
0.0
0.0
0.0
0.0
0.0
0.0196078431372549
0.0196078431372549
0.0392156862745098
0.0392156862745098
0.058823529411764705
0.0784313725490196
0.11764705882352941
0.1568627450980392
0.1764705882352941
0.19607843137254902
0.19607843137254902
0.21568627450980396
0.21568627450980396
0.23529411764705882
0.23529411764705885
0.21568627450980396
0.1764705882352941
0.13725490196078433
0.11764705882352941
0.09803921568627451
0.0784313725490196
0.058823529411764705
0.0392156862745098
0.0196078431372549
0.0
0.0
0.0
0.0196078431372549
0.0196078431372549
0.0196078431372549
0.0392156862745098
0.0392156862745098
0.0392156862745098
0.0392156862745098
0.0392156862745098
0.0392156862745098
0.0392156862745098
0.0196078431372549
0.0196078431372549
0.0196078431372549
0.0
0.0
0.0
0.0
0.0
0.0
0.0
0.0
0.0392156862745098
0.05882352941176471
0.0784313725490196
0.09803921568627451
0.09803921568627451
0.11764705882352941
0.11764705882352941
0.13725490196078433
0.13725490196078433
0.1568627450980392
0.13725490196078433
0.13725490196078433
0.11764705882352941
0.11764705882352941
0.13725490196078433
0.11764705882352941
0.13725490196078433
0.13725490196078433
0.13725490196078433
0.1568627450980392
0.1568627450980392
0.13725490196078433
0.1568627450980392
0.13725490196078433
0.11764705882352941
0.13725490196078433
0.11764705882352942
0.11764705882352942
0.11764705882352942
0.09803921568627451
0.0784313725490196
0.0784313725490196
0.0784313725490196
0.0784313725490196
0.0784313725490196
0.05882352941176471
0.05882352941176471
0.0392156862745098
0.0392156862745098
0.0196078431372549
0.0196078431372549
0.0196078431372549
0.0
0.0
0.0
0.0
0.0
0.0
0.0
0.0
0.0
0.0
0.0
0.0
0.0
0.0
0.0
0.0
0.0
0.0
0.0
0.0
0.0
0.0
0.0
0.0
0.0
0.0
0.0
0.0
0.0
0.0
0.0
0.0
0.0
0.0
0.0
0.0
0.0
0.0
0.0
0.0
0.0
0.0
0.0
0.0
0.0
0.0
0.0
0.0
0.0
0.0
0.0
0.0
0.0
0.0
0.0
0.0
0.0
0.0
0.0
0.0
0.0
0.0
0.0
0.0
0.0
0.0
0.0
0.0
0.0
0.0
0.0
0.0
0.0
0.0
0.0
0.0
0.0
0.0
0.0
0.0
0.0
0.0
0.0
0.0
0.0
0.0
0.0
0.0
0.0
0.0
0.0
0.0
0.0
0.0
0.0
0.0
0.0
0.0
0.0
0.0
0.0
0.0
0.0
0.0
0.0
0.0
0.0
0.0
0.0
0.0
0.0
0.0
0.0
0.0
0.0
0.0
0.0
0.0
0.0
0.0
0.0
0.0
0.0
0.0
0.0
0.0
0.0
0.0
0.0
0.0
0.0
0.0
0.0
0.0
0.0
0.0196078431372549
0.0392156862745098
0.0392156862745098
0.058823529411764705
0.058823529411764705
0.0784313725490196
0.0784313725490196
0.0784313725490196
0.0784313725490196
0.09803921568627451
0.09803921568627451
0.0784313725490196
0.09803921568627451
0.09803921568627451
0.11764705882352941
0.09803921568627451
0.09803921568627451
0.09803921568627451
0.09803921568627451
0.0784313725490196
0.058823529411764705
0.058823529411764705
0.0392156862745098
0.0196078431372549
0.0
0.0
0.0
0.0
0.0
0.0
0.0
0.0
0.0
0.0
0.0
0.0
0.0
0.0
0.0
0.0
0.0
0.0
0.0
0.0
0.0
0.0
0.0
0.0
0.0
0.0
0.0196078431372549
0.0196078431372549
0.0392156862745098
0.058823529411764705
0.058823529411764705
0.0784313725490196
0.0784313725490196
0.0784313725490196
0.0784313725490196
0.0784313725490196
0.058823529411764705
0.058823529411764705
0.0392156862745098
0.0196078431372549
0.0196078431372549
0.0
0.0
0.0
0.0
0.0
0.0
0.0
0.0
0.0
0.0
0.0
0.0
0.0
0.0
0.0
0.0
0.0
0.0
0.0
0.0
0.0
0.0
0.0
0.0
0.0
0.0
0.0
0.0
0.0
0.0
0.0
0.0196078431372549
0.0196078431372549
0.0196078431372549
0.0196078431372549
0.0196078431372549
0.0196078431372549
0.0196078431372549
0.0196078431372549
0.0196078431372549
0.0196078431372549
0.0196078431372549
0.0196078431372549
0.0196078431372549
0.0196078431372549
0.0196078431372549
0.0196078431372549
0.0196078431372549
0.0196078431372549
0.0196078431372549
0.0196078431372549
0.0
0.0
0.0
0.0
0.0
0.0
0.0
0.0
0.0
0.0
0.0
0.0
0.0
0.0
0.0
0.0
0.0
0.0
0.0
0.0
0.0
0.0
0.0
0.0
0.0
0.0
0.0
0.0
0.0
