# Supplementary material for: Obesity dysregulates feeding-evoked response dynamics in hypothalamic satiety neurons
Source: Sci Rep. 2025 Oct 14;15:35837. doi: 10.1038/s41598-025-19800-2 (PMC12521569; doi:10.1038/s41598-025-19800-2)
Supplement: Supplementary file 5 — Supplementary Material 5. [file 41598_2025_19800_MOESM5_ESM.zip › Fig 3_2/Fig 3c/HFD to_NCD_1st_MPK180_mean_licking_5.csv]

0.0
0.0
0.0
0.0
0.0
0.0
0.0
0.02976190476190476
0.026455026455026454
0.02380952380952381
0.02380952380952381
0.02380952380952381
0.02380952380952381
0.02380952380952381
0.02380952380952381
0.04761904761904762
0.04761904761904762
0.02380952380952381
0.02380952380952381
0.02380952380952381
0.02380952380952381
0.02380952380952381
0.02380952380952381
0.02380952380952381
0.02380952380952381
0.0
0.02380952380952381
0.02380952380952381
0.02380952380952381
0.02380952380952381
0.02380952380952381
0.02380952380952381
0.02380952380952381
0.02380952380952381
0.02380952380952381
0.02380952380952381
0.0
0.0
0.0
0.0
0.0
0.02380952380952381
0.07142857142857144
0.07142857142857144
0.11904761904761904
0.11904761904761904
0.11904761904761904
0.14285714285714288
0.16666666666666669
0.1904761904761905
0.1904761904761905
0.1904761904761905
0.14285714285714288
0.16666666666666669
0.11904761904761904
0.11904761904761904
0.11904761904761904
0.09523809523809525
0.07142857142857144
0.07142857142857144
0.07142857142857144
0.07142857142857144
0.07142857142857144
0.07142857142857144
0.07142857142857144
0.07142857142857144
0.09523809523809525
0.09523809523809525
0.11904761904761904
0.11904761904761904
0.14285714285714288
0.11904761904761904
0.11904761904761904
0.09523809523809525
0.09523809523809525
0.09523809523809525
0.09523809523809525
0.09523809523809525
0.07142857142857144
0.04761904761904762
0.02380952380952381
0.02380952380952381
0.02380952380952381
0.04761904761904762
0.04761904761904762
0.04761904761904762
0.02380952380952381
0.02380952380952381
0.04761904761904762
0.07142857142857142
0.07142857142857142
0.09523809523809525
0.09523809523809525
0.07142857142857142
0.09523809523809525
0.09523809523809525
0.09523809523809525
0.09523809523809525
0.07142857142857144
0.04761904761904762
0.07142857142857144
0.19047619047619047
0.3571428571428572
0.642857142857143
0.8809523809523813
1.1666666666666667
1.3809523809523814
1.5714285714285716
1.7857142857142856
2.0238095238095233
2.2142857142857135
2.2857142857142843
2.2380952380952377
2.095238095238095
2.0238095238095237
1.9047619047619047
1.8333333333333335
1.7619047619047623
1.6666666666666665
1.5476190476190477
1.4761904761904758
1.3809523809523807
1.4047619047619047
1.357142857142857
1.2619047619047614
1.2380952380952375
1.214285714285714
1.19047619047619
1.1428571428571426
1.0714285714285712
0.9761904761904763
0.880952380952381
0.7619047619047621
0.6904761904761907
0.5952380952380953
0.45238095238095244
0.33333333333333337
0.23809523809523808
0.19047619047619047
0.16666666666666666
0.11904761904761904
0.09523809523809525
0.07142857142857142
0.04761904761904762
0.04761904761904762
0.04761904761904762
0.04761904761904762
0.04761904761904762
0.04761904761904762
0.02380952380952381
0.02380952380952381
0.02380952380952381
0.02380952380952381
0.02380952380952381
0.04761904761904762
0.04761904761904762
0.04761904761904762
0.04761904761904762
0.02380952380952381
0.02380952380952381
0.04761904761904762
0.04761904761904762
0.04761904761904762
0.16666666666666666
0.23809523809523808
0.40476190476190477
0.5
0.7380952380952381
0.9523809523809523
1.2857142857142856
1.547619047619048
1.7380952380952384
2.047619047619048
2.1904761904761907
2.3571428571428577
2.380952380952381
2.4761904761904763
2.4761904761904763
2.380952380952382
2.1904761904761907
2.0238095238095237
2.047619047619048
1.880952380952381
1.761904761904762
1.666666666666667
1.7380952380952377
1.690476190476191
1.5476190476190477
1.5476190476190474
1.4761904761904756
1.5238095238095233
1.3571428571428565
1.3095238095238093
1.2857142857142854
1.1904761904761902
1.0238095238095237
0.9523809523809526
0.9285714285714287
0.8095238095238095
0.8095238095238095
0.7380952380952384
0.8333333333333336
0.8095238095238095
0.7142857142857144
0.6904761904761907
0.6428571428571429
0.5714285714285714
0.5
0.5238095238095238
0.4523809523809524
0.380952380952381
0.28571428571428575
0.21428571428571433
0.2619047619047619
0.2619047619047619
0.2619047619047619
0.3095238095238096
0.3571428571428571
0.40476190476190477
0.42857142857142866
0.5
0.47619047619047616
0.5238095238095238
0.4761904761904763
0.42857142857142866
0.40476190476190477
0.3571428571428571
0.3333333333333333
0.26190476190476186
0.2619047619047619
0.2142857142857143
0.19047619047619047
0.1904761904761905
0.2142857142857143
0.2142857142857143
0.2619047619047619
0.2619047619047619
0.28571428571428575
0.30952380952380953
0.28571428571428575
0.3095238095238096
0.33333333333333337
0.33333333333333337
0.2857142857142857
0.30952380952380953
0.23809523809523808
0.2857142857142857
0.23809523809523808
0.21428571428571425
0.23809523809523808
0.16666666666666666
0.16666666666666669
0.14285714285714288
0.16666666666666666
0.14285714285714288
0.16666666666666666
0.14285714285714288
0.16666666666666666
0.19047619047619047
0.19047619047619047
0.19047619047619047
0.21428571428571425
0.23809523809523808
0.21428571428571425
0.2619047619047619
0.30952380952380953
0.3095238095238095
0.3095238095238095
0.3571428571428571
0.3571428571428571
0.40476190476190477
0.38095238095238093
0.3571428571428571
0.380952380952381
0.3333333333333333
0.30952380952380953
0.30952380952380953
0.3571428571428572
0.3095238095238096
0.3333333333333333
0.2857142857142857
0.30952380952380953
0.30952380952380953
0.3095238095238095
0.3571428571428571
0.3333333333333333
0.30952380952380953
0.28571428571428575
0.2619047619047619
0.23809523809523808
0.2857142857142857
0.2619047619047619
0.2619047619047619
0.28571428571428575
0.23809523809523808
0.2619047619047619
0.2619047619047619
0.23809523809523808
0.26190476190476186
0.2619047619047619
0.23809523809523808
0.23809523809523808
0.23809523809523808
0.1904761904761905
0.2142857142857143
0.16666666666666666
0.19047619047619047
0.16666666666666666
0.14285714285714285
0.14285714285714285
0.11904761904761904
0.09523809523809525
0.07142857142857144
0.07142857142857144
0.04761904761904762
0.04761904761904762
0.04761904761904762
0.04761904761904762
0.04761904761904762
0.02380952380952381
0.04761904761904762
0.07142857142857144
0.07142857142857144
0.07142857142857144
0.07142857142857144
0.07142857142857144
0.04761904761904762
0.07142857142857142
0.09523809523809525
0.09523809523809525
0.09523809523809525
0.07142857142857144
0.07142857142857144
0.07142857142857144
0.07142857142857144
0.07142857142857144
0.09523809523809525
0.07142857142857144
0.04761904761904762
0.04761904761904762
0.02380952380952381
0.04761904761904762
0.04761904761904762
0.04761904761904762
0.04761904761904762
0.04761904761904762
0.04761904761904762
0.07142857142857144
0.07142857142857144
0.07142857142857144
0.09523809523809525
0.07142857142857144
0.09523809523809525
0.11904761904761904
0.14285714285714285
0.16666666666666669
0.14285714285714285
0.11904761904761904
0.14285714285714285
0.14285714285714285
0.11904761904761904
0.14285714285714288
0.14285714285714285
0.11904761904761904
0.11904761904761904
0.11904761904761904
0.16666666666666666
0.16666666666666666
0.16666666666666666
0.16666666666666666
0.23809523809523808
0.23809523809523808
0.23809523809523808
0.2619047619047619
0.23809523809523808
0.2619047619047619
0.23809523809523808
0.23809523809523808
0.23809523809523808
0.23809523809523808
0.16666666666666666
0.16666666666666666
0.1904761904761905
0.16666666666666666
0.21428571428571433
0.16666666666666666
0.14285714285714288
0.14285714285714288
0.14285714285714288
0.14285714285714288
0.14285714285714288
0.14285714285714285
0.14285714285714288
0.14285714285714288
0.09523809523809525
0.11904761904761904
0.16666666666666666
0.16666666666666666
0.14285714285714288
0.14285714285714288
0.14285714285714288
0.16666666666666669
0.14285714285714285
0.14285714285714285
0.1904761904761905
0.16666666666666666
0.1904761904761905
0.2142857142857143
0.2142857142857143
0.23809523809523808
0.30952380952380953
0.2619047619047619
0.30952380952380953
0.30952380952380953
0.30952380952380953
0.30952380952380953
0.2619047619047619
0.2619047619047619
0.3095238095238096
0.3333333333333333
0.2857142857142857
0.33333333333333337
0.2857142857142857
0.3333333333333333
0.33333333333333337
0.3571428571428571
0.3333333333333333
0.30952380952380953
0.2619047619047619
0.2142857142857143
0.21428571428571425
0.16666666666666666
0.14285714285714288
0.11904761904761904
0.09523809523809525
0.09523809523809525
0.09523809523809525
0.14285714285714288
0.21428571428571425
0.21428571428571425
0.19047619047619047
0.23809523809523808
0.2619047619047619
0.26190476190476186
0.2857142857142857
0.2619047619047619
0.3095238095238096
0.28571428571428575
0.23809523809523808
0.2619047619047619
0.2619047619047619
0.23809523809523808
0.21428571428571433
0.1904761904761905
0.14285714285714288
0.14285714285714288
0.09523809523809525
0.07142857142857144
0.04761904761904762
0.02380952380952381
0.02380952380952381
0.0
0.0
0.0
0.02380952380952381
0.02380952380952381
0.02380952380952381
0.02380952380952381
0.07142857142857144
0.07142857142857144
0.11904761904761904
0.11904761904761904
0.14285714285714285
0.16666666666666666
0.14285714285714288
0.14285714285714288
0.16666666666666666
0.16666666666666666
0.11904761904761904
0.11904761904761904
0.07142857142857144
0.07142857142857144
0.04761904761904762
0.04761904761904762
0.04761904761904762
0.04761904761904762
0.02380952380952381
0.02380952380952381
0.04761904761904762
0.09523809523809525
0.09523809523809525
0.09523809523809525
0.11904761904761904
0.11904761904761904
0.14285714285714285
0.14285714285714285
0.14285714285714285
0.16666666666666669
0.16666666666666669
0.11904761904761904
0.11904761904761904
0.11904761904761904
0.14285714285714288
0.11904761904761904
0.11904761904761904
0.16666666666666669
0.16666666666666669
0.16666666666666669
0.19047619047619047
0.19047619047619047
0.2142857142857143
0.2142857142857143
0.1904761904761905
0.1904761904761905
0.1904761904761905
0.16666666666666666
0.1904761904761905
0.1904761904761905
0.16666666666666666
0.16666666666666666
0.16666666666666669
0.16666666666666669
0.14285714285714288
0.14285714285714288
0.11904761904761904
0.09523809523809525
0.09523809523809525
0.07142857142857144
0.04761904761904762
0.04761904761904762
0.02380952380952381
0.02380952380952381
0.02380952380952381
0.04761904761904762
0.04761904761904762
0.07142857142857144
0.07142857142857144
0.09523809523809525
0.09523809523809525
0.11904761904761904
0.11904761904761904
0.14285714285714288
0.16666666666666666
0.16666666666666666
0.16666666666666666
0.14285714285714285
0.14285714285714288
0.11904761904761904
0.11904761904761904
0.09523809523809525
0.09523809523809525
0.09523809523809525
0.09523809523809525
0.07142857142857144
0.07142857142857144
0.07142857142857144
0.04761904761904762
0.04761904761904762
0.07142857142857144
0.07142857142857144
0.09523809523809525
0.07142857142857144
0.04761904761904762
0.04761904761904762
0.07142857142857144
0.07142857142857144
0.07142857142857144
0.09523809523809525
0.09523809523809525
0.09523809523809525
0.07142857142857142
0.09523809523809525
0.11904761904761904
0.11904761904761904
0.09523809523809525
0.09523809523809525
0.09523809523809525
0.07142857142857144
0.04761904761904762
0.07142857142857144
0.07142857142857144
0.07142857142857144
0.07142857142857144
0.09523809523809525
0.14285714285714288
0.1904761904761905
0.1904761904761905
0.1904761904761905
0.2142857142857143
0.2142857142857143
0.2142857142857143
0.1904761904761905
0.16666666666666669
0.16666666666666669
0.14285714285714288
0.11904761904761904
0.11904761904761904
0.14285714285714288
0.11904761904761904
0.16666666666666669
0.16666666666666669
