# Supplementary material for: Obesity dysregulates feeding-evoked response dynamics in hypothalamic satiety neurons
Source: Sci Rep. 2025 Oct 14;15:35837. doi: 10.1038/s41598-025-19800-2 (PMC12521569; doi:10.1038/s41598-025-19800-2)
Supplement: Supplementary file 5 — Supplementary Material 5. [file 41598_2025_19800_MOESM5_ESM.zip › Fig 3_2/Fig 3c/HFD to_NCD_1st_MPK180_mean_licking_6.csv]

0.0
0.0
0.0
0.0
0.0
0.0
0.0
0.0
0.0
0.0
0.0
0.0
0.0
0.0
0.0
0.0
0.0
0.0
0.0
0.0
0.0
0.0
0.0
0.0
0.0
0.0
0.0
0.0
0.0
0.0
0.0
0.0
0.0
0.0
0.0
0.0
0.0
0.0
0.0
0.0
0.0
0.0
0.0
0.0
0.0
0.0
0.0
0.0
0.0
0.0
0.0
0.0
0.0
0.0
0.02631578947368421
0.02631578947368421
0.02631578947368421
0.02631578947368421
0.02631578947368421
0.02631578947368421
0.02631578947368421
0.02631578947368421
0.02631578947368421
0.02631578947368421
0.0
0.02631578947368421
0.02631578947368421
0.02631578947368421
0.02631578947368421
0.02631578947368421
0.02631578947368421
0.05263157894736842
0.05263157894736842
0.05263157894736842
0.05263157894736842
0.02631578947368421
0.02631578947368421
0.02631578947368421
0.02631578947368421
0.02631578947368421
0.02631578947368421
0.0
0.0
0.0
0.0
0.0
0.0
0.0
0.0
0.0
0.0
0.0
0.0
0.0
0.0
0.0
0.0
0.0
0.0
0.0
0.0
0.0
0.0
0.0
0.02631578947368421
0.34210526315789475
0.8684210526315793
1.5526315789473688
2.210526315789474
2.7894736842105257
3.3684210526315788
4.131578947368422
4.657894736842106
5.289473684210526
6.052631578947367
6.394736842105262
6.447368421052634
6.44736842105263
6.473684210526316
6.473684210526315
6.552631578947368
6.473684210526315
6.421052631578947
6.315789473684212
6.2368421052631575
6.157894736842104
6.263157894736842
6.131578947368421
6.026315789473683
6.105263157894736
6.184210526315791
5.973684210526317
6.131578947368422
6.07894736842105
5.921052631578947
5.947368421052632
5.7631578947368425
5.7105263157894735
5.368421052631579
5.315789473684209
4.947368421052631
4.973684210526315
4.631578947368421
4.631578947368421
4.552631578947367
4.263157894736843
4.157894736842106
4.2631578947368425
4.657894736842104
4.63157894736842
4.789473684210525
4.815789473684209
5.052631578947366
5.184210526315788
5.315789473684208
5.526315789473683
5.710526315789473
5.605263157894736
5.499999999999998
5.342105263157894
5.368421052631579
5.289473684210526
5.105263157894737
4.894736842105263
4.55263157894737
4.31578947368421
4.078947368421051
3.7631578947368416
3.526315789473684
3.31578947368421
2.8947368421052633
2.5789473684210518
2.3421052631578942
2.0526315789473686
1.8947368421052628
1.6842105263157894
1.4210526315789473
1.3157894736842104
1.0526315789473684
0.8947368421052633
0.8157894736842106
0.7105263157894737
0.6578947368421053
0.605263157894737
0.5263157894736842
0.5263157894736842
0.4736842105263159
0.42105263157894735
0.42105263157894735
0.3684210526315789
0.34210526315789475
0.3157894736842105
0.28947368421052627
0.23684210526315785
0.23684210526315785
0.18421052631578946
0.15789473684210525
0.18421052631578946
0.15789473684210525
0.18421052631578946
0.15789473684210525
0.18421052631578946
0.15789473684210525
0.15789473684210525
0.13157894736842105
0.10526315789473684
0.10526315789473684
0.05263157894736842
0.05263157894736842
0.02631578947368421
0.02631578947368421
0.0
0.0
0.0
0.0
0.0
0.0
0.0
0.0
0.0
0.0
0.0
0.0
0.0
0.0
0.0
0.0
0.0
0.0
0.0
0.0
0.0
0.0
0.0
0.0
0.0
0.0
0.0
0.0
0.0
0.0
0.0
0.0
0.0
0.0
0.0
0.0
0.0
0.0
0.0
0.0
0.0
0.0
0.0
0.0
0.0
0.0
0.0
0.0
0.0
0.0
0.0
0.0
0.0
0.0
0.0
0.0
0.0
0.0
0.0
0.0
0.0
0.0
0.0
0.0
0.0
0.0
0.02631578947368421
0.02631578947368421
0.02631578947368421
0.05263157894736842
0.05263157894736842
0.05263157894736842
0.05263157894736842
0.05263157894736842
0.05263157894736842
0.07894736842105263
0.05263157894736842
0.05263157894736842
0.05263157894736842
0.02631578947368421
0.02631578947368421
0.02631578947368421
0.05263157894736842
0.05263157894736842
0.05263157894736842
0.02631578947368421
0.05263157894736842
0.05263157894736842
0.05263157894736842
0.05263157894736842
0.05263157894736842
0.05263157894736842
0.02631578947368421
0.02631578947368421
0.02631578947368421
0.02631578947368421
0.0
0.0
0.0
0.0
0.0
0.0
0.0
0.0
0.0
0.0
0.0
0.0
0.0
0.0
0.0
0.0
0.0
0.0
0.02631578947368421
0.02631578947368421
0.02631578947368421
0.05263157894736842
0.05263157894736842
0.07894736842105263
0.07894736842105263
0.07894736842105263
0.07894736842105263
0.10526315789473684
0.07894736842105263
0.07894736842105263
0.07894736842105263
0.05263157894736842
0.05263157894736842
0.02631578947368421
0.02631578947368421
0.05263157894736842
0.05263157894736842
0.02631578947368421
0.02631578947368421
0.02631578947368421
0.02631578947368421
0.02631578947368421
0.02631578947368421
0.02631578947368421
0.02631578947368421
0.0
0.02631578947368421
0.02631578947368421
0.05263157894736842
0.05263157894736842
0.05263157894736842
0.07894736842105263
0.07894736842105263
0.07894736842105263
0.10526315789473684
0.10526315789473684
0.07894736842105263
0.07894736842105263
0.05263157894736842
0.07894736842105265
0.07894736842105265
0.07894736842105265
0.07894736842105265
0.07894736842105265
0.05263157894736842
0.05263157894736842
0.05263157894736842
0.07894736842105263
0.07894736842105263
0.05263157894736842
0.05263157894736842
0.02631578947368421
0.02631578947368421
0.02631578947368421
0.05263157894736842
0.05263157894736842
0.07894736842105263
0.05263157894736842
0.05263157894736842
0.05263157894736842
0.05263157894736842
0.05263157894736842
0.05263157894736842
0.05263157894736842
0.05263157894736842
0.05263157894736842
0.05263157894736842
0.05263157894736842
0.05263157894736842
0.05263157894736842
0.05263157894736842
0.05263157894736842
0.05263157894736842
0.05263157894736842
0.02631578947368421
0.02631578947368421
0.0
0.0
0.0
0.02631578947368421
0.02631578947368421
0.02631578947368421
0.02631578947368421
0.02631578947368421
0.02631578947368421
0.02631578947368421
0.07894736842105265
0.07894736842105265
0.10526315789473684
0.07894736842105265
0.10526315789473684
0.10526315789473684
0.13157894736842105
0.13157894736842105
0.13157894736842105
0.13157894736842105
0.10526315789473684
0.10526315789473684
0.10526315789473684
0.10526315789473684
0.07894736842105263
0.07894736842105263
0.05263157894736842
0.05263157894736842
0.05263157894736842
0.07894736842105263
0.07894736842105263
0.07894736842105263
0.07894736842105263
0.07894736842105263
0.07894736842105263
0.07894736842105263
0.07894736842105263
0.07894736842105263
0.07894736842105263
0.05263157894736842
0.02631578947368421
0.07894736842105265
0.05263157894736842
0.05263157894736842
0.05263157894736842
0.05263157894736842
0.05263157894736842
0.05263157894736842
0.07894736842105265
0.07894736842105265
0.07894736842105265
0.02631578947368421
0.02631578947368421
0.02631578947368421
0.02631578947368421
0.02631578947368421
0.02631578947368421
0.05263157894736842
0.02631578947368421
0.02631578947368421
0.05263157894736842
0.05263157894736842
0.05263157894736842
0.07894736842105263
0.07894736842105263
0.07894736842105263
0.07894736842105263
0.05263157894736842
0.05263157894736842
0.05263157894736842
0.02631578947368421
0.02631578947368421
0.02631578947368421
0.02631578947368421
0.02631578947368421
0.02631578947368421
0.02631578947368421
0.02631578947368421
0.02631578947368421
0.02631578947368421
0.05263157894736842
0.05263157894736842
0.07894736842105263
0.07894736842105265
0.07894736842105265
0.07894736842105265
0.07894736842105265
0.07894736842105265
0.07894736842105265
0.10526315789473684
0.07894736842105265
0.10526315789473684
0.07894736842105265
0.05263157894736842
0.05263157894736842
0.05263157894736842
0.05263157894736842
0.05263157894736842
0.05263157894736842
0.02631578947368421
0.02631578947368421
0.02631578947368421
0.02631578947368421
0.02631578947368421
0.02631578947368421
0.02631578947368421
0.02631578947368421
0.05263157894736842
0.05263157894736842
0.05263157894736842
0.05263157894736842
0.02631578947368421
0.02631578947368421
0.02631578947368421
0.02631578947368421
0.02631578947368421
0.05263157894736842
0.02631578947368421
0.02631578947368421
0.02631578947368421
0.02631578947368421
0.02631578947368421
0.02631578947368421
0.02631578947368421
0.02631578947368421
0.02631578947368421
0.0
0.0
0.0
0.0
0.0
0.0
0.0
0.0
0.0
0.0
0.0
0.0
0.0
0.0
0.0
0.02631578947368421
0.02631578947368421
0.02631578947368421
0.05263157894736842
0.05263157894736842
0.05263157894736842
0.05263157894736842
0.07894736842105263
0.10526315789473684
0.10526315789473684
0.10526315789473684
0.10526315789473684
0.10526315789473684
0.07894736842105263
0.07894736842105263
0.07894736842105263
0.10526315789473684
0.07894736842105263
0.07894736842105263
0.07894736842105263
0.05263157894736842
0.05263157894736842
0.05263157894736842
0.05263157894736842
0.05263157894736842
0.05263157894736842
0.05263157894736842
0.05263157894736842
0.05263157894736842
0.05263157894736842
0.05263157894736842
0.05263157894736842
0.05263157894736842
0.05263157894736842
0.05263157894736842
0.05263157894736842
0.02631578947368421
0.02631578947368421
0.0
0.0
0.0
0.0
0.0
0.0
0.0
0.0
0.0
0.0
0.0
0.0
0.0
0.0
0.0
0.0
0.0
0.0
0.0
