# Supplementary material for: Obesity dysregulates feeding-evoked response dynamics in hypothalamic satiety neurons
Source: Sci Rep. 2025 Oct 14;15:35837. doi: 10.1038/s41598-025-19800-2 (PMC12521569; doi:10.1038/s41598-025-19800-2)
Supplement: Supplementary file 5 — Supplementary Material 5. [file 41598_2025_19800_MOESM5_ESM.zip › Fig 3_2/Fig 3c/HFD to_NCD_1st_MPK180_mean_licking_7.csv]

0.0
0.0
0.0
0.0
0.0
0.0
0.0
0.0
0.0
0.0
0.0
0.0
0.0
0.0
0.0
0.0
0.0
0.0
0.0
0.0
0.0
0.0
0.0
0.0
0.0
0.0
0.0
0.0
0.0
0.0
0.0
0.0
0.0
0.0
0.0
0.0
0.0
0.0
0.0
0.0
0.0
0.0
0.0
0.0
0.0
0.0
0.0
0.0
0.0
0.0
0.0
0.0
0.0
0.0
0.0
0.0
0.0
0.0
0.0
0.0
0.0
0.0
0.0
0.0
0.0
0.0
0.0
0.0
0.0
0.0
0.0
0.0
0.0
0.0
0.0
0.0
0.0
0.0
0.0
0.0
0.0
0.0
0.0
0.0
0.0
0.0
0.0
0.0
0.0
0.0
0.0
0.0
0.0
0.0
0.0
0.0
0.02702702702702703
0.02702702702702703
0.05405405405405406
0.05405405405405406
0.08108108108108109
0.08108108108108109
0.08108108108108109
0.08108108108108109
0.21621621621621623
0.7027027027027027
1.1351351351351355
1.5675675675675673
1.9999999999999996
2.783783783783784
3.4054054054054066
3.756756756756757
4.162162162162163
4.810810810810811
5.054054054054053
5.135135135135133
5.35135135135135
5.5675675675675675
5.594594594594595
5.135135135135135
4.864864864864865
4.918918918918921
4.945945945945946
4.72972972972973
4.702702702702704
4.432432432432433
4.162162162162163
3.8648648648648667
3.891891891891894
4.0810810810810825
4.0810810810810825
4.243243243243245
4.351351351351353
4.4594594594594605
4.729729729729731
4.918918918918918
4.864864864864866
4.891891891891893
4.783783783783784
4.675675675675675
4.567567567567567
4.243243243243243
3.9189189189189184
3.6756756756756754
3.4054054054054053
3.1891891891891895
3.108108108108108
3.0810810810810807
3.0540540540540544
3.054054054054054
3.243243243243244
3.324324324324324
3.5135135135135136
3.621621621621622
3.621621621621621
3.6486486486486487
3.945945945945946
4.027027027027027
4.027027027027026
4.027027027027027
4.027027027027027
4.081081081081082
4.162162162162163
4.324324324324324
4.351351351351351
4.513513513513513
4.594594594594595
4.405405405405405
4.486486486486487
4.540540540540542
4.432432432432433
4.621621621621622
4.486486486486487
4.324324324324325
4.378378378378378
4.297297297297297
4.081081081081081
4.2972972972972965
4.162162162162161
4.081081081081081
4.081081081081081
3.783783783783784
3.6756756756756763
3.6216216216216224
3.378378378378378
3.4054054054054057
3.2972972972972974
3.0810810810810816
3.0540540540540544
2.9729729729729737
2.891891891891892
2.8378378378378373
2.864864864864865
2.756756756756756
2.8108108108108105
2.5945945945945947
2.4324324324324325
2.3783783783783776
2.2702702702702697
2.189189189189189
2.027027027027027
1.9729729729729728
1.864864864864865
1.7297297297297296
1.6486486486486482
1.5675675675675673
1.5405405405405406
1.4054054054054053
1.2972972972972974
1.162162162162162
1.0540540540540542
0.9459459459459462
0.837837837837838
0.7567567567567569
0.6486486486486487
0.5675675675675675
0.48648648648648657
0.4594594594594595
0.43243243243243246
0.37837837837837834
0.37837837837837834
0.43243243243243246
0.4594594594594595
0.43243243243243246
0.4324324324324324
0.43243243243243246
0.43243243243243246
0.4594594594594595
0.43243243243243246
0.4054054054054055
0.45945945945945943
0.35135135135135137
0.2972972972972973
0.35135135135135137
0.2972972972972973
0.2972972972972973
0.24324324324324323
0.18918918918918917
0.1891891891891892
0.1891891891891892
0.13513513513513514
0.16216216216216217
0.13513513513513514
0.08108108108108109
0.10810810810810811
0.10810810810810811
0.10810810810810811
0.10810810810810811
0.10810810810810811
0.10810810810810811
0.10810810810810811
0.10810810810810811
0.10810810810810811
0.13513513513513514
0.10810810810810811
0.10810810810810811
0.13513513513513514
0.13513513513513514
0.10810810810810811
0.10810810810810811
0.10810810810810811
0.08108108108108109
0.08108108108108109
0.05405405405405406
0.05405405405405406
0.02702702702702703
0.0
0.0
0.0
0.0
0.0
0.0
0.0
0.02702702702702703
0.05405405405405406
0.10810810810810811
0.10810810810810811
0.13513513513513514
0.16216216216216217
0.18918918918918917
0.21621621621621623
0.21621621621621623
0.24324324324324326
0.21621621621621623
0.18918918918918917
0.13513513513513514
0.13513513513513514
0.10810810810810811
0.08108108108108109
0.05405405405405406
0.02702702702702703
0.02702702702702703
0.0
0.0
0.0
0.0
0.0
0.0
0.0
0.0
0.0
0.0
0.0
0.0
0.0
0.0
0.0
0.0
0.0
0.0
0.0
0.0
0.0
0.0
0.0
0.0
0.0
0.0
0.0
0.0
0.0
0.0
0.0
0.0
0.0
0.0
0.0
0.0
0.0
0.0
0.0
0.0
0.0
0.0
0.0
0.0
0.0
0.0
0.0
0.0
0.0
0.0
0.0
0.0
0.0
0.0
0.0
0.0
0.0
0.0
0.0
0.0
0.0
0.0
0.0
0.0
0.0
0.0
0.0
0.0
0.0
0.0
0.0
0.0
0.0
0.0
0.0
0.0
0.0
0.0
0.0
0.0
0.0
0.0
0.0
0.0
0.0
0.0
0.0
0.0
0.0
0.0
0.0
0.0
0.0
0.0
0.0
0.0
0.0
0.0
0.0
0.0
0.0
0.0
0.0
0.0
0.0
0.0
0.0
0.0
0.0
0.0
0.0
0.0
0.0
0.0
0.0
0.0
0.0
0.0
0.0
0.0
0.0
0.0
0.0
0.0
0.0
0.0
0.0
0.0
0.0
0.0
0.0
0.0
0.0
0.0
0.0
0.0
0.0
0.0
0.0
0.0
0.0
0.0
0.0
0.0
0.0
0.0
0.0
0.0
0.0
0.0
0.0
0.0
0.0
0.0
0.0
0.0
0.0
0.0
0.0
0.0
0.0
0.0
0.0
0.0
0.0
0.0
0.0
0.0
0.0
0.0
0.0
0.0
0.0
0.0
0.0
0.0
0.0
0.0
0.0
0.0
0.0
0.0
0.0
0.0
0.0
0.0
0.0
0.0
0.0
0.0
0.0
0.0
0.0
0.0
0.0
0.0
0.0
0.0
0.0
0.0
0.0
0.0
0.0
0.0
0.0
0.0
0.0
0.0
0.0
0.0
0.0
0.0
0.0
0.0
0.0
0.0
0.0
0.0
0.0
0.0
0.0
0.0
0.0
0.0
0.0
0.0
0.0
0.0
0.0
0.02702702702702703
0.02702702702702703
0.02702702702702703
0.02702702702702703
0.02702702702702703
0.02702702702702703
0.02702702702702703
0.02702702702702703
0.02702702702702703
0.02702702702702703
0.0
0.0
0.0
0.0
0.0
0.0
0.0
0.0
0.0
0.0
0.0
0.0
0.02702702702702703
0.02702702702702703
0.02702702702702703
0.02702702702702703
0.02702702702702703
0.02702702702702703
0.02702702702702703
0.02702702702702703
0.02702702702702703
0.02702702702702703
0.0
0.0
0.0
0.02702702702702703
0.02702702702702703
0.02702702702702703
0.02702702702702703
0.02702702702702703
0.05405405405405406
0.05405405405405406
0.05405405405405406
0.05405405405405406
0.05405405405405406
0.02702702702702703
0.02702702702702703
0.02702702702702703
0.02702702702702703
0.02702702702702703
0.0
0.0
0.0
0.0
0.0
0.0
0.0
0.0
0.0
0.0
0.0
0.0
0.0
0.0
0.0
0.0
0.0
0.0
0.0
0.0
0.0
0.0
0.0
0.0
0.0
0.0
0.0
0.0
0.0
0.0
