# Supplementary material for: Obesity dysregulates feeding-evoked response dynamics in hypothalamic satiety neurons
Source: Sci Rep. 2025 Oct 14;15:35837. doi: 10.1038/s41598-025-19800-2 (PMC12521569; doi:10.1038/s41598-025-19800-2)
Supplement: Supplementary file 5 — Supplementary Material 5. [file 41598_2025_19800_MOESM5_ESM.zip › Fig 3_2/Fig 3c/HFD to_NCD_1st_MPK180_mean_licking_8.csv]

0.0
0.0
0.0
0.0
0.0
0.0
0.0
0.0
0.020576131687242795
0.018518518518518517
0.018518518518518517
0.018518518518518517
0.037037037037037035
0.037037037037037035
0.037037037037037035
0.037037037037037035
0.037037037037037035
0.037037037037037035
0.018518518518518517
0.037037037037037035
0.037037037037037035
0.037037037037037035
0.018518518518518517
0.018518518518518517
0.018518518518518517
0.018518518518518517
0.018518518518518517
0.018518518518518517
0.018518518518518517
0.0
0.0
0.0
0.0
0.0
0.018518518518518517
0.037037037037037035
0.037037037037037035
0.037037037037037035
0.037037037037037035
0.037037037037037035
0.055555555555555566
0.055555555555555566
0.07407407407407407
0.07407407407407407
0.055555555555555566
0.037037037037037035
0.037037037037037035
0.037037037037037035
0.037037037037037035
0.037037037037037035
0.018518518518518517
0.018518518518518517
0.0
0.0
0.018518518518518517
0.018518518518518517
0.018518518518518517
0.018518518518518517
0.037037037037037035
0.037037037037037035
0.037037037037037035
0.037037037037037035
0.037037037037037035
0.037037037037037035
0.037037037037037035
0.037037037037037035
0.037037037037037035
0.037037037037037035
0.018518518518518517
0.037037037037037035
0.037037037037037035
0.037037037037037035
0.037037037037037035
0.037037037037037035
0.018518518518518517
0.018518518518518517
0.018518518518518517
0.037037037037037035
0.055555555555555566
0.07407407407407407
0.07407407407407407
0.07407407407407407
0.07407407407407407
0.07407407407407407
0.07407407407407407
0.07407407407407407
0.07407407407407407
0.055555555555555566
0.055555555555555566
0.018518518518518517
0.018518518518518517
0.018518518518518517
0.018518518518518517
0.018518518518518517
0.018518518518518517
0.018518518518518517
0.018518518518518517
0.018518518518518517
0.0
0.0
0.018518518518518517
0.037037037037037035
0.05555555555555556
0.4444444444444446
0.9074074074074073
1.2962962962962952
1.5925925925925917
1.8703703703703687
2.0740740740740717
2.407407407407405
2.6666666666666656
2.962962962962963
3.203703703703706
3.0370370370370376
2.833333333333333
2.8333333333333326
2.8148148148148144
2.8888888888888884
3.074074074074074
3.074074074074074
3.1481481481481484
3.1296296296296293
3.0185185185185186
2.8703703703703702
2.685185185185185
2.3148148148148144
2.074074074074073
1.7222222222222217
1.333333333333333
0.9999999999999997
0.6481481481481483
0.35185185185185197
0.2037037037037037
0.12962962962962962
0.055555555555555566
0.037037037037037035
0.0
0.0
0.0
0.0
0.0
0.0
0.0
0.0
0.0
0.0
0.0
0.0
0.0
0.0
0.0
0.0
0.0
0.0
0.0
0.0
0.0
0.0
0.0
0.0
0.0
0.0
0.0
0.018518518518518517
0.018518518518518517
0.037037037037037035
0.055555555555555566
0.07407407407407407
0.07407407407407407
0.11111111111111112
0.12962962962962962
0.16666666666666666
0.18518518518518517
0.2407407407407407
0.29629629629629634
0.33333333333333337
0.4814814814814817
0.5370370370370372
0.6481481481481483
0.7222222222222224
0.8333333333333333
0.9259259259259257
1.0370370370370365
1.0925925925925926
1.0925925925925926
1.1296296296296295
1.0925925925925921
1.1666666666666663
1.1481481481481481
1.1296296296296295
1.111111111111111
1.0555555555555554
1.037037037037037
1.0185185185185182
1.0925925925925923
1.1666666666666667
1.148148148148148
1.1481481481481481
1.1481481481481481
1.1851851851851851
1.2037037037037035
1.222222222222222
1.1666666666666665
1.148148148148148
1.0740740740740737
1.1296296296296295
1.0740740740740742
1.0000000000000002
1.0740740740740742
1.0185185185185184
1.0185185185185184
0.9629629629629628
0.9814814814814811
1.0185185185185184
1.037037037037037
0.9074074074074077
0.9074074074074077
0.8888888888888892
0.7407407407407408
0.7222222222222224
0.62962962962963
0.703703703703704
0.7222222222222224
0.6851851851851853
0.6666666666666667
0.6111111111111113
0.6296296296296295
0.6481481481481481
0.6481481481481481
0.6111111111111112
0.6111111111111112
0.5370370370370371
0.5
0.4444444444444446
0.40740740740740744
0.3703703703703704
0.3703703703703704
0.2962962962962963
0.2962962962962964
0.2962962962962964
0.2962962962962964
0.29629629629629634
0.25925925925925924
0.25925925925925924
0.25925925925925924
0.2962962962962963
0.24074074074074076
0.2592592592592593
0.2962962962962963
0.2962962962962963
0.27777777777777773
0.2777777777777778
0.25925925925925924
0.22222222222222224
0.20370370370370372
0.1851851851851852
0.20370370370370372
0.18518518518518517
0.12962962962962962
0.14814814814814814
0.12962962962962965
0.12962962962962962
0.12962962962962962
0.14814814814814814
0.14814814814814814
0.14814814814814814
0.14814814814814814
0.14814814814814814
0.16666666666666669
0.12962962962962962
0.14814814814814814
0.12962962962962962
0.12962962962962962
0.12962962962962962
0.12962962962962962
0.11111111111111113
0.11111111111111113
0.12962962962962962
0.11111111111111112
0.11111111111111112
0.09259259259259259
0.07407407407407407
0.07407407407407407
0.055555555555555566
0.09259259259259259
0.11111111111111113
0.09259259259259259
0.09259259259259259
0.11111111111111112
0.12962962962962965
0.14814814814814814
0.1851851851851852
0.22222222222222224
0.2592592592592593
0.2592592592592593
0.2592592592592593
0.2592592592592593
0.24074074074074076
0.22222222222222224
0.24074074074074076
0.22222222222222224
0.2037037037037037
0.16666666666666666
0.14814814814814814
0.12962962962962962
0.14814814814814814
0.12962962962962965
0.12962962962962965
0.14814814814814814
0.11111111111111112
0.11111111111111112
0.09259259259259259
0.11111111111111112
0.09259259259259259
0.07407407407407407
0.055555555555555566
0.055555555555555566
0.055555555555555566
0.037037037037037035
0.037037037037037035
0.037037037037037035
0.037037037037037035
0.018518518518518517
0.018518518518518517
0.018518518518518517
0.0
0.0
0.0
0.0
0.018518518518518517
0.037037037037037035
0.037037037037037035
0.055555555555555566
0.07407407407407407
0.07407407407407407
0.07407407407407407
0.07407407407407407
0.07407407407407407
0.07407407407407407
0.055555555555555566
0.055555555555555566
0.055555555555555566
0.037037037037037035
0.018518518518518517
0.037037037037037035
0.037037037037037035
0.055555555555555566
0.055555555555555566
0.055555555555555566
0.055555555555555566
0.037037037037037035
0.055555555555555566
0.07407407407407407
0.09259259259259259
0.07407407407407407
0.07407407407407407
0.055555555555555566
0.055555555555555566
0.055555555555555566
0.07407407407407407
0.07407407407407407
0.055555555555555566
0.055555555555555566
0.037037037037037035
0.037037037037037035
0.055555555555555566
0.055555555555555566
0.07407407407407407
0.07407407407407407
0.055555555555555566
0.055555555555555566
0.055555555555555566
0.037037037037037035
0.037037037037037035
0.055555555555555566
0.037037037037037035
0.037037037037037035
0.018518518518518517
0.037037037037037035
0.07407407407407407
0.09259259259259259
0.11111111111111113
0.12962962962962962
0.12962962962962962
0.11111111111111113
0.12962962962962962
0.14814814814814814
0.16666666666666666
0.14814814814814814
0.11111111111111112
0.09259259259259259
0.07407407407407407
0.07407407407407407
0.07407407407407407
0.07407407407407407
0.055555555555555566
0.037037037037037035
0.018518518518518517
0.018518518518518517
0.018518518518518517
0.018518518518518517
0.037037037037037035
0.018518518518518517
0.018518518518518517
0.018518518518518517
0.018518518518518517
0.018518518518518517
0.018518518518518517
0.018518518518518517
0.018518518518518517
0.018518518518518517
0.0
0.0
0.0
0.0
0.0
0.018518518518518517
0.018518518518518517
0.018518518518518517
0.018518518518518517
0.018518518518518517
0.018518518518518517
0.018518518518518517
0.018518518518518517
0.018518518518518517
0.018518518518518517
0.0
0.0
0.0
0.0
0.0
0.0
0.0
0.0
0.0
0.0
0.0
0.0
0.018518518518518517
0.018518518518518517
0.037037037037037035
0.037037037037037035
0.055555555555555566
0.055555555555555566
0.07407407407407407
0.09259259259259259
0.11111111111111113
0.12962962962962962
0.11111111111111113
0.11111111111111113
0.09259259259259259
0.09259259259259259
0.12962962962962965
0.12962962962962965
0.14814814814814814
0.12962962962962962
0.11111111111111112
0.11111111111111112
0.11111111111111112
0.11111111111111112
0.12962962962962962
0.14814814814814814
0.09259259259259259
0.11111111111111112
0.07407407407407407
0.07407407407407407
0.09259259259259259
0.07407407407407407
0.07407407407407407
0.07407407407407407
0.07407407407407407
0.07407407407407407
0.09259259259259259
0.09259259259259259
0.09259259259259259
0.11111111111111112
0.09259259259259259
0.09259259259259259
0.09259259259259259
0.09259259259259259
0.07407407407407407
0.05555555555555556
0.037037037037037035
0.018518518518518517
0.018518518518518517
0.0
0.018518518518518517
0.018518518518518517
0.055555555555555566
0.055555555555555566
0.07407407407407407
0.07407407407407407
0.07407407407407407
0.09259259259259259
0.11111111111111112
0.12962962962962965
0.11111111111111112
0.12962962962962962
0.11111111111111113
0.11111111111111113
0.11111111111111112
0.11111111111111112
0.11111111111111112
0.11111111111111112
0.09259259259259259
0.07407407407407407
0.09259259259259259
0.07407407407407407
0.055555555555555566
0.055555555555555566
0.037037037037037035
0.037037037037037035
0.037037037037037035
0.018518518518518517
0.018518518518518517
0.018518518518518517
0.0
0.018518518518518517
0.018518518518518517
0.018518518518518517
0.018518518518518517
0.018518518518518517
0.037037037037037035
0.037037037037037035
0.037037037037037035
0.037037037037037035
0.037037037037037035
0.037037037037037035
0.037037037037037035
0.037037037037037035
0.037037037037037035
0.05555555555555556
0.037037037037037035
0.037037037037037035
0.037037037037037035
0.037037037037037035
0.037037037037037035
0.018518518518518517
0.018518518518518517
0.018518518518518517
0.018518518518518517
0.0
0.0
0.0
0.0
0.0
0.0
0.0
0.0
0.0
0.0
0.0
0.0
0.0
0.0
0.0
0.0
0.0
0.0
0.0
0.0
0.0
0.0
0.0
0.018518518518518517
0.018518518518518517
0.018518518518518517
0.018518518518518517
0.018518518518518517
0.018518518518518517
0.018518518518518517
0.018518518518518517
0.018518518518518517
0.018518518518518517
0.018518518518518517
0.018518518518518517
0.018518518518518517
0.018518518518518517
0.018518518518518517
0.018518518518518517
0.018518518518518517
0.018518518518518517
0.018518518518518517
0.018518518518518517
0.018518518518518517
0.037037037037037035
0.037037037037037035
0.037037037037037035
0.037037037037037035
0.037037037037037035
0.037037037037037035
0.037037037037037035
0.037037037037037035
0.037037037037037035
0.037037037037037035
0.018518518518518517
0.018518518518518517
0.018518518518518517
0.018518518518518517
0.018518518518518517
0.018518518518518517
