# Supplementary material for: Obesity dysregulates feeding-evoked response dynamics in hypothalamic satiety neurons
Source: Sci Rep. 2025 Oct 14;15:35837. doi: 10.1038/s41598-025-19800-2 (PMC12521569; doi:10.1038/s41598-025-19800-2)
Supplement: Supplementary file 5 — Supplementary Material 5. [file 41598_2025_19800_MOESM5_ESM.zip › Fig 3_2/Fig 3c/HFD to_NCD_1st_MPK180_mean_running_1.csv]

4.036029260000001
4.050162470833333
3.9943992425
3.899987233791665
3.857320678750001
3.8119234433333324
3.7167901046249994
3.6803984696249987
3.6211381437500005
3.588861326583334
3.587488181458332
3.592781196666667
3.5821660950000003
3.565259437541666
3.571211841583333
3.708331472416667
3.866492427875
3.931604695874999
4.016301650249999
4.145037836166668
4.308159504541666
4.458206452874999
4.532842308333334
4.645781070416667
4.751784414208333
4.742338897958334
4.8917442879166675
4.995847062499999
5.054257416666665
5.223885612500001
5.355131296583331
5.504153512916667
5.724353456666666
5.8306902916666665
5.909235782500001
6.060276094458332
6.0659065698750005
6.093041454583332
6.133814755041667
6.066643869124999
5.983749290791665
5.871421018958334
5.850442209583334
5.904800792541667
5.917552981208335
5.981551879166665
5.967433057541668
5.918957849583333
5.973310841666667
6.022123783333334
6.1308784124999995
6.175842266666666
6.1490138708333335
6.137918125416665
6.2156744679166644
6.135424404166667
6.214646987083331
6.212485362083335
6.110011846666668
6.0695347279583345
5.848992115875
5.661537705000001
5.518601784166666
5.365298808749999
5.123073248333333
4.896325146208333
4.614067811083333
4.446200188333333
4.311067335
4.198622942499999
4.271447722916667
4.3475595388375
4.379059987375
4.431810599124999
4.476657000416666
4.6101894897083335
4.6378516860416665
4.696495125375
4.845013437
4.892605062083334
4.746850356083334
4.680273382370834
4.636297573708332
4.541122434583333
4.522484847083334
4.504943713333334
4.480159142875
4.466667286958334
4.40831353
4.342030829374999
4.361378593208332
4.386768311666666
4.492652398375
4.6384446544166655
4.752969130041666
4.837381682999999
4.909368553620834
4.988438544795833
5.264519108333333
5.829613916666665
6.610998499999998
7.646121249999999
8.6033075
9.635856666666667
10.599147083333333
11.657355
12.544724166666668
13.275244166666672
13.742803749999998
13.746948749999996
13.304567083333337
12.637268333333333
11.818615416666667
10.862039166666667
9.909747083333334
8.808850416666667
8.024450416666669
7.272548750000002
6.435882916666667
5.788609541666667
5.279523250000001
4.73122925
4.227624337500001
3.807672083333333
3.420660933333334
3.058312355833334
2.548337650916666
2.0735632587499997
1.7864507137500008
1.51018475375
1.2778244670833334
1.0333155533749998
0.9154642792083331
0.7681216275833335
0.635565097
0.5223925629166667
0.5298806612083334
0.5793453122083333
0.5529373125
0.5207915770416666
0.51420731175
0.49955464704166674
0.46341979625
0.4380458737499999
0.3990141967083333
0.38607682125000004
0.3644650733750001
0.29155643875000004
0.252918662125
0.23835595479166669
0.23725414120416666
0.227179944625
0.25697264750000004
0.3198829641666667
0.3657126645833333
0.446390446625
0.5536398683333333
0.6929171979166666
0.8398598720833336
1.047748578125
1.2934021507499998
1.5353064587499998
1.807862940833333
2.0677462437500003
2.410104496208333
2.781307793166665
3.0569242574166666
3.3260393540000006
3.604311907833333
3.8602959900416676
4.178152645416667
4.517537074083333
4.77527677375
5.049548707083333
5.262261726249999
5.493931206083334
5.770717126625001
6.001622246625001
6.272526425666666
6.512608504041669
6.654365083583337
6.737697179999999
6.948652469500001
7.166177027083333
7.484531508333332
7.680173037499999
7.764991458333335
7.8568350687500015
7.957467017083332
8.030761345833334
8.075811595416669
8.215854479999999
8.129140219541666
8.0454268195
7.937158690833332
7.85298186125
7.858549136666666
7.860566160458334
7.779590119166666
7.615719797916668
7.510708744583334
7.349115237958333
7.348392202083335
7.193504628291666
6.984858345416666
6.789654271750002
6.571874858166667
6.439049186166668
6.36782775
6.312676467916666
6.250473832916668
6.208007324125
5.942972677874999
5.820307790916668
5.695056060750001
5.653724591124999
5.7588565208333335
5.8353180641666675
5.823590458333334
5.905730267083335
5.980322848333333
5.988680221666667
6.1367476850416685
6.27772215325
6.402047232916666
6.405551551250002
6.327595022083334
6.141709938333334
6.005406708333333
5.859003967083333
5.757617422458334
5.695053179166666
5.605079584166667
5.458974460875001
5.3173303375000005
5.2374293581249995
5.103148588375
5.0039291183333345
4.9356693228749995
4.88791367125
4.794938739999998
4.772693819166666
4.7690365840833335
4.7936105174999994
4.823915982499999
4.9284106575
5.032532843375
5.188244845833334
5.265510505000001
5.278129429041665
5.269694973208334
5.212301106666668
5.2012256487499995
5.172056398333332
5.195952080708333
5.191800735875
5.172485289208334
5.126417084791666
5.027111628625
4.949834606666667
4.93266355625
4.935491548333334
4.9048302499166665
4.846185451916665
4.8270348348333325
4.7332251977916675
4.586537693333333
4.499004269583333
4.557028340416667
4.585493528291667
4.564897108333334
4.5268997107499995
4.480223089000001
4.508513781708333
4.470267635416666
4.442134067916666
4.60104957
4.716376771666667
4.739473781249999
4.832880612500001
5.0353317
5.214203467833333
5.371568755416665
5.476989781666667
5.628079245833333
5.757370011666667
5.717754231249999
5.751437964166667
5.817761600416667
5.798863708333332
5.620688931291667
5.496066494208333
5.4323377395833345
5.302252474583333
5.138176740458333
5.02018364625
4.99173501625
4.781263315791666
4.596437370791667
4.457067057416666
4.342322498333333
4.2441023075
4.179791755458333
4.089731204583333
4.028652117541666
3.992084862708333
3.939087507083333
3.9568793382083327
3.920377282000001
3.896975469375
3.987365632916667
4.052899690416665
3.977597691666667
3.9437237916666663
3.8696723737499994
3.7171798041666673
3.5776595162500002
3.516045805416667
3.496130840458333
3.438117926375
3.348368609583334
3.1862574897625002
3.13036679375
3.232640280875
3.278696060416666
3.377461172541667
3.3873372998750013
3.2825649275000006
3.2203294504166666
3.3095309223333333
3.3861810477083334
3.569823007916666
3.6543740938749996
3.703535839166667
3.8274048537500005
3.9879211170833333
4.248699000499999
4.505849768291667
4.749255497083333
4.838944873291666
4.8729978775000005
4.921937750416666
4.99389080125
4.9798656166666655
4.936744994166666
4.773661542916666
4.617292679208333
4.561424758875
4.387340470166667
4.322084674166667
4.3416370620833336
4.330253095791668
4.382486345000001
4.525377433291667
4.698514904166665
4.934294972916666
5.264725483333333
5.394121952083334
5.60975579625
5.7647751412499995
5.815250049583335
5.838622990416666
5.801915164208332
5.722541258291667
5.6506008625
5.585787025416665
5.443222645166667
5.407546543333333
5.3522038724583325
5.315091694583335
5.381906242916667
5.4482947067083325
5.531004849583333
5.681414862500001
5.761924649166667
5.860093721666668
5.932187754958335
5.924653878291667
5.893087897916666
5.891810269583334
5.858476841249999
5.845804677916667
5.75424720125
5.5309445920833324
5.44052047125
5.2724059600416675
5.1158573291666665
5.030287909166667
4.9337813766666665
4.8178181379166665
4.711007116250001
4.597409427125
4.546397677916667
4.555992396791666
4.4766424575000014
4.421541968666667
4.375157529458334
4.397671507916667
4.443605946291667
4.5321570666666675
4.573379192500001
4.709806324166667
4.853415442083333
4.9000863011249995
4.906997533583334
4.864876671666668
4.862850956208333
4.836553645458332
4.880772256166668
4.82439838575
4.806907517083334
4.749652157083333
4.731802522499999
4.798603880791668
4.929548051208333
5.0736271833333335
5.097498661166666
5.1118262379166675
5.055520858375
5.032964511249999
4.974713920874999
4.984589093249999
4.97623955
4.932972693708334
4.825124311708334
4.843037579625
4.898746318125
4.965822092750002
5.063931805041666
5.131298447250001
5.2102266167041655
5.248313654416666
5.182462121125
5.185992662916666
5.213946246291667
5.133764565833334
5.149846095
5.083904266833332
5.039929373454167
5.031625343166667
5.051257191958333
5.031081696666666
5.056783883624999
5.073561879624999
5.132001454666667
5.2306407275
5.212899002125001
5.188148097083334
5.112247793666666
5.012315540833332
4.893572282916667
4.793762127916666
4.695658854166667
4.576645957
4.3954404582916675
4.181984726291666
4.055182592125
3.986972922958334
3.9804617937500013
4.050244812041668
4.073624064125
4.091658334875
4.082024416666665
4.066534783791666
4.107343143166666
4.107091951208333
4.104520114583333
4.104377954708333
4.007332601375
3.9301671307083335
3.8905254253333332
3.835969505874999
3.840360040375001
3.9072549761666675
3.9688729977083335
4.120763875708334
4.223206208608333
4.333049272083334
4.529773883749999
4.7307899750416675
4.873740238333334
5.08858493875
5.2620165850000005
5.345865657083333
5.420905558333334
5.485530387083333
5.452511159166666
5.445238880041667
5.433209992083332
5.355870034583334
5.278644599083334
5.165573858999999
5.1232491458333325
5.11317278
5.0515941375
4.954031079166667
5.011741978333334
5.095441698750001
5.126600971999999
5.153063236583334
5.121100804999998
5.072145193750001
4.961406917333332
4.942903799583333
5.00127491875
4.992043420833332
4.92035316
4.85062602375
4.82467265125
4.821955991666667
4.871991853250001
5.000688815291666
5.157361389666666
5.213511809583333
5.123576552416666
5.154732922666667
5.145981646166666
5.1165940875
5.120765332541665
5.176849918750001
5.2633885029166665
5.219042177791667
5.174934118291667
5.089896278750001
5.164920439083334
5.138810604833333
5.145081329833332
5.162540368083333
5.159130777916667
5.212851635416667
5.166521902916667
5.116105660416666
5.045482780000001
5.119672871
5.091378016916666
5.152077024041669
5.232881465291666
5.212191799166667
5.147384102499998
5.036019710833334
5.045006887833332
5.119088863166666
5.150135425791665
5.130038722458334
5.116793115000001
5.038498339999999
4.922091558333333
4.881578594583332
4.905037238791667
4.770079216958334
4.609725169250001
4.4727376154166665
4.413887260708333
4.274260612500001
4.194161136666668
4.1542862775
4.108938365458335
4.0934175037500005
4.072721322083333
4.149950972833333
4.2599645236249986
4.254625317083334
4.294270552541666
4.462887150041667
4.598494145833333
4.646485194125
4.718947834166666
4.775986765458334
4.751114544583333
4.669108281166667
4.5698506703333335
4.606842781958333
4.5696265120833335
4.426648735833333
4.364527764083333
4.377175076708334
4.385815865041667
4.375913006250001
4.417671457916667
4.5176230325
4.639836356666668
4.70332877
4.856063564125001
5.014553403625
5.134313170333334
5.224201414833334
5.291167498625001
5.389090172374999
5.465102699958333
5.512457180375001
5.477143627083333
5.443741952916665
5.407566739208332
5.358483874999998
5.329293344583333
5.213660652166667
5.229936272708333
5.232694880000001
5.259985602583334
5.2235448825
5.234306875000001
