# Supplementary material for: Obesity dysregulates feeding-evoked response dynamics in hypothalamic satiety neurons
Source: Sci Rep. 2025 Oct 14;15:35837. doi: 10.1038/s41598-025-19800-2 (PMC12521569; doi:10.1038/s41598-025-19800-2)
Supplement: Supplementary file 5 — Supplementary Material 5. [file 41598_2025_19800_MOESM5_ESM.zip › Fig 3_2/Fig 3c/HFD to_NCD_1st_MPK180_mean_running_2.csv]

1.9853326516363636
2.001419503636363
1.9474830213090906
1.8470354735272723
1.732137961090909
1.5810197516363635
1.5026786934545457
1.4254955678909091
1.3379400605090903
1.3348383552727274
1.3677788058181815
1.3010760171272726
1.3100398374909097
1.3006819469090911
1.3156596087272732
1.4318743444363635
1.479778941090909
1.5184157821818183
1.5996114527272725
1.6177480693818185
1.5297625403999997
1.5717711596363637
1.6259543654545454
1.6937277531272725
1.7084229381818183
1.6674476523636363
1.626112881709091
1.568847502545455
1.4948577486909087
1.4786654072727274
1.5190475090909088
1.5231089873090913
1.4915165796363636
1.417497626109091
1.3934700022909092
1.3995748390181815
1.4038891836363634
1.3638243316363639
1.4164284389454544
1.418767902181818
1.4324734978181815
1.4480265796363636
1.4357108307272723
1.479897328290909
1.4725501686909093
1.4372150506545454
1.484619539018182
1.5238811414545455
1.507104267890909
1.470215396581818
1.5298138421090908
1.4697259076363638
1.418760130909091
1.4083454483636364
1.4755514370909093
1.5206902294545455
1.5248018170909086
1.5091415414181817
1.508675232
1.5720449312727276
1.5364873588363637
1.525684878036364
1.7006890382545454
1.7419468079999998
1.7543642654909084
1.8554854637090914
1.8527210256727273
1.8874985694545454
1.9605511250909093
1.973206697090909
1.954061785090909
2.0469362938181814
1.9289578726181815
1.8845578876363636
1.851152239963636
1.7663175238545457
1.7526061214545456
1.7163586178181816
1.731224793818182
1.7976401919636362
1.8351488785454546
1.8582870301818182
1.879963386981818
1.9006264905454544
1.9401261687272724
1.9491760134545455
1.9669426994181818
2.035067811927273
1.9728303978181818
1.9652310369818184
1.9608080537818184
1.919875107490909
1.9261516001454544
2.01088207084
1.9299778326545458
1.9248884480363642
1.992084573454546
2.5826850400000003
3.956880363636364
5.925316727272727
8.184650909090909
10.565016
13.141404363636362
15.72680363636363
18.400920000000003
20.93749818181818
23.13045818181818
24.40041454545454
24.53230909090909
23.596345454545464
21.930025454545458
19.990890909090904
17.72810872727272
15.284292000000004
12.790145818181822
10.350363636363635
8.155947272727273
6.266222690909091
4.7861052
3.6585973454545457
2.9619576654545456
2.4235440181818184
2.0212611981818176
1.7164263247272733
1.4321744396363634
1.2228285352000001
1.0481517618545455
0.8652438774545456
0.6887028905818182
0.5772254416727274
0.48201138389090903
0.4059599224727273
0.32076744021818177
0.2451899739272727
0.20902625032727273
0.16201217225454548
0.14570597305454547
0.12522102985454545
0.10787136011272726
0.10089040738181822
0.13223592898181816
0.14017149599999998
0.15520073309090907
0.18640059970909095
0.20235341112727273
0.20688204181818182
0.23303387807272735
0.24975827527272734
0.2549606391636363
0.24426975552727279
0.2302483350545455
0.2442371712363637
0.2665931373818183
0.3058652488363637
0.3172554310545455
0.3855092843636364
0.4484908355636364
0.4866829548363636
0.5353346108
0.6069901581090908
0.6608319494545454
0.7332380083272727
0.8239872668
0.9645822347272727
1.1188658883636367
1.275378124727273
1.3778597558181818
1.5421841725454546
1.704294500981818
1.8718326584363638
2.0169512915636365
2.161401997090909
2.319790951309091
2.3711713068727276
2.451462468727273
2.4852637087999994
2.549913096654545
2.5944971483636365
2.672871423018181
2.748737077345454
2.810357554072727
2.879253548363636
2.9093455149090914
2.9758391635272727
3.04102991770909
3.1778658974545455
3.343397934436364
3.403726647600001
3.451679925272727
3.5827442245090917
3.6736356991272725
3.681308725163635
3.7451526170545457
3.795922207672728
3.870761246545454
3.8978282719999986
3.9251508786181817
3.932832187563636
3.9452397621818176
3.8961680460727273
3.881963191163637
3.9211830618181818
3.9893757465454542
4.0192870221818175
4.054027095927271
4.1105723661818185
4.125147499672727
4.275384756727273
4.436065501345454
4.530659397818183
4.648517031636364
4.728134308218182
4.840220562036363
4.898753364690909
4.902123276836365
4.89121190349091
4.854887467636364
4.739877110218182
4.655035382836363
4.5585968608
4.535528838254544
4.486575049454545
4.408612875236363
4.420572956250909
4.418382684218182
4.470020850436365
4.463552038436363
4.521164994545455
4.5743223469090895
4.6328885031636355
4.614344774181819
4.672883373927273
4.702331645018182
4.723482127636364
4.75168151930909
4.775942086181818
4.843939750436364
4.862404593090908
4.854355978181818
4.858212566799999
4.911596255999998
4.930621543272727
4.878719705018183
4.914791755563636
4.87191540581818
4.8160019130909095
4.81034290909091
4.836005283999999
4.839943263309091
4.843347274909091
4.814826465745454
4.8643298788
4.909443402145453
4.917158680836362
5.001436187818183
5.059191072727273
5.107635767272728
5.098694066909091
5.188524615636363
5.250279813054544
5.264243776363635
5.221595396
5.191036917818184
5.150886930909091
5.109176227927272
5.033199969490909
4.954429051672728
4.836107529672727
4.737802041090909
4.653023046145455
4.529280279236362
4.372525257090911
4.307303358872729
4.1765295767636355
4.016689672363637
4.037218695636365
3.946195639272727
4.0012904036363635
3.9172360229090906
3.849779799636363
3.8442407836363626
3.880516770763636
3.865925876
3.916620159563636
3.902910580472726
3.8541204268363636
3.9139200991999994
3.8359991922181815
3.8507794034545446
3.933814925272727
3.976663028472728
3.9996925090909086
3.95283588
3.9043891082909092
3.822136825854545
3.702001491272726
3.6184221185090903
3.56486980109091
3.513863295636364
3.419531406909091
3.4381029501454545
3.37063423629091
3.4133697605818183
3.444624223636364
3.533384853054545
3.6341226759636367
3.663904405090909
3.741899312727272
3.7591991487272725
3.730700108363636
3.623143322072728
3.645396744
3.6345255542181825
3.598432656727273
3.552418325090909
3.457706938181818
3.4258632796363635
3.3405972563636364
3.2498642116727283
3.272503145818182
3.293049921090909
3.202703909818182
3.1726885501818183
3.065618322581818
3.0347283356363635
3.0330529992727273
2.9494654970909098
2.8926571043636367
2.8478107592727273
2.695837182909091
2.547200634545455
2.5001809389090908
2.395964839163636
2.3356433694545453
2.2755330035636363
2.137241134218182
2.0280623516363634
1.9747798607636369
1.8711506665454545
1.8574369603636365
1.8658142267636366
1.8263222119272726
1.777491550909091
1.8102297090909092
1.7959276629090908
1.8365727885090908
1.8643975603272727
1.8463197184363638
1.8442528345818183
1.8086450671999996
1.7762042596363636
1.7658440531272726
1.8062778115272728
1.7791430887272728
1.7869422454545458
1.8175167820327272
1.8129728903636362
1.840518598181818
1.9213401108000001
1.9640998992727274
2.0654504912
2.1395735730909093
2.1529529625454544
2.232985791272727
2.228956364727273
2.230002180654545
2.259188730581818
2.2119882044
2.1525669941818184
2.1028387759999996
2.017278058181818
1.9503147515999997
1.8444785563636368
1.7353063844000003
1.6543392363636362
1.567792797818182
1.5112505758909092
1.551058563163636
1.5317597487636363
1.525662934181818
1.5880709064727272
1.6574854737090907
1.7662570591636364
1.857062821090909
1.9653405484363637
2.049300066181818
2.1122460842909088
2.1520304950909086
2.2071622443636367
2.2269698937090907
2.183593478509091
2.141440443476727
2.1016469472727266
2.0621266640363634
2.0648632908363638
2.1667282639999996
2.216857548727273
2.266079727636363
2.3412484869090906
2.41643130218182
2.4547131505454542
2.470183944363636
2.4930689497090905
2.4699433204
2.457166212036364
2.3604310763636365
2.2868692054545456
2.2242017629454547
2.1472013203272726
2.085627145236363
2.087203713127273
2.091575144436364
2.1336764098545453
2.146752207345454
2.164302762218181
2.138622969672727
2.1092106027963635
2.1216364399999996
2.088764603636364
2.1729777346181818
2.2616853128000005
2.3135014744363636
2.3671753687272723
2.5161042065454544
2.6262548777818178
2.911348496000001
3.160349641163637
3.364935632363636
3.6032648396363642
3.6606289036363626
3.651958382545455
3.6895460377090905
3.75597158290909
3.6971030134909086
3.5982541632727263
3.4570915294545452
3.30655065490909
3.1404681642545453
2.957518376800001
2.8701226745818182
2.858107120363637
2.7682860080363634
2.663428982618181
2.6807697214545456
2.650840091636363
2.619935228
2.6055813272727266
2.596016271454545
2.5766565909454546
2.501903947636364
2.424852585418183
2.4234021909090906
2.379857115636364
2.2865406196363636
2.283276538472727
2.206511704327273
2.1637350766545453
2.154058042836364
2.1592865461818183
2.210437502181818
2.2053714771272728
2.1849860009090913
2.2328336202545453
2.2740738980363635
2.3221560025454546
2.4383326087636363
2.5669903971272725
2.7202723847636356
2.8387373014545454
2.921983104
3.0325303258181817
3.1666074760000003
3.199159438909091
3.258130877454546
3.2984933594909087
3.289415979672728
3.2372515570545457
3.136546243454546
3.101278697818182
3.0344484056727272
3.064761930145455
2.960819268036364
2.9883393309090915
3.019953790909091
3.048320584
3.0919149337818173
3.103150814872726
3.1990418872727275
3.231729284727273
3.2859812963999997
3.3151380265454544
3.3863676680000006
3.4593472080000005
3.4316588883272727
3.4022506552727276
3.412086604727273
3.3812345642909087
3.299460160763637
3.1836977934909094
3.104593580218181
3.0263631967272726
2.9291747654545452
2.736424613818181
2.694307108
2.5575343836363635
2.3541626330909087
2.290175782181819
2.2334692705454544
2.145852554545455
2.121330416690909
2.0171829634909093
1.9557736534181815
1.9515273516727267
1.830157026254545
1.8123997793781819
1.7956466638545454
1.7412003794909086
1.691138368872727
1.6964232151636358
1.6431558377818178
1.6190871046909097
1.5093013589090911
1.4036865054545455
1.406184557818182
1.3997837214909088
1.3751832512363635
1.3210061177454546
1.2523488941818182
1.2434219176727275
1.2260712619636365
1.2021001632363635
1.2738230343999997
1.2958342755636367
1.3184683228727276
1.3307296256727275
1.3598815209818182
1.5218901035272725
1.5975299807636363
1.6063788501818177
1.7043638938181815
1.7802897120363632
1.8931402620363638
2.010456692363636
2.0661748334545456
2.1662233617818183
2.239959282181818
2.2154344556363634
2.332079561309091
2.4383237756363636
2.411117381054545
2.3900581726181818
2.4124916202545457
2.4028366916363644
2.3621082981818176
2.3418975170909095
2.3315888799999995
2.2581529676363634
2.0953605722909088
2.0036502414181814
1.9542819974909094
1.9588040232727273
1.8388901748363633
1.7554171127636364
1.658403935272727
1.5054073649454547
1.3533134677818184
1.2871925908363635
1.2637517323636365
1.1347134766545452
1.0817880540363638
0.9573125790545454
0.9860317367272725
0.9849871294545454
0.9881713625818184
1.0424811286181817
1.0418751525818182
1.0838860445090912
1.1328124977781822
1.215450632727273
1.2707609705818181
1.3711207614181815
1.3720835316363633
1.4463841825454546
1.5663679810909095
1.7063532158909092
1.890870092581818
1.9926114985090906
2.0913322443636364
2.1894800385454545
2.2274965171636363
2.2630166883272724
2.307394026472727
2.2981218584945453
2.311628463054546
2.3380569344363638
2.2885886111818183
2.260497225418182
2.225341567309091
2.1860474769454545
2.1433222890545456
2.07933
