# Supplementary material for: Obesity dysregulates feeding-evoked response dynamics in hypothalamic satiety neurons
Source: Sci Rep. 2025 Oct 14;15:35837. doi: 10.1038/s41598-025-19800-2 (PMC12521569; doi:10.1038/s41598-025-19800-2)
Supplement: Supplementary file 5 — Supplementary Material 5. [file 41598_2025_19800_MOESM5_ESM.zip › Fig 3_2/Fig 3c/HFD to_NCD_1st_MPK180_mean_running_3.csv]

0.4686181624000001
0.46666609800000003
0.44257537319999996
0.4664599783999999
0.5081294292
0.5352184868
0.59457515
0.6752517159999999
0.7517645347999999
0.7801276752000001
0.909051436
0.9165192168
1.0017950928
1.0429198819999999
1.0868357
1.1171137279999999
1.1167634960000001
1.1603509483999999
1.1709518927999998
1.1796638892
1.1681715348
1.2277579532000003
1.238098608
1.2143603103999998
1.2212865848000005
1.1859556052
1.285302016
1.3606024840000002
1.4067299195999998
1.4350903211999997
1.4931908795999995
1.5192294986000001
1.6100303459999998
1.6271079919999998
1.67558629876172
1.6848551359999997
1.5679341160000002
1.5305560476000004
1.4519013844
1.4860742332
1.4690589836000003
1.3992285660000001
1.237477698
1.1803808503999997
1.1312187468000001
1.1118717775600002
1.017493436
1.0136740736
0.94528307876
0.8342271676000002
0.7911199404
0.7043026272000001
0.7173734428
0.6760603664
0.6964018616
0.6668103608
0.6484410128
0.581252572
0.6482711964000001
0.6594397771999999
0.6884738507999999
0.7161987000000002
0.687452012
0.665819566
0.5775254104
0.581982926
0.6053372296
0.51856742
0.4044623116
0.39734362759999997
0.30348180680000003
0.2571711292
0.23598230280000002
0.20420347840000003
0.20388486000000003
0.14194089880000002
0.1333933692
0.12388048999999998
0.15111731264
0.10871296520000001
0.132238788
0.19156788800000002
0.23442045800000003
0.24712089119999997
0.23039438559999995
0.3300120784
0.38462891396
0.4304734008000001
0.422512165948
0.46532028439999995
0.48341131519999997
0.43663833639999994
0.39068563000000006
0.39416555076000004
0.4268925391999999
0.39477286131999995
0.40555457320000005
0.8582215668000001
1.3915320984
2.1633025924
2.858467697200001
3.4541223848
3.758243164399999
4.043455489679999
4.1378179163999995
4.277463084400001
4.360016538
4.018074199999999
3.447067252799999
2.6836314600000004
1.9292207239999999
1.3261121884000002
1.0336823680000002
0.6685109724
0.553569192
0.38691440596
0.24317423356000006
0.19422983519999998
0.15934114476000003
0.10548171916000004
0.0938612164
0.0745102244
0.0217338852
0.0048250072
0.0005800672000000003
0.0007581975600000003
6.750399999999999e-20
0.00046883999999999994
0.0009304680000000002
0.000210144
0.00048166292000000006
0.011535111999999998
0.03142452
0.04000669999999999
0.0401377652
0.03998936315999999
0.039983519999999995
0.039983519999999995
0.0399903728
0.040208322
0.040080044
0.04743276
0.030469036
0.010615234
0.010665850800000001
0.014179852800000002
0.00862824
0.00344504
0.01141288
0.00708528
0.008616720000000001
0.0026528000000000003
0.00043932
0.00238952
0.0011772104
0.0010430927999999999
0.001451908
0.01158056
0.009949920000000001
0.013092423200000002
0.01314349836
0.0010776240000000001
0.0273150012
0.033707119999999986
0.05152547279999999
0.08811217360000001
0.16066219
0.1432871376
0.23783683880000006
0.3194754032
0.3917147304000001
0.5068118592000002
0.6361813587999999
0.8351694607999999
0.9980544439999999
1.1030239299999998
1.262261768
1.4536704371999998
1.5660418408
1.6820423223999998
1.8017133008000001
1.9205988428
2.0211697160000006
2.07631110624
2.1791121976000003
2.2348464743999994
2.2370675672
2.2837261599999996
2.2737688145600004
2.2589718039999998
2.2282078604
2.1612543176
2.1039431587999995
2.0358588968000007
1.7903241447600002
1.6708211424
1.65735966956
1.5808744951600002
1.538362632
1.5421098655999999
1.419805534
1.3851079496
1.3548079848
1.3838620991999997
1.4368908672
1.5293479771999998
1.5067632104000004
1.5661382904399996
1.6170804712800004
1.5366361180000003
1.6583757488000002
1.7247531912000003
1.7526056079999999
1.7853943856
1.7799527255999998
1.7693416464
1.7794675608000003
1.6756144096000003
1.6754636404
1.6863227004
1.61411084
1.495753754
1.4536101259999998
1.2977761236
1.32785920876
1.2736847387999999
1.2322778488
1.14724900544
1.0814999508
1.0155607456
0.9651165207999999
1.0258019071999998
1.0703605568
1.0973957632
1.0821508664
1.0937035539999997
1.10360706592
1.1380241160000002
1.1224758488
1.0536912019200002
1.1021625916
1.0296134992
1.0764162072
1.0920920183999998
0.9928921624
1.0352369020000003
1.0341285948
1.0524009360000002
1.1067903484
1.1324445364000002
1.1643370760000002
1.1525029764
1.0108712359999998
0.9423509119999999
0.9921566599999998
0.9245246959599999
0.8831327803999999
0.7745543584000001
0.7264755599999999
0.6416337928
0.5664026004000001
0.627442618
0.53718614956
0.5231140280000001
0.4331847032
0.424011134
0.39048500680000003
0.3915399812
0.3351866288
0.325470496
0.31516381800000004
0.22622876960000002
0.254502744
0.18261467999999997
0.2521106764
0.21960551439999995
0.20440112279999997
0.20642869120000001
0.196132418
0.21775523399999996
0.18202990315999998
0.18205277516
0.17718101907999997
0.18897249679999997
0.1539280664
0.13748395200000002
0.1333702028
0.1172820488
0.13052777240000002
0.15785232999999999
0.14372716040000003
0.16991940839999997
0.19983550400000005
0.2517197128000001
0.25618022640000004
0.3339563068
0.34485581519999997
0.4215250864000001
0.5087060219999999
0.5619389744
0.6920047591999999
0.7768632676
0.8040778905200001
0.8052311132
0.9072405064
0.9494782484
1.0195416088
1.1071947319999997
1.2040835656
1.360620232
1.3969414856000002
1.4996576671600002
1.6174825899999998
1.6911633527999994
1.8424568003600004
1.9742825060000004
2.0795704464
2.1059346239999996
2.22410971072
2.2040245663999993
2.269627036
2.2105561980000004
2.2339207568
2.2755605816
2.1532203128
2.1255550688
2.0899240284
2.13756158472
2.073920356
2.1378445684000003
2.1394866171999998
2.174370788
2.20901304
2.1624462315999997
2.1936517224
2.214511252
2.2050511012000005
2.1560691075600005
2.1142781808
2.0401859631600003
1.8937913336
1.8688133784000005
1.7816602999999998
1.7400465760000001
1.7181028512
1.6809089871999998
1.6107769438399995
1.5748792704
1.5862551608000002
1.6164304183999996
1.7005507248
1.6774162687999996
1.70425350996
1.7152058831999997
1.7155289816000001
1.6183565052000004
1.64677713352
1.5593215751200002
1.442293264
1.406956392
1.3318713200000003
1.2983800723999999
1.2954489107999998
1.3260016724
1.2578133204
1.3107479532
1.2895211111999998
1.2973871984
1.4490867895600001
1.3883108472000003
1.3692719283999994
1.3479608280000002
1.2960103384000001
1.2479694972000002
1.1635499444000001
1.1438138392
1.121797116
1.0953942144000002
0.9409446968
0.9032920032
0.8998811200000002
0.8587330400000001
0.7578419136000001
0.6451863904000001
0.6319258679999998
0.61599910032
0.604329458
0.5835050384000001
0.5906984724000002
0.5712528587999999
0.571643724
0.5985321436
0.6608885344000001
0.7194747392
0.7511682175599997
0.8271437112000001
0.8170147791999998
0.8556180863999998
0.85934710312
0.8923207698400003
0.8660465415999999
0.93978833
0.9423867024
0.9463130520000002
0.9518182423999997
0.9016528964000002
0.9424834243999999
0.957333688
0.9773906887999999
0.9951146044000001
1.0538311156
1.0411880136
1.0607903012
1.0993544411999998
1.1941433320000001
1.2685117544
1.3120001768
1.3447183051599998
1.3776010039599997
1.4541479176000005
1.4770071303999999
1.5109868448000001
1.4889643480000003
1.4654285524000001
1.4099421920000004
1.3094908
1.2795230359999998
1.2254626840000002
1.2320225012000001
1.1935831996
1.1320507000000002
1.0876366212
1.0143734416
0.9720301472
0.9310731616000001
1.02240337648
1.1007005208
1.0818745528
1.0706775796000003
1.0709648464
1.1150145456000002
1.2044614219999998
1.2699991819600003
1.3573916231600003
1.5357141732000001
1.5659749324
1.4782174352
1.5450092491999998
1.5728611336000007
1.6476729104
1.6548766019999994
1.6455656276000001
1.6276605840000002
1.548305476
1.3782662280000002
1.3337481211999997
1.3380439464000002
1.2751744963999998
1.2516286360000002
1.0665768702800003
0.9942553668
0.9104452036
0.8464985271199997
0.8394301200000001
0.828525328
0.8022825599999999
0.796853426
0.7858529823999999
0.7620724779999999
0.7484764652
0.7735846883999998
0.8025401064000001
0.8502591695999999
0.8076972736000001
0.891573752
0.87739921676
0.8332520732
0.8250484280000001
0.7890471196
0.76972305076
0.7874044274
0.7552049684
0.7031830736000001
0.715207692
0.6126968572000001
0.5983209424
0.6327502171999998
0.6806606112
0.7015630152
0.724019916
0.6786904747999999
0.6826955124
0.6571437884000001
0.64254497
0.6377424408000001
0.6353886132
0.55380102
0.4886935471999999
0.5072308748000001
0.4606628024800001
0.3938153751199999
0.373189413652
0.3994191068000001
0.3680645928
0.33419043600000004
0.2952374952
0.2872516284
0.24507437639999996
0.17790560800000005
0.1861340536
0.17798107039999997
0.12479639640000001
0.15783111251999998
0.22088779839999997
0.2697291972
0.344481638
0.44065111920000005
0.5210232072
0.6096012347599999
0.6950530496
0.8611123603999999
0.9377720696
1.0460901512
1.1064609840000001
1.2168828560000002
1.2696465172
1.3614471723200003
1.3694019128
1.3780993116000002
1.4134702031599997
1.2788213144
1.2365268207999998
1.1548387999999996
1.0642630508
0.9445396580000001
0.9125259528
0.8749571944
0.8196966408
0.8600863096000002
0.8046817388000003
0.8379280192
0.8988843852000001
0.8457372651999998
0.89862866692
0.9358773683999999
0.8369638319600001
0.7927291804
0.7716086040000001
0.6638158435999999
0.6493003563999998
0.6392382144
0.5752071928000001
0.548284064
0.4747210284000001
0.3943480471999999
0.3914785816
0.36719214640000003
0.348776622
0.36671252996
0.346855256
0.33049950159999997
0.30383119680000004
0.3367355920000001
0.3387557516
0.34093754992
0.34306137800000003
0.37048357352000005
0.3967860979999999
0.35865983999999995
0.36381687079999997
0.33071693599999996
0.322528504
0.25551758315999995
0.2589078096
0.28020236039999996
0.286609176
0.28648949079999997
0.25982877600000004
0.2543237868
0.27764526836000003
0.27852356676
0.3144020338
0.35269653479999996
0.352957472
0.38747354999999994
0.45817140799999995
0.4858349983999999
0.5483011496
0.6209028139200001
0.63593336876
0.6032771324
0.6553828416000002
0.6663266992
0.7075097603999998
0.6927505799999999
0.6887659200000001
0.6345758396000001
0.5333431315599999
0.4707147916
0.4578543030000001
0.43081320000000006
