# Supplementary material for: Obesity dysregulates feeding-evoked response dynamics in hypothalamic satiety neurons
Source: Sci Rep. 2025 Oct 14;15:35837. doi: 10.1038/s41598-025-19800-2 (PMC12521569; doi:10.1038/s41598-025-19800-2)
Supplement: Supplementary file 5 — Supplementary Material 5. [file 41598_2025_19800_MOESM5_ESM.zip › Fig 3_2/Fig 3c/HFD to_NCD_1st_MPK180_mean_running_4.csv]

2.8450331376470586
2.9204276215294116
3.0186631661960788
3.132329150980391
3.199262094470588
3.230621433686274
3.2339900286274506
3.289019354509804
3.3714629485882353
3.442368176784313
3.4644035280000005
3.499643737137255
3.4852526345098043
3.3884587431372553
3.3979824258823528
3.3929464160784315
3.4053451529411762
3.4007588074509805
3.3313720557254904
3.250288851803921
3.154767034117647
3.0972729929411766
3.0659689047058825
3.136396868901961
3.108229287215687
3.115398586627451
3.115695348235295
3.043219387803922
3.038112694078432
2.9878253313725494
2.9903847144705886
2.954927818039216
2.920936191372549
2.831443611294118
2.7389818594509805
2.700013438431373
2.736501507450981
2.7637123925490195
2.853773025490197
3.00455085372549
3.0997937189019615
3.1163920564705885
3.151496303960785
3.2130767258823525
3.265763568627451
3.2716920164705883
3.244705453372549
3.203590434117647
3.1562104603921566
3.0248044254901965
2.984822634941176
3.0701999556862742
3.09181262627451
3.0322052823529413
3.079090971333333
3.082013242156863
3.0911311376470594
3.130929618823529
3.1049332919999997
3.038744313333333
3.0329829756078435
2.9720228443529413
2.8790204890196076
2.905519621921569
2.893942145490197
2.848317091764706
2.917991441176471
2.944232162313725
3.0591827725098035
3.1851454203529412
3.219110125098039
3.297804113333333
3.365834552156863
3.4132942980392156
3.45076627054902
3.4486198415294123
3.4146554654901964
3.411474414941176
3.300586668549019
3.2706861021960787
3.284271246666667
3.241607301960784
3.30697863882353
3.372089959960785
3.369998043921569
3.4842569760784317
3.498579308862745
3.5190741390588234
3.6006683819607854
3.6000200921176475
3.64102141607843
3.7277484090588233
3.7064342927843144
3.602684363921569
3.616149796431373
3.623965728862745
3.698295561333334
4.171964721568629
5.124559686274509
6.772980392156866
8.557936862745098
10.101983529411761
11.698032549019608
13.195895294117644
14.381282745098039
15.452389411764702
16.266353725490195
16.326990588235297
15.568586274509803
13.907518823529413
11.894346666666664
9.996539019607845
8.085470392156864
6.284776592156861
4.736490028235292
3.307474644705882
2.1140477023529405
1.2539548710588233
0.6942690106666666
0.38832213219607864
0.23186293438823533
0.15860919039215682
0.10675262756862743
0.07958580615686277
0.08053021211764705
0.06249030666666666
0.039567574901960785
0.056902223843137256
0.058798165529411764
0.06719712309803923
0.0584913085882353
0.06794971098039215
0.08676443568627451
0.09003708509803922
0.07947338705882354
0.0780198525882353
0.08558064235294117
0.06708449176470588
0.06903112352941176
0.06550723176470588
0.07407003647058823
0.06785044627450981
0.0439208958627451
0.032673050274509806
0.036879109450980385
0.03426351850980393
0.03419025258823529
0.04103343454901961
0.03485223215686274
0.0448694074509804
0.052614554156862746
0.05448516592156863
0.05775394007843136
0.08358836549019609
0.07772943960784313
0.09379811254901962
0.10897913333333334
0.1035493207843137
0.09084355686274509
0.09583026454901962
0.10090783568627447
0.12207526313725488
0.15043350674509803
0.1811187396078431
0.20861008043137255
0.29296199215686275
0.37470544745098033
0.48475201066666657
0.6466498298039216
0.825852245882353
1.0558324516078432
1.2321406399215686
1.4344047218039218
1.682102574901961
1.933437373607843
2.118751966392157
2.343660226509804
2.638528954039216
2.8544073692941176
3.0158477604705887
3.2153613556862743
3.4059360983921567
3.6485754004705884
3.895788307450981
4.076893256823529
4.212120250980393
4.389867903921568
4.450076841960783
4.541389920705882
4.6285804526274505
4.608907459450982
4.725868966352942
4.7608304007843145
4.685332195647059
4.6826948654901965
4.664339209019608
4.581628787058824
4.572443543921568
4.603479888549019
4.68077774117647
4.706923637254902
4.688815344705881
4.650585703137255
4.733466402352941
4.722292260392157
4.851555324392158
4.881905922745098
4.8671562030588245
4.780233152196079
4.71837942509804
4.698308252156861
4.600553366588235
4.532874471607842
4.3041397446274505
4.215211945411765
4.097270888627451
3.9368303454901956
3.8118883318039227
3.726343483921569
3.557848742392157
3.496891322274509
3.4503064853333334
3.3412964956862754
3.368727156470588
3.3223506588235305
3.2095204768627443
3.174826259607843
3.0600239697647065
2.93957464854902
2.8367007607058823
2.670169443803922
2.5510284462745094
2.4890208965098033
2.3737613875294117
2.214276412039216
2.108951450980392
2.0743825450980395
2.0710970690196078
2.102645193607843
2.07597506627451
2.103219836470588
2.069305591686275
1.9838975784313722
1.9229518121568627
1.9423724949019618
1.8751193682352938
1.7423087800000001
1.6195018449803922
1.5250428431372556
1.4833104352941178
1.418359136470588
1.3841663176470593
1.3913323117647063
1.383337647764706
1.4127250869019607
1.5185452698039217
1.6178765427450983
1.723386701647059
1.8036572109019609
1.8793317543921568
1.9489600411764711
1.9251397988235293
1.9500952767058823
1.9920645955686274
1.9698558465882356
1.9409275043137255
1.884920705882353
1.8856571960784316
1.8568452090196081
1.8528852580392152
1.8492943
1.8675838431372547
1.813030734666667
1.7896030711764706
1.721714601764706
1.6548469713725493
1.646001074509804
1.615299370078431
1.6060631528235296
1.5693639705882354
1.4914094376470588
1.4577996234901962
1.4524205642745098
1.4187892592156863
1.4709868670588235
1.492048183137255
1.523600514
1.6036553376470593
1.6269814811764705
1.5778223576470587
1.6160329599215686
1.6384446419607843
1.6260580415686274
1.6636763117647058
1.6614154748627445
1.6551557411372546
1.737085156862745
1.7069445949019608
1.6986850007843142
1.7877295796862742
1.8115913136862747
1.8418208051372549
1.904939796117647
1.9192163184313726
1.9406011309803919
1.9944512003921573
1.8932468803921572
1.800984784705882
1.7639069458823529
1.6996783717647062
1.6692110811764704
1.6955759031372548
1.691935893254902
1.6503898356862747
1.6659241509803921
1.686981980784314
1.7583954427450983
1.8701399725490195
1.9380468078823525
2.0501865489803923
2.115964766666666
2.1838436623529414
2.3020058983137255
2.4232402960784323
2.5684866988235284
2.6822058430980396
2.8341837751372543
2.939113730117647
3.05581231882353
3.0858375912549016
3.2360017992156864
3.3319515184705875
3.4067841011764703
3.505917819215686
3.588201185333333
3.6194892003137245
3.524020362352941
3.4924547199215685
3.4799634321568633
3.493253776823529
3.4320728583921567
3.4255972635294123
3.325941983529412
3.2119602678431374
3.0727355509803917
3.041697439607843
3.0841255184313723
3.1074813469803924
3.1429427423529406
3.147002658823529
3.1860053298039226
3.135898502
3.186617035294118
3.2091222313725494
3.187298921960785
3.1108815215686265
3.069200730941177
2.978407962313726
2.884147487058824
2.778165406666667
2.607585169058823
2.5156572537254904
2.387815022784314
2.2263006407843138
2.1773297180392155
2.1685248780392157
2.1191103933333335
2.157084678862745
2.0994625521568624
2.0973386549019604
2.1098356274509804
2.1305601269411762
2.1016290679215692
2.193258917529412
2.227442319215686
2.1898400246666667
2.1198341878039217
2.0395545061568625
1.9894583929411762
1.9683411265490194
1.9217761196470586
1.8271614321960785
1.7860402266666668
1.7286994963921571
1.6399963070588237
1.6583422176862748
1.727174787137255
1.7492914101568628
1.8349231557647057
1.9019840054901962
2.007103353372549
2.1157446352941176
2.2194040925882352
2.3350104693725493
2.4805845912941185
2.547560677882353
2.5948001825490197
2.7037767952941176
2.7612609670588233
2.8098805462352936
2.8264915419607837
2.853436916470589
2.967257367803921
3.0243859318039217
3.0186900318039216
3.0614801635294104
3.1342862925490205
3.1398867803921573
3.1573863137254907
3.2259646356862746
3.2506092928627455
3.2578906243137253
3.3012557682352943
3.3285019745098037
3.4106627254901962
3.5057051827058827
3.543320021568628
3.637647542784314
3.7438566474509787
3.766637666666666
3.8759188941176466
4.025901859215686
3.9559974445882347
3.9540537419607835
3.990052084862745
3.9774020203921565
4.04108478654902
3.991928913333333
3.9933175411764705
3.968699364705882
3.9727492964705875
3.9205725909803926
3.866490884313726
3.8094749810980386
3.6903315309803917
3.5451745650980384
3.4201104176470594
3.3510164079607843
3.2234986866666673
3.1419443537254903
3.0564764101568622
2.9177100457647045
2.846391322745098
2.769171626509804
2.7142969023137247
2.7393666974901962
2.736609158745098
2.7313768960784315
2.7336398945490195
2.774362884509805
2.6936815316862743
2.682110986666667
2.6986747827450976
2.6915483238823534
2.6806501363529414
2.6105654941176466
2.5066886439215694
2.4669313416078427
2.394529508274509
2.2884087180392156
2.2180933121568627
2.235684112235294
2.2409075713725493
2.2999239701960783
2.3346082905490193
2.3729955249411763
2.3717285591372548
2.325305118823529
2.320502941176471
2.2863704494117654
2.271087098039216
2.218468447058824
2.09322938827451
1.9908214086274512
1.9544334237647059
1.9389962783490198
1.9563623474509804
1.9743302815686274
1.9721488121568629
2.0056574233725493
2.106965027372549
2.076648910156863
2.165491880784314
2.2162251294117645
2.1866420929411765
2.192057581254902
2.2298477438823525
2.2597610489019617
2.404235726196078
2.496388591137255
2.5202461142745096
2.8163453247058823
2.924506445882353
2.941724062745098
3.032074232196079
3.082146963058823
3.085361388627451
3.11975447254902
3.1130265502352947
3.064444187450981
3.0612327109019613
2.974078132156863
2.8948255855294116
2.89795209454902
2.86007822345098
2.8072603286274513
2.798570716078432
2.7544751697254903
2.650151165843137
2.6800506462745095
2.703521293294118
2.692577900784314
2.791403071372549
2.912948369803922
2.9582861517647054
3.020730397215686
3.133907467058824
3.3037259831764714
3.4527728548627454
3.5420384262745097
3.598307022745098
3.5973495027450975
3.608252832823528
3.5970602012156863
3.6623846458823532
3.6190943818431376
3.5795052494117634
3.464533261960784
3.364075869411765
3.3723620447058824
3.4176980552941165
3.4320359792156867
3.3841756682352946
3.3406466772549024
3.27661230309804
3.3257509294901957
3.2560626126666667
3.192500009411764
3.1747142521568628
3.0242963874509803
2.924048390980392
2.7919648423137255
2.7365881603921567
2.790713470588235
2.8446826574901953
2.8255823936470588
2.928678676705882
3.006589681843137
2.9861212905882346
3.0261196172549023
3.03065032745098
3.0587474564313726
3.0884562906274518
3.020312712941177
3.0160948631372553
3.030629798392157
2.9371252941176462
2.975877040392157
3.176089576509805
3.297557607843137
3.4233422855294124
3.591858161568629
3.68270416509804
3.719523174039215
3.717055234823529
3.6857360277647064
3.7076878187058813
3.666831331647059
3.528640649803921
3.516382473215686
3.512624696470587
3.4595856113725487
3.4475056615686266
3.4777143913725492
3.5041679295294124
3.541839660666667
3.6599737576470592
3.7044060376470584
3.6980947089803924
3.711682865490196
3.6590832129411766
3.6186993698039216
3.5561180235686267
3.4717442427450984
3.3958135207843134
3.3456506913725486
3.2370720756862745
3.1768427756470587
3.1452452696862747
3.099626694509803
3.070633096078432
3.0617689203529417
3.0892062225098034
3.0949487853725484
3.1084277607058826
3.148926479098039
3.1492504136470587
3.1946858892549024
3.1948424865490193
3.173230573294118
3.2155715098039215
