# Supplementary material for: Obesity dysregulates feeding-evoked response dynamics in hypothalamic satiety neurons
Source: Sci Rep. 2025 Oct 14;15:35837. doi: 10.1038/s41598-025-19800-2 (PMC12521569; doi:10.1038/s41598-025-19800-2)
Supplement: Supplementary file 5 — Supplementary Material 5. [file 41598_2025_19800_MOESM5_ESM.zip › Fig 3_2/Fig 3c/HFD to_NCD_1st_MPK180_mean_running_5.csv]

0.07375090619047618
0.049103856666666675
0.047780361904761905
0.04606992947619047
0.06937825238095238
0.08444306476190476
0.07541538857142857
0.06845578904761906
0.018800254285714284
0.062413923809523805
0.05778877142857144
0.04758333619047619
0.08134228857142858
0.10208450952380951
0.06345255138095239
0.06812434047619048
0.06937591
0.05864952904761905
0.0672406380952381
0.053054309523809524
0.07404973380952382
0.0665820276190476
0.1018936119047619
0.0988654457142857
0.09592481519047621
0.09372394333333334
0.0816628857142857
0.09377408142857144
0.1321810080952381
0.10735853333333333
0.06809294380952381
0.11063229233333334
0.07095919047619048
0.06205329761904762
0.06983796619047619
0.06285663333333333
0.11209799904761907
0.06750711904761905
0.05128468190476191
0.08385430285714286
0.10480894952380952
0.061165034285714286
0.15472889900000003
0.09710728238095238
0.15923200619047617
0.1127997571428571
0.11817293238095236
0.15706837566666668
0.13166898857142859
0.1426967252380952
0.11142877285714288
0.10029754095238094
0.07086186904761904
0.1436504776190476
0.09694774285714286
0.0905628219047619
0.13391231728571426
0.12310831947619046
0.13264052857142858
0.10572701904761905
0.12029820285714285
0.16673942328571428
0.15471333333333334
0.09600914185714285
0.10405352904761907
0.13783773952380954
0.09472853852380954
0.1111720157142857
0.17159976285714282
0.06940847285714287
0.05800686666666664
0.0518496819047619
0.09047625476190477
0.10728225047619047
0.056870792380952384
0.05457912285714287
0.07860433047619048
0.07181079047619048
0.05786410714285715
0.06908676904761905
0.08647357476190477
0.04452089523809524
0.02362745423809524
0.04889223333333333
0.035086540000000006
0.028842252380952376
0.06113313380952382
0.044193059523809516
0.04133939428571429
0.03250691804761905
0.05714236285714286
0.06644564857142858
0.04907293333333333
0.0795856660952381
0.04710050323809524
0.0207975161904762
0.07764258666666668
0.2606388533333333
0.22524352666666667
0.21530799047619048
0.23968840476190476
0.24972725142857138
0.24392227142857142
0.3055177333333333
0.36844323238095233
0.3512767580952381
0.27256235761904757
0.31464435238095245
0.32127151095238093
0.3038532076190476
0.3270342871428571
0.27095261333333337
0.31811946476190467
0.3047713114285715
0.20011850471428574
0.26379687952380954
0.2734575890952381
0.2320130853809524
0.2661442428571429
0.24314558519047627
0.23369707233333337
0.24115792900000002
0.202939859
0.16084940190476185
0.19110893380952382
0.14944410333333333
0.12806906852380956
0.13579664333333333
0.09698169285714286
0.0975512438095238
0.08418403333333335
0.07850663680952381
0.0774605013809524
0.07692923952380955
0.03189680714285714
0.03388884714285715
0.029589636285714285
0.05312887666666667
0.08474330809523808
0.11597743
0.12048834095238097
0.10859269476190476
0.09831107904761904
0.1071537619047619
0.09749690476190477
0.09726411190476189
0.07491693571428572
0.10019247142857142
0.08640841428571429
0.10972205428571427
0.08184060095238097
0.08072298728571428
0.09523790857142857
0.08046151285714284
0.0732966751904762
0.0627823161904762
0.08187684809523811
0.044381069
0.09771919571428571
0.04731136428571429
0.11514916000000004
0.11040632666666672
0.12136742666666667
0.11699707138095236
0.09505908857142857
0.1784016082714286
0.12184106804761904
0.1991059114285714
0.14268679857142855
0.18468145095238095
0.12354898190476193
0.17838650285714286
0.1966733380952381
0.19732551471428575
0.17561415095238098
0.1400004576190476
0.1924955457142857
0.2002829571428571
0.15838778333333337
0.1634075942857143
0.258150016
0.24234476523809528
0.17143479333333336
0.17481648142857145
0.1385297547619048
0.23115332190476193
0.19968265714285718
0.20071178761904762
0.14465610090476191
0.14535496714285717
0.09009850204761907
0.1545896033333333
0.13729478942857143
0.15262967999999996
0.18924063333333335
0.07245846233333335
0.15865476761904762
0.07606212476190477
0.1373466242857143
0.12381926571428568
0.09581182095238093
0.11099596523809525
0.1359032447619048
0.1531124257142857
0.1269231438095238
0.1543515470952381
0.07329709
0.10797575952380954
0.10141794047619047
0.05899464761904763
0.10286961952380952
0.07074880476190476
0.04773613571428571
0.05730129666666667
0.04550174428571429
0.04156449047619047
0.07783876523809523
0.08027892
0.07267604671428571
0.09989013709523811
0.060928063333333324
0.08110825857142857
0.08383271047619048
0.1338735380952381
0.15240913857142854
0.0808745819047619
0.08938434523809524
0.05842494000000001
0.03588943333333334
0.08502256666666666
0.06886014142857141
0.10684076666666667
0.05840821428571428
0.04455413809523809
0.04419810047619049
0.024216640904761902
0.0054262057142857156
0.03342501333333333
0.0668296638095238
0.033720008523809526
0.1051229442857143
0.06133399523809523
0.059125381904761895
0.04385674333333333
0.053387377142857156
0.07768702380952382
0.08064870952380952
0.07071302757142857
0.05539592066666667
0.05776498095238095
0.05612915333333334
0.048796412857142854
0.05209033333333333
0.05963571857142857
0.04637299714285714
0.05725614328571428
0.06831512857142857
0.05746804809523809
0.03697881428571429
0.04909164428571429
0.03290167533333334
0.02273821
0.08431987714285716
0.08731605042857143
0.08033430000000001
0.10802548947619048
0.09824443952380953
0.09368933333333333
0.09434842666666667
0.10332391285714285
0.12602468142857143
0.10867306095238091
0.08789042857142856
0.08619451428571427
0.09657488904761906
0.06444715857142856
0.05341003333333334
0.049006869523809504
0.07980265357142857
0.04701443238095238
0.061174126190476186
0.08752884761904761
0.055854510476190486
0.08882424142857144
0.07497432152380953
0.10823863285714287
0.06572234047619048
0.06864270476190476
0.06355535285714285
0.12045741428571426
0.08875850523809523
0.0930097238095238
0.11018846714285717
0.08224581476190476
0.08413734761904762
0.048933990952380955
0.06931396190476191
0.09567412666666666
0.055165200000000005
0.04047258095238095
0.09461456
0.05969648238095237
0.05860771904761904
0.06494140952380952
0.0698945
0.10456976190476192
0.10870171904761904
0.058740631904761906
0.052274466190476196
0.0433842819047619
0.04163988714285714
0.04627550285714286
0.05022422714285714
0.06143279523809524
0.07812533714285715
0.052410140476190484
0.027872053333333334
0.07611208571428571
0.08675039333333334
0.10703085476190474
0.08481353576190476
0.11939842380952381
0.09005479857142858
0.06933148142857143
0.061992406666666666
0.0880042751904762
0.12911844904761904
0.09462866666666667
0.08739769523809524
0.07621910904761904
0.07227498238095238
0.05150340666666666
0.0827694380952381
0.08267904428571429
0.14729075609523806
0.08633169142857143
0.08653219476190477
0.14337883333333332
0.14329308571428573
0.11975253809523807
0.10774341999999998
0.07931907666666668
0.07584134952380953
0.0858992540952381
0.053285000000000006
0.0858188719047619
0.06310105476190475
0.061015257619047615
0.06743918666666666
0.06188603857142858
0.07156853333333332
0.14479835714285713
0.08440186228571428
0.08215959190476191
0.055664021904761905
0.09506377090476191
0.12653097190476195
0.13589195904761903
0.09188568476190476
0.12090625619047621
0.10554022
0.08162720285714287
0.07425333809523808
0.1046217895238095
0.13062832428571425
0.09525340857142857
0.07795426666666667
0.06760803476190476
0.15524426666666666
0.11852576666666666
0.10202831904761905
0.09655172233333335
0.10101260238095239
0.12167721857142859
0.1238305238095238
0.09192732142857142
0.10392853161904761
0.13111580571428572
0.06153514142857143
0.05476730476190475
0.08172941804761906
0.06655164328571428
0.07210574333333332
0.06034015761904762
0.056588302857142864
0.09572306190476192
0.0414619761904762
0.07220891809523809
0.09587247238095237
0.1294322219047619
0.1241071680952381
0.06604617042857143
0.07101340666666667
0.10647524523809523
0.12071081238095235
0.06335387857142856
0.061942923333333344
0.0648714238095238
0.0816610642857143
0.08738415047619048
0.0834957957142857
0.09345440047619047
0.072327849
0.08079790666666667
0.12518432857142855
0.1179340585238095
0.11483744047619047
0.08981104328571428
0.13808215233333332
0.11417608666666666
0.1442223685714286
0.13707750904761906
0.15169561047619048
0.12260227380952383
0.11070641523809523
0.1168666457142857
0.13730039047619047
0.1285853176190476
0.09381635666666666
0.12293329999999998
0.11334839999999999
0.15151937238095237
0.07964703952380953
0.10023583333333333
0.04235663785714285
0.08380425714285715
0.08985311047619048
0.10722315714285713
0.09891586190476193
0.08069844047619047
0.08418907714285716
0.06497820476190477
0.0738376619047619
0.06011540952380953
0.11841862380952381
0.09947510952380952
0.06927640238095238
0.0793416438095238
0.0425609461904762
0.02105448095238095
0.08934824804761902
0.07552356190476192
0.057788258571428566
0.05266126399999999
0.03194050661904762
0.03739684238095237
0.07572738476190476
0.04665931380952381
0.09726433904761904
0.04990182857142857
0.09517092090476191
0.09033542238095238
0.0657107361904762
0.0635172761904762
0.06114677785714286
0.08900574000000001
0.050673790476190486
0.05533367142857143
0.051987517619047616
0.09766492619047618
0.04834265523809524
0.030149950000000002
0.0677056380952381
0.09739974185714287
0.08590267761904762
0.09631528185714286
0.08929543095238097
0.08262511571428571
0.07959884566666667
0.06444405904761905
0.060279744761904765
0.06017640428571428
0.07731767333333335
0.08629979238095238
0.07813320952380953
0.03643563619047619
0.05156367238095238
0.05417614333333333
0.04283124761904762
0.0897391819047619
0.03383247519047619
0.07019806666666668
0.05145271904761904
0.02497147190476191
0.050670543333333345
0.07181640476190476
0.08665691904761905
0.11477432190476192
0.10233767523809523
0.0954095542857143
0.09331433333333333
0.07193079523809523
0.09581319523809524
0.10046078619047619
0.08012840285714286
0.07999109476190476
0.04375068380952381
0.021306486666666666
0.06766236761904762
0.05780668761904762
0.1074055023809524
0.07983187280952382
0.06671770685714286
0.0863920476190476
0.11646383714285713
0.06809331904761906
0.1042619476190476
0.11940124666666664
0.08523636428571428
0.05128291138095239
0.057624591428571424
0.10528266380952384
0.05666892
0.10056298095238095
0.09845512238095237
0.10489340428571428
0.08315155714285717
0.04612656380952381
0.0912054561904762
0.10706119104761903
0.06816039285714287
0.05757342380952381
0.13593269809523809
0.08660688995238094
0.0498037380952381
0.06567182857142857
0.0678963819047619
0.07738631380952381
0.07753587233333335
0.12588144952380953
0.15326220904761903
0.12688740376190477
0.10587463000000003
0.1790481433333333
0.11162961190476192
0.15233914809523807
0.1486195
0.13047810857142855
0.1514876
0.10839173666666665
0.07831296047619049
0.056924395714285723
0.07623242428571428
0.06094718714285715
0.06758403095238094
0.0836297480952381
0.12262364619047617
0.11540415714285712
0.09992344761904763
0.1233119014285714
0.1187370580952381
0.1316253170952381
0.16411497476190476
0.1861672028571429
0.1602567976190476
0.13395965095238094
0.15165444571428574
0.09485608090476191
0.1297326
0.15156614095238094
0.10102700761904762
0.09003179285714284
0.06633078095238096
0.0650473
0.056657923333333325
0.09290441523809524
0.0456433619047619
0.106777227
0.10143808714285717
0.0891138480952381
0.10001472285714286
0.08851746714285713
0.12489979190476193
0.11237302999999997
0.10171879238095236
0.06662681285714286
0.12535899523809524
0.06997794904761905
0.05335248666666665
0.06513075809523808
0.08389493952380953
0.09803998238095238
0.05725632238095237
0.0766562388095238
0.11682940852380952
0.18530823190476187
0.09665810476190477
0.1524528557142857
0.13766883333333332
0.13241980042857143
0.09958962328571427
0.10413964476190476
0.09099229952380952
0.0710264251904762
0.03082227212857143
0.04144824047619048
0.04527193476190476
0.06734172380952382
0.09662014376190475
0.036906242857142856
0.04339452380952381
