# Supplementary material for: Obesity dysregulates feeding-evoked response dynamics in hypothalamic satiety neurons
Source: Sci Rep. 2025 Oct 14;15:35837. doi: 10.1038/s41598-025-19800-2 (PMC12521569; doi:10.1038/s41598-025-19800-2)
Supplement: Supplementary file 5 — Supplementary Material 5. [file 41598_2025_19800_MOESM5_ESM.zip › Fig 3_2/Fig 3c/HFD to_NCD_1st_MPK180_mean_running_6.csv]

20.820529378315783
20.907683867894733
20.81655799678947
20.755280052631583
20.798276652631582
20.75272674
20.806045703
20.564051696842103
20.210228010526325
20.263394789473683
20.203965473684207
20.076762684210525
20.045440315789477
19.905078999999994
19.681541842105265
19.541917268947373
19.493645384210527
19.67029477368421
19.883280473684206
19.87419042105263
19.874395842105272
19.95296129473684
20.044363681052637
20.178428947368424
20.40876368421053
20.515206905263156
20.56209709526316
20.641021828947366
20.642320076842104
20.629147726315786
20.710001368421054
20.925831452631577
21.068526421052635
21.150879315789474
21.136254947368418
21.052682105263166
20.914973947368424
20.76066315789474
20.814279052631573
20.811754310526318
20.62915924210527
20.488100578947368
20.323105263157892
20.13343631578947
20.087506315789472
20.08024315789474
20.11579315789474
20.121242105263157
19.943802631578944
19.73030221052631
19.64846162631579
19.560294736842103
19.457670773684214
19.459208131578947
19.30516327894737
19.13512987368421
19.036964065263152
19.04243767631579
18.980243894736837
19.050135894736844
19.093080526315788
19.090954168421053
19.242015163684215
19.428263300578944
19.550863157894735
19.778926315789466
19.88008052631579
19.67753052631579
19.7354547368421
19.790896491052635
19.814856605263163
19.793311542105265
19.86407457894737
19.787956315789472
19.83255089473684
19.950775526315788
20.211786042105267
20.546207847368425
20.57797296842105
20.497842473684212
20.473691578947374
20.380694210526308
20.19712668421053
20.013691105263156
19.901179368421055
19.81348684210526
19.698095263157885
19.753357263157895
19.821003210526317
19.943143678947365
20.006339815789467
20.256804870000003
20.388943468421058
20.635088473684203
20.691390377263158
20.420558863157897
19.81014447368421
19.132334473684214
19.096241578947367
19.30122684210527
19.591800000000006
19.502404736842106
19.325190526315794
18.809740526315792
18.41451052631579
18.162973684210524
18.132610526315787
17.878835263157903
16.93192105263158
15.483773684210524
14.01966947368421
12.648423157894735
11.305923157894735
10.071453684210525
8.927113157894738
7.884568421052632
6.808932631578948
5.971572894736844
5.281010368421053
4.833842526315789
4.351837947368421
3.9376816547368416
3.518959339578949
3.314755455573684
2.9642267155789472
2.5707005816842106
2.3060929926315787
2.0019099505263154
1.7301321178947366
1.4973427426842105
1.284837079473684
1.1442886674210528
1.1376687383157897
1.067313977368421
1.0165743547368422
1.0186250078947368
0.9535926846315789
0.9708623185789473
0.974769607368421
0.9206707994736842
0.8927589642105263
0.8829195005789473
0.8020430489473683
0.7210623384210526
0.669195348
0.5966352052631579
0.5473420147368423
0.48813996268421056
0.42237782421052633
0.3994946547368421
0.36746052794736844
0.33226035684210536
0.2910355647894737
0.2989766668421052
0.33971007852631585
0.4400521689473684
0.7223797767368421
1.0650239684210527
1.4678134321052632
2.060960653684211
2.735113003
3.4568300819999997
4.380229054210526
5.359253114315789
6.388248627894736
7.483997037368421
8.501124847368422
9.49674906052632
10.534093775736846
11.397082006263156
12.234693190473683
13.148235679473682
13.871070733578952
14.576233454736842
15.238940438947372
15.871863869999993
16.392945526315792
16.902849105263158
17.235070107684212
17.651832828257888
17.992834703157893
18.3292542
18.74480105263158
19.006393573684207
19.11175144578947
19.10938751894737
19.263541789473678
19.38423894736842
19.665463684210533
19.790882105263155
19.73369631578947
19.61243947368421
19.504974210526314
19.470293684210528
19.489039105263156
19.602948684210528
19.62899252631579
19.529212631578947
19.24106236842105
19.009799236842106
19.138223157894735
19.122613361473682
18.989440872631587
18.912391503684212
18.97041059210526
18.975816704631583
18.989082201052636
19.0642182
19.308382863684205
19.638597906421047
19.727060152631577
19.85686305263158
20.08466105263158
20.25642715789474
20.36827052631579
20.514328947368423
20.735881578947364
20.983674736842115
21.083520526315784
21.076499473684212
21.06628168421053
21.00143547368421
20.892592789473692
20.84420942105263
20.794012578947367
20.685884057894736
20.508449710526317
20.382965542947364
20.135611054210518
19.923214559999995
19.78810809394737
19.887997844736848
20.168621673105267
20.406251578947366
20.676869999999997
20.923305105736844
21.155023533157898
21.442244494736844
21.861725473684217
22.42340915789474
22.86018363157895
23.163291736842098
23.21686357894736
23.19149908421053
22.95459789473684
22.80358178947368
22.796824210526314
22.79970842105264
22.72405690473684
22.549550782105264
22.38104557894737
22.152856315789474
22.079334447368417
22.108545242105258
22.31802205263158
22.373606473684212
22.28053368421053
22.02786763157895
21.97902763157895
21.907102
21.978258
21.984980663157895
21.803637157894734
21.713972836842107
21.581569421052635
21.512324247368426
21.50235224473684
21.58045690789474
21.56870736842106
21.607600526315785
21.46337105263158
21.430782700842105
21.42843920978947
21.385989588842108
21.372426721052623
21.448436842105263
21.524163157894733
21.525874210526315
21.665408947368423
21.73882842105263
21.876326842105264
22.04671421052631
22.24369789473685
22.348095263157898
22.430306315789476
22.39694157894737
22.24063684210526
22.037344210526314
21.642684210526312
21.20504368421053
20.83839057894736
20.48304889473684
20.091245157894736
19.833786894736846
19.572543263157897
19.287466947368426
19.08291115789474
19.15462652631579
19.419052789473685
19.702289052631574
19.934214578947373
20.02690421578947
20.232089874736843
20.31082335157895
20.497055518947366
20.927807094736842
21.32316621052632
21.5015227368421
21.579052473684207
21.71570521052632
21.841358210526323
22.045550526315793
22.158825263157894
22.273435263157896
22.272182105263152
22.020376842105268
21.725260000000002
21.38885473684211
20.99921789473684
20.690946315789475
20.465950526315783
20.27250263157895
20.097638947368424
19.763043947368416
19.42054557894737
19.181815263157898
19.12693368421053
19.128538421052625
19.14198531578947
18.971402500000007
18.792471465894735
18.592616648947367
18.41348375
18.56375140105263
18.765576225736847
18.870615554736844
18.851644347368413
18.778634808421053
18.821997461473686
18.96497442631578
19.296889109473682
19.63416855263158
19.932131648210525
19.961518299999998
19.87726212947369
19.867875653684216
19.80718397894737
19.92548134736841
20.12957621052632
20.292881947368425
20.40918852631579
20.560756631578947
20.807230526315788
20.97964182631579
21.155765244210528
21.172835492842104
21.35964681578947
21.435568399999994
21.18087511578948
20.81902342947368
20.347573177894738
19.940010526315792
19.58130947368421
19.280957789473682
19.03511519473684
19.034240347368417
18.844575989473686
18.624693910526315
18.687143531578947
18.775187157894738
18.874956105263156
19.024535526315795
19.202588263157892
19.36316942105264
19.4677882631579
19.461288114210525
19.43354189473684
19.456703389473684
19.41752139
19.566262005263155
19.67337084210526
19.6544807368421
19.638780173684204
19.808778526315784
20.12691315789474
20.318328563736838
20.556457043684205
20.811945378947364
20.940256631578944
20.95194421052631
20.85089698478947
20.681842711052628
20.478284315789473
20.265716036842104
19.943309466842106
19.870716090052635
19.847414842105266
19.880593984210524
19.910146234210526
19.87426298368421
20.02180104210526
20.241989515789477
20.2930651001579
20.336871686842102
20.386618773684212
20.354892947368423
20.325882631578946
20.18250473684211
20.145058947368423
20.21482105263158
20.167053157894735
20.16537421052631
20.32386148731579
20.30420135263158
20.415362915789473
20.526441789473694
20.636571736842104
20.670658
20.58434189473685
20.54382105263158
20.443052052631582
20.296936105263153
20.10656905263158
19.96620786947368
19.78001367368422
19.596751210526314
19.264907184210525
19.183349689473687
19.101492047894737
19.033010298315784
19.15250631578947
19.202347368421055
19.070666614105267
19.131991421052632
19.043665814947367
19.124584910526313
19.372409708421053
19.439104942105264
19.59008894842105
19.60652993157894
19.472422052631586
19.39888805263158
19.52477052631579
19.682630526315787
19.9597347368421
19.943251052631577
19.90418678947368
19.931286021052625
19.874282368421053
19.925807052631573
20.086822368421043
20.102501578947372
20.114421578947365
19.885211578947366
19.563618105263163
19.450691210526315
19.356035000000006
19.167993578947367
19.03275776842105
18.893931904736846
18.91721412631579
19.074271815789466
19.22666421052632
19.309270526315792
19.51938486842105
19.545889273684214
19.532597315789477
19.690881052631582
19.920254789473688
20.00314960526316
19.815286942105267
19.60685468947369
19.404732815789476
19.229101865789474
19.09451966736842
19.100375826315783
19.079724477894732
18.799496565263162
18.55678598736842
18.417075948947375
18.456694152631577
18.48102798421052
18.573409400000006
18.852852994210522
19.025265210526314
19.07615473684211
19.098878421052632
19.162622631578945
19.185841052631574
19.268307684210527
19.14353852631579
19.057159789473683
19.021668002105258
18.86583067784211
18.67450023052632
18.55268692263158
18.484639453684203
18.55943285578947
18.425761853210528
18.397848584736845
18.50238724210526
18.62783464631579
18.633359800000004
18.717156400000004
18.757989380526315
18.78778022631579
18.98187361742105
19.219306666315788
19.611845415263158
19.84719029105263
20.14004123752632
20.502457842105265
20.61566031578947
20.771704736842107
21.096724210526318
21.46303526315789
21.666392105263153
21.732098947368428
21.737226315789474
21.715805263157897
21.597515789473686
21.412457894736843
21.509657894736836
21.552589473684215
21.446173684210525
21.260057894736843
21.02403157894737
20.98084210526316
21.036131578947373
21.236394736842104
21.44972631578947
21.533168421052636
21.564442105263158
21.477489473684216
21.41878421052632
21.320899999999998
21.263562631578942
21.052270526315784
20.88892578947368
20.47238052631579
19.97620315789473
19.546713684210523
19.142142105263154
18.907420000000002
18.69383536842105
18.699355789473685
18.668258957894736
18.802061231578943
18.803413442105263
18.952141610526315
19.225075606842104
19.438183862421052
19.755034703157893
20.102665565421052
20.457549421052626
20.629897894736843
21.00971210526316
21.058974736842107
21.208712631578948
21.397360000000003
21.489073684210528
21.60163421052632
21.654883157894734
21.586185263157887
21.344950526315785
21.251859999999997
21.027149999999995
21.0279647368421
20.97303578947368
20.81380747368421
20.62218105789474
20.55461487263158
20.413494360526315
20.241577668421055
20.222721910526325
20.169467137368425
20.02292901315789
19.88069789473684
19.79245436842105
19.73500985526317
19.746824843157896
19.654746142105257
19.520752012105266
19.341627694736843
19.232555973684214
19.165126428947364
19.280589130000003
19.409252072631574
19.396683696315794
19.414175931578946
19.40327958
19.515538614000004
19.738217268947366
20.12503364210526
20.354943526315793
20.575717263157895
20.56921405263158
20.574281578947367
20.77418789473684
20.819065473684216
20.869894210526308
