# Supplementary material for: Obesity dysregulates feeding-evoked response dynamics in hypothalamic satiety neurons
Source: Sci Rep. 2025 Oct 14;15:35837. doi: 10.1038/s41598-025-19800-2 (PMC12521569; doi:10.1038/s41598-025-19800-2)
Supplement: Supplementary file 5 — Supplementary Material 5. [file 41598_2025_19800_MOESM5_ESM.zip › Fig 3_2/Fig 3c/HFD to_NCD_1st_MPK180_mean_running_7.csv]

0.08219337621621621
0.07572700378378379
0.0264495627027027
0.06209815783783784
0.05404142162162162
0.09621618864864864
0.15512494054054055
0.0802263012972973
0.0987371535135135
0.0915338702702703
0.10412761886486488
0.17807760162162162
0.17717402702702703
0.2289477243243243
0.1355268972972973
0.09356767459459463
0.05558833675675675
0.1582970054054054
0.1697048345945946
0.17222873237837832
0.1261925156756757
0.08957915189189189
0.10042792864864865
0.0871175172972973
0.17166490810810808
0.1649087085945946
0.1687618145945946
0.1392513043243243
0.11205509837837836
0.11709202756756755
0.09438147405405403
0.12832418810810814
0.09310621156756758
0.1246946291891892
0.09000574756756756
0.08752652972972973
0.11528117
0.1320098054054054
0.10908137135135135
0.08839180810810812
0.11536648972972974
0.11265925670270269
0.1691279210810811
0.12293974324324324
0.1769734281081081
0.1087135627027027
0.15970783729729732
0.1190256691891892
0.13682812648648648
0.10164262789189187
0.13449452054054056
0.10347804864864867
0.15232689189189186
0.10399920108108109
0.06502663243243244
0.10331416216216217
0.11283675189189188
0.1205552648108108
0.11440726048648649
0.11354550864864864
0.10700043243243244
0.09578328648648647
0.10448727135135134
0.11473145513513512
0.15187568535135132
0.14831022702702698
0.1477746491891892
0.17149888108108108
0.16075843621621624
0.19224296756756756
0.201639372972973
0.23307701675675674
0.15540071297297298
0.1672748491891892
0.21675798
0.15574434702702708
0.199254345945946
0.16257116756756754
0.2137934708108108
0.13043127684324327
0.11212335021621622
0.09340727027027028
0.14253813027027026
0.0843995885945946
0.11709353891891894
0.17521511729729736
0.11295557189189187
0.13958569729729728
0.1212617081081081
0.05867109729729731
0.1414596108108108
0.15917646340540542
0.1532473297297297
0.15287195502702708
0.1009581772972973
0.11068031729729728
0.1865110378378378
0.26713284594594583
0.2721547297297297
0.29100384972972976
0.2547385767567567
0.28842175837837847
0.2596393081081081
0.2099372108108109
0.20127916389189188
0.2091439004864865
0.22206523297297295
0.3342003037837838
0.2731776486486487
0.29420361621621627
0.29535107243243247
0.36657094810810803
0.3201491513513513
0.2769251681081081
0.19378593951351353
0.1405617686486486
0.14935424697297298
0.13068562854054058
0.07916972540540541
0.0941799616216216
0.09859852162162161
0.014604157297297297
0.03593975837837838
0.00958278864864865
0.002485871891891892
0.028258984324324322
0.005440362162162163
0.02171895675675676
0.009930498378378377
0.0011027470270270272
0.0006468037837837839
0.0016048108108108106
0.0006714718918918918
0.0013472296756756757
0.018714864864864865
0.010446702702702702
0.016064918918918918
0.0
0.001742810810810811
0.001155945945945946
0.010498432432432434
0.0007942270270270274
0.0010936702702702705
0.00932308108108108
0.009336648648648648
0.00935864864864865
0.0020214702702702706
0.020137135135135136
0.007645081081081082
0.0023237837837837842
0.009248540540540542
0.011364162162162163
0.006862049189189189
0.0013838416216216216
0.017606794594594594
0.0
0.010787497297297296
0.0
0.0018398810810810811
0.02016454054054054
0.014501837837837836
0.00040742162162162157
0.01119772972972973
0.009904648648648649
0.002618972972972973
0.012907600000000002
0.008301610810810812
0.0020277729729729728
0.01780777675675676
0.0
0.0
0.017003054594594596
0.00011373351351351353
0.018349724324324326
0.010366378378378378
0.0005515351351351352
0.0017733627027027028
0.012566736216216217
0.0004926902702702703
0.02869640540540541
0.04081989243243243
0.0385626772972973
0.009380465945945946
0.015854103783783786
0.053125423243243236
0.09864124972972974
0.08833494594594594
0.15806654594594594
0.17350312
0.12093990702702702
0.1592963135135135
0.18458337135135136
0.25153968432432433
0.2632824054054054
0.18095449621621623
0.19015848864864865
0.12555064324324322
0.15042667621621622
0.1307614956756757
0.14731606486486487
0.16141814594594595
0.08367590805405407
0.0676329356756757
0.07442606000000002
0.14730089675675676
0.14300955189189188
0.13462243351351347
0.11741574481081082
0.12373123454054057
0.11221480864864866
0.10892185837837838
0.1484061762162162
0.14980870972972973
0.12954445945945947
0.07900306594594594
0.0632889718918919
0.08485677027027028
0.1358577897297297
0.08178642216216216
0.12960432216216217
0.12079947616216216
0.10919164648648648
0.11937800427027027
0.15047342594594593
0.18290115945945942
0.1505823351351351
0.20394136318918918
0.10205233081081082
0.1706643362162162
0.16553231351351355
0.09836716918918917
0.1518850972972973
0.17666056864864865
0.16131041675675675
0.1983223448108108
0.14664658
0.09181715783783785
0.17283922881081074
0.16828635243243242
0.1944156810810811
0.22523314540540537
0.16617064594594588
0.20032837945945947
0.24166568324324325
0.15200527729729732
0.2666729939999999
0.19833625724324327
0.22068724362162156
0.2175354081081081
0.27478070156756756
0.2657431259459459
0.21563515567567562
0.1361631956756757
0.12406549405405404
0.15743077621621623
0.22461393405405405
0.1478294145945946
0.1494226054054054
0.1674794481081081
0.21615016216216218
0.24402252972972968
0.2444007891891892
0.24741683783783783
0.2440882085945946
0.18894073448648646
0.12684078756756753
0.25769140540540536
0.19448715135135136
0.1625563837837838
0.19369409891891892
0.1355943589189189
0.16665027783783784
0.22816736918918917
0.20973495351351348
0.12426659729729732
0.20545928643243244
0.15237957729729734
0.16616522
0.1953550772972973
0.11308121454054054
0.0893228108108108
0.11959415459459458
0.1640036004864865
0.16303541297297294
0.22759111351351358
0.1752796756756757
0.21067771621621623
0.19322865405405407
0.14131560540540541
0.15316132270270272
0.17055622810810814
0.16097653405405404
0.1535600708108108
0.17162640972972973
0.13337759405405408
0.14378381135135135
0.1040450172972973
0.18900913891891893
0.19438087729729725
0.1826195502162162
0.2755990081081081
0.2790304270270271
0.3099289462162162
0.30448580594594593
0.2535352351351351
0.3109425831351352
0.2943732275675675
0.2676027405405405
0.2548449081081081
0.3042585978378378
0.24840560702702702
0.27153942162162165
0.26926832432432435
0.2993951091891892
0.28362137567567564
0.24540132972972972
0.28446810432432434
0.24836739183783782
0.2631934378378379
0.20156806972972968
0.2993423875675676
0.2093662383783783
0.19193166864864866
0.11233586594594595
0.1719109745945946
0.12785075567567566
0.10439671675675674
0.17118562162162163
0.14969178378378376
0.16567352583783784
0.12067217140540541
0.1807663783783784
0.15491763783783785
0.18578448972972972
0.14405298048648651
0.18196838540540541
0.16786536216216216
0.21791965945945943
0.12900190756756758
0.19343937837837838
0.18035132000000004
0.16783325999999998
0.21642197297297294
0.24391246102702704
0.1698945875675676
0.19379564324324328
0.15888625513513516
0.19807667945945948
0.24102165783783785
0.32677579891891884
0.3455274972972973
0.27995855675675674
0.3049984864864865
0.3084760816216217
0.306722701081081
0.3541887837837838
0.3256492654054054
0.32715366162162157
0.28598212972972975
0.23338951405405398
0.24461767621621625
0.2635055675675676
0.27948383297297297
0.19542210740540542
0.2178090627027027
0.15887285345945948
0.16567841621621623
0.19307125783783782
0.18827696751351353
0.13710201129729727
0.2408456232432432
0.20564105945945946
0.20155195513513513
0.2098374210810811
0.2419096486486487
0.2307867389189189
0.2337079729729729
0.17330131405405402
0.16359652972972974
0.2139639686972973
0.17837871567567573
0.17143835729729728
0.18795792216216217
0.2386703248648648
0.2073818
0.2360065659459459
0.2525625081081081
0.25251860000000004
0.24614678662702702
0.2804974702702703
0.2240028832432432
0.2599084383783783
0.25915889729729724
0.26481403243243246
0.28617194756756764
0.27079501675675677
0.2507272972972973
0.3328827351351351
0.29946234756756757
0.28215882162162165
0.36823612000000006
0.3638123994594594
0.3198094054054054
0.25138082540540535
0.23565055135135135
0.2558759886486487
0.17388468216216219
0.1520046691891892
0.2338856702702703
0.19232130864864863
0.1849826756756757
0.17802854108108107
0.16925074324324327
0.12212585405405403
0.2241368918918919
0.11264713567567568
0.1691921231891892
0.1665183174054054
0.1475551945945946
0.137198172972973
0.06276025704324324
0.11235346486486489
0.0819556972972973
0.1552936718918919
0.13614361945945946
0.1467709464864865
0.0821631777837838
0.12090768972972973
0.13855738859459463
0.1281383816216216
0.14950901085405405
0.14027739956756755
0.16896201027027027
0.1254432621081081
0.14208720648648648
0.17649820264864866
0.23815425945945945
0.24663322162162168
0.21303500594594602
0.21509332324324326
0.20946764378378382
0.25650007891891885
0.2062807427027027
0.18308139837837833
0.16530413729729732
0.1257834723783784
0.14203499081081078
0.10125804535135134
0.10616721454054054
0.15605679621621624
0.06665808702702702
0.0977247688108108
0.15811447945945947
0.09242724
0.10152077183783785
0.12026374594594597
0.1557793675675676
0.1363453589189189
0.1201177962162162
0.04818591783783785
0.13919413027027028
0.10297785513513512
0.09474433297297297
0.12514661189189188
0.14587629562162163
0.13842929189189188
0.09973372486486487
0.11939596216216217
0.09593019535135136
0.16705600864864864
0.10182980918918919
0.0975480810810811
0.1192267490810811
0.1144678
0.0889866081081081
0.1509675075675676
0.13856137945945945
0.13179434648648647
0.12589640378378378
0.07567330108108107
0.07503842102702703
0.13731663027027027
0.09256030697297297
0.1579046540540541
0.08955941081081081
0.11164234648648645
0.09937594654054052
0.08805258864864865
0.0907754918918919
0.1276824762162162
0.1204918810810811
0.09502273513513512
0.10519106054054053
0.1771879681081081
0.09097723783783784
0.05969278913513514
0.1408105691891892
0.09236781621621622
0.11180236216216215
0.12076434594594594
0.10110793562162164
0.1148743064864865
0.14381896216216217
0.06968122702702702
0.1459966378378378
0.16301849729729725
0.17883119459459457
0.18834914594594593
0.17414663081081083
0.1297854972972973
0.1672899356756757
0.16868176216216219
0.12163306972972975
0.17357763243243243
0.1698126972972973
0.09003347945945947
0.0585999172972973
0.11434953351351351
0.0975685945945946
0.12852109513513515
0.07827554000000002
0.1328836909189189
0.10064352972972974
0.07498939891891891
0.09083053081081079
0.10547355027027026
0.15199591675675675
0.1463129027027027
0.08064744324324323
0.10205359405405406
0.09860497297297297
0.10905652648648649
0.09996043081081081
0.12979396108108104
0.11803969189189191
0.12105827922162163
0.054210115675675685
0.09211999945945945
0.10993237945945947
0.1559402216216216
0.12037492918918918
0.15700665405405406
0.10574552972972973
0.1355966471351351
0.11383221135135135
0.10562862270270268
0.24368205837837842
0.2316746578378378
0.22594894054054052
0.16152166432432435
0.12736667945945945
0.12365049729729728
0.15073704432432433
0.12536973351351355
0.1723020723243243
0.16192680486486485
0.11427483783783782
0.10655762648648648
0.13054035021621624
0.1058241031891892
0.14705343405405405
0.15711598324324327
0.12397432972972973
0.15771708594594594
0.08898789243243242
0.09814712756756758
0.11594425832432433
0.09910636486486486
0.13384279459459458
0.09166737297297295
0.22250585783783786
0.21649169189189194
0.20867962702702703
0.20443052108108112
0.18575916102702703
0.20851533243243242
0.19550934432432435
0.183106432972973
0.2187523410810811
0.23087374216216217
0.07189574378378379
0.10229704702702702
0.10897266605405403
0.09858376648648651
0.18170603189189186
0.11933067567567568
0.12393595189189191
0.06555459513513515
0.06460331891891892
0.062052667027027025
0.09424202702702701
0.07084870864864866
0.06668739345945947
0.06658023513513514
0.043407600540540534
0.07455374108108109
0.05981273351351352
0.057899938648648654
0.05365933021621621
0.06918483243243244
0.027032432432432432
