# Supplementary material for: Obesity dysregulates feeding-evoked response dynamics in hypothalamic satiety neurons
Source: Sci Rep. 2025 Oct 14;15:35837. doi: 10.1038/s41598-025-19800-2 (PMC12521569; doi:10.1038/s41598-025-19800-2)
Supplement: Supplementary file 5 — Supplementary Material 5. [file 41598_2025_19800_MOESM5_ESM.zip › Fig 3_2/Fig 3c/HFD to_NCD_1st_MPK180_mean_running_8.csv]

0.4602274040740742
0.4383885185185185
0.449522188037037
0.43398172281481484
0.42367332962962967
0.4467206115185185
0.39022771703703707
0.3761890637777776
0.3687679673703703
0.33986505699999997
0.3532125444444444
0.3505140055555557
0.3126378107407407
0.31714272444444447
0.3515328422222222
0.33769253185185194
0.35233544555555557
0.3580878707407408
0.3348727407407408
0.3001808074444444
0.2820643844444445
0.2914200637037037
0.29536246185185183
0.28121169481481484
0.25106434366666663
0.21107649259259262
0.20242820444444445
0.19081943333333332
0.20029827407407408
0.20476068740740738
0.19741632629629627
0.17818991481481483
0.17500009481481474
0.19880552629629633
0.18083524811111107
0.1855705574074074
0.20731891592592597
0.21976756814814818
0.26629625814814817
0.31107758407407404
0.3277138041111111
0.3369314096296296
0.32692055040740736
0.32827426
0.3298298781481482
0.3821866225925926
0.33284322925925935
0.34757201077777783
0.3507457144444445
0.3369306733333333
0.30114874503703704
0.2916128607407407
0.3671671807407409
0.3678288407407408
0.37727543777777767
0.35206709407407394
0.3921770462962963
0.4297160767037037
0.40877112000000004
0.4376496285185187
0.454595242962963
0.5095467136666666
0.44224945629629636
0.420212165962963
0.43463781525925926
0.40112284629629613
0.394866807111111
0.43597704333333337
0.4348866803333332
0.4444573096296296
0.4878634222222221
0.48865694114814817
0.4444069570000001
0.43463941022222224
0.4180629227037037
0.3790206081481482
0.3382892437037037
0.2996766999629629
0.23228093744444447
0.19735494851851848
0.15141599744444448
0.0926658237037037
0.099580076
0.13897848244444444
0.1466904762962963
0.19703347333333335
0.25121444666666665
0.23476424851851851
0.33523503185185183
0.3739551974074074
0.441095225925926
0.5293682185185186
0.5907107129629628
0.6430911624444446
0.7427836092592593
0.8037723955555555
1.102124455185185
1.7444948814814818
2.3776065518518514
2.904447353333334
3.338564357407407
3.58564319671852
3.781108304703704
3.8525865635925935
3.8751886688888884
3.7904957299999995
3.5603061029629623
3.009500645925927
2.353534262962963
1.8366844266666666
1.345519181111111
0.9937359625925924
0.7752790958888888
0.6161117254074073
0.4917954096666667
0.4686379170000002
0.4460696911111111
0.43593918888888905
0.3867674662962963
0.2978172137777778
0.2567523555555556
0.24538488318518514
0.18922336888888888
0.15416505922222223
0.13950429637037037
0.12114695962962961
0.08278191048148148
0.05761689296296297
0.0459422562962963
0.06672734225925925
0.07774391040740741
0.07511684962962963
0.07712395962962965
0.07449568740740739
0.08950397888888889
0.11139981481481481
0.11161538925925926
0.12031984185185186
0.11432077333333332
0.0842105522222222
0.08655924814814811
0.1098623148148148
0.11123978222222224
0.1115623825925926
0.09658910040740741
0.08221634814814814
0.09201967037037037
0.08356802259259259
0.08313941148148149
0.08313541233333333
0.0641941318888889
0.0391328704074074
0.042721454851851866
0.06485494407407409
0.07252315185185186
0.08352608296296297
0.07461528
0.08071709703703703
0.09278731518518521
0.08601621851851854
0.08336426962962964
0.08396872703703703
0.07952695555555556
0.06593187522222223
0.05815478555555557
0.040333253
0.0506640074074074
0.05913451744444445
0.04664229666666667
0.04722536507407407
0.05579667225925925
0.059571960000000014
0.07140324111111111
0.09504776407407407
0.11190162296296297
0.14646478629629628
0.1647804062962963
0.16355351185185188
0.1867696525925926
0.19911988374074074
0.18701996
0.18512670629629627
0.22010006562962967
0.27219391703703705
0.2513179888888889
0.3024445315185186
0.3803982452222222
0.3621853300370369
0.4260802766666667
0.5474961159629628
0.640220546
0.7317587507407407
0.7472098948518519
0.7946774355555555
0.8839454200370368
0.89571551
0.9187627896296294
1.096146765962963
1.1753526814814814
1.1310898792962965
1.248412407777778
1.2571390207407407
1.3183338804074072
1.392558808888889
1.3961034259259262
1.3725296337037036
1.416347547037037
1.3664961840740741
1.3341819207407402
1.385531819740741
1.3336167692592593
1.4354182314814816
1.4246213370370373
1.389242983
1.4480366996296299
1.546989508888888
1.518845143333333
1.566060533703704
1.583266950037037
1.5895901820370368
1.5789220892592586
1.5210911307407404
1.6096207292222222
1.6173692847777774
1.599560745925926
1.6465429655555557
1.6556422744444448
1.5957111851851853
1.6201652337037036
1.6316186214814812
1.6103900854444442
1.6108022192592595
1.5530350233333334
1.5074125740740743
1.5282397796296296
1.473670606296296
1.3992945851851848
1.3914548888888887
1.29510101
1.2230754925925924
1.1873840755555554
1.1576665626296296
1.1108702603703704
1.0646363214814816
0.9566321830000001
0.9062503033333331
0.8961925274444446
0.8695161259259259
0.8484692733333332
0.8324894374444445
0.8158684595555555
0.7572679014814816
0.7210378840740743
0.6990314000000001
0.7218015559259259
0.6584641537037036
0.6287497196296294
0.6143236022222222
0.6213998903703704
0.5796273511481481
0.5787770503703704
0.57875315
0.6591285941111111
0.6631164544444447
0.6807660340740741
0.755050491888889
0.8187664155925924
0.794141431111111
0.8411342665185185
0.9010375003703702
0.8987575225925928
1.0053616611481482
0.9885097967037035
0.9876930333703703
1.0089674803703705
0.9923538851851852
0.9490270885185185
0.9917978585185186
0.9715206203703702
0.9807446585185184
1.0235559714814815
0.9459830503703707
1.0147503000000002
1.0423108907037035
1.0317178707407406
1.0643400744444445
1.119203230037037
1.1872986148148146
1.2598365066666664
1.2886094207407408
1.3116999222222223
1.3431055414814812
1.219869857037037
1.2081023540740743
1.180086514814815
1.1363578511111112
1.034637437037037
0.9254430044444443
0.7536186744444445
0.6827861085185184
0.5932134503703702
0.5316542544444445
0.5448681885555556
0.473063767037037
0.4860552981851852
0.4597428833333334
0.5082081185185185
0.5491155037037038
0.5680997126296297
0.61206806
0.6363639337037038
0.6153256825925927
0.5918215433333333
0.6437699441111112
0.6736789988888888
0.7150698400000001
0.789328824074074
0.7813701685185186
0.8233673866666668
0.7771460166666666
0.781965919888889
0.7975179085185187
0.8074015092222221
0.7822001740740739
0.6898019070370371
0.651066571925926
0.5417769837037036
0.47313052888888896
0.4481972362962963
0.44235748322222224
0.3839619592592593
0.34151838481481483
0.3047355918518519
0.2893951563333333
0.2935349625925926
0.29049813407407404
0.30278938148148143
0.2587508785185185
0.2717963851851852
0.27131762862962966
0.2806256885185185
0.30304891885185187
0.3088088081481481
0.33324322074074075
0.38261009629629633
0.3898965414814815
0.3974122837407407
0.4523065544444445
0.4693343533703703
0.4599491296296296
0.5237996709999999
0.5686005796296297
0.6102830888888888
0.630250265962963
0.619474186
0.592255653
0.5988983656296296
0.6005766804444443
0.5956356188888889
0.6537319788888888
0.6453575507407406
0.5826536303703704
0.5286671892592593
0.45632902222222227
0.4069613951851852
0.42131309411111106
0.4265558107407408
0.3943996229999999
0.3550428285555556
0.27451662222222223
0.2574584918518518
0.25549939803703703
0.26284329111111115
0.29280373296296297
0.2736857955925926
0.2892655295925926
0.3206663740740741
0.3715110214814815
0.43774230444444445
0.4574720814814815
0.5139032074074074
0.5935893666666666
0.6124097459259259
0.6504987574074073
0.7758517248148147
0.7761214310740739
0.8056267962962963
0.809470486740741
0.8278093288888889
0.8341310092592593
0.8418852544444445
0.7680729481481481
0.7938918922222222
0.7572676678148147
0.6711965667037036
0.66041596
0.5981564
0.6020998359259259
0.5610626220185186
0.5200971178148149
0.5234255407407405
0.5320744503703705
0.4683301162962962
0.4871544637037037
0.5107705596296297
0.5295092518518519
0.5450038703703705
0.5433921896296297
0.5098925844444445
0.5676841577777778
0.5786068429629629
0.5732387629629629
0.5883756703703704
0.6329854814814816
0.6398677888888888
0.6295775259259259
0.6773175881481482
0.6349246822222222
0.7010496777777777
0.6698605703703704
0.7012003833333333
0.8019901851851851
0.8994904674074073
0.9351048266666667
0.9984596740740741
1.0771142074074074
1.0822320044444445
1.1103916681481483
1.1247549333333335
1.1867269981481483
1.1824398240740743
1.1021681888888888
1.0665444529629629
1.0264058429629628
0.9589951892592593
0.8899513485185182
0.8716012633703704
0.8855036318518518
0.8429875337037037
0.7936863074074074
0.7584848774074074
0.7389949951851853
0.6836792359259258
0.6765276388888888
0.6552650955925926
0.6500572003703704
0.6504484148148149
0.6703158925925926
0.6605334333333333
0.6654643051851851
0.6802624396296296
0.6930403974074074
0.6852533522592593
0.6447791724814814
0.6743756763333333
0.6775127118518518
0.6744590414444444
0.6330898888888888
0.652270130037037
0.6281076633333332
0.641100962962963
0.6413814115185185
0.6795472885185185
0.6640484729629631
0.6649153344814814
0.6672611966666666
0.715182148148148
0.7133658703703702
0.6683620655555556
0.6874577632592594
0.6746797444444445
0.7434261618518518
0.7318319450370373
0.7582002944444445
0.7806123785185184
0.7955456207407408
0.7580523533333333
0.7518449966666666
0.7658780104074073
0.7561186714814814
0.8208565522592595
0.761151450703704
0.7671718041481482
0.7848230344444446
0.7413361355925926
0.7421160881481482
0.7342117333333333
0.7612365296296296
0.7703089174074074
0.7366927333333334
0.672361424814815
0.6923421003703704
0.6659663951851852
0.6496705674074073
0.6660843032222222
0.6851103625925925
0.6877508781851852
0.6849944951851853
0.6355921311111112
0.6921876888888889
0.6972825592592592
0.7324328070370371
0.7695195851851852
0.8139679777777777
0.8723977300000001
0.8626342444444445
0.8533174400000001
0.8575338155555556
0.8253611411111111
0.7922615000000001
0.8424913888888889
0.7541126618518518
0.7183684503703703
0.7260518122222221
0.6780015211111111
0.6683659481481482
0.6485323511111112
0.6741903378148147
0.7458564622222221
0.7947437370370372
0.8098129685185186
0.8760568396296294
0.8735199544444444
0.9135762896296297
0.9172306029629629
0.934060236037037
0.9677608018518518
0.9391887744814815
0.9136629300000001
0.9016388762962962
0.8807678633333332
0.870507785925926
0.9507720825925927
0.9421500392592596
0.9907786222222221
1.0098158074074075
0.9888480592592593
1.029789286666667
1.007132732222222
1.0388955296296296
1.0297529666666665
1.0291360281481483
0.9579051118518519
0.896025824814815
0.8104791047407408
0.8209745240740742
0.8049191908888889
0.8628568448148148
0.8970944833333333
0.9044419270370372
0.9734688333333331
0.9974553622222222
0.9844761670370372
1.0642109896296297
1.0915744685185185
1.0911751855555556
1.1440856407407407
1.108346758888889
1.1092818855925926
1.155067940740741
1.1082662906666667
1.0366955366296295
1.1062762411111111
1.0809846555555556
1.099437281888889
1.1008605451851852
1.0604124725925925
1.0817544111111113
1.0941459025925926
1.039667493
1.036933914814815
1.0578801192592593
0.9774052155185187
0.9737866974074074
0.9319408137407408
0.9158589225925927
0.845351335925926
0.8054938555555556
0.7643915574074074
0.7441848022222223
0.7385509222222223
0.7184032925925926
0.7248640929629631
0.7470883696296295
0.7244551644444445
0.7378360862962963
0.7941513555555555
0.832591900111111
0.8201174470370369
0.7803550896296295
0.7742168614814814
0.7520738913333334
0.7357140114814816
0.6828915759259261
0.6883752055555555
0.6139751855555554
0.600612564074074
0.509832604814815
0.5073298337037038
0.5386879578148147
0.5044605555555555
