# Supplementary material for: Obesity dysregulates feeding-evoked response dynamics in hypothalamic satiety neurons
Source: Sci Rep. 2025 Oct 14;15:35837. doi: 10.1038/s41598-025-19800-2 (PMC12521569; doi:10.1038/s41598-025-19800-2)
Supplement: Supplementary file 5 — Supplementary Material 5. [file 41598_2025_19800_MOESM5_ESM.zip › Fig 3_2/Fig 3c/HFD to_NCD_1st_MPK181_matrix_1.csv]

0.3645082674290336	0.09520909435872266	-0.14003139116219437	0.7695190399302227	-0.49174509611521355	-0.9690519671885829	0.0419868045226185	0.18540747630542917	-0.5158596285185976	0.03930812274297467	-0.31394023750070993	-1.229844618396887	-0.3684984740678705	-0.6536818420306799	0.7467176498380095	-1.6286728421378995	-0.6016418409156511	-0.2002162583845623	0.3306391037913524	-0.9708397748546791	0.4476947691664684	-0.5096159774188553	0.3582253640221935	-0.06113739184358062	-0.6256711223212724	1.3345582582801085	-0.33835998141783086	0.4324343427866739	0.42688593286069637	-1.7131962064084463	0.7748459034360835	-0.9667419360363452	0.16143703713130667	-0.5160111759544104	-0.511920641965424	0.22167753019014716	-1.0708927230013368	0.6453935251105829	-0.6029949353809274	-1.038361122030974	-0.6626222872265143	0.1011993801812378	0.9987404538735616	-0.7540056272289458	0.36368325970375076	-0.7482470851793448	-0.030333456599704628	-0.3307180155845314	-0.4020828779189828	1.024760364902887
0.3987017842932775	0.1656181955675039	-0.2132267858533284	0.8205642297870217	-0.5877854601425649	-0.8869979298888879	0.06550921693529918	0.22732494973975031	-0.24089646162909603	0.23450868093536076	-0.15027543960780348	-1.4242004255000058	-0.35130535299801724	-0.6718372779962829	0.7754563175105348	-1.6841263597114202	-0.5097985257359412	-0.14779293687493417	0.08886246758477334	-1.0322419331674735	0.5802834009623787	-0.5373095314674377	0.42831314943784266	-0.26587203072122273	-0.4494234614389551	1.2510503678189604	-0.3170401783778076	0.2688427252655267	0.34149449490390504	-1.4053795305294758	0.911155765791379	-0.6127263387555038	-0.09774188878623565	-0.26294621315235006	-0.33386743871079205	0.03875136972470408	-1.0345472900919583	0.5042024235283343	-0.5227399853085757	-0.9943378821543086	-0.6685929223304823	0.1096520891103075	0.9787679670892306	-0.5229855215345007	0.3573591674596053	-0.6954378876058989	-0.08639347392743489	-0.2879012888436576	-0.4290989819619465	0.9745463798477243
0.4004372937270055	0.12741250762155226	-0.309393921046746	0.7458114370150071	-0.5395438509139486	-0.8744750736469689	-0.004212747976910421	0.29422395498380866	-0.19705415294984704	0.20306730343428056	-0.19136959196332715	-1.3940363271839467	-0.2825293911455739	-0.578114788434238	0.6936073770461192	-1.6098902715636132	-0.35204521606417627	-0.2027446192107052	0.12424350038433445	-1.0554881461099308	0.43511275060590826	-0.35197513903492195	0.41969433085244173	-0.2817723817913034	-0.5769367668184611	1.1801838393668336	-0.34003311733048935	0.11525440169285332	0.3460472534050172	-1.3799345822284481	0.9399846039232479	-0.47137277626640595	-0.22348829426034425	-0.14736377066060577	-0.3865218222254219	0.037267736139976713	-0.9860705352351481	0.4036287593302182	-0.5038473676592977	-1.028973764504647	-0.7288524893887067	0.07634260707429395	0.9913830618026505	-0.4184821111236651	0.22239064986165605	-0.7227246849681449	0.006087486214284482	-0.31897333987213716	-0.4434450965353461	0.913877275448542
0.4231739736406655	0.12089630656326786	-0.36499371726743907	0.7425080688634464	-0.5316758038763558	-0.8897418565788039	0.044156985393390386	0.362226291847174	-0.1816007331460896	0.21373004793357586	-0.2023001415216144	-1.3706938853322757	-0.21730629178119962	-0.5970549095894904	0.6057916324393856	-1.5502735837419892	-0.2749330649033922	-0.20290816516918914	0.148578317420177	-1.1255449967859408	0.34617242984091273	-0.23751468208452228	0.3752155268602169	-0.30776468335754875	-0.4402627833455177	1.180651295462154	-0.405467388813851	0.01980873357724444	0.3520543265468902	-1.3634252808070972	0.8874324760029605	-0.3754940747922316	-0.19667259042662977	-0.027065268486789723	-0.37469629109673336	-0.061107653283429555	-1.0096550150110675	0.37990191857325695	-0.5770406663175545	-0.9566657346843149	-0.7159932903796148	0.0006516210368029962	0.9864392204700003	-0.4502017586929986	0.205823336150822	-0.7542561255538918	0.024360161880326914	-0.3219219419511062	-0.5336455895613578	0.9286405933108252
0.4180795379450616	0.2028135575794153	-0.3589730942759654	0.7246114962351518	-0.4966017330296017	-0.8874553822294459	0.05086225053622987	0.3983573160386681	-0.1836927467318584	0.2095681868399233	-0.2280490986428033	-1.4221156425254684	-0.22923794918093737	-0.5122676231895081	0.528166019336757	-1.494200421077035	-0.2296219493005406	-0.16590643586670242	0.20153846026172123	-1.070046304689043	0.3051567778453458	-0.23688982752566465	0.33092920124433317	-0.28632682815132154	-0.361612806296317	1.1157744856535339	-0.5430259243668725	-0.04277042821228143	0.4018421322964544	-1.3176853571622875	0.8499326769290405	-0.2467255893093622	-0.23242343516798353	-0.03031965569452309	-0.40218841060294375	-0.07704477012464697	-1.0573782056396421	0.33165206493380844	-0.5386147459323473	-0.9706456385309966	-0.7488944812668692	0.040508655336880826	1.037038398332154	-0.4297085524285529	0.13597463676182042	-0.7455784004003438	0.011603073023358208	-0.24650204279700388	-0.6105561644752763	0.8840238885216187
0.4487903295917908	0.22695466174601295	-0.39034547955347865	0.7177809522608546	-0.5188367158633239	-0.8150049571188794	0.09666126628465536	0.41771939107959316	-0.15665692953751018	0.2541872084383008	-0.2961355213037728	-1.4094747495000177	-0.24262621122891756	-0.46623243978382917	0.46280632741129907	-1.4766733170621844	-0.22559694798716787	-0.12140152353112299	0.1464303773397149	-1.0708212677764153	0.2675009530636168	-0.2484612082452564	0.3193178170945452	-0.26050517723168237	-0.3108638818214999	1.1006576384832496	-0.6034919452541666	-0.11264476229281965	0.42354882508137187	-1.2290378452240471	0.8662784310280012	-0.13961504005390654	-0.229983457306889	-0.03963356534314006	-0.3531225866303409	-0.053190542231284645	-1.0444626843299412	0.3253853645064022	-0.5272626360148512	-0.9806475690644122	-0.7596249596751786	-0.02059739915230377	0.9593945775792934	-0.44961779343290775	0.18126128149414053	-0.7608269368915231	0.0352033689058419	-0.21370024445519364	-0.655636383469307	0.8536701877518014
0.47467731803427865	0.21760852844007345	-0.3999219979582265	0.729763064957904	-0.4935438231912581	-0.7369287043138172	0.1305668654601659	0.4379576087817104	-0.14227125302551608	0.29197708152070584	-0.31048253050297403	-1.3992113057453028	-0.22630458652073684	-0.4321500093142189	0.40590709316099777	-1.485555560023103	-0.19517391961860478	-0.11083898465777263	0.12858052909475343	-1.034525019441477	0.20458588480015133	-0.2637252744289536	0.27929043408536763	-0.2949002166631215	-0.25659571229789974	1.0542734505926377	-0.655719973493249	-0.18740203162236815	0.47399424264176054	-1.1576612176635381	0.840855176933318	-0.10972156161858071	-0.23527713315387938	-0.08261330835913896	-0.29514432616677927	-0.008201708689727036	-1.0878821164480752	0.2951325742825917	-0.5071955631335269	-0.9755551903241264	-0.7897530845319253	-0.048719533591569046	0.9541820126681582	-0.47159748777540783	0.16345416170831178	-0.7504922211434629	0.11712202016939985	-0.18362302432098215	-0.7008498170257951	0.7956825116952058
0.5033141613055059	0.19486933672770673	-0.41465366788901736	0.7130146733436575	-0.4815851851416375	-0.6831008514829924	0.14234843492088062	0.4200822508587699	-0.158150443097835	0.3153416721959157	-0.34909094036191346	-1.3965839136785894	-0.15557055481683857	-0.35529232650510745	0.36426099590771616	-1.5026847059167119	-0.21599866128047307	-0.07743716524004002	0.14821034358842292	-0.983000826830026	0.17873840136083907	-0.2594606850441623	0.27111362590438287	-0.277846182365287	-0.19759147299471264	1.0044531778788375	-0.6842987944748882	-0.22216475194120164	0.5114399535579336	-1.143603069372835	0.7916779826311048	-0.0824054409712699	-0.2429428857420434	-0.09896914725259987	-0.31199870986676415	0.01627073455454697	-1.0962741158471387	0.27818301783197535	-0.5223032615029856	-0.9606165462764004	-0.771655017639177	-0.06994047056784373	0.9138442594374951	-0.44482840438523785	0.11498760899986096	-0.7793670830755031	0.23941832923725	-0.11829939645867942	-0.7072752914119236	0.7526577404708368
0.49468048903953865	0.1889433789234862	-0.44496929230148424	0.7112837470197697	-0.49944001987475617	-0.6246344902830573	0.2177746891475614	0.4099951227171879	-0.11896251556081075	0.37073421997200007	-0.39534916358377464	-1.4303783628816278	-0.0969975159662144	-0.26769314455227244	0.3128090090927643	-1.5463001364289786	-0.23843054273000494	-0.06962407956207955	0.09642695217017548	-0.8865812968539717	0.15946476831810177	-0.24545071555187267	0.2779078519577536	-0.27554721927584047	-0.16885143592603483	0.9732059428166109	-0.7414285465267504	-0.2761495832616395	0.5032900226952235	-1.147813379747955	0.7515924678585217	-0.06252580089867413	-0.24111566842226573	-0.14320905073201443	-0.34425980823590074	0.012785452162270937	-1.0909787587541446	0.24497422322956602	-0.49920029177911573	-0.9652504636970023	-0.7916513862703768	-0.10335148429689672	0.8348818232321554	-0.48683107180903146	0.09886002649527267	-0.7664791890734952	0.335066381309645	-0.06574664001107232	-0.7417484558799141	0.7241083798570672
0.5003645053960193	0.17364269266926144	-0.4735575291226411	0.7066077533346703	-0.478285347618702	-0.5453313827445818	0.25817516390911754	0.3891913148197284	-0.07667298934924478	0.39274508091720206	-0.41836511012501953	-1.425939189401501	-0.0330551596090645	-0.2105827921056878	0.2572762921041492	-1.5527427278880603	-0.26675192620974675	-0.05895461717969504	0.04559690495525033	-0.8487149175666995	0.1377127362507478	-0.22158301996769697	0.2540741243283814	-0.26115563908449924	-0.18637880839862173	0.9271840945533585	-0.7482314853473561	-0.30431906733924247	0.5018799981228579	-1.1374092063786416	0.6753128387296742	-0.041355357901944	-0.2511446452734908	-0.15565400269756852	-0.38015551077299903	0.022269507174761626	-1.1000872685224388	0.2292147094796506	-0.4694743097769586	-0.9465864512359123	-0.7638059068099814	-0.10628574106794128	0.8019908772889295	-0.4587406770515382	0.10472660543081294	-0.765935507499028	0.39392223356361955	-0.03236237364287718	-0.7538775032298634	0.6912548999321839
0.5053066939838288	0.13877520333080046	-0.5141735103841016	0.698279677671517	-0.4985282236086663	-0.4075205188997953	0.32352440254103143	0.3859281768427731	0.0074090646117736135	0.4337856589987753	-0.4644791836555813	-1.4544196653384927	0.053155197330187406	-0.08539811710266317	0.19799047627638006	-1.5600211986574952	-0.2571854321897622	-0.052104967944787736	0.006973295796134445	-0.7649511350554767	0.074467389539378	-0.14020259170514968	0.21991663965040104	-0.29963757858658846	-0.13077242571785003	0.8441046920401802	-0.7598231291464081	-0.3890550313776877	0.49978561755671225	-1.0533778753285006	0.6486517853880482	0.05099866604076379	-0.30291605467738913	-0.11339573838022095	-0.4010615231098947	0.044490355004034254	-1.1166023907765763	0.16890396511868538	-0.4158804711663512	-0.9494204931396799	-0.7969759197032897	-0.14364000680680966	0.7905622013898372	-0.44911146877251207	0.09382138839720704	-0.7681681380207617	0.5092268526690584	0.032432225824828166	-0.7876858827259072	0.6175214460532644
0.4925877876869492	0.07503843438261978	-0.5190755731025058	0.6825683216330491	-0.4877070756144688	-0.32467235693454743	0.35869876525768335	0.3749382540689966	0.023439464723620806	0.44905274422993147	-0.5210745641038248	-1.4227491680516873	0.17878043656477413	0.027927735069820898	0.10285558505416306	-1.584169832815474	-0.24349398529046867	-0.029515214045889256	0.06789238527915831	-0.6876992130179526	-0.04972667271710438	-0.05994838278527883	0.1538140524773964	-0.28063013003041554	-0.10027239410328341	0.7544294402023857	-0.7903050268593422	-0.4349929077899496	0.4870057927586485	-1.0593930678347294	0.5501741734278405	0.11775172845035349	-0.32214730023172927	-0.1299204490429236	-0.47096881864851764	0.0817896853193561	-1.1191174615594954	0.11927098018385603	-0.41022402101441635	-0.946524496676386	-0.8089089941183559	-0.1565617360892267	0.745237480815429	-0.48315601751361575	0.09727726021148865	-0.7750571407951531	0.6122235104934701	0.07490234676799655	-0.8279722485834652	0.5430206093927786
0.4971541680075468	0.05428760775202814	-0.5134617966123461	0.683595732581901	-0.4961301668708482	-0.21283785732323507	0.4537949877500077	0.3651022023315518	0.06885713254246349	0.49464053591535284	-0.5771325504174503	-1.4383612018859657	0.24082124362336135	0.12671427464576293	0.046557428346482535	-1.6047237166243054	-0.2811464205304221	0.007603521690860163	0.09486584587429772	-0.5696763543291687	-0.11530444626984818	-0.03792950789841894	0.10119918061306718	-0.2770933230699104	-0.01654479353113484	0.6808726692249298	-0.7858458871882678	-0.4817541149816037	0.5006263844853052	-1.0158551265804918	0.45412890785806737	0.13504529454114464	-0.3345058201502512	-0.17247365404304965	-0.4827311765110485	0.1360842376885525	-1.1096070135539509	0.10675369168466972	-0.3508723575780988	-0.9291198824558737	-0.8158754180557228	-0.16396238422396806	0.7005436845581212	-0.4862863593614916	0.14855209269767738	-0.7441359852765362	0.7509866339724198	0.1405589340480989	-0.8570631936502945	0.47863619216613495
0.4797452330676125	0.026142956412547075	-0.4974466623812127	0.6725091279067316	-0.5063689612897497	-0.06463226693836539	0.49571764018867687	0.3277172214068783	0.14441952955026469	0.5014348553100874	-0.6098407615819375	-1.4245124928059658	0.31350954468818515	0.25906604881783446	0.015467614074794342	-1.637240030907509	-0.37220659137360607	0.041971468027556934	0.11637917936276938	-0.4191409804624354	-0.14287872551528003	-0.04345074129469685	0.07729101028160344	-0.28701854527414017	0.00205316697408523	0.5787633045598054	-0.7861521054770091	-0.5513195315293714	0.503054057120754	-1.00121240742536	0.3428979531026511	0.14309074464570584	-0.4124562514949668	-0.23298809398968498	-0.5183094786284622	0.2172329155430855	-1.0605875226216717	0.12060660886117365	-0.24443408300859248	-0.9089158122102647	-0.8163786397377866	-0.15648920640688804	0.637778664392472	-0.49973674011359365	0.16000660252568888	-0.7328296628835846	0.8494112317295915	0.15074975347129826	-0.8329750120183592	0.38657507492514026
0.4760040213117488	-0.040602776234166284	-0.5088862751902733	0.6752526293529068	-0.527907924577839	0.07449662654169176	0.5393224509432124	0.28954017391959774	0.2153425321078004	0.5401417903486807	-0.6630116686170839	-1.3755641579637152	0.3816486933670228	0.3300321128619703	0.002357802303836706	-1.6719293717767727	-0.40434110652342714	0.04259603350123691	0.13836523993509034	-0.33252321148413044	-0.1767394992711611	0.01827148483304253	0.04852733695162003	-0.322153813252985	0.02872369452132867	0.5052957423601488	-0.7128064401150662	-0.5773274113843953	0.5351137394855459	-0.9950274804785149	0.2560661906832954	0.13273491263392834	-0.4688225432847658	-0.27241232809079535	-0.5186983769803484	0.30185005274471943	-1.028366324152996	0.15250325090923447	-0.12634242610852675	-0.8902982753917579	-0.8033940450978212	-0.1479645510761443	0.5572460796095322	-0.5119953498066276	0.18554923420380318	-0.7324819648360442	0.9688459742241793	0.13857693755685524	-0.7820997611755443	0.27343276056111926
0.426590028612332	-0.07176651142483703	-0.4645783526742077	0.6661834574164098	-0.5389623092384418	0.12909577585026893	0.5563001994301622	0.2599361433696933	0.27189889440426523	0.5713834560124631	-0.6554146125876994	-1.3358997532359735	0.4703104819533805	0.41149373191937866	-0.047015451176409505	-1.6991569096087946	-0.4496903427497906	0.010820895114442217	0.20083389245716887	-0.2671182562785517	-0.18913215548554146	0.04193286629897311	0.004075787453658122	-0.3656553790918268	0.03513066488104667	0.42802949245662764	-0.668202635268985	-0.6308572345494076	0.5510799369562148	-1.0649749857892594	0.09166984502692412	0.1533133561960887	-0.5264572009095365	-0.312407163222276	-0.5478252825012484	0.3574441713156752	-1.000650947750364	0.18237179369350723	-0.04914710912274515	-0.8579309766637936	-0.7626527587535258	-0.10378823724870881	0.5263637547015158	-0.4610107346819891	0.15767936094036206	-0.7096966981959505	1.066957909006702	0.09903242328409548	-0.7061657424867411	0.1870968207163405
0.3765016985040756	-0.09353168143139559	-0.42999036376430055	0.6576927389114697	-0.5196703155185086	0.20262749966599491	0.6106010756473147	0.21179773985696385	0.3609826840851643	0.6094928423280956	-0.6875882580077505	-1.3194295343103053	0.5263834398421675	0.5425341211173142	-0.08792538047744314	-1.6975096152612974	-0.498413977094727	-0.024162106698264144	0.23714264330371573	-0.20523721258075103	-0.17755051317514736	0.09726902329255642	-0.021164552366154867	-0.39487325300812076	0.040059786175522895	0.3603415252487122	-0.6126485151368898	-0.6526230722296271	0.5682587146187199	-1.0846872574801862	-0.0456573551835852	0.17084862974102671	-0.5966300602174365	-0.31152723593420795	-0.6209334477225545	0.3576523398756788	-0.9482683088689218	0.21948967722329984	0.03797094913833799	-0.8172619003024153	-0.7018104708224221	-0.059084812686883446	0.49216168120774906	-0.38671793950359146	0.1154899408959676	-0.7119473272048505	1.1544835918270635	0.08542445637693304	-0.6352759261331375	0.12605968508667337
0.31546083411952397	-0.1125590729881717	-0.37401812585781447	0.6814271613580671	-0.5054472336030191	0.2766234470617421	0.6692259712720339	0.1912840214532223	0.4454349509897858	0.6803746057919853	-0.693276150664151	-1.2900381396862401	0.5608065859868882	0.5856866617727844	-0.10591667683331799	-1.683522441652769	-0.4844992227500575	-0.038161888617935805	0.289075879245125	-0.14535764771970586	-0.1796858703132602	0.14671610658244266	-0.047398061512312496	-0.4760194343909311	0.06360701933164492	0.34121470661500475	-0.5678754705705062	-0.6919197585058904	0.5718051767129336	-1.1003929794174367	-0.15182350653030108	0.1657575734759675	-0.6710036428657017	-0.3229464773589006	-0.6391117197501939	0.36077080757466173	-0.9343339099643473	0.2390481972201226	0.15122579364971253	-0.7554173488718587	-0.6396224337024767	-0.038221539669019845	0.4799516554802672	-0.42515088874980067	0.119727656186764	-0.6492196542216223	1.1668598880137004	-0.002100561453817029	-0.5845435707041461	0.037759837241685947
0.2950495216568028	-0.11186381533311751	-0.32206711681564987	0.6570965256293736	-0.4601889870503821	0.3228320779763424	0.6125105939294819	0.12693423875852866	0.5026405097025515	0.7301637892458585	-0.6933991856370769	-1.2228475926277658	0.5818461114844355	0.6156638901335854	-0.13307129181610583	-1.643084196287634	-0.4506466861463833	-0.037814577554086924	0.37359534771304864	-0.17037311854057902	-0.18935176678961424	0.18214341607772672	-0.10941853961426137	-0.5569966441206823	0.07871058536342647	0.29520085052040057	-0.5341543249732637	-0.6962942420491673	0.6319652326393421	-1.0465647771715865	-0.28129906549152606	0.18146810068596309	-0.7316742296615427	-0.2698198789767329	-0.6182084333363254	0.3587029531835178	-0.9352134659594891	0.3064573347275713	0.2156427688448935	-0.6763234946508871	-0.5326222599209528	0.011696718332820377	0.4817625979302175	-0.40173857565474985	0.11773233590078451	-0.5869345804000853	1.1407537651652164	-0.061059450958626325	-0.4699362918056219	-0.038009455858527795
0.27302664934917187	-0.11925809932905955	-0.25427564952038945	0.6432168788723123	-0.4623763188886471	0.3379751125701981	0.6209129781809283	0.061386682521080996	0.5561237673222169	0.819890364403603	-0.6774513075947513	-1.1456596949192128	0.6314568206006201	0.6061592157188838	-0.15110006144308002	-1.6251023563536162	-0.3772077371834156	-0.01748487957142373	0.4409606339440065	-0.19195415232631258	-0.2034126949544139	0.20206400899031124	-0.14576297380029413	-0.6280283144133698	0.10723619868528637	0.30092721944524525	-0.5300324692144256	-0.706683444545267	0.6804818389889025	-0.9851140856902452	-0.3616095055673525	0.15465803024522504	-0.8056151092848353	-0.23190772668702397	-0.5972351815647577	0.3237341017712797	-0.8842900424033321	0.3513829157567911	0.25133178690877933	-0.6135087051492947	-0.4653149666601154	0.03635459555175106	0.4772238662830481	-0.4396493193976255	0.07345407516872952	-0.5347140969796027	1.1349916414302519	-0.11828746824597747	-0.41215027931115056	-0.13022985856610053
0.2586160033171148	-0.0781516704959871	-0.21211570014334233	0.6388013629951341	-0.39699033849781584	0.2965985089991673	0.6154387135148642	-0.0014785895594050026	0.6100209378894283	0.9196617633670566	-0.6507640320306193	-1.0671738283788337	0.662980139613558	0.5802059329620929	-0.21179921990692732	-1.56677932931389	-0.30808180437244265	-0.020379476101317098	0.4665260191478412	-0.22126512134714335	-0.1773851758541507	0.24260253620600808	-0.20240059829004373	-0.665414562479815	0.11459724869797601	0.27427796707610225	-0.5395434408019255	-0.7301976650246711	0.7172720914529181	-0.9285714971901416	-0.49021505177953484	0.1625690197270049	-0.8612423019340506	-0.18382963424730958	-0.5561812360848415	0.26998527925451965	-0.8089346571331072	0.4008442557137985	0.26361651530892805	-0.5197751901937037	-0.32489234956496427	0.07209901511641345	0.4290467589301813	-0.4498618465769962	0.023260139212640692	-0.48401890353520055	1.1661288276496409	-0.20174701828412472	-0.3425904332540507	-0.18258698223879616
0.24514409035674264	-0.060063972331530935	-0.211044454001736	0.6297999229582671	-0.3725912736833973	0.3057006295461079	0.634749109760771	-0.07124043589433045	0.6818719075880166	0.9958608401851803	-0.6338778355453498	-0.9639632737189332	0.6565137316636089	0.573634740619041	-0.28036704064659485	-1.536628360760424	-0.23511914517452132	-0.069208947258966	0.4375955567144166	-0.27336370309337477	-0.10955024312284034	0.3095636910688849	-0.2160619063557288	-0.7238994102917473	0.08217023325932463	0.2548118716343265	-0.5620510737315844	-0.7516610034845925	0.8094323731186897	-0.8841308685824092	-0.5680973000108329	0.08375366323839624	-0.9145617451167446	-0.09722216443172382	-0.47979539375635394	0.2043879161746765	-0.7285897587100882	0.4640389313790097	0.28235414804907133	-0.4470778067190098	-0.2200250243318977	0.07004260419525576	0.3975536966784404	-0.4674531335306484	-0.06844807976668557	-0.40274383043225387	1.2055756478363664	-0.2934405417422728	-0.2880456027840362	-0.2326135564074307
0.2154369202522052	-0.033884293543450024	-0.21199387800740083	0.6386918559005088	-0.33210522646718255	0.2696259379698013	0.6284375523831344	-0.15240139213623888	0.7638512554091105	1.0641528005247054	-0.5948601929819236	-0.8436182085271426	0.6837337460115671	0.5236659361605811	-0.33523698135455177	-1.4583837664982813	-0.14708429678247192	-0.06578389120855296	0.4189658799813348	-0.3624251300542634	-0.030511457571183138	0.3494635150972786	-0.22504571715895533	-0.8026294494150541	0.06623714451840153	0.25857706470970493	-0.6076649189077588	-0.728251795687882	0.8547416713641566	-0.8488375230833569	-0.662260871820082	0.10002855301565564	-0.9658961326142533	-0.029279712417982395	-0.43096595274226407	0.09610506631935525	-0.6717148132629104	0.46553270906293004	0.2975098756491431	-0.3430141481863778	-0.09751931198229749	0.09842389156109829	0.3910613299832211	-0.5437149764398873	-0.14946443003083437	-0.33501428787294024	1.1532531018037693	-0.3478141511782754	-0.17712366318735687	-0.27675263457974775
0.1788210582951878	0.0006961572241794111	-0.22208895228364756	0.6531585124543675	-0.2940748070646703	0.22997337070173698	0.6375411927982129	-0.2304338097023178	0.786133056914339	1.1622196282843569	-0.589448068368287	-0.7295865683336926	0.7325753550760112	0.42351493413736374	-0.41314251934027657	-1.3768634559804787	0.012024055830072855	-0.08937259323094134	0.40304868444432607	-0.4923267097678875	0.00997853977259723	0.4087838558433952	-0.2595342327365424	-0.8370152654677788	0.05627292072158169	0.24903810316470185	-0.6312068650161902	-0.6906784145552358	0.8684259068025397	-0.7439526436482569	-0.7013881046920727	0.10118197092603236	-0.9747017614049398	0.08305302761179631	-0.37275604723402295	0.033489942397055925	-0.6548757285620163	0.4427978272708767	0.2923162415184121	-0.28809827333628946	-0.0078080812968166265	0.10613021257618098	0.38874262003358495	-0.560552315489957	-0.20384293105436604	-0.24573696465868416	1.1609270980229869	-0.34969540362418733	-0.10413215278672587	-0.3284029462282191
0.1220087707155519	0.007839337901841277	-0.2437142758032082	0.6611530336776208	-0.218441987066128	0.18800129173455604	0.6543423244233135	-0.3086064974664173	0.8347412347577527	1.197486094102915	-0.512698286579244	-0.603554791645023	0.7924278645285281	0.34875295645545573	-0.4932312274709025	-1.2898647459305768	0.10518923021427704	-0.06494230232201084	0.35820577371776957	-0.6061091858887371	0.021773214722449138	0.4767795106568128	-0.2465451013031153	-0.8578438153268637	0.016543576157008928	0.2618438539338252	-0.6342471443747837	-0.6966406271667107	0.8457737699315855	-0.6471742849415074	-0.7514352196496419	0.10680813745166165	-0.9966791636337767	0.1919496459338691	-0.3408994569121073	-0.06640553825913621	-0.5762578899155222	0.43964463190845526	0.23101578899466113	-0.20265590189816468	0.08328446831855178	0.06549762210233903	0.36420086880485036	-0.5938244227954306	-0.26226800956894636	-0.11355664758496871	1.1867065950713882	-0.3806729491733766	-0.008664806320006647	-0.31988645877170824
0.09830580476952658	0.013826778141056886	-0.3153278292973011	0.6560704089206428	-0.09259095090025642	0.1862407064855507	0.6607519672929557	-0.38018502751411076	0.8838915258848352	1.2389734350622377	-0.48946164703739364	-0.5018794781024022	0.8395476367679648	0.2469721046192591	-0.5401507705635993	-1.1618097630617625	0.21556323829265786	-0.03775621395552986	0.36836319430134346	-0.6627773165781676	0.017766034011109537	0.5413799557392203	-0.21358418604868312	-0.9098102176049421	-0.005699374966784623	0.2652848404218508	-0.6035569349008008	-0.6247837398413467	0.8087348045414828	-0.4777408682590748	-0.7381327843704538	0.06336116637406006	-1.0287358572296321	0.28310765304692753	-0.3092750607136525	-0.17079453929845284	-0.5173317010823296	0.44236127718210466	0.24927777347641394	-0.12344652500867093	0.15228214385830952	0.035376597030833325	0.3660531864103128	-0.6567867742288729	-0.31283273292520863	0.004854417749632245	1.1908877473289894	-0.3756911733859677	0.03868118180344722	-0.3339799596474464
0.07090050764351925	0.04996103660372919	-0.3816382391377092	0.6719426102451755	-0.03941586951366769	0.10519353674713525	0.6158910797105387	-0.4535157958502604	0.9237660065826245	1.2552170498328468	-0.40215348469820444	-0.3864289502198473	0.860127552303321	0.08966385965790458	-0.593765192745526	-1.007931666387958	0.32619995201249996	0.025573910886854817	0.39785346887569845	-0.7633108501141113	-0.0026046074804284224	0.5985266394627645	-0.1715239516627676	-0.8989515032071818	-0.05937960309739902	0.2640959149630847	-0.5451980327616803	-0.576038263152813	0.8046155490417336	-0.37044409702326353	-0.6795616631153847	0.032373631681846	-1.0376694226962522	0.3596542987351388	-0.24111435492268218	-0.20281559658298726	-0.4320003202550703	0.4690775085862596	0.21938122727864257	-0.08561465745079336	0.19146786871635532	-0.025038971501160336	0.3275992088573857	-0.7508406910111438	-0.32879893083595635	0.1672294059508698	1.1413423756384549	-0.374248034728159	0.12774181643232468	-0.32629435775891746
0.04823632102409815	0.09877770725044929	-0.46855840522988335	0.6641944260581574	0.044041302552052006	0.04597062294972265	0.5160349950056408	-0.49903885807831017	0.9817894629530199	1.2107681472761076	-0.34191230930510763	-0.29449679694855185	0.8548421281550146	-0.022725910151543738	-0.6640063773873432	-0.8554761652042009	0.39652642053443343	0.06142756577191187	0.38879282646282076	-0.8903999730215386	-0.08728450119474787	0.6502205331184223	-0.17688404690061904	-0.885785936331531	-0.12438356670069697	0.24814069278001066	-0.49224933122425235	-0.5245491342097093	0.8064076219771807	-0.24164415391204624	-0.6159971107455327	0.03471598649979811	-1.0044099613699646	0.44241030342477333	-0.193340373131918	-0.20494358126817885	-0.35812762632460426	0.5244721072891514	0.17338022341145604	-0.04324257242368719	0.17777515757263887	-0.07660436337286916	0.3125959734871083	-0.7819594732561934	-0.36146167162762377	0.28821859094950164	1.1019414711728408	-0.33599371613324736	0.181040728203948	-0.32061992560568836
0.0034305244162842726	0.14270547310203657	-0.498715618808947	0.6984595770482438	0.11068688641689377	0.0006096961013192847	0.5091669638374846	-0.49606195017209415	0.9958828324177109	1.1070951287832584	-0.22601619319934824	-0.19230977970951907	0.8518212856548082	-0.14299302690327556	-0.6886772195640211	-0.6976693568869377	0.4689526981556117	0.07322214821606611	0.378664153078287	-0.9502913552657629	-0.17513298937207397	0.696970244248631	-0.15444061167239437	-0.8557401351773007	-0.1832807571058372	0.23323188247422189	-0.3898817799974006	-0.49698017029552943	0.7884944293780463	-0.14880709427282723	-0.5413735778860169	-0.0012528598635682896	-0.9789090038115947	0.46409999022295806	-0.17746459742128493	-0.21222065903955825	-0.2868463207021253	0.5654196917425961	0.16941848405065651	0.012178841298044038	0.1741986774811232	-0.1532695901385654	0.3148030445900277	-0.8176357397279315	-0.39306488670816375	0.3978071251201664	1.0663511183875247	-0.3478778038359702	0.28016600291447286	-0.29860667412468345
-0.0315228722883041	0.16461441579376396	-0.5470465704113676	0.7196876315996007	0.1865449798211007	-0.05984639425263409	0.534051505064268	-0.485182716295318	1.0487081473166435	0.9871411650832643	-0.1703845867056892	-0.12687381663124436	0.8153581673489738	-0.21135162835669954	-0.7363702780135457	-0.5171589681045503	0.5059238659089899	0.08669531771393206	0.40941862858746864	-0.9954643073463136	-0.22159093841582217	0.7381020333766898	-0.12302639231986198	-0.8217104632851076	-0.2223127735179658	0.18089223430791274	-0.29179220966577607	-0.465911306076033	0.7802584306303253	-0.06357397418221405	-0.4706149998006402	0.028650725333410863	-0.9172101157968976	0.511169410628905	-0.13511738319314542	-0.18974541449440346	-0.21667708682734502	0.6097395650485341	0.14620838890967963	0.04932940871584962	0.15755121909281905	-0.24356666080615108	0.3050247351635474	-0.8582189234712588	-0.3847744945690904	0.5402026472080004	1.0291518684739809	-0.3373023179491389	0.39803955616436465	-0.21120812650200343
-0.05874108300368684	0.1846335506359869	-0.5933782235257314	0.7579489646678802	0.2548145330230457	-0.08465779035686997	0.5456350474287893	-0.4560189084579885	1.0711861497050605	0.8750864657104508	-0.07801714142809178	-0.03919995177781774	0.7878137691616853	-0.3035049925520773	-0.770661259150322	-0.379626965152764	0.5696744312484372	0.14813084356559755	0.4425744908189884	-1.0252742593425932	-0.3101606610741493	0.7282870660565518	-0.08089198249162662	-0.7733808456840998	-0.253288144947468	0.17040528186731052	-0.21150157510299789	-0.4363408317767708	0.7341946194340006	-0.015786876336811154	-0.39738735930625774	-0.018744658000915106	-0.8692998678680045	0.4950044857636355	-0.08714648980930353	-0.1841512224666375	-0.1627640837505154	0.644058257646722	0.15646990124671212	0.1335470733553909	0.08559953392983195	-0.32318934031589075	0.30474203613719	-0.8771755415375786	-0.38722180398536665	0.6741261177638194	0.9484964752281115	-0.3145767510523122	0.5006978651403207	-0.16798496274079125
-0.07839848500383001	0.21646235723607	-0.6016141915128763	0.7682410497136276	0.3654818622059401	-0.11786875154594842	0.5737114291131612	-0.4176997943627437	1.063182099217399	0.7810441109325986	0.01208844022080111	0.00956706618064554	0.7441042163196944	-0.4230024240453448	-0.7444269057407908	-0.19174625972952197	0.5887452695903518	0.21972679234808337	0.47807681185348805	-1.0336115437607911	-0.3959292270372529	0.6893196916578568	-0.049456613942730654	-0.7033964440888062	-0.2521905843196531	0.159960847290797	-0.10855272537842282	-0.42524945492474586	0.6721780094431594	0.086972814489175	-0.3422242804242576	0.03417447196832087	-0.782925580552188	0.43758191945345687	-0.06839811823974704	-0.1742778671951135	-0.15586519081765945	0.7069536748197	0.1577864887820764	0.2084135998008208	0.06120997717980277	-0.379360113415749	0.31418595811758	-0.8705515970185174	-0.3698829277367664	0.7782637691903711	0.8527773309436022	-0.25239313356619886	0.6016290561701766	-0.107225231988439
-0.09464450596471842	0.20583295026155382	-0.5701445152819524	0.7647425748639288	0.43414700250828486	-0.11943167959086898	0.6229686879295513	-0.37325129198498813	1.0171387160518095	0.6640953946016117	0.11868841560497452	0.07477996614918085	0.7388359644270197	-0.5012239960688916	-0.7680309266726233	-0.06937412781891468	0.6174185116867015	0.2774272785661652	0.5080866376549794	-1.0214565210625792	-0.4842410273446278	0.6710897126454015	-0.023066095001828844	-0.6126588357061815	-0.2787883016161083	0.13118412698152976	-0.0653043961044528	-0.4289421397072476	0.6141458307732789	0.14734751840757773	-0.2451364867778894	0.019430309514391324	-0.7428610289028368	0.402991861875003	-0.05835816210120602	-0.12482419626762169	-0.1103512930165698	0.7935735005282116	0.11257167331320035	0.26863953210960584	0.016562657912789568	-0.4513859257946605	0.2760303033316143	-0.8508471623274347	-0.3458747042514899	0.8742995979659289	0.796709618243618	-0.26582252997834416	0.7008832561800038	0.001968677832458565
-0.0952409789304702	0.20946222863802832	-0.5210862210083496	0.7247512741681469	0.5094230885017421	-0.15562700158558654	0.6660992718615028	-0.33104210536107603	1.0035456982370168	0.5474140603850802	0.27746504816549733	0.1106237062892004	0.7275345475878586	-0.5400060653975204	-0.7587317739849826	0.07605419361856555	0.645874336941749	0.357913136444188	0.5274935519469552	-0.9763462734642028	-0.543499567855954	0.6290265403060912	-0.0050869792669165585	-0.550625583180002	-0.3169501608966735	0.11166291579001028	-0.04306439850257608	-0.4224258676430506	0.5989408455915441	0.1721116483474853	-0.15479132831078973	-0.00496281233877457	-0.6756136005923975	0.3051789721708506	-0.06827125378205887	-0.12268199026251694	-0.05651070025653713	0.8658023808511025	0.08809375313816856	0.34241029457929356	-0.01370694584264237	-0.5062870067864642	0.23487806735594835	-0.8146344338829135	-0.3755339591403542	0.9666311008297772	0.7147374869523218	-0.2616244486761429	0.8161620049769086	0.12918960314400976
-0.0776156292995988	0.2198300795544293	-0.44508513576787323	0.6932887282563971	0.5553007407836421	-0.17464780691766285	0.7072905340062519	-0.2566378788058171	0.9735056883146269	0.47130209337175666	0.39569394978377936	0.13562889379507403	0.7357332737679321	-0.5970298409287077	-0.7561037159193804	0.16796189474526188	0.6665377421709965	0.40246087020069377	0.5479552856968092	-0.9758100697512588	-0.5805630870838024	0.5567150011689845	-0.033203150027066586	-0.4957779433208235	-0.32921463300484277	0.08138468498414239	-0.050207032016359524	-0.4498004797265728	0.5502776912215616	0.23281494122714638	-0.04967027270780631	-0.00852255995485475	-0.6068407107701905	0.21932324549410853	-0.08936726295395316	-0.10698232690628606	-0.030742268533609413	0.9046934566784195	0.02972076165796314	0.39578222246975164	-0.02564124962663893	-0.5646178626051707	0.23637515934925374	-0.7833720899874634	-0.4085213038481883	0.993933251446987	0.584427157015859	-0.22517448983246116	0.8694755026256763	0.24234717508878845
-0.06523788563833428	0.1941538744016786	-0.3503083821132732	0.6596043315691923	0.5537270797097739	-0.2141271091907825	0.7472205395274738	-0.20591333349407245	0.9041080964067836	0.3421206166768439	0.5319773851618427	0.16524282419292163	0.7077178758712576	-0.6546617636011248	-0.7301003695958697	0.238263169160896	0.6803990985722368	0.43512964333217674	0.5143833703964379	-0.9682469445168159	-0.6482865694969223	0.5154175765201743	-0.07887350625576714	-0.4101154103895566	-0.3022390155798695	0.06275556157062467	-0.06637573805730554	-0.4700710621935042	0.5472479155764925	0.25692927467434556	0.1000903264387842	-0.015426379495463712	-0.5336014456563157	0.13319604788253678	-0.10915128537283754	-0.06427102187420654	-0.03022581259762973	0.9177097150858302	-0.06839880128458939	0.4289156134113683	-0.014114932411586211	-0.621545378964103	0.25205311174500455	-0.7099805828259307	-0.4248542198451354	1.0352276714215685	0.4771298720044074	-0.1430557104850459	0.9571389333765936	0.34533726985207225
-0.056848263035383775	0.16250601106311274	-0.2773317066746032	0.6228228901762762	0.5276288783996865	-0.22280059453256085	0.8481231948576656	-0.12291897503431284	0.8394681789274208	0.2573992563924145	0.6481513198932483	0.22982768148443253	0.7573832524355042	-0.6934183000345107	-0.684531267653921	0.25711327610737017	0.6733703838895168	0.5157394885730946	0.48214686468906526	-0.9302375775727585	-0.7198992036385754	0.46207569607953775	-0.13410831068090864	-0.4041455301421871	-0.22128222651618695	0.04752156834134547	-0.13109412655025038	-0.4840479367894111	0.47364647521697095	0.2469357990616569	0.18009557392291226	-0.018470326551305573	-0.4405759994701987	0.06422352076363574	-0.15032140060576435	-0.057310873841992946	-0.013182930534527959	0.8821720261307637	-0.13268232121302817	0.5022195915282062	-0.0016770791138110974	-0.6574173932869478	0.2533981176856632	-0.5975518714438265	-0.4125552489337226	1.0489351556251794	0.37680802297026417	-0.09214599718027414	1.0122468017955015	0.43414336606483817
-0.04649683864452743	0.13515491272683514	-0.169030731650514	0.5563725758739244	0.5031316475199771	-0.2966541884288712	0.965323329342772	-0.04677147346251043	0.7531752483154569	0.18536051113428137	0.7525085939922019	0.30160372531009927	0.8279846619238681	-0.7339134718890902	-0.6446700073497703	0.31241529292742526	0.6446178098915393	0.5214957953886478	0.44112072979875067	-0.8918479642175731	-0.7140325827226993	0.4232197772199334	-0.1649570189132788	-0.33886262087953867	-0.24929700709903796	0.006258768611470807	-0.1503054341730743	-0.47708418530865837	0.41328292689649127	0.2297658052088937	0.2394493976029878	-0.0496905174573	-0.3594075125399475	-0.0008868313265068456	-0.18576875846735932	-0.035900339798358175	0.021097292971853532	0.8273818122259119	-0.21846060836356324	0.5349073638413244	0.009376586726573172	-0.6562417868857018	0.22579064081345984	-0.4637776362544934	-0.3932368433674116	1.0741643713886064	0.3017574686009167	-0.02770857930064651	1.085395649167737	0.5504088980185011
-0.026606372683157603	0.07428179855601089	-0.12386347715588382	0.4943550196032436	0.4902169273512279	-0.34154498654655757	1.0438117179031094	0.021198419527892948	0.6945125237662236	0.12977136875230727	0.806985934452506	0.3555551058644282	0.891919925577621	-0.7764733264998688	-0.6022411008092036	0.3357666474054659	0.5811450209598213	0.5833789960528045	0.4147211087908613	-0.8760322056158663	-0.6858991169849553	0.36681342488056584	-0.15479084542927896	-0.2634611370802011	-0.2598835180506505	-0.03363637315689588	-0.18119642901360983	-0.4862649582770378	0.33792374770916495	0.15777475874503874	0.2858893587542424	-0.07517986446567104	-0.30497746492649014	-0.03823276444217395	-0.2267339297206886	-0.005958370329114407	0.05416153101120489	0.7505247251913616	-0.3238977117877565	0.5544456834245532	-0.022548649146019978	-0.6530836179671324	0.19720085604886695	-0.30713841676226367	-0.40646285198528015	1.0356973501253157	0.2376798395820341	0.016544100244308517	1.0727378787377364	0.6377426762917355
-0.0241978772354119	0.06317278503545261	-0.09105408848799768	0.43959557630779555	0.45965738025277725	-0.37147441612638954	1.0407023448302923	0.0910632433415253	0.6139220260523905	0.06060332097689323	0.8911160610151733	0.3858224560792506	0.9493556608758682	-0.841114880012856	-0.523569616882303	0.3041956176609497	0.5264997237564598	0.6259795287625451	0.3996148100905216	-0.8172507730964712	-0.7441531921545728	0.32825506639044233	-0.16489686630767897	-0.2204375849368326	-0.2562974058808904	-0.06494133164371187	-0.19582163547551637	-0.5249229480130337	0.2926713938373494	0.09977578915477599	0.365075179029929	-0.13139599254607243	-0.26566888050174764	-0.14333739943443374	-0.22567763454763398	0.010953678282049791	0.0656737884364876	0.6760885654397681	-0.37578760039645476	0.5872526811786978	-0.052637863500438864	-0.6289197372023326	0.13065034695997435	-0.1977840781234963	-0.44322158336627043	0.9780852562514133	0.17348195754607307	0.05073902045414471	1.0625191055743857	0.6691072990186963
-0.02664192211383991	0.014176200563713798	-0.024480818274546283	0.34655272595979375	0.4173945272547991	-0.4012045665540783	1.0296818100410712	0.13026216016027226	0.5526175235872304	0.012469223814236954	0.9342058783434194	0.41138618627255036	1.029650923428215	-0.8835196029419347	-0.47584943768285914	0.2991586534717258	0.4126783352700613	0.6489452663720601	0.35646773685501304	-0.7603697687290979	-0.7791207294869318	0.28411377775346497	-0.16424936373784557	-0.1756420653319518	-0.226297924008639	-0.08498141825067983	-0.23239093721124723	-0.5891726852569591	0.27725722182417883	0.020482990036281335	0.4413864742518089	-0.08591856723911749	-0.1954554400061946	-0.18329813858627397	-0.26092110245320155	0.04849778553014592	0.06172274079759913	0.6302140751298535	-0.4840960452135626	0.5804932670550482	-0.031978728419355604	-0.6573038648914004	0.06553951908889473	-0.04091107247141222	-0.4292184280537773	0.9143191769133582	0.09809609870682433	0.11396326729424906	1.0140451172949474	0.727122871150081
-0.01973250722209206	-0.017889083437625734	0.028118476691843815	0.2629358983103546	0.3640770681690028	-0.4236342972797427	0.9872572763389333	0.15363182611428433	0.518328543213012	-0.047971566625546705	0.9724964662401705	0.3877872592879396	1.1131100401941336	-0.885958071810002	-0.44202641145381893	0.2708572289072755	0.34366623647029765	0.6771851714434932	0.31636395188984634	-0.6889484792397129	-0.7835206951738392	0.23820683342382548	-0.20734437619512577	-0.15312853962993228	-0.21493928439636995	-0.10533487726333599	-0.28356109104690735	-0.6501576252165242	0.248476865447804	-0.009762457043323073	0.5292053269780149	-0.04737501019560546	-0.160977809655365	-0.24625153298525468	-0.2849762373673142	0.11444649678051695	0.07055072975854171	0.522625678581805	-0.5152587054804304	0.604633376972274	-0.04719995493285904	-0.6829359222562468	-0.0007262559964856974	0.07001814744181309	-0.37480293410569326	0.8403012165530168	0.033510121947304725	0.18759005235521295	1.0171162333798183	0.7607705242892278
0.00920606353283076	-0.03202533711394066	0.05733916282930489	0.20514940712903695	0.31141867980757354	-0.48245967633232406	0.931124507926023	0.18827582346579666	0.5347873546509221	-0.07207848941329735	0.9757320456149488	0.37445685643948257	1.1520953726685645	-0.9056122113539283	-0.39244300803570564	0.25896588462105774	0.25175996067820455	0.6670605485358163	0.2829776900887767	-0.6182074529915462	-0.7832440042797197	0.18731557368784452	-0.22665834338169472	-0.13162266402128311	-0.20822606317542514	-0.1088772452361763	-0.29228292334135453	-0.6883853764241677	0.18254934937139014	-0.019985112595790715	0.5822611272686582	-0.03938827398166663	-0.08070047908690295	-0.31251286494271663	-0.2773285421910673	0.1307243782576126	0.07454967960700436	0.45607430873123844	-0.5912770496714398	0.6112932004332465	-0.02977971523507879	-0.69811533655498	-0.03683067823005372	0.21743771811058094	-0.3596868721719864	0.7497487859912655	-0.04268723099687717	0.3073647351340628	0.9301897935189416	0.7653951337819258
0.02294755824127496	-0.06582074752633801	0.04964977962457311	0.1749039790068873	0.24669884843107975	-0.5297244237650075	0.8521114485757837	0.22991199913263918	0.5172742589491328	-0.11330661940323532	0.9285594824135766	0.3664079760309919	1.164906056203582	-0.9129533055981918	-0.3299247647324238	0.22145727092171827	0.15671452842376837	0.6515188767682197	0.24447795432460553	-0.5289205310659189	-0.7526082273614166	0.16645836174566073	-0.23133108973772326	-0.10268846946841745	-0.19119053767599717	-0.0602942865724271	-0.2784279269733422	-0.7322751920531974	0.1279855855071338	-0.05916041738681492	0.6517899948251628	0.02736113576509045	-0.029146073102120175	-0.3670894251898699	-0.25684195854396175	0.16867436942360944	0.08521381890998095	0.38958838710157045	-0.6565615696486959	0.6022904545456254	-0.018876032404169102	-0.7107978869525418	-0.08011180962625722	0.2826905757370538	-0.2854616256023514	0.6904374713062074	-0.12143902000845919	0.3857082009068792	0.8728517098479254	0.7622023471388205
0.025652732194425987	-0.08544275744229846	0.055679449338709455	0.1450441452818313	0.17703245854821167	-0.5681281382698178	0.7781080388174786	0.23161048908595977	0.5281464669259747	-0.15361105828930804	0.8763370760260301	0.3871893469982559	1.1833615362840253	-0.9005195593391999	-0.2839555312819422	0.20020932170234884	0.09814344119488957	0.6230266718304293	0.23629492565671856	-0.3820613280521394	-0.786954661358025	0.10314065513009543	-0.19698663390348375	-0.07896547582688988	-0.166670732058333	-0.024487946067222016	-0.26986812500085844	-0.7087351102414875	0.12285472995784205	-0.1262184966000161	0.6462697948987562	0.04332685718430536	0.014044452321425694	-0.399899839973329	-0.2275758128748305	0.180315814231993	0.11176809096804234	0.297513628520372	-0.7148500394599645	0.6164487465207265	-0.019798059101761845	-0.6669557227817752	-0.13476276538223336	0.3698010934194431	-0.18093069377978796	0.63444671388081	-0.16964723013560606	0.4370746726513038	0.7973264036004928	0.7407049471101592
0.013092851498479635	-0.05783780798416227	0.05280446458691366	0.1121088979176085	0.1434607492121144	-0.6020924392169765	0.7256806427298128	0.24244809882990032	0.5700475687946902	-0.17080236230155507	0.8234217847535994	0.38622569471550006	1.1932073106034813	-0.879664599994778	-0.21356893421930664	0.1711467446989706	0.08572275824734325	0.6428732242951799	0.21119733518330933	-0.2573399424696484	-0.7673570129587992	0.06757619237341839	-0.15520471068131148	-0.0944014934716046	-0.22033221859819813	-0.0007999841950456166	-0.3164986221412816	-0.7239893779179282	0.07407174117801743	-0.20612452145546895	0.5632815220996894	0.06560746681715571	0.06756436494135742	-0.4458124402680815	-0.17848666408752495	0.1628029325868086	0.12034183289017575	0.21834249680812756	-0.7729686959991284	0.6299053201864195	-0.04171426489286137	-0.6505181974548015	-0.18831009604775534	0.43701885144018915	-0.09124207255825323	0.5632392827406065	-0.2415062485687069	0.4778913367715081	0.6804977610375735	0.7325117926064351
0.005585207688471686	-0.043432340825929026	0.08766395817264402	0.05487342946751973	0.10768657717806426	-0.6329692911744189	0.624294723486762	0.2623025598214846	0.5502832846460358	-0.22564227856899857	0.7014072242959547	0.35954524033635854	1.139549874942671	-0.8997210760697987	-0.18127084318501951	0.1371875488508119	0.06569960047993187	0.591299337628839	0.1890380166929241	-0.16470900658779042	-0.6901217489624482	0.032744440552430365	-0.12771152168361616	-0.0691911937315796	-0.2832698803576816	0.05969742482767879	-0.3162673055161867	-0.7313151880509547	0.013031475970091577	-0.2939529637997472	0.5160593230612618	0.12264351597144867	0.09624841959228414	-0.505486010603449	-0.14766460698649675	0.14849721570071484	0.08697337322572932	0.18707810024177307	-0.8126924260792834	0.6278947555528733	0.018664796825371432	-0.6086268957653717	-0.2006318908604921	0.45601813921926804	0.0027364729755582906	0.4554688166643105	-0.3056037230975906	0.5135946265457966	0.6444525564625095	0.7020614298541106
-0.015036903429823622	-0.044563216413558676	0.06546943490322688	0.00599055534064104	0.07424892725879995	-0.6232974416883621	0.5645614460583197	0.23526321016844648	0.5574150685566315	-0.2744736631362811	0.6451319469065818	0.34893639668976323	1.0912856821044483	-0.9115265583610052	-0.1233937996447301	0.0927590407293657	0.11466283705813965	0.6254599807369977	0.15110396943232973	-0.0668472467249621	-0.6151462562614967	-0.05587063710651472	-0.08126144975679873	-0.07374073009366285	-0.281498800031866	0.147937740168041	-0.3252277000622006	-0.7567697921299923	-0.04975137081324211	-0.3366043934119022	0.43411546278471713	0.18590806253457087	0.05142209746001826	-0.5754915413165583	-0.08069235820335138	0.050342445880702615	0.05508989844048762	0.1439356486904666	-0.8285789923612666	0.6320278097237113	0.10629634507072702	-0.5936782577286217	-0.15125048402736446	0.498391456986623	0.062282378048280115	0.3227214654335359	-0.3305806697736995	0.5537767432436717	0.5683305377477088	0.6553322394785902
-0.033178733351704	0.0004057373503862316	0.0912035610632803	-0.052731333507196464	0.024312514127019354	-0.6357927405603688	0.5201058420610076	0.20824501058230313	0.5934831733250302	-0.27285006724398364	0.5791725443723797	0.31401967704295075	1.0698934611500028	-0.9073821052286914	-0.07893399377289681	0.13436126625755454	0.1580111804329024	0.6167907296899914	0.1604059795261341	0.016243105725791553	-0.5044766707684536	-0.12262650641832193	-0.09593638669748422	-0.08990427398406516	-0.3056664959401411	0.26258267268546875	-0.2850064033302273	-0.7309460763080512	-0.10029368951366469	-0.30471076340199366	0.39911110836279534	0.2455261276946738	0.0118327042548509	-0.6635701166880614	0.004202216607996581	0.011457181276413764	-0.0048007237297754465	0.12264921000707849	-0.8414580244396592	0.6162094789119011	0.19638007454203574	-0.5577937747249558	-0.08220834891003133	0.5662697979903955	0.18899297189591296	0.2596253306934802	-0.3619540184171276	0.6414529887870375	0.5482547519623345	0.583860039951417
-0.054603505855229904	-0.009300692696802252	0.14065780118847093	-0.13257883061064396	0.0005917546810384339	-0.6425647673781462	0.4656823274907292	0.16222962562220272	0.602023033453528	-0.2510333552866773	0.5361225932037519	0.27806229961612333	1.023920571631058	-0.8540175804478013	-0.04732547722199648	0.2216329526620942	0.21841167431857816	0.5981039978138931	0.13074313934011356	0.07236233102512014	-0.34331351247036823	-0.17835020283786104	-0.07818293901797461	-0.10263906473057852	-0.33577937272916614	0.38820973328655584	-0.28053195727323194	-0.7045299008732979	-0.19536851820959064	-0.3430336860525566	0.3130149810445682	0.2869336824391562	-0.008058515272983072	-0.705234491793411	0.031154144491103476	-0.04843940080558928	-0.08443175800020623	0.11400325342576537	-0.8547611191829512	0.6221434156181299	0.31134777196810476	-0.56483059098	0.0057530502153538944	0.6632129528043402	0.30801163958294814	0.20834886792489565	-0.38830023687991255	0.6877408482604244	0.5539216923570368	0.5526168344785513
-0.07167110600734258	0.040357502693964806	0.15577520802299058	-0.18423806550230853	-0.03875785425902452	-0.6292498335895829	0.42977713339427703	0.12713616274728928	0.5912910815297284	-0.26679818512453296	0.5019864692557815	0.2467373879755478	0.9592270718637155	-0.8276645376611649	0.0005160996199445267	0.31047199515324153	0.3262516516259243	0.6057807429204629	0.10184050103052963	0.11839725268157619	-0.16283178627035325	-0.2716536707086204	-0.08730238053701268	-0.10073686380660848	-0.3890426419293026	0.508794017733196	-0.27151010170067463	-0.6466342146091095	-0.2436114565987287	-0.3062192085615091	0.2226029466591827	0.3002174289070907	-0.056428194398635924	-0.8345330566077667	0.0827126160846828	-0.11711020036007627	-0.13487732261277477	0.07142830327289615	-0.8636856835016167	0.5995694209586699	0.37516057584927315	-0.5187818507042702	0.09451902232842031	0.6943644352030923	0.40338611667732965	0.13933110819001038	-0.42669846854258164	0.7203093093463262	0.5796480623424265	0.5038089825511652
-0.07829913811724994	0.08998734898730405	0.14875213503338763	-0.2361959103506237	-0.10911509705251063	-0.6283554000975473	0.41374799599309375	0.10308724101955416	0.5902315967605114	-0.25758581205906866	0.4598215524874553	0.2590367334479174	0.8831900766235268	-0.8203435602434561	0.07328180348344578	0.385323459626446	0.40367660406325456	0.6148321239304694	0.04701941114376877	0.16478924420786473	-0.010419799831873555	-0.35402709006479	-0.056201567753784466	-0.09218373205968707	-0.4308963706835338	0.6459742449536859	-0.19971471963555615	-0.5699271519613986	-0.2882413582215181	-0.34264585342810877	0.11684399340049549	0.23911383449292373	-0.07914021390998245	-0.923119850335922	0.09605355597228733	-0.18493392703144337	-0.1890092112648829	0.0570046612107589	-0.8784972505003388	0.5759299312177639	0.44214251252485715	-0.4575980761801882	0.16129476268881499	0.7591409472978873	0.4950491210569286	0.08035423812103336	-0.41842165961311223	0.7526776220770095	0.5454460084828344	0.476533161684233
-0.13811604765406732	0.1281460576747799	0.10643201960032182	-0.2855441716541026	-0.13612537920366435	-0.5796088535169678	0.38141930122111367	0.06907555493104826	0.5563944299863754	-0.25447848672161866	0.45800971402064106	0.25680891962481356	0.8400214672217979	-0.7961128426583388	0.14901778909764235	0.49526970787391794	0.4755972613011756	0.6066932717002552	-0.004119498809133248	0.16850008742384512	0.11606518563186359	-0.39889568941293224	-0.06567349587888524	-0.061573369861562366	-0.44803713104429327	0.7147088602492413	-0.12526030133988253	-0.49274909959503593	-0.2971679749831933	-0.31812284058399765	0.009642101488472176	0.22605270668255048	-0.10928535429306777	-0.9662779975024284	0.11163853930078423	-0.26637791006200934	-0.24433960533695726	0.017307987923601026	-0.8259978306252684	0.529254329474682	0.46289106370612476	-0.4477203449667302	0.2262508183374027	0.7698782620963868	0.6134649581724938	0.047630939512224094	-0.4163289031288399	0.7660973054072103	0.5534586196215578	0.4043269364912051
-0.1532863626400162	0.15044788084689872	0.10106114875396313	-0.34042285760596913	-0.13060387755278707	-0.4920418541366843	0.37037986568820924	0.033991768884610585	0.5539178863082177	-0.23590569481915016	0.44248202869475844	0.2366703206224637	0.7553014589811081	-0.7960633243160503	0.1480986970170402	0.5970718694678806	0.5474950675853675	0.6012807756198789	-0.06501617075162289	0.15443531129164695	0.21457033652564075	-0.4934780522007139	-0.0652037691625446	-0.08053578188495555	-0.49636215693675717	0.7794829916207193	-0.07902306057618771	-0.4054741561552978	-0.3392747384029439	-0.21632087105301184	-0.12320020506188856	0.17425610685416987	-0.13647809104191877	-0.9924933294411705	0.13346963904902226	-0.35363541617521366	-0.2843171446516123	-0.0024949989036476897	-0.7980140577025585	0.48252930742786104	0.5152378386245738	-0.40669871474457314	0.3124405256522015	0.803748443249608	0.6780070737468742	0.024137923269948965	-0.424223072498636	0.7921680496061103	0.5420169803730358	0.3369020602635559
-0.1609204522458406	0.17969258802898408	0.07614812100519949	-0.3768230848855766	-0.1276382290540016	-0.4206090570842216	0.3637914017883583	0.01288135445332551	0.48066364691938784	-0.20745137932250685	0.41394816789042366	0.2041542076218695	0.6428079528238453	-0.7772703396934841	0.21647032998268761	0.7334666821335907	0.5930922905931408	0.6268129150579436	-0.1262511579961118	0.12052067565808533	0.37582394178768164	-0.5448563896755956	-0.08611695275531736	-0.06312289748560955	-0.539644782716321	0.8526187570069158	0.01725338230133594	-0.3153837756719226	-0.4095033970078818	-0.1517313418810345	-0.18902311249139428	0.09995329072153815	-0.1917940797641335	-1.0176409342726962	0.14846856709948392	-0.3836521539679179	-0.33481451049081323	0.033903841226777406	-0.7275794476527586	0.4503226038521796	0.5225141454902607	-0.4139781419417023	0.4056746482647967	0.828404159750076	0.7698186957475366	-0.010378593682843468	-0.422710492359612	0.8330549483418388	0.5866377378228063	0.30094069794532535
-0.14866519487963853	0.14680013596338484	0.045802866252472874	-0.392773875346304	-0.13537922853656795	-0.2945132091191205	0.31126621934582144	-0.010482114825271888	0.3927159312681311	-0.1919466520003946	0.38344921229725204	0.1938675445735568	0.58742054977228	-0.7069662863674029	0.24782830246290333	0.8487505145551095	0.5789074405764435	0.6284966846923685	-0.1524505046528944	0.10541892817146396	0.5313003282510685	-0.5959127280249172	-0.11043009954613854	-0.0007396806238846615	-0.5108534700282623	0.8786541773974801	0.1465347405994172	-0.2547068206698104	-0.41077618750067846	-0.05064285289731616	-0.2686771606085846	0.02614295430182977	-0.2104254978803343	-0.9796543314242532	0.133045439993934	-0.4334924719069432	-0.3590783557634848	0.04055714166239051	-0.6156817405462579	0.46250083343853704	0.5322610741158529	-0.40773450285376106	0.4549714814473672	0.8061223946519338	0.8117425030872047	-0.04089214891617734	-0.4204874703239193	0.8478988110434612	0.6130887834457661	0.1992184704585614
-0.13328180280366003	0.14318079560849484	-0.014225967855512233	-0.41036669700858075	-0.0995030446893577	-0.15727695580469264	0.28689323410720025	-0.08920145576849121	0.328156936803642	-0.16941588502345245	0.4142850291611233	0.15673377453618337	0.5356162710493078	-0.617903932922631	0.32996571347740034	0.9883410000691419	0.5717198361054727	0.6424236373152795	-0.19287972307599605	0.09622860554655063	0.6897769727593626	-0.6559159987011577	-0.10606616210803047	0.028646403049236623	-0.475229520673775	0.8652904977673753	0.2512439152751849	-0.1447420846774912	-0.42571392771237127	0.11505361883289615	-0.3412499780551251	-0.07800424869911768	-0.21979258125521314	-0.9417500776878647	0.10672628970954934	-0.4912855576364234	-0.3172487014340075	-0.0010782724704269885	-0.5176568795141435	0.4518142686307848	0.486995628150774	-0.4316452059978144	0.48612315593160416	0.7721869128868971	0.8413710766405401	-0.06412890760685	-0.39638462388122947	0.8311020809469183	0.548575333378212	0.13050273855967515
-0.12488038777455099	0.12340294484410305	-0.054620390119084185	-0.4250114553834422	-0.07990703140330997	0.002777272209803483	0.23676808399918778	-0.16129301420709558	0.2796433136027285	-0.10131074045309707	0.38138441675449214	0.13027617377715425	0.4452722621499242	-0.5296492483997554	0.3652163027992227	1.118999660615843	0.535372116117115	0.6618844934730547	-0.18915346630140864	0.08934590433404946	0.7802606030954389	-0.7271808925665205	-0.08855612941826499	0.050884884211781556	-0.41615768517961627	0.7859931065069263	0.26970264684753775	-0.03049471205541504	-0.4423316358109751	0.2378883767025813	-0.3931928456163285	-0.15895640325593524	-0.2149886813064016	-0.9275951003635041	0.11418527832103116	-0.4713225128004286	-0.279494584788067	0.011317674216388164	-0.4384826604576634	0.42820988980718894	0.4503016701982309	-0.4515211285614796	0.4548046865798437	0.7261108011906919	0.8885362711102636	-0.04383032831597938	-0.43515761162221905	0.8357834413607904	0.5453525857472961	0.016250297325876562
-0.11026290086615209	0.07785505183072527	-0.06964080419798666	-0.40194435752333113	-0.05691459256698771	0.15343553937874338	0.15806774890700823	-0.19154417583870584	0.19549362155410804	-0.05840167750685704	0.3639921505558723	0.16293907399203317	0.3547188338025572	-0.46603163362116035	0.4033772068802522	1.184931875457125	0.49344536675895156	0.6319825962293443	-0.24569508594077746	0.08164933109908405	0.795424889410327	-0.7815230586991865	-0.05135116814829965	0.04836927216653415	-0.30486597294022594	0.6818957537548195	0.23319442574296084	0.06679178006109103	-0.4745575455017885	0.3552703243607037	-0.4657277988470126	-0.24547738625179766	-0.1895615521737624	-0.8650074734100158	0.10558274682680335	-0.47391630777589977	-0.2038936269728669	-0.0006583046704014695	-0.3630475842209171	0.4283042300834656	0.4169685610268597	-0.47756870999803824	0.43254386798484157	0.5636363987832043	0.8879555864651902	-0.05259225366494626	-0.46803198537571156	0.8469255744419387	0.4920852702952926	-0.021757439297421514
-0.11414596604033131	0.04974462529545756	-0.11386737462882661	-0.3568840215918351	-0.02132842700023706	0.29988302703995995	0.08997247310188902	-0.20439733250207603	0.09725180501025689	-0.011283534227234765	0.3058857733625443	0.20456625204621978	0.2656387835973579	-0.4353075139138297	0.4092584706467017	1.2303928857476052	0.4330237577352155	0.6299420404380437	-0.27617075153129206	0.10034869197714576	0.9210350092252799	-0.8324156573827735	-0.00010850441939301847	0.09037231510125221	-0.17485602230524874	0.6056366575674088	0.22708364551776244	0.17656536162383732	-0.47355348220758275	0.5009876299672885	-0.48008762741346506	-0.3119957868741164	-0.2099893723455601	-0.8043625650926979	0.12020198105880128	-0.4286248616540524	-0.11546621362978801	-0.06431707104549268	-0.31352190699151183	0.40274109877275566	0.334339823097335	-0.5003789569594915	0.4084409310898776	0.474546026367958	0.8848252597689472	-0.10995081430371319	-0.4872460473300448	0.8135745860645842	0.39014692252432065	-0.0980832112948344
-0.10346801022990719	-0.03865688785170422	-0.10841288578638537	-0.35146367206568063	0.008605653906077504	0.45297051573440755	0.022032683268876817	-0.21251435136831062	0.03154130047073589	0.017644282358602836	0.23931918616597936	0.26038050104640503	0.20962342822827157	-0.3762228468745248	0.3750507530820978	1.2501218642200669	0.3647388042825924	0.6046923250909815	-0.2636621759996659	0.09723040611770303	1.0246442073864312	-0.8179129589566678	0.06091289637418369	0.11217177472433526	-0.05559482177295618	0.46934359707583634	0.23525751825328825	0.30098258562346025	-0.48217097476206616	0.6360971289320039	-0.49675138833643473	-0.3595814574711189	-0.19225037366024275	-0.676939019778103	0.10834493371671432	-0.417213848332295	-0.03395668864090653	-0.08421078798755009	-0.25618721459621324	0.39297821360958707	0.2715252667874271	-0.4996646494819245	0.3612224607751336	0.37636705498303685	0.8835112681360471	-0.13340652459076957	-0.5080813532098665	0.8228785412241374	0.31990639899335926	-0.18287165560699228
-0.11945638819825817	-0.08910078085331505	-0.08659179639705969	-0.33177116151486163	0.06052775249238288	0.6120069319750006	-0.02498412500223002	-0.21089676871439264	-0.060608975061988965	0.020672268249426883	0.1823334878725923	0.31797216117231886	0.16963876645709358	-0.29931915910753937	0.33950190725917806	1.2998651208639678	0.30776311525607086	0.5833344774568373	-0.21266185919442618	0.09542293334098541	1.0973954342318923	-0.8013628852257701	0.09883899926364066	0.13297778092049048	0.0792236571420383	0.3207559843940171	0.22334092622106674	0.4436830111613885	-0.48457193378693536	0.728173737910065	-0.5057891910074381	-0.4097404048116645	-0.207474267678033	-0.5638894190976081	0.2004386985022281	-0.39440413678439074	0.07341750662430321	-0.11779640015701749	-0.19919865041196616	0.43059873227997575	0.2181631806569674	-0.5497601740850024	0.32649158707179826	0.2244731462101039	0.8328920473459078	-0.18114865715893536	-0.5456199861406067	0.7556526061180143	0.2582014999794853	-0.2778444431613015
-0.10864092581273732	-0.14929129943802028	-0.030335593512096	-0.3462585259106458	0.0895376552507889	0.7389054710109293	-0.10796460867958876	-0.2311624511013138	-0.1576203835611967	0.043146393404937	0.1227289831095083	0.3436819562018808	0.08968306804587636	-0.2399451966278964	0.3066048680950441	1.2813656368796733	0.2567426272805238	0.5858905596517563	-0.1961603488150121	0.12054986539844063	1.1744431095416354	-0.7964669877577886	0.12767470246529738	0.1356657379566886	0.21741602044340488	0.2314813039045282	0.17868272483425302	0.5916719775128763	-0.507486433485308	0.8390061948010118	-0.5092802366499904	-0.44952323187525717	-0.20162397610141142	-0.47074148694162304	0.2653638245239692	-0.3059790904512405	0.18410411346964428	-0.1484604508099996	-0.16169857593978534	0.44672708590781846	0.2318583505385444	-0.5569886276242646	0.2820444300456633	0.1079650906536189	0.750482718311375	-0.23655552729838153	-0.5839941141872959	0.7207855852954681	0.19296866598440612	-0.3404173443690329
-0.12081359315777802	-0.17971450552391724	0.006344206317746809	-0.34217074039282575	0.07991273088077719	0.7839402130819735	-0.15469256855918995	-0.24219466149034385	-0.27428577033902773	0.06811827974740062	0.07079387045471872	0.38664221065981386	0.004107020427648195	-0.16643818086398302	0.33086402015786603	1.2890637947523707	0.1850457900470359	0.5746824510924369	-0.1328779395714969	0.1526483460962133	1.2158877291681558	-0.7709951388073656	0.15060671478053522	0.17043571902022642	0.37238011720803177	0.1160369016897049	0.20096033629454885	0.7504333642846244	-0.5055400245489252	0.8466154109185812	-0.5313229950894899	-0.5043924962465758	-0.20227677910198677	-0.386125975377076	0.32994057758282963	-0.21799664280267678	0.33707123535228517	-0.2347135153085747	-0.13598876099482327	0.4839959953683035	0.17320491300856206	-0.5643422836256604	0.24247887389756967	0.06051427645923324	0.7078719258799266	-0.32684755613231703	-0.5684637414264597	0.6188991110168287	0.10417944797443209	-0.38528732499880536
-0.13310134425299341	-0.2507363590117467	0.05300791836851371	-0.3765059241538677	0.08358089412349966	0.8406982382436772	-0.24268966070287515	-0.24568896049733352	-0.33575254432982604	0.07822457117593414	0.010173690777206524	0.4379813278071694	-0.02924610431573279	-0.09466590868904848	0.2908563939017693	1.2693852326535555	0.12714142739778908	0.5276881294890281	-0.10722197102041324	0.16566278195682815	1.2669023805832733	-0.7550774364042404	0.16331853120801856	0.14801209707349228	0.5186471207362391	0.035851831911233076	0.1735642422113272	0.8641441534452022	-0.5014352563677666	0.893534393029	-0.5495713559163434	-0.4852362658864626	-0.15039584938442285	-0.29242470103175233	0.42651295212440343	-0.17989423348790753	0.4511405999090547	-0.32782652634752163	-0.08155612181344023	0.49297373941592193	0.16588926633711082	-0.5236146691239445	0.1778072185162395	0.040503776305144026	0.6271156702938437	-0.4255349793051989	-0.5764315640591334	0.5288439449542575	0.023773934296769966	-0.4872377443118916
-0.15284035931052475	-0.25840146399429365	0.09280768616936254	-0.40631004515587793	0.07595949486063028	0.855920205018499	-0.27312253452463725	-0.25895698145007334	-0.3755957432000551	0.1096227073153823	-0.006858379931710126	0.5168657303028688	-0.08047357886533749	-0.07819149664828282	0.2778688550990993	1.2719141395241795	0.09412036868459353	0.5179762919266089	-0.0863400320116621	0.16764241069325705	1.3177181144643355	-0.7331277306027708	0.1453409480235673	0.16874786490264196	0.6116164401963409	-0.024819900354253542	0.13608701819358276	0.9967230571850282	-0.539415981207966	0.8918948121555672	-0.4814513527248496	-0.4849530634074387	-0.17109527015551046	-0.27020558524909166	0.5144704376540263	-0.09164136797315994	0.5848126659046797	-0.40676283120878176	-0.07508183041146803	0.45578186062448617	0.1361506680015637	-0.5023185849480754	0.12046872541116727	0.057401381339705404	0.5447014507005646	-0.5254338642870158	-0.6241244886400372	0.4029815855293214	-0.054811615976711955	-0.506958902745393
-0.17907949738839007	-0.28418679733465807	0.18668871349148222	-0.4020013759908553	0.059566322610775935	0.8785801578859515	-0.35120905596082663	-0.23063383713284535	-0.3888773610588798	0.11038444779623668	-0.04015065366882111	0.6293624544491495	-0.12538907752819423	-0.031969042609309745	0.22706523317866031	1.2486704837665994	0.029806520374111033	0.46164801346287404	-0.06669526102121025	0.20242579281022208	1.2881433407054053	-0.7156562417108281	0.11850445689847282	0.2063024751051612	0.6988128521412802	-0.04803811856503976	0.11396430917020908	1.088088793189422	-0.5299938897763304	0.829370161082237	-0.456259378369285	-0.450426292205819	-0.2022595850646464	-0.2629226672636894	0.6546662944986826	-0.03990466716863074	0.6630493920161484	-0.4437707503881055	-0.08144148716123897	0.4680268734590701	0.11234385671179077	-0.5091348534860802	0.07138591484592981	0.06749595866588942	0.4151259121746816	-0.588997648810447	-0.7186228903727722	0.3245522548941739	-0.07857918732889749	-0.5197680094434315
-0.2010981519669567	-0.27963177838979364	0.26830189344542493	-0.3689634450535308	0.05478784950326339	0.8778025676423477	-0.42686123088434946	-0.2102430194581582	-0.44554663735759725	0.07164962126145855	-0.0846744648194419	0.7084250676031371	-0.1612534968608521	0.011761208970420248	0.22546654389372867	1.2286144728811244	0.0009163357448401788	0.3719666032226408	-0.05009647335101034	0.25630638770560166	1.3067032047615474	-0.6363769169880304	0.05307693521534451	0.24614939403306724	0.7524046796712802	-0.023713963467245587	0.12624777444177032	1.1408802361332815	-0.46714555696329974	0.7832964872420467	-0.34572391563429694	-0.48377306922610935	-0.2146158233099678	-0.20940301544849382	0.7439739842221571	0.032497517694322166	0.7204566843511834	-0.5218107657774023	-0.06391094019913296	0.4587833348503835	0.03267673410127651	-0.4553029513080357	0.045551546128412015	0.058953043511124015	0.33109245626299527	-0.6842955968800809	-0.7421283194162006	0.20051049443793012	-0.13416648467797182	-0.46182017729408215
-0.22383777998715595	-0.32191786226305363	0.27079638173783616	-0.42597026441569524	0.06826594914926068	0.8873248199774484	-0.4671125726642932	-0.22038334673626125	-0.4659646092680709	0.06141941306834966	-0.12145131526102129	0.7814235339669795	-0.21409779248504504	0.04422914031316109	0.1898921557772341	1.2107997888383417	-0.019012082748725546	0.3304514000402586	-0.03258985770655343	0.2972915646709534	1.3486965817620624	-0.5555941644253071	-0.001827451330374341	0.29111707678966375	0.8031952198759983	-0.010220840562026873	0.15548102428787924	1.2089612905743996	-0.354594583736001	0.7070474706829474	-0.2448818061019296	-0.4724882788260739	-0.21711784095191886	-0.22208333203123135	0.8567065300237962	0.07404240496225475	0.8259889872345308	-0.5793692159921264	-0.03779220462915105	0.41441556961848025	-0.007056141888603607	-0.4269062281380026	0.002881290454379707	0.10274243744674028	0.23712267682504934	-0.7870557504535837	-0.7543853373329118	0.08807756187367174	-0.1593900459960828	-0.4214463207826693
-0.22408740068686145	-0.3227013426260533	0.3333496833159583	-0.49692741042593713	0.05135820248984011	0.8854175484231019	-0.5159181210250958	-0.25009609238556524	-0.48713821460408724	-0.0038380179208352015	-0.14307647949656427	0.8463342559846897	-0.24691168475409495	0.07064237883464096	0.22882233490736614	1.1681453798829575	-0.030067522575275986	0.24518445590078547	-0.02089902789990032	0.3548684280097266	1.2843348937124943	-0.5222249684761234	-0.09452483875799986	0.30336062224282134	0.7983962116606619	-0.03641105747258715	0.16140604476442147	1.255094866741307	-0.27640376182721627	0.6487871331211033	-0.16739689548577968	-0.4251832916302797	-0.19800801300722257	-0.23658648160216716	0.9504792634930656	0.1258859252570069	0.9069352844651576	-0.5757044996968637	0.005155582270058886	0.3856867886661009	-0.010001709845179453	-0.35319683107450806	-0.0714685371975938	0.11564065417054667	0.17147845999604347	-0.8255299711117416	-0.7822873035528966	0.048977616477955864	-0.1816946038399169	-0.40351434347576703
-0.24548269212499094	-0.29827305207210186	0.34233946393292547	-0.544625982940489	0.01633321467573102	0.890626678690096	-0.5535626401182293	-0.24939693213929887	-0.5518872245022352	-0.024271606123040246	-0.13858075330196026	0.8766250112474585	-0.31013166727634905	0.11333693881092692	0.33607807042748916	1.1364279988648511	-0.027424783383589522	0.21945296542245196	-0.018546752074821173	0.3886005453659465	1.203892240480918	-0.4453970731586372	-0.1601592164396203	0.28475062955394026	0.778822029888621	-0.021754992247767894	0.15226740780721423	1.2911121009782371	-0.18940317636115506	0.6263785346897348	-0.05776798271516313	-0.4717247075851618	-0.20778861705451662	-0.2670800515595072	1.043533198319283	0.22365563776789407	0.9703803193919619	-0.6027138931635658	0.07963046497224174	0.35649464027900646	0.0014976432113396631	-0.32320631462849314	-0.11227292231831283	0.17295410389968585	0.06807211677086814	-0.869044995346178	-0.8076518490285751	-0.013400262647047061	-0.21376034624748858	-0.3821622783377353
-0.2512155327600923	-0.2979679429313459	0.34394480291982243	-0.6058318205685932	-0.009554210068453441	0.8670769377158223	-0.5940983983368697	-0.27992081634109783	-0.5698404878239716	-0.057148400526516686	-0.13161513538075112	0.9283147706872048	-0.3505236641319035	0.12885413034629245	0.3732591836066686	1.09355071538782	-0.0429708303647966	0.13706829495624312	-0.0328695824586768	0.41808786672337117	1.1089232185630016	-0.3702056117596203	-0.18922028118658898	0.2792252988264662	0.7791736420336537	-0.03203801641431629	0.1212905160648627	1.2747692046718915	-0.13949829967870542	0.629232591436119	0.051104785170736154	-0.45002953744988294	-0.176066351559318	-0.25579654978578553	1.0509429840201223	0.2926682455052369	1.0575159785541675	-0.6024166922163519	0.09572209040446945	0.28289297358720344	0.03215072811504137	-0.2810248096762833	-0.11646749862904808	0.24307061091144605	-0.017313071123286818	-0.8828847684304646	-0.8077510338265057	-0.021056404111704653	-0.1520734390477711	-0.3534362060372247
-0.25056135437465693	-0.28613837137409026	0.35533026928764017	-0.6358625773961178	0.00046295047010501135	0.8444925707772744	-0.5751445971714101	-0.28020149444103626	-0.6266286665856331	-0.05953492290170652	-0.1463206430355461	1.0309574639831816	-0.39722051480463555	0.14487192137323052	0.42451646823012396	1.0307086378154229	-0.05329713580906394	0.046210264370843114	-0.0492219172926162	0.44608993595208657	1.047854732623862	-0.33012753292551744	-0.16801598963372188	0.2928847607012539	0.7644001270248035	-0.04135494022463525	0.12776681097443604	1.2374281836916248	-0.08035805049098227	0.5870210008503473	0.1744861213784333	-0.422734050402865	-0.1504409613231456	-0.2527229833894402	1.0808599892440574	0.2965902798424418	1.076168188099301	-0.6398983039823118	0.12987637290081588	0.27129520338624097	-0.0005678605071254929	-0.2433504073873201	-0.14110594383227426	0.33356898415211805	-0.0938887017713332	-0.9039192731370622	-0.8270272572878185	-0.01672438986348551	-0.13126037373362504	-0.3536343707607915
-0.26065498255751185	-0.25007802645203075	0.36870686803620883	-0.6844073672426758	0.009937112430369908	0.8251134330274514	-0.5847925569629113	-0.27579015006537577	-0.6609004064967023	-0.13474585553973714	-0.14908610153619023	1.0825697844988569	-0.37812710872721567	0.14006858801056327	0.49431078542348744	0.9552647135502997	-0.045792353215218136	-0.003511551577289179	-0.09317002199860902	0.5103610092221406	0.9361203902628118	-0.26005125128767154	-0.18632506348291888	0.3050684126451233	0.7320567853253829	-0.06196744326108833	0.1250893346245115	1.190949648698835	0.013698646300777662	0.6129040613588927	0.3208334192330861	-0.38593852989930993	-0.13867331327544782	-0.21446051687259407	1.0998875680228832	0.3220121127176009	1.0236141890563877	-0.626878616333203	0.19869908286346044	0.23325548719847516	0.01170288057408092	-0.21777921409156878	-0.13226555537647972	0.38170789731252325	-0.1887951616211871	-0.9254053762489359	-0.8506694929490821	0.021185657321230685	-0.11323063244817715	-0.34687160434259073
-0.2673795920553745	-0.1766256892280493	0.3405368877055784	-0.724799882375759	0.013472566962271875	0.8170591224199482	-0.5872557151048508	-0.27750506433817884	-0.7185814647474958	-0.19028346817802633	-0.12275873862274211	1.1097131387151724	-0.39769541217787524	0.14864787292926734	0.5759799014446542	0.9124728053940606	-0.08407176293250149	-0.03509486618599398	-0.12449795797487	0.589045720638288	0.8226358135298402	-0.20421943188668862	-0.1806409104500583	0.3583548771799817	0.7043499141516135	-0.156122465916849	0.10988974923816122	1.1380431855203557	0.09724835247863071	0.60263580048815	0.4570058485086065	-0.43336588614437127	-0.15801953071263813	-0.19680624614818687	1.090355015196633	0.37610003037239625	1.0281725987054442	-0.6177659780593936	0.24453497861217705	0.2155723524803343	0.010086670220611875	-0.22357271266849935	-0.1682664990217214	0.3757689312874956	-0.300882864861041	-0.9256393565821044	-0.8903484226637923	0.004845621722422019	-0.0756764245938176	-0.30962233492656205
-0.2491469518444634	-0.11692930016276208	0.32850894732774427	-0.7358965533629752	0.041538392647052245	0.7932508145805472	-0.6195507175890478	-0.25268800522976476	-0.7585137262114066	-0.2553910539443061	-0.12019268162994293	1.0775319201660665	-0.4465145561205325	0.21624023219646404	0.636442097737181	0.9235545220328918	-0.0985009276657296	-0.09290515027072761	-0.18154029645897782	0.6988945677336094	0.6624223048180051	-0.14627624466840133	-0.16365105603781469	0.4055678935265535	0.6614142565830907	-0.23569464855816555	0.07265360532718146	1.0940371506312996	0.1670258106641211	0.6015277210057774	0.5730876300288071	-0.4459047897460766	-0.11872936265016362	-0.08818406908555067	1.0865952404292647	0.39373459119120374	0.993316532973855	-0.6327365232081644	0.29369527927474987	0.16312660941882773	0.027643123995849284	-0.2270009658936744	-0.17247979712228168	0.38067355556050175	-0.39191923179829175	-0.8644050671658858	-0.8492266619540784	0.012384982914505491	-0.050994445745686165	-0.2943537245931249
-0.23781843284494433	-0.06267206553869427	0.279648184568729	-0.7914777672326009	0.045542837401107504	0.7229608610260503	-0.6329441891860286	-0.2495507536527461	-0.8105609351980962	-0.3011906083383001	-0.12029662496913848	1.0418197178402646	-0.4673306127750484	0.2585016614225454	0.6877331756760126	0.9456550471794436	-0.05298323546309969	-0.12699279714687553	-0.24297218718175034	0.7807509281313365	0.5569958182783896	-0.06748431538833352	-0.16039745140880624	0.4838671395896957	0.5961155690261504	-0.3108693817377532	0.043885569985693026	1.0255673925288658	0.231517491107302	0.6518914664718845	0.7068080007329984	-0.47836707979031273	-0.14121631139786328	0.021806214389599544	1.0642848325487357	0.4728233055365901	0.9512546577754634	-0.6421692240405126	0.36295257433678685	0.10325753670634685	-0.010668109763234956	-0.19794488197511836	-0.16872073848232588	0.4267218521869413	-0.4353162046168392	-0.8212373319224634	-0.8058170670734723	-0.02462987740761543	-0.0618554689466718	-0.3533933009848321
-0.21542056999308318	-0.02366031825586929	0.27219973831381983	-0.8242464962248974	0.03308320182541351	0.666400382838952	-0.6273763024688872	-0.21916338408811012	-0.8359616215862026	-0.3538932671414746	-0.11302978349352517	0.9616379966529592	-0.4780401466841743	0.3122390593208676	0.7097169111702003	0.9250265723008667	-0.0777259146146047	-0.13636203804866243	-0.3057920698168648	0.8654805204487521	0.45770422672786504	0.007762547930147074	-0.12439784107653078	0.536542867259049	0.5428197922880763	-0.40104819673340203	0.0638214583697089	0.9574651004481884	0.2689147036010436	0.6667572624314733	0.7212218208665053	-0.4498819776224625	-0.12468721882056469	0.12653056416108494	1.0228871663479044	0.4730302682988956	0.9560227624595885	-0.6214299323009457	0.4586887630925142	0.060290582900058495	0.006902276859877673	-0.23512893965409676	-0.2243101117434146	0.4810852595437252	-0.4723317364693437	-0.7566721770221161	-0.7859931212168281	-0.008706695416399868	-0.041969511232582205	-0.399961367631034
-0.18997936600085277	0.04871278941775298	0.3182938827720584	-0.793355932544103	-0.00636449937086834	0.5607955022701858	-0.6153336711951944	-0.21100442812563514	-0.858075115827781	-0.44041988611300226	-0.07819815839975235	0.8570423543716517	-0.5235720103912102	0.3645873826083476	0.7673365945783183	0.903895731060997	-0.07605780264254725	-0.1405774566277907	-0.3381127237186744	0.9805502391982588	0.3917885226530372	0.08870114569982257	-0.12798477543083872	0.6159742149321765	0.44181389627438206	-0.4688815120470712	0.060340378644889815	0.9060325529654619	0.22719708798180743	0.6529680210977895	0.776603477946432	-0.41582220469278697	-0.1306211989106793	0.24776340076594208	0.9423983010244583	0.4777662018966584	0.9052257784566086	-0.6341409881971786	0.5411136444731499	0.021536580811309623	0.003323174114644692	-0.22428194814031008	-0.27354780848986426	0.552220456099789	-0.553995762805918	-0.6602659148372749	-0.7713736240183676	-0.029787026594104083	-0.062466324711797784	-0.4673688998497144
-0.1768870185296036	0.09886360976690065	0.3589110705574816	-0.7467015960999677	-0.04043520969765151	0.48370604326334143	-0.6012335274780415	-0.16706999943656226	-0.859047886110272	-0.48593373670589834	-0.05310750909347064	0.7655651692268377	-0.5697726809437464	0.40655269988478515	0.7525149612513363	0.8904684398193481	-0.11502529611683494	-0.12565285342355909	-0.4042086167168133	1.0426809753596875	0.26388912429698247	0.19881573765051447	-0.13434179474366392	0.6701070268161878	0.35469717755382435	-0.557583224949577	0.10815734711998104	0.8703325040508727	0.1711112345065839	0.6577462474371224	0.7753099767316783	-0.3863216719462822	-0.10541989838314436	0.30964607263176486	0.8742518608973302	0.4542356095144662	0.8949343393136171	-0.664436433470244	0.5757940486941555	0.011406251939569014	-0.007354796580693915	-0.23026375338434474	-0.2676221747923716	0.6025236608355794	-0.6485115316042481	-0.5679979711765172	-0.7700235137086022	-0.060282074543962526	-0.056414449934284884	-0.5099311162421104
-0.14834151430061365	0.15607931818860696	0.4075357518899382	-0.6715977047442014	-0.015171338752557504	0.3526135874680153	-0.6065888693890712	-0.15644113628360612	-0.859301261033959	-0.5577923732408655	-0.07112152616389177	0.6562475657460026	-0.6390292433892031	0.4067732886251977	0.7167959291352716	0.865443585263766	-0.1467470405738589	-0.2084783012412513	-0.49709487175107137	1.122643901566866	0.20333454815838997	0.23626561341032826	-0.1514320312111126	0.7863685822206941	0.27231329098923107	-0.6954143298061523	0.18075728354846868	0.8364509456563175	0.09155014673599024	0.623376272673004	0.7416919872668731	-0.2778836074371188	-0.08148164250272262	0.39203300403012664	0.776108455137468	0.394365138272329	0.8633973528089776	-0.6796470255379184	0.5726723931278501	-0.00417889504448356	0.017486815516527306	-0.24513715666901925	-0.32405835902696783	0.6117397206177809	-0.7062259381132742	-0.46787970427085035	-0.7542497961762905	-0.10415289903980965	-0.048536729295278816	-0.5204539755681659
-0.1469206560626689	0.1809724389154726	0.4363382009099199	-0.5448698824911641	0.010793393613270114	0.2443696344271474	-0.6230177956985219	-0.13357196140650887	-0.8885767021170905	-0.6129406500379793	-0.09372177791474735	0.544118676489062	-0.7261966284268419	0.45716133548629767	0.6800958864010906	0.8636668799037006	-0.17173825731650444	-0.19676205695710555	-0.5539625677043165	1.1913613416287931	0.13964262621371318	0.2465949869232107	-0.15463659422536505	0.8501628816957393	0.1535288400375487	-0.7275113803535774	0.27823487015426485	0.8048614066130746	0.044380274823245455	0.6333748422411587	0.7012771081098019	-0.23907091599530644	-0.024182961256853187	0.43825460175509223	0.6924139861116816	0.3200656484632781	0.8147333604908391	-0.700579116866319	0.5948986834178409	-0.03567846324542323	-0.0033781159234588577	-0.21210627709150445	-0.38949443322675836	0.6246931686987555	-0.7336921211259235	-0.39685890108030525	-0.7561946732570961	-0.18868523208252208	-0.08432706587194613	-0.5098176954309412
-0.14637613863289722	0.20469570008637406	0.435264835994525	-0.45040904828688755	0.01163852224544538	0.1481495342852872	-0.6456446859947867	-0.11473988926564278	-0.8610447462074718	-0.699463179347309	-0.08215295497201038	0.38566961533713207	-0.7998377149509536	0.5122055379120937	0.6544868671716462	0.8322771783536703	-0.1658446696891104	-0.21323915798559723	-0.6251702368665331	1.261699129822368	0.056592499912799056	0.28679911049321577	-0.20747885749809125	0.9146532495676352	0.04167554349481836	-0.8082244590145976	0.38379185558343487	0.7924957635506942	-0.022888708335421448	0.6093659728945766	0.63715165698311	-0.18921150638454112	0.04987786918616866	0.5055992571157333	0.588216759628828	0.29168436246061147	0.826297714026396	-0.7096125015542054	0.619676877943044	-0.10609681232862153	0.01299830759471762	-0.14283735344228493	-0.4678371465336914	0.6163611097180168	-0.7645568987456881	-0.26217381635889303	-0.6682332337410919	-0.27306396242706504	-0.10311523428376823	-0.471230630304563
-0.13598589219790955	0.1917625963586455	0.4592989404640413	-0.3550901113121664	0.039016713095131904	0.09820416337814739	-0.6817906854845335	-0.10773320196686728	-0.8411927705074514	-0.7366872846664335	-0.08900967987120507	0.30605040991638	-0.869561106800216	0.612359712204115	0.5795498244110272	0.8000754047260162	-0.18810090191028642	-0.259948475589596	-0.6466890977622612	1.2392538996477058	0.02884628533273994	0.29316362908791943	-0.20776391188386373	0.9654565071970632	-0.05342807827110809	-0.8610529051443523	0.43188271779617377	0.7555748716688784	-0.13145263749990957	0.5578043789950577	0.5585681582152218	-0.12900578881389313	0.14879573641480404	0.5087353342026046	0.4895882304342186	0.2149907701875673	0.8408895396307609	-0.715896396453506	0.6342619987295438	-0.14671430156012777	0.03535372592558563	-0.07266606924868199	-0.556826713796628	0.6303240753489632	-0.7419641782834334	-0.12569595141758114	-0.5849216801570486	-0.33735806921259026	-0.11016621663035304	-0.4282314588584395
-0.12323246938358785	0.17825038708789476	0.530616130474572	-0.2812877725334057	0.08001772620422945	0.039814261632001004	-0.6988580334153038	-0.1033427009539651	-0.8352573392110927	-0.775799178055796	-0.10212138965833088	0.2198054810303598	-0.9437140920746273	0.6587227302474671	0.47512947719735876	0.7773225222598535	-0.17401111247311152	-0.30475518662245615	-0.676365141220317	1.236061236625562	0.0006353267956293082	0.315562763613697	-0.22525567657213214	0.9829503718537234	-0.12235152216280443	-0.8870352569415925	0.4782077302675359	0.7241580236312958	-0.22224499807219883	0.5201956096783333	0.46596657295871946	-0.012786196045143462	0.2963037820375053	0.5205547996749379	0.3681356385966478	0.14533378770666827	0.834699440490074	-0.7143875301061113	0.5994472837593172	-0.20972585554254106	0.06947518841288086	0.0007329134544214688	-0.5840200321182698	0.6143482557446853	-0.7132885254880308	0.017700531990642244	-0.4651875791313957	-0.38175222279017357	-0.1584726982336085	-0.3803879136088358
-0.12495661677167488	0.16741802274827172	0.5830874161912856	-0.24158285841536103	0.09435121984808645	-0.02430088842547387	-0.7139597354910338	-0.11152231250115503	-0.8327834509424787	-0.8072454086226829	-0.11415406859094823	0.17449569205243878	-0.9834168478655456	0.6607448659155034	0.4024568448597717	0.6937499687677234	-0.18012234644586209	-0.3789829454995963	-0.6769231072108498	1.1493208241113555	-0.06646502063531515	0.29313064417289525	-0.2173048047797161	0.9463758734285724	-0.12104873282354463	-0.902307831195692	0.5482773761908291	0.7261400831597772	-0.2862013176613468	0.5158830477584726	0.326364276796824	0.06677916741921655	0.41106289886155595	0.480722328343438	0.24836539558738752	0.08201979762423703	0.8313213845345102	-0.6728784644785454	0.5789986860609361	-0.20775735233782572	0.08545509947212812	0.1569270214367075	-0.663204249178291	0.5635791735142259	-0.6338345703312038	0.10521662142432284	-0.3472066634637198	-0.3975173261489067	-0.16219969772545179	-0.3410925658480402
-0.13610170759496207	0.10138070870631229	0.603882003821564	-0.16979258846899672	0.11553153747613462	-0.056921019603616486	-0.7403381203354689	-0.09432847859892242	-0.8520391099100161	-0.8155081621259519	-0.12623200176648047	0.12004789332066586	-1.0696697007472482	0.6836542174856172	0.3342896291655405	0.59160217192769	-0.21408253575153496	-0.424002726615082	-0.6608945657280196	1.092203230909321	-0.11636999644741142	0.2912929511735624	-0.21479448712436197	0.9131888587681193	-0.1461425618534524	-0.9424273728023023	0.5702977407402956	0.6893175427083948	-0.3671572913611805	0.4670212502558531	0.1789181278444894	0.18262487090758597	0.5934256294804455	0.46900745176570685	0.1610217334050376	-0.0246041051182474	0.8373304578832037	-0.6220692953643108	0.6066461688211036	-0.24060835333037459	0.13866767794909812	0.29554299453050376	-0.7354900483415163	0.5257682250574977	-0.5610421190621209	0.17769284773621855	-0.23608087090337926	-0.42366358270900567	-0.1685766605315433	-0.22332288459720803
-0.15530012168542412	0.07114855019710535	0.5897708968265732	-0.15193372855976423	0.14411048382700675	-0.09250159966384745	-0.7530860854842586	-0.09527318993257482	-0.8241236640090758	-0.8021202439571222	-0.11243935704299038	0.1210306886210328	-1.1626287054637214	0.6635407179445555	0.2968832272171894	0.48852054881570706	-0.22374343243941772	-0.509123010549533	-0.6636159892150774	1.020157227918694	-0.14600591308923785	0.28936850281185145	-0.20906435757766717	0.8716757752152289	-0.10422608194116807	-0.9626493413834257	0.603059655963074	0.6623795953024642	-0.49524473301823535	0.48631648077391515	0.09609848227895727	0.28195419225504015	0.7369914408899974	0.43167515704189585	0.08164694373641378	-0.09653405172524923	0.7979184398662498	-0.6029441857949716	0.5998870017535847	-0.24251295183204297	0.2086557330989626	0.46762008854356996	-0.779612423013732	0.4825555701132502	-0.5313377879855689	0.27101025864027994	-0.16129491763375312	-0.46451191330326136	-0.20519381237096018	-0.09754131901249055
-0.1621813810837675	0.0231315933350967	0.5433634512011213	-0.16240966760482706	0.19564419907830458	-0.10424993634052479	-0.8033190824012986	-0.09319949441253841	-0.8355302633071165	-0.8022339365662056	-0.14958531240334705	0.09511898893402684	-1.2144375884933878	0.6782321060126107	0.19979667517220104	0.37200750948604916	-0.24730531322867963	-0.5736567635841324	-0.6732905590523973	0.9360925442834004	-0.24440367695767495	0.2452152688071302	-0.2050207231859384	0.8065040181472026	-0.047544877323659106	-0.9695506206192459	0.643474229781168	0.5939477671540786	-0.5730159251382564	0.5007548650362087	0.023961585382333728	0.3783812937400551	0.9064227886401648	0.39987645155370394	0.0005917042991889331	-0.12211948297636968	0.7504700234545265	-0.5483935615767966	0.5935530094781878	-0.23442387318547855	0.28340726502134167	0.6139873544368362	-0.8428646004304436	0.4080002664753578	-0.41317589082602496	0.36748560229131966	-0.08162438667926977	-0.4940597682966025	-0.23783923756084255	-0.03673161324923989
-0.1630060762299327	0.026613305948841294	0.4843945925352887	-0.16362581471433707	0.22250656784987738	-0.1392086646648322	-0.8571619560493998	-0.07173001706695556	-0.8462050805881857	-0.7900271128399344	-0.18799909366287423	0.08690938663918649	-1.290201385596189	0.7157880624999724	0.13216634987915246	0.2793873917482834	-0.23261227238331114	-0.626308171760914	-0.6655985404561793	0.8861231816587626	-0.2678788676772879	0.20430782745988368	-0.1722739512074414	0.7237371141702933	0.04114497403634796	-0.9481523244650113	0.6280757338341172	0.534962347040684	-0.6394096314030642	0.5215231136952064	-0.014727973966783447	0.41986527342995333	1.0816558853695954	0.45116584141328725	-0.08384685084893254	-0.16579899390976272	0.6467030087355427	-0.5052056916243263	0.6222758337146076	-0.2603922259850043	0.3536580772905381	0.7860346081493594	-0.8981809204568902	0.33452196433268644	-0.29489652798188254	0.42023686927948123	-0.03929188740171068	-0.5189225177065449	-0.22427099089439545	0.029344557178688623
-0.16165359349151828	0.024129331108463565	0.4305255046669297	-0.2156311150337311	0.2543120187205504	-0.16558768144040828	-0.8555387434930948	-0.052383051273286296	-0.8472280830245049	-0.7676100384720759	-0.18751543894171824	0.12163560797753992	-1.334824211712679	0.754725340882711	0.07759493113995056	0.2007275678733099	-0.26191160154131193	-0.6649312141504586	-0.6169170380000735	0.8450276287267139	-0.345962779409029	0.17026123362627052	-0.09767121159751738	0.6042051615208012	0.13909599075789555	-0.8886840052267955	0.6159721774678373	0.4647026712720292	-0.6892932376871217	0.5105805284556266	-0.08182836043822198	0.4994347061738612	1.2203680889498778	0.50497866845072	-0.10041791865971306	-0.22221092703733197	0.5911461112607445	-0.4761066706772244	0.6234709427379371	-0.27649374430457774	0.32110192928300546	1.0058773163871946	-0.9156735840802815	0.2807064839415991	-0.2300983039961876	0.4877439947155181	0.008974145752547059	-0.5623722998916434	-0.25705824353480106	0.05386358136830342
-0.1487962337824054	0.020483352104482377	0.4010938239731049	-0.30244996464308505	0.256198106213795	-0.19233515836085052	-0.8769467286864575	-0.01066753312406552	-0.826764567294559	-0.7613242276749436	-0.18844244382393394	0.11938966246605753	-1.3813743088034631	0.7317501067056305	0.040762154576799645	0.12088420839338374	-0.28279565961903463	-0.7862648832576133	-0.5903653568367148	0.8306010959665928	-0.43154124131376126	0.1538560150677724	-0.03229193613545658	0.5204813497395218	0.2088031814379656	-0.9102862296550823	0.5329807628089971	0.3959833121290133	-0.7036296536872457	0.48893502377551606	-0.16479385335372154	0.5711700975744909	1.3420189181903155	0.549876923810062	-0.1311395254971875	-0.23829220763278366	0.5009561947654863	-0.43175765948560035	0.6758033724330839	-0.31635309440773673	0.342535189783595	1.203202398582434	-0.9355178673038574	0.2655879467205149	-0.194102432882273	0.5779857914079976	0.04132164301910039	-0.5826254459298739	-0.325504973573082	0.036683361609661645
-0.1494332830232748	0.01912040193631522	0.38696669375134485	-0.39855016966644097	0.22319672695522264	-0.18387780153453331	-0.913209234218073	0.033517109807125064	-0.8276883740313418	-0.7736611026590872	-0.22760079879892436	0.1489602718538618	-1.4066889539320813	0.7063642190418155	-0.03853934867561005	0.059808591142558265	-0.35973551698574696	-0.8633139844417961	-0.5403058349771068	0.7692996667770868	-0.5355895943615122	0.1335353893408967	0.043804941324578475	0.41050636944916646	0.24131461696238143	-0.8745531143602518	0.45700386630808315	0.2984995764146898	-0.706167898897647	0.46275978167043874	-0.20933002452033728	0.5604834137579331	1.4107617388192615	0.565672357028481	-0.17320751434323595	-0.26243662197273226	0.34267109211652597	-0.38944081692458055	0.7087719562133714	-0.31855508979623715	0.34735193920974805	1.328050581113343	-0.9297027165860584	0.2059017917839312	-0.1591309700362294	0.5780975947378251	0.027726878690710815	-0.6411185388555622	-0.36437720208053137	0.005074249938039993
-0.13268227077927114	0.008781327729426053	0.35106326266393895	-0.4902344489699136	0.21211680435583005	-0.19291126486271887	-0.9503660023413285	0.08177112200157836	-0.8205394599713463	-0.7470717549176217	-0.21162322265968586	0.1589985813378473	-1.4652095529133695	0.6282351612086976	-0.0949656042904491	-0.0076823973188711705	-0.4031374113066436	-0.942680920867398	-0.4956977718887128	0.7022846694842382	-0.6377228787906971	0.14291024428677196	0.14297028939291162	0.3378067220650156	0.2790074389098568	-0.8405018168004705	0.4835121718938481	0.21677024303328984	-0.695125647919778	0.4078947095951331	-0.2964764455853561	0.5798329252078184	1.4813276163360962	0.6280768689085883	-0.21658376451415712	-0.2631870537167899	0.22974400849844567	-0.3549426454364235	0.6864489964032402	-0.32804063371522946	0.35299416889351487	1.4780400199185941	-0.9591634878527591	0.15496806228566784	-0.15405403486461247	0.6186716661692093	-0.02090838697467215	-0.6364649008158001	-0.4301624809831198	-0.07132643126610257
-0.12635692528678272	-0.02284296151331704	0.2729623916744079	-0.5425964059153549	0.15026716420575942	-0.23186887462924752	-0.976007565191243	0.1299288666527232	-0.7577005720450102	-0.7411572854479977	-0.21186363582517337	0.15096631562388732	-1.5323684433059677	0.5980549695424415	-0.10437441664522396	-0.06781397021988127	-0.46723797032974934	-1.0105649126085832	-0.42238606819587565	0.6509497559795527	-0.7291548042820746	0.1303607430863472	0.2362467050357659	0.30350098977170703	0.3062515752323799	-0.8385995360664438	0.5078325609392527	0.14431455615031524	-0.7073838455068654	0.37445337252367566	-0.38025523030394986	0.5512969376680956	1.5169355712932149	0.6600379800323185	-0.2233508684292746	-0.2982808204508842	0.08986816403758094	-0.29042077702847313	0.6862402586783356	-0.3070267955416684	0.35435311330887326	1.571034779710001	-0.9771238706254284	0.13346711305276188	-0.08597293565967547	0.6371845010124358	-0.09529554040289344	-0.6244327571226226	-0.4734322167516948	-0.1361257443935719
-0.12159007372149078	-0.07537003805135803	0.22771126905067876	-0.5751957260661241	0.11306341304851245	-0.24915906138371474	-0.9721069743976003	0.20427770494460482	-0.698896173123097	-0.7542900086957206	-0.19376830253701396	0.1508607039569165	-1.5707316379649865	0.6248419632268266	-0.1659289047281554	-0.17049981131842334	-0.5128922174450197	-1.073722739785542	-0.3432241281801479	0.6596131197831245	-0.7365683788332551	0.15335220640834502	0.32546826801751594	0.27907748333864557	0.24281911059889483	-0.8431473727881889	0.5845671869424655	0.022794208880788962	-0.730310730606507	0.33110986658844666	-0.41981579809074915	0.553676109777196	1.5403414639227622	0.7032967835509903	-0.22502167751676977	-0.2364955513298633	-0.012114558904487205	-0.2369345132281791	0.6816035436415107	-0.2875527373544039	0.3513142772294651	1.644323572242681	-0.9638826812740229	0.0917986431106395	-0.01698606806509314	0.654370274672333	-0.17935893185607982	-0.6322631352411364	-0.5411477286745309	-0.2284099348182846
-0.09025927159854921	-0.04674671457742528	0.20269406825735037	-0.6277472604283012	0.1134646834474293	-0.26872069978417074	-0.987658169378107	0.26042452902211244	-0.6732717862099427	-0.7652044991676699	-0.1829977927232032	0.13408477465189078	-1.5821192986153385	0.6122773028504095	-0.2249117286857934	-0.23046415643319013	-0.5646198150637183	-1.1418964400649982	-0.29195389429677093	0.6013132898429656	-0.7756853121267281	0.13520976257675738	0.41114295751401253	0.2514737289157808	0.16098362288220233	-0.8154430474953717	0.6788943751585588	-0.03550836234500253	-0.7701666085484733	0.3004152575828326	-0.4395402497954891	0.5442042996809523	1.5822818768969478	0.7428850188958145	-0.31511125282855645	-0.15762061782347403	-0.07470189199058572	-0.23395793143377377	0.6244752791684235	-0.2787840086892077	0.33208536783304654	1.7251003359425678	-0.9624231956585397	0.01265891749749018	0.03715528699660157	0.6769807923642986	-0.2298669946154957	-0.581787293228907	-0.6181507690055332	-0.3432352706355669
-0.0487686961111362	-0.07920714381945247	0.19903263587391887	-0.6409444831308065	0.08208793042669778	-0.27323632915346713	-1.023919100503751	0.3384854888507068	-0.6884586013196146	-0.7639187093728635	-0.17083974539576002	0.12493939664220421	-1.591443367428544	0.6431851046586661	-0.28775380665775535	-0.2864517640398344	-0.5903739950863326	-1.2009342293942613	-0.22268616656515391	0.5168699676037801	-0.8003417601250817	0.0937427477721208	0.4813978292436893	0.23199752708954913	0.06186090015103067	-0.8300014791063589	0.7355891380378927	-0.08541822592866352	-0.8087530037958182	0.20026588253980906	-0.4876887197440463	0.5032389206031712	1.634351615071924	0.8242299938905904	-0.4189875654798224	-0.13954895533900033	-0.1202682954625656	-0.22405245247924185	0.5723370439960372	-0.26572988130809044	0.25298744303718	1.759962767519308	-0.9576051837466333	-0.07697569314660237	0.11886997213980846	0.6747173189804652	-0.26516927541571766	-0.5519179930754152	-0.6471621459958519	-0.45798523768043486
-0.019637715138596672	-0.09345517054330929	0.19256762656513576	-0.6303273352983936	0.060995659640218025	-0.2719595568377242	-1.0517412156237753	0.4089814972590891	-0.6532671914373722	-0.7393545623514626	-0.13629166641775298	0.13077267141618093	-1.589282403546504	0.7006338868370255	-0.3154803896465818	-0.34126245936904437	-0.6316061580726042	-1.2926721301541964	-0.14452325764999335	0.4775023251074149	-0.806837223982139	0.07721289155761558	0.5687843929307885	0.21781584460684883	-0.03681908152327477	-0.8203129176691926	0.8127517994248945	-0.11808242088070202	-0.8308769958372644	0.16379296917960193	-0.5730684070150174	0.4433936830679167	1.6821591877067554	0.9290693998132502	-0.5011164460469655	-0.11827052707261484	-0.13103646316184625	-0.20489876589574796	0.4837073481943511	-0.24992446811361452	0.16582584155484664	1.8261128810146403	-0.9284928005688495	-0.1408694506348168	0.16319633566949268	0.6651916196474451	-0.3083439049301909	-0.5559801419779486	-0.7194830812781653	-0.5363567865475248
0.015059562120483224	-0.12539129985776254	0.16248806457402326	-0.6123901666716579	0.0817664181106036	-0.2485561061300178	-1.0351831880246871	0.4746052913819397	-0.6489646085032461	-0.7182641744003828	-0.0827403409031002	0.1312128813596509	-1.5457890931507838	0.7532320378985922	-0.3216729752277806	-0.3992186151750122	-0.6621942672506587	-1.3575048186936076	-0.05945718031317552	0.3970005423053543	-0.8266225578130397	0.08302917479661323	0.6590441362459266	0.24639398811983337	-0.1258501791042274	-0.795762000629594	0.9216869857400238	-0.1305884126098268	-0.8416675024385658	0.10031103892816155	-0.6342759733018284	0.4061443894509488	1.6794586644962854	1.0051013426333448	-0.5540546890128322	-0.10447015113575644	-0.11329405156769476	-0.1707653133135824	0.4127792958505957	-0.23807226252089175	0.14221835194761207	1.8050530677736585	-0.8918121745538755	-0.23605226046719174	0.2289080975740101	0.6572547204068119	-0.26439871214075816	-0.5338753191686079	-0.7762194494104973	-0.5893569345273048
0.05841077725027858	-0.1594589962240892	0.11108943015792175	-0.5611018753789241	0.07204295862994319	-0.197842829426415	-1.0112734717430902	0.5739503227758604	-0.5934957033910718	-0.6238214416934226	-0.03865987991353913	0.12655939437292876	-1.4807118779750983	0.8068215616472557	-0.33334929751986353	-0.44134806476315874	-0.6301649108587741	-1.3657263797521908	0.02578273186370581	0.336589034420538	-0.8244148353641567	0.09808017522957828	0.7346554794978898	0.27208690679477404	-0.20333239334132616	-0.7438602864633941	1.0284611458460344	-0.14397220065153188	-0.8319204679877042	0.053940666210177714	-0.6356662561535015	0.326785580678696	1.6965728432730756	1.0864260692181253	-0.5966287000368379	-0.0336350599727331	-0.11696428806626187	-0.0924639820863143	0.42660047078324215	-0.21857357752122414	0.1865986522830023	1.7812104140401899	-0.8423746837503586	-0.303748111683318	0.3514744688501202	0.631291984480033	-0.212530090466139	-0.5042334695546944	-0.7960164967745227	-0.6121763009858456
0.11734265229248464	-0.12141217144654708	0.11406851438574775	-0.4796329830136236	0.08048214026394192	-0.12848951150759205	-0.9221693360407575	0.6740670029998617	-0.5371699756267727	-0.48693055096984905	0.06441160800858754	0.17152439232044597	-1.3836361223034295	0.9086954151200626	-0.30510533241531335	-0.4823840272425988	-0.5876653423300917	-1.335325953148491	0.14224251428467893	0.2485870720372932	-0.699960045149754	0.12142755570830185	0.8142738682655967	0.3464941583399251	-0.22815961080371522	-0.6677981897129258	1.1827069569265496	-0.12016801977961367	-0.805890189891706	0.03948617351512738	-0.567910774923414	0.26096488710117594	1.6577542481683256	1.1772077236528462	-0.5980817078744569	0.08079115183269454	-0.07802269137212084	-0.004155910207421687	0.34984230534428956	-0.16747981729180755	0.23846282613424186	1.7446987352578482	-0.7679208117864109	-0.3531371776406215	0.4751779227170941	0.6478176227174355	-0.14756409912392696	-0.44311782420497214	-0.7852185151585085	-0.564154876242031
0.19587160289780314	-0.0477036470717291	0.1538094862139856	-0.3611706958650357	0.16745727411158298	-0.065667054052135	-0.8297493856442422	0.7615644041128805	-0.46232343605823534	-0.32841139992301716	0.2028618023954783	0.1858799218214217	-1.2494275373114367	1.017401329752889	-0.23411641076121453	-0.4509631502201662	-0.5051203074315898	-1.2888985284778798	0.2512808545269981	0.17306354277762312	-0.5900154671953575	0.17196622195838426	0.9279557795099604	0.4242054236848859	-0.19585831329239192	-0.5634632880794227	1.3581942186538385	-0.03925418041024033	-0.7421969449346475	0.0200786837520818	-0.5031124801868893	0.2579066297455906	1.6831313434671926	1.279167671800431	-0.5544600337669827	0.1865326057154674	-0.001986370622783046	0.12053855746479876	0.27847367952378776	-0.11333883280286783	0.3318068665956168	1.7272070780675297	-0.6639052906682402	-0.3668297688299801	0.6322348026827175	0.6856542060620575	-0.08982611442678734	-0.37176989867996746	-0.7759257720106241	-0.46919270465505514
0.2866481500961256	0.056123623585099	0.19077083282458357	-0.22038577215399346	0.24175975940275576	0.020227614524672966	-0.7018512964093535	0.8135684064160245	-0.3860833186503121	-0.1668241842958287	0.3518815494737354	0.22027161712107812	-1.101213861550881	1.1507236866455375	-0.13939195406257937	-0.4064444677862122	-0.4206369577871113	-1.2347121051502832	0.3380933975569794	0.17416969807737762	-0.4536380083063061	0.2083782652100107	0.9799301747820452	0.5021001705733545	-0.17842017530142334	-0.5008785668771023	1.4525404266394177	0.04903758359513852	-0.6678047314569293	0.0737892540716177	-0.39029160525466694	0.24351601017429986	1.698442185531621	1.383503042922223	-0.46526847745087957	0.28792582897161273	0.06758298800987868	0.2377211568881264	0.24219523403178825	-0.0460510349449477	0.4355885525180769	1.708773718474833	-0.5379937653795779	-0.37510814173520457	0.8190081201646567	0.6852166792012941	-0.012004610416487382	-0.3281617293172544	-0.7060370124996475	-0.38731946931198913
0.3960267761409235	0.19943781357510662	0.2598161529274857	-0.07558172955373703	0.3315332903928291	0.16963572192367113	-0.5809203078383596	0.8683222929715615	-0.2974833335568733	0.012593852180035014	0.5328582165743333	0.27070046572158096	-0.9453267817924541	1.2460496678196145	-0.09035211361110493	-0.3887910082965884	-0.31411722244568546	-1.165884246330116	0.4282598774527484	0.18116655360357842	-0.3378930507840077	0.2799242047702904	1.0806202419786657	0.5795107747344449	-0.2046462120238139	-0.3318680099695573	1.5734036349625278	0.14803570407188787	-0.5246217885506537	0.1202025217391188	-0.25177729175812413	0.27138651548774156	1.7438719287373186	1.5025360822246885	-0.3573553635613969	0.4233651935497803	0.16977270288695417	0.34130757503012094	0.24291383931424765	0.03140754059486355	0.5264673558554612	1.6999636444734076	-0.39971784099646446	-0.3336439480581323	0.9276991273510555	0.7447460210149858	0.10477061142737536	-0.2665038564964745	-0.6588766190794428	-0.24537341604661594
0.4858378076880058	0.3246629829706942	0.37176303737427047	0.07828091535536699	0.4471051585776083	0.3355579375521111	-0.42724387923480867	0.9243386739019595	-0.24677328480621066	0.24633326029470787	0.6545740976145435	0.337079276595548	-0.7752144530719591	1.2691577117381607	-0.013604480976105181	-0.32043053959445855	-0.1952942520917723	-1.079719403009117	0.48173296436344487	0.18194851065242448	-0.18675638685376258	0.3266947851170544	1.1746304121313074	0.6950107725282687	-0.12550398211793704	-0.13909980913480213	1.657383162874353	0.32156759487062	-0.37114716338207565	0.16339724572979794	-0.11716448252185944	0.3021710028192681	1.7661377996494712	1.59314604353003	-0.262970142447137	0.48814834173378496	0.22975957180182932	0.47043605221866197	0.2583313445529304	0.07522097336417495	0.6640991415633745	1.646359306287033	-0.22409280060299785	-0.2113096821895403	1.0190220994857637	0.7547168556601621	0.24507776859687286	-0.21555929992073614	-0.5592155346735337	-0.06935139442325505
0.5788408381097422	0.4266234418056517	0.4734340160875061	0.2232007205441635	0.5450018502805158	0.4682724988758621	-0.28227212870120505	0.9728971994892591	-0.1471334148365616	0.4741987683887533	0.767419229230766	0.38865793429534845	-0.5846344787838713	1.314758921034369	0.08249301749821167	-0.26603778791459315	-0.056310192033479846	-0.9924351829577415	0.5500526106245825	0.2418268053457541	-0.033448831321973974	0.41397861708118133	1.3023426849179045	0.7974742178749298	-0.03569336704563899	0.017287193924917454	1.727859922435	0.4727561566019885	-0.18165202294611893	0.277467411103601	0.013238912754345366	0.25279182632774033	1.769363107696254	1.6564566299218566	-0.03504299716565813	0.5538114030558716	0.2638554111191715	0.6321400393829981	0.29915240200905147	0.15123423420316692	0.8166177056065095	1.5857470622784349	-0.07065584872101692	0.023724437158792622	1.1315921502300172	0.7996610579492074	0.4068152549296407	-0.11928336363061387	-0.4336344999074619	0.11586561743461736
0.6818578375844914	0.5947830025064664	0.5512528253165419	0.3567243819623459	0.6855941818539126	0.6151696574637252	-0.1081406319903884	1.051616822099542	-0.014706801375421153	0.6874187053950782	0.9296137591972116	0.44756316661838635	-0.39230344214701607	1.3622578434263717	0.14183006140916185	-0.18896894662289715	0.06522169118127011	-0.8389319226441609	0.6042756054749037	0.27367577847773	0.07913098553624084	0.5031749668506426	1.4588800709824725	0.9095315452203729	0.01817540480500997	0.2253136389188397	1.7853684597373864	0.6246687024128604	0.041987123039488525	0.41688503159680845	0.14369892905703957	0.26706970747802783	1.7588763746861358	1.6785759260635096	0.1665447351369337	0.634482026453791	0.33481866835018026	0.8156652821455029	0.267755339542905	0.17068999937749585	1.0234002642649442	1.5739656382371885	0.0826015367768159	0.30031719181713157	1.1953548860621956	0.8614681083138551	0.5389163407415034	-0.07944622880869825	-0.35461813708719964	0.2788007708596532
0.7852799671510574	0.7410581606979357	0.6562919922355007	0.45441679713284155	0.8228365410924561	0.7609185398149828	0.09851125129143204	1.1564422871191014	0.08647416743502098	0.9244020335645884	1.0767334644608226	0.5273927285194517	-0.24414436428306177	1.3532346729924973	0.22604300332554642	-0.08422879556857668	0.2205060472317757	-0.7017951459921019	0.6496322734833777	0.23160710021656733	0.22251617341674246	0.5747329776752885	1.6134142603392791	1.023740044247125	0.07615959778752038	0.4043997800582543	1.8306155856437845	0.7976629909703374	0.22859016508976787	0.5322621617745975	0.2746980108384028	0.31748681185085453	1.758573238103669	1.6663490659289208	0.38887029032564113	0.6843350230009674	0.3601671939565957	0.9718969616125467	0.300438192175167	0.24583752983666204	1.2519555203813684	1.5522684429393006	0.22483691621018947	0.6098638254558895	1.2625678649523628	0.8822125919431526	0.7098004610303523	0.02157175182104918	-0.18284922899446565	0.4732531228192195
0.8844094254942535	0.8766414409568977	0.8059549996705047	0.5289634318341329	0.9434491998253816	0.8708428412792644	0.2534250842680458	1.2124940955069192	0.21402018543243057	1.1541556569018467	1.23738341054877	0.5869251294421064	-0.09526318228932017	1.3210291811266441	0.2626048809059714	0.029733148293926242	0.3826696343239381	-0.5824511629528177	0.7040134356206161	0.290599155483775	0.35425664120259626	0.6125514269052033	1.7209707666220102	1.12061158606673	0.10261418240418245	0.5448050266382366	1.8280768992689171	0.9511690415469551	0.40420004807418525	0.5980976916759941	0.4104945150634358	0.38133097884179457	1.7691039748112423	1.6667958696866616	0.6048542581837826	0.766912305143307	0.37507405358630336	1.1137453345203656	0.34489847209746055	0.3065061030548004	1.3904556503435919	1.603662231949535	0.34164875625398167	0.9484231719891951	1.304208665807614	0.9386663768131761	0.810317242394085	0.10736729299209044	-0.08047811555464225	0.6719127986290945
0.9566451925127184	1.0301559212762736	0.9530331913666868	0.5864443313523723	1.023861673876582	0.9400315235966932	0.3886824303549461	1.2272822423093304	0.3470404444574031	1.3396977416762934	1.4013925649463599	0.6111587449815536	0.04139474780595792	1.3094790277878627	0.30438583111711476	0.10264825555718404	0.533107476746663	-0.5059526301576014	0.7473939372661692	0.2841990456519602	0.45818765215752333	0.6371836342535608	1.8325216664501531	1.2263180850491893	0.1341794993053257	0.6737821012455578	1.7979532072146562	1.077691691466924	0.5567219520007397	0.7219859564259102	0.5185073620656019	0.44622543657285013	1.7553805253883337	1.6092493864541582	0.8250361475038706	0.8624267326502263	0.38663979962795303	1.2383941475547717	0.35753822572644395	0.36914887989717415	1.5328451757690114	1.6127605649448664	0.45551386797841353	1.253010601009985	1.2935666254268317	0.9803139761927536	0.9148068109860414	0.2281887963265885	0.009983860107323111	0.8182475203642545
1.0418665171151962	1.1604884339732948	1.0494913980137681	0.6313080146878077	1.1306225103244045	1.0405591555973348	0.515556880187511	1.2481406273107507	0.4575189555058067	1.4819213883185578	1.5238491320797283	0.5916861279499996	0.1543265881336032	1.252532856783731	0.3167277812748784	0.16368630766686176	0.6419343138397628	-0.40882765300307355	0.7576871323213527	0.32112868964721064	0.4874712232621521	0.6681264320082064	1.9256172104875837	1.309525661340728	0.13959067753354631	0.8502379298388976	1.7524180676560248	1.2061638156366694	0.6338837555809831	0.7692895802301847	0.5961347893831022	0.5102863605210491	1.7804039613409899	1.5427592976664222	1.0555729097634254	0.8612955880152221	0.38274078256964056	1.3430146802028662	0.37553843256958697	0.4168779758385009	1.638513533209568	1.5955529400769892	0.5717275875368423	1.5204626358439057	1.2397498096890187	0.9703550859981516	1.014347442929862	0.31602818510838115	0.0989606865567516	0.9214629126091733
1.1356873178605837	1.2438111825599785	1.1186080795949382	0.6433584831219215	1.1877749411548462	1.1035750657895806	0.6016382768672013	1.2598279326986546	0.5743335731481645	1.6053108318507068	1.6447269625231473	0.6100603908688387	0.2373707261096218	1.211773845011646	0.29659477866983336	0.19524373128130648	0.7567558809972316	-0.32429482938902443	0.7410520809826389	0.3368281233954503	0.5348667868057069	0.6687359568018869	2.0121235538173248	1.4143958014336249	0.13311985308145244	0.9581563787839794	1.6997215320338626	1.2579337359544696	0.6987936422035862	0.8707347422088795	0.6192593950826074	0.5961085125758588	1.7562231147062657	1.4636382172553546	1.2747423912711962	0.8555998784606427	0.4171446933818629	1.4264050746957264	0.3875699381559164	0.43826038280343455	1.7100183591580405	1.6061399067622564	0.6490838008984472	1.785123822224471	1.1736477258317504	0.9533682774327522	1.0888583977968112	0.38886715498270724	0.142021226595272	1.0229555125864136
1.1860706738130609	1.280926327712406	1.1577811170521097	0.6272326251142506	1.221214731537188	1.1637462680533726	0.681675920263346	1.3276320802698893	0.6701619454786205	1.661223957271946	1.7156845547678212	0.5429986293643145	0.3146229940215483	1.1429783215599363	0.27747680241712863	0.22931599730563543	0.847961710413899	-0.28074999708624515	0.713834384580063	0.32185734788620923	0.5623952959595282	0.6757415854310835	2.1384804236505817	1.5059636227428794	0.10074193065927758	1.0711424059708927	1.6552551223797423	1.3220811250166045	0.7279324131670515	0.9009763063488467	0.6622156730777273	0.6317136428577157	1.6950547157108844	1.3740657777844671	1.4632260754836615	0.8712687762432447	0.432536800428659	1.5351043397996271	0.38297599724304804	0.4367010180424691	1.7676298655407787	1.5572330912419654	0.71307846007989	2.008538749488921	1.1151852483839666	0.9323484169498035	1.1364659892498397	0.4503569823512876	0.14784962187412298	1.1378835613343938
1.222915549850643	1.2617993183775167	1.1969438549144797	0.6167857345696665	1.2890147852343845	1.1949492417999008	0.7598259689804726	1.375261855657179	0.7298645347087525	1.7366883917109344	1.8248455667522208	0.5116727063945065	0.4189758981543923	1.0763031116270896	0.3001112924133504	0.247544823549267	0.9418571559904704	-0.2559803723420221	0.6703815262015602	0.27541173598862556	0.6425246596378085	0.6515501791855688	2.1610342025120097	1.562969545314859	0.09140455502384978	1.1125699230557167	1.5871353651101952	1.3896732435418042	0.7095234695502607	0.9150192554984397	0.6679960049877467	0.6940335546175597	1.6081248409705355	1.2403820934683414	1.6232185848572283	0.8265289825684103	0.44577789512353705	1.6064981037501351	0.3646267535484258	0.3978640765164851	1.858635375835894	1.545529437955673	0.7299006801298326	2.1920210067384227	1.0467343122081965	0.878563701371917	1.1371106904363901	0.47971155005878724	0.13585140441147942	1.1391464478380144
1.2857265736043257	1.3013944552429468	1.1337455412119073	0.587012459623858	1.3459341270165646	1.2018998403747143	0.8061329484474344	1.4191649880057746	0.8150689049989299	1.8127875171849577	1.9694735323892645	0.4262465135360367	0.4353854246481069	1.0159963164256247	0.32731591576305313	0.2596549083942302	0.9502794957956378	-0.2507295758150915	0.6457222316125905	0.22453854452671207	0.6525238361008336	0.6583686810000303	2.205475867059498	1.5769218970319592	0.030909022051880147	1.1531267687681541	1.5285535693867525	1.4122509703210622	0.684953647154926	0.8520144366494143	0.670148866134887	0.7316127699182676	1.5787051096888256	1.1249209740943344	1.7700308475056459	0.7853635811149443	0.47838825808893554	1.6690688098369388	0.30808449457353493	0.3555059675179413	1.9571561823167116	1.5188591410121903	0.7060715046415611	2.285799663995168	0.9572423468130689	0.8357563449283569	1.1345814780891539	0.5493700793426814	0.11936310939855306	1.1506549836462256
1.3186988857523367	1.3627605111218437	1.1152732179352505	0.558958223166758	1.4054353101249641	1.2360467285813832	0.9183089251895827	1.4635550914121989	0.8885538577154612	1.8325845903627864	2.1135735068748502	0.39991222270554316	0.4532280659434256	0.9659851892589911	0.34875479682632016	0.2805618865561078	0.9378449661034484	-0.23257341196742617	0.6199179454814622	0.17610214571048782	0.6494798492852483	0.6101886361276255	2.217740868400034	1.5982973190747944	-0.00713151445317117	1.1571498248155485	1.46857880197421	1.4339030965068118	0.5979418068008959	0.7394741494930288	0.6710840684422295	0.8248263032116123	1.5317596835707952	1.0412004924542353	1.8793976052814543	0.7327781228569817	0.49677343411284747	1.694429195278829	0.2253456511230619	0.29697656839832287	2.0537095887196886	1.5239684260123838	0.6669863496203752	2.285770752273907	0.9317200893872405	0.8114178742948136	1.0934084148977516	0.5439796740963725	0.07311059061771116	1.1218651236285744
1.3446559954775865	1.3524479330266845	1.1003608760332306	0.5377817800353106	1.4191719164492267	1.2427471062373863	0.9910403487476674	1.4868007612652403	0.9019215202989612	1.8492183916243086	2.208359932855773	0.35028066272908676	0.4630571131365978	0.8926826455625239	0.3652137916186736	0.24943188774505248	0.8927963266380015	-0.3134011835891492	0.6025345521342648	0.15116626134775812	0.6431438213000475	0.6103350464935945	2.2000406768490492	1.6760835380778818	-0.04799608526732052	1.1560981533210022	1.4584240564747404	1.4612017468042624	0.5215953126645546	0.6409346306516084	0.6914414135031266	0.9079116903726538	1.4703492642394127	0.9835996229965384	1.9842572310599258	0.7793211071943226	0.489421001945744	1.7499752902594294	0.23167451050358484	0.2873933631253071	2.140708503713603	1.4845798210307466	0.6789959707976445	2.2378879570856416	0.8633502718943694	0.7147681253031284	1.0446129999853657	0.6119986513872546	0.04385926825132504	1.0839602929535626
1.3903021530823745	1.3833840835637006	1.079443134676539	0.46900377487655226	1.4212140658435615	1.2720681478248796	1.0510999218136408	1.5153718164139263	0.9299396367825494	1.8345854984894008	2.299817767850775	0.27659095283498275	0.5097341416430476	0.8175214618372237	0.3634131316696598	0.23119850515535317	0.856865401313536	-0.3282554539374031	0.6138717287554867	0.16667179354343026	0.6113176833921166	0.619067606495592	2.217586080803458	1.7227115874291439	-0.08984655497501867	1.1363395979637272	1.3839033316398217	1.456875851218649	0.44857252763138555	0.5292186127682548	0.7055933131823623	0.9699145277456166	1.4088280207811072	0.9173136917310662	2.120346939184553	0.7941834504429364	0.48437767252809083	1.8127052655717915	0.16262766413141166	0.23567702374403762	2.1975578013596646	1.4104972595969598	0.669704834902043	2.129448066281693	0.7845194477415427	0.6484824786522472	1.0108212523551487	0.6674432981119456	-0.023639572198355052	1.0157871243029202
1.4245647460195532	1.3642500265481652	1.0095986395855674	0.4132478385906825	1.4052735206399134	1.3363382332895402	1.1207367638430075	1.537218539847625	0.9325895306386245	1.7988829110941311	2.3701263859681427	0.2330639855941822	0.516498556736395	0.7518230708411862	0.4124063287361537	0.1773191287597245	0.7711816689608002	-0.35540102256594913	0.6199598217768526	0.09430414871539873	0.6920355666672864	0.6202949504486532	2.2638805988584685	1.8052112351391656	-0.15512592044946116	1.133933401803469	1.357150667301313	1.4479283788147324	0.4194119838191723	0.4678073273574978	0.7057811300355536	0.9787335285147432	1.3662324416448162	0.8405461961330133	2.173015406634824	0.7637809105837048	0.5046338033551311	1.88166807818483	0.07368400625988834	0.1900521076591748	2.2588074201962827	1.3476555309240588	0.6423813594415748	2.068104372456522	0.695344353643282	0.5670475053530855	0.9941958281226742	0.7432212720110858	-0.06503007741023559	0.9332881902791119
1.4725680977144924	1.356551425285696	0.9548790994607348	0.39951583587045847	1.4466346482095778	1.4146595854668411	1.176629621125214	1.532551504370264	0.9226620811314327	1.7334719541860626	2.4342820533734018	0.23587981512805306	0.5187703647812555	0.7071918020745531	0.4472356854580367	0.14871604173284916	0.6852685243548281	-0.33508376505338755	0.5788073764082355	0.06652202751645978	0.7619638595027463	0.6311239113812755	2.2833991615316	1.8637265588003475	-0.20687501838635583	1.150175745547996	1.313860766245464	1.5005463940967985	0.34330080393276635	0.33146838782424515	0.6955156327545773	0.9468825992787989	1.3375835899518533	0.8018551661616449	2.229930862161531	0.6862346420147081	0.5237012254521247	1.951531638284041	0.028115876527135743	0.14514655284881423	2.323394365888542	1.2749593177307572	0.6398474872873985	1.9693489113192082	0.6561294544754559	0.5026786894043365	0.9752729077519229	0.7652019663019509	-0.08531089290666469	0.9346209307669211
1.492983197525761	1.3201331294555234	0.9042146569463576	0.3850087702639544	1.4797623738369956	1.4052561447637368	1.1710696064379282	1.5578126585500534	0.9022335506192125	1.7153103369209028	2.506282968046534	0.24720054064502892	0.5370943021841926	0.6713271368308126	0.4761682880168904	0.17676650778854955	0.6648624773225623	-0.35080952087385076	0.5381229194510011	0.012920146005304509	0.8387244921961073	0.6190076945147777	2.2959476847074476	1.9326392263637124	-0.23977090530331235	1.0693382627661248	1.3344066458080301	1.4978619799667414	0.33412271076804706	0.25081204255114575	0.6706519411504923	0.9330235051265727	1.3006677473203818	0.732792859935617	2.2417813582019432	0.6711919610809088	0.5217877582571213	2.0220894293137954	-0.0041683212698573075	0.09163140608487458	2.3617891967348754	1.249635891916278	0.5895470847711243	1.8921087555798415	0.6663413102359738	0.43416425736307074	0.9617110967176048	0.8155117724651422	-0.14231444428986428	0.9692390947206043
1.4985277897228426	1.2962890045209217	0.8347166696519259	0.4328926348223997	1.5109297305214633	1.3945662472977483	1.178560708769186	1.5848408041132003	0.8673239766080503	1.6713087616152962	2.569144646943438	0.22632843899806837	0.5587332917209842	0.6528886725900673	0.5225348045796829	0.15327014108142406	0.6461782462111911	-0.35488205805497847	0.5682414126318894	0.04906296129578617	0.931897383881904	0.6094785051214164	2.3115084358146745	1.9747890189780797	-0.28714253154742464	1.0013401064807537	1.3776902069407169	1.501233984228657	0.34062860545752754	0.0812903947155501	0.6779589897973769	0.9111920141264334	1.3015600445187716	0.7132807557586107	2.244875280837858	0.6927357535025352	0.49223140688840566	2.0969246278223004	-0.05501563338125297	0.07365916675683547	2.419160566386597	1.202779012056461	0.5511842652408367	1.7830427764672003	0.6858580537963519	0.3936689374941719	0.9298787618713387	0.8390704112177723	-0.1286587439368089	0.9239314329233222
1.5332306619286409	1.2881707099166402	0.8231767093620848	0.4525688810890398	1.5514309824064383	1.3680420425504023	1.1761211667168145	1.6224740276105405	0.8490087423557153	1.6985510648231699	2.6193655430185516	0.28524249878054786	0.5626238613261842	0.6880016648723509	0.5493434506309601	0.12425412508194231	0.6376812410868431	-0.3206362779693601	0.577311038544467	0.09691075796127123	1.051744409678113	0.616244189600011	2.2942756721543396	2.01503915032258	-0.30940870234117346	0.9761473271669917	1.454441316744152	1.4999921700719603	0.3591271527210898	-0.022941545352433014	0.6805195573947025	0.9176589713167796	1.3067924100994677	0.6589003875435079	2.257072877743737	0.6895660128028923	0.4701200483858668	2.139218608771996	-0.07286099789567585	0.05226525894550047	2.461726236223197	1.2176492876042517	0.5296119608164185	1.6672234180502783	0.6723305837554012	0.3795844667957218	0.9192223813833049	0.8230083027211693	-0.10024833202447643	0.9132722664149627
1.567322393800676	1.3388768716631723	0.8080495473399172	0.45422363898510537	1.552402900261889	1.3322930475923307	1.2114707529460316	1.6435827833357801	0.8297519014551465	1.692442745365397	2.6165590728602655	0.33460114433989363	0.5772100754138212	0.7256018706408924	0.5421128291087995	0.14584347672884568	0.641646306141268	-0.2572349529664941	0.6110311403811715	0.16767180140951665	1.1454677421020847	0.6272256335592039	2.3599017817262222	2.0737686514798743	-0.3576155566990452	1.0010698030966516	1.4950548645221802	1.497056360281594	0.3497547787521535	-0.09893711359901579	0.7489211844564976	0.8736207436096052	1.3628129469109316	0.6912683913027988	2.2760125909369853	0.7500146906398862	0.4484526535903883	2.186052143676959	-0.13653798074641996	0.047525043424144806	2.4860620039846375	1.1934927612478003	0.5336471577163826	1.5812559103136166	0.7245845430124256	0.35355513646642567	0.9637748245476555	0.8553076495251926	-0.057910912822901284	0.9411063217200122
1.569783739975877	1.3682791618169954	0.847769199006916	0.46490996395195	1.521159520233625	1.3047753602919474	1.1821934931071287	1.6612608342178798	0.7930040276027052	1.6638764549177936	2.6039175829409302	0.3782919469163237	0.6562760367648196	0.7951879389527551	0.5534914186602997	0.20055324045512748	0.6960985911995076	-0.19787429568795376	0.6503763965436995	0.22516837085496327	1.2488864172987197	0.6516181041161034	2.357790693465996	2.1274738702678926	-0.3765620859139852	1.0037622074716528	1.5638412194270825	1.5057457679361732	0.3499591085634848	-0.1053850039827399	0.8295583436319266	0.8322065617527162	1.389217610033698	0.7275850023533478	2.304523019878866	0.7785670048602144	0.43556460014595777	2.2154308383359256	-0.1701515983159636	0.0897511427074745	2.45901015046691	1.2060079354553521	0.5540179302294704	1.5526921266633429	0.8047761420676665	0.3826238385990536	0.9776153790658139	0.8916458419546917	0.01574709326866889	0.9876858775083501
1.5994515905164055	1.3640648071658068	0.8725875440520399	0.503110323930116	1.4752910940856805	1.299630084387809	1.1370761347920033	1.7229503027866275	0.7975513179516219	1.6861602062980232	2.586207617815095	0.3937461411525644	0.7075862566871456	0.8570718624071437	0.5515271014875665	0.17895319442593455	0.7921297433695578	-0.16226858290043417	0.6985110593621122	0.2934131155897372	1.3687699063110101	0.6904698017360207	2.381073966346927	2.1694662043278052	-0.3987569391500148	1.0577183218411723	1.6661068971457484	1.5034715380467811	0.3934930822186949	-0.09274650641126421	0.936906296756618	0.7936032444324123	1.4504984629225741	0.7466611800176519	2.300713996768805	0.8329663020382994	0.45399237047386826	2.296000491018241	-0.2294202799518068	0.15664490739997933	2.4493678001583077	1.214344622252709	0.59767209735789	1.5406887775603686	0.8210580117042673	0.3726020355106733	0.9815471157582734	0.9704009718901713	0.06743150430526183	1.0660361282633144
1.622294897203086	1.408378880941678	0.9088163687666416	0.5239826206332866	1.4648389914497186	1.337141176313465	1.0859847717394664	1.7673391543394334	0.8256450781492106	1.7050168207569798	2.5580375586979454	0.413780139817176	0.7562744352294198	0.9298714854397436	0.6015577102872878	0.2636249327060751	0.8890034584759363	-0.07956992240505671	0.7363123898376908	0.4006853712002675	1.5399696881855427	0.7003172874131119	2.3682702735192986	2.168382618576723	-0.3915241778138271	1.1115718264320253	1.7155193525698125	1.5430041110207378	0.43531537499537504	-0.13902333584554466	1.0347192251961053	0.7728905146451661	1.5649235590876114	0.7138378380468202	2.363624665673417	0.8806999318073645	0.47602263597456373	2.330609160294465	-0.2754401044335343	0.21469601298640045	2.410951660250519	1.2843816673605875	0.627014799250064	1.5334209690088174	0.913044614205876	0.40466674945482356	1.0482633425657655	0.9890739405742359	0.17079341829151337	1.1378798848089122
1.6350866669214486	1.4471149926425817	0.9395422671158211	0.6726091295266972	1.4626225050281532	1.3278727667229355	1.0427439715175013	1.8166352720791057	0.7893227001880211	1.7526503432666956	2.5893096547474217	0.459292050165948	0.8142523241633445	1.0255077299772213	0.6214626905237648	0.34284666998187513	0.9615452531380597	-0.005730750849901728	0.7529784301294974	0.502376606335927	1.7462443073472123	0.7519357171522687	2.3592711372114605	2.265904489622764	-0.3489457714530402	1.1773263331389163	1.8491209156513826	1.6099888800751316	0.4719105092379151	-0.12135250044688425	1.1194408464192664	0.7133122896695901	1.6677976846707512	0.7189543267707654	2.410816753761966	0.9613716989398657	0.5265509482138616	2.347625057603037	-0.279028425692199	0.27677828191170184	2.3938617929632278	1.328701699007175	0.6835896061284515	1.5481868829261047	1.0230513662443477	0.46434408791980947	1.0472891084385036	1.0253478865996501	0.2640215151138805	1.2293135110629918
1.6267945255055387	1.5045551736522191	0.9764817638717332	0.7984066088399074	1.4964314883868746	1.2977557108216673	0.9939365834633216	1.8848293720526894	0.7838708370925167	1.818615940161952	2.587492414055359	0.48869435992194177	0.8972092724283065	1.1421929916002047	0.6023009479815078	0.4304528928407825	1.0476502019328113	0.06289397812297552	0.7394246367704065	0.6405244685782361	1.8353877379325385	0.796947314327349	2.3183014657336947	2.284929038516571	-0.2849021070571659	1.2495993638206895	1.9540448325816926	1.686907535441705	0.4989925834119136	-0.08452315437261787	1.1919368102007524	0.7250718293502322	1.747988719099205	0.7284820403845732	2.50280756952115	1.018950347734542	0.5849607630231963	2.3548699022316635	-0.2888057349460501	0.3784744078731756	2.4027665219137564	1.3633760437037283	0.7685812409930836	1.5398254137461513	1.1775043466391266	0.5181709363199271	1.111744263869717	1.0300400054950911	0.3837783013775196	1.3475979058815297
1.6380902925477343	1.5208408590630333	0.9617658499562861	0.9025155861082856	1.497795480030915	1.2545244962554876	0.9429203195756111	1.9948323784554784	0.7800878634371453	1.878583556685517	2.588294969769558	0.5015158474531562	0.9583824250154278	1.2332368741248878	0.6076483275886312	0.5650878145911851	1.1070342078242663	0.08568683910526552	0.7702877384502709	0.7541594685804359	1.9469873337630546	0.8432322447510222	2.3305687658999226	2.3218632281524862	-0.1985424325045328	1.3036044052286246	2.0969593805074327	1.7289886251628377	0.5804339241553852	-0.06763798952028865	1.2909808340177487	0.78921152292397	1.8106393907921845	0.758049571901993	2.5810379258388383	1.128247220257252	0.6479160453661419	2.33031119729354	-0.3405974997143929	0.4842528592721232	2.389024636012835	1.4072421308349863	0.8214517382568909	1.573286244804549	1.2927858892466364	0.5925340667584751	1.1141747189397024	1.0284561743169955	0.4661075921891725	1.4285219083012954
1.6608664598738045	1.561711071813346	0.9328063321155794	0.9878765461243214	1.5027598781899065	1.2610731509062847	0.890744505690113	2.088989296562356	0.758178764814439	1.8966781034906426	2.5591300244058197	0.5106243119458648	0.979354485596156	1.3533106526989471	0.6123937413443685	0.6404622703058113	1.1227522596794404	0.13218983991629468	0.7908501780559345	0.8808353850284135	2.024917420836877	0.8749210170207933	2.3039230773072403	2.3269696260044612	-0.12469716492891621	1.41716528968537	2.183350796330878	1.8155733923374864	0.6050648780106667	-0.09628005164397788	1.3940322819799633	0.8143812764676455	1.8720392166408466	0.7891084573853258	2.638586704148874	1.2309589300996295	0.7402883465564544	2.305186286448288	-0.36400606679052505	0.5859283837174353	2.37976339007257	1.4201490329539044	0.9006016049025375	1.6064749069007278	1.372162979583927	0.6774516655131044	1.1228593740481798	0.998177138407914	0.5981176698094781	1.4235815771826934
1.6784367444694623	1.5878500482660134	0.9298922824720716	1.02568992830651	1.5003928212621809	1.2699733940347764	0.8555848715413212	2.1921745829701735	0.730682274775311	1.931954793464693	2.543351849774426	0.5749873269464948	0.9972349420206239	1.402647788803589	0.6616490410868697	0.7595553608166857	1.1172963362846602	0.17894756874277068	0.8111935686202931	0.9742446121586212	2.108834673181145	0.9178029617456124	2.3088287713333617	2.345145930427499	-0.04957305744505192	1.5472463776400331	2.2253681842377127	1.8916314922796829	0.6232318080394462	-0.06306015746673438	1.5173971840661946	0.8433534810861602	1.9310571386439435	0.7608200396817801	2.6602950464967874	1.292493623819534	0.8040978904309366	2.2804500229955473	-0.3719697531886438	0.6486203308451485	2.3628472735940695	1.445007778507533	0.9703292017247218	1.64002446703472	1.453346716141762	0.759470477011435	1.139554056630934	0.9837449398689552	0.6793492675317733	1.4889529576754126
1.6672072560268436	1.6125193061481042	0.9050893868191505	1.0946935626595777	1.4883095381428162	1.3049948744271425	0.8049570136067052	2.236177863608297	0.6804406654827019	1.9465768898914004	2.5044063311606464	0.5775402108799735	1.0242764108139764	1.438917653357587	0.6990039279599766	0.845140794766821	1.1113598313990078	0.19678695246620453	0.8400423883491065	1.0872256124507893	2.160943791874613	0.9458870174936163	2.3529286771280145	2.3512190899417686	0.03142287334798293	1.643953889403231	2.2120941965423646	1.9679198364470696	0.6542405317434966	-0.03736906218935741	1.6069377279463357	0.8681744392400006	1.985079011219343	0.7605991479363804	2.674479841289524	1.3564258157425382	0.8558409594554195	2.270003790727828	-0.3936536675868722	0.6892533212174562	2.3375673504942944	1.4544966559462202	1.0121468426704012	1.718042248380426	1.5259641315450834	0.8555641545609728	1.1796495111944725	1.0333535163231127	0.7635006384316256	1.5019035186914327
1.6760563098314076	1.625874265034294	0.8480127844239732	1.1418031121149235	1.5022389337622208	1.2760250712030263	0.7216888859584076	2.2866838978708284	0.6654127809679654	1.9336110248613245	2.5027800068058825	0.567198647101909	1.0263474446574108	1.492015243324578	0.7551164725511448	0.8628455693176788	1.082968649786079	0.17285519091726378	0.8625463023495381	1.1468243737782042	2.178654911450297	0.9733114489979767	2.3422759188726023	2.362455366249671	0.1343543434200861	1.6779918804462877	2.2678864260743716	2.0211926136425022	0.6737498416393424	-0.011110019711248097	1.685235842716931	0.8812718999034809	2.0101440062195945	0.7229170242779039	2.6898086151126916	1.414562997124037	0.9083368008909496	2.2308807152687935	-0.35612194026296295	0.7445130047033681	2.3173557057037755	1.4801544960070019	1.0364911115761182	1.7786093135551642	1.5726929589900895	0.9672854276495959	1.2065901544117532	1.0229057112835769	0.8813659750990087	1.538495976829815
1.6898913219223324	1.6434586241820395	0.8152821435151976	1.1472569680797473	1.5154145911419636	1.2826298641531027	0.7037407051189304	2.310584287166658	0.6763551169713287	1.9063396032586062	2.4951235545826713	0.5668618022297579	1.0046195683539236	1.5083013618687915	0.7766014158404657	0.8562983606380197	1.0693659444546637	0.2040794429793214	0.8970004138039211	1.2438351855837229	2.2248145954497884	1.0032323364643037	2.407297437287564	2.399713785059542	0.23023344411333388	1.7318441409959315	2.2462047945624364	2.0610323878971757	0.6536375913166177	0.039841827719009994	1.7278918101500356	0.9042397217153988	2.0454268227455192	0.7346385108737736	2.682396830401632	1.463962489610385	0.9686658986560266	2.212560182007322	-0.32643413179009617	0.7859488874976275	2.2947017146387454	1.4917465651666206	1.0574088045493533	1.7678631258491049	1.61073873779353	1.0486039016500062	1.2431465927801555	0.9945687842878478	0.9559194347432689	1.5304783938814293
1.7089735332732765	1.6696007681316263	0.7227213035410391	1.1189922018964074	1.5082785086678965	1.2326122929367913	0.6875648748029896	2.2850358325812854	0.6715052517664106	1.8802634263296478	2.497837394962491	0.5659931426570337	1.0244811007626358	1.5253318029955285	0.8101701599272066	0.9341644276883978	1.0120172417227684	0.2257213840569663	0.9218262740157661	1.276372059041286	2.2846997924637615	1.042627018810212	2.4254765508576566	2.4029450716313248	0.34672760633352884	1.7666161163520098	2.240732535170018	2.090986080120598	0.6644586971445838	0.06683229492335817	1.7355785965635875	0.9700597370796616	2.0566347274639254	0.6668199757823567	2.652407133896971	1.5555149850621386	0.9980363095053649	2.1669581258990203	-0.24897618168322483	0.8050082068289814	2.272555043152212	1.4823312318114228	1.0735960710274288	1.7659808730994033	1.5573744371517662	1.1455552889243452	1.281940674391533	0.9504143520085376	1.0766903050775385	1.5289949158487923
1.7062190979661804	1.674793879330893	0.611490682344171	1.0978749486797965	1.4724774184654166	1.1301027348920019	0.6950502384244829	2.2563101735106406	0.6314637245335366	1.8633281351709468	2.516883774449414	0.5632129985975014	1.052869433591254	1.5297373880110043	0.7908068054609453	0.9192596041844906	0.9999576451548646	0.25062243237067205	0.9479455933495352	1.2914920390619546	2.2558022341799493	1.0592307096908125	2.4821318763052322	2.4125009434736815	0.41198839607200677	1.8019112189099449	2.2468125214827137	2.1148090692341923	0.6332749532332862	0.15553141920282756	1.7320139260568699	0.964547897931811	2.041116905044803	0.6249594002778444	2.628065549904746	1.5532088969639677	1.0499161717753804	2.107331995350768	-0.23925191234307927	0.8794161828608692	2.2764586992949973	1.4229135296922328	1.0683051711242704	1.7645303022568093	1.508256617896663	1.2255900617332367	1.276866858952554	0.9115550210680554	1.1748563370760918	1.5536294748517292
1.6978124753328185	1.6735427180477518	0.525635172859987	1.0223766735984756	1.4641716836329564	1.065625969152993	0.6900006225369705	2.206382495620133	0.6365137303984144	1.8314099575865002	2.537786992090951	0.5781676684307994	1.0505846681092774	1.5257302709061311	0.8080808577111942	0.8739594589721346	0.9653550892999148	0.23081471511542612	0.9636782562642695	1.2680739247292654	2.2632864326306787	1.0376763192831417	2.5049408248184397	2.3576130924245216	0.4512704385731139	1.8276738950760614	2.2129428405428113	2.1344049060309773	0.6117181581378289	0.1760715932142693	1.7273786273170675	0.965993949361002	2.0179554774011157	0.5751470566233925	2.560853374463153	1.5271672131425595	1.0726623492317409	2.0783449962991547	-0.21523381400057362	0.9691449530885153	2.283665259963381	1.3872446491999908	1.0654293414089868	1.749397508566275	1.4267974413792628	1.2933441395030107	1.3165766898620683	0.8902928106547774	1.1882703409781188	1.5841336067892513
1.7316795485751189	1.6645596967844891	0.4739981543222016	0.9477707051778903	1.4545720757745202	1.0155614716724863	0.6641297868175006	2.1537207694255143	0.6433720938011124	1.774451596300895	2.5645909387500985	0.5963109148578647	1.0601479939470804	1.5226214474793343	0.85027371328024	0.8252894150449717	0.9656642312618084	0.22812364300704918	0.9874089536870168	1.2095024718347895	2.265330655914855	1.0242407798725197	2.5523747941413117	2.3620591802094317	0.5313513485151377	1.8311902169203091	2.21507396042867	2.1765980615254326	0.574175904974733	0.21700070842723768	1.742165743041627	0.9681144315559761	2.0063833198537777	0.49651887438769504	2.503742561119494	1.5674364231890168	1.0973228130043355	2.052519758093673	-0.15149951382372928	0.9913940905068748	2.2783109484830497	1.3736837964720245	1.0463135800068595	1.7410001489737212	1.3476183725338409	1.3636405853963987	1.2779826879292764	0.8616244006326035	1.1941325935799727	1.5822815570768825
1.749818796213899	1.717064125719557	0.4481206430888032	0.874226948384948	1.4554319514592096	0.9884934419137412	0.6595492100848972	2.130543325594714	0.6733191249917099	1.7475062434651611	2.600109862658146	0.6225895825805832	1.0644533684635282	1.541173030183244	0.8454500941874331	0.754495967182659	0.9551483554682288	0.23547607845081892	1.0020346681203862	1.1664842226205099	2.2250789029752207	1.024542191197504	2.5480729249968808	2.314526167445743	0.5475835563615163	1.8111028882421323	2.1943931310730784	2.1991483596189125	0.5205133695652094	0.26093697777643066	1.712356437919062	0.9417406557041161	2.008638101906696	0.4296408863076576	2.4182058224477996	1.5468919356099313	1.1279489367003952	2.043060385381447	-0.09202551639289769	0.987408797210452	2.25535945013693	1.4260167518817588	1.0699819922998957	1.6937215090642266	1.2871055514004497	1.3918753030827622	1.302349229127844	0.8526880607583474	1.2153994951902438	1.5766261417517173
1.741204299790955	1.7190240144384012	0.4403763777574855	0.7896756074664049	1.4325799247865163	0.9624122809392539	0.6812509007121877	2.038939562943988	0.7204333394836171	1.7744358511014355	2.628234667532381	0.6428768469800774	1.1180449945322821	1.5104066651401487	0.8550915925317938	0.6716156727390155	0.9267058337982282	0.21698132211212945	1.0170115632163343	1.1303195733077742	2.208004365946148	1.012773449008359	2.57893389363294	2.2868202342727564	0.5832659695278544	1.796270767565273	2.1781493422278233	2.1848055079870496	0.4569006422776578	0.35383496304526785	1.6965208690693143	0.9208043655117553	1.9612030939103153	0.3838117061152398	2.3688429909885587	1.5220240426509484	1.1207914553862077	2.0627114644219837	-0.08634853466146454	0.9806466328844021	2.27737334977901	1.4728341546300938	1.0937733172130868	1.650165502506103	1.211363714881258	1.4280260826702986	1.31300047936771	0.8671714128323125	1.1923132074532519	1.6145779951876644
1.7487157309495096	1.7845674444419544	0.410578914311135	0.7289735887562522	1.4227559373502725	0.94580455638745	0.70730149423342	1.9551573817053884	0.7960289882073648	1.7713931424267018	2.656092896631943	0.6063685840728682	1.1557161521579475	1.514510497757304	0.7940917596587217	0.5957459502950363	0.9256214271390256	0.1851097406786756	1.031382360543541	1.0852819985964286	2.174592489305202	0.9906980687551694	2.556773213964796	2.267361404527148	0.653457373253878	1.8067340989702707	2.1572475212648565	2.2046489866325754	0.42148207928479187	0.37555490675383657	1.622579593284406	0.9038393453006653	1.9311730150472415	0.3598935311890967	2.330246646845898	1.493067431555277	1.1200706287031583	2.0889360187719275	-0.05130283942187576	0.9924566687069877	2.2951213392335608	1.4983497249293676	1.1451255587211775	1.6370375871416545	1.1346834447309848	1.4241817694340841	1.4007097671862154	0.9178433535449066	1.1713657327039382	1.6002597666917406
1.776736515252498	1.8089452926074656	0.3430448978945913	0.6364815813839073	1.402840035547705	0.9052338090480196	0.7528846405551242	1.9016731876830224	0.824222424757256	1.7751351833371616	2.721091424311498	0.6045019592612927	1.1817249208637386	1.5271113684215192	0.7481027165811164	0.5762870274425537	0.9278385128103018	0.18034115938503797	1.0661820482753688	0.9827462602987633	2.1427939334161215	0.9573071741528603	2.4976091034123273	2.248105747109868	0.6927931527054528	1.8261222449945507	2.142370438712743	2.218744196415698	0.38426306918388453	0.4249169979618598	1.5956446379183518	0.9044458617285436	1.924368739607464	0.3256243523392827	2.273670114415578	1.4599585319589663	1.1366963323234454	2.1123981284202022	-0.006658630766572029	1.0212454540753733	2.350364261477595	1.4788385641131225	1.19836520084088	1.60078129172406	1.0664435407788413	1.3924831610811674	1.4582412251929042	0.9287703169946824	1.128097824980651	1.6540795041149536
1.7849059982211393	1.824763772222676	0.3246857965922181	0.5907813875173676	1.362500425529639	0.9070117318194677	0.7988978358678608	1.855341459313376	0.8033936129251178	1.7995504666545834	2.7574970485416634	0.5732981181773813	1.2148143760198384	1.4903966125110237	0.6759820417280005	0.5359205872156425	0.9327935818560308	0.1701486317704729	1.068076412868041	0.9539599187787828	2.112987842199905	0.944192671128922	2.4775005088116555	2.2242837916134173	0.7607330777197714	1.8807775420179673	2.1048091110857334	2.245868815620269	0.4009452584114735	0.4371756594578445	1.5151265581958464	0.8935621666492954	1.887580833651927	0.2988759517225319	2.2311229991654415	1.409202428400333	1.1772534818209706	2.172555410404885	-0.00038281129975545694	1.011203048340975	2.4001471465133064	1.4508301029838548	1.224718968987502	1.5437065630865079	1.0030234208829665	1.371343937903781	1.4705025183164222	0.9475496525531224	1.097010471654127	1.692765743516253
1.798794807876656	1.8322517349400083	0.2879817191460571	0.5671799122920205	1.311469571483474	0.8723008623536925	0.7830068525906502	1.8093007869101698	0.7951452962776628	1.825604804787408	2.804311855739865	0.5431446869767951	1.2663582679844718	1.4480661670953778	0.6287179646641053	0.4956874223579259	0.9389055808422974	0.16578919359845884	1.0426748669185486	0.8754971651514563	2.1011733345111385	0.9010221269118522	2.409965607640417	2.178089176562588	0.7612240078845338	1.9060053592012096	2.0798080769466525	2.2525277168505142	0.41076062611071373	0.41139053745155685	1.4617143487026385	0.9073126749834112	1.8467926656444296	0.22714763273753347	2.232207007889273	1.3674241979989792	1.200350243164087	2.2110619844118786	-0.02525254245022419	0.9756901014433439	2.4387345784920256	1.4562224904387668	1.2514797325651006	1.5262538530037293	0.9225561973187737	1.3637232148147544	1.475829425998397	0.9801549563636419	1.0302079240335886	1.7482601382972516
1.790691603507592	1.8498693528054067	0.2798563688070804	0.5699416050021093	1.3022827777627612	0.8945450138768276	0.7646177018931207	1.7907977644930835	0.7717950273121787	1.818770979255849	2.817769336226765	0.5154539146946073	1.2714025572187448	1.4565933803822693	0.600081896653974	0.42178564599258656	0.9465269514960116	0.13523981522403442	1.0225427616737368	0.8614053778577062	2.071679633119087	0.8619387795070332	2.4116460492210616	2.1560026513706045	0.7738165324654706	1.9304696657769256	2.036455682362489	2.272591408659003	0.42769990243698536	0.38064601729361364	1.3966679206441444	0.87339348597336	1.7908101838824304	0.21029197771097546	2.224220962060476	1.3192649925716586	1.1709454292230577	2.242401443268747	-0.09098781614572835	0.9651934122760977	2.4963362499233233	1.4500515501000213	1.2917787921587185	1.5126852831290218	0.9455279822211933	1.344129407194553	1.4810939156609844	0.9980972617570225	0.9303139081727455	1.8137353806348835
1.8154957238285114	1.8723427434481614	0.30560462012571893	0.5883826572588021	1.3119576708742775	0.9115221646561518	0.7727163596166342	1.7707386880274576	0.8121430691778248	1.8101237157127958	2.8569672886643067	0.5111832158223024	1.274663825208087	1.4421541412605954	0.5538001216724767	0.38813096414256665	0.9726793210538043	0.093729999497445	0.965844293426305	0.8283003294403283	2.139478383195013	0.8242310378421591	2.408822324996404	2.133074654118797	0.8241020448486681	1.9296980452805077	1.9694890665458427	2.2984676308222913	0.4738692282080139	0.3446857673004785	1.362332088753717	0.8815674090465097	1.7361086986463392	0.21622626791959468	2.205698315090396	1.2726836266296384	1.1520925349763949	2.25703287451621	-0.11326885731438321	0.905235666371075	2.5165405185002614	1.4623377232476051	1.3022960424896817	1.4839061570031464	0.9856222592163737	1.318484017321047	1.4647951172285922	1.0152528785594759	0.7945882803968771	1.8463939565058012
1.8167261817258538	1.876876223413974	0.3120153674906605	0.5758391696215186	1.2852512606710953	0.9159984263541439	0.7223368642239738	1.757674969585355	0.8076194174895333	1.7880205638151956	2.8518380030688903	0.4513097802349636	1.3092976705476667	1.4377276656944664	0.5045634764140469	0.3663339257942412	1.0070255973808293	0.057379105206602075	0.8873922971391511	0.8267231509329459	2.143913177106355	0.7867688686474686	2.3998507745968665	2.094353394544964	0.8661661355199524	1.9528446917534112	1.895407064393758	2.2760497740972836	0.5286413414864483	0.3337173566678097	1.3184392236026192	0.8980668804242748	1.6715609786630836	0.23632406990637436	2.205877317369184	1.279893853558034	1.1414390442494178	2.264539103567643	-0.1613450905794167	0.8079768419714306	2.4873094036590695	1.4963624285400037	1.3064132082694448	1.4785206012012975	1.0364508512856605	1.2431101163866043	1.401005098472468	1.0046841928449566	0.7593031578102369	1.8452772118901541
1.7910901358660873	1.9164232143262292	0.2647885618783839	0.6097434433247209	1.246327308647222	0.9025869630355416	0.7172817379155624	1.749761376932224	0.8135377501547068	1.7773401656074157	2.846584975403003	0.39256975576579833	1.3144889915697293	1.441165321863023	0.4399304962232014	0.3560669593220444	0.9844785835221478	-0.006207237168936552	0.8478929203854421	0.7905615162587765	2.1589802539770435	0.784815693638838	2.414038360490909	2.061578311780196	0.8705107016233132	1.9748117824450042	1.8612946549670675	2.208652791079478	0.5463669526194417	0.23704853722604943	1.2479584917308226	0.8773791476399669	1.5835836529466523	0.2866914961093712	2.1927547239160616	1.291233671618629	1.047471914022859	2.262027374536828	-0.2569976131486861	0.7133252927867292	2.4961444683702245	1.4865387141878676	1.307471396389985	1.3812854978199671	1.076546973774708	1.200402160678988	1.3824190643981367	1.0176299955105927	0.6668107048971718	1.7925971973668595
1.7452296487639654	1.8766909248441919	0.23147505145039454	0.6134514412694546	1.212356683421593	0.889700900658168	0.6957077316125364	1.7169584306241756	0.7588835908787447	1.7638812917994653	2.795772945779809	0.317860553767756	1.3006173700541315	1.4133878530114952	0.3749552277740477	0.3104463043711837	0.962193051283301	-0.07157278302609361	0.8366074524588223	0.7640808507044534	2.2340495893938326	0.7509906038035107	2.406745719121554	2.114955915188785	0.8807870641262419	2.034527413926	1.82252964764252	2.196425866636229	0.5485207898110162	0.17916995798704213	1.2084796124837893	0.8328590009691714	1.5159304127596855	0.3167157045761823	2.155628288333789	1.3036363648857168	0.9970042167546357	2.241387911833377	-0.32235048617602374	0.6456259771432856	2.507371065440113	1.4612826615165386	1.2575723727677408	1.3364199896798867	1.093160109560334	1.1744434335061689	1.3284088377262644	1.0122692268361522	0.5883692815627604	1.7561481237223382
1.7244827255742954	1.865897679091523	0.20237428202383811	0.6628483444307895	1.203536499359751	0.8796426968459301	0.6531982980684021	1.719842075435769	0.7065326251030217	1.7002453300782352	2.7520417909777497	0.2466600863032998	1.2620107452828777	1.4056436485120398	0.3300842340244692	0.29382822285087257	0.967321395890448	-0.12537586231614553	0.813616006402202	0.7484287668792913	2.269221258819406	0.7219320341426163	2.4058660351568575	2.106726589340136	0.8684416631755398	2.0830415566393543	1.7806843433643789	2.187811691948357	0.5695918828959307	0.11321313427813798	1.1586879056859591	0.8561515977950769	1.5057116133740693	0.3335528431848406	2.124408291902834	1.3234700524539205	0.9338778199865885	2.196241563844137	-0.35722850684970536	0.5989189564212667	2.510502677894781	1.4306308400531254	1.1902119427712043	1.2802056339888341	1.1896988164603541	1.1092964366025027	1.3020701436274598	1.0036918751629158	0.5555770354723304	1.7512353665448628
1.7000280742329636	1.8017051865240705	0.21380153531913648	0.6875647356175693	1.1897401076874545	0.8635824978666273	0.6407885940425244	1.6756184685606843	0.604029088989712	1.6517402187610464	2.6648163590513887	0.20503738699285715	1.201120987077274	1.3773129669302582	0.33170038677641145	0.269579834370706	0.9383112188911623	-0.1856001059943887	0.7446335665991268	0.7273746115245361	2.3218486408414747	0.655330780694274	2.381821084696737	2.049964304251877	0.8247754152773629	2.094187535973325	1.7286208943551435	2.1719798545170974	0.5738987198618207	0.09551520480314205	1.1609223326647582	0.8080165744590865	1.4332995362840175	0.31029001390516375	2.0764583972127126	1.3743305107104211	0.8569803570873764	2.1297485673078174	-0.4513161808681702	0.5327466698257178	2.4838466811725546	1.406602212775202	1.1394840322542326	1.2598318431027573	1.2360954550094025	1.038444631025323	1.214631048879179	0.9535874951006192	0.5086482265263202	1.7246853377649647
1.6574806563486586	1.7668096648378735	0.23914002461544692	0.7466063880578018	1.1656067555309657	0.8312857327405785	0.574750135580629	1.645200303397019	0.6139206865282895	1.6001764490865547	2.5436417597681023	0.18410684496383145	1.155990713503965	1.3467237847056643	0.2897902183890647	0.24762786228233286	0.8916481484520895	-0.2522474869319587	0.6823785557108735	0.7694304297395278	2.3558781379957288	0.61994272132239	2.375204298080747	2.008150592530619	0.8008467161148387	2.103306594242064	1.6886422445966605	2.1575241534351735	0.5265461235030411	0.019410068457860807	1.1579494658281004	0.7373800823116502	1.3792336600111637	0.2976360963961356	2.064682409735045	1.482158969888959	0.7337372606893827	2.057204864307704	-0.568507955748451	0.47783004492042913	2.4109623147812465	1.4302225435896168	1.0979477065504455	1.2276431277798578	1.2735571350041166	1.0324830412078527	1.1069549206916995	0.9313864549278156	0.4598356650168487	1.6805293475754237
1.6246981420085274	1.7222762419003383	0.2321067991681109	0.776393899644934	1.1706530817594851	0.8109937846697551	0.49768435427816804	1.630163037724407	0.6213180113932403	1.5665079287989938	2.454190384768352	0.16016637042613963	1.099703321506883	1.330559140844877	0.24334542474118695	0.23835592270677924	0.8418210739116676	-0.31189831561469056	0.5928161131481338	0.772483816459921	2.4068655943722677	0.5546942048628491	2.343118821626233	1.9629210460393485	0.7213558345718493	2.080247739284824	1.6294590618761036	2.141349065593317	0.4728350178924628	-0.014009066656754901	1.165379967595435	0.7001705319916012	1.3484123294771893	0.2797559136593878	2.0189650460042303	1.5833378094072583	0.6359726844371233	1.9946524475099596	-0.6421063111025289	0.43167165624148274	2.335988840788015	1.468921947522188	1.072206629325616	1.2053342454810845	1.2593308687106413	0.9646250630803429	1.0290132833701136	0.9646637578559364	0.34799450727872683	1.616668099925097
1.59529626662734	1.6451595700277282	0.2097973618481213	0.769172543089117	1.1769828001258058	0.7708150606011743	0.4920706366032054	1.6418240541863096	0.5879606306342575	1.5117931561947857	2.3754762859977716	0.15108593420072539	1.0348957573440933	1.3386622759535136	0.21002449112573335	0.21712919150134563	0.7853737101045496	-0.41304673581093826	0.5224204204908995	0.7860691364355421	2.3915547199305367	0.4647813403878634	2.280187702040272	1.9104776120653835	0.68041292224982	2.0231824667354528	1.5813852359426062	2.1135261904165032	0.439700091766403	-0.011232351532320651	1.144537907982381	0.6668614442509344	1.3084331775962326	0.2779121369542229	1.9563687668887593	1.6951595868457592	0.5330881909321359	1.9181209174412028	-0.7293934811400838	0.4103847563053587	2.3050964387325825	1.4937316636868243	1.0409314724276206	1.2013912848745845	1.2628105473957993	0.910259241800885	0.9592538788530043	0.9387469817375985	0.2887309146413411	1.556158005253082
1.566892013283942	1.5700946442846233	0.17856097143945462	0.7848818139629458	1.1672980904077601	0.7255217752856058	0.46595919229118704	1.6215308810939129	0.5863736885509593	1.485165365628666	2.323094499823458	0.10319502353240466	1.0169730414521412	1.2866734326193245	0.14505184147915093	0.1615457686370832	0.7453443549193813	-0.4889814834981746	0.44854143763811616	0.7749928720017962	2.3748971541440005	0.3651437172254086	2.217284934637842	1.8568291122190241	0.6285103257090445	1.985513843783178	1.5205663530461622	2.059530079593259	0.3975419946686413	-0.0014840970135107407	1.1612239316618964	0.6784982273318773	1.2485640285123705	0.258359728400792	1.9212970412203176	1.7657386499195435	0.5028937441246754	1.863935850388101	-0.7831010989204128	0.35267850943204115	2.24422628510573	1.539565689052137	0.9879121776342474	1.1669125618366087	1.2629535731704482	0.8735186027021096	0.8898671868653606	0.9094221013495221	0.23992104709334788	1.4468447921802408
1.52886789463051	1.4990500640063975	0.15349353805090832	0.764729776267182	1.1515281179686891	0.7014362403048793	0.4034511660350459	1.6071001384997547	0.5587432461016224	1.4272722997789002	2.251785126549873	0.028023557389848703	0.9794565662749359	1.2560316371560494	0.09169901256231963	0.12640672449914192	0.653713155037306	-0.5535768432279605	0.3746865783666373	0.7667455524374442	2.3266097558667562	0.26469768963457	2.1419386237661526	1.8015857095952896	0.58321040817475	1.9474640560530312	1.4619420798375313	1.9393342087025967	0.3046263123897158	-0.008443555083319716	1.176574452894625	0.6976799391329691	1.2809205991575474	0.2352182222388545	1.8805626647832938	1.8692318939936683	0.4280670196967679	1.853208420301095	-0.8192898898486	0.2564405934991713	2.2069165772350523	1.536914636175926	0.9681754226035351	1.1876801503053827	1.2125116120661803	0.8634672657325136	0.8364276147981349	0.9104085323152329	0.17533669773246788	1.3583241689799639
1.4815918860088508	1.4211561675772029	0.1108286951798334	0.7794154470102912	1.1184524277367829	0.7048914620799211	0.4171009509241371	1.5850512407065722	0.5390378222179244	1.3892307118831728	2.1669235217182847	-0.006067267463204712	0.8872107283255588	1.2043400586204107	0.037399899066951285	0.07797837361170391	0.5825905369490713	-0.605000336410055	0.3541886221569842	0.7781526232098345	2.27391078249446	0.12617134043389508	2.0827017170667794	1.7748973311666791	0.5393293783294897	1.9018924644817308	1.4152936497715916	1.8403547397321767	0.2548510678990447	-0.05447407447060054	1.2012343123092923	0.7081814901076113	1.2954752295323817	0.19161672693168452	1.8415528889815036	1.8888471193906344	0.3585020843187518	1.8584696391204947	-0.8491455439838693	0.1610067367407873	2.193892642789323	1.5386475714765324	0.9322865654999838	1.2181311714848868	1.1487036616342738	0.8765698371447105	0.8302077019182379	0.8890478716460896	0.11321574619432562	1.2823827777218617
1.4401397865396337	1.343238039796575	0.10456072962625593	0.7316037003874396	1.078248412364239	0.6797462989848326	0.4077376988364373	1.5672473785357526	0.5115901854107558	1.3533116995644265	2.095386463035033	-0.10229538839005134	0.8276895620315246	1.1262465379351256	-0.006874603204836696	0.03271624288429004	0.5170830415683361	-0.6752911322929005	0.32300087822649814	0.8333196648692887	2.2222024786171937	0.007245169836548182	2.0012445911138466	1.7546156534913426	0.4702954751507217	1.8748403947187433	1.3349477129647724	1.7470082607762176	0.20363295347016153	-0.07163693678571184	1.2557568548730451	0.7170030099545526	1.318811857082601	0.1377071258818541	1.7921873315992358	1.9199762055601042	0.371346724337953	1.8510952453610323	-0.852971090533994	0.1361520742362852	2.1827414470138153	1.5135404667076262	0.9125663344837696	1.305829394673605	1.0338590581545806	0.8422577666438714	0.7889637557979695	0.8594444886785387	0.05381885057023643	1.2208037332654875
1.4081039823960355	1.279718640324484	0.10334418636509753	0.6689670659258695	1.039000438515835	0.6640184655072849	0.3966893049335562	1.5447415541715985	0.48231748641225697	1.3336940807638114	2.069544876135378	-0.17380922344090946	0.813057875198923	1.0748550096047909	-0.025900419131426412	-0.021960206493131174	0.4432957284005007	-0.6954298973246708	0.24271267108417938	0.8868083567510853	2.138934966148766	-0.09867913818533709	1.9252484788466315	1.6580554647993857	0.37487639758297836	1.8375638809575061	1.2886327628571723	1.6550124486756583	0.13382970283307744	-0.07049373938213269	1.2661834503687084	0.7816961255468267	1.3069987385475332	0.1058847414679244	1.7423072108135274	1.9867623255796882	0.34404950932361256	1.839399245007592	-0.8468679074314629	0.08475011632515556	2.201046750383356	1.4324024071309212	0.9103593610597537	1.3388022158162292	0.9569624038484681	0.8368025888062303	0.7846761508908646	0.8196028880718206	-0.022635006470902143	1.1187549668957146
1.3786203347166688	1.247937559984233	0.08182458082932127	0.6003335842472148	1.0003771034598732	0.6021728774475748	0.38975617207849067	1.5175700713690643	0.45057155314808855	1.3003419612818	2.0285204907376815	-0.2374795501552311	0.7860978511659784	1.0224359756719714	-0.04568608241786089	-0.09113695313079291	0.35161811514839747	-0.720322902394517	0.1675368499949074	0.87846938413529	2.093259684704118	-0.1441932850536209	1.8513121143991946	1.5941179796259515	0.2730467423139349	1.7758058172645623	1.2269387894236612	1.5535876731842626	0.06370496771004985	-0.06934768590344756	1.2911213312942516	0.8152405532880221	1.2842801184815678	0.09899626585606894	1.6832228291981486	2.041487808767506	0.3757699789839376	1.833148118417856	-0.8347029465783908	0.03519655277936903	2.1646049769773454	1.3678949472337059	0.9029969765115526	1.3134348721903704	0.83993686953718	0.8208693462305309	0.7305318537335133	0.7481567152811713	-0.11460887179946133	1.0249871146120897
1.3367163357048812	1.1817840146428187	0.060013128917988434	0.5198051406800153	0.9500623450268291	0.5582587440137439	0.35015407596091974	1.5379809187016567	0.47355305900782013	1.2930617082247913	2.008667312951286	-0.29974701874877957	0.7531592809485878	0.9779356983951738	-0.10839826778227228	-0.11956149789470234	0.3152117568740236	-0.7626882612769489	0.09080692466627434	0.8917961767465254	2.0385464790186867	-0.14391548304814664	1.7910591267440825	1.5880957825040376	0.18130367020963428	1.7256240294375211	1.1767066725050366	1.4238383205060976	-0.037915616736911226	-0.0795419402513845	1.267851579433961	0.8486457535361097	1.2753465530149477	0.08413976479649689	1.6639369237804413	2.0805911188335346	0.43264648076145384	1.8218377172420834	-0.7833560326991899	-0.021884814772815654	2.134314146118387	1.3211283490763785	0.8695061364873181	1.2564455826739247	0.7628848246475135	0.8605553804862358	0.6839584348071868	0.7021726306694343	-0.16198766852520002	1.0083306159085894
1.293361093590667	1.150781346670497	0.006129989459579849	0.44659155892221347	0.9322348709065199	0.5484043072681772	0.36418817334758097	1.5239626618749909	0.4302730352693066	1.2745334772816233	2.050729010448303	-0.4038902356742474	0.7632599613712838	0.9201659754608569	-0.13278765971303996	-0.1315520572905565	0.24886576077873118	-0.7534748771948604	-0.01053089067703733	0.8724387403670905	1.9745872504514739	-0.1650916429742225	1.749340038090817	1.5544707621657643	0.14347385220942455	1.6581966809891107	1.1328788742540274	1.2848186911394754	-0.06617258732606521	-0.045047499971638885	1.2533190830313097	0.9204668904700734	1.2590750450444175	0.09987478746939321	1.608178168258292	2.106897900825398	0.5515859142131507	1.7665828791897529	-0.7178850175414857	-0.08991998846696142	2.137017118606086	1.246981288636038	0.8461345866616365	1.2009515276246412	0.6529216262642894	0.7902649068181351	0.6608553300856548	0.614593475347471	-0.193803642218601	1.0353760564974044
1.2442701703299417	1.1354007735043852	-0.049441180018275535	0.35519381719115845	0.9112367731145545	0.5706029103956138	0.4203001855793695	1.5161554767794823	0.44254543991050993	1.2327297355167504	2.0345527398987655	-0.4631523227406745	0.7736314264956838	0.8813157410391715	-0.1312276856573588	-0.12634824276387685	0.18966410350899623	-0.7467219669372819	-0.06328496794203174	0.8425761889571113	1.958643663265848	-0.1892361712421665	1.7154553473949208	1.5275995286416584	0.08398796024353275	1.5857415951122547	1.1007593743882569	1.1538234413488169	-0.15557857264072275	-0.08430871960777468	1.2302020151155169	0.9487131937497792	1.253247814664795	0.08242668237402609	1.5745142909693182	2.1503376495258575	0.6235334275150133	1.73624247274775	-0.7044282781449444	-0.16182545532746437	2.138093226209588	1.2028945692543125	0.8283898300682985	1.1867349364113178	0.5811822968426165	0.7629526361424609	0.6459095491036572	0.5050530518985317	-0.18952261992752462	1.085215955084609
1.2118483148628332	1.127114522375955	-0.08958605781351177	0.30846896119797823	0.8814292747661152	0.6048326832974464	0.406582937394412	1.4505088989207644	0.4622924678369083	1.197761962266429	2.0005554899087414	-0.5314419679612279	0.7766280511772965	0.8341503246824813	-0.18165146640809365	-0.13191512707581995	0.16005970761610308	-0.7189704461154227	-0.11742697118542571	0.7984436489384675	1.8975600850961207	-0.2186660470704333	1.7426734435848399	1.5239428500074397	0.01375791235251254	1.5523105938211303	1.0304929734781365	1.0603502653748644	-0.20501173218086519	-0.13544004727269107	1.1826320262425516	0.9620471570650893	1.2299314777084012	0.03543652361596442	1.547653045458917	2.1896111898551878	0.6988938094247462	1.705187412335753	-0.6424589409804201	-0.24771760986723615	2.1158088654028804	1.1526022508278289	0.8359523749694542	1.1458477808123848	0.5112082745788804	0.7141205315537361	0.6033987737022313	0.4004283410704631	-0.20234578034968992	1.1247965093097962
1.186701181270076	1.1145169911906032	-0.08609787932834963	0.22965567699423764	0.8637652877395045	0.620922982798228	0.4383498053955705	1.4192870437336373	0.44596524494314477	1.1658444962832042	1.986736682576066	-0.5439347807157321	0.7593319243942377	0.7726071493209646	-0.24445575470020758	-0.06594242635873085	0.13305785174966064	-0.6869571063029227	-0.19272106128450778	0.7651197136440879	1.8582886499292535	-0.2112658436158033	1.7377225393201141	1.4925744816509317	-0.10426632660484429	1.4938253112216726	0.9944707074839533	1.0127157288280282	-0.23686457248254608	-0.13573516990766143	1.1094638115313893	0.8721186950183306	1.2335414106662712	0.017247008764540644	1.5154162797388036	2.205612834605589	0.7397695970810291	1.6318062885128364	-0.6481751893576456	-0.32358752682354547	2.0687904213013737	1.0945279539670412	0.833004669861061	1.1200655041386303	0.44304071398630035	0.6321174523694155	0.6395229886624094	0.3133028587368344	-0.1958843137448099	1.183988569595936
1.1436351548631067	1.100138930799465	-0.10352760405065431	0.1893112644522934	0.8544041569915602	0.6056699470572136	0.4787525577977646	1.3619859480266392	0.41166444523861445	1.1607233108589616	2.016567713827712	-0.5457710584265592	0.7577241728301168	0.7428333949235234	-0.27579062431938106	-0.08699788568377906	0.11518731196451668	-0.6904632018292072	-0.20340763472563167	0.7365002062418687	1.8055901602822964	-0.17674632282362795	1.7170147174891344	1.4661823962011329	-0.1972845151774611	1.4340233842239338	0.9972726818107207	1.0001042542101668	-0.19588969572750017	-0.19257173730556465	1.0372921619459068	0.8318920258211747	1.1729287620720794	-0.03971904793847846	1.484062167894909	2.2146359251765575	0.7994474934676691	1.552827041924972	-0.6596149577131685	-0.37659559460249825	2.035451575074995	1.0786568026163634	0.8181447782815742	1.0376359935196295	0.3605964128429985	0.5558274284381841	0.6948034647808862	0.24301627771759465	-0.18763323890883224	1.2097959402281453
1.1129714038068563	1.1141883633852208	-0.08968645679226647	0.1479761830004684	0.8696262446917945	0.5959638476971214	0.5255402034077341	1.2844505789400231	0.3975929021372342	1.1270947956470139	2.058420110451247	-0.554115463684282	0.8113821649026123	0.7041953930219901	-0.3128326180961957	-0.09372886698816255	0.09565795512153759	-0.6811681712339752	-0.24536478161282202	0.7033350579900384	1.736146260327174	-0.11799273904805214	1.6846564470525376	1.438590662807694	-0.28645420101708746	1.3850091684394723	1.007595163563001	1.0074495230365619	-0.20772407643952734	-0.212157928793094	0.9715676664181705	0.7731937341040632	1.0805689288517966	-0.07543509282199809	1.4294364877110812	2.276149340113548	0.8686028682303162	1.4298738669819417	-0.6696397580482291	-0.4166109561872731	2.020285260373703	1.0296433904417277	0.8005161781842369	0.9458472602503877	0.2784764387917843	0.45256204914877846	0.7533849135794638	0.13067093543252267	-0.20160688540616145	1.214512003292248
1.1002777608463092	1.0777688797437037	-0.08416727178076452	0.142776911257535	0.8980904843644197	0.6238473472727996	0.5940024047580801	1.2633712417748324	0.3815833040467359	1.130610023892015	2.1681086172046267	-0.503869882388228	0.82435079980474	0.6812758282937791	-0.33924045820759263	-0.021084354557436895	0.100279478274207	-0.6372524391577358	-0.30385478222746176	0.6444558707907428	1.7184012799777346	-0.14672434777533364	1.6828462750753572	1.3839490735514945	-0.33306163475202577	1.313633272563642	0.9764467587850421	1.0037569166217346	-0.19035353022458457	-0.26777898230447794	0.8617875597300703	0.6868785016331589	1.00036746391728	-0.1562602526434885	1.391642837035842	2.304952832633842	0.925561282130906	1.368933193782551	-0.6924809691442106	-0.47746718488252454	1.9910041511960188	0.9990469383745049	0.7677610532186983	0.8479571568391032	0.2361427841742584	0.40174952193030916	0.8225964075921418	0.05413245868061308	-0.1506647954548201	1.2817051021620967
1.0834528953056342	1.039916285877255	-0.09109919335637356	0.17737404921893096	0.9261807408519156	0.6284461998992332	0.6146186999088264	1.2769000238364305	0.38015663208247497	1.100287158096109	2.2384591662064457	-0.4431012037169154	0.8032332445235018	0.6697221374884198	-0.38580179933210806	0.06820648514446785	0.12662167828590695	-0.5872584428725739	-0.3349096692633037	0.5888223640571719	1.7029094922590797	-0.16660275791378823	1.671390000613167	1.352161916233221	-0.3393705020061844	1.2573420298563205	0.9070421708014788	0.9608856456471656	-0.16740143049125825	-0.3255468770035283	0.8216427260569235	0.5823223360376305	0.9346374786670726	-0.2848520475436793	1.4066786649976823	2.35310405851757	0.9972434001540103	1.3083525147561437	-0.7607786866190684	-0.5341105952033827	1.9325083187628784	0.9947729281892037	0.7517118395908102	0.7915926595886736	0.22078356919618067	0.3105507702185636	0.8777169054718863	-0.008802608294534563	-0.12355157410057797	1.3320464788252655
1.0572431522170616	0.9343263744534921	-0.09051483848845183	0.21104363404698065	0.9205095101182948	0.661289152096959	0.6627589176886513	1.2977897051783276	0.39814959259495425	1.0605510023103135	2.3159110958582203	-0.3965177409248393	0.8096497771210271	0.6326203647839763	-0.4332845643477346	0.13839793993693567	0.1690877851233917	-0.5533028880657044	-0.35013736059399153	0.557016882110908	1.7014843406642288	-0.1791027373075747	1.6427787394265443	1.3458910023193795	-0.33445925156483386	1.2192935271105103	0.8344594608499273	0.9856281226757243	-0.14252804433933525	-0.37331550205194075	0.7764907793150695	0.3965526518731694	0.8781797569725617	-0.3552571831381731	1.412642075940269	2.413834591566562	1.0311091483176384	1.2058065285455117	-0.8326591476068268	-0.5815558369212128	1.927663785598904	0.9941658090999862	0.7187165572033336	0.7638186644067868	0.1823872388328116	0.25201745650355023	0.9318184505611639	-0.03827312401471301	-0.12695279667940867	1.3227392626503662
1.0335550085760323	0.8791466063516648	-0.10617493097306707	0.23445373789498092	0.9239416467117042	0.6555148516671854	0.6777802856997007	1.3332384441103413	0.3791275623899281	1.0047473162494738	2.4080628763844247	-0.3651783817238023	0.8471285554065663	0.6111208158932968	-0.4657334223572482	0.18708788979415789	0.16804745854299186	-0.5188124719592933	-0.33840721767397247	0.4882597292102712	1.682694513581751	-0.2148750035477674	1.6393796191312497	1.3390017672863266	-0.32007292455248304	1.1157355213380435	0.7515407832238259	1.0321137812900496	-0.10877510427572394	-0.3949778840637457	0.7882665504465804	0.26785829509940007	0.7949990787436947	-0.3023850453530163	1.4111864330437236	2.5006103549007817	1.082142039235071	1.1548522644047399	-0.8950248469135769	-0.6305045226178687	1.923911751624167	1.012256977370885	0.6763265178835283	0.6948240318755563	0.11284709217707349	0.16286383198291413	1.0048759206177453	-0.10573612124725003	-0.1324899458586194	1.283523144013742
0.9913068342650126	0.8198204184888256	-0.0905326788580186	0.25978000378735033	0.9650204545823182	0.6557147607020688	0.7259481343043204	1.372150436079591	0.397579112918535	0.9544716429392679	2.4582788227767196	-0.3159400222185873	0.8550185426528657	0.5556851864461925	-0.5260100610617562	0.2004387027221291	0.19982448287669521	-0.5144895319032845	-0.29693443801371827	0.4152227542302206	1.673870395940968	-0.28719671068853986	1.6149630251843015	1.3660059093752133	-0.3661163690896927	1.0801969016503814	0.6748470950101754	1.079263535407672	-0.11779098971726701	-0.4906910005702194	0.7860344023326251	0.09201077401202226	0.7413633141669628	-0.26852618965450603	1.4121523184363751	2.627422148285372	1.0834141345064068	1.1462339703731286	-0.9614379193772858	-0.6602661295807568	1.9222971804292708	0.9889105348673957	0.5984226270502746	0.628984066916298	0.09929279788277448	0.09946849693710298	1.068846496748089	-0.13291302004259928	-0.15139222278161452	1.1588245909233594
0.9345285833285422	0.7319374879372994	-0.06746989974682696	0.3150034465463808	0.9916546130852648	0.6420897671343124	0.7478368643609891	1.4132976126857417	0.394046709065789	0.9510888256872265	2.5238840401503557	-0.28146026903792076	0.9028144455066078	0.5032804664091903	-0.5802109013000749	0.2025910055724251	0.2248108188331069	-0.507848923541107	-0.23761111478013083	0.3644788545871264	1.5940985536610164	-0.34617453856535674	1.5755473598741363	1.4308492045124424	-0.36635918049550714	1.0451988729835668	0.5875383828754683	1.1140709294987567	-0.12129008497902909	-0.5091615004758869	0.7879983455842606	-0.02877551928573736	0.6790398181133925	-0.1996077140763354	1.3942030239430232	2.755844036243695	1.1096997348007862	1.0989702561484158	-1.0185656705608856	-0.6742110725211689	1.922410282370842	0.9181756663006645	0.539137882184985	0.5273953567909674	0.03296029488881282	0.04894009220082205	1.139441276675357	-0.16683004664361575	-0.18127386478480578	1.0066855545809479
0.8703579875224969	0.678388789115371	-0.06089721332419077	0.3590597232159071	1.045197780312158	0.6194309401822597	0.7956631455901568	1.4513333071216221	0.3998003590619405	0.9651949703311319	2.594295399541092	-0.22565447186060555	0.9417311306893886	0.45313112116964394	-0.6290321972958498	0.22459842668493368	0.19843261958037534	-0.5282873904622457	-0.17618953859852735	0.34128941063846563	1.6032229679924797	-0.3387824813627535	1.5141740012044054	1.4585229687334433	-0.3981847733113681	0.9966499994741952	0.5455980159780233	1.1308384534431233	-0.11619448469636491	-0.5664042964053363	0.8270559854298861	-0.1800310276376566	0.6318163538181099	-0.09752255210413283	1.388686664376903	2.8980324101306243	1.1169039060251258	1.104016423410626	-1.076607992398437	-0.6824134261708389	1.9235716262201656	0.8654176768084211	0.4823235177959243	0.4434152806520447	-0.03502594593138988	0.03208295455432887	1.2127027596007862	-0.15759866048709625	-0.2403631196294028	0.8817132841683103
0.8168782159043267	0.5550313342782754	-0.05854007748531185	0.38060748383787596	1.1029341885174726	0.6395823535400608	0.799711415663898	1.4854682256803917	0.3936150671227741	0.985431952112868	2.6324751315130417	-0.18380595718015535	0.9746109577431241	0.41420625564261326	-0.6585527389690268	0.19168807923433367	0.19566055485377673	-0.5618060309510738	-0.1312244028255955	0.2855014338247715	1.5928170684919587	-0.36653505871011177	1.462767890968817	1.5112896160197236	-0.3815257132965634	0.9484171754212134	0.4319638144704543	1.1497679299108405	-0.18397068311497228	-0.6687907829091728	0.8625053057421808	-0.25751640792730673	0.5864389913100493	0.030297042069430246	1.4461836501494196	3.0444135908673227	1.1837540279081071	1.1395310983436262	-1.0814862614680663	-0.6528102475341016	1.9703368203220673	0.8329154185776773	0.4542825907897302	0.349937205600827	-0.10465754511293232	-0.023122078913801514	1.2134719548095665	-0.15237739684016546	-0.35281070733879527	0.7108287473426104
0.7622668017554566	0.5101340768070999	-0.046251042379257694	0.43396044763367436	1.1553938385725844	0.6905842267684614	0.7929426822803447	1.5061150474201839	0.3913287358671135	0.9677783526858466	2.6409546452792725	-0.15198787083945955	1.0142679486729422	0.3604691053360024	-0.6967787902482758	0.219071647205261	0.15964188247900388	-0.5467226040324749	-0.14540481589310872	0.2469024357333447	1.533148773920159	-0.3951306990853856	1.473637505114482	1.558987706300179	-0.40101238179109205	0.9008311819335505	0.25785141036608766	1.1849285271070762	-0.2421845813301758	-0.7274545040764919	0.8699557037525694	-0.4310697273380507	0.5119641186693094	0.23723035359588146	1.5028861202235988	3.22381057652509	1.3058669827440517	1.150480438471219	-1.0953924713591374	-0.6485205985053802	2.0064728906541203	0.7964240278183666	0.38951606477343964	0.28127814842740895	-0.1740506981822091	-0.06162781328676187	1.2068761657471663	-0.12270641812992897	-0.42612827366987804	0.5902442814162703
0.7173755315770195	0.4376512866339035	-0.040595314168100326	0.4718688126602498	1.1788919160494056	0.7202877095356089	0.7786124391305018	1.5687095435628584	0.40177670868127013	0.9776385200640272	2.6093876895533024	-0.12946624064819215	1.0394991320487939	0.3178095176889585	-0.7263715462992145	0.22023223931611074	0.1261294861848988	-0.5836083892159267	-0.1319685497869721	0.1817116645686045	1.524288667114127	-0.4034690545461325	1.5057091886148446	1.597085988722276	-0.4804897295835939	0.8350191343839267	0.0843385818522171	1.2007278184434678	-0.3028853575810786	-0.7722413294311675	0.863383913317627	-0.529705188078756	0.4869208973504642	0.396855012262429	1.6329835226215508	3.3803186846963564	1.4336630006788555	1.205582637165275	-1.1062446772383516	-0.6170476989337772	1.9919196212593178	0.7806915112917374	0.3473499543397581	0.24125335968678763	-0.2133075638805572	-0.14373474374203424	1.1920223872156623	-0.08132480178373032	-0.5017387283425969	0.5016822329651063
0.6744425788258248	0.3734777198605447	-0.053875758842342636	0.4840542487682448	1.2395036304498088	0.7868564733277312	0.7122100094961852	1.5658083728005978	0.4046960044729359	0.9621038236973336	2.530492573811062	-0.13321148174652692	1.055421200175477	0.2630209614424669	-0.7915940799347361	0.17446127167677586	0.12873742185168022	-0.63922476471841	-0.13289986672833348	0.13555859319746785	1.4864496394222004	-0.35550151576636624	1.5163052425031949	1.6194136117438742	-0.532027611451291	0.800604600412297	-0.032719404588850164	1.2434557549429266	-0.4104866086123268	-0.7586381616405379	0.8579368767852559	-0.6462276515110122	0.4345319693922828	0.6182897832032792	1.7873876171969776	3.549817489835867	1.5475159370240388	1.2069445795572262	-1.1484844668378436	-0.6115408769942601	1.9832001172275944	0.8007836703675467	0.3014506074982352	0.21322963702011566	-0.274981717394216	-0.21144078191333424	1.1949645845404906	-0.1071624117169419	-0.6357934265117622	0.3588083717286887
0.619947913999729	0.3092126678574132	-0.007645365458585745	0.5212526511865925	1.2950833375815913	0.8333036093421619	0.7088699072282886	1.5308760234864627	0.37475828691462454	0.9261833227415469	2.4669287470514276	-0.1734119632051781	1.1328529108558507	0.15728612568267247	-0.830171359275044	0.09107169097741677	0.12161054063456231	-0.7074626591894264	-0.11107812178309207	0.08254444562114503	1.3943327588502756	-0.3419577052606267	1.555162752935412	1.6605111410077757	-0.6344721318734816	0.7107195838574982	-0.19844807544398452	1.2575315295429825	-0.4618201191395771	-0.7590676878099125	0.8225867835071552	-0.7582278858264625	0.42626849060073824	0.8674965871901325	1.8905101939583921	3.599314598738828	1.6327618835069324	1.2421633490343207	-1.1743592016951316	-0.6116803872614749	1.9995613785289656	0.836500227713913	0.2629722012655502	0.2072407235042201	-0.4106720230224431	-0.2837252343444682	1.169583536766536	-0.10711254716982269	-0.713605627036543	0.30422345743919815
0.5834132562386092	0.3068412183450957	0.03269652887149813	0.5229783046803606	1.3342282444423477	0.8840400342364918	0.7005649157302198	1.511635659287728	0.3415025839145444	0.9318596838987236	2.426864600120587	-0.2012271781046413	1.1623303569617542	0.10231635551512781	-0.8806567069980165	0.03913096344508246	0.1050921622392887	-0.7453982538730359	-0.1197740670751271	0.021961304313970684	1.305350224987331	-0.3926159140563575	1.594230605918421	1.670086144911051	-0.7388608850174376	0.6254537615982699	-0.33661872152129757	1.2377681426599294	-0.5172831853988693	-0.7503873089702421	0.7323382226148134	-0.7894195917756203	0.40370078691937766	1.0485925845113802	2.004029441145692	3.7039095695305804	1.7399717466708307	1.31908223100428	-1.183295451904462	-0.621906056483092	1.9638033801218904	0.8499227837515482	0.2370819195157244	0.21846206039487007	-0.46331436646365853	-0.3380093833978412	1.1264867160159568	-0.11625279071833683	-0.764342927809105	0.22333033783349462
0.532010414918093	0.30423742501500173	0.02094822249252672	0.5524068803407892	1.3920951323245205	0.9423330600170925	0.7324713548207256	1.4493277750311457	0.3271617964686449	0.9247120176901488	2.36927999020612	-0.2607054729133694	1.1677052938399024	0.009023411781631496	-0.9328904821146018	-0.022035061777025355	0.08837094051019659	-0.7977150782811827	-0.12727289921908455	-0.008339591621580822	1.2116711534319113	-0.43750679858777053	1.61630845123414	1.6688442540541466	-0.8351838711655706	0.5815051713833634	-0.43780869541997464	1.237589331138956	-0.5821216378169807	-0.8236667417174871	0.6263967761065067	-0.8384287351135778	0.39874768998969584	1.1647281767488988	2.1100478568030425	3.7419285482840126	1.8188162607355067	1.3337398768993944	-1.2193097415165586	-0.6251018750116973	1.935708611961776	0.8512812359603655	0.21130068812167488	0.2569823429784066	-0.49941499473187906	-0.36630457600108535	1.0870966705756338	-0.06407744355212688	-0.866845852935529	0.17401762542669955
0.5246366194487891	0.2811685528701523	0.042381863195976865	0.583310889738389	1.429942948083777	0.9880517602623102	0.7351292669813011	1.4086750806045392	0.2892954987864934	0.9543946844939718	2.3238030115640984	-0.321801812142647	1.1525057262863325	-0.05593768978393622	-0.9567202940517154	-0.08993950044986304	0.09973484143661127	-0.8704830642774268	-0.15569636259972355	-0.04158325713974298	1.132880228744148	-0.4422020020285518	1.6146527603434428	1.6577044846022002	-0.9003048453199627	0.4740118853318081	-0.470027279227739	1.2485607270826193	-0.632110926159194	-0.8086083365738685	0.4873023162100624	-0.8543743039102697	0.3579947086424967	1.253760937523638	2.2046873611036935	3.6998807866324297	1.8898676554109426	1.341343039182842	-1.2542803339493056	-0.5975785161053133	1.8610917369162094	0.9044200485515959	0.21368030900751173	0.25833810331438045	-0.5360439878940595	-0.39080706193950093	1.0749097660505638	-0.08104093011298308	-0.9409351815023012	0.11630545856084924
0.5192677085786381	0.3328732838579932	0.04395578841872906	0.5735788511535976	1.4304396831359634	0.9629362882649193	0.7143907979271893	1.3683747829717088	0.21920883992142776	0.9270908032423943	2.2796405272592537	-0.3799104782196613	1.096577769282684	-0.11581109116900415	-1.0089946785451644	-0.1336433967696802	0.11231495320093274	-0.9329475031299437	-0.18116316666905388	-0.09086915698676395	1.0910383932179513	-0.41246077644782914	1.653941990240564	1.5716365382207822	-0.9655530300947511	0.37171886475275423	-0.5124006809912384	1.2236981515941885	-0.5736689154824876	-0.8319602778900916	0.3238533647879451	-0.882310586220977	0.30848174826630387	1.3223695789604393	2.314141893600978	3.6168642749461335	1.918296076844932	1.347991576782763	-1.260416196482538	-0.5947654757471481	1.8347901262775739	0.9966551495259509	0.16456808856171676	0.2972098128546274	-0.535215444195255	-0.42764579279333537	1.002059044995186	-0.05996281152865949	-1.0354694647898381	0.11081576262185806
0.5029134641330117	0.3535636366374009	0.0832211543864435	0.5569152938977142	1.4291930479158421	0.9942123284093881	0.6408765088719564	1.3490611853362566	0.15105456276692955	0.8783175908481373	2.2151801008118626	-0.4222476715194164	1.0397763502606066	-0.18527325530377217	-1.0473754185461757	-0.17039752629198884	0.17665788380623831	-0.9747692601349071	-0.22903554838407394	-0.15245159068580438	1.0567131463912067	-0.4292978944774094	1.7436698312671535	1.5511093606487165	-0.9483326926079597	0.31603613141732156	-0.4922876098689006	1.25204859795003	-0.5970109166918631	-0.8356406126579827	0.1283942506965773	-0.9003830317947893	0.28235585671574637	1.3935234957362816	2.414922902481995	3.5179986164536445	1.9664522140000134	1.3277788641573627	-1.2851511292587718	-0.5873586056408425	1.791589610325459	1.0457207188264632	0.06924129312194165	0.2754244321018641	-0.5587394008625106	-0.5034748918304872	0.9257984189902547	-0.08773441076649141	-1.0903395911083158	0.07173242170307428
0.45664387022309844	0.4299139405491187	0.08291496214669895	0.5862285383829764	1.4290159061438887	0.9937007061531162	0.5382413772110585	1.3221507140133046	0.11336161526269557	0.8403416420306755	2.16112829165447	-0.4799486996780205	0.9585543284055428	-0.26714157701736	-1.0655486886766885	-0.1912552977137115	0.16241402064690166	-0.9959252678759658	-0.2193425994602122	-0.20720683271714008	0.9873821092322654	-0.4617940343798531	1.8229844516754068	1.5223858727313542	-0.9777240181531338	0.24006694407356394	-0.4639999686194895	1.2630406829595375	-0.5557411518230368	-0.8346396023527595	-0.026018563378845803	-0.8974928744395825	0.24400354190177667	1.4299656134603533	2.4812918590671638	3.434075983261645	1.956471221803472	1.2941168942060728	-1.3372849672512153	-0.5746054170738906	1.7868524420480494	1.0905608001300917	-0.04326315147764874	0.2684952795018733	-0.6138824724627128	-0.5213883770510601	0.8664330084185838	-0.12185280366403765	-1.1160467185117198	0.07626292133470533
0.4630815880685062	0.4287197783730404	0.07715609085045697	0.5698310912762778	1.4215456900024743	0.958310500277778	0.47134426922059125	1.3289332569215806	0.06034816026384728	0.8196494235911181	2.0872995298260917	-0.502509027659983	0.8929910876229151	-0.38283290492648075	-1.083631986795563	-0.2052631411367482	0.21093729795194807	-1.0316117750480567	-0.19370184599059215	-0.2523368965396912	0.9490105966867614	-0.5199850083677376	1.8513458305093393	1.50212027953201	-0.99345757529449	0.170608501510296	-0.38924276465061547	1.258302181572145	-0.5397958897838556	-0.8067026205554368	-0.1885319531341639	-0.8667087746584888	0.25152852456636904	1.462733732494835	2.550280427681507	3.3016536841157214	1.8337889777121645	1.2268616153428353	-1.3944748264627995	-0.5108563921508646	1.827751907194688	1.1075400156720066	-0.10790725326830115	0.2599513673912018	-0.6006812857373476	-0.5535900267580276	0.7966983145968205	-0.2146216678035005	-1.1285772473683422	0.052576207366698026
0.4495951841961353	0.4283488565650429	0.06990819242004184	0.5639651636375878	1.4219905372772916	0.8993060534355019	0.3502436384062001	1.3137845762768694	-0.007970484377530618	0.7836636761646371	2.0418161873061598	-0.5648698347178904	0.8284889239237895	-0.49646287709302567	-1.0875444060894908	-0.2195345516553841	0.22169614203827	-1.0413615524400028	-0.2006596077168476	-0.2934591390718451	0.8793191841499899	-0.5657346559764269	1.8859339618669018	1.4426463211016678	-0.9666642322786634	0.12112400665430331	-0.31015177034861807	1.2704106924605043	-0.5222405255797289	-0.8440475614239775	-0.34759058378712704	-0.8429400159306473	0.244706354289627	1.513822479019014	2.5287201938180734	3.1657753559783828	1.7215619970099965	1.1599264752435072	-1.4500894173469827	-0.4853088036506897	1.9202348730700258	1.1140802825633547	-0.20246474594444352	0.18025219398991113	-0.5955512741621317	-0.5175689180893975	0.7021942695910999	-0.28514374792447256	-1.1696546757713195	0.010453951587611799
0.4546167779892819	0.47589214261186025	0.08055098443413018	0.6212160910668917	1.4316071212222063	0.788074666548573	0.2775291948165147	1.3162294463949684	-0.09796767663271684	0.7035489440964573	2.000128544410738	-0.5538170897761273	0.7415071647794484	-0.6265236619473985	-1.055402730034223	-0.2604774999695409	0.22209692802932146	-1.065476866884197	-0.18694287510173285	-0.32028443810703616	0.7973734995439251	-0.6201903142111909	1.8912902257286006	1.3845756908741136	-0.9811693859520096	0.07605971619100513	-0.2856091126541748	1.244481869914661	-0.4699116608977727	-0.8451601966325601	-0.4467090852896317	-0.7172843452155895	0.2849010427997853	1.5346314854890895	2.453124896426715	3.0382542698300337	1.6205176593498618	1.099921908822469	-1.4295995853931083	-0.47373093491436896	2.032757372085665	1.0800205297111691	-0.2833593206036022	0.10719458730026958	-0.5504916774643758	-0.5030512565293656	0.5971553454748103	-0.3003859789294606	-1.1818265710061886	-0.00027473066459228755
0.45197657858274215	0.5215805933010347	0.09071013690374966	0.6080895482554014	1.4685507758537857	0.7150507069573303	0.18674194041067266	1.3203399077532787	-0.1421037508271085	0.6610190746291437	1.977172622594471	-0.5516017008550202	0.6334516538637802	-0.7204602667582347	-1.048663654167347	-0.29465962156453906	0.2185310164271049	-1.1200439784612715	-0.18100057851127568	-0.37327318232904283	0.7910059326665976	-0.6279764278413711	1.8880519466042027	1.3532676816301465	-0.9693514032188564	0.04963565102795885	-0.20714459333094873	1.2816948381161795	-0.4448377133121858	-0.9013255729247991	-0.5804303412451659	-0.6123654324146341	0.283021294481676	1.5464609078241884	2.403076949646629	2.97646689056304	1.550021628868865	1.049622706051506	-1.4657284069995096	-0.43469193685142987	2.1367472311469595	1.0617508268375935	-0.3587411421501777	-0.011027365062145356	-0.47153508290455237	-0.4648086436765223	0.5167460587840138	-0.3593200782538636	-1.2162036650128099	-0.06293150628644403
0.4647262570865679	0.5528886871638043	0.1235758496414944	0.5947736868751987	1.5090394801965796	0.6432787652901146	0.06175599054055965	1.3251320034071876	-0.22489614250084883	0.6059676083155632	1.9357992138482927	-0.5527978866233982	0.5385270553182008	-0.8367023314804951	-0.9799738259270502	-0.32871719404681504	0.18227281832041187	-1.1526775434309529	-0.20244559339112192	-0.4122395965298614	0.7755133129403585	-0.6236685416560361	1.8993330505486845	1.3449268649663266	-0.9677494947741409	0.037129887411014265	-0.1178607415342426	1.2906427807261371	-0.3913946649663915	-0.9392737438440995	-0.6542276103017104	-0.5042366331511239	0.3071077776318579	1.5895038398644006	2.362885031892026	2.840194018325861	1.4431836467437211	0.9891036771703036	-1.479446273867978	-0.4007775075962077	2.2852768806728463	1.0575553482081104	-0.43471123489268726	-0.10382423011265077	-0.4620047034366226	-0.4236810369534544	0.47401921443054346	-0.42503775544015526	-1.27254661855645	-0.05331573771033328
0.4716191884045252	0.577498277322677	0.16372264021862215	0.6088458878012739	1.542483846741364	0.5599063834137781	-0.08457977022228128	1.3164222318523096	-0.3325871038928038	0.5847277023145528	1.8796386983905617	-0.5329139258741755	0.4556007096959195	-0.90790197045031	-0.9283099452988504	-0.4212125469868374	0.17741352896691037	-1.1505567069603724	-0.18999174303197913	-0.47872628444329235	0.7928045879449886	-0.6053335500492749	1.8991039342547438	1.2910407381509599	-0.990227462128836	0.016541792778019204	-0.07450146360493162	1.3009020261090192	-0.2777096637984561	-0.9198737508457023	-0.7188439464453675	-0.3886066014788021	0.3480931392457831	1.606941737083654	2.3678852833649895	2.8067916488485443	1.329501906735762	0.9867935113459974	-1.5018005272271953	-0.34485869226835986	2.4429946696666187	1.0442185090677831	-0.5100858688999516	-0.20445735800250028	-0.43370276314917316	-0.4062719020678183	0.4167901247005119	-0.5109150509216078	-1.318036659647411	-0.11759314047146367
0.48177789012151007	0.6099069702537726	0.17406895103949294	0.6456893089155077	1.5369267617370452	0.5017517507448804	-0.23473315058408217	1.3203129929004676	-0.4212995774926044	0.4992946786449413	1.849043294692177	-0.5214929126162589	0.37931374650619587	-0.9951987071671333	-0.8516085183859357	-0.49310102949788187	0.11889144085374356	-1.158944520351945	-0.16990686297366334	-0.519191737719862	0.835680841085907	-0.559354474360782	1.931354083256307	1.2206171457059298	-1.041710363135176	0.03137973997699468	-0.08611341327216945	1.2931198810123148	-0.1490221624298945	-0.9263331747134995	-0.7589589795782568	-0.30590517990940164	0.37818963109668224	1.649771307778878	2.347097394359275	2.735390692784754	1.2461137272041833	1.046174184393999	-1.495074116583802	-0.30933221937528665	2.6090577427897848	0.9979852323158968	-0.5572361430602809	-0.26199347783314664	-0.4376355382609485	-0.3602652327190575	0.368794130709034	-0.5306941133050557	-1.3792395196972855	-0.11081105391184598
0.47652178198479495	0.6128795869251544	0.23018666115864148	0.7317587934951935	1.5364041935097823	0.4706393344526535	-0.35990432931670585	1.2971812417267647	-0.46628623373271516	0.4301723532928919	1.8089933604220032	-0.5279986490918979	0.3068458122892596	-1.0671907169859725	-0.7231040914424567	-0.5754639494975247	0.08231935770135716	-1.1914078113667077	-0.18302954724807496	-0.5834887368815831	0.8356474640374906	-0.5320501630453957	1.956437336653853	1.2032541231821618	-1.092514088795333	0.09509071215694365	-0.07687047552190848	1.301794492850108	-0.07890856495641899	-0.9598631273875892	-0.7703419094702513	-0.18050713334478	0.45647432756539785	1.6475314320120749	2.3497860631051397	2.7097887704768775	1.1647029063236052	1.140038626115024	-1.5409430339562133	-0.21688091545028593	2.7549417084201155	0.9712943937490947	-0.5436385885095122	-0.34120780565670866	-0.4251087872690709	-0.3243117574565214	0.3608644771227364	-0.5628221262153434	-1.4094436385106799	-0.1348717072867907
0.4992162028355166	0.5848640585975902	0.221834903655366	0.8224548269938999	1.5465942001323243	0.4269577852208887	-0.4405160404900986	1.2967687559592718	-0.5164773744848887	0.37322642376243453	1.7951950589181482	-0.553992399364275	0.23832084287936559	-1.1148722382651641	-0.6203020996448114	-0.6881937747041063	-0.006821585483079628	-1.2492809996887984	-0.20128888126646563	-0.6725330406954165	0.8248635815567855	-0.5160435183815083	1.8971529208901845	1.157264627527807	-1.1712820035238787	0.12619725394468065	-0.15141097186006122	1.2353425456088767	0.03743247504589788	-0.9814325687402347	-0.8011880980964914	-0.06545280784089999	0.4839515620713109	1.6560332540765075	2.3426087077744233	2.7420208068939913	1.1294258122794159	1.257467292681571	-1.5523468634927884	-0.15266343105113137	2.90432691676344	0.965038919981051	-0.518080244093283	-0.3590181736706077	-0.37912120243551767	-0.2510581314876742	0.36054742778590254	-0.6095844753239497	-1.448969633741084	-0.18079046276733193
0.5449924085210462	0.5608971060511985	0.29279771403618743	0.9253838743054688	1.5825643131088767	0.35786161693102597	-0.47533103717179453	1.276644520512772	-0.5866102863292434	0.27580306345289385	1.779907892822385	-0.5787233721725967	0.18978679732901238	-1.1734286838625891	-0.5052052243876755	-0.7765822152389881	-0.062138794822726405	-1.2974956938487852	-0.18270836652944794	-0.7151978134890339	0.8106048484262109	-0.45454916514000365	1.8419696867880604	1.1288233798365466	-1.213989701982618	0.2589436946770042	-0.19712493348000276	1.1525412991872592	0.11801680296594104	-1.0177875522257904	-0.8592500683563911	0.0028662296039144745	0.5182170108304062	1.7307364995795733	2.3299413434668486	2.779211686345735	1.1099299078666232	1.3951404495132587	-1.5723460505804137	-0.11078701583602495	2.9990293033472937	0.9481947888591549	-0.4856190211103343	-0.3956617764879543	-0.37148980847373914	-0.18943998342697205	0.3702633226292121	-0.6182015115848588	-1.4845934257706674	-0.19425405534064924
0.5765280244280964	0.5430467325934247	0.31685513973107654	1.0078551556439612	1.6056923857095307	0.37064478008914475	-0.5553323511501543	1.2926644912763756	-0.6118603392922922	0.18505869406412626	1.7534285746463987	-0.5886046077792492	0.13577528909238323	-1.2369429213644163	-0.39432454952277096	-0.8774494721358966	-0.15291040256760335	-1.3442034179799438	-0.1444228658045868	-0.8051238870248753	0.8409045329787203	-0.37544150416445754	1.8274487711687197	1.0692481738625879	-1.274385564521306	0.42068115362727776	-0.2564579195278525	1.0338268907993222	0.13427190939115727	-1.0713932639526242	-0.8791515703297217	0.06842968658143223	0.5251835050859666	1.7030806857132526	2.307311639135729	2.817093239626189	1.134762387097673	1.5852660680811617	-1.584712306460823	-0.09659205449558703	3.0268073041130794	0.9292745167137026	-0.46424801662607795	-0.4058916407305227	-0.35687248202996646	-0.12536656355828285	0.37855611228172664	-0.5720035463296351	-1.5360074400452008	-0.2341199998565017
0.6412365958800587	0.5541964167744282	0.3457697807658618	1.0924776078668932	1.6420507344029474	0.36707610068540386	-0.6356096584952652	1.3030329688765594	-0.6253580468153996	0.074523876750289	1.7052205731542007	-0.575138137806369	0.08804210079069878	-1.2586141596324993	-0.295049905419008	-0.947580535122499	-0.1914578271201497	-1.3883373040759657	-0.11849060106640355	-0.8627195617083002	0.8512399053247623	-0.266917134666194	1.7834201289705098	1.0335033888987595	-1.2962826254901636	0.5683651435920418	-0.2918886706909884	0.9389673671681571	0.1489685822963416	-1.1316634072266638	-0.9198135310249889	0.08668274034585258	0.5461267210088533	1.691447890500004	2.3375048712264244	2.859439790854505	1.1508425559782884	1.7584901736024843	-1.60886882186845	-0.0766217097842702	3.08446388735659	0.9188977001336698	-0.380322953987865	-0.4008038497368111	-0.3779472561046723	-0.03216352485903608	0.37140210946648916	-0.5298112377991984	-1.5692300464817353	-0.21264859653953447
0.6997085232640313	0.5317125767177115	0.361488669223088	1.1425474439885686	1.616396915370526	0.39850199780745965	-0.6831299539239316	1.3349758917482872	-0.6167432474049874	0.04875164351582919	1.6549843330623486	-0.5941816839635685	0.09524381373766495	-1.2434863060633767	-0.18132714815778841	-1.015396309277974	-0.24089170001351962	-1.4215475544544642	-0.07012657054464513	-0.9133309217619588	0.8793713655372486	-0.17505594590537604	1.7703099260506523	1.040320794048235	-1.3106269995345499	0.6804720194547863	-0.32787751623307193	0.8334389624871612	0.18886096325665208	-1.2229908779691958	-0.9810922066597735	0.05515386551985515	0.5493263602321206	1.6678559827223505	2.373868684409776	2.902511593933764	1.1617876538634087	1.9323240745031935	-1.6790127389718446	-0.05164697627651388	3.1029363849006266	0.9293404189751829	-0.29189432410771865	-0.3407493495017999	-0.4377564088817307	0.025133652757362228	0.37860229306565973	-0.49127992179728047	-1.5755724015041257	-0.22940291655657746
0.7675198369752828	0.5265049108701007	0.31933735679196745	1.224607372675484	1.5305816172747497	0.4620556703897233	-0.745510043950854	1.3505752396958741	-0.613450303184374	-0.005060949607671001	1.6165199236185597	-0.6101357999106654	0.10948205491258078	-1.277841977198286	-0.08877586710547157	-1.0512042465871332	-0.31704740322586467	-1.4399658240968263	0.006735568822689752	-0.9520356653352471	0.8724058173953928	-0.05850114927297032	1.7371309748421127	0.999404596087366	-1.2897676289330762	0.8018382389167259	-0.34207622700681445	0.6905386442889447	0.23444158469421317	-1.2923224952304087	-0.9884617049682275	0.07261620982428309	0.5631045698118619	1.668281031990014	2.398599166753887	2.9154969712062804	1.1195275513271787	2.0444090680388305	-1.6859099809114937	-0.05338706267096498	3.1215850919913146	0.9231093753682066	-0.22369125077088808	-0.25738027772871963	-0.48593025802415263	0.05675764919984226	0.3695117498228909	-0.39116449657505153	-1.538258437285854	-0.24195112413846004
0.804107345463858	0.49449363269123686	0.266057758875225	1.3309151057233928	1.511747756462531	0.4859141326423656	-0.7607333688878588	1.3405059551106546	-0.6017394743240886	-0.05721551188317351	1.581318203669446	-0.5955582836432044	0.13996917261742808	-1.3251915708393256	-0.05571674917396209	-1.0676226307386725	-0.3610175495865885	-1.4711103266372176	0.11164429315389819	-1.0004362904404878	0.8517546055325136	0.052625036848699944	1.6922293152737122	0.9218605838961871	-1.2783269658366911	0.8850965629009304	-0.36287459853783705	0.5785352516342317	0.2038861549527598	-1.3712406098962997	-1.0069494342522698	0.0810703318605995	0.5814869514469666	1.6488283343051422	2.403182352003683	2.939448014606509	1.1281897583422322	2.163550602731155	-1.7409243481786778	-0.023961630448752	3.1226423492712208	0.9400278113744557	-0.14900179682763698	-0.21501602229054656	-0.5343418713688572	0.08093853489711024	0.3505917365927676	-0.30829438953273264	-1.445938599954489	-0.29525486121004824
0.8754480376406363	0.4681487293451008	0.23389234501545428	1.406894910031704	1.4952905477573524	0.5214714857765272	-0.7699216021357692	1.333256470802455	-0.5562937868128526	-0.1249094818162203	1.5432826135321571	-0.6097917095869428	0.18945417442365506	-1.3516931686528275	-0.004747748077426844	-1.012548718802023	-0.42655839955662983	-1.5066151779055312	0.1882495621220175	-1.0449701391450406	0.821166253046482	0.14098335945513438	1.6643303069139066	0.8574840771832918	-1.2622908066393859	0.9512940821305864	-0.3845805028984503	0.4317428029240686	0.14418517116803983	-1.4254678803023335	-1.0532840154342535	0.07882874015526727	0.5727960582229775	1.6268337081258548	2.32579430590141	2.8627911991632655	1.1586979285810652	2.2509410171520328	-1.7651302249253493	-0.017844796948956892	3.0934325434914847	0.9180691541797495	-0.06300130168869933	-0.1542504133472158	-0.5944647396482697	0.13924438863998737	0.3095419447144489	-0.19895106958573766	-1.3632346560715796	-0.32772621002071334
0.9169026763549025	0.4282507433479671	0.1937889745872691	1.4336562006085987	1.5132438663448204	0.5333011009473794	-0.7729228135183652	1.3346022134429865	-0.5418145083339032	-0.16418250789615374	1.4575855022407473	-0.6176364459661181	0.21515093527702128	-1.3660643200538547	-0.001295951044034771	-0.9589362256591908	-0.45653882024809667	-1.5336101254108538	0.263586509283888	-1.0807374188995926	0.7774363504501636	0.22148795453956804	1.6175242235149654	0.8297163626914663	-1.2025589603194964	0.9806840832609345	-0.42017697965305006	0.29958253929689327	0.05822981642866465	-1.5274092704332953	-1.0854414278318358	0.07567560076488586	0.5723335386185631	1.586461558098207	2.2916739273694744	2.8235043595946143	1.1727614209916035	2.2633807819272183	-1.7989998028526446	-0.023895750600345315	3.034007308147171	0.9238478594065531	-0.007714456271364347	-0.10869468272503735	-0.66149335370118	0.13572421179538616	0.2354548509512086	-0.08613753036221251	-1.2841823769720415	-0.36683699620223237
0.9815377388146068	0.38680670685574636	0.12543836215373433	1.433642539185106	1.5296184088897544	0.5423518978612405	-0.7758268053322401	1.3508062066885977	-0.5553216390150911	-0.187168045309426	1.3857344922472716	-0.6061509965885454	0.26664961879223953	-1.3657478668976677	-0.02178165971926183	-0.8732249484862074	-0.45939438619998774	-1.553438239118454	0.31403182712601857	-1.109339505710418	0.7517031298463726	0.30564725451047725	1.5215000981503257	0.774026361893526	-1.1634869397331307	0.9780089222419248	-0.48930458545068295	0.18427205432435065	-0.06391988465282723	-1.5632271780104887	-1.130099290381081	0.014139783948016982	0.521879062093494	1.574187842138837	2.234640348511587	2.736069840606053	1.1890725820592871	2.2393684694997424	-1.7903910826652703	-0.06679862469070698	3.003841872919085	0.8917145895946952	0.03468051583306454	-0.08752741463372299	-0.7034346009578861	0.1406764709959347	0.12884932005242902	0.015498169800770257	-1.1861495998537381	-0.37793293393804556
1.0222316971807668	0.3768078930866758	0.055783556171594396	1.4454690177957286	1.5365602258872462	0.5661734017440622	-0.764411338677174	1.3571186785629021	-0.568666269663589	-0.19681310463535706	1.311766997880457	-0.5715390193345385	0.30099734124650046	-1.3773839036113562	-0.019443829551805427	-0.7580467298299466	-0.4712242492089791	-1.5458783486868275	0.3701794420069917	-1.1284828625564838	0.7175006525107606	0.3963886520620371	1.4963304089067708	0.7178311307736307	-1.1205713398130803	0.9471126076710693	-0.5036045538543605	0.08345995730556985	-0.21230410989992263	-1.633643038886989	-1.114319027828107	0.007942164619948382	0.5198322162533662	1.5182361303712288	2.167540844555119	2.633382867348812	1.1934098289760444	2.188803157572965	-1.7872546358069012	-0.10660040389028631	2.9371502476184523	0.8805363961049185	0.04947917576395172	-0.1297486467776847	-0.7738354859529295	0.12713855299426086	0.05269890887899187	0.08567127928799348	-1.12928950191924	-0.32305092881553793
1.0638202272737884	0.3639177643734003	-0.07990975770504438	1.411773476263043	1.4966656845712114	0.6439706914809593	-0.7331916554713056	1.3755510338431902	-0.5760779353159867	-0.18695080245350942	1.2433201393166187	-0.5246825467714525	0.34843619472190834	-1.3411968275358717	-0.02181667992570569	-0.6003434143752364	-0.46070554286538973	-1.5616195839577376	0.3997134472688764	-1.1747225947375977	0.7445116626220171	0.4152398938767745	1.455249244382957	0.6271593840874393	-1.0441042762780297	0.8623263176303866	-0.5402361770347763	0.007781705477567363	-0.321906118247699	-1.7034177341613634	-1.0449573938916383	-0.03440644008630543	0.5128802821693863	1.3988349381597638	2.0980661530009184	2.522073553932126	1.1687469078397574	2.16422311513094	-1.7777825712564244	-0.17534321299597405	2.883172755793159	0.8948238981911292	0.05434114318240284	-0.1917600019728106	-0.789553372663949	0.0894721371646708	-0.0454709549557706	0.10403692078158835	-1.0527429726032582	-0.28545270198323136
1.0850422905539328	0.32661962817269574	-0.14757989798059856	1.382456780470794	1.4607745473013218	0.6041990291336651	-0.6608965076798692	1.3543715483884722	-0.583037708572767	-0.1312765950978328	1.1646075890896634	-0.5139738163037193	0.4026786138078574	-1.2629060072055307	-0.046485140068263736	-0.4546914095972803	-0.4908509004709477	-1.6015004151637395	0.404884316729144	-1.1949584565999916	0.7195259524596609	0.40566678877930584	1.366802498301774	0.5921749292348093	-0.9728167382753462	0.767521346432607	-0.5839518492161428	-0.03127658633544449	-0.3833529244126217	-1.7125195753427942	-0.9950073059872018	-0.08513543535896971	0.5084675506444505	1.3338651535439663	2.0057163331790466	2.4130756483093405	1.1168170791746665	2.1066049961106597	-1.7957070679001645	-0.22534355108866144	2.8625627954692807	0.9475365777652691	0.06417086427172444	-0.2500683638479063	-0.8576911285305855	0.052627892228859344	-0.1448696842352407	0.04265762158685885	-0.9753791434813206	-0.2445889920179536
1.0893082222357982	0.2679681963411005	-0.26501374442086284	1.3532357146429908	1.451995696319602	0.6124635631059341	-0.5378472345949266	1.296612274256884	-0.6069299718406612	-0.024678895581262572	1.1365382913727546	-0.5002901850495478	0.45268210088770633	-1.2003697569639011	-0.06568964371037414	-0.30210827680237606	-0.5303448762470795	-1.6223051000833741	0.46213208889537905	-1.2116137317495652	0.7425859520459859	0.3358727377457635	1.2862696535319569	0.5692175566505312	-0.9462871872956867	0.6928876924419363	-0.6501278766144428	-0.12465762543548446	-0.4602052269479063	-1.6976855925767755	-0.8611161080684152	-0.115797950880423	0.4999989103177067	1.288200805449442	1.8836567691474104	2.336077485723538	1.1050561365437321	2.0441211641468877	-1.7666431627993195	-0.27925435197064336	2.7940181014013095	0.9946720798080524	-0.011517424834376533	-0.27684933113049903	-0.8848187164785385	-0.031190571639016052	-0.2089281432267994	-0.01717565335792859	-0.8398418717192169	-0.21505797938979904
1.0643138737264817	0.23200963101380148	-0.37073365570137984	1.3074828883448912	1.4597973151927124	0.6027875485202527	-0.4307336106845979	1.2175005710930995	-0.6108231804500813	0.05152345296661891	1.104596786076907	-0.474782728104244	0.5096163701547497	-1.1394498163635307	-0.12110372136909515	-0.1610260085370139	-0.5706854159802291	-1.638126008996292	0.5076523060488473	-1.2419924455553013	0.7496818864181684	0.29080302817099934	1.2135004795157265	0.5480376456461433	-0.9249755356700902	0.6056065249996578	-0.7091536480999124	-0.15493246838553473	-0.5419202356518003	-1.7191253783459597	-0.7374674434848763	-0.14451882904304006	0.5067301233220435	1.2140263613974853	1.7806673082938258	2.236996379554056	1.0857093121949337	2.0220482784134113	-1.7567301740242804	-0.35488608023086377	2.7449523482415032	1.0320562281141776	-0.06361739834825766	-0.37820473363481016	-0.9067927351220707	-0.10440462957005318	-0.2929760242296884	-0.12351382187263034	-0.7995974835542603	-0.13124431985305213
1.0489445550934002	0.23074443771930747	-0.4679533702469699	1.2468786566660521	1.5187682539303977	0.5542172903717747	-0.3184800393441591	1.1474249351300108	-0.6205987988400784	0.14371883450296102	1.0228379252751911	-0.485422742362534	0.5877513852051008	-1.0117827868615858	-0.1713427007558951	-0.03497497317158645	-0.579130400185476	-1.6429595432780808	0.5675374111999043	-1.2815179747221648	0.7521949459757687	0.14713232081553146	1.1383047417268446	0.5071367025409267	-0.963341956925864	0.531502848311169	-0.7498304139689014	-0.1809865851680134	-0.661272711861202	-1.7102667014537485	-0.6014033391731932	-0.2622523875788862	0.4590750234988928	1.106258801110424	1.7065385574911207	2.169984172466024	1.07810131420384	2.037498917399989	-1.7629954710566047	-0.3991665890411584	2.708390916259628	1.0391427500256483	-0.13418218477196175	-0.468294763706123	-0.9080361366145796	-0.13927956185138035	-0.35905199606571025	-0.2147759302198768	-0.7586224449300268	-0.06576953708110563
1.0365332417518305	0.229531626905117	-0.553027493614678	1.209478712300078	1.4902388334666012	0.5343805034430381	-0.20678144610856813	1.083082037630222	-0.6078754473496838	0.22911482546344408	0.9596570625462262	-0.5071650205760676	0.6570733955750186	-0.8647795410476882	-0.23727270569983072	0.06463160477787687	-0.5891673775179191	-1.6239592766507684	0.6417936268643962	-1.2834778917418894	0.7497596501037249	0.03689185445966141	1.0547188648696215	0.4561599103465658	-0.9866409054682526	0.5202301185001437	-0.7740867788473984	-0.21130805688388712	-0.6918896917712326	-1.7457533097009268	-0.443555530765498	-0.3629864339150922	0.3899156345340406	0.9836967651618455	1.6508933820951068	2.1006073606268103	0.9941528557504355	1.9919090541510607	-1.7516693963225567	-0.49048725975755936	2.653225854047835	1.0311179915823998	-0.21118296576773182	-0.5560457258622455	-0.9102716756096821	-0.173587296353039	-0.4321473872066732	-0.3259831672481438	-0.7689463691826365	0.002136715819426768
1.0079404817421032	0.2224909701839921	-0.6249000524906171	1.1783011868237159	1.4444380902373575	0.5326132886781847	-0.08251043398997647	1.0344960463745196	-0.5763559409360892	0.35068445111107255	0.9158910831900478	-0.5231121872465825	0.694473121670396	-0.7290027224098615	-0.3254508734496684	0.18254040478622516	-0.5835743637010372	-1.5908121581486039	0.7215682580431402	-1.3068570167491245	0.7238472576342316	-0.07241196324387429	0.9604196557000085	0.4413910598349977	-1.0300216260606372	0.5279295918974356	-0.7533121186290038	-0.22939609963959887	-0.7257702542252001	-1.7901533788896682	-0.25861995157428	-0.4822995511288447	0.3431217767072428	0.8990048618686803	1.6580316658624334	2.0511492628258567	0.913998566837809	1.9519340026433447	-1.6914434297925798	-0.5396728795579736	2.5973608711251583	1.0072676453068654	-0.3323199462565167	-0.6347756826590896	-0.907408945524072	-0.21587302391398389	-0.5049925504932007	-0.46303495647508663	-0.7864729939194944	0.11390309052120699
0.9966382589921563	0.26117954567487833	-0.6731578284147147	1.1603716470234677	1.35997327672551	0.5074040192671443	0.011173648682571763	0.9614724203238154	-0.5848513603826117	0.4447446368161052	0.8698020409125988	-0.4906520585427751	0.7799811479601197	-0.6083638931268449	-0.408402987486863	0.23089125285613607	-0.519819896792657	-1.5276655611611845	0.7664986136612706	-1.3584563743488225	0.7343787999544016	-0.21352185924636422	0.9061969859131682	0.38516013810942507	-1.109260317109698	0.5817233116471737	-0.7229231460755626	-0.2576484296680275	-0.7806014054204321	-1.8199876188171007	-0.10500070835619342	-0.5602581983186948	0.29573467569925754	0.7734889008520698	1.6454215459384316	2.060189199099964	0.8618631387438033	1.96252731127725	-1.633940891734878	-0.5949978011783991	2.6395511736484263	0.9761940020312558	-0.4285466085941822	-0.680288145394967	-0.8280393109820027	-0.22905226070038093	-0.5686056355403952	-0.6391663210293403	-0.7942466121899591	0.19676535717593305
1.0027389028168583	0.26949718669777917	-0.7032320566870905	1.1525860736774183	1.268064670719898	0.5161489333117374	0.09824310082802774	0.9063574991845307	-0.5674317398244874	0.5572460908873436	0.8261490203893225	-0.44249933640755745	0.8299688955444259	-0.4851715422023499	-0.4970260646818069	0.21432436956767317	-0.5104991251140736	-1.449678010705676	0.816900497518614	-1.3697472006581075	0.6933818197569345	-0.31447288040601495	0.8707620744493104	0.350780171726653	-1.1847819950996281	0.6164268647367835	-0.6361765586995286	-0.27439089946712797	-0.7845731917407741	-1.8502264918107838	0.08566175459960489	-0.6170847406154549	0.26171044640886953	0.6833828906764794	1.619314472465566	2.1042203206422085	0.7947959497346765	1.974378770587694	-1.587547820247512	-0.6326785242795139	2.632866684985701	0.9206707549998198	-0.5785296018910852	-0.6651299991157538	-0.7500151337432552	-0.2232945446557267	-0.5963264184958834	-0.8179410242059791	-0.8452234831082395	0.23238769972626896
1.0129389210634496	0.3190630733095744	-0.7006034235292421	1.1054857996096015	1.202053453683143	0.4856356024311195	0.1688748099905944	0.8657559429782653	-0.5215868268535062	0.6782682743532524	0.7767417107501182	-0.3710218152999186	0.9219174566407414	-0.3480046508495948	-0.5933817770896817	0.2124435692243721	-0.46138625189209853	-1.3617166405768963	0.8698023492328003	-1.375880985260446	0.654558507744459	-0.3963276056786015	0.8319279583998828	0.3107771995195632	-1.2454773167460804	0.7219189530308789	-0.5687625435623492	-0.29158555074320275	-0.7762387964650562	-1.8652892220109294	0.24953982503656952	-0.6991278011977826	0.23854885578852497	0.5835230038613936	1.6120589740080677	2.0847023570154732	0.734415247332063	1.9699680037095528	-1.5446417295643333	-0.6729247195190875	2.6284417764165435	0.8420148589609315	-0.6624847707953186	-0.6173523428972882	-0.7034360496705715	-0.2391317734835222	-0.679989907104309	-0.9143089049154691	-0.8558601089394028	0.18702201316554118
1.0117183619179928	0.34976528044286964	-0.6921663853810095	1.055863195351728	1.1271145865762282	0.4046350203949257	0.2220140973542269	0.804680696387728	-0.4837504706868578	0.8316109763705708	0.7217239639196523	-0.2810003663471655	1.0273153227836576	-0.2487439731462413	-0.724468056376678	0.13045261601710784	-0.4405978511044397	-1.2633432153919408	0.8910020403951548	-1.4070869158886994	0.6146192607230716	-0.4300238366182347	0.8296855305651368	0.2958550724172991	-1.3478998249211538	0.8094288272135607	-0.4744099775395414	-0.29663556363336385	-0.7518962491139646	-1.834402551661779	0.39076993188572284	-0.7528923821256936	0.24753441080880467	0.5263919477182502	1.5697398367871096	2.068574812799506	0.6515775172675388	1.9517137691209219	-1.4555238954600618	-0.6901268188355772	2.6563648427160844	0.7442576117176916	-0.7376818164162309	-0.5243589878073556	-0.6291386812006365	-0.2325942320767151	-0.7417668164789817	-1.0203039012120074	-0.874971283332432	0.13148901486696501
1.0048021470140802	0.37495395713978297	-0.7132657306646136	1.0316213588757344	1.0574758750952278	0.3773045578657318	0.2656073519689338	0.764622194281427	-0.4537769799554671	0.965254593516305	0.7001291412397891	-0.17946874462900053	1.0873367031826047	-0.1851531369586877	-0.8276910081318016	0.05049071964441865	-0.35752824643788433	-1.1311189789226783	0.8883499299654136	-1.386478042747736	0.5353074992879014	-0.43245601124602884	0.8131955810866396	0.24716444298539358	-1.4671242056910896	0.8907436123882156	-0.35469816266194576	-0.28701201330884835	-0.7641428317236623	-1.831645087844511	0.5462930790316912	-0.7646662611723632	0.23616915913582875	0.4499582998717674	1.5509110686610696	2.035868436846628	0.6141690697809703	1.9632116355095526	-1.3033278306921825	-0.6876774760769576	2.6251732942209878	0.6192413767293389	-0.8188763955474714	-0.439931079075654	-0.5320969572649126	-0.23085042410416942	-0.7795890580789087	-1.1022790649799925	-0.8804529080413237	0.07992643191810408
0.991108299732644	0.4375288090305249	-0.7204167393353592	1.007181503661331	0.9628550809428672	0.30064893059666076	0.255279721119667	0.7601394942494779	-0.39346932768842163	1.050992153063501	0.6679758602290486	-0.0504221954989106	1.1029288887314792	-0.15867351290957607	-0.9424376820419823	-0.013367324245406117	-0.261535673899456	-0.9812577753084767	0.7979097417897978	-1.4019113843985476	0.4567646289541666	-0.41454323247612246	0.8166609075618558	0.21267424714898991	-1.551933552637265	0.9279348227162059	-0.2586325675147366	-0.28731999826630183	-0.7363435850344081	-1.7939966241201	0.6810423572126064	-0.7883272808797901	0.24299566459165334	0.32905433258709815	1.5313646558660594	1.9783642992567838	0.5140781892334142	1.9394515628603535	-1.150709756417354	-0.6859542659245083	2.5933588654679625	0.4917429021230828	-0.8561132215184184	-0.323704922771026	-0.4387457135512404	-0.24082297678675763	-0.7873429151612874	-1.1897843927595686	-0.9378128609067664	0.0023011919885089103
0.9904007541631337	0.5078816871689886	-0.7371523302228641	1.001995914912559	0.868855109653946	0.21591274235686075	0.22992043351632874	0.7487967615702308	-0.33480823420677147	1.1416066347808846	0.6210644635061251	0.053235583395064026	1.1308637460367341	-0.1515420978959401	-1.0475361125768496	-0.08122271254972968	-0.16533369421124033	-0.7943203437425284	0.6812032840055076	-1.3888937731186441	0.39250268506957575	-0.4094551575171489	0.8247874249626239	0.17837205598005365	-1.6301773471706695	0.9920312114604368	-0.13250337372781198	-0.30272238084594577	-0.7130469550921557	-1.734324299770543	0.8118428885120696	-0.7949039148427172	0.20318622030387945	0.2849411633061997	1.5066639042557657	1.9210552171769741	0.39706377258607495	1.867182961249841	-0.9931882276687111	-0.6112453844142408	2.525465736932957	0.38892584729581725	-0.9276722163809137	-0.20498603773748408	-0.3295377835328541	-0.27115206388889296	-0.8129440505816852	-1.2311050815917517	-0.935844315905786	-0.07349359781593341
1.025448361162835	0.5013099229355766	-0.759524668639678	0.9798209799087261	0.7492112687954614	0.14149886776254644	0.176359221096475	0.71393223142591	-0.271350005492504	1.175470223775928	0.6428424315212615	0.1886937431443892	1.1322670858580384	-0.17721937005515898	-1.1250619098400918	-0.14032709452534592	-0.04670874760599378	-0.6097094584028571	0.5148140344270046	-1.373810129541491	0.29396414745287497	-0.3543512427631602	0.8536330131147555	0.14600804162857464	-1.669868387572555	1.0880429262515072	-0.04932041187617114	-0.3031776970298662	-0.6588166507806534	-1.6429435443315903	0.9194753316178458	-0.7415379101577787	0.21330958870784839	0.23451065744909022	1.467788153002814	1.8825184547059979	0.31874316846057915	1.824133023019027	-0.8174566422247974	-0.5650116151876863	2.4580799279764483	0.30122900800674773	-1.005683391209773	-0.1358634857940103	-0.2540903125128274	-0.3091219996611602	-0.817513904642212	-1.3053806233903253	-0.9884437020944938	-0.14600846732331027
1.0380830419925897	0.5181049576885053	-0.7884958103088038	0.9478798527613715	0.6896001839793786	0.09073253131156009	0.08445823190660712	0.6945766341015366	-0.20644494103646238	1.212095438962891	0.6378276250184693	0.3016367524333138	1.1274765203521755	-0.2130477476386914	-1.1877174788453462	-0.21065290311211352	0.0693758568667084	-0.4602908760158534	0.35492735511748746	-1.3991363091105695	0.21569013166276255	-0.2807346074002405	0.9121459046625228	0.15497793907949342	-1.7180375928941427	1.1256379145621223	-0.0188394379806121	-0.28767735485815626	-0.6078762239150378	-1.5421418546518364	0.9707452328611103	-0.7233384449295015	0.18747534388542256	0.1974099309050405	1.4119676098920473	1.820265602062788	0.2834586204131904	1.8299101522006418	-0.6575498572278746	-0.49768601871465573	2.3986710842178693	0.2002987139613824	-1.0429008441982048	-0.024077481975544972	-0.1617458595230481	-0.3317179549407818	-0.8248041155463319	-1.3168729145979987	-1.0441611755106988	-0.23902520545063322
1.0541082605331729	0.5138352906223622	-0.8240556027725082	0.9203772502044456	0.6296940843039224	0.008480002213147065	-0.0015263758043944585	0.6590475136486413	-0.1972023823231153	1.2271089160618733	0.6445166263798597	0.4537369848399925	1.1717503372391813	-0.29451764554395055	-1.2079328409975676	-0.2939363488074137	0.17381829439661742	-0.33790791263142533	0.18481638172296186	-1.3785306515840774	0.1841284076998377	-0.2014251415449441	0.9808756588007919	0.1322770715597288	-1.7323843635401772	1.1568728130573354	-0.02077555994406316	-0.3022701993689712	-0.6106213614335838	-1.4029359697037467	0.9710158918855688	-0.6322191372892841	0.1645263563144483	0.11376172437466722	1.2964504428539843	1.790134845458309	0.24450449116421927	1.8248470673460517	-0.5689714903749361	-0.49339303610726704	2.350089702416532	0.1529618532900122	-1.0395952273078095	0.08085272525846125	-0.06743789333407821	-0.39884993954502806	-0.839329729203303	-1.3569827667781678	-1.04149723246064	-0.34624619978388815
1.0624722754953777	0.49319968169221173	-0.8422824616917406	0.8724997130421446	0.5663461938084848	-0.06289642033400769	-0.054949827701768726	0.6325555995832353	-0.13056434401798706	1.240630778846986	0.6565599117756602	0.5557902899069577	1.1176795016066277	-0.3423823073171999	-1.2447188378545087	-0.34338488085706387	0.22746199076878265	-0.2309737443119113	-0.006149332928929841	-1.3556290453257005	0.08269159101427563	-0.09739557768760738	0.9574205793504135	0.1380015365655056	-1.7237873968376989	1.1782115038903247	-0.04110542926745415	-0.2888520862862065	-0.5635609399566636	-1.238452782053132	0.9972760403120805	-0.5574425407521276	0.12290211805530896	0.06704431671950559	1.1989191885419392	1.7069339176534342	0.1732929582881742	1.7783396914293128	-0.4799033598027009	-0.47408703195455326	2.253300339136901	0.12008181178239985	-1.0479166558895652	0.10131377969495278	-0.01727369751164689	-0.4209263324956062	-0.8176027861917383	-1.3268843921633517	-1.033628074770618	-0.44539575007042276
1.0576498618053756	0.4964903150542965	-0.8774163659103994	0.8025220191940733	0.5578872313432846	-0.161207061925144	-0.08760977749008994	0.5760570384388084	-0.08277065198551883	1.2371468774144154	0.6584491349978593	0.5989427547092647	1.1108752126608965	-0.44443032608452454	-1.2263523503178244	-0.3687716998121779	0.29199256388934064	-0.1409135731655407	-0.1689229299218112	-1.3928256657123579	0.030117515524604305	-0.062183181132152335	0.9989277162749024	0.14499071545306902	-1.7566200101540275	1.2058580363826958	-0.07826140937856266	-0.2459071496984039	-0.5597970843418694	-1.0807827502268523	1.0181068195441614	-0.4445478303482093	0.07516087691997456	0.04625421992157436	1.1098488903684967	1.6062382838304459	0.10500546704313136	1.7348157557903776	-0.3998674132450043	-0.44557009992646296	2.1284843147358834	0.10515861830786892	-1.0418833556207623	0.10824309180788842	0.0013461452571143229	-0.4383019083838079	-0.7785281655096634	-1.3436747280680188	-0.9893145251422435	-0.5001722389115507
1.04958108787765	0.4468704701324805	-0.9080941725087088	0.7989973719330528	0.5208026751939312	-0.2194557045931161	-0.08292914725801756	0.5189807130491193	-0.05257966981727028	1.1837537200458612	0.6415451196544415	0.5355725616159621	1.0714070748121505	-0.5561223515021643	-1.2419683059261755	-0.4080673717525893	0.3426692777411169	-0.06466187614243302	-0.32671703072326064	-1.3996990416428938	-0.051574213278291946	0.0030458583793616157	0.9912743554384077	0.17495643284788318	-1.7889641811273762	1.2176259654578154	-0.07709068822443566	-0.18506593605231636	-0.5338295287986116	-0.8571788943811581	1.0547979546635915	-0.3824565345888801	0.003319299618592675	0.029390540835022582	1.010191506959307	1.5701840460326264	0.0002179091827704982	1.7079495522159363	-0.3065818053796619	-0.43674170020312736	2.0519328227839457	0.09089871638632344	-1.0549658167540865	0.11317269281719564	0.030371131586493627	-0.4651995511830739	-0.6624694683267143	-1.3520714184469893	-0.9554316095048797	-0.5426148763125921
1.0408215532205667	0.4158574602827165	-0.9223295367581267	0.7685541839205177	0.5028433780716597	-0.27100898504640897	-0.058879407245357465	0.47684957949835793	-0.0035065991028515138	1.06265268789279	0.6378413427108527	0.47698741499493985	1.0467629057640881	-0.6195148822033352	-1.2110348664546176	-0.4725509022031652	0.42586212608513	0.008149968296746236	-0.49662055945040573	-1.375777281693774	-0.1420414936978981	0.05897563275812282	0.9676903961569993	0.20901417638344041	-1.8074097210848201	1.2338917885117333	-0.12231636707647861	-0.13886897611095977	-0.5372054089970545	-0.6550185438532619	1.0196151738893087	-0.29883535895400987	-0.0981467076459925	-0.004161815852788703	0.9416738869799695	1.54874123916824	-0.033380887371758955	1.6500647143968745	-0.28015637934091586	-0.4306410012240807	1.9376900268454211	0.06359069925221805	-1.0564350702599132	0.12153127082502228	0.03500959587038521	-0.5032414809040067	-0.554665511455695	-1.335141019291712	-0.9288782895586675	-0.573523058400763
1.0386038024178377	0.41744620546877914	-0.9576140357664912	0.7310194947775728	0.4946916753908196	-0.3201169189760283	-0.04764129742294711	0.437533864736949	0.03196866381617709	0.919501424070952	0.6171663761570191	0.40660901372072045	1.0622019389966362	-0.7033045596999892	-1.2041994330027104	-0.49166185322185	0.511648064243629	0.023943044550723096	-0.6150314096548162	-1.389270000011683	-0.1631017340332416	0.13501141615127799	0.9882158674713593	0.2435885194258261	-1.7477780427625689	1.2540247530306983	-0.18171250781605963	-0.10123752453213668	-0.5385136222399309	-0.4845055834503019	0.9886752888585522	-0.1779995560884156	-0.17867749837095787	-0.04524845027146618	0.8790663407159865	1.559571253054884	-0.06412889630695194	1.575323248494799	-0.29952570034364023	-0.4068599302302129	1.8676179648186646	0.0428472101036691	-1.0243744121801317	0.11712203394149052	0.002983891879002809	-0.509630207546467	-0.48650907007976557	-1.2972062073003658	-0.908048579411104	-0.5855136786130124
1.0370410907615768	0.40775683239250177	-0.978906755942495	0.6953021344702516	0.4748096002857888	-0.32301831635115985	0.06556494697066328	0.3886530494354131	0.02702211648930266	0.8146535274220849	0.5543308598693006	0.33028926992027563	1.1151116825452894	-0.7283125605142156	-1.2056666799229525	-0.5731605952375579	0.5751127669824811	-0.01607457491665685	-0.6919837384140918	-1.4249295566814757	-0.20952766045952353	0.18849320476762993	0.9904452686271856	0.28183603192308027	-1.6591288258249826	1.3344679534862567	-0.23070553203776784	-0.06231010673412453	-0.5589919076468076	-0.3438970442253625	0.9164589384626826	-0.051839595060983776	-0.26865795388386204	-0.01987631400100779	0.8000695002750895	1.5883995708219096	-0.09375782181671075	1.5561202570362154	-0.37353357516047236	-0.3995868949734416	1.796711980867641	0.010500493382833398	-0.9560016217485832	0.04859612022926011	-0.029578158767311347	-0.4580360714793884	-0.4586206135132921	-1.2845568718485225	-0.882491928998825	-0.603941711120791
1.025793526337256	0.3940863433006915	-1.0026539431282524	0.6377812141714019	0.4664840698603124	-0.322649047594325	0.12350237822805905	0.34430508342180677	-0.013757669753554075	0.6925709763416803	0.5276350991346218	0.243581874623895	1.1210115938483374	-0.7397017792405604	-1.2101251016160515	-0.6378218141978917	0.617693442244151	-0.08294693904332331	-0.7594152058400865	-1.451383613026056	-0.29751226894734806	0.24973473537464672	0.9492720591226751	0.3100098599630376	-1.576074056653476	1.4103114769205967	-0.32939825548795854	0.0072059381792422715	-0.5697935184009713	-0.2713112544327777	0.8390930485748624	0.09020044842869815	-0.32720780692736456	-0.06546025415336254	0.7607623080982064	1.661243937659949	-0.11950960080501802	1.5407039104666231	-0.4332820969188534	-0.43684657042101815	1.7441792434090293	-0.009361929192172398	-0.8724528670858509	0.010588043681323964	-0.09568716322657815	-0.38300013304715436	-0.4189177084388058	-1.2582460917165115	-0.9240055867354122	-0.6654149635563751
0.9718487716088061	0.44421863379286214	-1.0144433007493607	0.593409874158184	0.4284984008979399	-0.3736456140606344	0.2139331084017234	0.33893278491178613	-0.045997651024787464	0.623148101714758	0.4488760996698991	0.15871733790213177	1.0927521398762823	-0.7428420932381564	-1.2014335469990258	-0.6896255817419235	0.6269687338691969	-0.18468266780065506	-0.8271095848628016	-1.4727047447722184	-0.35316293434047863	0.3147407897511417	0.9218899034058896	0.36791850258631864	-1.4833805752626046	1.454536354515292	-0.40846733176988004	0.04438818625268921	-0.5790531760067714	-0.24438700864948557	0.760636114454422	0.211886226904274	-0.33564633079761724	-0.087375510749025	0.6550392007688071	1.7201950324878612	-0.1599461101276804	1.4901904181921812	-0.5317422958749422	-0.43071221063138027	1.7066998826259947	-0.04798483037122869	-0.7977966695532559	0.006284284732600775	-0.15977238988444592	-0.31299797060007384	-0.37561678931524234	-1.2264192553930793	-0.9134337025713387	-0.732730674551102
0.9514048363029165	0.483325778164156	-1.0251719472429734	0.5343155173841625	0.3581267653354829	-0.4155829786152593	0.3414052814612539	0.30945983182322045	-0.08723734316921257	0.5599161904392889	0.3661623036329177	0.10650746628578493	1.1032320148623802	-0.7535009164157461	-1.2212245196386189	-0.749909634965868	0.641845798715886	-0.2688007331983114	-0.9281780773576349	-1.4791930508699214	-0.38014706867188075	0.3877471375349634	0.8698713093785049	0.4001070014426631	-1.356919021419189	1.4774997804886894	-0.4720925182549072	0.06841877133378897	-0.6467652115149511	-0.23762521527422428	0.7333979736507042	0.3585760036032668	-0.31251549387249405	-0.12751535629109398	0.5759901316427078	1.7886444440384601	-0.2128645362061483	1.4228065808679313	-0.6502415302925343	-0.4496017424672763	1.6770784841284527	-0.09912763962987789	-0.7497333581228901	0.01894589391133997	-0.24912908057916444	-0.2630962650058097	-0.37472643474554096	-1.2257469517901503	-0.8905197321560255	-0.7114276910282765
0.9151482904317101	0.501649811192507	-1.01870990789592	0.47284968129633037	0.27783209056263086	-0.4071516044520024	0.44561788918499345	0.3137118778258501	-0.11750544252797471	0.46491268325184487	0.2821977227476137	0.03167024445449708	1.0775536155946221	-0.7495379015844732	-1.2465106727975952	-0.8624059092422659	0.628566808853847	-0.3431916333424196	-1.023452871885487	-1.4840952551300863	-0.4457981749860728	0.4755121167665154	0.8386565208174817	0.46600628475637684	-1.264494775418542	1.531095107160384	-0.5545674012596442	0.11549125492519055	-0.6850913709747164	-0.26189897030503106	0.722295826201991	0.4434994455811253	-0.279205917224105	-0.1643461096132842	0.5536020349559031	1.8524311422832995	-0.2485511032197345	1.36386744173997	-0.7293084718461318	-0.43475373306596915	1.6428880950231417	-0.13028471740020453	-0.657432248116084	0.02034741452337909	-0.3168388664181752	-0.18675159112263473	-0.39045269748229083	-1.1837172181255304	-0.9105069058513573	-0.7315394802944118
0.8858836633973096	0.4949220477358175	-1.0590760798423215	0.43914134116689907	0.25647499282708064	-0.42117767585500826	0.5372301638078631	0.30218555643187417	-0.11918113202281377	0.40777620899822703	0.20767897513428873	-0.0205183964717519	1.0832747796438293	-0.7275850277446245	-1.2390388344467858	-0.9391797113990563	0.6008600542333146	-0.42008876274544715	-1.0851983609234703	-1.4955573129099213	-0.4606920781852667	0.5235702640858676	0.8637324639493278	0.4967059621872756	-1.1866671354199059	1.5656957134778855	-0.6415270553390985	0.1521054157323317	-0.7729739577952306	-0.31274869834505364	0.7279150686621871	0.4918041869405526	-0.21993399610069977	-0.2006933693935072	0.511614188246855	1.9003163833806176	-0.29323858961113236	1.3125401523077591	-0.8407942384744616	-0.47594968153566997	1.6413910514979648	-0.17930717127043774	-0.6143064424561584	0.04102394502756302	-0.42906897719223114	-0.16587037135010546	-0.4220989753282998	-1.1521585318804397	-0.9324746800252834	-0.7324932629179977
0.8337626461085195	0.4814363504142819	-1.0934403836236979	0.40897972228276397	0.20438446193927634	-0.426080525639254	0.58787825285921	0.29618341656603697	-0.11558253992031808	0.34154821937639684	0.14397486022161715	-0.048566601399746764	1.0439158862743088	-0.6744460435383772	-1.2925281280894017	-0.9841540194528896	0.5799017515938444	-0.49402742012158846	-1.1462152798940515	-1.4529705187672115	-0.4669234280070274	0.5486092730433826	0.8477292808494731	0.5011594826931967	-1.0351805988679992	1.6015042586130803	-0.697982893685542	0.16816397084346768	-0.8626561794290458	-0.382502537235728	0.7240562229988008	0.5590623922734693	-0.16895897213240568	-0.22551775270515445	0.5183142226431698	1.95973738466452	-0.29567771147353794	1.26152469525401	-0.934710388255863	-0.5120146690605599	1.6330181475466077	-0.19527883286855074	-0.5227356450506973	0.05401507804176766	-0.5351347047613445	-0.14363743737550722	-0.47063411565025337	-1.1136127193320846	-1.0009425769037488	-0.763691614779962
0.7951118934227227	0.5194386085101693	-1.1055959654085377	0.32615778959238195	0.15751108837631947	-0.4912670904918802	0.6260864880103312	0.2683855688051872	-0.12505912137385353	0.27640979755715145	0.09997910951801273	-0.013754756594320896	1.0289390016322657	-0.609585293988354	-1.3040795586106264	-1.020879552736171	0.5552020662019495	-0.5735675898088111	-1.1908904711537347	-1.399970761065644	-0.4496389541806683	0.552431124210077	0.8332646205599102	0.4932304201492748	-0.9179691147009805	1.6210132656028715	-0.8163813119667577	0.18036041026166533	-0.9497007627979241	-0.5249548768920963	0.7340672762551644	0.6205307007115125	-0.10320359511900061	-0.27153910871607057	0.520598824184144	2.001270909062377	-0.315759369478431	1.200865219873906	-1.0572774675261394	-0.5189026759812896	1.5900326072414066	-0.212933183096896	-0.4369105486626938	0.07002448209963735	-0.593791881812037	-0.12639226870795955	-0.6168612371900426	-1.0727288654496303	-1.0463677512508376	-0.7165423813679388
0.7671604003829281	0.5629831309907428	-1.1403828468509174	0.28858233188564586	0.08355594857631843	-0.5308434891895047	0.6505530701095349	0.22896231981789805	-0.10870731427304037	0.25894244134659217	0.04432982558571499	-0.011827343672105075	0.9690420487964013	-0.577989264594698	-1.3575282428763789	-0.989197759746521	0.5390427622007715	-0.6459368281967237	-1.1864522926322905	-1.329759426911119	-0.45941601074000926	0.5303703553707494	0.8041819698396961	0.48547287737803047	-0.825242855428872	1.6396420110798196	-0.902864837816719	0.215251657763558	-1.0239235751382074	-0.6273037834603257	0.7907885727980559	0.6843273152643049	-0.029604061955464535	-0.323561946188343	0.5362419423644019	2.00807214005087	-0.38013975893861474	1.1615193199098317	-1.1472111752707466	-0.5240754733383717	1.5608456677237705	-0.20491070705623896	-0.33788597995496	0.08851203241239029	-0.652921597567229	-0.10146673650981941	-0.7493314272568257	-1.0387986444844262	-1.0693420471606738	-0.6765611502042346
0.7340908222381353	0.5980387300525015	-1.1790951245777863	0.27623916385809727	0.020091668555801096	-0.5409609807147279	0.652184233415994	0.1767939491345663	-0.08995870457591179	0.2505273561058002	0.015700860161502836	-0.025467704482694843	0.8646679106026246	-0.4924579341528671	-1.3708353473407984	-0.9591706303425834	0.5532526587599891	-0.6824828242669283	-1.1712586396995477	-1.2559610748148335	-0.43560995188826723	0.48582992260151964	0.7355427434571667	0.47313540705059004	-0.7823213784445006	1.658004327022505	-0.9877857537478221	0.22262425339775516	-1.0638209806020755	-0.7153323413645183	0.8123113994587049	0.6815615712868992	0.01335242898828494	-0.38029387437546097	0.5082547089155497	2.017063312447468	-0.4586485152108116	1.1279372893928046	-1.2264593080134225	-0.5920172151564277	1.492434237247824	-0.1997321891774509	-0.24947485087834526	0.11292065339166493	-0.6922359780819245	-0.1176928635585057	-0.859302811374215	-1.0196901602870518	-1.1534250106815673	-0.622137083904652
0.6940929139778841	0.6120090544026967	-1.1866734192957296	0.22268119242723988	-0.041306503645724364	-0.5619738689501478	0.5924115171179731	0.15381504928775538	-0.0022786573584667067	0.20746681207177478	0.019444941665188082	-0.06649755537339644	0.7733191613028558	-0.44623636061191785	-1.407571048838762	-0.8917222396727906	0.5607800857539151	-0.7256782686795902	-1.1298554203488964	-1.103191733185134	-0.4479468829435532	0.4598020252991293	0.6797538454127988	0.45531526371911085	-0.7970144538824357	1.6131437994860112	-1.0553181624215424	0.28320418921988544	-1.107236962165414	-0.8292430755434784	0.8779896866193122	0.63139217946218	0.06583254238619209	-0.46613692487817737	0.526004602139459	2.056617910034439	-0.5069601543403364	1.0237467912742548	-1.2833274373742594	-0.6223477806583094	1.4352069660262994	-0.17841539431140344	-0.16640488564061412	0.17231405222657953	-0.7451716720006789	-0.16693337018330595	-0.9759022367141593	-0.9856375362202268	-1.1770601738271111	-0.5798740447734853
0.6617738333781713	0.5928279283829405	-1.1628254432179852	0.17855666400496825	-0.09681926594952361	-0.5954135563095043	0.5956216836610664	0.13036406292264607	0.06294088007942436	0.19606679690377135	-0.01830063241379493	-0.0959091043443048	0.6995627772358998	-0.341847300314979	-1.4153894301052081	-0.8377132815139516	0.5749526267031373	-0.8037705027127302	-1.075287665153672	-0.9761601697767265	-0.4023310997156485	0.4085423268764896	0.6166416549898537	0.42194072946512484	-0.7718689610868773	1.587384414517523	-1.1032217161329665	0.3032895105063024	-1.1409362072855669	-0.8656507286063038	0.9156484952406423	0.5416870433525222	0.10540412224272278	-0.5034217780793967	0.5089236049943837	2.0360315741822914	-0.5508207624229419	0.9669265424891886	-1.3529087036511378	-0.6811928946795346	1.3661869159720135	-0.18187488585097517	-0.08205239640078846	0.1965164827854659	-0.7858852967374341	-0.22768178225732627	-1.051963210561187	-0.9634417737930983	-1.1611766731659867	-0.5020528644182403
0.6228099358283988	0.5548679642896683	-1.136643137546994	0.13283472690440717	-0.1202577278391755	-0.5872384656864391	0.5869715036538125	0.09418286443809828	0.1163706355305417	0.1418689576012923	-0.01714947760964007	-0.11227912943817579	0.652160466097911	-0.26262027382574726	-1.42412403353163	-0.7868140520133996	0.6255073208990807	-0.858618748426602	-1.0092923214182286	-0.8709677736056683	-0.34230658980393647	0.3367196369178157	0.5764029028035215	0.40974260318596584	-0.7853689551504471	1.5534832050179734	-1.1270935193865015	0.34918248224156145	-1.1762567087173386	-0.8516527312108872	0.8999753393353004	0.4361223746423322	0.08342729043218564	-0.5670823264429624	0.5316714962615536	1.9867064687745422	-0.5738991344944284	0.8695066629750308	-1.3842407665585204	-0.7633133799778143	1.2711087522851847	-0.17468345795374604	0.002495247148190283	0.22203826485065487	-0.7877466618511184	-0.27444896131905827	-1.1964379248306387	-0.9703566355786565	-1.1932282818970905	-0.4000924541471518
0.5789699131001357	0.5156572348503701	-1.1036104463069552	0.10682080247521739	-0.14366132970428785	-0.5897698069513096	0.5426141111009843	0.0676127095214987	0.19194028172760164	0.11415046230649765	-0.030561703853624677	-0.1556953489042608	0.5723652576821168	-0.12927217513234993	-1.3747384393926911	-0.7011435932306309	0.6823258692642548	-0.9032640634246525	-0.9239424808752951	-0.7327638792812118	-0.27104844893998775	0.2547983123320704	0.5423772940927233	0.4189466482797684	-0.8447004528966161	1.578789916460135	-1.1652933678462905	0.38456614518408205	-1.1972933169595048	-0.8832163209627926	0.895585246452631	0.32717962258160066	0.09196175866055586	-0.6153710190808479	0.5285106340425001	1.996175527170724	-0.6090605276647755	0.7791576588478593	-1.377522388895605	-0.7943439136603042	1.1858228399585053	-0.14839288517466978	0.11250082120066791	0.197406688640484	-0.7983969146796076	-0.3455237599711043	-1.2353596641172835	-0.9134923767624553	-1.2149448826483618	-0.3345030556932539
0.5557015195770771	0.48749977098585007	-1.075350344521811	0.056441103698067416	-0.12000825317700714	-0.6129304378624102	0.5054927671120807	0.03328988773450227	0.2714284062622903	0.06261908275660844	-0.027244709267451726	-0.19432717203828617	0.5010883644080312	0.03369810540764011	-1.3716862788065236	-0.5647981275003385	0.7394228060479716	-0.9349854790128367	-0.8398736544225907	-0.6036622640574676	-0.16616818505358907	0.1710573594311451	0.47869893355291754	0.39662114163658957	-0.8709927237275531	1.5395161654017409	-1.1855457995367704	0.44641344302451874	-1.1858892849771636	-0.9054000164547251	0.9508490774552973	0.19532101340878025	0.10596683174717547	-0.6289500044448544	0.48265033199454743	1.9447881530523456	-0.6844223897265722	0.7110323699348758	-1.3478717939105807	-0.8537360346050009	1.119995895392773	-0.16390375504968036	0.15598879581480268	0.17389428117251468	-0.8257504556690977	-0.43063042465228996	-1.2366567618626372	-0.8797997558477423	-1.220850055829334	-0.2549318308251827
0.5151054039175913	0.4921242373006714	-1.0207141575463379	0.007690529672377576	-0.12257843266990606	-0.5957062155779801	0.48027964735910833	0.008092895434179709	0.3219652624261067	0.01597525849861971	-0.012954267871894553	-0.2528793709976765	0.4757611304650375	0.13426125478351747	-1.3535146588803717	-0.4188623171823173	0.8074555345443052	-0.9724499224762398	-0.7147635035475102	-0.4587118497933327	-0.08297103527302638	0.07434499612597104	0.40572462765746387	0.3779741546529244	-0.897233596160498	1.5041959458092795	-1.1757071444921088	0.5208056029602116	-1.1515430850301935	-0.9783337330168637	0.9537117874713783	0.10562634116081797	0.10136909726977299	-0.6390647546062859	0.4379232415810678	1.9045765730429434	-0.7152239691902558	0.651076651156701	-1.3051151474616798	-0.8352466738862405	1.011861751710104	-0.15921722172940567	0.249920980710792	0.18970267798374763	-0.8087155322602992	-0.45429990788010455	-1.2180271206788706	-0.8444882574937485	-1.206360093334302	-0.2258415986755204
0.5083488171473356	0.45489815056864236	-1.002463054852313	-0.0312484819033503	-0.08997453002396869	-0.5905096829658032	0.4904858915079958	-0.016538670264224422	0.3396531266254522	-0.08711473775139271	0.020242123438040143	-0.311453465234946	0.4468714359324057	0.22741980264114656	-1.294467835692765	-0.2963593363590008	0.8856731863369791	-1.0031216188610608	-0.6019433571838357	-0.34858525399812806	0.028446244477081113	0.03828297510687624	0.3315359900786178	0.35878740651700225	-0.9592771347719291	1.4865078529595355	-1.1821974144037397	0.5659337688947617	-1.09762176256495	-1.030502853189961	0.9381148946545016	-0.09494360338277216	0.10746413089257208	-0.6902406027618893	0.35854195785515186	1.8424416403217088	-0.7550532557533596	0.5735327327331385	-1.274445074006289	-0.8799997174725851	0.9268553978781349	-0.19856719493385358	0.277419016511606	0.16863114756804481	-0.7652733448420237	-0.4852072127447338	-1.2234651837378372	-0.7745791367853925	-1.1450994093255606	-0.18081509916459756
0.48295027677572866	0.41355756452580683	-0.9786001443621057	-0.021020786741633584	-0.047770975234151726	-0.5618035644040831	0.48628340836937545	-0.020897249009839865	0.361986618001914	-0.12445826120667654	0.03706192346378321	-0.36105908461659436	0.40089333005391303	0.3181164377905318	-1.2508344952133172	-0.15647277192852344	0.9833585272330918	-0.9848579160841933	-0.48439137900118856	-0.23579499591730904	0.15878400552383024	-0.005195304889024388	0.2883355381496102	0.33596582923766954	-1.014133439185763	1.450639058436191	-1.168941540774571	0.5886291255521717	-1.0484343849904865	-1.0373422092456166	0.9071173368134812	-0.21622344215714623	0.0821114006039625	-0.6414099723077322	0.28674177591456856	1.7687807001893923	-0.8009842500851411	0.5099263194479795	-1.211003810797842	-0.8998361773306881	0.8856561224326107	-0.2395947340427182	0.26927339367621544	0.17461545514765586	-0.7414476499276063	-0.461813515427097	-1.1668922270973596	-0.6727774109228829	-1.1264904278371868	-0.1802114136801888
0.4752067844425508	0.38922010194601736	-0.9562518628560067	-0.06899940405733207	0.02814807634423875	-0.514971782620406	0.4777382467508212	-0.0142248066273637	0.3567719294680148	-0.16249293757329025	0.05064809570397316	-0.4118922120777003	0.35008209317564615	0.40156621829082095	-1.1856686425101661	-0.07234272657849579	1.0600516677408325	-0.9599982221846716	-0.37645322901110245	-0.1911646787786433	0.27554079068750265	-0.02604363741649953	0.28310538020260734	0.33989303352015926	-1.0448095256550238	1.453910571867432	-1.1062307342361504	0.5670262926331493	-1.0753195739925907	-1.0811162985862612	0.8417011191098464	-0.35287120580760306	0.05631446928721194	-0.6514015836882143	0.1739398553718873	1.7189174188971408	-0.8291535834738479	0.43533048201003854	-1.1270386332135527	-0.9141587313946063	0.8402288915163266	-0.33003248524334267	0.24221595484916011	0.12109879534101083	-0.7144726197301219	-0.4349682809500083	-1.1351377010149872	-0.5592498028590178	-1.110841013185915	-0.215573090573736
0.474151061035003	0.3394045057145858	-0.8699575244215932	-0.13181196889259236	0.09276486287580574	-0.525168009488237	0.49184534934236684	0.012969397318357006	0.34784754712668126	-0.2081587272961371	0.01764219647280988	-0.4554613734188274	0.30501580694612407	0.4819508907758648	-1.124882432178919	-0.005670262771565982	1.0953272059859762	-0.9113344722023984	-0.2856150470735549	-0.1423365377295593	0.3736224303721548	-0.08167803610246027	0.28684097195164593	0.30184317383631337	-1.0934217291083947	1.4656618796071648	-1.0275819948598934	0.5853373070939367	-1.081482295089105	-1.1432508295608013	0.8236910749564069	-0.48573890910949585	0.05470254865877797	-0.5911173146137083	0.09353839222710522	1.6410774144623521	-0.8697810135729709	0.37596725999201486	-1.0451740928567397	-0.9068491934514322	0.8184235829985178	-0.36634914540429453	0.19373596149655997	0.04128571573968688	-0.6651212809086304	-0.41104436456269894	-1.1013447563268641	-0.42745251692724884	-1.004037755837393	-0.22912650985593142
0.47917702319039474	0.29575366382429247	-0.8044881500652699	-0.1534149791872534	0.15539323301719657	-0.5220752852305661	0.5163743582127339	0.012948741733641767	0.3248242796331781	-0.2568559709433513	-0.012292778118031533	-0.45095908015233077	0.24725178875366244	0.5614508561779971	-1.0496036966685218	0.04295251018850655	1.164207645959603	-0.8132968145087593	-0.20443084709970344	-0.20540390199586223	0.5038160702912928	-0.131250467993985	0.26259050647468607	0.22040349309420587	-1.1483262143373847	1.484177000029176	-0.9436498352311246	0.5523000036476396	-1.1069909459741265	-1.180102233423358	0.7327842639540951	-0.6057784605439028	0.021193081140283797	-0.5529303194432075	-0.023799237072648093	1.511642124467808	-0.9098825350771103	0.3429984845782216	-0.9873893995677744	-0.8843392868418457	0.7964293368677339	-0.41723480397101886	0.1399296189387641	-0.01385860717792437	-0.5890119142859386	-0.35086323207965375	-1.0416910856609998	-0.28169163537540937	-1.007038549906398	-0.24944675811698805
0.4796148492900681	0.29478604102788575	-0.7780739858015875	-0.1550676591089037	0.21561213553829317	-0.49715397458804816	0.5161595620060834	0.01998597426072331	0.33930059539999535	-0.3277194290792458	-0.01792763845851563	-0.44381945696146075	0.17896795425780243	0.5594143988769028	-0.9369072230232997	0.06480132192873662	1.2544800823851636	-0.686099142585955	-0.12178767732413784	-0.2796173899202804	0.5921573778443701	-0.14174492160134494	0.2757410154716716	0.14360877198438718	-1.20851148276232	1.503341313120067	-0.8618963449119322	0.511315277680904	-1.1341740291667475	-1.1641457543198732	0.6694239855228453	-0.6915425962988696	-0.029959619979733877	-0.5431577841449146	-0.12904085553133632	1.4292453573338453	-0.9043016000132986	0.2934212514928753	-0.8933841940602972	-0.800168158960496	0.7853943902182587	-0.45671871718191853	0.025592229716225545	-0.08768384000617185	-0.47955869045029526	-0.25878583513007847	-1.0362256612784662	-0.1696852867548577	-0.9834923644599549	-0.24547140464206868
0.5073035950243964	0.2625503219360587	-0.7103392891371879	-0.13923097748545107	0.30170576764325135	-0.47046426815053854	0.5033786917724964	0.010011142031064995	0.3122549812940771	-0.3509699766028988	-0.05888343539429282	-0.4320909562742499	0.1062386178312014	0.5478964324606085	-0.8594148459857512	0.07559762437672078	1.3334674984279644	-0.6041320378835242	-0.04726592094695779	-0.311222056742866	0.6756301156252779	-0.16882972845303276	0.2652256810161092	0.045026043398391224	-1.2420098206017367	1.5079233845960813	-0.801343919928969	0.4888298680212083	-1.176192780032519	-1.2008208881008384	0.686329788186762	-0.7540743431254722	-0.061093539742295075	-0.5197409163412676	-0.25126540151099075	1.3776443087703845	-0.914256339374395	0.2870825649317672	-0.8207260139507714	-0.73521577881025	0.7876621988878643	-0.46117954624596785	-0.07277800429721756	-0.16317218470652	-0.40848862937928426	-0.16552348323448668	-0.9824751961722094	0.011808450096560341	-0.9688798170963849	-0.24283714655912067
0.5402403577417252	0.23356733393817972	-0.6687882003068368	-0.14723162477860705	0.4130864615036158	-0.4648102831978057	0.48979028510019196	0.0019100842984736285	0.25909447018747933	-0.41084181323780455	-0.09160296011950836	-0.4214852188531545	0.04418118797352161	0.47996794423340566	-0.7939539152185964	0.07237411288300691	1.4043781312708625	-0.5130937475800741	0.035716198744805895	-0.3923351278557542	0.710703124430634	-0.19955425849315078	0.22566526631488784	-0.07543880885867242	-1.230181140234926	1.4782401676770938	-0.7229045791577307	0.4272730477999307	-1.217506509307472	-1.2009660177754313	0.6466645679144689	-0.7738112209220499	-0.15364692404071625	-0.4655838830681437	-0.35397209328255014	1.2442032878925118	-0.9046565252425787	0.317293719443881	-0.7465880116940404	-0.7113724407338554	0.8147809300753895	-0.49818557652284345	-0.17882424539806424	-0.2284348264582507	-0.32029681441305824	-0.06490291618519596	-0.9478591031653967	0.1393681122316072	-0.9848600117319855	-0.24183308744954637
0.5537447084816436	0.19113166502290363	-0.6186087215705461	-0.16011387976738597	0.4373203120920593	-0.4433371081494955	0.517581305702284	0.0007472374716933926	0.2005346762461612	-0.4136800388026775	-0.1649657446653691	-0.41285771364819646	0.003304194872642327	0.3966254792655443	-0.677408504923702	0.039373495859014056	1.5122243816890408	-0.4541019868519939	0.08996208915674767	-0.4985962334960593	0.7303982918582764	-0.2562344730142855	0.20761473372848638	-0.1623645657413178	-1.2063088068212173	1.5175728847140353	-0.5600564071062446	0.41246806199653924	-1.2651264929972268	-1.1645235720356515	0.5353057776062118	-0.8129937323646951	-0.2276877083548971	-0.4376352202969366	-0.44871771776665115	1.2370784420805538	-0.8428016503610062	0.31337102129563044	-0.7255814683227776	-0.625332858677534	0.8306789815554765	-0.4692868093162101	-0.27114345042173227	-0.3003219271582892	-0.25037372778003514	0.04428670606080866	-0.912799329196116	0.23590863612174054	-0.9660205522178822	-0.26590182918055527
0.603273414803991	0.16766463059654962	-0.5819521693975407	-0.21020593367779378	0.4881817005097223	-0.45438060603913977	0.52281439498965	-0.013302547288369337	0.12131766351018239	-0.4511732438943792	-0.19858540456606977	-0.3878393066245007	-0.04743011809015878	0.32191601114328844	-0.559496854565011	-0.04794110287781913	1.6219525653570535	-0.3908771579360895	0.11404774196029632	-0.6156447610003041	0.7576637898705754	-0.2792314313535595	0.2460680876158426	-0.21777067553798735	-1.175418817435235	1.5860170400084403	-0.4446343019817266	0.34499169252532375	-1.3194713894865264	-1.091037017136918	0.413795810148326	-0.8537110791652607	-0.32365447576255535	-0.46594007100760126	-0.512193415996349	1.211334927204711	-0.7906817855703843	0.2788333754252536	-0.7079777776087062	-0.5908708224546809	0.8758079675693121	-0.4763861803089339	-0.3621661031247904	-0.37493386786117594	-0.23178858952343231	0.09273102506239486	-0.9079434320781419	0.32259720230955297	-0.9812829504389731	-0.24761252117058766
0.6301711641866139	0.16778182798256597	-0.5124263437697304	-0.24803074831437905	0.4992283352178021	-0.43179379830497144	0.51707914891777	-0.0329672898639787	0.08340282777821433	-0.44604807922881984	-0.2873228938838331	-0.35186844239998327	-0.10373491186269272	0.22933969066959844	-0.44200782871776223	-0.14595925051675324	1.734149447641818	-0.33788690155383233	0.1337843259660295	-0.7191713080949587	0.7585216767599474	-0.32225146986159636	0.29640984155616623	-0.27790604455217416	-1.1272931738730314	1.6491657055621425	-0.32098062176387276	0.3084760555574996	-1.3514522206421578	-0.9811077762174858	0.31782972636699114	-0.8472593333294158	-0.40739973772743354	-0.4789069184892796	-0.5665575892977632	1.1652734551262076	-0.7973551580459934	0.2718515155322266	-0.6717486934557525	-0.5157923804133882	0.8922707747443115	-0.45140375389489956	-0.4225851853464719	-0.44872558303187937	-0.23555967169010064	0.1317564084843825	-0.8676915049454541	0.418385951926302	-1.028068402149192	-0.27721682349599586
0.6757407786165011	0.1446922008141525	-0.4964744343369721	-0.32037119973589434	0.5203925624682313	-0.4094572902249564	0.5492552837511416	-0.01578459745895589	0.0723233875432254	-0.47783048002831896	-0.3524657401724346	-0.34632383710780024	-0.18455210944110978	0.13496972299132753	-0.28232020746021425	-0.2637029616153165	1.8051893677689528	-0.34252254168480556	0.12800711148473537	-0.8578287728795051	0.7370526207912886	-0.3731484082758084	0.3268406999053053	-0.3391419303448037	-1.0966144171417254	1.7148693640530552	-0.2519113251452677	0.23983710164765104	-1.3911699163621252	-0.8805678005138361	0.19964139724515645	-0.8910660965403918	-0.5019904932180135	-0.5888781249500543	-0.6024211956056177	1.1282448263941733	-0.74675405050292	0.25031008605666527	-0.6712922935531425	-0.4904389312008345	0.9356248060926277	-0.41218455390557507	-0.4651206034342219	-0.5104094980293832	-0.27132395870116355	0.1443675753825952	-0.8245541552343398	0.4405593854294195	-1.0648290266798912	-0.2684052948694252
0.694223125603221	0.10669609558103081	-0.45316044478982037	-0.369589440238841	0.5139244520925711	-0.43881927419060685	0.5736591273467985	-0.017104176358847874	0.022438722026056047	-0.551813287108524	-0.39962631807041	-0.3412562830382627	-0.24991831093574834	0.05770950315986563	-0.13057100189931137	-0.3364678442614829	1.8675150189331404	-0.36046937100546106	0.08323483249435118	-0.9774520428902201	0.6968262150594369	-0.40509415776860014	0.33499999856043605	-0.4030329923343171	-1.0886728587946832	1.773657161255502	-0.21216915452073964	0.21964998075315956	-1.3803931182813627	-0.8042988886947094	0.12784041379129207	-0.9332777021685281	-0.6076913674326562	-0.6562286038203469	-0.638651983745241	1.086185804719966	-0.6656767757874986	0.25371250346466895	-0.6950786416920549	-0.4687988386049399	0.8949013701851973	-0.3321611521275912	-0.5171482131604759	-0.5376871417654356	-0.3041783632583287	0.1349880728521531	-0.7610822118646836	0.4230083944293185	-1.1631734374134493	-0.23452307940442424
0.711966423166606	0.04769637370692638	-0.4690528593488935	-0.43593988234524056	0.5041092774594819	-0.4120420927874582	0.6101343823573021	-0.04121681743579539	-0.061496252188552744	-0.6063096717514007	-0.41777539077203113	-0.31885606292133023	-0.27852406163032273	-0.04368572458575923	0.0026752513991224135	-0.41242141425735673	1.9415262515571658	-0.40489114452793656	0.034658577094362486	-1.1028021614920411	0.6131702324454685	-0.3738152900894397	0.3709065830797206	-0.43283016135175495	-1.0617213732409847	1.8034243903244564	-0.21818048852261981	0.12962329751492924	-1.4048372443460386	-0.7037389216186652	0.01066977311926115	-0.9475055505578955	-0.7034546584837507	-0.7417544403892895	-0.6734811022642585	1.1036242106249554	-0.573561269103022	0.2482155966735906	-0.7233963094263649	-0.4603462165368436	0.9261006145297955	-0.2888233143960156	-0.5418788835283612	-0.5166263186561589	-0.37624856204784446	0.12155539282305636	-0.6970391008655634	0.38624394994512046	-1.316878564093202	-0.2291654626434323
0.7193499882736394	0.004882230879122556	-0.4647880693451308	-0.4922260256670704	0.4986993234585849	-0.4255042616667001	0.567632112360337	-0.02930039153925599	-0.15423875496547135	-0.6152496733145308	-0.45188789766198	-0.32454478262911346	-0.33374583483352327	-0.1627888275923496	0.1640803049075184	-0.49755148320701376	1.9937108835507082	-0.4613643531404665	-0.008705830899939598	-1.1853405537189465	0.5472976476473923	-0.33253837918436885	0.41555383927157086	-0.42687915919989255	-1.069682402939832	1.8446293185171	-0.21783269845199937	0.08942311032912774	-1.36095808729644	-0.5759495769824308	-0.05827754565897719	-0.9601629477045359	-0.7533354571753341	-0.8295565663945805	-0.6983578758108312	1.109271067640431	-0.4985563038953069	0.27368820214493406	-0.7380450781093114	-0.47760740353520736	0.9253665173626546	-0.22445051625167264	-0.5936167939068461	-0.5629144928430364	-0.43673831450790407	0.06687116194335682	-0.6292348339255972	0.3463410158439505	-1.394671233397267	-0.19029956982437685
0.7404467677853626	-0.08309836943991211	-0.41319587611529346	-0.563853077553816	0.4739108272203415	-0.432583356320652	0.5263938935574967	-0.029791618899390204	-0.25598632671199006	-0.6105187520847833	-0.5045192892698727	-0.3306172945567653	-0.34134127164401823	-0.27601534906509906	0.25372973746647576	-0.5417561282504677	1.9642624532584012	-0.49076778931588017	-0.0903039476828977	-1.232523264843513	0.4814674662125647	-0.3232686849464725	0.4569894965100013	-0.44142714445954095	-1.0811543628342213	1.903911661468322	-0.22536561401284402	0.023079702315905858	-1.3523393051193768	-0.5099156999886783	-0.1257769964239262	-0.9424916168290324	-0.7717868594247796	-0.8781648826943709	-0.681420534809291	1.0770501139227513	-0.4432864592646089	0.2963966940169815	-0.7931401173742761	-0.5385799074543647	0.8935826261338539	-0.1784967915504745	-0.6246461255645316	-0.5863275536550168	-0.5563703597638565	0.005013388569421101	-0.5460044237667583	0.27528286900504584	-1.459584640531388	-0.16859161701953201
0.7493462191484361	-0.13665568226971256	-0.3985497640251878	-0.63236885528375	0.42707018798066027	-0.43715252572292185	0.5582156296067511	-0.008563436338888664	-0.31404919660920055	-0.6032890472525321	-0.5423150672745894	-0.3130053716132176	-0.35682593063474566	-0.35067864133317156	0.35720953276805856	-0.5721060662357585	1.9893166459137	-0.5316164655731257	-0.20625818159782505	-1.2961739415747509	0.4675860678702189	-0.24876488570943925	0.5018131186089205	-0.4600182590529146	-1.1210785950643687	1.9834010130114526	-0.24157480499169912	-0.061663808529512185	-1.3336004191023216	-0.4822662863942579	-0.24260769181539957	-0.9665156744047112	-0.7604844282451738	-0.9059856123297007	-0.6490429297327693	1.0812535601639781	-0.39889392204597407	0.2785525205301359	-0.8306188047844787	-0.6350237718772827	0.8843484754848097	-0.14807988848708056	-0.644927521880977	-0.5997824406478119	-0.6816349168924454	-0.07641234005224085	-0.46786097958303685	0.17097959724742146	-1.4938098047319435	-0.13858575538948967
0.7555962050124447	-0.22237119445548442	-0.3827697548296679	-0.6847539431762302	0.38724380196138497	-0.43358738940959807	0.6112462766607469	-0.014478882837896473	-0.333873649028699	-0.5806290469501587	-0.5417557531160597	-0.3253836802272877	-0.3854738295144674	-0.4172511007057692	0.429459590817814	-0.5839341339289555	1.9833174099197195	-0.6016125676240999	-0.31173119333632654	-1.3670645742861542	0.4800019158122706	-0.21877793954485983	0.567529740611039	-0.4192017848432001	-1.211898436505781	2.072853323688688	-0.260242255891591	-0.08236149481784913	-1.337070090033834	-0.41849899852436245	-0.2990667436040224	-0.9998012184565634	-0.7257679556031584	-0.9608750188783881	-0.6227726643346732	1.1239441183827177	-0.3681851490177329	0.2524667666430782	-0.9024555181092211	-0.7308977443591792	0.8402154422202308	-0.07302620701752008	-0.6958586045170934	-0.6278447554775874	-0.7763165033146745	-0.167870040907533	-0.4363193587996713	0.0505120073584878	-1.5169035970759102	-0.06862744979027917
0.7613848229625144	-0.2545627032090597	-0.3850084453283279	-0.7277047396138239	0.37417838581105334	-0.46723934725262845	0.64813972538532	-0.034733436246144486	-0.3975413320352118	-0.5382143423703186	-0.533955760091102	-0.27266142587918785	-0.4561630824976177	-0.5019916851191807	0.49487145311705943	-0.6163186107431045	1.9732957328576002	-0.6611240281370464	-0.40272511948839573	-1.3784695549091397	0.5234366782300255	-0.12373754262835827	0.6141105390921915	-0.41540186971751003	-1.3112793453813736	2.1460013011502914	-0.3419711110807816	-0.15059614989932535	-1.3372549917647434	-0.4090324781877606	-0.3062610760898145	-0.9770493920653042	-0.6958795034552272	-1.0473490332644608	-0.5538817746288061	1.0682372399946425	-0.36829212625046753	0.23302616683746588	-0.9743943230020568	-0.8857072208478582	0.7909908955736171	-0.07858115225697121	-0.7148941064202321	-0.5954145774343614	-0.835402942238699	-0.24382586565659997	-0.40176679536601656	-0.04876614411041947	-1.566682328626869	-0.0016411554788831773
0.743823145977191	-0.32412925023729583	-0.35872045110096545	-0.7660912544626302	0.32994128776465537	-0.4208453339738556	0.6784258645705669	-0.061829325867889175	-0.40923540896466803	-0.4693848368315906	-0.5606564705086	-0.20341961418644475	-0.5147039905054116	-0.529646596073545	0.5315814401262109	-0.6013845798926102	1.9179814305693141	-0.7237624590477756	-0.4721647534922516	-1.3802244765063754	0.519194436027273	-0.02057348842611233	0.6386785107109393	-0.42485192263886307	-1.4263107927854939	2.166153981360309	-0.398840765269065	-0.1803271211942281	-1.3517567139319033	-0.3793011746056839	-0.289971750190319	-0.9751310464875	-0.6306113451586415	-1.0696258821169427	-0.5209926046641727	1.0539890556178497	-0.38751059430240914	0.21354837881076622	-1.0181797127965724	-1.0216880616489405	0.7383351392640638	-0.0829786657824768	-0.7858717522650824	-0.5591547926710971	-0.8283679288473275	-0.30317546803254	-0.39285455996914903	-0.18354434139756606	-1.614172924753942	0.06112890859922156
0.7318662283851891	-0.3607713297248202	-0.32975150913101525	-0.8165925758599768	0.2898036931756872	-0.3677888147388744	0.699720649974601	-0.056371870015429246	-0.4754976477227329	-0.3621906355455812	-0.5403040818550464	-0.1685469379276975	-0.5414353988872374	-0.5363733533837922	0.5407694910116022	-0.5777021848549163	1.855163110700699	-0.7836756720035527	-0.5522636148344748	-1.3902933693168982	0.5374583569207884	0.09731662702712514	0.604917496837257	-0.46225848793814006	-1.5285896823262517	2.1522518208552044	-0.4918481626234176	-0.22175642697359396	-1.3624508338066303	-0.4462276567656042	-0.29248437397728944	-0.9619239090514382	-0.5334652297661957	-1.107526722071812	-0.43391322980572344	1.0951581808583257	-0.37874152473159406	0.17964841948559135	-1.0615837370567223	-1.1750897678665368	0.7118217493377323	-0.07812062258749948	-0.8085553170142399	-0.5257713951778846	-0.8355165416136474	-0.3838496780036843	-0.4093961901481995	-0.3723597527309889	-1.6349933984621514	0.17224122941746792
0.7140605256468777	-0.4322188947986091	-0.29057077640515644	-0.824191994335386	0.19324341804765344	-0.34704827205353783	0.6846143821215537	-0.10096433555938093	-0.5602340513280686	-0.22312199970198643	-0.4876337998821487	-0.08726835795018484	-0.5252619022303456	-0.5603152397630298	0.5312908606627886	-0.5847477158017265	1.8046905789563952	-0.8393641331821382	-0.6252543850609695	-1.3396812053596217	0.5110330898229747	0.21340464341840706	0.5763170401313855	-0.4647600472306778	-1.6007491355212227	2.1979254553003167	-0.5324739373961151	-0.2003060191798262	-1.3762974444516405	-0.5111109053319891	-0.23458052187805092	-0.9104029544686341	-0.418682888768488	-1.1185537384075226	-0.34839257407988894	1.1450409677015805	-0.38924730332703206	0.1844725242964737	-1.0955721329455432	-1.2755460775841196	0.6182450549042279	-0.10295806571694507	-0.8023073673551396	-0.4918053766534617	-0.8053905151886156	-0.43294925974642123	-0.4375680074218657	-0.509815492492299	-1.6089319189114863	0.20846189891631978
0.6920191469770274	-0.5058099050377194	-0.25470059829525293	-0.8030737344875704	0.135614106805299	-0.26149336222715525	0.6502681569457522	-0.08522252666994014	-0.5985947121994265	-0.10111756116954881	-0.4571989073266036	-0.03907375233719046	-0.516953980257069	-0.5966262664390554	0.5296054997749403	-0.617281105149089	1.7909761816516152	-0.8832838868803068	-0.666013429790942	-1.2229101853841748	0.5419410106172076	0.3097824327471658	0.5617333052686428	-0.5023296583234383	-1.6702167655492712	2.2365978147922165	-0.6252277378239739	-0.17030875452985306	-1.37240922399963	-0.5255308360197656	-0.2455809530709722	-0.8862211638666633	-0.27421141607465294	-1.121133318903994	-0.2464883940475485	1.2201344132319043	-0.4675577503492674	0.16462643571134183	-1.1396193859269172	-1.3936536863435742	0.6308320060658484	-0.1235917459408371	-0.8245757153656145	-0.4702125379947402	-0.8299657574368846	-0.4752007901817496	-0.47563778349593955	-0.6200678026367311	-1.569716498954326	0.2743478734896673
0.6722042558343955	-0.5253359397970232	-0.1898566300489884	-0.7725628145754045	0.08331366291773037	-0.18161533359113757	0.6341655262738329	-0.07295573824175564	-0.5715775944988919	0.014592641861631034	-0.41729102895333037	0.003003467225359235	-0.5086001543197706	-0.6368196085229055	0.5417926177149106	-0.6690292439314672	1.7506056533886305	-0.92460476225585	-0.6870652311197055	-1.1658121270400483	0.5732275238855519	0.4005754479138394	0.5262830376491648	-0.49896647904851693	-1.7202345883088452	2.270683756537551	-0.665583160158963	-0.11307558857872231	-1.3731809877460353	-0.5880890303092763	-0.23740570074313636	-0.889638389810953	-0.18652312945983704	-1.189669082799036	-0.1632206228396251	1.2662251436369127	-0.5039760440921208	0.13545569026897986	-1.1521692283473446	-1.5374354345833505	0.5758635609249471	-0.12740462626931803	-0.8492868499528139	-0.5041281205199009	-0.8327237557455751	-0.5283632489714976	-0.5303181060827981	-0.7214745369381564	-1.5194298594518623	0.32050168762700293
0.6616427179537476	-0.5399738933103937	-0.17633157735506205	-0.7605853412840772	0.03476840316835645	-0.07649530526215595	0.6457379218440776	-0.0686917057407223	-0.5334133708973283	0.13061169618194532	-0.3574606772341973	0.040326789255982126	-0.4668805452732553	-0.6588057524989797	0.5537415322428898	-0.6629672366801846	1.712624262336714	-0.9927111572777244	-0.7407017517909967	-1.0848726991085624	0.564968300696085	0.4698713186075379	0.5332120277823462	-0.4811567313678369	-1.705700733464888	2.3294171466213216	-0.7365329685578532	-0.10923032193561948	-1.4141535532294451	-0.6907392241597131	-0.23655989129170196	-0.879499101603697	-0.10916919268062095	-1.2053549068559113	-0.05319211090331497	1.2943601277273644	-0.555849189568044	0.10293481954424932	-1.137210090620974	-1.6638035679402141	0.5547943083687743	-0.14144906093292586	-0.8806832914892407	-0.5085922398260336	-0.8789859500664537	-0.5684701778495984	-0.5917818138067636	-0.8158087296973197	-1.5046072985485037	0.32193339098951745
0.6536817113074121	-0.5272186207784595	-0.20600789549598578	-0.7619563010826471	-0.03509268028370263	0.011231550484225878	0.6703533970903832	-0.05835305981228141	-0.453819085137773	0.20111984446614542	-0.269542996810744	0.1145670089938962	-0.4565709322628007	-0.6292542116625585	0.5494316289422067	-0.6827271300056491	1.712777265039953	-1.040688120465892	-0.7344017635611146	-1.00476579376347	0.6083685251246094	0.5149261649751953	0.540684653410408	-0.437561113672007	-1.7583092908996871	2.3141437849993682	-0.7304119538852645	-0.02434386845345985	-1.4028021947927298	-0.8039377464746529	-0.2204128191476134	-0.9022337788882895	-0.03355731339064422	-1.2614948786338027	0.012366701358157534	1.3368534138961832	-0.6080880562910673	0.0636823321240457	-1.1506924089436414	-1.7312371140244291	0.5323057084038094	-0.1716682403051913	-0.874962889307773	-0.4820677294805883	-0.884513204196419	-0.6183621478985317	-0.64274638314907	-0.8870806252360686	-1.4748746229937528	0.28859113395445507
0.6445877709888268	-0.5179856048208364	-0.22872969916441752	-0.7576299439693128	-0.05067724433479638	0.0658438800891557	0.6683890107601196	-0.0446162822718701	-0.37580172654896443	0.2972826890932577	-0.19991015181765742	0.13527185123339863	-0.44642337415563393	-0.6070914264748523	0.5362492225290041	-0.7460264598224569	1.6404857828003276	-1.0347713281714381	-0.7183015189155417	-0.9619297894993022	0.5951305105071453	0.5093401540639387	0.5331425434769882	-0.4000138515353628	-1.7594172008661098	2.306713394566005	-0.7572262060487781	0.014543738566336586	-1.3894354007897607	-0.8484150900066867	-0.16091691700942706	-0.853183845867243	0.031987823734921705	-1.3525876222766293	0.13279146301956507	1.3321503595644841	-0.668566922181973	0.07486760408050333	-1.150985582789236	-1.7666872229641875	0.5084782437160115	-0.19628970052278066	-0.892192633882753	-0.4758013431970564	-0.8703444250368835	-0.6756234348952935	-0.7137442466749637	-0.9705353684658469	-1.4719978569869347	0.26106343432664125
0.616392424348251	-0.45836040524881183	-0.2544811874985654	-0.7608778395512708	-0.05227546168680204	0.14242884238823522	0.6612284691321684	-0.026723601086775607	-0.31180654565859783	0.4028354472011408	-0.1270214054663336	0.17656449602510807	-0.4655368110537175	-0.5616420992191321	0.5654248356168967	-0.802880770725156	1.6263429779264804	-1.0187330467992255	-0.6913856351359102	-0.9125074028960836	0.548908453027493	0.5383783432833996	0.5127272702035365	-0.45916408872256936	-1.7541048720899837	2.2700488231004985	-0.7727716976428656	0.0574216707931671	-1.3402863769257856	-0.937740578583721	-0.15387794175189035	-0.8322075817854564	0.11036041514465258	-1.4166863905781781	0.2714931778481215	1.327077143071698	-0.6621797424731708	0.025912023930283357	-1.119794553012396	-1.8127272779344026	0.4673442805438485	-0.2207683837782864	-0.9191373593951537	-0.4520471938611064	-0.8518368897973649	-0.6802735076774427	-0.7895613627256981	-1.0653577831484955	-1.459696074323664	0.1691117856319206
0.5967571309952528	-0.4355659096058585	-0.27110922118892855	-0.7625965904310636	-0.0532671013261965	0.2233042903444209	0.6159476874772326	-0.008397402993387124	-0.1493476442375379	0.46634653517684094	-0.03436991910468934	0.2049305472832479	-0.4338637713935217	-0.4702802160900658	0.5791043122825899	-0.8646502646621261	1.5975486341905178	-0.9759065672287169	-0.6648851351956115	-0.8826311288513509	0.44691138565387345	0.5465131165003183	0.48119113646182043	-0.48796097264353994	-1.7734551499017441	2.2859985337085975	-0.7955936096207151	0.1184841163819749	-1.2974063172860444	-0.9936711811964047	-0.16739353854256925	-0.8442778400258764	0.1515919611481728	-1.4208373146271547	0.3729510152439822	1.326943175400944	-0.6558337645622753	0.017696094257977486	-1.0826655868396562	-1.830132725549581	0.47062948215685313	-0.22920828589281647	-0.9464174491426792	-0.4787511562695535	-0.8851458394938326	-0.6731049393105674	-0.8493159282722162	-1.1210162800681398	-1.4865741128408803	0.0980453752519497
0.5786091896700349	-0.38865528023035434	-0.3040781211528779	-0.7246049626234143	-0.033857603564200214	0.23473848087762444	0.5657892386829289	0.019887666196016153	-0.016050860160573055	0.5752832760904918	0.07677124884626725	0.1967535170134674	-0.42959442453368457	-0.4075777699121306	0.6008701490532186	-0.9212950825013534	1.6143292056681964	-0.9502269177334499	-0.6530842781219919	-0.8988048657339774	0.36668154254809987	0.5672737731389361	0.4442048548171552	-0.48632577402104704	-1.7774024937940898	2.2872520233313502	-0.8276705414309669	0.15125387259042306	-1.2720857503175196	-1.0263162369161831	-0.15745488306930233	-0.8432469558737005	0.17205050241985992	-1.4218355110372394	0.530492192903255	1.3256052719253033	-0.6693826031035418	0.06777431669388104	-1.0844194371345732	-1.876241952277136	0.45588869302124185	-0.20996222191085062	-0.95075846240948	-0.5309580483070157	-0.9825705587716584	-0.6635619777921289	-0.9099634135125202	-1.1552890470266843	-1.4998745855091935	0.03119853155214734
0.5473658072984131	-0.38282721259863584	-0.36707599738375774	-0.6814052406693442	0.017247819787050034	0.2650667837031123	0.5394435227623962	0.02292916348970983	0.11055922446715313	0.6292508674112673	0.1727738826055345	0.20904658502081688	-0.44461197591476304	-0.3598216693671081	0.6176263241264348	-0.9899254270859459	1.5909993534783955	-0.9106392855300356	-0.6365727705085085	-0.9089428942556145	0.26942179091306395	0.599857522279084	0.4473407595707485	-0.48238423085148563	-1.8000259157955747	2.353224394723301	-0.8578811810028835	0.15922966420872292	-1.2828103856771846	-0.9988484093783889	-0.17447186804297446	-0.8530000500743237	0.15078860031163913	-1.4650198472629536	0.608884389088352	1.2910016264909663	-0.6690662502930184	0.10343992398484333	-1.0876967220734801	-1.8904696660279776	0.3959868723216827	-0.22036499025367826	-0.96098544359907	-0.5487519266702373	-1.017307643896665	-0.6179586381785142	-0.966202048980662	-1.1296751323140128	-1.5634684325836654	-0.06133051546977517
0.5165767294356896	-0.3753550873659006	-0.4249089284526294	-0.6586764427962399	0.09618418621437774	0.2989139185869352	0.5197672739289327	0.01533103794859072	0.2360071537430133	0.6372248089701689	0.2797942911193162	0.18924015710480846	-0.48243058263698246	-0.29845026075540493	0.5592316186531594	-1.0514655759506408	1.5992324289396571	-0.8656993298158758	-0.6022154171151133	-0.9676294661481318	0.19838653133648293	0.635280018079989	0.462404427935903	-0.5071009911439476	-1.8134908365476772	2.3638522860096773	-0.8915352139849354	0.1618027100377528	-1.241022410259801	-0.972783504270949	-0.230066178272235	-0.8840505907782081	0.125715863920168	-1.481037845649086	0.6654648286750116	1.235998987155709	-0.6694735173689415	0.1301193481947667	-1.098702812141038	-1.8997670169302965	0.4036873934261915	-0.19535129492414635	-1.0082422528834116	-0.5842062009704844	-1.036589917461313	-0.6002324435791734	-1.0231672130936476	-1.1646215223119056	-1.6451142268831973	-0.07724075303061198
0.4934291006856263	-0.3524764946797385	-0.5019912430848172	-0.631181677582265	0.18682232405063365	0.3419309494006163	0.49569963685639473	-0.007477797584066052	0.3320193560575977	0.7013283008737858	0.3746384657567832	0.2085298896922651	-0.5086758263089447	-0.2295184844899914	0.5363748533044232	-1.0229351208545703	1.6206895280418192	-0.8354879194428813	-0.6196195054785913	-1.0567598680394106	0.14507516168454407	0.6740641018080853	0.4730736151322594	-0.5317483342242305	-1.7965238920020088	2.3515764338059513	-0.8547491683903508	0.1207721389819311	-1.215308759629641	-0.9765615853163645	-0.25654965545338426	-0.873571227065864	0.09833138513407434	-1.4976105835321898	0.7318364203191049	1.176498190435884	-0.6559583447102584	0.14486546852570503	-1.0746347536217518	-1.8708365544685628	0.3404232487027446	-0.1904994142161642	-1.0050050112254207	-0.630750453251264	-0.9979551400629318	-0.5282390348666575	-1.0831079211445578	-1.210612001115519	-1.6850714483758946	-0.10643261353595534
0.48145359065530136	-0.31975435100475	-0.553083265920529	-0.628378425383868	0.26057685079389714	0.37289789821060654	0.43686128327010054	-0.032911394599886526	0.399678068390974	0.7793237536327154	0.4798320948326129	0.21167750745212555	-0.5565647890170216	-0.107117498573194	0.5254375857972464	-1.0093600044916884	1.6136238632062667	-0.8183125586158356	-0.6338859623413944	-1.1249759134150359	0.08001688012276278	0.7038716823144067	0.48636236018083984	-0.5704644298347183	-1.801942284913394	2.352174833374602	-0.827345303372738	0.11038473894232556	-1.1758744794069975	-0.9590180988043511	-0.25174239006656485	-0.845298841642008	0.1006609734726652	-1.4715570715311763	0.8187198558303559	1.0705783494230257	-0.662748286328214	0.1637572372487954	-1.107927223068634	-1.8099420729581062	0.3161576369282506	-0.19640111558259615	-1.007647225563323	-0.6118673706525384	-0.9598270983703946	-0.4520316403537821	-1.12328383510021	-1.1911603619541493	-1.7180849841591581	-0.09233506848218528
0.4706548700718819	-0.31688847897954914	-0.5694226313960166	-0.6083239590127313	0.32457057066624756	0.4361590689950786	0.3973699623566635	-0.08129140586110242	0.4268810450606728	0.7999551996920224	0.6008360007684037	0.22792545066009975	-0.6184737960576995	-0.009789738412106185	0.5137211348400051	-1.057276768483188	1.6012252891493375	-0.7802004822624001	-0.6267626240014057	-1.1938977861669202	0.04835415430897786	0.7409689734751425	0.47502016111222495	-0.6238767418493973	-1.8080142286066188	2.3166291116289015	-0.7739486590927905	0.12708802490459925	-1.1220086190868548	-0.9040361540904327	-0.250415389538616	-0.7248485158147453	0.09305183781110778	-1.4861334165941107	0.9307641151540278	1.0508750830617575	-0.6578523168199706	0.17786163214986433	-1.1572642407469185	-1.7897864229426363	0.30040524107900485	-0.22991113063737104	-1.0041625306832984	-0.6340789899331655	-0.9260539146918259	-0.35821714314058245	-1.1860656745870217	-1.1737289829401674	-1.7026562819232585	-0.041780113262359905
0.42856786035296357	-0.31281024750846853	-0.5663166046622604	-0.5837523070127414	0.43707102195257186	0.5129379013282631	0.3654380808656644	-0.14031751829960948	0.41905578164287166	0.8827576904735146	0.6874041148164214	0.1921216840303637	-0.6836490787928857	0.07256274657203496	0.5252854800040485	-1.0971254747910635	1.6122246534851505	-0.8172995651674547	-0.6679894700551972	-1.3007923678579	0.006428324714852146	0.8273083586020411	0.46481070074045017	-0.6812432106490218	-1.743616961808288	2.3357715988828924	-0.8125177627916216	0.08346685366085002	-1.1295966243591313	-0.8276506579697948	-0.2640288898689058	-0.665282401790206	0.0843888950838346	-1.463494522824074	1.0100438609731017	0.9593202912746805	-0.693541240445338	0.17116847630517537	-1.1715672234118046	-1.7808574324830229	0.3128918593443414	-0.2346850715235401	-1.0089769610354107	-0.6524541733458022	-0.8974145258508994	-0.31165481140619905	-1.2524972581252798	-1.1362478540866678	-1.716199403550408	-0.010076759374753866
0.39331638210248526	-0.3322167884464907	-0.5714794972621615	-0.5523062986136407	0.5033407183582357	0.6000721004037601	0.2918546753882956	-0.18397603845103316	0.4080696353218161	0.9346119897504966	0.7775519101887836	0.18444157760264251	-0.7208250300188046	0.16245617873501902	0.5515547244735952	-1.1108565224372158	1.6366400598544284	-0.8522850960491981	-0.715003667933981	-1.317978219395094	-0.01574400017570231	0.9682083997466426	0.4644734093722098	-0.7110377553572198	-1.69415292817714	2.3554022542060467	-0.7801171326187667	0.1068498866545607	-1.152789086293634	-0.7993208649273977	-0.311307446987879	-0.639846207323741	0.07140635384240572	-1.4314217107609086	1.0392886290452128	0.8695914761801463	-0.7003518730655818	0.17827104550599507	-1.2152414860322835	-1.7831142652405956	0.3073451106474811	-0.22475662025250337	-1.0069118662186332	-0.6550482326729581	-0.9300327071931618	-0.1989332396687597	-1.2726711040078666	-1.1025350356452368	-1.6681991676394508	0.00770613482378788
0.37141716672492214	-0.3461875087338006	-0.5627331402114765	-0.5373898217157401	0.5499867968850556	0.6591982090974355	0.2230953285269759	-0.2249812548567769	0.3683904887563255	0.98322380035441	0.8529984404916247	0.1897955545583212	-0.7260539088296116	0.2569343594656715	0.568524493389431	-1.125793878431783	1.639097283268438	-0.8969232555953998	-0.749150856884857	-1.3239946340692617	-0.03285046307717418	1.0758809082648022	0.4899075401978349	-0.6768921059276061	-1.5998088384009184	2.4352578892746193	-0.7862060853942203	0.107385294600954	-1.1759154525586735	-0.7611286935412829	-0.35712227168830823	-0.6045035455727341	0.013969336380103831	-1.4260709429130543	1.038017503878381	0.7801417677881516	-0.7450173614648563	0.22548012047964275	-1.2892272038529062	-1.775911235135831	0.34695568901619256	-0.24442636578211058	-0.9672420215613059	-0.644132243437064	-0.9474091392419439	-0.1565423845805	-1.2451079906794333	-1.0333886506820515	-1.6433515101604246	0.016519134060551617
0.3492516964406818	-0.34484124335565525	-0.590116820047539	-0.5024483583605537	0.6005160444803062	0.6959036967445866	0.15161076364981152	-0.26933036005717603	0.2634771487833564	1.012326801710128	0.913347377550663	0.15808793426491083	-0.7522574216251907	0.37168445200926314	0.5867384446448227	-1.1574142011904613	1.6179561347484637	-0.945312928249167	-0.8215776446485439	-1.3621253904595783	-0.04470279808747911	1.207459763453016	0.5161539227678664	-0.6346460604226942	-1.4395794326918234	2.434976798950925	-0.7392526144538409	0.07924730300838405	-1.2271746255557927	-0.7480456858823729	-0.3712315127706509	-0.5148763071001399	-0.00462589276935668	-1.4408480986536252	1.0467094910799528	0.726526363240254	-0.8040139537678301	0.24435489540498287	-1.3469314047954106	-1.7707808575672872	0.3901521152676667	-0.23972554631228465	-0.9183212521569579	-0.6272946551480175	-0.9373088435856516	-0.1735099020401089	-1.2378153429074323	-0.9809784032352538	-1.5595915333781558	0.051768970129756384
0.33566458352739537	-0.3759341849901785	-0.5788307447695573	-0.4817664012377457	0.6208265960080631	0.7711486937419443	0.1030453775374641	-0.32616269917650226	0.1367335136026524	1.0207402183687428	0.958486222146403	0.1054862375850784	-0.7348907001095832	0.45801086133446267	0.6243336873703903	-1.231121861036947	1.5902297498811055	-0.9956191693313393	-0.8435446915201228	-1.3749725741725491	-0.06114558982333488	1.293150706918598	0.5228164483523694	-0.6034424309624059	-1.3139362229450136	2.4383325607424884	-0.7103119520616741	0.10042726396037793	-1.2131170695031	-0.7370262011377319	-0.3963574876944099	-0.40477468235668546	0.003685998238220657	-1.4329118933312017	1.0202843932539092	0.6745161414137003	-0.8090118219571776	0.23037506580348183	-1.3581839251459036	-1.6952136295539426	0.43461578320810534	-0.23339483779216605	-0.8213182053351602	-0.5924590218958501	-0.8986152964350923	-0.1915172248278637	-1.2262987908097571	-0.9529927508122509	-1.5179323055088492	0.0437313501174855
0.3403945463178374	-0.36484085057937027	-0.5468065089271026	-0.4553900032921903	0.6144361527042254	0.806941308079821	0.04242814987649323	-0.34068525897435353	0.05792766385003354	1.00930398515232	1.0176869742109784	0.0614243566419856	-0.7058606159536531	0.5317687493999947	0.6483133091642017	-1.2657360716239128	1.5917613069405228	-1.0742696500161455	-0.8610963070805072	-1.3503827703171982	-0.053528850629619054	1.3638823915604013	0.5290873383292787	-0.5210221897707064	-1.2142192300786707	2.4188892989684634	-0.692612335717681	0.1143169153355097	-1.233620812394666	-0.7511337080033044	-0.37268656797306116	-0.2485242302471277	0.001974987802184689	-1.410071352172372	0.9897044599052892	0.6188124548430622	-0.8314502309935135	0.25302190753032583	-1.423622320756678	-1.6483376797329723	0.5539384954817588	-0.20542357137178854	-0.7554384247165181	-0.6126355351473345	-0.859756900544915	-0.220370026925796	-1.1964740930802287	-0.9050255857415046	-1.4190111945931894	0.02735647326602998
0.31996398293460276	-0.33498006524647195	-0.4877357284138548	-0.41771438578058717	0.608429127599145	0.8886393907691172	-0.02556222562037378	-0.3494582491369961	-0.021797580089384407	1.011907545900316	0.9845757457294297	-0.0012572079294983329	-0.6352914087915646	0.6374015866593644	0.7310105025017576	-1.2925070761615935	1.5836253881958182	-1.1722532813925373	-0.8855512064469483	-1.2945580953033602	0.05084509794406137	1.426225658319913	0.5151458034117741	-0.45431174093614307	-1.136931895214408	2.395913905003693	-0.701276836992675	0.13934363191640542	-1.2793196938976223	-0.7986316710142192	-0.3334500372372413	-0.03888076118744062	0.008356664769738535	-1.3972177953813267	0.9892189730141376	0.5906094673088849	-0.807269116965146	0.28425947980605987	-1.5092383656550485	-1.5827636871686872	0.6493803884560465	-0.17653110190563787	-0.6698654375782785	-0.6071277525514623	-0.8439651018045448	-0.23376226762668062	-1.1547609002607844	-0.8466103801625682	-1.365152073532225	0.00030219063342707965
0.3178145688110817	-0.3206303539527616	-0.4358922030002982	-0.38606716618411296	0.5477222806862956	0.9337284838471639	-0.07548937843344845	-0.3908306968019025	-0.08837991783052682	1.0434279629394614	0.9896961431086992	-0.06985957059623235	-0.5848759197243313	0.7284816794718451	0.7557951370312719	-1.3992193971262148	1.516321029068251	-1.2386424438503434	-0.8543606603238955	-1.2726661919886975	0.0878409052989052	1.5070694337159989	0.48489282819466	-0.3623064218798887	-1.0724784865712218	2.3416376468649456	-0.7016108603729999	0.19785361102728505	-1.3286194528683175	-0.8568813401032953	-0.3074364444570391	0.15997427268946512	0.009836655794136475	-1.4060484449303883	0.9470405842854861	0.5489625447304214	-0.8054927378993183	0.346844360091885	-1.6447975204585095	-1.5457062932746255	0.7651054672967933	-0.12703166477925426	-0.5841609095167475	-0.5127051614753143	-0.8177082547726513	-0.2787358565365907	-1.112134523267287	-0.7741557621170363	-1.343752398106254	-0.08694718196775428
0.2904332008418048	-0.3520482807712096	-0.4394186371232952	-0.29003656251833876	0.4958767221072887	0.9620953869323223	-0.12486293861893087	-0.41710084499868555	-0.16673396186261796	1.0745628557025986	0.9234218700374643	-0.13972421662045426	-0.5104148214792913	0.8108382651937067	0.7853424048402824	-1.475844727106709	1.5074950681319401	-1.3168455380653632	-0.8777672100005919	-1.1907805694992895	0.1478772277834038	1.6018214533107595	0.47057765747472774	-0.31790903538339416	-0.9958705758353199	2.3007260131977274	-0.7022367013594548	0.21215735718999565	-1.3939961661164315	-0.8586508456748165	-0.2762139275965315	0.3044732267898672	-0.004452485606052858	-1.4115431270972156	0.92077629774523	0.5454530527969379	-0.7953851013692925	0.428434097871484	-1.7237336587410508	-1.5014180338939305	0.8580555114076495	-0.10105428835572652	-0.5212387158555633	-0.4864327912479447	-0.7982533352568001	-0.32000491500652817	-1.0811849331226049	-0.7407786894966327	-1.345230228402733	-0.18882057807195884
0.27612532967714404	-0.34556995769691856	-0.4532079847766844	-0.20077929262006183	0.4280526066527349	0.9185777095691293	-0.17219628908257728	-0.44368270474662397	-0.2744970211694798	1.153641300087299	0.8224705433959139	-0.21689383816502383	-0.3973592977891926	0.9088975041172865	0.7830105943313388	-1.4959951001888487	1.4723687075224539	-1.3957558307027733	-0.8700562353958322	-1.106477608831738	0.22283443566652691	1.6861233126921338	0.4439578689848383	-0.28798937038300154	-0.915359023943024	2.262577332065182	-0.746392454778619	0.23816312111783092	-1.4714253570276503	-0.8221103076529909	-0.20362752460957823	0.3571094449429042	-0.017288201176974365	-1.3796217597534346	0.8541982628638726	0.510782068880841	-0.7902528153859809	0.487440831163594	-1.8009497896155495	-1.4279160412042717	0.9189534487723234	-0.04139486035945668	-0.4727416286948623	-0.4223568998853427	-0.7562350386311706	-0.3749860399312872	-0.9759990273962791	-0.7301826001026459	-1.335606051022732	-0.2937419976283516
0.26245708573264825	-0.35186797100907585	-0.45997147119302034	-0.11980098916259392	0.35961100450478056	0.8762538410911727	-0.2213961214411683	-0.4589064966084818	-0.3535192986192293	1.1715249839095363	0.751657976857832	-0.2907486446667848	-0.31626806745585934	0.9975458594613549	0.8119071076383145	-1.5114327555632578	1.4698112673378227	-1.4388691353845084	-0.860631802453824	-1.0001517085598537	0.26141733618533586	1.7479541061423363	0.3972481753471517	-0.2587418671688272	-0.8993149285942377	2.1919367354066885	-0.7567366734103131	0.2761452680362481	-1.5028043866438758	-0.8093194719793763	-0.10268364710871754	0.45955505932330876	-0.028061365662192438	-1.345622838607273	0.7619206800022228	0.5535995373073359	-0.791508937793317	0.5903007072977066	-1.850318828003028	-1.3742395909025813	1.0073162092657304	0.0290913108582802	-0.3864388173497951	-0.37573386814890547	-0.7249429369066329	-0.38044980795598576	-0.8633188551449169	-0.69779936759092	-1.3721350141089086	-0.31505564307508005
0.2563108646112245	-0.32039199980958066	-0.46296425388193285	-0.07340121536968093	0.27715593820481466	0.8150088462248826	-0.26284684568997096	-0.49046948190681333	-0.4320777382701926	1.2011191700537898	0.6539909061860951	-0.35705507326284136	-0.25242608622111484	1.0839274353147599	0.834860732808191	-1.4817994310600688	1.4251895589653578	-1.4989134683911318	-0.776255888662756	-0.936972521300342	0.2978159265616866	1.7908174626011673	0.365882284973411	-0.254995030813912	-0.8505138994676973	2.1422325649195733	-0.776821549988645	0.3110510057209984	-1.4884225826282835	-0.7919628279093552	-0.010382249706124159	0.5257812662965546	-0.06990213470814165	-1.3415781768752122	0.7031211573431895	0.6091473567931375	-0.8204805348978332	0.6528445052679811	-1.8855571778969147	-1.312482545912034	1.118293391536204	0.04431688040940958	-0.3128994641192523	-0.33464766033386845	-0.676335396705599	-0.4647795024895734	-0.7834859518358892	-0.699466323263399	-1.4308581788312336	-0.3203896013945854
0.24679806377119676	-0.3205225006826579	-0.49489823584651144	-0.040198276007237396	0.18393515452345827	0.7917853845103796	-0.33781250088975334	-0.4939965794786233	-0.5061612218737518	1.1719833859658997	0.5551616499884927	-0.4395290443929061	-0.1918043376139362	1.1428949914745519	0.819057586626983	-1.4644212395784315	1.3735819766670796	-1.5632714841353599	-0.7344273953813585	-0.8388619532678643	0.3587940913054593	1.8667020219339734	0.3202744261525159	-0.224269889117863	-0.8369381877189529	2.049894889627482	-0.7837190241079603	0.3381600297585119	-1.4721008177892068	-0.725056606236457	0.10658916558941897	0.5579747901154019	-0.07556524759392272	-1.302317764961629	0.6380582813444727	0.6538640984531492	-0.8535910988298605	0.7456925959549046	-1.8804671426944044	-1.2467643760704001	1.182365428345771	0.06546477748372	-0.24697784437030554	-0.3314659553177376	-0.6178134020806227	-0.5071851654240931	-0.7531301024126146	-0.7122626236332751	-1.4625802487245463	-0.2718688401509007
0.23228700996458587	-0.28052382470970344	-0.5043642255859841	-0.032261564176025576	0.10872171767001607	0.8444227797695862	-0.38360646017100086	-0.4983029559283228	-0.5543072639019452	1.17506052141701	0.44414585043236227	-0.5160962821278298	-0.14545072339945583	1.166446766163449	0.8118418886920787	-1.3819738429455852	1.3390798670868065	-1.6457245980540365	-0.6488566761302085	-0.7320989705990876	0.41243990865703795	1.8926722733947496	0.2773365001175021	-0.23708235941790679	-0.8538913663174335	1.9607072132858032	-0.8088516569378257	0.3530250451999212	-1.4554950847574157	-0.6703241692279985	0.18549091659753042	0.5694487632593791	-0.09664481141802407	-1.2499726966354874	0.5948718462803474	0.6869897196263657	-0.8612006941073542	0.8360579918573949	-1.9174722093396934	-1.1394232263318202	1.2118231158807853	0.04388491458569745	-0.22177751755488964	-0.31110173520835416	-0.6115669589909091	-0.511999760741207	-0.7442167237399426	-0.7343808437970222	-1.4928015896488176	-0.24411773553294386
0.23887450022981693	-0.21443672553491466	-0.5382966820710365	-0.03066022244581485	0.03917210111940104	0.8670491126457446	-0.4563676321299116	-0.4834791312977673	-0.590450862672827	1.1744547197557353	0.3449151749581517	-0.5630696787977272	-0.1266182744023523	1.2518307795369712	0.793432065353936	-1.2741132688506878	1.3325114610367794	-1.7350205396262712	-0.621498210759859	-0.6056581155688983	0.4780676413628321	1.9743236385940175	0.26184188622542565	-0.24295353177576348	-0.8615548525312869	1.9048903912049215	-0.8144240871162097	0.3406493789120808	-1.4535191066175972	-0.6002305731189883	0.2980498886052108	0.548726460976434	-0.12450061869685647	-1.2057117641642945	0.5630380628477603	0.687014810857884	-0.8888987870520172	0.9433204961360181	-1.9575267117204	-1.050989051379512	1.279415688299754	0.08038437490616947	-0.24280257592281673	-0.31684101096549633	-0.6201069818578262	-0.5220411167315558	-0.7182217562684506	-0.74631402975879	-1.4695329784475146	-0.13400772747466747
0.22138374995365143	-0.23792814968754744	-0.6161448451452569	-0.01971923186375655	-0.012626114106779301	0.8695445505943855	-0.5294144013319977	-0.5005675591252717	-0.6677476360902466	1.2355520645646627	0.260723686470481	-0.622698228235251	-0.09648266977957241	1.3129969191454074	0.788965751379115	-1.1868888983476178	1.303656681233037	-1.7787560575122547	-0.5665065827301723	-0.5093665402519795	0.5166339984750341	2.0244919614156043	0.241319656255291	-0.255572226467664	-0.8204489588580222	1.854497273846005	-0.8046740098551595	0.33579238560212565	-1.3538440099480333	-0.5516428880878512	0.3443540557064022	0.48141598477884606	-0.16479341915467272	-1.1186664434003455	0.5274827856935171	0.7349867629955723	-0.889788989984916	1.0359595326284556	-1.9795300632763322	-0.9590114489830949	1.3088933325904006	0.014826840750215875	-0.25264087647582323	-0.3111232694559136	-0.6598447555753585	-0.5376209344683445	-0.7160277201349119	-0.8276300518096003	-1.4970516025190244	0.014191176506957903
0.2281338078514683	-0.241438686523258	-0.7197127149468081	-0.059549327762329095	-0.0638952238362219	0.8516244653519793	-0.5833035625156525	-0.4749193943991378	-0.7615616793533014	1.3029786523832558	0.21595880455365588	-0.7045764469859218	-0.10875843303081827	1.3436521000355828	0.7625289035449873	-1.1033554377655337	1.2889492963842397	-1.7999530402692028	-0.4645835863372835	-0.4270247828499416	0.4984052444136916	2.0684454345092664	0.2284387228844202	-0.26616986442352275	-0.7747093602876518	1.7989171345418822	-0.7662743632454252	0.315897262659663	-1.251771672386233	-0.5069157485132558	0.37064961418663106	0.3288833039744853	-0.22396641344713403	-1.031484604844051	0.47686273127488465	0.7724600296288874	-0.9308418552688597	1.077803216040437	-1.9504930203253312	-0.8717556024161646	1.317414252560944	-0.04460823298869508	-0.2724648913269367	-0.32743416594005176	-0.6778921169192823	-0.5786286058178368	-0.6925996723346965	-0.8967966342995041	-1.5105320895418115	0.1660500616075184
0.2173715052066134	-0.2806973560284308	-0.7837399253253056	-0.10730782359445126	-0.09091600163736428	0.812935492700898	-0.651352537402768	-0.45712867669131907	-0.8303382521283096	1.3356318731337347	0.19072404876759116	-0.7661880685723378	-0.11113820580802784	1.4132269183990573	0.7415799179326449	-1.0026174121436768	1.2722146257175329	-1.8299657218151328	-0.4066204803426544	-0.2851420647905939	0.45345496083318465	2.0659941532176282	0.23309338514500721	-0.2677859309850982	-0.7587434571774386	1.7483352851084835	-0.7642298285958975	0.25708470596081134	-1.138560144424598	-0.4332378338912678	0.4620152658602647	0.18541872198015716	-0.2510701649411317	-0.9120130452242974	0.49689635737896387	0.8071966674564305	-0.9203559895105407	1.0683819536342873	-1.8841946680620716	-0.7784413183137386	1.3166997515345487	-0.12189930299819751	-0.3126623648609824	-0.4319955991845905	-0.6834451156886839	-0.6325447103520406	-0.6629955752764282	-0.9540929577953055	-1.4939609552134385	0.39667666693170633
0.20930629052576144	-0.2612267524652152	-0.8275304182690999	-0.16789192264919692	-0.12679230328385277	0.7820711439158619	-0.7156741061530724	-0.45304325240539056	-0.8739170685371247	1.3379561099536608	0.24720982909627418	-0.8403102661888451	-0.14341425663195975	1.4568711473335434	0.676435611158596	-0.8933090613325364	1.2081233233579733	-1.8415017063812287	-0.28160371665573797	-0.21201593689935025	0.39921173301297735	2.0388078884997904	0.2648660680504013	-0.2545365555240125	-0.7393013704492242	1.7255200417651129	-0.7670737369858669	0.21521050689812124	-1.0005103180942152	-0.42271970008807047	0.5631546533114331	0.08238892376558597	-0.2889817949483399	-0.7967316514067742	0.4818966206380038	0.8741940680580195	-0.928973800154888	1.0604562902204278	-1.8046088763848878	-0.688597406278934	1.3125535818808138	-0.18374725667627206	-0.38892912471304053	-0.5076119031754182	-0.7402865574615398	-0.6735845335445176	-0.6309259664523532	-1.0698780708241666	-1.4173338187215212	0.6156059468641001
0.20702297125130792	-0.3001895777581207	-0.892686434810438	-0.21057801822129213	-0.11425487294664276	0.8219980172440409	-0.7625551927574316	-0.43677666647882385	-0.8936036602878576	1.3486337271911473	0.3391899899771982	-0.8863156329651668	-0.21669399549746982	1.4615622365412757	0.6684931058250585	-0.8007996349448965	1.1895847508200856	-1.80231896803853	-0.20657690627708414	-0.12047446727814526	0.3230664956963624	2.030266913534092	0.29654174051160476	-0.2396424323410023	-0.747418635355911	1.66146058057321	-0.7693986773798327	0.15969406320602011	-0.8682850637709386	-0.4502316345523334	0.578431970393504	0.003426433755031613	-0.3429670792641887	-0.7123503436621319	0.4781370057914538	0.9588630988914819	-0.9417250357801483	1.0817212466097081	-1.7325853102880213	-0.5932974260398173	1.3085526416766904	-0.24736918917088038	-0.411717124489787	-0.5524380614659063	-0.7769353896827835	-0.7188016419857944	-0.6637719528326446	-1.1352009320359122	-1.386043456155051	0.840923925129365
0.22001633550751315	-0.3107416978078051	-0.9616998997379893	-0.24530781579502095	-0.14156297470189358	0.8485633218402292	-0.8173593986915462	-0.4070451430252329	-0.9143099765806364	1.3835382579052504	0.4109993519252414	-0.9460733435932125	-0.27803191549484413	1.5015011007692087	0.6094624259409754	-0.6723995919900675	1.185373351413447	-1.784567680599259	-0.11342518470582412	-0.0624234615857079	0.2561256808823419	2.023996521178714	0.30899739112950714	-0.25563327975232575	-0.7514755180412684	1.6356008298244369	-0.749057215054087	0.10133788849145006	-0.7742666704446315	-0.4704119734719157	0.584893219230306	-0.0801421803523435	-0.38809792328050813	-0.6085734772375158	0.5259354300253627	1.010406561748685	-0.9162367680917697	1.0604862389312628	-1.6779317855305294	-0.5219472833815594	1.2723822473641082	-0.30906641974451604	-0.5007533171492963	-0.6287676973767228	-0.8271152906580179	-0.8089747171818182	-0.753084699716319	-1.2177511670922723	-1.3219747983700894	0.996927908886423
0.22675217363305716	-0.34206800477786103	-1.026220445993777	-0.2656011126096952	-0.1577286375740657	0.909421804909653	-0.8558890488216859	-0.381610607119198	-0.9212342130509434	1.3986745884566365	0.5187687676560976	-1.0259401802002672	-0.3057443472289772	1.5123959097967672	0.5552618942191239	-0.5836455653446776	1.225712514122267	-1.7407631122235354	-0.11248595569133235	-0.008927454180991296	0.178237968148249	2.0049357725732198	0.3006411597401194	-0.20774691644762028	-0.7835698304389701	1.610993064825816	-0.7544216957527459	-0.0050835236675824125	-0.7189401869403726	-0.45597551145696674	0.5497139356370708	-0.1434502294515873	-0.4139130183457077	-0.468807739522477	0.5474725844071653	1.058329661347269	-0.8894191321756022	1.037073517983986	-1.6490447942063653	-0.42598361429846837	1.257075374815139	-0.36007794858746534	-0.5619615228120985	-0.6754917307159518	-0.870601585379702	-0.8450912178324324	-0.8188590129600131	-1.283284326170152	-1.2765083294420605	1.1276231140147321
0.23155582832747662	-0.32881163423328635	-1.073749103302275	-0.24954340353458285	-0.13883462236845429	0.9394740616239542	-0.8626172727395998	-0.31684395091007655	-0.9140442780352102	1.4439393377250984	0.6356184755117859	-1.0926106150821422	-0.3151664836016831	1.5904693136554977	0.5300616951829085	-0.5226038376027679	1.2795225703336628	-1.6876215518011233	-0.061566160713677584	0.0015769132191881523	0.11403645123305281	1.9842050423022752	0.3035241936676236	-0.19264239138759995	-0.7981812223950989	1.5342442022124998	-0.7802111446222311	-0.07183013336174658	-0.6524229616297811	-0.5238611181524493	0.5193671690060917	-0.18078334053848497	-0.45628686773982324	-0.39637106087211676	0.5812946024860006	1.151972797220202	-0.9064583281931666	0.9947454732334174	-1.594777023608358	-0.3278488921040655	1.2247117459820633	-0.36239898295569717	-0.6021121918715822	-0.7139664723537222	-0.9611448363558429	-0.8684328013485905	-0.8626313163861559	-1.3589874981738574	-1.2417091782634613	1.256563734121243
0.25993108693546246	-0.37380165185174524	-1.0848489766199514	-0.2036563213946682	-0.13523746345265625	0.9411563209541324	-0.8975360227747979	-0.25976086551084443	-0.9347152624099078	1.4756102543331016	0.7781641081727454	-1.1746267430211947	-0.3261295325848365	1.618313322779476	0.4820045873019258	-0.45572539460083183	1.2911278253743004	-1.617481430157263	-0.029199031623971812	0.013510862422558334	0.06150271843668548	1.9547696714567322	0.32516802069274686	-0.16922957416731962	-0.8706662319483174	1.5096521058341636	-0.812115177670812	-0.11384547260468485	-0.5455436480179946	-0.5783034880364564	0.4798391188676331	-0.22569933122169852	-0.4961905614284777	-0.329533736954301	0.5668827383050954	1.2107182858082193	-0.9200890788575066	0.9207970842487141	-1.5424680341331392	-0.26289669530064624	1.2434255604512903	-0.3238170804898497	-0.643784356370413	-0.7946233953726327	-0.9725249820085058	-0.9211659144081059	-0.8850586237769036	-1.4217386763102697	-1.2522269811508648	1.389701108067295
0.2768084588991792	-0.4325591631551692	-1.086666707965364	-0.15548054097708372	-0.09542182920084788	0.9369613806352819	-0.8529018496522331	-0.20006847902064492	-0.9140197017077135	1.4565372231299931	0.9096968238393284	-1.2542577448750631	-0.35580574981009905	1.6034655573339223	0.4076053389674869	-0.4128189217509661	1.2473480143764049	-1.5374010731772292	-0.013596588246171054	0.0012492421046521097	0.04909773690065765	1.9132689607914404	0.30355116655574016	-0.171460998918318	-0.9367805933398184	1.4639983130589589	-0.8113853619444946	-0.15005290518556952	-0.446258377456927	-0.6485841188121937	0.386623940487223	-0.287632041343784	-0.5075431079301853	-0.2827749706666579	0.5260254227395436	1.3101533290668164	-0.9362555831158424	0.8269271709820453	-1.4999073530557296	-0.21091295290660178	1.2269542296517084	-0.3825037763978488	-0.6408185806648837	-0.830807411487074	-0.9748355403292793	-0.9713587864379452	-0.9105003794875228	-1.4683878583721877	-1.2873308386152031	1.411333048707767
0.3256863438041214	-0.4209593934994116	-1.0424560651221992	-0.1457411275244785	-0.09031652952408244	0.9659702365893315	-0.8664606338761898	-0.13516731739941973	-0.8603028153255364	1.3838092879983839	1.0171915604576403	-1.31351983194149	-0.40700849186029997	1.6332786942879642	0.31417966484832444	-0.3999005572899975	1.2661925923207706	-1.5058874919751957	-0.004227539816074386	0.00783120297380618	0.0016451518140981707	1.8681165075131367	0.2872439101188902	-0.16509180039064786	-1.001612880654756	1.3969955999676125	-0.8194376077826669	-0.181181799043084	-0.4101269127768304	-0.7281980293497721	0.34027191722432354	-0.34109468172922874	-0.49367460928233264	-0.2522993565307437	0.5401148102263261	1.3802903254255878	-0.9350997391678156	0.7155278733753898	-1.4334989857456553	-0.15825093226154685	1.2514932530762624	-0.3315805849885158	-0.6675699833475708	-0.878650926612661	-0.9851583102711698	-1.0661609089106556	-0.9337976914635686	-1.4490144719399634	-1.304449039549421	1.4270871442313147
0.3733459075422937	-0.4257344663740046	-0.9936824810763266	-0.08442138957556261	-0.09933208619857395	1.0612355132313758	-0.86419427648065	-0.08853352739224016	-0.8327711036820775	1.2944914745772511	1.138164141972164	-1.3346782842367901	-0.4338020792479368	1.6500700546683398	0.24239681552694242	-0.392905532585594	1.2626146241055385	-1.442636484576917	-0.061187708124028226	-0.023283725764933528	-0.037954249132862286	1.8467999876646428	0.29455570836900924	-0.2073300576229745	-1.0888060584313801	1.3284109152587171	-0.860576463479861	-0.17986350352264094	-0.36809556715547476	-0.7788860579430822	0.29985957987803874	-0.3388518304849878	-0.4611504986335121	-0.19030815486076966	0.5093364405850144	1.4100848772600443	-0.9296669339873708	0.6138884262591316	-1.370852602637506	-0.11379846079571428	1.2891868518848537	-0.3215116391579861	-0.6752032477748132	-0.9373612611088795	-1.0210566724116297	-1.1239131455505438	-0.9883979821789932	-1.3989188204570535	-1.3202731768451197	1.4013147925043374
0.4127039906073424	-0.400228989305206	-0.9509610860729378	-0.03745808925381382	-0.09629166911020993	1.137437152514964	-0.8432963988219548	0.0004096707618161777	-0.8069780155275954	1.2062837917802307	1.2317406533428965	-1.3145709642028385	-0.4828455962026134	1.6223506151241807	0.15461799723226738	-0.41477473554717825	1.291327876408784	-1.420035728127456	-0.07638515225847936	-0.11606561866810465	-0.003962289064944069	1.8430319758181608	0.2737694199544195	-0.2293509750839346	-1.1390095307449832	1.2998920579214674	-0.9238077777099107	-0.18114011292643856	-0.3577069873420692	-0.8701929029715965	0.21058294607647596	-0.3537936436598238	-0.45723620676824667	-0.19472875091558817	0.44828539636958353	1.4660117250664788	-0.958126891588744	0.5878283383410539	-1.3410306502345015	-0.10853974044849084	1.336827684496718	-0.3045109521250303	-0.6511240118517764	-0.9872947945948866	-1.079999716462233	-1.1535296561834851	-1.0473795903347394	-1.3538803657771523	-1.3427200335827363	1.3583748131185007
0.46807732029640203	-0.4239683492792007	-0.884059405922384	-0.02166656223011531	-0.08503785233801625	1.193322805827631	-0.8293015041439766	0.08094905038550175	-0.7944581141096473	1.1445473145631224	1.3028155530703762	-1.3207097326427655	-0.507006382599238	1.6621092016372203	0.09491917830195606	-0.4730052786472975	1.3597629255132841	-1.3845035601818823	-0.13881914825189978	-0.1744835259716177	0.09734875903238191	1.8619046200586773	0.2056400424593035	-0.2512707296564145	-1.211782555425775	1.2565538037718706	-0.9939907271171483	-0.12306049773218763	-0.29739929475280114	-0.9433694954858515	0.0902688742991353	-0.3383108197690732	-0.44661501801590464	-0.13449952070097762	0.4191091152962504	1.4866914215786557	-0.9680483418630225	0.5311659108794946	-1.360018853792779	-0.10289436664562537	1.3732738836308764	-0.2701777226397212	-0.576025866120591	-1.0402761219797896	-1.1088743134964374	-1.170584040887065	-1.0931380693394481	-1.2548343031743112	-1.3976355723946994	1.2802123409026127
0.500445959212616	-0.40470490001451054	-0.8086851245941185	-0.05963283731185208	-0.08464135000512735	1.1964086801104954	-0.8065261473646282	0.17065825776908422	-0.7210172080974142	1.0380711270897554	1.34344397091354	-1.3262026951300807	-0.5192404845255614	1.715162689330611	-0.008155312459164243	-0.5519926022528292	1.3887049168578711	-1.3610225996873861	-0.1977028569221931	-0.2424066288689878	0.1924632178108332	1.8887183788883892	0.12965948557926982	-0.26063094654659236	-1.2434601560166294	1.2566495477028554	-1.0210748788667163	-0.06382856426455236	-0.2939126242509196	-0.9928007587646057	0.03171706204118	-0.35203395154058964	-0.42527240986701853	-0.1314117636834127	0.36768857722513093	1.4720658047899469	-0.9875461548282827	0.4605841151578501	-1.37257184438873	-0.11463892264924438	1.409469791446655	-0.22576177091090913	-0.5101881932492376	-1.090952198193819	-1.1564794737039183	-1.180393216392962	-1.10160537293384	-1.1618177909685516	-1.4541669108159767	1.2082472038681733
0.549502421905367	-0.3969162626521091	-0.7447091179154921	-0.07482777716186442	-0.08299223391731368	1.2445817971908548	-0.7710886305619201	0.21479279525916994	-0.6616161693813234	0.9367982413678886	1.3473314517994621	-1.3113202630990883	-0.49299384982438677	1.7517753136601364	-0.05758709079578339	-0.6538579955054337	1.3771792232229179	-1.3174244239842914	-0.24560749269783222	-0.3091052257760193	0.285718981321771	1.937432225439046	0.1178370081843891	-0.22840993165220197	-1.2598922769285812	1.2260596688268985	-1.1166235891355318	0.029640042874026384	-0.2429661344843448	-1.0574947620798163	-0.057859102249433456	-0.38763100139591455	-0.41271750307652233	-0.12634782042011555	0.31174409548072546	1.4811403190862868	-0.9875720390591741	0.3898733799483364	-1.4005704171583278	-0.11638852641079045	1.466502592895021	-0.18882412817833547	-0.4364363395642724	-1.1083822773775416	-1.19230512338604	-1.1714144256358971	-1.042793747000754	-1.0960126249981834	-1.508061053376155	1.1514156567687857
0.5915793090745319	-0.4019597096219365	-0.7069694897805644	-0.07566924894676304	-0.07845829026416905	1.2742807684228705	-0.7204872226476201	0.2664109762769074	-0.6493554264793623	0.8237559703676893	1.3619454186060103	-1.2925564939502185	-0.4992767810211715	1.78350573892966	-0.09752600397728264	-0.7612741685884177	1.295369136809422	-1.2750021553575674	-0.2494088317497273	-0.3777946096016921	0.4329330487535198	1.9851070545721288	0.0711614214572138	-0.2635861727172598	-1.2771582559937642	1.1617196684687987	-1.1567788510392516	0.10643072382952541	-0.18234323803858035	-1.1393652948887656	-0.07113883652883589	-0.407667358789708	-0.42531722844776015	-0.15421563430237276	0.24465404139075186	1.493180563751094	-0.9342228780815223	0.34358471344659974	-1.4054520568289246	-0.1516343103133115	1.4539623741443313	-0.147461667622593	-0.3743740946891086	-1.176090438008235	-1.1583983259515405	-1.1768360608383635	-0.9954947399750809	-1.006941329179719	-1.5565101225119222	1.0865240628516772
0.6349333030852474	-0.45301572140321056	-0.672250438526807	-0.07958763281327863	-0.11313504687824716	1.2608650533957677	-0.6829727494877081	0.2558785684453028	-0.6061190554674698	0.6803527833545024	1.346989103451809	-1.2655778419231591	-0.5442974414925138	1.756321716461495	-0.17902923858624398	-0.8687154060682107	1.2479344737379179	-1.255519294098667	-0.29157812109772074	-0.39615520549529476	0.553277334524094	2.0078032532865806	0.002345614610551483	-0.2816989011325582	-1.314926210159022	1.1222464771331162	-1.17112156863911	0.1860411363771764	-0.17953512674211553	-1.1961600149619551	-0.12365413740893223	-0.4577053613288279	-0.39701388726814657	-0.1861160838672337	0.16782804336241527	1.4584633428129599	-0.844570223201505	0.25708292985789216	-1.4478464150027435	-0.1381069814404106	1.4970698678473997	-0.1748881160911457	-0.304172706345815	-1.2735125703174486	-1.162149292235065	-1.2004885273146748	-0.9595530763455772	-0.8830043319751271	-1.5980307075780236	0.9693278276631508
0.6923573830251282	-0.4461552398256011	-0.6804553164513588	-0.11669154563653042	-0.11373629557588501	1.2053348271667048	-0.6713819727277498	0.28838125766281053	-0.5762838902985039	0.5467817168161464	1.3096706870000927	-1.2367159503899938	-0.5800733218157785	1.7168068530394067	-0.2597503337268948	-1.0172971323807212	1.2439961841565599	-1.2572303804103515	-0.3121229645824126	-0.4199907065862454	0.6751967267447236	2.0197730597871093	-0.055908237595520695	-0.3090133042978291	-1.3326770010059348	1.0474634594606382	-1.2079728248719364	0.2653280628415256	-0.18948875203090837	-1.2425592213901233	-0.1515141366040466	-0.5016350749147207	-0.359697366524851	-0.17938415691281911	0.11193499069912387	1.4257259353016676	-0.7509916840868074	0.20817027619320155	-1.4798714871568115	-0.1347201988578651	1.46734135033708	-0.22338731141536217	-0.25854225894356614	-1.320698692718907	-1.1571593536443112	-1.1700023625063565	-0.9267949027131077	-0.7524105577933455	-1.6204783340189202	0.86781473105634
0.7240097181283163	-0.45256752058912353	-0.7265058347687592	-0.15925378242911123	-0.13685934399303182	1.1917336904077582	-0.6878382149808004	0.30748523240974485	-0.5956087238665841	0.4458970627266615	1.2547892544344577	-1.1997044067141212	-0.6078396559319057	1.704187412996833	-0.3251287040524302	-1.1259319078583132	1.273632425267092	-1.2388712969020514	-0.35985749078575413	-0.4309096470820255	0.7508628244381852	2.0844757773608684	-0.04903140781728379	-0.3110244563828649	-1.3333341176656606	0.9870643926828142	-1.3022755590986883	0.3457543769131065	-0.19922498379912068	-1.3095956753206854	-0.16884578022338181	-0.5102360785652001	-0.3451550408876395	-0.21351762121299708	0.10250865800683433	1.3503555996086916	-0.6740270532466741	0.18584871709281595	-1.5193981140737776	-0.19138370232413873	1.4419172632407655	-0.2526707902587305	-0.24918157566871865	-1.3816306437550818	-1.1204764720612317	-1.1428377366933629	-0.8788092974741721	-0.6876139487224793	-1.6269915631693403	0.8092292790923674
0.7541045061414453	-0.47740592280670835	-0.7502170542980988	-0.17040656591576644	-0.14592966699868573	1.1691595590637502	-0.6503823097230166	0.3086162195619197	-0.6090590666053968	0.4037750961668989	1.1748748575803072	-1.1669756256235393	-0.6318877689622955	1.716009143494103	-0.38843133253691187	-1.2133609095250086	1.2378833436554253	-1.209255465972978	-0.40658083755957647	-0.4607630098736556	0.9369599923343547	2.156220559527435	-0.0288070290292727	-0.3458276222600302	-1.3430040321458008	0.9072395358236353	-1.3495904056593224	0.4325319990958473	-0.23704782198920366	-1.3265928591370784	-0.1980853691351365	-0.5572091288150016	-0.33973052582805835	-0.24775015211414192	0.056823278439539736	1.2757874740315274	-0.6009133242837603	0.14707999660930587	-1.526646646205757	-0.2527125274666453	1.3900130216334385	-0.2543625831392984	-0.22590444878302388	-1.4026081911375663	-1.1347458306364882	-1.0752116936163887	-0.7989033736328752	-0.6703595771788338	-1.700443384994936	0.7505833666668181
0.7828534942787471	-0.47264494529340634	-0.7628514201041435	-0.2233118736246122	-0.1491193998389919	1.0673071261883742	-0.6417758194814633	0.30821236970661814	-0.5947615379084408	0.28748432469020196	1.1077305151212238	-1.1671771690919714	-0.6852852073529466	1.7654307702702752	-0.45341203948565323	-1.2946086480975876	1.2159885803206498	-1.1882747402443365	-0.44618323609883415	-0.4507118833330825	1.094813308370337	2.2111966521814423	-0.03979817442650655	-0.2982844508799246	-1.34614109248411	0.8744845449504794	-1.3411800447328075	0.4520148351929622	-0.2902392264485023	-1.361749801964487	-0.2514910926284055	-0.6567197753213656	-0.33055787360526734	-0.35805436124821866	0.0505536554768933	1.2125995962024922	-0.5714812336057479	0.13133794828371614	-1.5454758078718236	-0.3348301792230575	1.3058861829214579	-0.2626381522672728	-0.21068552211414673	-1.3936924144741207	-1.1222224938082639	-1.0451885807960888	-0.7219134058970217	-0.6584830254879641	-1.737145723744802	0.7315817042704595
0.8156549453616149	-0.46805872650388675	-0.8516364286240379	-0.2659299065468249	-0.16139466035371136	0.9960557353652824	-0.6333354290698718	0.27512218558566726	-0.6151522465636604	0.1946844092878662	1.0405931587858905	-1.2230393117550853	-0.6907693400242977	1.7939842843923557	-0.5163040540765146	-1.3683369777585803	1.1737904347674823	-1.1712488623456285	-0.46052518732608777	-0.4314318628720235	1.236797724413091	2.2828266462512694	-0.041191262795687314	-0.2958457056988943	-1.3526963370219693	0.8173036080634304	-1.3182259000718572	0.500201236897659	-0.3534647319952366	-1.3679692332511864	-0.295318747185528	-0.6956524136222375	-0.3266423594150717	-0.38352317949284764	0.05893582335359916	1.1127561022728052	-0.4858735713785727	0.07908847479444867	-1.5386806429570654	-0.36239187428411235	1.2266953178344735	-0.25283508097857105	-0.20211428217883037	-1.3347197808791489	-1.0884187672062053	-1.0305844446863506	-0.6350913089951811	-0.5934422506479964	-1.77157647569129	0.672209034669937
0.8255633808081193	-0.40365884207564084	-0.9406091104749248	-0.3138296614978582	-0.1419799221476288	0.9192827924357246	-0.6019669644997249	0.29168546707922816	-0.6446581015514583	0.0956378620522482	0.9506813925742333	-1.2289086331924122	-0.7247494016338745	1.7824062769860363	-0.5846812044645666	-1.3910027773975353	1.105746078065702	-1.1554370589917973	-0.4941555365832227	-0.39178336860781054	1.2798888193262372	2.352765922741396	-0.024018038720767403	-0.2722811018183263	-1.3532653018632592	0.7137265794836227	-1.2832992633704592	0.4815131328647899	-0.47482393630622755	-1.3534581880392285	-0.34814160717081455	-0.7627528859288626	-0.24914989247720132	-0.4692885832002105	0.04414178476427487	1.0096057303206813	-0.44943258797762836	0.02458052558407862	-1.5290273786626867	-0.41904926896747885	1.1386681832547831	-0.25617241258319606	-0.22132243154378992	-1.2844005251532793	-1.076208979785887	-1.0300052206448016	-0.5519215982225925	-0.6259617200447176	-1.807029201167023	0.628584853891599
0.850059822097626	-0.35930620402477675	-1.0227266836568618	-0.34996829696434556	-0.11620284196555693	0.8720598534699666	-0.6178047013669903	0.2937121554958676	-0.7326049504518258	0.021770988716009784	0.8536869130878235	-1.2662324608876507	-0.7375600851688917	1.7908058257967157	-0.6724657626004945	-1.398070505927751	1.0590232600710152	-1.1845255262904408	-0.4713349748227286	-0.3708003587232136	1.3294789576639519	2.386335886774617	0.012393674430509049	-0.2435805554430377	-1.3964947711841045	0.6203268788097117	-1.2407257736319557	0.4621990278547865	-0.5040384935316815	-1.354118768339545	-0.40906049387117555	-0.7825286156563644	-0.17927642128865115	-0.5123656865240669	0.009602451853154798	0.9167419298719288	-0.34565967558578303	-0.008609275887996851	-1.5048132037359667	-0.4272584897892019	1.091477766831538	-0.26216232458310035	-0.27658489793480967	-1.2062560975080223	-1.061642496698135	-1.0536175995815138	-0.4734110163790827	-0.6541457954060858	-1.8401201883427774	0.5769163434419838
0.8484268723410345	-0.3259963312964039	-1.1041950807353071	-0.3770636452967421	-0.08999840725864731	0.7705333061776478	-0.6186241796749993	0.2901541997323467	-0.7900305772154581	-0.05034749677564435	0.788651969884674	-1.2999032229202971	-0.7534505073809841	1.7595582043645053	-0.7688209297234504	-1.417773961672734	1.0152350339244411	-1.2254185921482328	-0.49595792332575694	-0.29708046762000573	1.4293123215945704	2.406916281667254	0.026766239165210516	-0.22171582670947862	-1.4276058118280583	0.5072415645364734	-1.201421872838609	0.44945100540235383	-0.5802023888345771	-1.3205855286224943	-0.44905106592416466	-0.7681166517449687	-0.10573278911854818	-0.5946235635936012	-0.012885867936951675	0.8077675195719424	-0.2731663818078793	-0.014136222836354633	-1.4577987953240163	-0.4325093762265585	1.0454877308190433	-0.2796516993708274	-0.31649019758886604	-1.1540001263282853	-1.0570832041011138	-1.0362073356998638	-0.4151837599140819	-0.6619966450881132	-1.8353672705923816	0.5470600152946739
0.8414852649866347	-0.2732860942490015	-1.1667971950359362	-0.4097681584084022	-0.07985371940609634	0.6928479702244064	-0.6451308786060869	0.2662643885995987	-0.8037461220878243	-0.12121758016429807	0.7027661342583572	-1.316053428381752	-0.7776905824427361	1.7383643538650468	-0.8586555941344359	-1.4473542636082724	1.0628130605288795	-1.2524668830538714	-0.5415369041057031	-0.24815593852717094	1.4891433413705333	2.445101467757723	0.06277427852502242	-0.20269720367524716	-1.4508937310272185	0.4088784543877469	-1.1821177125125564	0.4451729140976693	-0.6515922939533396	-1.2875488246172861	-0.5324054558900286	-0.7525915751682439	0.018809362631128257	-0.6537624980909631	0.014478492100177603	0.7056158025728646	-0.2494132176665112	-0.06942565812715581	-1.4058197397765198	-0.43854740392666525	1.0080578972123069	-0.3028868367079608	-0.3869870157755972	-1.0493682083012237	-1.0604544600216197	-1.0484855763998218	-0.42090484166369524	-0.6841519109666959	-1.8241854062006617	0.4975274558552723
0.8412660721894623	-0.2181159790940356	-1.2301454414114066	-0.4941724592688301	-0.03824198789546781	0.6361666332864042	-0.6560040411243737	0.2660715342903087	-0.869425983043621	-0.12340963910200983	0.6250674275631869	-1.3283049596527754	-0.7435937439307477	1.69825836523189	-0.9020956454596961	-1.4174576236420084	1.069005844942456	-1.2881576394868695	-0.580120046307455	-0.2062214317797868	1.48988970054566	2.47577284720621	0.13622038774269157	-0.1964809769797806	-1.4733063515964688	0.3096230202506626	-1.1550263151365165	0.4074895204247501	-0.6491525625093532	-1.2122673712595957	-0.5873813172602924	-0.6793521974241726	0.11430818331168635	-0.6895213574843762	0.015893155287212878	0.5606639354167356	-0.2413763277990033	-0.07654621179555017	-1.3869607226274143	-0.4992151187482966	0.9444824189052033	-0.2792833280459762	-0.4723278201603732	-0.8673216672513224	-1.0191882944212538	-1.0334568396155586	-0.4147909539126206	-0.7392762391269471	-1.8438542113770453	0.45894250473104786
0.8376297872035785	-0.19751822175207048	-1.2771566912181924	-0.576423888038083	-0.022629007351789857	0.6327866037635534	-0.5896773089291518	0.25460768477341383	-0.9110499846529349	-0.12644171465503093	0.5788420568789555	-1.3301715844643511	-0.6917146834772969	1.6914898268203373	-0.9519872209546714	-1.3726445671019618	1.065501318024778	-1.2906889849129368	-0.5998261358646655	-0.185624536802726	1.4628954757036792	2.5407021786999815	0.2147498825497003	-0.16406390078855357	-1.4781618167807529	0.24752331764609087	-1.126319143057386	0.3398676221835618	-0.6845161071882657	-1.120789253992588	-0.6052521753609985	-0.5629071278134169	0.21231753716453666	-0.758975160860679	0.005589984021162753	0.46708835967955115	-0.2893027014488626	-0.08387945465462979	-1.3440821271511143	-0.5419687151859488	0.9300243026655917	-0.23626705547945032	-0.5431447728132023	-0.6953072841183572	-1.0334366143664335	-1.017605081099941	-0.4340283584961222	-0.8113864000262343	-1.8497135775916012	0.4186203953158163
0.8326240314134475	-0.18552861241296487	-1.3007905828611328	-0.6218784638906756	-0.022901731871526394	0.5714499373378639	-0.5702050558773756	0.27772316185006873	-0.9145229585490029	-0.13884647803164812	0.5369676695217551	-1.3158044680198857	-0.6232098332184222	1.6857224873919292	-1.0126111372744966	-1.310454667111659	1.0385106466559422	-1.2851072771928687	-0.5649470801492502	-0.1860067125825362	1.4513950605522732	2.5550625398861317	0.2694808916617497	-0.14166940020888058	-1.4763031651282497	0.21026137019014382	-1.0407075377829096	0.2688979352916169	-0.7433904763960802	-1.018091940092968	-0.6101561172063608	-0.5020486106044121	0.33772742300421926	-0.7828966491630034	-0.0014037077023889423	0.4184194387398749	-0.3096641466925394	-0.12664827127152872	-1.3169485327161532	-0.5341140537912494	0.9077555958232619	-0.1959812126792451	-0.5545778768225839	-0.47227169857597423	-1.0330163954130465	-0.9797526263620904	-0.46303461063444873	-0.8113782804175033	-1.853735565865281	0.40764865061084066
0.8277086555318306	-0.15016422199528034	-1.3430604068441532	-0.6922050992556323	-0.010377291930926343	0.5105883835900784	-0.5615348809142874	0.35384199597399374	-0.9034760372314803	-0.2280576330626765	0.4984256914772204	-1.2918246961177395	-0.5522569593340139	1.6317134504371917	-1.036007160708932	-1.2590533318692139	1.0410137708809233	-1.2208035154048644	-0.5696704229730932	-0.17489837239444808	1.3265310387007638	2.58155044863478	0.30529015922675085	-0.07801339336531712	-1.4772135420452703	0.18873079623652378	-1.0196897867964032	0.17931631774559356	-0.7529741726104642	-0.9113836648820126	-0.6297657491824612	-0.37391949613739117	0.418699205258015	-0.8092932964094282	-0.06517604087591053	0.373148074469401	-0.3910356825188913	-0.16699291882898418	-1.3268093935218097	-0.5505899329951298	0.8697496948522133	-0.203274148318375	-0.5629089918955967	-0.24420906257538263	-0.9618743047164287	-0.9351450121453249	-0.5263339211532233	-0.808186563720447	-1.7775312851124923	0.3830063984783296
0.8045987281150335	-0.14077243525457547	-1.3684365485163172	-0.7437222553429768	-0.033910281098636266	0.47787160005476254	-0.5564282951467071	0.40252265240037205	-0.9097573809283201	-0.20856139543607485	0.44726985688543	-1.2187955286879186	-0.4561439203746966	1.546958938990011	-1.0432233608799455	-1.2458803692147664	1.025809203747953	-1.1957089739605686	-0.5646248280040533	-0.1745263258002192	1.202976161433218	2.5930351828555422	0.3766626280547128	-0.06138560070468511	-1.4263520159924044	0.12229954685956068	-1.0299278570002934	0.12919399939866164	-0.794683749024008	-0.8271158974083616	-0.6253202097651831	-0.17760950595497313	0.4725955369143424	-0.808075003129542	-0.10867868301119521	0.3579159237060822	-0.4382459803888388	-0.2005445434029501	-1.3250836295721657	-0.5812617069414753	0.8599610250535473	-0.19530847874220628	-0.5653406267975114	-0.07296713084760599	-0.9411801360692668	-0.8800592513791955	-0.5347458950211141	-0.7996485921495565	-1.7193109290574462	0.31018724133930115
0.7989495534523852	-0.08142621297372131	-1.3311446584811222	-0.7875164649256494	-0.0755152000319512	0.40642959096721476	-0.5442030327803551	0.4508821958549155	-0.8564628386159787	-0.240502475128827	0.4067631376008312	-1.1254682611882565	-0.3626135434539316	1.4574658316754645	-1.0440905791452253	-1.1797324693525364	1.0216872344213577	-1.1391516906858061	-0.6076599948552271	-0.13658086919376164	1.0675841478055301	2.5773492042941557	0.4181499950782537	-0.01674791213686173	-1.3614983168246724	0.088604848200624	-1.0474921612699355	0.06585912637695471	-0.778168205831071	-0.7617740006253151	-0.6045825396916784	-0.002039277202514245	0.5158391764304828	-0.7950438125599039	-0.15236162678191084	0.36391501994112013	-0.5287742676733023	-0.22364658267286894	-1.2941533046589069	-0.6156242358411177	0.8890804312379557	-0.19053071694503326	-0.5829198990486144	0.06334086777571443	-0.9276161252497606	-0.8322880757976472	-0.5735627207327056	-0.8420782865758042	-1.6323653428274933	0.3148689288901315
0.7910296911834495	-0.07450784538991026	-1.3104902924772137	-0.8373680058803629	-0.11935040768323002	0.3884241566134209	-0.5581711625568231	0.471899497414012	-0.8004039598119231	-0.3150324790110203	0.3437386141391874	-1.0267705465139891	-0.23997971254140885	1.3532763767213938	-1.0729404562420226	-1.1131760261131254	1.0406758644108216	-1.081417286260127	-0.6116127347231651	-0.10067544664155947	1.0111940114861055	2.563135475644484	0.44403170726605534	0.03923724726105694	-1.3061490090612586	0.10199955012415662	-1.0264626361404139	0.017481977754587947	-0.8016682946707043	-0.7318237530705748	-0.6041180018582483	0.17767047461401575	0.5055607275883172	-0.7826348673433691	-0.2004588121796042	0.36935236960650064	-0.5977219952039573	-0.22930056397481785	-1.2762929692010996	-0.6292242700647463	0.9234856074869444	-0.21094700254879933	-0.5857752161941765	0.2074740729973862	-0.8649185162025936	-0.7620286904255618	-0.6248795756663521	-0.7648220445316811	-1.5807355711024489	0.319750067948448
0.7916937683207699	-0.05672694305831991	-1.2724933951778492	-0.8610590712829287	-0.15147809419889952	0.31941333743494554	-0.5475636023258772	0.48282081860946213	-0.7171216490171735	-0.3799419615404661	0.2995156022844435	-0.9246215985967716	-0.17082067515405938	1.2585036082775705	-1.0533776422922272	-1.0782916700374214	1.0175715382055937	-1.0193168421320957	-0.6454277814374312	-0.04881863890832402	0.9303839204867443	2.551952152748705	0.4650380699268659	0.10934253639170625	-1.2379447944464173	0.10975984768813107	-1.0603314113770077	-0.018783368537126095	-0.8769505738310854	-0.6953669865880703	-0.5868678714813822	0.3242330378833278	0.46318312973108516	-0.7593018379976353	-0.17136585348680286	0.3843630366114073	-0.7086934268836503	-0.2849018316440799	-1.2471507874534153	-0.6975832092529803	0.9238910697516847	-0.24202691820486222	-0.5888684628686878	0.30004987005452444	-0.8006721687027168	-0.6504959105843574	-0.7034501814134376	-0.7114501309258024	-1.4771377430610562	0.3156368907244622
0.7975190546908655	-0.04105068405478798	-1.21804074698174	-0.9090969504156929	-0.1966935314899807	0.2603785223710257	-0.5975919264666611	0.5341136929457408	-0.674307472363599	-0.4479096934609956	0.2764052503642273	-0.8044156489646616	-0.10187811112383094	1.1720668658959599	-1.0625850651418467	-1.0047877426669731	0.9998608632949292	-0.9256145687585506	-0.622202550103301	-0.012478175874417841	0.7499209918534178	2.566476920112119	0.4767187864040915	0.1807772159286593	-1.1842448295963413	0.13118097751011606	-1.0106399993338002	-0.09641313217442117	-0.8931294334148194	-0.7101804205299652	-0.5769180846298436	0.4631191281267176	0.4525570435301939	-0.7754175140442149	-0.13466062753069874	0.4025285562608462	-0.8097801950235377	-0.3264132596381492	-1.2324926084631984	-0.7750029902710541	0.927780956962453	-0.24924226906258337	-0.587482627146394	0.40100097802740964	-0.6912562718260157	-0.5583028324490822	-0.80201538217209	-0.6204936953987451	-1.3860208749850904	0.2750279939388816
0.8272252090973836	-0.045203193328626996	-1.169551115407693	-0.9540708598680432	-0.25908529927129986	0.19599427853311674	-0.661328603398666	0.6166020834690009	-0.611192177578573	-0.5355675129962757	0.23539429981989685	-0.7025214837761755	-0.02903144138313347	1.0926359631068376	-1.0792923080683827	-0.8752618778240471	0.9370499640574212	-0.8855081473261783	-0.5637442142646667	0.04889327332018201	0.5780655686539041	2.5393698962094495	0.4782927157276866	0.2711048394837463	-1.149772484651488	0.14850779449396603	-1.0069574096797829	-0.14229223283144388	-0.9243187880217556	-0.7011013579795803	-0.5770916289525214	0.6078986687407203	0.44188827936546565	-0.7902140814836238	-0.11672896067292346	0.3754311814820269	-0.9111255597359689	-0.3333052733986728	-1.2305629222995242	-0.8184945243503314	0.9319142346340072	-0.28682783517069677	-0.5459015319451985	0.44916162482655586	-0.6424008264339032	-0.4764748376392419	-0.8281615209562915	-0.5121219069354399	-1.2713312378356696	0.2872491322989533
0.8295260233398427	-0.043526803502806	-1.1154622341862686	-0.9411615336900813	-0.321058001286528	0.1578066138084247	-0.7553489791866614	0.6699650354683573	-0.5675484494076816	-0.6075447497349625	0.2103305909301004	-0.5924910304384096	0.008794050933689337	1.0412252464188665	-1.1070960990968604	-0.8133528132113341	0.9059582847323335	-0.8052141132262463	-0.5114504960297046	0.10537473758960428	0.431936139201611	2.521562929847684	0.4406799351172591	0.3232212506642397	-1.109406746982625	0.1767294204665252	-0.9972609500546199	-0.1859950631911392	-0.9784039093029682	-0.6848284769630102	-0.5382264655375029	0.700640456269315	0.4327904741725118	-0.7924721138825299	-0.06271652230612405	0.4106784214378796	-0.9948551489965197	-0.3512491997162634	-1.20674882230899	-0.845434590329454	0.9602074024499615	-0.3422903026664672	-0.5205659849677943	0.4612070255296262	-0.5889091867153562	-0.41545301218289704	-0.7769948198361336	-0.3701138070439721	-1.1398538718550475	0.2663868355032208
0.8184385604677462	-0.023112048295356527	-1.028900172498695	-0.878931736420113	-0.37185975197430093	0.11852635448141971	-0.8995434691083737	0.6944552981895058	-0.5154884660887901	-0.7068114843832791	0.18435939305034554	-0.5060275099626129	0.023395754131609995	1.0138801345934447	-1.1115315614249477	-0.7360607379229559	0.8512273817514975	-0.7758500358299839	-0.49321423889127647	0.19791682604364344	0.32377411814631296	2.495489739384026	0.3657090224810269	0.363891525452695	-1.0545560816314947	0.16999978742276572	-0.9824762492400152	-0.226733714662606	-1.0065520993901063	-0.7273191778633623	-0.5820060886356215	0.7431199367568431	0.39661666426145503	-0.7861360349764068	0.028109760963004448	0.43151018145244685	-1.0586295525702025	-0.38150395132117243	-1.1981797280700486	-0.927854405990192	0.9456717540098234	-0.4211149358835775	-0.4462540730101704	0.4902554194760351	-0.49910938371583785	-0.3840746950902437	-0.711804328834053	-0.22859948085845883	-1.0236295425793798	0.24764007580995454
0.8324896235780717	0.03695620490826197	-0.9837093760730902	-0.8753912706687327	-0.4192801614717715	0.03515446863774133	-1.0459592884148499	0.7028685056220192	-0.48531200042203154	-0.830065723683188	0.14878206288503595	-0.4220086828637818	0.035013004153529675	0.9374480316643474	-1.1309745561885909	-0.6557530265666791	0.8259836952482379	-0.7378282638587892	-0.47471362785112986	0.3017493388551591	0.2220575147244593	2.457906635375159	0.26225734532993794	0.4217015025140318	-1.0099498849080626	0.12540327220122444	-0.9909264611121223	-0.2500428469400619	-0.9676624418563863	-0.7422193820504366	-0.6047824662573495	0.8119228696724866	0.34671939677865665	-0.810465670981027	0.08027962983236278	0.4395047975159641	-1.1481971253279828	-0.391373308929812	-1.157380057675906	-1.0076401111277173	0.9538329606314132	-0.4999725371381138	-0.407940988321548	0.43001485736036915	-0.46943293805160735	-0.3598639482665401	-0.6522313740727121	-0.10391395722397545	-0.9513006889745798	0.2356253743557873
0.8174039257055181	0.10092831887754987	-0.8894212793369972	-0.8421098859745516	-0.45441549384799346	-0.02347903238490255	-1.1666523842435963	0.6715641532813935	-0.4635978419539472	-0.8400256869983049	0.1404018256142002	-0.353817750600079	0.034432228591759956	0.855442794055504	-1.1561808538061373	-0.5430859117799389	0.7583794355220531	-0.7271274335841479	-0.42163416657865793	0.3938776179220358	0.13939746453721297	2.4023906683822984	0.21816655821052905	0.4832270781848019	-0.9836643892451079	0.12523005127345704	-0.9390897096411065	-0.2572824526320715	-0.9827884585905453	-0.7689177637706195	-0.5804223652182157	0.8694464960267239	0.3155560515806305	-0.8342437469910724	0.20067283711744793	0.4187130770779106	-1.1760215841049122	-0.36205557856770904	-1.1348002820255438	-1.0776810991058094	0.9616569021807131	-0.5516002216938725	-0.3472071126348105	0.35194675965010946	-0.4477052559293663	-0.3341934423223061	-0.5622273262482861	0.005102345481376796	-0.8900688688388166	0.23218801788446078
0.8126752488920606	0.19608531107944577	-0.8617567884055222	-0.8281881764135791	-0.506463732137744	-0.08871436905815397	-1.262528197468649	0.6751130956988567	-0.40767784816061614	-0.8574942701075235	0.14889442068502295	-0.28369796065811304	0.0020325006650057653	0.8129668885093867	-1.1520438632231946	-0.3765973859469494	0.7077549720934332	-0.7376004200065452	-0.3987147039040367	0.46512333486133517	0.0339325798801588	2.3635374896256485	0.15596165298608528	0.5534754344966484	-0.9819192311929749	0.16336227641786394	-0.8572082434443654	-0.2539016711907067	-0.9474779224241624	-0.7760054741833271	-0.5649076780681265	0.8422790168877752	0.2854930188374628	-0.8378854067944517	0.30258056084972323	0.4116879755608568	-1.2639752996402556	-0.3627071344904473	-1.138539602785633	-1.0931889070647862	0.963996063423024	-0.586494945040605	-0.2578705573472405	0.3138624458840752	-0.40647868539990517	-0.3416376984257938	-0.5516944992369848	0.09829345972338638	-0.7827724241140083	0.22679111744867644
0.7939782711416452	0.21732361548592444	-0.834910306006897	-0.8007596331524282	-0.5048436230150879	-0.12355027024799203	-1.4057023148804282	0.6991516896342345	-0.4136089929798482	-0.8958045897062302	0.15879131148130757	-0.27030283273878963	-0.05206567564672497	0.799331548725802	-1.1476356651410575	-0.2528886359877699	0.6603553466409698	-0.7267320626206429	-0.3808276494099051	0.5274338077935891	-0.05762859702189854	2.355872607036992	0.08313439530737798	0.6452903980122874	-0.9976485673300433	0.19819149341689063	-0.7645225519053367	-0.21749212837947257	-0.964483019747035	-0.7737624998681097	-0.5562777922040639	0.7703670962648463	0.2634745627886669	-0.8966503004464033	0.3497789821661058	0.3988823153423581	-1.3408473697813155	-0.35671205794754174	-1.1760368712752824	-1.1395639033515699	0.9502514729104558	-0.5966392101566389	-0.1655707741455393	0.27872752646905746	-0.4377312012810071	-0.3446883601892582	-0.49943685084372297	0.20326528382470643	-0.7122963736886564	0.15520273236317017
0.7816861732032109	0.2375544974972062	-0.8374907223473678	-0.7640569247001661	-0.5420757234986635	-0.21602579623072282	-1.511392974929928	0.7235816756036236	-0.430358985439338	-0.8984301528368478	0.16818793076411626	-0.23114235891993173	-0.13819890001612892	0.807659682802212	-1.1213070133145449	-0.1180671646679988	0.6097700519043787	-0.7048243150973297	-0.37563864811538095	0.5546893238887787	-0.160937933845174	2.34520768199745	0.02676236181254458	0.708917021057866	-1.026564851598896	0.21417655684161127	-0.688475798508207	-0.1823740064623562	-0.9696956825884129	-0.7589175602922212	-0.5378889305947597	0.6770316202277111	0.21907238740686807	-0.9393650074340186	0.45370770523077575	0.434078273431392	-1.3821056051402292	-0.3287239589000527	-1.1693186818185137	-1.2033227623316627	0.9389992230088922	-0.6007518460254102	-0.05989017773988146	0.2506879422339287	-0.44313120860888267	-0.3633027228623663	-0.4198424185704105	0.23403236708568587	-0.6340253434177251	0.140708710801248
0.7704786341669457	0.24785559341603253	-0.8429104427005001	-0.7241941851896698	-0.5695191172822431	-0.23135729961418144	-1.62500525862351	0.7497195404284765	-0.4626774281529176	-0.88699791113073	0.14534514455513653	-0.17066711020158462	-0.19865704967759412	0.7742851711963024	-1.1025176429735624	0.032822750843697755	0.6556805785475736	-0.6591570528511292	-0.38413093994174285	0.5709315131644455	-0.22158180568141495	2.3656310763964834	-0.04233298223823064	0.7412924807838405	-1.0073957701401772	0.22497798400289648	-0.5465553505343224	-0.14453307809186094	-0.9484219847717213	-0.7872861827309986	-0.5037970248912079	0.587904515589096	0.20365626242186288	-0.9675949473948136	0.5061912642356983	0.4414588263776129	-1.4147933750619333	-0.27959778540613234	-1.2100838762687485	-1.2201148314721098	0.9382772556151948	-0.568424149326167	0.08877328753034183	0.21976217065219622	-0.4317745930030166	-0.4313094339429185	-0.3164506461328622	0.32542434857458546	-0.5834803049030699	0.1790068653638102
0.768457567260364	0.2688511566960975	-0.8906933675772356	-0.6850534878618574	-0.5750304406621405	-0.27698805248170505	-1.7064225146120662	0.7995217325122057	-0.4768360403209333	-0.8578517065835604	0.10985733293909399	-0.1399035512989449	-0.2634244395256891	0.791753772279882	-1.0655770291428743	0.14085704124921716	0.6571223230201888	-0.661677775124929	-0.39281444020208345	0.5105150451943093	-0.23530606101001306	2.343617681715532	-0.10410625995079725	0.7626346672199664	-0.9946556348002409	0.25333267514269414	-0.43629729396620326	-0.06370706537435025	-0.9889019814230611	-0.8084212922959049	-0.5101374404256431	0.5034107217101872	0.17186106487254915	-0.9320056893528867	0.5300116153994738	0.4221944349139207	-1.4787618284551778	-0.23627792775095072	-1.2467551593151591	-1.2171571137997963	0.899691954542621	-0.5535473639012525	0.21375855633736904	0.1531330353372124	-0.4811369198949896	-0.4721724629046344	-0.18767714188827028	0.37658715008350296	-0.5465327867948375	0.21436697054271286
0.7652744729586005	0.29368615385449376	-0.9155991341116645	-0.6558475215021244	-0.5480775819687278	-0.30245877834494717	-1.7712573397089806	0.7989034420097332	-0.5115286035480042	-0.7914069648652766	0.1250945779481422	-0.051581135456419444	-0.34898720281493545	0.8081354457502299	-1.0218258066736974	0.19389245114474907	0.7052047230358532	-0.6161451006299947	-0.44290987957700506	0.43714774621778363	-0.2503698485483944	2.328156835937426	-0.13857255354669773	0.7732248555237855	-0.9684165038425429	0.27104593226903523	-0.3042785379872798	0.03835218263970305	-1.046774380879818	-0.8551283466364706	-0.4604224437243814	0.343144956450383	0.11577414766859093	-0.9116264177329537	0.5370995604548978	0.4444000577740191	-1.5298719625046684	-0.19319156335275978	-1.276315860201278	-1.2236175059170145	0.8894092259583168	-0.4626467076417934	0.33903704093268944	0.12408692441982665	-0.5191167130652357	-0.50888888585704	-0.08914260291283962	0.4053795059329558	-0.5709306489199545	0.21829774614614333
0.7970907830386644	0.3474050882146037	-0.9278267836327012	-0.6423817439746513	-0.5254387527994877	-0.3671766317030235	-1.7940067187898048	0.8321800271345678	-0.5387817572146572	-0.7579428949702791	0.14124963557131393	-0.00606843049182183	-0.4415176314309538	0.8225519373834148	-1.0020420805836854	0.31180304403483383	0.7450889322065938	-0.6145715082605168	-0.4550285629799145	0.35269123995926915	-0.20686475246629515	2.326941563248732	-0.1796924149696561	0.8176246123641109	-0.938871422618571	0.30797205158811314	-0.18420277529203335	0.14378688309331275	-1.1244678355556355	-0.9431563182552225	-0.4133526656845081	0.24345729628367843	0.016102350423562763	-0.8309537401526814	0.5592049789237787	0.46939996784865645	-1.5431127295510545	-0.15267743505002074	-1.3009954663591399	-1.2264562148309155	0.8752122235815671	-0.38336009923357095	0.4831524136608314	0.08736706444526346	-0.5543263368947429	-0.5422200388072893	-0.059146383886199985	0.38880393367922456	-0.5803961904540684	0.25968185671257105
0.7920071283750045	0.3834726629483813	-1.015682915838561	-0.6499840385392164	-0.5078699794753015	-0.4464855770297339	-1.7951757152234191	0.8715950138879711	-0.5217474326415255	-0.673930600317604	0.1515661887608831	0.05734487412189697	-0.5369784021865956	0.8068249118726017	-0.9574448055138489	0.3895951850442818	0.7922947797354049	-0.5888760909720985	-0.49875430546397953	0.23720405406114015	-0.19423526432575855	2.289880559937933	-0.181690860770988	0.8516989821685368	-0.9381217175248997	0.36359014202277534	-0.08929195186368048	0.26561601467056484	-1.2140940925939945	-0.9640164503373404	-0.3553231254243001	0.13803718388505348	-0.043867925676116505	-0.828324626355726	0.5434898691163712	0.45736992813348765	-1.5666471473677548	-0.09692558556750228	-1.3328408700829422	-1.1932726060268635	0.8940091106072993	-0.24540607361123418	0.5875754755838559	-7.728392210370471e-05	-0.632255923345367	-0.5625562840231217	-0.021084739255474924	0.3878250133515911	-0.6085192144044497	0.3002580232300339
0.7740034505989957	0.39748297694718326	-1.0883236037810957	-0.6115598253517944	-0.4969377488282746	-0.46608752792560526	-1.7475900819469483	0.9077718934775332	-0.5092161058709419	-0.5642368629312473	0.14882689286942452	0.11263062413663397	-0.6057476175473582	0.8410797667575087	-0.9079873198632187	0.4077157823417769	0.8462121673431231	-0.5566102312422305	-0.5206538112529535	0.13862416709670428	-0.15023251161451562	2.2581212855597137	-0.13465121668176822	0.8654168984152882	-0.9519256122873874	0.44408362378945776	-0.018896705600834597	0.38899496887226853	-1.3143970009830461	-1.0174447386341754	-0.3208342589947847	0.04973492221083055	-0.12256347814890071	-0.7635465406330673	0.5321901730828432	0.4654600327353264	-1.529519658463328	-0.037098653866453314	-1.4084689431669777	-1.1382698914524985	0.8790884975803823	-0.08089945539236983	0.6893505438338581	-0.013775059282171941	-0.6950722714679	-0.5831605430751284	-0.02489591511596698	0.37241907073556396	-0.599333796757588	0.3116357023049695
0.7874089429342204	0.4212799061776863	-1.1606434004907338	-0.5940115183594339	-0.4700925037613238	-0.5258260794817624	-1.7359316057302276	0.973855994176126	-0.5266428416659148	-0.5209477885736414	0.15708833775260767	0.16526565133845003	-0.6799450462051181	0.8763724177754076	-0.8390048314670453	0.43774992150889525	0.9378623319102648	-0.5281973205481523	-0.5517616102778538	0.04989672189375048	-0.08906699037229837	2.2619900147039784	-0.1404663261515333	0.871242949585229	-0.8777541912762963	0.4570523597042532	0.03912772030630672	0.4915497278500583	-1.3799431572394587	-1.0965156142966204	-0.3117508790269165	-0.053099550585433655	-0.13958280451117738	-0.7250828450830069	0.5142990497868931	0.48224849594856495	-1.5093030338532458	0.014948852527839757	-1.4632877471394352	-1.0550982704628806	0.9021121270995298	0.06371957464958619	0.7672314162265225	-0.011275720735603043	-0.7900043836824979	-0.638410744564917	-0.04525633102362705	0.36619153382908604	-0.6509826186387987	0.3039218260972099
0.8265971117712626	0.4120308151731976	-1.2322606765526625	-0.5534309069955305	-0.40230477617909244	-0.6136763764982864	-1.732090055160505	1.009722664438876	-0.5282408151241726	-0.4646699470776549	0.14870322150870838	0.21860712812791325	-0.7326121942590648	0.8573986060938374	-0.8157835861987573	0.43935785334006805	0.9990366377325832	-0.47388679603817224	-0.5573462152288852	-0.017647099276832365	0.021195169714056317	2.2646738344625588	-0.1565796383275254	0.8638114137458135	-0.804425039743878	0.4331352737867123	0.06915604180214026	0.5699691320038422	-1.483979857963687	-1.1590904360256709	-0.2995237173591475	-0.07828629821560218	-0.18272394800757993	-0.7189081677590337	0.524538434454107	0.4535900954694088	-1.4336184765252364	0.0722824206925047	-1.5122773790474235	-1.0093662381614994	0.9381787053038589	0.20935013170652111	0.8112685660554912	-0.011843885906183061	-0.8954979712431396	-0.6862150537251132	-0.05350388898811973	0.3753790436499251	-0.6602032790745659	0.35213355699136983
0.8539938012869353	0.4805897814313903	-1.2548637258930313	-0.5497991254134379	-0.3540605836329681	-0.7054463550759003	-1.6772101990194748	1.028134927468577	-0.49816790018619317	-0.3420780694672082	0.11737597185067958	0.29359632384769213	-0.8051780152017045	0.880133250762565	-0.7949855584113634	0.4862303423551399	1.071356654976362	-0.44777596038032697	-0.551927269309016	-0.11338308072555088	0.12040557280362174	2.2779685177699567	-0.08584389823965517	0.8076958854372179	-0.6988479370625836	0.3835562947883015	0.1063926747929063	0.6064299272736454	-1.5571334475727985	-1.2349928713883584	-0.2724770099671262	-0.12369936108437192	-0.2070142334676408	-0.702827173389904	0.5576805791620777	0.44470531698737387	-1.3272596803200738	0.076162798187925	-1.5289789463776147	-0.9161869806629805	0.9293196269196027	0.33363751946746734	0.8499551341713041	0.02767584497267936	-0.9250490340540841	-0.7317471356918084	-0.07083583389757964	0.3217307994599078	-0.6872114913498034	0.4148533353921719
0.9063211860334992	0.561285724822861	-1.2872393986238229	-0.5462905123494634	-0.2836727838838205	-0.7728571933572239	-1.6565476950534737	1.0638069970862376	-0.45533366218930105	-0.2271414669372553	0.12602031005477768	0.34714591774559744	-0.8661231781008528	0.8892082607110225	-0.7633792660489487	0.45684660136869243	1.107817658166198	-0.43902984323869754	-0.5352027950604458	-0.1829213706933434	0.19168598438219545	2.2396181849338586	-0.016202276577005535	0.7505800635666408	-0.5647647089967127	0.3128594013282834	0.09737504885480244	0.6523834772206378	-1.5892754480542037	-1.276718229508059	-0.20099024691568568	-0.15410331264558969	-0.20400160995855604	-0.7002510234091758	0.5559517987782037	0.4227814500382866	-1.2863282743322242	0.08709123518223069	-1.57164998469483	-0.8295806902332654	0.947348814027437	0.46711462086081623	0.879994490142681	0.04458860373700529	-0.9868053489546759	-0.8021948506887027	-0.12727147089540525	0.33502597873972867	-0.6985499711163028	0.40141399869573313
0.964703163889474	0.5944681058002297	-1.3030642846252642	-0.5422153816239306	-0.2389035224308461	-0.8424449063909931	-1.6166270572477803	1.0834254210779406	-0.4214436031240605	-0.10315705934865446	0.1588084232419123	0.3715287765846086	-0.911765628630304	0.9618222673324505	-0.7275840375402531	0.4603409683143388	1.1135789749566425	-0.43806366753995346	-0.4988336322388524	-0.2344320818411279	0.28451294472879496	2.175964852734798	0.0519366027309696	0.6803697428077594	-0.4633993227356793	0.26346750093186033	0.06569282254657327	0.6492319995923805	-1.6312590776401101	-1.3505690502787848	-0.15658384833702693	-0.1737756632950496	-0.18922793895639173	-0.7130270421773185	0.5482148659684556	0.41437890197401195	-1.2496635889231649	0.08782013955661534	-1.5433860019080157	-0.7531218966054258	0.9505942578492418	0.5530747208449605	0.8679011093057177	0.06043351306132384	-1.0452312856239048	-0.8367707626491455	-0.16981687547197116	0.2332259782940747	-0.7632572613334868	0.330692749719478
1.0130942884299905	0.6698182171284675	-1.2890803776260729	-0.5416682775641772	-0.1989711908701286	-0.8384578273766294	-1.5623856227280704	1.0784236399428324	-0.4187691250609353	0.032881169524095054	0.1999084680769823	0.41481842097349475	-0.9847341525300412	1.005249776147015	-0.7404424299147363	0.4564903616090916	1.166513855705516	-0.43510950547770155	-0.5022300544648262	-0.26956389990307156	0.3841020273630319	2.1323601873415465	0.14427373352169295	0.6142167226525056	-0.36022329978251394	0.22110711041422398	0.0017066046085495723	0.6181740833368929	-1.6475088245948648	-1.3781629109249172	-0.029016325060940807	-0.26020081475755535	-0.18008723015841993	-0.7472022583642222	0.5705043751057757	0.45967017077266875	-1.2050567040608713	0.07257442443340978	-1.5062856088500791	-0.6875754310669834	0.9577864594885224	0.6766560000679143	0.8967835400649999	0.13979858061780645	-1.0686373152330957	-0.8931853844473208	-0.20746041342735047	0.16041582288123307	-0.8185558237398691	0.3028577752830573
1.0575022412881356	0.7469860440763252	-1.2948365268865458	-0.5318369420012656	-0.1831586305967174	-0.858061195508667	-1.508721207996805	1.0972853810144714	-0.41926807415030243	0.175092710766256	0.2268686832936969	0.3829730359673081	-1.017666769142401	1.0425914806943282	-0.7464155957144445	0.4847277636698236	1.1883424453711406	-0.45537797161069393	-0.5154217880607835	-0.23834229315427477	0.46153213592608144	2.0642108645921726	0.22358758765471548	0.5324079793759908	-0.23422184369925647	0.19151877132158157	-0.0801917076697374	0.5646116513828737	-1.6407040556854497	-1.392915198178748	0.11809739009995328	-0.2514715319137035	-0.1821022735485371	-0.7888256262557765	0.6539264335570396	0.4695049777557146	-1.1602437282969242	0.0722323385226297	-1.4773441917305945	-0.6232517805212313	0.964229704988193	0.7411385226034873	0.8927664951612571	0.21978704470203764	-1.0581384574939396	-0.9151001787989846	-0.25494522094087174	0.08038906072336623	-0.8677161949187273	0.2499723348983665
1.0965399060584762	0.787629582828347	-1.264242536919361	-0.5076056751529217	-0.1626054981740836	-0.8573801347951022	-1.4859623824801544	1.0915033821112599	-0.4107064979722435	0.3138076726230351	0.2820142309345449	0.3408268220797764	-1.0220958061558647	1.0642481729493638	-0.7611013382997662	0.4794093305282616	1.1952434027966565	-0.44651204048741705	-0.5638006537196609	-0.19770359864811096	0.49515191771788886	2.0090562949619453	0.37507261461402935	0.4600721120457113	-0.10378754530311252	0.14573161417935349	-0.12743905216275828	0.4999712434490241	-1.6093260309699349	-1.346142691316064	0.21042402154825357	-0.2683848943649071	-0.1467203672150106	-0.8781802698125436	0.6877577733839867	0.5111499497790775	-1.1715066452195702	0.04454517448553719	-1.4137098743575318	-0.5794580575357885	0.9492448451409883	0.8301742868792064	0.8720763126339385	0.27366373818572687	-1.0716800455629685	-0.9213252010195321	-0.3397413828408397	-1.456292423998029e-05	-0.8633676696500462	0.17760186092935892
1.1560503416293277	0.871663117723732	-1.2051107239500607	-0.5145483386694942	-0.11692004471475255	-0.8386568703227446	-1.4653211329947644	1.0682287318469368	-0.42692529820927305	0.4468802911327928	0.3441557309813058	0.3299509152780575	-1.0203208528803684	1.111050434163296	-0.8144238895539887	0.49597516235224737	1.1896196354364235	-0.427365971095231	-0.5692204238138141	-0.11324315326187029	0.5677775694652497	1.943834438963582	0.5292991981050263	0.4408765089824788	-0.001974309657822598	0.11185826175446052	-0.20050331550662345	0.41881172142275086	-1.5752813012364046	-1.330676289173341	0.3292714772665375	-0.250302643765136	-0.1701952804588987	-0.9012976786931656	0.7739822624354538	0.5768207778569268	-1.1452652774716507	0.008633904701875902	-1.3555340031501655	-0.5273466390787978	0.9441084597930036	0.8616659986827511	0.8284211687164849	0.3830384246945252	-1.0825638456402538	-0.9614421926881842	-0.44020822123864844	-0.10240364098333025	-0.8759602173484071	0.13303046012542402
1.186284572929878	0.9069575064594977	-1.120858199259676	-0.5147295538570082	-0.07035146571316277	-0.8039052159494979	-1.4577671331449569	1.0565908120843064	-0.41424158087319307	0.5861501628944642	0.44168442266337776	0.2705055609071811	-1.0502982279301958	1.1283981021703184	-0.8541760211263206	0.511044086209593	1.1769479515542145	-0.43666692030386844	-0.6376376036839401	-0.03778128340967082	0.6003775614965977	1.9388852205732434	0.6410139275774652	0.40218831570508096	0.09421964146727538	0.062090235734427277	-0.25174927670923897	0.31294896106211667	-1.5699765141223039	-1.338894857699467	0.46357190672198206	-0.2410374755598473	-0.2035192805414542	-0.9523363815230551	0.8486171444530353	0.6029003201796005	-1.1758392231453123	-0.04461193115265854	-1.2559004928643154	-0.4725271046521862	0.9454717561743751	0.8648089515840462	0.8187786329657781	0.45837987791174833	-1.0930333323445256	-0.974445526987048	-0.4988798769008608	-0.18507678661685673	-0.9573186236859874	0.09813092248516639
1.183206061093681	0.8818756361749569	-1.082280772656174	-0.5092585060692517	-0.0662659859793465	-0.7971182294166246	-1.4239378720418272	1.0267103180500432	-0.415464960356078	0.7132957975682748	0.5415574962577198	0.22286855889018353	-1.0618020395198142	1.1286454617645316	-0.9285568302207352	0.5088146220430525	1.142381121830471	-0.47166432635225347	-0.6846509773884392	0.04743676074580267	0.6693988789952465	1.898289484451269	0.7444951829524542	0.32738695217054226	0.14421739579781667	0.01609299310153144	-0.34674061716175386	0.25076530916636364	-1.5675411372480668	-1.2879429045456063	0.5842180616961726	-0.24373017596936486	-0.2607449482448808	-0.9877987941536084	0.9194592316889789	0.6648406938957364	-1.2139780810333307	-0.09967717024174086	-1.1599761664017805	-0.41498819509400653	0.9525906218590766	0.893668833413202	0.8080725367548419	0.5046340957804816	-1.074972406620683	-0.9619495045923714	-0.5713784919235845	-0.25785535675173415	-0.9744048819341101	0.07792136521510754
1.1689548710430742	0.881177448585252	-0.9911828871276341	-0.49280615442055986	-0.05077338803152479	-0.7536445099952097	-1.367280511559314	0.998548619034802	-0.44375552028292464	0.8363512048535469	0.631047478783457	0.19964410544894418	-1.1017280554993816	1.1424662709517093	-0.99274762739107	0.5090326436517282	1.1004911237216253	-0.5210167980599365	-0.7061965415309812	0.07608293363101751	0.7610791810017281	1.866011812216812	0.881792240880111	0.260763317178771	0.21044580723249307	0.007918540046622628	-0.4033363866694238	0.19987686060503806	-1.578934199064308	-1.2175947067756716	0.6984671976391675	-0.30421978392105475	-0.28997481172090506	-0.9831219971425723	0.939395542340985	0.7398400278023171	-1.2527538548255215	-0.1340233882199633	-1.0573148469775848	-0.3609706363552125	0.9305490614160687	0.9220519467011175	0.7910731515937953	0.545802093858011	-1.0221017755881898	-0.918047103827322	-0.6146136583664504	-0.3914530644244986	-1.079754362213635	0.01990565521401762
1.186316851468633	0.8559248169580405	-0.969277554409685	-0.482243932700809	-0.045168917603208375	-0.6885240828303749	-1.3309038615947866	0.9747803002957882	-0.4606432236996628	0.9315760936350508	0.7556413189580038	0.1909607604228037	-1.0934208290407113	1.1144365680441495	-1.0803332282795728	0.45580580431322837	1.0438238185286024	-0.5685424290360468	-0.718901188124864	0.14457270818843826	0.8638236233736875	1.773558516830283	0.9439152619334154	0.21400118255632625	0.20654987832361985	0.004621043476215885	-0.4913174023703328	0.170232563957195	-1.5746461202450317	-1.1327097056793485	0.7977921353724163	-0.3490215828691414	-0.330133889831455	-0.9839183788216319	0.9367585752685361	0.7921866317220838	-1.291663341967418	-0.1301454492964173	-0.940016906721646	-0.33348540525483217	0.959598147697674	0.8994327452898778	0.7622371183136446	0.5260940701256691	-0.9678929769531466	-0.8560293075402118	-0.6534171454328034	-0.4911035405517669	-1.1200964353460403	0.0017647593465093814
1.1552426034755214	0.7855089373058509	-0.9257678725613031	-0.4776577209322048	0.02122412114208517	-0.6409891944372019	-1.3016049536737797	0.9275287098868278	-0.4716148952808622	1.0153764619926657	0.8910904499420728	0.19987923949544859	-1.10570013941645	1.0721338993236313	-1.1840218820547412	0.4379328673410384	0.98709419533455	-0.6220574691403269	-0.7026834162263372	0.1959965093161224	0.9452018014116046	1.7183409988889409	0.9807140973311774	0.18221107923929125	0.178972135051566	0.019256637136844383	-0.5702318026411588	0.1150817838303562	-1.576873733897173	-1.0621783177373783	0.84733798771312	-0.3964490360018113	-0.3805759801305741	-0.9701704614750633	0.9014936725215646	0.7889288855227771	-1.2980849247679105	-0.13675366663449937	-0.8117284975082176	-0.2889577949258453	0.9966018246626795	0.9060507829361797	0.7159271350600195	0.5363447707466638	-0.9239476156321883	-0.780465113509633	-0.6575951340373669	-0.6036615962865702	-1.133574189922185	0.012478568214868726
1.084964606870662	0.8115985008065774	-0.8762087972747399	-0.46065715792943485	0.07119871570662888	-0.5969022841675504	-1.2776865781593414	0.9074565515508825	-0.5073723014523539	1.0961584960622417	1.0841804050954806	0.23972994551533605	-1.0957918383338803	1.0040779013650356	-1.306292123917542	0.38689028818343874	0.897046558130722	-0.6595389324112562	-0.6754256649535401	0.21764821426888079	1.0343789186295642	1.7053210664453484	1.043861766297298	0.18494968138039197	0.12330977638072387	0.017997635939118205	-0.6151573133025637	0.09539535400282942	-1.5682887331323603	-0.9383621372629216	0.8985091965789422	-0.41480878821373324	-0.4269670411490031	-0.9759174120556716	0.9129056220653539	0.7517478120434925	-1.285383876700458	-0.13482704244284072	-0.7192474589377321	-0.2703763774321958	1.0158206311052305	0.9172127460075314	0.6802373231419414	0.5326563429524134	-0.8999539807759257	-0.6757791218092836	-0.7342264204724964	-0.6766765688296521	-1.116384396961691	0.005547049276969638
1.0747271455191147	0.7616589525019495	-0.8479236821879347	-0.46412378009172783	0.12409110834880828	-0.5974068989783299	-1.2560337728374569	0.8845443129092885	-0.49251288179233865	1.1361503702459057	1.24941778792969	0.26425381254444724	-1.0963802436908825	0.9223974731326402	-1.3769997933502545	0.34696258723664075	0.7950615811690127	-0.6792867806155078	-0.6317442630459753	0.3060601674971052	1.082962472908584	1.6740120576336892	1.060765000957478	0.20547000188637682	0.10043201606583996	0.012693926078025611	-0.6606674554498683	0.059758516453808516	-1.5793012725458602	-0.8271676250844303	0.8646690177919206	-0.37304364068458484	-0.4335874789194132	-0.9944539110238277	0.8652155987038288	0.7090976835122874	-1.2611885918747991	-0.12009319879718294	-0.6509671248668496	-0.26395794673644896	1.0411178473279556	0.8862785828902633	0.6280611926430153	0.5279733918250097	-0.864146509208388	-0.5975538514510963	-0.8087195049749912	-0.7370089155250918	-1.099417731360608	0.0028620827162885165
1.0692354901255912	0.716990348714639	-0.7976278915989203	-0.4478039873922495	0.17606767802998996	-0.6039419324148549	-1.2235553520576155	0.8431484555817047	-0.49310035687779263	1.1444743050956456	1.4156571279859433	0.30203136587596746	-1.1222798166034713	0.8434135507550812	-1.4661365145893068	0.275780509116707	0.6983160593775426	-0.7361330895116099	-0.5414325636412962	0.3730252584533734	1.1607813998994185	1.6966690062247416	1.0832078231655191	0.26103878499392885	0.05241332396199616	-0.0006456600957618306	-0.7066406836990167	0.03290896778375743	-1.5952389140879788	-0.7027325770770579	0.752078807806159	-0.3505944814928537	-0.4642173118811307	-0.9391921512761326	0.7604460192493575	0.7137809574420373	-1.2126756455116083	-0.13284761554956076	-0.5327526206827823	-0.26608335315507403	1.040627837263994	0.854979827092434	0.6119173932769678	0.4971727382094254	-0.8554645124983269	-0.5311993196811496	-0.8731295997264551	-0.8105137034648731	-1.049188146113731	0.01172019292073628
1.0510730019389072	0.6604436314797835	-0.7736954588438026	-0.5252097567042446	0.21127792661393324	-0.5620790593678723	-1.1921325704814627	0.8123524997735994	-0.4590466520927767	1.1407724246679627	1.547638581896883	0.3827720704012931	-1.1687429743684579	0.7597705713474572	-1.5815506595716906	0.19445269748010094	0.5606379538927417	-0.7939606741586087	-0.4540974520821234	0.38686715230758983	1.246150021751932	1.684736968710882	1.0737803390037908	0.28470031900613735	-0.012307110885673055	0.01149484357394969	-0.7953886489619089	-0.0097167772692596	-1.5827715296694556	-0.5998608576757715	0.6826205587652003	-0.35581431805399544	-0.49356215538883835	-0.8882320909278734	0.6731709594631929	0.6242227449895069	-1.1847803081745831	-0.14706631850725088	-0.4221800559364376	-0.27759378359496145	1.0882218800943773	0.8398540915213049	0.5847754377787153	0.5220635369124256	-0.8316541351830005	-0.5222115296805011	-0.864742499011769	-0.839203011330018	-1.0166678842983727	0.011131397364535838
1.0450334721475811	0.5952861609758534	-0.736343978295827	-0.5555769440608256	0.22460413235711582	-0.5575276841530316	-1.1440147879867273	0.8116344115006117	-0.4458314588703091	1.116312645825835	1.6560638588851386	0.420272736236576	-1.2211534775326478	0.6917856554217682	-1.6427761112548063	0.13133361743267433	0.4615057811841304	-0.8561696641389174	-0.41956421989643855	0.40409448527145253	1.3070054460280915	1.7295183972377923	1.0135365696397032	0.2680757093786494	-0.08858895111349267	-0.016297666918457455	-0.8317962011437017	-0.02951864268007574	-1.5647826680467474	-0.5184441674651202	0.591363407352699	-0.36040913536692937	-0.4794247452565402	-0.8595313084978023	0.5675130925582449	0.5336139990245732	-1.156646196998798	-0.14777874042192526	-0.2876227566642737	-0.2574438006632255	1.099109417213338	0.8543736378709388	0.567249644727242	0.5313252572751024	-0.7647111705004311	-0.48108335027829663	-0.8161701643905908	-0.8891797105450184	-0.9735786824339845	-0.01067773342161821
1.045422105754192	0.5488067071184954	-0.7045397123709206	-0.5758476204342853	0.24891368891034765	-0.5380704488168753	-1.1651779530515693	0.776753989074597	-0.42817219745032026	1.118398185421958	1.7669953017040854	0.46253127268291294	-1.2662875068848312	0.6122976440569533	-1.69829329081203	0.028342267488833915	0.33931185527246766	-0.876781766483871	-0.3413756297105769	0.3997455274809241	1.4243958146412707	1.7034289142700811	0.9528455484117874	0.24706004627068684	-0.13457833528340363	-0.046608967174171935	-0.846541956716024	-0.04595156016824843	-1.5295207858231448	-0.47349193272635476	0.5113798090845817	-0.39873128484798365	-0.48929599692059106	-0.8777294414741414	0.46879554380397626	0.4534362809005092	-1.129196133962802	-0.13570468522255402	-0.1554908357686597	-0.2918599168399415	1.1055571294201214	0.871535868287283	0.508994247895538	0.499439018373951	-0.6726750626258562	-0.4978252157956168	-0.765424827653366	-0.9504567737163127	-0.8428876838087775	-0.036385102560672976
1.0819708799962608	0.5315505703365264	-0.6941497754092112	-0.5873792280041609	0.28362169628536105	-0.49216380730885073	-1.1806008339454246	0.717338888161028	-0.38733191987492377	1.1422171141977802	1.8518337844459345	0.4965755041534795	-1.3010277659591871	0.5646784617283578	-1.7353949071898593	-0.03186618813526783	0.248638245759016	-0.8823722155406623	-0.3031215803005816	0.37360930247059987	1.4694353842449182	1.6571345045713222	0.8669396583527227	0.23532650568920127	-0.21580749107565805	-0.038553406665139234	-0.863897043521308	-0.05668636410515483	-1.5232590820065506	-0.45400159410271357	0.4290657384493873	-0.41231180774886356	-0.5238299357064966	-0.8813732348909703	0.3725828184602058	0.30282212961129285	-1.1082512040928336	-0.1464046813759718	-0.017303228157755444	-0.3531539360875867	1.097804155241262	0.8591722625184633	0.4423663445554916	0.44788338778179815	-0.5779570553821728	-0.5220227091878614	-0.7013304056221437	-1.0252353455747951	-0.7559344967589405	-0.06914809175532581
1.1057696314300904	0.5328527995887506	-0.6944757870120951	-0.6083105851981564	0.3279026073966881	-0.4585880652774662	-1.2187888379798153	0.6606418118252452	-0.339503549927319	1.1314456563894495	1.9560636395671807	0.45653584571410155	-1.321587177723947	0.49552393029505704	-1.7324051673773169	-0.08973537794341367	0.17597544890903677	-0.89109276123719	-0.2766466297630993	0.4446946888724043	1.462190823327314	1.6125211850635057	0.7824551858581119	0.23573314663883643	-0.3093122727103994	-0.04458543179070866	-0.914809343624922	-0.0970868590648112	-1.5085165186355427	-0.46894235770878157	0.32272110816112115	-0.38685081005467764	-0.5254719255281917	-0.9022744469305268	0.25170448774037346	0.17049514168049912	-1.1031996834628726	-0.14978134136855042	0.17131936611925797	-0.4011935298799065	1.103515344326216	0.8326318934558122	0.34364150356294615	0.4236117784526255	-0.4885007080186676	-0.5567229743323654	-0.6126484740533086	-1.0818881900786614	-0.6353862149917866	-0.08686483606910408
1.0874672695754681	0.4766378063875158	-0.6498564783177636	-0.6311975679748554	0.364719421138641	-0.3780555884736837	-1.2264467486237218	0.6156190215997275	-0.32098686700913653	1.1386965374925577	2.042594277445284	0.3892609971403357	-1.3334060574302584	0.4337285982499181	-1.6946391643744794	-0.12911595788707142	0.10436670298193744	-0.8997174709243312	-0.275348555265184	0.47284787590315824	1.47217926785996	1.616966076396561	0.6989971160465958	0.2326174143287913	-0.37378193512255437	-0.0631169215903939	-0.917848249937299	-0.12341056064465457	-1.5098050525728202	-0.5035634740886021	0.20405816161135762	-0.3218440692743775	-0.5505784795760409	-0.8832257133921664	0.21502437662176138	0.049869179150245226	-1.0989920215248186	-0.16894150540858607	0.2983071853196814	-0.48103876439847715	1.0736425808614283	0.8495586137381324	0.2353412403662619	0.39748206264578306	-0.41253436717062425	-0.5676414702325261	-0.5626850726411499	-1.1317811558286235	-0.5546992400674238	-0.14351209732862585
1.1295321448244109	0.4599867185320862	-0.5840461138049731	-0.6174508684390425	0.3378070024355845	-0.2824661505525853	-1.234020428548169	0.5665440813574779	-0.32366506422153307	1.0978733331360906	2.117110620926954	0.3177006409447933	-1.3103727002105845	0.3574021860326425	-1.6387711370206788	-0.175490753716305	0.06988843122282842	-0.872520304127628	-0.3019647692750114	0.5312632107150952	1.4651526348822477	1.6304903358974365	0.63783072065389	0.2117799756803415	-0.4487825570845028	-0.09027008938576922	-0.8877153197092864	-0.1734890714620148	-1.4948439986646216	-0.5349655950634756	0.10904825445878821	-0.30563264088054565	-0.5579091696187032	-0.8642269315098673	0.1838139209214022	-0.06768497827872141	-1.1081502965484187	-0.22595834880996674	0.4377816267853259	-0.5126243555969194	0.9967263105605447	0.8312871356625413	0.14554275340444142	0.32906965236340097	-0.28404213354433716	-0.5928827122578333	-0.5070613452983586	-1.180416597176368	-0.5221979033314488	-0.18648214150160541
1.1913733921597378	0.3803627432042867	-0.5818405291467464	-0.6200418652577058	0.3361601522862704	-0.2435250673344708	-1.2650338645718104	0.4982509597626235	-0.30330142963348694	1.0253174091964972	2.1278698171800365	0.1830161480581608	-1.2615260138895148	0.27070910885727884	-1.600061647611915	-0.21359591623608482	0.02461091501360761	-0.8850746695978977	-0.3545370336928696	0.5865434982771625	1.4042842177434713	1.6076341744159162	0.6017651340242625	0.1881673046130962	-0.5473830611456476	-0.10250263635755383	-0.8571503056036942	-0.21724362448632067	-1.4923292932533874	-0.5700666004931267	-0.023600436228544797	-0.3504415746321062	-0.5632670272254733	-0.8477307526976132	0.09931764889638413	-0.15003835442786073	-1.1514346282715628	-0.25063989680627163	0.604331233232608	-0.5237819934064758	0.9429407478126217	0.8510110671203279	0.0571225646095336	0.3306602955107262	-0.18857307488930053	-0.6344594630470178	-0.40449285798611767	-1.1939357457135238	-0.4631882261846515	-0.22484856914239884
1.2011839160386852	0.32498468187656565	-0.5257005277617057	-0.5957806151799075	0.33930382826586836	-0.19258566272689553	-1.2810070003525993	0.4298594424733076	-0.29913818872419295	0.9368610422205877	2.177473417097886	0.0632415375673969	-1.19613303508253	0.19247921156243494	-1.5826268798065888	-0.25189060298114796	-0.016313605437262936	-0.9049999092690877	-0.39786568900671504	0.6414603249356369	1.3730912666302688	1.5890029554627336	0.5519553896510205	0.12403750836538649	-0.6604976833312894	-0.13864439556834435	-0.8123333887690268	-0.21667310782213148	-1.449825845277786	-0.6132109616033516	-0.13410373190978447	-0.37160434735984726	-0.5853963236988576	-0.8058507654942624	0.03824461556853398	-0.23950588380054474	-1.205938217755755	-0.31878540681447143	0.7551519388188077	-0.5579997783203966	0.8782612880104741	0.8426183346593467	-0.05701087106263305	0.25783819971465566	-0.0757382880499071	-0.6619375079706289	-0.3086035946723299	-1.2546816849787001	-0.4269288901572539	-0.28537235887183987
1.2067672424822729	0.27616342627805485	-0.4535748195592503	-0.6084069341848919	0.36413216664098735	-0.16255120020002373	-1.32695052820111	0.4013018009361497	-0.28232656318485494	0.8687148374417715	2.203998060226542	-0.049654798877458474	-1.0906339020129239	0.12420571975981945	-1.5343311380255211	-0.2806753866644205	-0.07610163026688957	-0.8891709571123098	-0.4929320498580445	0.6535047304960657	1.3072795635034054	1.5580723770861276	0.5164270385855467	0.06037439049033154	-0.7983646395437152	-0.1359232522666914	-0.7200590676729048	-0.22143723543880872	-1.4036505738442147	-0.68053661764706	-0.17347226150921677	-0.38662416474811534	-0.5452345564734631	-0.8055807755381797	-0.0010120379954241033	-0.36881092104518454	-1.2728392889792879	-0.37558736631047857	0.8917682133217157	-0.5307500728867877	0.8287808932979159	0.8582516934734091	-0.1832222705848383	0.1974258421573428	0.03498990445083083	-0.6691554740036462	-0.18094617591686818	-1.2725935418393393	-0.41861558481113503	-0.32102489488770936
1.2253329972131364	0.24625625295277298	-0.38664113709627734	-0.5373346223746089	0.38757562540478985	-0.1666888211894554	-1.3191918555750466	0.35650830647877463	-0.28419123589183853	0.8108839876230116	2.2299824808303983	-0.16790013509341378	-0.9674922049437888	0.07125229006681508	-1.406647938869284	-0.29087257004546474	-0.09113789442629747	-0.8485466570068885	-0.602132505182103	0.6709686120994087	1.2687892480145524	1.5036420833179012	0.4742466752317339	0.029142994145171443	-0.9338665894438349	-0.14863066079091428	-0.5840418127258167	-0.18365539629424676	-1.3616486550653595	-0.7733627685325923	-0.2665040876832573	-0.36958072370687883	-0.5150953647383667	-0.7997829529192377	-0.040545645338949846	-0.4332144557420256	-1.306030245073033	-0.38318199359236443	0.9921214410172483	-0.5046800126021301	0.7371041393711601	0.8300223634000712	-0.2851774750125911	0.13505995947263832	0.09039439856193575	-0.6641985270153042	-0.11858946299498085	-1.2789998116330084	-0.46231356424179504	-0.31844838582879487
1.23116852663953	0.16992092338274184	-0.3144249395966362	-0.48160227001982064	0.40681575349007615	-0.11922825895970461	-1.3032100605614167	0.3244301458605757	-0.267400537658752	0.7258047001030816	2.2715089054854336	-0.2986772852533378	-0.8180432256908314	0.005504735094126055	-1.3036228107429377	-0.3054441332313778	-0.10404371069513799	-0.8225639441533568	-0.6502431845288401	0.6606526797071953	1.2155236678032397	1.4710267119085236	0.4167493665608057	-0.01563457857070672	-1.0339903867814186	-0.1524509696160368	-0.4603160385245732	-0.1851247901752294	-1.3210365055962896	-0.8821378440895394	-0.3166647952883979	-0.3622658061688029	-0.5090296180208738	-0.7717422770221153	-0.11559012455060451	-0.47874434835872987	-1.3312726125679442	-0.4091247404800524	1.0895788605209638	-0.49398289201752876	0.6429045646797262	0.811286481487944	-0.36185696079129326	0.07091741163819036	0.12428515865473506	-0.6633190554832904	-0.0813957622998728	-1.238350147565379	-0.4655618660215878	-0.32917078857547255
1.2441995879251961	0.12382734983758259	-0.24088281640335865	-0.46066204009077927	0.43335238068574816	-0.10796398716938553	-1.2309393160625344	0.30400576599036083	-0.2438595047020237	0.6048673362311432	2.307047628124756	-0.3985995751522887	-0.654177550125252	-0.04215119835541187	-1.1904398855515415	-0.31041068524813753	-0.05000454058577701	-0.8567799035329667	-0.6811686762020326	0.7271639670713247	1.1002425351598486	1.4060744227954038	0.3626786414894355	-0.040277180963328114	-1.1809120937822248	-0.16161278195921938	-0.3349789200491157	-0.16651403503625545	-1.2790108460381262	-0.9337708494779481	-0.4068500826218802	-0.30768914237451217	-0.47698759232417026	-0.6931648078496322	-0.18041423695136644	-0.5189285585336104	-1.3382484947052777	-0.4216087805758367	1.1864562629038358	-0.49456918516559084	0.5719442426219905	0.7841463477444239	-0.4615682935892579	0.014159505617866894	0.12572464387055327	-0.6210473994668573	-0.0416425209404369	-1.222289764485631	-0.4983184171224361	-0.35560656932596757
1.2520355259933686	0.07502324623489062	-0.12774029613717772	-0.4232771951928755	0.46101148886212384	-0.10100771964990325	-1.1658950949714497	0.2600675817404303	-0.2284543471637109	0.4724731108866608	2.325887535128379	-0.508526945146165	-0.4952185770945102	-0.09853190857681451	-1.0774589310242277	-0.35023927892780926	-0.04879895578560942	-0.8732474589003489	-0.6796959591732549	0.7701306378294991	1.006967906360676	1.3637761199998717	0.36454597759881635	-0.01955986795400218	-1.2831008329543827	-0.16037031548641667	-0.1997571443182415	-0.17187438391407997	-1.1824489317726834	-0.9937465044586414	-0.4389006513177742	-0.18947232782605106	-0.43447676104964383	-0.6338880059448272	-0.27778475266890573	-0.5009019893365922	-1.3556082128604292	-0.4079969771934322	1.268099233298557	-0.45104423196017623	0.45610998762445554	0.77310628187812	-0.5349756337818092	-0.05219272898277927	0.11488516332846929	-0.5708970693157763	-0.050480408011304156	-1.1336528677342765	-0.4566631339824373	-0.33415306884984275
1.2568011294551626	-0.03840228444932938	-0.02660717697818834	-0.38551285033080074	0.46821019833348404	-0.1226487584486557	-1.1068635302843706	0.24856029290295298	-0.24309967147444364	0.3580118252559179	2.3458057658889655	-0.5870222965099877	-0.29697813538023016	-0.14619114660197635	-0.9803648741368006	-0.38909331781407586	-0.013402568355312889	-0.8422696632121042	-0.7007196561589205	0.745465990547349	0.9312094558254206	1.3743795778650312	0.30535476389144256	-0.06218525312693024	-1.4098122304465135	-0.16221275626357765	-0.05308773161443227	-0.14202679368401488	-1.0761063440050627	-1.000103953104754	-0.38890980679210296	-0.08638178108108334	-0.3865216945400096	-0.6023763760545396	-0.30575808391031956	-0.4753715992039401	-1.3769135560719223	-0.4249107593047567	1.31505581109492	-0.4361264090876354	0.34479218820240914	0.7878683546364097	-0.584835219546792	-0.1432227588687701	0.07200852750556205	-0.5296265382423433	-0.0866187653556014	-1.021846911057206	-0.5168327154861511	-0.3397824727572107
1.2865774358859086	-0.0854058877781584	0.023702290001351888	-0.3159348041704627	0.45786301529286877	-0.17605572869358896	-1.0820099576230404	0.22667100018693728	-0.2084033575798876	0.22514315819993563	2.3947694425280917	-0.626339165170837	-0.12895401275880147	-0.1736571141315458	-0.8947430164369058	-0.4306721774649948	0.027969018344285435	-0.8231212036106577	-0.7298929533034986	0.8053555238132526	0.8633924209316663	1.3251851024448056	0.27942584914943697	-0.08375783698338066	-1.5102222931436853	-0.15819954231435127	0.09953232391252806	-0.1497671688106626	-0.96704070141203	-1.0169572567073293	-0.33165271406510605	-0.005026612828833732	-0.3588979660210866	-0.5913472679409366	-0.38344289216615735	-0.514993490941872	-1.4071360987375967	-0.4192128837090655	1.3830837778344622	-0.41868406709056005	0.26919771898360845	0.7791643700887532	-0.6115642374807746	-0.20939999401088066	0.0327601141691221	-0.5133902256861465	-0.09630736727865304	-0.885039928033504	-0.5205743778254674	-0.3709411181439526
1.274720022269375	-0.12969663293921765	0.06969645482148094	-0.23601598005593966	0.45411011923589434	-0.25118814989808447	-1.0246323064087046	0.20557316062525607	-0.15116919608776513	0.17461606881649433	2.4042593986869125	-0.7060397103569848	0.0464736889689504	-0.20110126264154507	-0.8113815799703721	-0.4720614320087481	0.05493452076843854	-0.8324776967297225	-0.7836254902789219	0.8637806662493233	0.8139328981100886	1.261768011554516	0.27974784566407573	-0.08122851080597139	-1.5891374927265771	-0.1305117517464576	0.2339893237693608	-0.10967896903051122	-0.8453474011111679	-1.0125359917000751	-0.22085035243265008	0.15463389554200027	-0.325539903817169	-0.6449138508849176	-0.451459396628988	-0.5242423139349066	-1.3971359014246798	-0.41428544441499826	1.4473912512723162	-0.44788461609589547	0.21203458803706407	0.7656729193062406	-0.6391940177025955	-0.2975768557298598	-0.023545719146348964	-0.4945103035160224	-0.16207932402835507	-0.7408412693510243	-0.5368573352460265	-0.4199541661498917
1.262237696142544	-0.16093536653819615	0.16648858904573666	-0.18643292202396453	0.4367419589684455	-0.2743812985056827	-0.9387618431306144	0.22999313176569275	-0.09908905056727105	0.11004365624534385	2.4015406086242743	-0.7165497326900264	0.1942754114281439	-0.1916546330086945	-0.6667052866184086	-0.4822903480484994	0.1337313872446268	-0.8009256976563097	-0.7895414132922787	0.9825994699098995	0.8396412552314366	1.1887039809006623	0.25773984633562314	-0.09712936980687323	-1.610394603005997	-0.09262597274019187	0.36060268843116206	-0.06910269537885236	-0.7275188568307034	-1.0147771783252608	-0.11050079247968211	0.32677604693804135	-0.30021007174890146	-0.688727728585022	-0.46580711075465214	-0.5445591185368264	-1.3893909463638061	-0.4467207365080056	1.4586280136355438	-0.5059287878386883	0.12268211179277169	0.7231541259711324	-0.6599012126389285	-0.4378609138957447	-0.03274532152112815	-0.46297499052849156	-0.2349537639311007	-0.6379503994723572	-0.5326378699747216	-0.44160007758720055
1.2726537654085361	-0.18215081745440176	0.21996327600172777	-0.10780956036765858	0.3980612521210928	-0.3334926443226188	-0.881520378032787	0.2319606700988301	-0.05907919913963504	0.0383271763683523	2.392552691722794	-0.788031277443254	0.37256014805600723	-0.17982457724012718	-0.5294742131034447	-0.488325808967142	0.15662971061021425	-0.7674526001388461	-0.8290111197717496	1.045737256133104	0.8579404880747257	1.1279047991843727	0.2644185479902431	-0.09220887463531822	-1.6265944691692245	-0.05576928351843391	0.48053673572966343	-0.06378309769132687	-0.6442295036788462	-0.9855249948940765	0.0019563668586939087	0.5064902555845522	-0.28803147805997315	-0.7417184032397651	-0.47105832887432275	-0.5664115419722838	-1.3521917024395673	-0.4158903295299545	1.4639568139979764	-0.5020080826289395	0.03513448846637944	0.6884544212457904	-0.6703955898266706	-0.5401077146143388	-0.05563359782609145	-0.4583016015243313	-0.2916188598286905	-0.5076432383442213	-0.46979713907399556	-0.4913442026855569
1.263981167615833	-0.19641532308098114	0.22942566088301963	-0.014273245022668385	0.3432779448723826	-0.3568527118565482	-0.7951634233095974	0.20538167083641112	-0.06546728714830426	-0.053073256630093504	2.4084744071559343	-0.8224936285373449	0.5385732249688022	-0.19891660622667032	-0.4252012434887427	-0.4922762598633358	0.2034833153156302	-0.757445970100999	-0.8107935713895772	1.1663995715695754	0.9246886834586091	1.0617683412539332	0.26961565648655184	-0.08670654470851367	-1.6222121711021864	-0.034907184872424606	0.621095187067614	-0.05604099847585847	-0.5813642550371723	-0.929322134778598	0.11789124924515353	0.6983765513477931	-0.33306787710342156	-0.8154017647795626	-0.48899199474231836	-0.5800672009065522	-1.3453073980558314	-0.37670400361292367	1.4272318066518772	-0.5669786474508138	-0.04544761245986141	0.6840051732615547	-0.6763930744975475	-0.6220804000982929	-0.057361256909152336	-0.44792301933352185	-0.3916391186738155	-0.3613227127605964	-0.3902990382137287	-0.538466229809001
1.237611753355552	-0.22111408619687573	0.25348455794859426	0.06524496144305357	0.32106413048040844	-0.39218283479194055	-0.7020449066220528	0.20153625192633667	-0.021320197338061415	-0.16360750139122374	2.459761606329737	-0.87634149232097	0.6620302655784137	-0.1909836285217218	-0.35712866342716676	-0.5348907850635951	0.270914128882383	-0.7946716202773576	-0.7906284991733896	1.2800067484675695	0.9868636427390227	1.0669263999234986	0.26655221838151444	-0.051903632796758734	-1.6251768253910797	0.021643936468619805	0.7030774580426357	-0.06000256274666149	-0.5631663824406525	-0.8922809089906621	0.25553941880396813	0.8954741990305435	-0.3637791169054309	-0.8988532437827443	-0.47735112218270065	-0.5797724897632109	-1.312831944357136	-0.3169523628185022	1.3927190769967794	-0.599954965999403	-0.10096853599796037	0.6694577393335958	-0.7175647322951796	-0.7398511601265276	-0.01286723026170299	-0.42905888674532094	-0.47546916933945554	-0.20430977892441252	-0.28242695164882636	-0.5794946916827713
1.2096223868302856	-0.223682213511658	0.23219360341741324	0.16525571298997427	0.24885228714364285	-0.4684610048285446	-0.669760137776669	0.16605990962202175	-0.059073029449211945	-0.2209478371260491	2.4996525143619177	-0.8957163210395432	0.7913866624704172	-0.18688584487956608	-0.33485205253305583	-0.5906385329531936	0.31060379511595626	-0.8144132311736353	-0.774711221218952	1.412280888927836	1.053921906065441	1.0710469223122223	0.27527051481734766	-0.02180661528476286	-1.6171502830520026	0.07012453731141563	0.7929177920664001	-0.021476073967055278	-0.5093176138067763	-0.8499957924439224	0.3905157946313771	1.0735410276733472	-0.40951908617818455	-0.9623067990099358	-0.4629886880726892	-0.6054062415838627	-1.2846373820345218	-0.2735128627307237	1.3368201408461862	-0.6482101006543856	-0.12621010278711497	0.6536413428210766	-0.7803486614685521	-0.859171329205833	0.028988561401517808	-0.40231305300417697	-0.5600719208834586	-0.09974186475941808	-0.21192126533810626	-0.611283585450541
1.2082111691159154	-0.23703432165061972	0.1869490504637974	0.25992621409374406	0.17927033483873903	-0.5299493706388386	-0.6080775883152864	0.14444757074142694	-0.13047320988967978	-0.27322435312827265	2.5733518773394595	-0.9270862368309555	0.8932020024273017	-0.21919591406826408	-0.3372734045655421	-0.6117218336196959	0.2929142345783381	-0.8323627921620169	-0.7622019039304699	1.482169857731701	1.1612563988336668	1.0698109137092784	0.320547940433316	-0.0036095703532084316	-1.577178450498447	0.12696934686181074	0.8446737472849242	-0.055027626087860736	-0.5180714295169425	-0.7967552116003864	0.5629667004275396	1.2640508702519346	-0.4490718911238013	-1.0696959148407685	-0.44308772355593573	-0.6300605487593582	-1.263554995430823	-0.24122569863802293	1.2070870783702703	-0.6882515474922299	-0.1617565677802802	0.632812009975076	-0.8190567759224805	-0.8831916757381277	0.11525115244459087	-0.3784065624248981	-0.6407203626430586	0.02094942035005609	-0.13784752326274244	-0.5691496750856723
1.1902965801068708	-0.21235302728023572	0.1260249093639772	0.3184590863622301	0.10495914007711174	-0.6148166217299453	-0.587947233567551	0.1373435518237668	-0.18487924202461342	-0.31446450672507037	2.6391260910264824	-0.9392453037150285	0.9802694976571715	-0.26477236419332784	-0.37653090531791583	-0.6169754713862148	0.3211241844892806	-0.9024243783587552	-0.7737748768144563	1.5732733606620335	1.3014728955060921	1.0966957671021316	0.3105507306376575	0.002841405036613731	-1.5759815594396611	0.16056633317012975	0.9289038833023231	-0.08837307122695941	-0.542059681536444	-0.7841638187001154	0.66652147425579	1.3704072076094391	-0.497055478548453	-1.1779413208694893	-0.36657587997871943	-0.6409022482442851	-1.2254509501951112	-0.20996495992947944	1.057021763813133	-0.7315437335672196	-0.16546844236996688	0.5786808171906024	-0.8949020024667661	-0.8776840089885333	0.18074902160998882	-0.36411943694208015	-0.6878491309336633	0.11194374400135418	-0.08284154431544824	-0.5634133578172408
1.1980201888601756	-0.14910565244357793	0.04800842148328528	0.38761774192082116	0.03659960623592173	-0.684537554963409	-0.560739136776294	0.09266765023610171	-0.20183034432914848	-0.42022726080745587	2.697808823429188	-0.961133357813614	1.033698929719717	-0.2852813141210092	-0.40896148910784147	-0.6266358237369938	0.36227525604283606	-0.9930966259457221	-0.7891030349904117	1.673351965140773	1.4398733905094565	1.0588838274681538	0.32948546821261593	0.061370442829957725	-1.6109918460881953	0.1864565629285109	0.9704245835145523	-0.1104121064542987	-0.5593239343786316	-0.8361663761407161	0.7051756673755131	1.5025468877339008	-0.5697455123274275	-1.2848598703457268	-0.3531640660924065	-0.7115618337790754	-1.1541044261402404	-0.20433490711404959	0.8584565810673024	-0.7576436543827858	-0.20056938406285582	0.5154375547285366	-0.968108107838425	-0.8624769420830338	0.26133343403469955	-0.35085864246542686	-0.6990915567708507	0.23699012334686534	0.03180065986937901	-0.557526137560335
1.19178957011942	-0.1218697638889992	0.0023228104528517425	0.4531354275114882	-0.023709786207014378	-0.7845633278902624	-0.4866029573624374	0.054893474280519064	-0.28863300325972513	-0.4887577302463231	2.714279246557674	-0.9831620589132888	1.0893954264175068	-0.3368447639459758	-0.4182483370107957	-0.6551838032410171	0.3821704040985833	-1.0426518101625704	-0.7509767325944973	1.7094617078364263	1.5602887839049178	1.1058654846106102	0.31549404877760096	0.09945763542913368	-1.6338225865714204	0.1968671406873253	1.0075134147823381	-0.1130146968962952	-0.5880609125409622	-0.8285375531002211	0.7372165596606874	1.626019874409463	-0.5967540039652686	-1.3753768730415468	-0.33312435209356683	-0.7446680735275224	-1.0979361365788203	-0.2284699101889649	0.6626434854567977	-0.7754989434372386	-0.24563460680818233	0.4299963209334227	-1.0188327623919495	-0.8313183812973527	0.3172566226519037	-0.35887538954003595	-0.7495033846250329	0.3185863043773298	0.06629359421955332	-0.510807057629894
1.1933639020496325	-0.087062821254151	-0.047396497101410376	0.4566761808717845	-0.08322167163080268	-0.833917002697698	-0.42196768822237213	-0.013342687974666378	-0.4118484974261502	-0.542740780490204	2.777888327560224	-0.9969840400064353	1.1241918830720592	-0.3538818590999574	-0.4292957664212162	-0.6659145644032614	0.41679323281171204	-1.0713095845164191	-0.7209652502026939	1.7215829665826992	1.6905772049670518	1.1069341247628257	0.3078935180206025	0.1306121649100766	-1.676339460806826	0.20287869424870367	1.037659205997337	-0.11883584769519558	-0.6535517155165179	-0.8900309184726354	0.695890826990637	1.751610436651751	-0.6399860069480823	-1.4295290701241856	-0.3359920231182207	-0.7605394743941776	-1.0775267776578732	-0.24087462049345384	0.48453631071661823	-0.8054403969692127	-0.2966875119066399	0.35155896916929735	-1.0809671268574825	-0.8116732156348558	0.3704138588818545	-0.3240807959605169	-0.7284888620758471	0.3719206384040985	0.1800012631676776	-0.44386377866665716
1.2002491295563398	-0.02681742578531824	-0.08287911617263696	0.49781275465004277	-0.16873390967839538	-0.9067730985384989	-0.37591859645349224	-0.08073485051985563	-0.5047176246284839	-0.5587861611547891	2.8157958269771375	-1.0289520125631346	1.1239633369724005	-0.4002649165974538	-0.45151154217284867	-0.7260447083910072	0.3897154876044632	-1.1127128652016958	-0.7057922016270606	1.66439165541893	1.761829463730874	1.1367215618095896	0.2591783748259766	0.18097147407108097	-1.7189674577484457	0.13964990614223058	1.008569754665583	-0.12781270797673144	-0.7539686801363213	-0.9219505661003661	0.6624416926458512	1.8903864335058462	-0.6598390084497942	-1.4526900716560778	-0.3455067665806934	-0.7661544132352838	-1.0634408413256127	-0.22214867465783472	0.3676910917886298	-0.8030731394182957	-0.2811269795684218	0.2839588537612192	-1.146337104999283	-0.7450306214151472	0.40768988219360536	-0.3714482327503924	-0.747907877444525	0.46608729318660796	0.25372608912519146	-0.40937411846994004
1.1936578519425614	0.033526787668655855	-0.11446451570800893	0.4712367992583787	-0.22587833960547038	-0.9487917888285041	-0.3579226638809086	-0.11671731724237185	-0.5975119748677068	-0.5518999879471049	2.824435851886207	-1.0273677653207716	1.0903779103504865	-0.4592788652541773	-0.4968775613564723	-0.8030648848511636	0.4144189827636682	-1.1713180645946868	-0.6749573691251509	1.6592257707721898	1.824035865158346	1.1210589111517337	0.184050758905092	0.21141854057375822	-1.744318361695712	0.11291089383778893	1.0183179299496847	-0.17750486616298564	-0.8079909700005496	-0.9937523673130467	0.6394403209451766	2.0086726389593625	-0.7126393709791781	-1.4985025176253588	-0.32920947230594916	-0.7408636931275051	-1.0409914314911481	-0.2226737296645799	0.2602835555702815	-0.856136794621521	-0.24514335098370416	0.21885517958716574	-1.1670735222075606	-0.6752865771297047	0.404687632771693	-0.35988665908489353	-0.7616166700888807	0.5722728709093787	0.2524239436022397	-0.32656885634283717
1.1613229333398336	0.07827802353184979	-0.18802981298959007	0.4647940719393967	-0.253082149142483	-0.9789033332557896	-0.3151657337181019	-0.1473155615491448	-0.6890251884965843	-0.5097797390454653	2.8135854400497484	-1.0582530376965156	1.0555135019188904	-0.5012053493181226	-0.5017268404095998	-0.8865102740496937	0.4409855612396677	-1.2247821894477418	-0.6633546435494988	1.5962929799714756	1.8288708934154816	1.1001317821501106	0.1294948743342373	0.21009614268175403	-1.7959545954511476	0.06339490426765652	0.9875228400325294	-0.23464743908337385	-0.842296856680645	-1.0975139334555604	0.5891889846381935	2.1011072927696866	-0.7591863191702573	-1.4792723851081993	-0.2504158494267324	-0.7066399626297561	-1.0329638796056702	-0.21373864990538727	0.16885215464948072	-0.8805042546038377	-0.19610685680443468	0.09822783571452967	-1.209440932581404	-0.632307508954131	0.4396995119334114	-0.38411262281138336	-0.7384051700638719	0.6907043674138993	0.21822394869891992	-0.26749315808825336
1.1518773721390765	0.11239616228661645	-0.21856076943658959	0.42976639781175124	-0.3025216648421203	-0.9643128869169646	-0.3275366679969388	-0.17785834874059211	-0.8123648644268269	-0.4310676466003918	2.7486760066609333	-1.050533344953131	1.0390729276531465	-0.6117085476587908	-0.4804723086977689	-0.9295921257822192	0.4332870030172099	-1.2405871636322576	-0.647921567987141	1.5475113045514899	1.7857036311103975	1.0777606929483556	0.08609817931868016	0.11273791001515239	-1.8176741088722423	-0.001507827895331018	1.0143530325742802	-0.27474731564689947	-0.8822287386130887	-1.20086433089085	0.5202193154547619	2.2112704411444044	-0.7229694019333606	-1.4509622631172463	-0.20378639185100447	-0.7251252846540543	-1.0251225139759395	-0.24999183108952897	0.09547913338040329	-0.922595685642967	-0.13091932341084525	0.035260870766124316	-1.2451116401339513	-0.5587121542185864	0.4210178358926558	-0.3695147861721539	-0.7070581566943777	0.8204881933705925	0.17592105646220205	-0.2139273766628206
1.135381317313186	0.14304661465831042	-0.20646374820505026	0.40404651035745387	-0.3145438340501613	-0.9563401461244038	-0.2773106771864708	-0.20680070367270256	-0.887882426774976	-0.3515563523687367	2.6713442835919023	-1.0422003532681727	0.9790612218623744	-0.7097708041063537	-0.42975851529293596	-0.9241738484497091	0.4417930353010496	-1.2657693460827613	-0.6415490524202322	1.5037234784040763	1.7740793242250714	0.9994726189835207	0.08215891161335537	0.04442756375014327	-1.8522913196793964	-0.08115953468984974	0.9858008987875682	-0.3779678863800404	-0.9834120237671105	-1.2814483035513864	0.43767438704608236	2.3111896626949138	-0.6900567549336801	-1.4455437216656901	-0.110225998699146	-0.740009438655153	-1.0538464743499802	-0.24899674135395947	0.05895174248698072	-0.9750078762351905	-0.07205771274202899	-0.030901077409309176	-1.259020301992159	-0.5155303052118201	0.47870097050811483	-0.3810885497221427	-0.6645327600856697	0.9554610582770655	0.12210032435229819	-0.15942490845730067
1.1347632908911565	0.1693860699097453	-0.18331395958834532	0.3609936343254808	-0.3340439693521392	-0.9463793379309721	-0.24173376247907358	-0.2582498218591809	-0.9411675136230672	-0.28716355776128777	2.553185455340384	-1.0170868812966432	0.9417342744154089	-0.756780423378619	-0.3301370412814738	-0.9062060280420532	0.4640052103938281	-1.2990342298157787	-0.6437026198253448	1.4930299524826733	1.7135863746947142	0.9543982956678357	0.01301814276691191	-0.03572942235912012	-1.9060456848990817	-0.1324423777232075	1.0181788863777004	-0.4118031294794662	-1.0429320416820411	-1.3901553315523008	0.3328664128513452	2.3834377833185996	-0.6351322361421562	-1.401315420929613	-0.03230344452328373	-0.7798743518262677	-1.0400035794780913	-0.25722266917095055	0.0957845406254489	-0.975573751213917	0.01916077342654099	-0.11623634855079831	-1.2764877318988297	-0.5452628202701841	0.4746149548131397	-0.4236870419032627	-0.5990304953519554	1.0438100134037946	0.10098260085886883	-0.1779503780817083
1.1390606403507433	0.214537392308822	-0.15467772395790064	0.36674451839792066	-0.35552248301054934	-0.8828920392425269	-0.193474362167228	-0.27760973807853995	-1.022279874167967	-0.23699403572307315	2.444696893121802	-0.9807839904613889	0.9198582535007617	-0.8001422430172408	-0.2007980414198402	-0.9192069818922931	0.45280763870610513	-1.294593752167894	-0.6433211919665288	1.4640283255738975	1.6680387967396602	0.9207821201685726	-0.011794079081580113	-0.13659677975649204	-1.9388098001890437	-0.171149381400661	1.0375487101936502	-0.4457245770199105	-1.1174237244192669	-1.4415299868974603	0.28519898497660184	2.397727736664879	-0.5936831977895498	-1.3267611936835766	0.06551039714258532	-0.8174967472631632	-1.0251009792787846	-0.2385447327191122	0.1386536231365803	-0.9917386075281642	0.1248873209964573	-0.2021251445873296	-1.2739269166471225	-0.5469932864832641	0.4791486873201113	-0.44000963266203297	-0.5813374664755457	1.151149109430644	0.058779385196835475	-0.18970283297312945
1.0848120369774796	0.22504945935996096	-0.11702152254086651	0.33335642360581874	-0.3706514236623648	-0.8096658085561221	-0.12290629836604716	-0.2923002402986614	-1.103625942270914	-0.12736925004136185	2.310986161453466	-0.9365850744073224	0.8802676703055614	-0.8532732578652766	-0.0977955139184265	-0.9219272193502507	0.39305166794280716	-1.2718131609264738	-0.621709693881235	1.472819815536044	1.6362561070417112	0.879924222845015	-0.03580830190495501	-0.21092415918006885	-1.9187222978562128	-0.16181198602615093	1.116962225443949	-0.5127069950440949	-1.1734408008149626	-1.4726598215358297	0.258011338558891	2.418070258900861	-0.528050379222389	-1.2706519292051408	0.19667872383383714	-0.8180047782052051	-0.9993825385245684	-0.17684307268411	0.18839222995503777	-1.0567524755369238	0.2482548209660745	-0.27034480549873235	-1.2478735111285613	-0.5672120507260265	0.476127244761988	-0.46473382723782136	-0.6065723876808244	1.1761074672333947	0.0009130541651558299	-0.18702218632989145
1.0700887195000157	0.2369035790183421	-0.08710289171852932	0.3358594839985288	-0.3790686101930129	-0.7547085394152231	-0.10248167927026446	-0.29904028277656913	-1.1852084757756471	-0.04075887478803557	2.1833585899694934	-0.8878017307055378	0.8151020552234043	-0.8687874318766591	0.004984092498331999	-0.9158158741504252	0.3765745237760557	-1.3295955212966757	-0.6245996610094509	1.463285518631229	1.5202647688550575	0.7753333007605254	-0.006392528353755175	-0.33104751261526816	-1.9573656335787741	-0.12523953659950263	1.1404525464637725	-0.5489065908576145	-1.2470144389214664	-1.557970504306837	0.23366157129533568	2.428346158635802	-0.4801543917510041	-1.2466115442474324	0.3593360046947308	-0.812804775630898	-0.9489755709043912	-0.07485010885140946	0.24714077824357647	-1.0687691932368646	0.3898649264897961	-0.346816788845053	-1.2391328772528996	-0.636386833189392	0.47341842886483876	-0.4686492590417357	-0.5925061022432374	1.2564044093717865	-0.029762151919114216	-0.222610769184974
1.0592160165057694	0.26999956651723567	-0.0775701017499154	0.300599061636889	-0.39250924213997	-0.7066862792513011	-0.06341908468940327	-0.2692611888854528	-1.2217296548726941	0.07173396645461545	2.014661803103438	-0.825297668861879	0.7638494378207793	-0.9187816144855407	0.10958060261484977	-0.8980560999192262	0.3338215139195936	-1.37635256720622	-0.6079777140418594	1.4817809291615043	1.4586088468637868	0.7247995815071281	-0.026206643383318358	-0.43615507650484425	-1.95751158578992	-0.07404401266109566	1.1861454595388148	-0.5927627083869744	-1.3098819485897415	-1.563787609224101	0.22549858977819398	2.3965311747025333	-0.4381406392810606	-1.2015153230283873	0.5430741204226665	-0.799143708339306	-0.8739581550539686	0.05795192445544001	0.25634149230650094	-1.0650355851298023	0.49840648303590884	-0.4453806033505955	-1.1943666358088783	-0.629211990776035	0.42744728738163473	-0.510534765697136	-0.6425048168636243	1.3431632771618938	-0.12955490369225858	-0.26097430156194834
1.0263861603087974	0.2681705825273245	-0.09935477471476446	0.25303363766982734	-0.4152830311967173	-0.680752432102835	-0.03730187805153039	-0.2952122395947281	-1.2502652216373662	0.11918705306819062	1.8658950979528306	-0.7460711481344603	0.7339033609282397	-0.9468871423547298	0.15278245052811965	-0.862155328182301	0.30649813817256566	-1.4739588490381323	-0.6148974813336038	1.4840113597485545	1.3704024986803947	0.6626864093389498	-0.03301423253172098	-0.6002908048743564	-2.0079969531895157	0.04231139778124804	1.2807737759910531	-0.6389157824310858	-1.3487408729100354	-1.5847426042127242	0.22756537995317844	2.3991064473308064	-0.38164038067900974	-1.185867150973568	0.7020916579934913	-0.7882622707272897	-0.7473709962314874	0.21418177499357743	0.20940801253707425	-1.0962364646821767	0.6045835533397504	-0.5240436931843175	-1.1693331608403463	-0.6756531478466206	0.38804986887041854	-0.4937635299212114	-0.6278485528866207	1.4205962303106354	-0.24309749052953103	-0.2630230361963777
0.9886452320353758	0.2835011488358211	-0.12267070315247268	0.23221430414846944	-0.4288174744737378	-0.6614606984568421	0.02559422353245109	-0.31069641700935835	-1.3127867211470425	0.17388546702361002	1.7347345772212985	-0.667217208319993	0.6895848224520437	-0.9927937405525198	0.2220947932514871	-0.8201158911428976	0.2908234931843004	-1.5073125119722444	-0.6245840016980482	1.4483686850547304	1.3414530850402024	0.6219547641104373	-0.014962320649904043	-0.7279609097901598	-2.056837870391943	0.15966558434574094	1.3140964121323755	-0.6371744527225296	-1.3943374052755284	-1.6066081677689592	0.24632667819678716	2.3657441682931903	-0.2916198980990867	-1.136460193874594	0.8579394014041432	-0.7877037913374256	-0.6093239218303681	0.37546815672439254	0.2213317273310352	-1.0791910435630367	0.6873826981945759	-0.6016731927780139	-1.191891289597677	-0.7055234422111347	0.39119726638492597	-0.5190653123124427	-0.6292736503237867	1.4482455279419555	-0.3329548931293876	-0.302829218790494
0.9832116780116109	0.26953742871670233	-0.09574916613515709	0.1740328180726516	-0.46160161887263806	-0.6567098078838307	0.04640133668690696	-0.3005380004464595	-1.30910760000735	0.1942446233738261	1.6278876876168045	-0.5852722562875521	0.6283550549759627	-1.0440034437197636	0.2539073353296376	-0.7641472458443448	0.26186998073615875	-1.5114077371714296	-0.6001225089373313	1.424364123032997	1.2861867878017355	0.6007451082771651	-0.0016015457296495784	-0.8157067209830196	-2.0906423927506737	0.2889068523626217	1.2889108862292702	-0.626776629782328	-1.4370828165941052	-1.6110687427344312	0.2379000495470125	2.362889859353049	-0.17179120981772347	-1.1268614434835735	0.9792321632882166	-0.7900350593287101	-0.45853738257607446	0.5174205499637364	0.20637874907851375	-1.0909502423109498	0.7433697164730491	-0.6637976553033219	-1.1635701055377115	-0.7073281317913837	0.3287284063025033	-0.561216214842247	-0.6487908586424173	1.4506560367839785	-0.38052971596206947	-0.3468798765249296
0.9660846853481886	0.29817128411789223	-0.07755224666664154	0.15103726293030345	-0.5049696151003895	-0.6816090726304183	0.049944379884490846	-0.31286124747286553	-1.3026668529423617	0.2028075580823722	1.527163834255657	-0.5506189156679454	0.5766102288415442	-1.0075269948315317	0.27203191725672393	-0.7201979179444395	0.2225999244162172	-1.534717209636462	-0.5739232446979774	1.396554524408408	1.2496162814397735	0.5665354412893467	-0.02330629163560332	-0.8728574038389325	-2.1126712253465256	0.4244167180503299	1.293164974671209	-0.6728811158687751	-1.4782971276920036	-1.5877970552448872	0.25475050208983313	2.330085652939167	-0.11524089293540118	-1.1211266252147394	1.1145414396501454	-0.7598332847862599	-0.28775355480365283	0.68397371350604	0.17193103609182875	-1.0838455527768627	0.7728014971068086	-0.7420907254103216	-1.1143619159600076	-0.7121188438826196	0.2922462129499285	-0.6026122444580156	-0.6593074398678505	1.446343509596713	-0.45616081792525875	-0.3964311678616702
[truncated: 199 more rows]
[truncated: 28 more columns]
