# Supplementary material for: Obesity dysregulates feeding-evoked response dynamics in hypothalamic satiety neurons
Source: Sci Rep. 2025 Oct 14;15:35837. doi: 10.1038/s41598-025-19800-2 (PMC12521569; doi:10.1038/s41598-025-19800-2)
Supplement: Supplementary file 5 — Supplementary Material 5. [file 41598_2025_19800_MOESM5_ESM.zip › Fig 3_2/Fig 3c/HFD to_NCD_1st_MPK181_matrix_10.csv]

-0.2421846266623467	0.0752703328875449	-0.02819331352723663	0.029136727050648042	-0.047981106655619714	0.24747157981698248	0.36237672556630157	0.12960850543927732	-0.1662245753651492	-0.08278044053023419	-0.07572463449200166	-0.6070878933158085	0.106352672607293	1.3009062629430264	0.039296342157187227	0.24037261778272406	-0.06512288704208098	0.17870095334819286	0.14658095063586188	-0.8272064742491583	0.11560621705321177	-0.02691089011981913	-0.2538786000320503	-0.01898269121794105	-0.00043468290821546685	0.06400356400927557	-1.1022611098099853	-0.21924530442127863	-0.8194571425191052	1.0343399659253631	-0.12984029784320086	-0.07979909803154188	0.36285889756354484	0.0016751859301540328	-0.05621306016421006	0.3916628986893852	-0.17351683852433802	0.007958326342048804	0.3135676207665367	0.19908967994352333	0.2583829988932478	-0.4440353308908388	-0.07359371593411886	0.17669993351106275	0.2035842613966799	0.47408431346428725	-0.21886937477281082	-0.3078269640402711	0.5246901721627276	-0.4302758555692101
-0.2549184591811716	0.21014061821581176	-0.20033264701852982	-0.045005876995757525	-0.1716101052641745	0.38496542384219545	0.4050294007747891	-0.020462913297365826	0.03495327567844525	0.0014992816984789673	-0.03709450075734109	-0.6218110379744335	0.1424022572536059	1.1276529217747786	0.1164030428298201	0.3520648336292945	-0.04273782727868744	0.14618645463387533	0.15042920200630217	-0.9984464738704807	0.03178581217195173	0.1362088020052698	-0.13275724962842964	0.06356504657217985	0.014012524030401968	0.15081186330728621	-1.0708724711409707	-0.15309833567506975	-0.5819681202542214	1.0833346258503465	-0.07135167916433463	-0.25018651650713564	0.23081561867500971	0.1807499459481598	-0.1536018156760438	0.3929404640115458	-0.18923369420949668	0.154245029170175	0.2974925221625082	0.37042771832943794	0.4173498787051376	-0.4851221033616943	0.11494562121193502	0.4388306418218026	0.33037260981125904	0.27116096742366347	-0.32362203833247605	-0.20925226180601778	0.39240781795652047	-0.3205492779055762
-0.1968897707746217	0.24071722174543816	-0.2257891670206332	-0.10810863680942077	-0.21712390772302106	0.3946682383810654	0.4241521581280801	0.007074692347090597	0.05790710864298316	0.027237402092719645	0.057140489919335825	-0.5478425198150472	0.20018159514435988	1.1364612412361514	0.05771750777807305	0.43629339698018627	-0.03269056508374356	0.22746142483885234	0.1438541078532267	-1.0377286950140505	-0.10228920291008242	0.12206874169866733	-0.10941339705073332	0.006487454146301678	0.039619197976256064	0.1556561672969823	-1.110472866639337	-0.19735889896940287	-0.4872873713911809	1.0174771107416665	-0.025183695191790405	-0.33273023708471067	0.1662090546391437	0.19503864729470402	-0.026199201241462227	0.5292457367207954	-0.219660174118277	0.13295812380488872	0.1513529290067378	0.3453076039094147	0.4503066691661493	-0.5034822662656699	-0.04138535601805754	0.3620223442695056	0.41145053196585374	0.27101099499774917	-0.3847883648272778	-0.36470864749689635	0.2993976496215223	-0.31210728843295665
-0.20383076323595545	0.16051678044588286	-0.311341201363295	-0.02445688726309834	-0.23139709897974253	0.4366099642640425	0.4540964405307607	-0.05590968987577707	0.053085567724092085	0.01986081024600165	0.17691700151695405	-0.5710212633488878	0.171981788874837	1.1081281979425328	0.04283166138778254	0.5993873915381892	-0.056303206612587475	0.1631302161042484	0.07504923456309466	-1.0607248949440384	-0.20976938087151276	0.00589482467749447	-0.10751249958041993	0.02399292418516994	0.06500629333221952	0.12219689471316149	-1.0575563540422281	-0.23728901374718772	-0.49814170429830096	0.883114053307073	0.08344729402803433	-0.42303648671806515	0.16306303284209164	0.28694752402231694	0.0644506747312522	0.4702681464267334	-0.11314052853582388	0.10479212030793338	0.20872230129052377	0.373160014073755	0.3464221626241289	-0.49286048623214695	-0.11328293460777195	0.47628774264085966	0.31545808009984705	0.27606150083273195	-0.32984761211497443	-0.384048513649609	0.33089127509110094	-0.2281254496195505
-0.17297312868730652	0.10562453869347636	-0.2787881166978788	-0.0340364423446788	-0.2688056349746391	0.43494124521380206	0.5096744950509573	-0.04516553319372689	0.028832788686503453	0.02329844765958261	0.2630931679284382	-0.5861294135283488	0.20553567555540556	1.02803436429226	0.022850238221875437	0.6699704740312441	-0.06334091660273697	0.11003849990738075	0.017492808013259177	-1.1139242081376532	-0.1922091703913002	0.0030672607131903206	-0.09849594606481525	0.022815364367061875	0.009665190070750868	0.07035481569859067	-1.0289707262526209	-0.2041142630597918	-0.4833431658639455	0.8436964533176479	0.08453961830824666	-0.3824814130844586	0.17216638715859647	0.26708652866426036	0.014558250445766752	0.4397863379733179	-0.17381005143115527	0.18688816733802405	0.19675994173526506	0.4038408196198401	0.3083420504050876	-0.5010822173808395	-0.18962080957668748	0.5121728821793093	0.31194109407159426	0.3735709906694836	-0.4061321700022685	-0.45845957258751513	0.37640791201376045	-0.20447208336937747
-0.13034843631675294	0.06966374648149809	-0.2930915290637289	-0.011619444687672087	-0.25434300134202836	0.4338464779377727	0.5714712477067837	-0.04260316841557898	0.017338585154398112	-0.014192901787272533	0.32800818661045966	-0.587675114159201	0.2235713016699178	1.0116908067948647	0.025868427853638843	0.6154528118912036	-0.0855537077246052	0.11419757094427595	0.03921784860039242	-1.0799106576697137	-0.21450720657810166	0.004092731971706034	-0.08243791726153156	-0.00269185956487146	-0.022333375263023435	0.09443841055143971	-1.0316941611539105	-0.19312232420885858	-0.6420097900403323	0.7742008868434477	0.10746778951066079	-0.3687480282369253	0.18086525383023286	0.2671814617691908	-0.0166214158285426	0.39003344960392794	-0.22653620389350415	0.1927244457084161	0.12663858916494172	0.4013847173639203	0.34652182762573175	-0.45702261795236404	-0.18610764240503488	0.5257920934442375	0.2919935678215087	0.383929987692881	-0.4294913932385466	-0.4248425468216444	0.30967800578278365	-0.1563603504260562
-0.1321794772198349	0.032290712966786754	-0.2802719221680318	-0.0009845213792383314	-0.24788818861094858	0.4247781667200856	0.597849822306635	-0.057789643191825855	0.024074768971696046	-0.03378004863514341	0.3807267793396046	-0.5802999927119826	0.25681612349017746	0.9497769148208917	0.05830564152199335	0.60902851108054	-0.11235120913610076	0.10848391917435382	0.06935491283142907	-1.0546656990226946	-0.21984215794313602	-0.003827906210960828	-0.12218928716235666	-0.011363916369438504	-0.0024731624142783825	0.15182580480001065	-1.0361097418408385	-0.09802897303244183	-0.7319341737602778	0.797744552128013	0.12549036402916228	-0.34232493237544703	0.14326532389474236	0.20535084137312606	-0.051580498767021324	0.3530492459565567	-0.2279458994726972	0.22705290754083624	0.16218743915883319	0.3886296230384741	0.3568837973013316	-0.45528862292055766	-0.1942082930581908	0.5249759525019785	0.2876940543460712	0.417991699310096	-0.4152989906596118	-0.42227834508244644	0.33401434826067905	-0.11869333631539282
-0.12682335485201252	0.020519782014335956	-0.23723327341396436	0.011627972734497392	-0.24299570664063663	0.4071000367493351	0.6331602990551958	-0.054854924755302695	-0.01746194331876851	-0.06964791604356148	0.42144475338518655	-0.5690187598173093	0.20629655655429113	0.8792915555309553	0.060154933703227415	0.6440101629077682	-0.1425344867804871	0.09716144298134304	0.04370289788085813	-1.0377699417397144	-0.18740254705309714	-0.013170982305091627	-0.13324588329094808	0.007018822531612031	0.01776264133334965	0.22543257597877794	-1.0191363607667974	-0.051732036057179666	-0.8295055196969474	0.7894436334488142	0.12752778918831964	-0.33377183945427286	0.12316532178953785	0.19695464708200291	-0.061934033735395105	0.32167934531246917	-0.22098312332016218	0.2040642733054573	0.11388757273836886	0.4231798295646708	0.36005933437066856	-0.46132566157518157	-0.19622711496558845	0.5795105368334574	0.2939857363376932	0.41307944381738576	-0.4000418559650128	-0.41534669027205123	0.2807227333009902	-0.10225359578816243
-0.11467915508803854	-0.01539813163035575	-0.23405380139124599	-0.003273057885886505	-0.27135406890079505	0.38525619951944506	0.6062970123174071	-0.056319805433125016	-0.010268761262671877	-0.13039199405756072	0.4370461607263833	-0.54059540445034	0.17332573546749527	0.8199527195938727	0.1059948162143542	0.6188910485417536	-0.12203942576763155	0.10448358259735335	0.005886527400806061	-0.9964804577503066	-0.10816711633507496	-0.02798920299198895	-0.10256067205187391	0.01909338242939322	0.02693770106087969	0.21601332220972033	-1.0248101834778176	-0.02083031776971877	-0.8951337145599955	0.7613890703091301	0.1309459079832448	-0.30020485836384053	0.0996045626306101	0.21141342922120918	-0.04099564442319867	0.3038525954994824	-0.23415367672893264	0.2036297183700563	0.13105280709939987	0.42184812886675227	0.380156310211044	-0.40818362117369494	-0.20603090592182222	0.6174838239263325	0.29162097778392543	0.3999677948848547	-0.3929407583924205	-0.38178187801311136	0.2750610097247323	-0.13506035359907098
-0.10150068882670049	-0.07181903772605751	-0.2386897340837824	-0.01466191686936659	-0.2715808971503875	0.32798054241252567	0.5704598787027501	-0.06802207378391183	-0.016946791478015748	-0.16018113193261518	0.4637221192830715	-0.5237689580145856	0.1655157838423585	0.7369895037147178	0.13366874541501989	0.6145639115400823	-0.12368210004493548	0.08598992965495171	0.017181660494209987	-0.9803972535001242	-0.06178193124408944	-0.012229813320645358	-0.12134644344199433	-0.007470897376961249	0.03648529018122103	0.25059144362790475	-1.0065684242760071	0.003604554156926021	-0.987173311120619	0.726094300980744	0.11850779904437905	-0.28305076779831584	0.11091133093109315	0.1973258748797428	-0.03737023655832214	0.273174458978865	-0.21556818383322743	0.2143359519997911	0.10649813055193649	0.41802341436077023	0.36035864726016753	-0.35490827655075163	-0.1948649895124725	0.590008944673577	0.30284439078103664	0.4056297520500385	-0.4006204110037011	-0.3522782927764283	0.24172565546172003	-0.13660307979056302
-0.1013063739894993	-0.0772471503843977	-0.22959684341734912	-0.016127215374347546	-0.30917202342034555	0.2319984862263273	0.5573984950672802	-0.08888313353423172	-0.01451948055699416	-0.21529225452583517	0.4924169341093382	-0.4902219358216655	0.1488169854104915	0.619180229315936	0.17823454398375727	0.6814025262478657	-0.1113226842504614	0.07139791155694121	-0.023253392685329697	-0.9740054181460825	-0.04028690624935771	-0.01393104706276517	-0.10789412945457422	0.019934368065368475	0.04829231166038684	0.27503044570800533	-0.955329058624554	0.03636884184619381	-1.0520808786164284	0.6702650741649665	0.12871859527428972	-0.2913214366165696	0.051216944126409605	0.22482867351161362	-0.04862219311841881	0.22201159955215263	-0.1677777572043832	0.25168600524536167	0.06560193610624611	0.43112309817640365	0.394518307959014	-0.3092496137662752	-0.19187308102607348	0.6277233358817507	0.32078283814390474	0.3777609825883025	-0.44229586884720157	-0.36616540755646515	0.18427546435574074	-0.10036694774651825
-0.06995351812825776	-0.15061959018528165	-0.2092264118265466	0.0048204805812104585	-0.2929829708384907	0.1294675222289144	0.5186686908753814	-0.11107767976916008	-0.04214891788918308	-0.2705222626579774	0.5287244348549691	-0.46182844921183863	0.12807682589836877	0.5818248074885186	0.154771310420877	0.6769611422826769	-0.1213019946881477	0.1201184306387173	-0.05505304908389484	-0.906673076123614	0.0004525911099205693	-0.03412764605122037	-0.14022005734312515	0.0023209638013388123	0.06947338256239095	0.26244636710398506	-0.9001039349512491	0.09547885391765422	-1.2071943335777844	0.549034476065671	0.11403485894682412	-0.23095498605389447	0.04272299247193266	0.19258057254597277	-0.03559043451488889	0.18236696961973545	-0.12820350788195975	0.26360870088869187	0.030469522859623132	0.4359541114270507	0.3835527288176832	-0.2573454192533674	-0.25718748487712995	0.6173418236750854	0.3153549105988761	0.3985035622786882	-0.45528428930242687	-0.3921194166104088	0.1736621331771838	-0.07865663956827036
-0.04890806637334864	-0.18560954096252455	-0.15755380720592815	0.041983844215994034	-0.2747552434746775	0.062456542555147945	0.5349968597232324	-0.14269800567281155	-0.0560824490467259	-0.3302143161510379	0.5252848011310203	-0.42663977101724837	0.12220689123074271	0.5470250280877211	0.16211127612786247	0.6617242664795782	-0.13972293874426883	0.11608229539247891	-0.11661615040250788	-0.8966519023659215	0.060257944934541695	-0.02091504754037845	-0.16668606261375069	-0.009224511840586263	0.08284220457252037	0.2778926539916642	-0.8216359691218201	0.12525727558126726	-1.3892546634039156	0.43467172325030523	0.11000173836350853	-0.17390063686769636	0.03451548728916263	0.17315320221613392	-0.07106754998090617	0.11204660154147264	-0.062389361466751204	0.290852277175209	0.03297145421307608	0.4781564997657225	0.3508238263597902	-0.19743437587641396	-0.2530176057148882	0.6598079373863517	0.29745422741164906	0.4048134677066959	-0.45339125782931855	-0.3479875067691148	0.1675557818440458	-0.02423095665471203
-0.02133375514446085	-0.20741380101302093	-0.10624337487173204	0.03948833584061686	-0.2672264078537833	-0.02318040095161205	0.5282264548628371	-0.13424461864673182	-0.06416506504354472	-0.37863265648542643	0.48079462742007884	-0.30320059273570327	0.11932350471736344	0.5259388643788806	0.17579569769552064	0.573745862481305	-0.14602227515820132	0.14688095416562036	-0.11390197268126423	-0.8649328035462119	0.1371040043479287	0.023113380801579923	-0.19422584973637316	-0.06789911713320107	0.06664269723085244	0.28939641533242694	-0.7959900534546386	0.16883511590901762	-1.5111535453424363	0.36578898395468484	0.07649643188376758	-0.13199436351966526	-0.0033351344602265244	0.12819333431931795	-0.09218977109457802	0.09904983638658568	-0.07452781447801576	0.3370524125388998	-0.04677836261739306	0.4750139184029038	0.39025185525415174	-0.16441643187268692	-0.22057597356495767	0.6289631895679778	0.32928330355669394	0.4034351965269023	-0.49274432429404663	-0.3186336009670099	0.11287015747122368	-0.04448061927884575
-0.0167235765336754	-0.2788901325309053	-0.08875670473594877	0.09694496925663022	-0.22120632485918565	-0.10351732797726285	0.5156812251837056	-0.15430105522457246	-0.07263945570547703	-0.45268675262799984	0.4221726752605052	-0.22993296923744397	0.10230121226903868	0.5144542300514943	0.2044914806886903	0.5273333361288752	-0.13391775511381662	0.22668214226727898	-0.08350210842639597	-0.8002235532108776	0.1755280205903297	0.07588221871239487	-0.22597167352683312	-0.0973360274419635	0.09516360190987858	0.3110600654297582	-0.7823217445744183	0.1625548834042251	-1.6564014230290283	0.24448161184916245	0.06413919127229596	-0.15126377015893316	-0.03065960517900864	0.0858685770721717	-0.11585120365018968	0.055419755206071994	-0.026921165972609407	0.33255848935146437	-0.07918812854470395	0.47104885091484594	0.40899969178577844	-0.12565819230588965	-0.15494330066687567	0.6140304073704728	0.34430880612822123	0.37022810529586014	-0.4838050563408549	-0.30274075896813907	0.06468026478896609	-0.024239736140093615
-0.005530294050197479	-0.28847532159165523	-0.03535322092770775	0.10205886818332681	-0.16736193964696924	-0.18756946444793626	0.5059954223330283	-0.1619683991299386	-0.07868914949546879	-0.47984915879417545	0.35822988503227715	-0.155832179583643	0.05587965511926736	0.49082625897277915	0.20154398512383306	0.5266136036646463	-0.11461045612473167	0.2252627098373113	-0.10587144271260458	-0.8004405036521431	0.23567005739641803	0.1084292874559722	-0.23831910512186272	-0.11766952720272394	0.11150702854267384	0.32426775038419203	-0.717926926631756	0.17624574489235686	-1.6615440996600914	0.1526174091298141	0.04759226089333409	-0.16817825041665938	-0.07839908338556063	0.03953696466342417	-0.07399326898145113	0.05721128768643265	0.021225185794277547	0.3638583766789305	-0.08421526292988712	0.5094456902810942	0.37877016178843215	-0.10990475303322222	-0.1327088390720858	0.5829991865176549	0.3653827007226938	0.3487642647746157	-0.4644095186364419	-0.32910319763854967	0.052630094496615674	0.012343259044970512
0.022837995941711275	-0.3036448422757172	-0.007180645849665039	0.11314369777078861	-0.11708348255387868	-0.22979776539996433	0.4785136370817938	-0.13041586901653895	-0.061554731079994096	-0.5344924145343556	0.27887212627216934	-0.10891864431147003	-0.008114065228434211	0.49012681999286195	0.16216889429180864	0.5144094500073831	-0.08923149437229712	0.2532128545200792	-0.0861863029914368	-0.761779390841836	0.320190758259257	0.1867392170735829	-0.2148891487786035	-0.12785136915317305	0.07775041916380049	0.2804910802367696	-0.60707973736236	0.12512714308700734	-1.645106688613648	0.009701003118641227	0.0053332002680465534	-0.13467864888161046	-0.0676677569319103	0.03992925345518976	-0.061357073308266896	0.027440121044374866	0.018458401729573033	0.3440330071267987	-0.17914151617716237	0.5516916215131247	0.35709331940967515	-0.08051834325796844	-0.09873732953783357	0.6056833391687297	0.38336117996747465	0.29832444033244876	-0.4085041170003243	-0.3079856984729551	-0.007955905133379992	0.013716559739826457
0.03725601932444518	-0.3113183940782659	-0.0048388167014782515	0.0984707086458245	-0.11536237074373308	-0.2651163042109553	0.43970684395347676	-0.1329685954422231	-0.010843208670136203	-0.5316876629807928	0.20897404973362238	-0.03742764259885649	0.0019105881280336752	0.4798327691598631	0.1930561766165396	0.4906175883721556	-0.06199191630081331	0.2904612580293591	-0.08124668125487158	-0.7270565967574708	0.3771827817374373	0.2408135101318969	-0.22979432480905282	-0.1781506743021862	0.055913424784894764	0.22612388294589922	-0.4951494675938359	0.09954099037870817	-1.609331810280883	-0.13788046190979655	0.01242243535056189	-0.11943302460049059	-0.07944957699444012	0.051274181580786136	-0.018500917605490497	-0.014066626072632562	-0.022001537131454852	0.37805403986068764	-0.2003632359387127	0.5485362187247274	0.3745322290459998	-0.05286947329844717	-0.09839353045192585	0.5658917255535882	0.377572126693711	0.27610565664862546	-0.3934247663764116	-0.2921534902038874	0.014394710893428952	0.02300472262556407
0.04436155976186902	-0.31894985332797515	0.026187641321762	0.08662600997503808	-0.08276428454213852	-0.2996978137973647	0.46211896846833317	-0.11216301756563767	0.012365665709360023	-0.4808314342290901	0.16338691572682323	0.023125294998028616	0.022695538056614846	0.4920906294364757	0.14198725338770937	0.49477088130144437	-0.06161352068504187	0.3211224535593503	-0.05509723913504492	-0.7214020287855092	0.3812100611158239	0.3087178100699628	-0.27914234430911933	-0.23636213381221155	0.03285682164799024	0.2188872911440205	-0.372223371014765	0.06860545733015234	-1.6083732600611433	-0.2750306475409564	0.06794801680409587	-0.08241001508757079	-0.09984972507149019	0.00786874334614999	-0.06862253615972147	-0.030332924635863852	-0.010047745514490239	0.40052671469568646	-0.28389500463741935	0.5715670790715851	0.3572507945951957	-0.07767415126529811	-0.05939407143900274	0.5062199645459292	0.3882437074525078	0.22677292373742702	-0.3676212452219404	-0.37666756565811327	-0.0142188006022781	0.07186329345181035
0.06387217487919945	-0.2923537135263025	0.07272583924666118	0.1333080912978433	-0.04631334736083013	-0.3036128156265684	0.5011449931531511	-0.10016843437990011	0.04812894647901037	-0.44156164639297907	0.08737987217951175	0.08828285077933848	0.0051551923568649086	0.5257324145876654	0.12672023378269487	0.4727972736240352	-0.07191935832812053	0.3705395322069882	-0.0729521673544683	-0.6955181045786213	0.3734155627964083	0.34510739737269636	-0.2645916767591326	-0.2620223355626496	0.02417137671376094	0.19581218315905682	-0.2792511854505663	0.05316718281088566	-1.5566654087870369	-0.4123204556352609	0.13060639407651906	-0.041587905734672005	-0.14622011934622758	0.007234448093470662	-0.10876117389651196	-0.003491219288004066	-0.06292529225361407	0.38713883735685184	-0.28916797762546675	0.5681111220861929	0.43315481212300533	-0.09772605006298954	-0.032190550742772536	0.4602932501027196	0.39925970306035163	0.1974317774474394	-0.3354432973379301	-0.3963068002721416	0.008155159894924532	0.09379391528515589
0.08401243282059076	-0.3448216041212534	0.054772210897621985	0.14350516860725143	-0.020183646784190618	-0.25202111627559665	0.5328228410576793	-0.08963347889918635	0.04559612303141388	-0.3748663691445325	0.053980958021947203	0.1259979582541463	0.022123327361477436	0.5418932212336423	0.12470087140668315	0.3732304117576881	-0.06116858386293165	0.4066579794336412	-0.04257799114802778	-0.6324790765448971	0.33049057603997756	0.4166588851818117	-0.2551187650859596	-0.33089211763754	0.03251902940246783	0.21877867776973892	-0.21864224761665904	0.02630904070873379	-1.5257384886595644	-0.49738470253781875	0.16699093177458074	0.021476205139555855	-0.11371536183884386	-0.034102861744356575	-0.08964482186453816	0.016673458230353055	-0.11709953840269724	0.39878974651304844	-0.3277163221693612	0.5671813106381431	0.42814177054169533	-0.0897518887212635	-0.021121223433669803	0.4325812852616681	0.3825421334534232	0.2178731420277451	-0.27849685279188524	-0.3721118092359189	0.039958799029868625	0.13339554733684994
0.07525996991017611	-0.3407719828584506	0.07161760064407593	0.1739863066790058	-0.025160530757526188	-0.24329023631908858	0.5639602995006836	-0.08426721158133427	0.07626897888912092	-0.30472626909278866	0.011934884900130218	0.1926287056556774	0.04985269840406338	0.4950898391546463	0.13892489246121964	0.3342479370477375	-0.09477986574326118	0.3787468681854327	-0.034323124396322686	-0.6156522530724888	0.34584193788242124	0.4343219040320972	-0.23185435705008178	-0.3525874602201802	0.030084326576050403	0.2586681414688129	-0.1343858373935582	-0.013448427193738215	-1.425846110386997	-0.4766679853837676	0.2552219210758081	0.08365094811568635	-0.09095539937133296	-0.032615183231865956	-0.08149185462829153	0.022631538068656757	-0.16750681593108385	0.3977444991153263	-0.33020573130907305	0.5300779366471068	0.44065610020066737	-0.08414148159229623	-0.009427976231843386	0.3380597160415607	0.3319814694703764	0.22720759791614203	-0.2453520164949608	-0.4044448522956853	0.01899969501732479	0.1114145352981893
0.06781946653915376	-0.3762223308598638	0.05031217098470077	0.21111994282924978	-0.01482049793335762	-0.26349563845664825	0.5209709455690167	-0.06557226195426596	0.10868374199860409	-0.24632734079197763	-0.02454131112368523	0.21643083288540313	0.022620442958325257	0.4288690317946099	0.14459429018190972	0.26776896351501234	-0.11000637959888797	0.37814778882135636	0.03991236202115152	-0.5191562819613886	0.33920623884269185	0.40395548332407333	-0.17966762044896742	-0.2840534031357366	0.011860394039242505	0.2446819316708564	-0.06882370339166077	-0.029900139314384178	-1.299079821520112	-0.45053498280436755	0.3232778800588011	0.125104471343596	-0.09059587649860659	-0.0572652490487652	-0.10055155393415668	0.032940202404090915	-0.2080241673981622	0.3921202258939881	-0.368195746753144	0.47119134357638454	0.4970983855382666	-0.06931983806621596	0.017987044115575876	0.24810017641037613	0.27883029438235873	0.2207605045968887	-0.19007093386437765	-0.4470998179178888	0.055987979730496316	0.12575463080380694
0.059079897778520116	-0.38685665694516036	0.08183365805524478	0.23273077387614097	0.02373956868489562	-0.28489436319145545	0.5038429971634731	-0.04565794262147309	0.1456847591657608	-0.18275370711396016	-0.026764679891138586	0.19022022826454923	0.02694452799983671	0.3467611981893071	0.16965553661422628	0.26320224977662676	-0.09716921634138985	0.36116920205303205	0.07189423010727221	-0.4573761826870807	0.32267533640884816	0.3825386245616273	-0.13217741159146623	-0.23602698896261992	0.0295731151731059	0.27317384732384725	0.02283293694341737	-0.04445018035434166	-1.2411137061072284	-0.41326395505767816	0.368649518410901	0.184362587445763	-0.05866059410741616	-0.08713065263177656	-0.09124681955369043	0.06304493524689962	-0.21622835038156504	0.34663470371181737	-0.34786151564486406	0.4350581518727676	0.4981259763309061	-0.04499045479632371	-0.0006067034296019485	0.20319392884841742	0.2465386673970479	0.20931228161019969	-0.1319570267517141	-0.5015720029430191	0.08143691984210169	0.12468143973525117
0.05591085530826943	-0.332233389385095	0.10448422074568509	0.18791914502329746	0.004221275142760378	-0.28584215685006475	0.45704482814622593	-0.028370290609373617	0.18163189472083074	-0.07942494518544027	-0.04133443608068436	0.19127063148359866	0.022545264965989062	0.33989862573635177	0.16111606549417956	0.2266420911643597	-0.12694947259316108	0.2854501744951786	0.06324396564553589	-0.43412983487034074	0.3110246865636085	0.3340571021521757	-0.047890456259031475	-0.21853055454750342	0.04378812853893311	0.31361769032163556	0.1342462018846804	-0.029703082654906045	-1.1407830372688657	-0.367654207953073	0.43653753915409566	0.21997150335473997	-0.03335760543512682	-0.07682174260130356	-0.018382267761704024	0.08612666826295298	-0.24810394482907433	0.3094567533179029	-0.35141153282556414	0.4224840799010308	0.47397449129040536	-0.050691977554751154	-0.017563216922161236	0.1752476727591344	0.2008836347804454	0.19752396541569645	-0.06648924807742454	-0.5174587510996982	0.08085956675699993	0.07587527031442362
0.0126738054377788	-0.3776321931202534	0.1151103908938228	0.1873018764185666	-0.037198537634321065	-0.30334563857695596	0.4143901734024976	-0.0006897379747587945	0.21889363555913377	0.026665537610508383	-0.07352989492320851	0.17507979010561517	0.04621392607629876	0.29823050927562117	0.1872093443698798	0.18503111208454692	-0.15233754926429816	0.2560257652475705	0.10629572237928216	-0.30993895154576784	0.2934406259811101	0.28456424210776066	0.033827703450166134	-0.1766379780423244	0.04901949379593101	0.3395703295740334	0.17828442562887717	-0.016059549185426607	-1.0757605952296025	-0.31608703939307714	0.45458221220852896	0.307286847704269	0.00663732042318248	-0.0961534961021243	-0.02070374238222654	0.08139571063746882	-0.25524391024640186	0.2630307278379489	-0.3619011679445883	0.386974558970181	0.4439108318947852	-0.05710497410491794	-0.04426551688698037	0.1501891188019787	0.15025384472650713	0.223354953808271	-0.07193763961715062	-0.5294481113881251	0.11475971704870498	0.060910747686474934
-0.008590181955085607	-0.32783233501603803	0.08274274857389322	0.1892479871584825	-0.0963642257245016	-0.3292069442679845	0.4147885252953983	-0.03780548445381203	0.22741439786750456	0.09939580735023243	-0.08701133557492823	0.16487024770285832	0.06695311849121269	0.2567430171668479	0.26306649147334865	0.1393378077669435	-0.18155681255078276	0.19581816662800017	0.09246712730653277	-0.20562380163893595	0.22343381920440558	0.218265515863799	0.1194414068653455	-0.1489675798214134	0.06177419284691761	0.379283680591726	0.20427770405620532	-0.005182005936602954	-1.0664240299549501	-0.25967987330980696	0.5516355154045817	0.37434367457202106	0.0006199100963866562	-0.09828408210733594	-0.01214800236309833	0.09353422995682308	-0.23252494543738314	0.25224050751733146	-0.3347954850158683	0.33411315340749675	0.4517363786593201	-0.030132230778120835	-0.04310973205962347	0.12126489924376163	0.060878619145406265	0.22261713536597516	-0.11525586283169369	-0.5815901736617723	0.170524991787252	0.07772604277067166
-0.0309794546934964	-0.35536324717039103	0.12359866587340743	0.19164561845185976	-0.098077629837927	-0.3717231257357544	0.3790292148436098	-0.004839917135213323	0.2565066253804214	0.14670482149519692	-0.08224467829464013	0.167410348992345	0.09381479610208195	0.20713672176647407	0.239676745824502	0.06944120780870469	-0.24306204547184737	0.11599253380923083	0.1156125545284925	-0.13606225582011622	0.14059090277681402	0.19234498501157768	0.23060023369499652	-0.08743002144848022	0.03965646989596386	0.3664684829217103	0.17738795231128662	-0.03478798933325037	-1.0282463801275612	-0.182185929705372	0.5819130882020425	0.44545946835875955	4.400620994733373e-05	-0.12177730018518751	-0.056807844898634795	0.1230441618955455	-0.16643903226208784	0.23667111988979098	-0.3447750202413567	0.2774297141823602	0.4139026311514571	0.01693864036278927	-0.034134332862903315	0.07703455143409106	0.020018430608479233	0.22935761736543187	-0.11632553484767158	-0.6373674159305847	0.18843832333411842	0.06969732277670956
-0.05675783005842283	-0.35893317217064535	0.1624525081681585	0.23412312894993764	-0.0895591948947502	-0.3831996096292623	0.3346358104765217	-0.005806763586863534	0.2808028649643347	0.17751535616752873	-0.11291396985489852	0.15783074325680238	0.11282048058528486	0.1748000436349536	0.25068583334143474	0.010909359005141945	-0.29603114552902365	0.016311694833581292	0.13823852150429036	-0.0390506252804423	0.08749372227368782	0.1286190535838545	0.33894645753180097	-0.02850734288155682	0.04008914572841134	0.3626481839693038	0.19363379671390632	0.00011529011469726402	-0.9414342064729165	-0.11403436866224807	0.5631385329414481	0.50181395630869	-0.014148684071550826	-0.09277873072179929	-0.018061368592151482	0.11335926314711989	-0.10666627693804616	0.21927418882474664	-0.3157054092727899	0.20763464640179916	0.37730952238649995	0.005081023501165039	-0.04065705388329221	0.09659369081761313	-0.020240407505032927	0.2670533013519375	-0.10217375584226325	-0.636578111020761	0.20770154864000778	0.08326227053859567
-0.09905081326244063	-0.37964469366544706	0.15962346594783947	0.18616207279357985	-0.10934779318066365	-0.3845073129728522	0.2864817623436279	0.007448196181320162	0.2979753455187134	0.2313698439169503	-0.1386353967069014	0.17310464443856546	0.14694992826203554	0.14050052451379252	0.23440988596151816	-0.03029092695708981	-0.3369440982390503	-0.06171382044006683	0.17180488788810297	0.0780556377509372	0.07568921135696	0.10911903502268197	0.41823517255456844	0.022669908761382654	0.027852392561870037	0.37235732683171263	0.16803998364532535	-0.01908158007558477	-0.8680866842416212	-0.006737624980843769	0.5268057997226407	0.4717230180829411	-0.025528258421113448	-0.06562300452501985	0.020832178191310835	0.0839776670342708	-0.04679305987200037	0.2294620643451998	-0.3197201648232741	0.1935480708174894	0.323273110655767	0.03518123110401092	-0.03297650889506069	0.12910793627319772	-0.09050691938561879	0.28523372917140677	-0.08384763453680955	-0.678521823695206	0.22165071481417487	0.08608608731855563
-0.10937346556049916	-0.31055588351258245	0.19458832347858196	0.18677148265450033	-0.07859711207676716	-0.38889873068427366	0.18212263598740916	0.014765986564295949	0.3484635647660997	0.24225873046508561	-0.1390491271265018	0.20910906893807554	0.12837033299350625	0.12304867648917113	0.17070384995599203	-0.03896615627295445	-0.4183133377994695	-0.15422673547685017	0.1835712282615339	0.1369802898950218	0.08693860584936916	0.08032590274255631	0.47269716706412745	0.07955120618491467	-0.010687109000563872	0.36260096416215915	0.14963192678632914	-0.0347611570846594	-0.7892914240367219	0.06831518528174974	0.513714289429959	0.43556150272108507	-0.07338809297188553	-0.017979539150958568	0.011804996846596538	0.05225420946552504	-0.022229858521931718	0.18557721102013103	-0.305082817963459	0.16794294295936654	0.27669843888674645	0.007608987207461287	-0.031768334470342	0.0977085091744386	-0.13152362976011003	0.28110572585530014	-0.07920937853379836	-0.7232127419935134	0.22230797804004854	0.0655914899093006
-0.12387233526236055	-0.29403415942352995	0.24372717416166667	0.11130368007231115	-0.0472263904071261	-0.31666527412688467	0.09113728127849641	0.0744303121765211	0.3497311013231385	0.2503707904969597	-0.12569318596202528	0.19635202590512058	0.10968414979685417	0.12127025680594897	0.12255000400251652	-0.054272646724531845	-0.3929553119957115	-0.20698650665945806	0.23110210592570618	0.19293879496590885	0.01443044500366861	0.10095460589200214	0.5475472406233994	0.11475516220798973	-0.019544112138840608	0.3480046650744772	0.06474465757320666	-0.06578557293452499	-0.7480747744740384	0.05901123800909006	0.49246539013908536	0.39944575369197177	-0.10393378446794636	-0.012207719859326591	-0.02118651969169569	0.021121987916812978	0.0003964866695614633	0.12415287288312953	-0.2904994356750044	0.15701604286190002	0.22848095533502769	0.008012966724822773	0.024173184607376438	0.16841946782143244	-0.13867089434353919	0.24592389114526764	-0.03936362730740139	-0.7386258361094733	0.23649399835052193	0.114748590789163
-0.15885952328675437	-0.26734350992774647	0.27519673500475195	0.017870932026175616	0.0017021563764728243	-0.24215963971378693	0.06191091032390209	0.09463967764057254	0.33192308206608934	0.26495068109829006	-0.10297678479873802	0.20587378294820874	0.13443828772254054	0.13744428361726024	0.10548849789422823	-0.06491649511828972	-0.38882653746689877	-0.2901986517723788	0.27289024690777836	0.2368634567889029	0.015993695049405114	0.133167391786111	0.5777269748524734	0.09983839557133503	-0.02444214976940215	0.3555866494392112	0.03500024620566823	-0.08849339982748375	-0.7212757048551743	0.05663481694595542	0.38995007302432205	0.4147249580042177	-0.0934050863422929	0.04830668374895568	0.0268143108589809	-0.04063437008109374	0.01743717551537265	0.11129150548554922	-0.2866949768438317	0.12664909582324743	0.10203196775314367	0.00811784198893474	0.04408082377661826	0.21204982804317316	-0.14509614871484658	0.2152920641283916	0.023605495012852952	-0.7295045731175791	0.23199287152498554	0.124036937346143
-0.17573736362322961	-0.2652253809008984	0.22899758741508475	-0.024022602363676655	-0.011382593850048622	-0.19600862233300798	0.003174392968062284	0.1135097658725682	0.2959698866699664	0.2691633607752316	-0.14079567624023454	0.1861876924005012	0.13026657575416628	0.16178737340687083	0.05252735971966447	-0.10003611753051389	-0.39090533688198714	-0.33635896198466475	0.3111217280823611	0.30134995479916804	-0.0034705100977056287	0.16072818052686424	0.5766108048828167	0.12538460384768083	-0.041642474498618826	0.3127625841759877	-0.04805710531232527	-0.1368619308366344	-0.6710188915871032	0.06328286645860517	0.3310172115934497	0.39338519640386266	-0.1124060898833675	0.08874731432372507	0.02859758458147073	-0.09515196364499448	0.012408887848417647	0.12232419089804811	-0.2853017332705649	0.10759692364772414	0.022922197226340445	-0.006868749352541613	0.09768061023355681	0.21038002541735512	-0.14316793959834906	0.21395591635128666	0.06442591393008824	-0.7505212191949072	0.26572114006446956	0.18184865471223507
-0.20992478341135062	-0.23747376081382665	0.18244295742106054	-0.07329242513694074	0.043988370000858826	-0.12023385757405491	-0.06597384095118765	0.14126674239883558	0.264282066846047	0.25845141444883024	-0.13941992774771586	0.2178898414995735	0.12439829205963274	0.11909861406544642	-0.0045306164709064236	-0.17143276777661415	-0.3843247335486323	-0.34874826754280897	0.37505895022391195	0.4070273069971222	-0.004702226397133505	0.21042840303561042	0.5739479227769892	0.16495348921687616	-0.045859328087844334	0.25660337956828466	-0.1310245299236399	-0.1668366034099862	-0.6751641373837202	0.02166353282725305	0.2719537202891413	0.39633312079531474	-0.1164204093291834	0.1355472833230859	0.012288301706253415	-0.11803673681717228	0.048337977380465316	0.1151213290522733	-0.2805170484088849	0.06408457691821075	-0.03340464706299033	0.02325503420967657	0.13879856492343512	0.19354715419620114	-0.16373299208172556	0.19068838286873946	0.1010617970518222	-0.7363675597574253	0.28319047272677944	0.26724494576232705
-0.21085617083053904	-0.17933759174961797	0.14434930205732982	-0.1145165374404121	0.08748618074716133	-0.04469100312392817	-0.14375075858184597	0.15644102737868879	0.20734754711343545	0.24372014075054751	-0.10576108986547003	0.2210077265402799	0.09761444505058683	0.0881811821717471	-0.07772491465506468	-0.20723331381437707	-0.3672661900281534	-0.3612637789085916	0.41798533936954757	0.3983952242610064	0.015754058307386944	0.28010241386196827	0.5375834594091156	0.20886653657115026	-0.021447124730096447	0.20623598138511684	-0.16240554382212805	-0.22794122158057867	-0.6706334853898845	-0.03039238195350582	0.262046836518316	0.4013553761705485	-0.1430788920012481	0.20427607838060147	0.004886174350551456	-0.14529811814006033	0.05402863564548173	0.10908763639953659	-0.27478863529442776	-0.01617280160863131	-0.061639735903758264	0.05587686266284533	0.16035953919857318	0.16973445370115475	-0.17433674578304442	0.15947855556621934	0.1618223031281559	-0.7781408175093772	0.27234415079137686	0.26517965447867464
-0.20286989119426724	-0.1998243548962397	0.18909394482309883	-0.17748843726244862	0.12299415347149974	-0.025956649167301206	-0.21517586024673707	0.20469238369473275	0.15260175483428734	0.24930653629756577	-0.05722687034819722	0.2576172374165603	0.05652020504790413	0.10409341896486057	-0.17998441939039622	-0.28009697597255556	-0.35902596621549626	-0.344504290936175	0.459811346682555	0.3327255340821084	0.028516288464671607	0.3055351378854877	0.5189167920947835	0.24040038701996996	-0.00552736958583572	0.1441429434925486	-0.2010723708891513	-0.2719406333009163	-0.6380315008573476	-0.05458826529910297	0.19399334777972438	0.3407434586752769	-0.1915055976093794	0.2781649050255333	0.04242907482139879	-0.16005237113261112	0.06952252734941261	0.09295909287656505	-0.29424542680423893	-0.07984325172579625	-0.134001262733847	0.09516515020448879	0.1342816240505093	0.1321702568825864	-0.1573521454117986	0.1516613076076435	0.23004367352941552	-0.7734790282330549	0.24601888997507998	0.2499270435072336
-0.20168436008289348	-0.17688153100139017	0.15040738662251518	-0.20518296479946968	0.1736094831134392	0.041375903354920765	-0.26478033199125967	0.1771857094506683	0.11124723695542629	0.2151002436023886	-0.059714748411981544	0.23312362983255017	0.022755967816511086	0.18881539422838944	-0.2297298469355565	-0.3524745148903547	-0.33608151568867295	-0.31115088353267295	0.5305702737486259	0.30920869844114135	0.04663582137997694	0.3231027937686516	0.4594878942053978	0.2326298626981275	0.042549901902091104	0.10891394185520949	-0.20512829495406634	-0.2775198635327486	-0.6037648200836679	-0.07984198822230015	0.18463816937046343	0.28474537168933933	-0.1762980567742878	0.3274136684630323	0.091609261034244	-0.19555041705777615	0.05648693529780524	0.06607568473038339	-0.2883536426846983	-0.14402580956199562	-0.19405554140410203	0.043564926157084106	0.12317483365240145	0.10130140996441699	-0.13607616144497675	0.13316085666074556	0.2550089356515822	-0.7300601994921759	0.25920533811760577	0.24729566827135718
-0.19374268131071432	-0.15572772002213026	0.09258169073947528	-0.251437101800244	0.20961806743959488	0.1007222709381137	-0.3049719953569479	0.16060076420461347	0.08219485388760447	0.18755579516419055	-0.053687567114018606	0.18487649371984363	-0.026503004190019174	0.1809236472764134	-0.2707301574604584	-0.37622550616426115	-0.2967430137802497	-0.2856279032111363	0.5821950573425511	0.2601866295498028	0.10143783183385699	0.3591852736967381	0.42931360987716555	0.2510152830990927	0.07202491654245455	0.09040802801897682	-0.2611155325957489	-0.34451779787713727	-0.6118337594988078	-0.0626658564647746	0.19159532662555048	0.1905116994927983	-0.1796204289618874	0.3491334778872681	0.08448823997327524	-0.24358188233316208	0.0013842889237464962	0.023311382339743607	-0.34541618017874864	-0.17613393366864885	-0.2192152833273025	0.0837867713497519	0.12553974722222402	0.05627971171502831	-0.13548900738243005	0.12956332958121897	0.2558356266505174	-0.662041850157611	0.2707383757522024	0.24661466122284761
-0.19049722381081052	-0.09850408573551674	0.10874495699601812	-0.2433182335698903	0.20484272030124143	0.12334257889503883	-0.37401542432064877	0.14736077728050878	-0.002572816814276402	0.1473466890923572	-0.022778634461363516	0.13468286726814785	-0.0730874743909398	0.18089316403471717	-0.31820432434025536	-0.4338768507452622	-0.22880781516460505	-0.2547082461515447	0.5852764502589587	0.1736793416470948	0.07388592033018301	0.32228025104211794	0.4129162207189653	0.2741470123995642	0.12186950958175735	0.017218343265290332	-0.296477130564661	-0.3612033886380538	-0.603673122426123	-0.05907544039250949	0.1848008374066349	0.24602200557729675	-0.15570374356045022	0.35630896651832733	0.07878299319885482	-0.24794039869730805	-0.011729972018682998	-0.01229463613789791	-0.40274715013806867	-0.24368703614932752	-0.29158914245323453	0.059845929958343716	0.08312374910813677	0.006589807842839257	-0.07580394328713329	0.10441197032968522	0.2597448629172919	-0.5966119618578245	0.2675329781056454	0.25341292164706364
-0.17490096740547886	-0.10693419161042166	0.0899876908208173	-0.2648752679432437	0.2036726318029559	0.15963717198950875	-0.3407689327515401	0.13769480823802047	-0.04339127244007014	0.10793409163565895	-0.028050613897581546	0.11247221701137342	-0.09507761395371558	0.18618983864834895	-0.3389987340591537	-0.4726096201507378	-0.18448477895045384	-0.17474834352541274	0.6481550357115292	0.12697262452334412	0.07719651279713258	0.2980590748953589	0.4063725550552693	0.283519482186718	0.15762201315354307	-0.05215842023996298	-0.2504901607075154	-0.35331369058657447	-0.6285093269339119	-0.0806969705955258	0.21066683457119106	0.25998172357432864	-0.11206988961256963	0.34786628781432205	0.06529379782363233	-0.22478415960456594	-0.04912024745790912	-0.0074852821395645685	-0.4336129731678585	-0.28966932228366465	-0.34196033554274774	0.07851288796826976	0.05582300219354217	0.020519517509340907	-0.0003672374012684609	0.08541594656489405	0.2706690822233771	-0.5583417188203132	0.2972688148566046	0.2486884473014545
-0.177614842090407	-0.0873019867063534	0.03677284242469639	-0.23585678498082552	0.18937141489160436	0.16324732118396837	-0.30948407385558946	0.13141253351285132	-0.08179240598087818	0.04346195763463199	-0.06801108139592678	0.10310735461124312	-0.10798048676133176	0.17944432614774666	-0.3078072163482056	-0.5208165714199241	-0.16778033737260276	-0.1746059025046554	0.6754598114380613	0.05421082361919834	0.0848779011883524	0.2614949525671303	0.36461723143790603	0.2650662105292309	0.17939530951846333	-0.08478824511870534	-0.2321870805998809	-0.3604770404509734	-0.6081889627572131	-0.07787197687966588	0.1764084350083392	0.24424538787638164	-0.10691889848584715	0.3360654225017171	0.08534297098262254	-0.21020021894760244	-0.06612156058397048	0.0002748304320300987	-0.4871690301160746	-0.34670074831995523	-0.38088767974658183	0.0936381663590089	0.004249077339569501	0.024216970393857517	0.05139519956188456	0.11374837667914064	0.276637654395376	-0.5191101721771293	0.3330257439510666	0.19899839676147285
-0.1719103842662482	-0.08232497914259515	0.00801709187984597	-0.23181639045860725	0.1360923683328243	0.15986462672349488	-0.2950071726761599	0.14440939888122556	-0.10280974874516946	0.006883669811914817	-0.11890333891123366	0.08903534120637668	-0.14341485942588839	0.1560590065920639	-0.3040184597129195	-0.5276066328141609	-0.15408933084758814	-0.13342949639500232	0.6514451568241304	-0.02756641649241746	0.03366955638880792	0.26976133986078826	0.34616477550388913	0.26499861150786413	0.21395179504569506	-0.12460830195555588	-0.2136208369837747	-0.34227218117726305	-0.5882724183675555	-0.06497162612796623	0.20359900478444382	0.22746562428154507	-0.08402271119059901	0.26293853171868814	0.11577643474193669	-0.19426607845592214	-0.12452846546988772	-0.02653778282584745	-0.4724934474891113	-0.332997117080382	-0.34954032045872246	0.06842548166465405	-0.0032710011585832892	0.022081960145509196	0.1282940007157634	0.12264518352594775	0.24560140288253823	-0.4755404192779798	0.3780769981838531	0.15044575793990506
-0.15944066691543884	-0.03378090867139498	0.014587104297417589	-0.231220912007168	0.15785210554998658	0.15445370106583964	-0.30247680301318425	0.1334465694262197	-0.11895950239969869	-0.0025896949623467084	-0.11216035764865792	0.06615521687585879	-0.15052143511051744	0.09926087207433235	-0.29733611601411153	-0.5252984026391689	-0.1334389420715673	-0.11635571920259154	0.6369069769075695	-0.08244999654774743	-0.0062476033032641655	0.25379361313473353	0.38243053511206904	0.2547491369046934	0.23195366493975142	-0.13290288324433303	-0.1335175394184833	-0.31400835780708214	-0.5528536090409112	-0.05133588662481385	0.24409199766971384	0.2156057414566817	-0.06773037640917745	0.19688061284519134	0.11565980264164158	-0.18570411818389498	-0.1601210370582598	-0.0313350985811391	-0.5147209418273003	-0.3591859278495496	-0.3778670252976908	0.07127302857507287	-0.07534931556668993	0.010480883494727212	0.15880522775360922	0.05938230690740139	0.2113461662580506	-0.3879231968775009	0.3991752031738902	0.1336592900571816
-0.1402488424592468	-0.04833595750391165	0.06752533384907507	-0.17717475907541927	0.13629692664359003	0.12202774348288899	-0.25295498277999806	0.13850900030560162	-0.1541365232525509	-0.027383780347995424	-0.1972345064058411	0.04090254455664142	-0.1501647005814136	0.05349527297411024	-0.30545353946477494	-0.4709557658709896	-0.08705604155519146	-0.09144385680882001	0.6468422566694879	-0.13880302971728514	-0.05231762739773969	0.18844064391828225	0.3552403742670707	0.2620608454807631	0.21789445426239468	-0.16982931968078546	-0.055073537153567595	-0.27087234995759013	-0.47821741324071343	-0.015331774837456758	0.2675632097700431	0.2375667142895273	-0.08106291350717068	0.10829076792177009	0.162478527380212	-0.17310225305987464	-0.17574372946559952	-0.024370177998208477	-0.560721437388235	-0.42340985559724115	-0.3808313897035573	0.06766028547692295	-0.12832927672500044	-0.001491849273128655	0.18184712766834416	0.029967879009079046	0.18257084727221562	-0.31188535121922245	0.37880312035355057	0.08875240600827353
-0.11817027575006131	-0.02125904927089231	0.06085634377437016	-0.14849856012749912	0.10884432569753559	0.1171787004495739	-0.20317014461713043	0.12288137503915156	-0.13781550977635956	-0.1009477185989823	-0.24350510128243036	0.07473132902754856	-0.10641824483752246	0.0271042873404439	-0.2776696733403368	-0.4376683014414864	-0.06632699923342888	-0.04509308916716659	0.6183482638917951	-0.16441328906840075	-0.1058038398356566	0.1048094013191218	0.3710753639356096	0.2198879684563872	0.17369080312444482	-0.1902209197714458	-0.005067478134839124	-0.2268863152474827	-0.4366575370567672	0.020190254133451952	0.23811793139455598	0.22258288271650467	-0.059569581531736616	0.028054695208761093	0.16543348825186469	-0.18374138214693425	-0.20624612664257952	-0.003015860495974193	-0.5535000913656118	-0.4381957067372243	-0.37610281416648533	0.04570888589562459	-0.1569374389534767	0.11003296480395833	0.2176911759120733	-0.014243426680586124	0.1713921186215603	-0.20138124194729778	0.423691745627926	-0.0024152946519007457
-0.13738947878428864	-0.03413698784244308	0.047627594656155806	-0.12059780486427256	0.08668832779828088	0.15859687398470187	-0.18818940045552185	0.10211498234325782	-0.0922102866855972	-0.11086265006688252	-0.3385987695912122	0.0672236126330876	-0.062280066369068264	-0.05354271799537462	-0.2283136814402597	-0.4159694704245601	-0.039492057624410465	-0.04498939823055065	0.5849098586804036	-0.0910089275323466	-0.11213133549547812	0.03992983050799099	0.36894914567657866	0.1670853975571655	0.14694650807351015	-0.22121579791705273	-0.007409553481681148	-0.19137895817965012	-0.3786143336718658	-0.009340215506341416	0.2764963008679021	0.21466958202903846	-0.01615324787330827	-0.0891053965056031	0.18503388117571268	-0.14825331789711527	-0.2424768242820718	0.032714343160989735	-0.5147041702294379	-0.44762994479448015	-0.36985369018951053	0.026797778270844962	-0.18769811787877308	0.13129687050725702	0.26745842105996886	-0.04265623545895165	0.13612003749821316	-0.13556683220524188	0.4468145546245047	-0.06529688931824282
-0.14070370508302468	-0.04462597549057674	0.01927633230955534	-0.10821196738333869	0.06911661269613285	0.1657583997203378	-0.12381223291475843	0.11233850890581684	-0.09396420272042807	-0.13588658627125935	-0.3832842588352323	0.11646540554316731	-0.06860473014443191	-0.1492061402000276	-0.18442794223943293	-0.3654251665973699	-0.01191164752137867	-0.054353363721477324	0.5323126742498452	-0.00618042471148339	-0.0669223116432226	-0.026294774052803078	0.3783017810658929	0.13631705557830015	0.15750378837113507	-0.2554493763119586	0.03035611648014127	-0.16782994420476682	-0.353141707361906	0.010235900657110393	0.21087371753981682	0.27574384393903645	-0.012006780579366775	-0.1850163163301521	0.20533187310777362	-0.1559169273880244	-0.2632690203810558	0.06604851139489235	-0.46248732102556167	-0.4251735509183333	-0.34931287803756284	0.06573746043457829	-0.20936969513386053	0.15816006705338884	0.2889926303359037	-0.056214644235181986	0.12879439457597597	-0.1003415805466736	0.4274059406910493	-0.10833087770977026
-0.13705843008475843	-0.07176566516325544	0.003090892390751926	-0.10343470846422254	0.05400769370488671	0.16800281288971855	-0.06712417963854656	0.11852216873667187	-0.11388400925296607	-0.1951554366405319	-0.4306894519541847	0.1906040288217708	-0.07134209879490647	-0.19109362685774445	-0.15352449382212757	-0.36302236744755983	-0.013445544984095772	-0.02424454834348742	0.486579043961222	0.07875740160543845	-0.09319881053415982	-0.06263075310813108	0.35536451089735965	0.12082443608425167	0.10508405978971432	-0.2915422737024251	0.0826384599685936	-0.13145386375324739	-0.3040013820833179	0.022326792641286983	0.12744714425677223	0.3446478046387338	0.04625936133187421	-0.2636018746230499	0.222780912749276	-0.1591672104224871	-0.29342735466512404	0.1343521057951726	-0.41600740108427947	-0.4296214200098197	-0.34587067588449183	0.0632998236957568	-0.2638458226059812	0.13812841532019932	0.31059152120112526	-0.07180259788997057	0.09885640899522471	-0.09106792071797865	0.3631966609750973	-0.15846986668365898
-0.13782511623074273	-0.11745236607585444	-0.04331723437199973	-0.11116535475035075	0.06860494190625263	0.20762860942870817	0.015248146249225042	0.1282462199368162	-0.07568811817188235	-0.2726005468156954	-0.5045578873615745	0.18468570162790204	-0.07172183089564299	-0.1913831638508595	-0.1386633270924713	-0.33081762100519285	-0.017386961554045878	-0.029560049015948615	0.4501509959433668	0.1846758720916749	-0.037827939529220075	-0.11166053830830736	0.33761751435010595	0.0790824944132534	0.045746017557562364	-0.3276543248226105	0.18726956868160705	-0.13274861753293205	-0.24615956681745396	-0.05581408060805745	0.0687732746930229	0.34723197759855073	0.05711027918746149	-0.3063970765306925	0.2541182911486374	-0.15666091868968807	-0.321747445442217	0.18286879837077138	-0.3643865084510792	-0.41192102571908595	-0.34226512990544633	0.0699790356163476	-0.26655355647427775	0.19780238024553268	0.23333572332543043	-0.11289832067623744	0.09036974505523018	-0.0803396099762098	0.2990664936120574	-0.19322843705217616
-0.1559454024557257	-0.19350820850285302	-0.05268032811559942	-0.12191590195337579	0.08196375172024466	0.20732769596295658	0.051740917884772676	0.1165176168487688	-0.10290591406593694	-0.29256123283560564	-0.530908579800306	0.18121667937352098	-0.06892518609408571	-0.2183478201124836	-0.09996515999477815	-0.3175629307193064	0.013085154590824516	-0.08578284476358924	0.3307387399603696	0.2760143606286177	-0.007800384520810477	-0.16021350867287656	0.29310317843150824	0.02365323910279817	0.05411828740485086	-0.36579604586512543	0.17196490235234604	-0.138251966478662	-0.16480275577643955	-0.0853981954811314	-0.010832749864452623	0.36617248853031176	0.03309271905695428	-0.37104246225003595	0.2632337147795386	-0.16200138236597292	-0.27846553046989225	0.16907470243729267	-0.2930584669327221	-0.4198318286496228	-0.3243811817013457	0.08050918333494148	-0.27232326369606624	0.1887632878938148	0.1713174214430176	-0.1861508359992765	0.07072872980756055	-0.059888066198085774	0.18731428273838863	-0.23974051592286122
-0.15308952020120845	-0.26892654730411064	-0.06204395527172295	-0.1630991487890336	0.13309269557702225	0.20998179372847453	0.04220981058704117	0.09592812830566624	-0.11008270660638889	-0.3402546653303281	-0.5346923028931228	0.21705491574339053	-0.034523535092147145	-0.21635672486251178	-0.046475714201904536	-0.2924528288881203	0.04598327572598845	-0.11973588291576384	0.20864120737556507	0.4177787098516454	0.057390203053291275	-0.2223359459727563	0.31736961886093756	0.013057344738636364	-0.029081182746429884	-0.4162393084536788	0.2015333086002228	-0.13472622465941558	-0.11253503206626184	-0.10748863620569182	-0.0716488411921257	0.396266221868099	0.002965792772086945	-0.435419250064286	0.32965228313712436	-0.15048805458724762	-0.2749658792354996	0.1790251528364692	-0.21398177340298963	-0.38367921331881444	-0.35173809370525944	0.06980099936799047	-0.25380990722540103	0.17132594825210953	0.12409021145034141	-0.27757863254705917	0.06247954259814925	0.003872109341292124	0.10025746947090175	-0.198976254091189
-0.14674607129439715	-0.3221249422406035	-0.07957492828098367	-0.16191390733619865	0.1792434060635127	0.1987354032768782	-0.016349140091533616	0.07656799136434081	-0.1442510213681034	-0.39446189855825126	-0.5318244621645714	0.23871127693719676	-0.03114707406668682	-0.21484470688306928	-0.03304173432493307	-0.2573628689958415	0.0544350055159377	-0.1589709557586414	0.09937746508393291	0.5186698360180909	0.14066307580426168	-0.3093751223446142	0.29713232040118476	-0.028967974720441537	-0.0932362568942541	-0.4266449043822254	0.18615834007128276	-0.16311873330345147	-0.06964555667936105	-0.1681357554252164	-0.07303735928992951	0.4208205557453141	-0.07760956529792078	-0.4771173347717016	0.3458194302144178	-0.149146766962661	-0.2403936671001993	0.19420249299153375	-0.1453170268653948	-0.39401911858114846	-0.36500580193164944	0.10279375065527327	-0.28298473272872776	0.09591666510738173	0.07137269343282372	-0.34943738773484123	0.035673326710073054	0.03954735062007233	-0.021311974951140455	-0.20664902840120183
-0.15697994307316304	-0.3772259205654416	-0.05359047805078735	-0.20142295596777418	0.16557396360444412	0.23370025131476843	0.03573057091243192	0.05183081913479639	-0.17798873095379877	-0.48313066912054925	-0.5127914349028957	0.25943460845910205	-0.014794081965460176	-0.2129646994526214	0.00027670445163346935	-0.26153146580492015	0.06175093517556516	-0.2219559245394013	-0.031171344575259795	0.6334760722577226	0.1962940649949916	-0.35188390764119115	0.27567484969737405	-0.07827797996271872	-0.11498395889144472	-0.4234526421551833	0.1735116596705867	-0.17137180101879676	-0.01099860972322102	-0.24949485981601768	-0.11240364334897526	0.5154730111641312	-0.0948115303806867	-0.4852150794254359	0.34081934218798293	-0.14675080839127425	-0.1924060812070975	0.19590856858326464	-0.05833908585358041	-0.3719051983031563	-0.33328603665252443	0.14543706610675045	-0.2525016216063597	0.11461144677831536	0.013486985602149731	-0.3589520318051271	0.01982839459573808	0.0922012346993642	-0.12753675224545588	-0.21047051063489905
-0.1391747941668803	-0.43391188205446396	-0.10402966992998028	-0.24526252965441753	0.16996217315748893	0.2759939689221377	0.03896107778968365	0.042946351450317444	-0.15048133010692447	-0.5436079713964521	-0.4342959960062789	0.2627253001577957	-0.034346231634525444	-0.23153280597233428	0.034067691101550716	-0.25950481801577685	0.029207685653203135	-0.27106974165897496	-0.20521550639532898	0.7130769737376867	0.28791849668689606	-0.37940384775895586	0.25688904149519187	-0.1490189264910025	-0.1046698542950528	-0.4295357885355207	0.17218349726166537	-0.2050672381394943	0.06091683511349709	-0.31151531632174323	-0.16599943358997657	0.5535946641262721	-0.09355759467542503	-0.47356267672012853	0.3080501817077838	-0.13556937131779564	-0.18693901429326626	0.18680545565175402	0.0436194636176155	-0.27039189431193356	-0.3324596261150105	0.19819939198073366	-0.23011120654721468	0.13919650842241002	-0.007935044586929736	-0.38658473811230315	0.013462167548912241	0.16705413274354974	-0.1372500608863279	-0.16801572950585447
-0.13818542605417622	-0.4843716004893718	-0.10288712993873277	-0.28127250832604866	0.199589943320664	0.3034612967980073	0.04644025090616592	-0.003498942980828407	-0.16137312998881137	-0.5499825552039227	-0.40887595551840955	0.2691774736436148	-0.03702868297919395	-0.22007630292699815	0.050737895970407496	-0.2566990091962678	0.03361366410151183	-0.31063863192630464	-0.3580849999853499	0.78312358105029	0.385020367124207	-0.44918220824949256	0.20195237576091257	-0.1451707428977717	-0.13637557622248558	-0.46636481457511436	0.18513407923050412	-0.20901791516091958	0.11304042283058058	-0.3198016844988098	-0.16125040617331102	0.5574542399387822	-0.1154930470147181	-0.47876557663382646	0.31706861587158697	-0.1115262781950032	-0.12935359258364337	0.16513721781173982	0.13067609210023026	-0.22098577968655847	-0.351102911186768	0.2342204374943191	-0.21067444569895472	0.050102036477293124	-0.04321123839595758	-0.3696462131028346	-0.02239076064572123	0.2581348309790523	-0.20084408776466608	-0.12230148177732114
-0.13092894240136507	-0.4875912836820368	-0.10500174757744214	-0.31225674888790916	0.27011536830994615	0.25468449738086274	0.06484590650174932	-0.003973812969473511	-0.21387183814908556	-0.6558005729210045	-0.3339731520631925	0.2772572251660977	-0.02735031950197021	-0.19642114596177793	0.025874897639170447	-0.1792875741015146	0.016382811053973358	-0.3426572291191596	-0.528664131514464	0.7888654453663515	0.4111549011205821	-0.5150806922583944	0.16933471922187587	-0.14028377086052057	-0.10695988677292781	-0.4344841741531039	0.24425688574896767	-0.23648811415221654	0.16334318591603342	-0.32952349482170434	-0.17489022000793644	0.5642435574069956	-0.15603067500933618	-0.41791343401125713	0.3451195107105426	-0.1414941194902122	-0.1200857368554437	0.15647470002136502	0.1734414941626073	-0.15511062716201812	-0.3462961115629755	0.2366459926027141	-0.1781030915878788	-0.007159524561515429	-0.08807359447078632	-0.3827389697894231	-0.01530531251502843	0.2978334096877747	-0.24969555520427528	-0.07823018249441295
-0.10452488271636111	-0.44361528765276326	-0.08682851477419087	-0.3451240159098271	0.2733971897012525	0.23621470695644908	0.006248824138316478	-0.03967600443247004	-0.23336633097465403	-0.6865442426429086	-0.2996506627566854	0.2703566315238711	0.025092004940866157	-0.2084891585152709	0.019306448475395976	-0.13430920133102758	-0.00034938924601502495	-0.3603172353513012	-0.6760645933393998	0.808264544026372	0.37297515111947277	-0.567687034346963	0.13175137039208826	-0.1358146431721361	-0.12705788281013392	-0.3750958852502052	0.2537825841850697	-0.21650661581800112	0.1982801954175673	-0.3625845064660149	-0.08815821199342724	0.5339914505065113	-0.12652293695133382	-0.4240216673571696	0.3307374230496648	-0.1457113773237954	-0.09025586376400699	0.10798915810745849	0.191176633357134	-0.11765999235223838	-0.3439111612895066	0.295642943177662	-0.1304733375140542	-0.026314409045664584	-0.16922630268328426	-0.40331641590701295	-0.022205864335806465	0.37993676117113484	-0.2963089669221215	-0.030637841212344245
-0.11622478923888872	-0.37852026656525556	-0.05859425646461427	-0.3577273691308033	0.3122331273257104	0.19770364643585445	0.00031211119236521643	-0.061035265605720014	-0.20298296124935292	-0.6807265265383574	-0.24596125553417036	0.28053865382478876	0.06935839286790395	-0.2402976372386713	0.05848476933109459	-0.05320196928987676	-0.02050531859705116	-0.3511827071174659	-0.8062151969488631	0.7929867835165553	0.3873062906687998	-0.6288501083143667	0.12955097292715323	-0.1383749140672275	-0.10921057886333621	-0.3402237449600067	0.2533677803296128	-0.17640836271279653	0.22050644188235785	-0.39686405196007424	-0.06431551857373197	0.4971656076164394	-0.12057477831414702	-0.4290416724750498	0.3574450590914915	-0.08746651923926618	-0.038543409076356935	0.06739378884996354	0.25300777931076873	-0.12238518721385971	-0.3671382621004665	0.34551759157946293	-0.056029212314310906	-0.020573883478543643	-0.23807420840918053	-0.44713778509408686	-0.004517472301107179	0.4530223434158147	-0.22576845821305538	-0.013690201814533306
-0.10869629490034553	-0.27325084232916774	-0.05962526137890538	-0.35126290935875487	0.3434612749402271	0.20305664174854504	-0.026900820049188763	-0.0962599418776178	-0.19254320174595568	-0.6748679843558792	-0.17336636448001339	0.3239756856582927	0.1248723562037175	-0.2648937548438741	0.10631305471986681	0.016892608859148332	-0.013981827243791664	-0.3887404220691336	-0.8859191815468807	0.7794942426466378	0.3745631944918808	-0.6731181323977066	0.10100333261410725	-0.10299198879429879	-0.1140426319273343	-0.2966248526957741	0.2191535151671813	-0.13726026847461048	0.24105358439769856	-0.359447781313557	-0.042047224781745905	0.4305142750992007	-0.09385395284606673	-0.4599720252419309	0.3661356597920667	-0.10422147428393291	0.026427469566241257	0.012329073862345807	0.29855883080878	-0.12791103847483462	-0.3346249506703698	0.3705753125835649	-0.04245604071580679	-0.0400918484001055	-0.23467283457465848	-0.42895014548583016	0.017085923316739138	0.5054578241909717	-0.18754046332308838	-0.01483871645954311
-0.08930836546915767	-0.18228907390277588	-0.12392754840283689	-0.3121396536051363	0.32839794943186307	0.22710906749803703	-0.0465570529494101	-0.07944603689085769	-0.16861292903349306	-0.7110178433168338	-0.1312744496413152	0.35271430713626245	0.18260336226013768	-0.29760676957730225	0.10922654624002426	0.08518770280880293	-0.07026089235408046	-0.38013958817597515	-0.9039198130377673	0.7214382965612314	0.37564134134940075	-0.7233784266627323	0.09533240801579514	-0.04111190348958915	-0.11770203401201713	-0.23409410126310365	0.23748455276674788	-0.11171588958773312	0.252024768139259	-0.3822506268732422	-5.53170760763666e-06	0.3525691424822674	-0.04214930680418531	-0.47274858104025375	0.40916571670290597	-0.14463897107883525	0.009388687594908312	0.0021703451598496988	0.30487346775318397	-0.1229860541654206	-0.3161591919723514	0.40112254051216406	-0.0322715943422399	-0.11251734300193891	-0.2303726028420086	-0.4070105727610723	0.05275293273338437	0.559157218618616	-0.1463175766749472	0.012773958924523368
-0.06895706038219915	-0.07624578205372963	-0.1780460272477482	-0.2775772555433507	0.2845275364522012	0.22530542561215183	0.00395035501008279	-0.1184931305276394	-0.15712049988621946	-0.7001556570236623	-0.09512767139702863	0.3467772334864177	0.17094231134743104	-0.2879465949275309	0.09637762392639988	0.11830265200280574	-0.17119631605963911	-0.3557569018324373	-0.938789480317135	0.7004855734575594	0.3332322694569132	-0.7659248669626822	0.029887273755306747	-0.013388292058947709	-0.07489334684860618	-0.2126411421926841	0.26494761463842686	-0.09341152413265785	0.24238826669400568	-0.39786530088654504	0.034378028649443886	0.24526227671641526	0.017901347799683137	-0.4677468570161335	0.3614824314803965	-0.1594213866553975	0.06502802420367394	-0.048611229748319974	0.3254272086626683	-0.13406268353683765	-0.2516628985878693	0.430018612282575	-0.039622940490441724	-0.15354191056104274	-0.20863454124695013	-0.36395340732899817	0.05387858487637372	0.5997928880667048	-0.12865816574315575	0.00491096916588178
-0.04623468877444299	0.030004938718913004	-0.22462716488078613	-0.22521887500953897	0.26201306831918747	0.23254689191758127	0.07493128366748741	-0.12631812600378542	-0.11944706216025536	-0.6822754679348956	-0.034510957071256024	0.40122191459841705	0.17455962102499062	-0.32511328352250957	0.07471504552626398	0.10428643165630032	-0.20978653603825176	-0.3316399522319253	-0.9350163933327653	0.707003049605694	0.26733389785459155	-0.7889315541318263	-0.02312793860546427	0.005789836169448862	-0.029956580221523095	-0.20358156093892094	0.28962342348978687	-0.0047803044890355915	0.25141807906690716	-0.38424588189540737	0.019881880867524758	0.17536667990170668	0.0914374872696064	-0.4563885115740168	0.32890280836066743	-0.18598690261132383	0.10251148059144195	-0.10717482288345496	0.3139481361692327	-0.1315292864010026	-0.23739126160111498	0.4172704785783174	-0.032038316670662904	-0.1197057744836569	-0.2273276226159327	-0.2868555334438057	0.06150807122771509	0.6471529498704028	-0.1116851904155487	0.025852493808941467
-0.0027830458671951443	0.11308451923651193	-0.31875662077101796	-0.1504722907797526	0.2500882127770214	0.2051221596520667	0.011398896593165736	-0.1339488488280086	-0.06751945243210453	-0.6716116963804475	-0.03432777219863851	0.434714205259002	0.1418863454317179	-0.3140654296227256	0.0448434286421825	0.10338728370724319	-0.25947495530593456	-0.2999629071641123	-0.9364395607745498	0.6602518700455111	0.24436551787278055	-0.8178449521850515	-0.030171935443677023	0.0439516445457498	0.017004035790015005	-0.22036882780671477	0.2936649149533476	0.05207582999202245	0.25617203370807007	-0.3857784648876032	0.026504735202654266	0.00262450043008966	0.11135307696149346	-0.43337387240480296	0.3456989366643116	-0.26188987911510736	0.1192568102647886	-0.17932297365609876	0.30989192957118217	-0.13295758488481163	-0.2076113346696758	0.38404859581400125	-0.053049864933303846	-0.15452865370201757	-0.21569367704899295	-0.25201341496171953	0.0913759825555043	0.6651910274486751	-0.09006967891568227	0.0071579480423828255
-0.009298975517578339	0.1898038038321899	-0.35396740370060276	-0.09515752226765532	0.2013469461562604	0.14345086367075324	-0.015848183602976438	-0.161303093280666	-0.06352053559630506	-0.6634554625322562	-0.0033309458061462987	0.4818919307251376	0.15775979547395486	-0.2704364244525842	0.026241515630287156	0.08172710849020959	-0.27352457906972094	-0.2749493449447684	-0.9437511557801622	0.6335431980526816	0.15341375916263064	-0.8570885956408528	-0.021707179733195997	0.08112034426448364	0.011317805126459498	-0.1953990094243787	0.31557511968642055	0.11537662468432633	0.24343232060323272	-0.37446226608322536	0.0159824273719835	-0.028754549220039442	0.09875236177260617	-0.3884113210446828	0.33035742375623695	-0.32933320751915773	0.14586758206133404	-0.21794584718897342	0.30239918781133496	-0.20006034728045793	-0.16179168794775564	0.32549463835466497	-0.058107748994305944	-0.21939673060532688	-0.20566418006276685	-0.20362903227602805	0.10163747213877054	0.5751229328136913	-0.05076317335693126	-0.034407689786417735
-0.012725690379004973	0.21633434278736155	-0.4092624275851322	-0.038989008405264564	0.12722867111192485	0.09285429255703846	-0.0970590507050131	-0.11622171888745578	-0.07446705623897032	-0.6517080035653228	0.025564273410760213	0.5076730051799092	0.14451470841104677	-0.2544647968353187	0.03361193357734554	0.08565924235197232	-0.3319455350845189	-0.29400504343675155	-0.9645906883142358	0.6144130667232016	0.032467176292676425	-0.8271695787598835	-0.013826698808810874	0.08226580295528037	0.05650459042234659	-0.17272114979379183	0.32582989141861646	0.17707773234619406	0.26973034365113424	-0.36008448408141247	-0.00508525960447842	-0.06095482019588615	0.09975940014969939	-0.3452918393683878	0.28771840662209136	-0.37456891247671803	0.14295530595038272	-0.26627622024884356	0.2929260592518735	-0.230048496123685	-0.11209090552123895	0.33767107601919244	-0.04331125623555498	-0.25119934264342536	-0.16343603761557848	-0.17654374171386802	0.11106454256858118	0.5023929262608721	-0.002020846387095382	-0.022005647311372774
-0.015015369026384357	0.2287603026453096	-0.4666629714614426	0.03304116530495157	0.04711306731773252	0.09703096100760608	-0.1596337370515089	-0.10365294584734988	-0.04020265537009748	-0.5921843984697885	0.03231271452051378	0.5400514547884029	0.088589480079209	-0.22193924712079333	0.004716388481527828	0.03368276544492997	-0.3384556108719844	-0.3082920309811166	-0.922079859105707	0.6079069542647236	-0.05164062328360812	-0.7887689023421096	-0.03602172275989847	0.09542163190099574	0.06128850070596009	-0.16443876434924393	0.3122584625096261	0.2582218158953333	0.25201803556528535	-0.3129174704173277	-0.08324849482953978	-0.06898757565421496	0.14658338892253034	-0.3562227594211013	0.20633971150859481	-0.4088960722349861	0.17842539180926786	-0.3454316987064817	0.28271580593143864	-0.29905265928137326	-0.08947904200211634	0.2746878586054315	-0.009581262500442302	-0.2528787799093498	-0.12055198618164191	-0.13350340105722505	0.08202534161417174	0.5397013172469124	0.03131810940410361	-0.009279369992357091
-0.018353385031466614	0.23839751174777613	-0.5441255085453658	0.11043593186941011	-0.0161008189619953	0.05323683250878465	-0.14692527852408274	-0.04275591845948481	-0.0265824140343279	-0.5305758055745379	0.05051871493083979	0.5573591949350791	0.0030492483820775294	-0.20048553207107736	-0.011864748607868564	0.001633650457741187	-0.32350745084149224	-0.34764940399074107	-0.9157792663918768	0.5720571542547406	-0.12072193444463686	-0.7561427358103827	-0.04039761467064394	0.08682512152702497	0.05932895852650525	-0.17631425814925758	0.3187618289883779	0.27267751381050664	0.2828756943379861	-0.3004050456819894	-0.17718225092986545	-0.1316672087123893	0.1356621696161166	-0.32847715767514835	0.15368684915182382	-0.41668890877278136	0.1785880952550272	-0.37345480815732757	0.3041330495022657	-0.34764577896667676	-0.06555813747523905	0.19994006966436642	-0.03252665003420553	-0.25130813857943846	-0.06646293268831098	-0.1228933026606041	0.10373668429885288	0.5537705769700458	0.02034746391764557	-0.026320020507250776
-0.01127260995772264	0.23807570226833175	-0.6249869872713868	0.16656372315023876	-0.09497871773672217	0.00806848192538237	-0.21869179086891224	0.007849050410735497	-0.06478951384102002	-0.46827039318123537	0.05194968487769787	0.542921509651328	-0.031240979205693686	-0.1652289498411108	-0.05587916359126584	-0.06445639747583416	-0.3112877102520292	-0.3744774044384769	-0.8625248858686161	0.5770042005026897	-0.22831707990881706	-0.7665361109030322	-0.048249710694809315	0.06883848490509527	0.08594680054378293	-0.13741313472154423	0.3538781253814888	0.28524846138951226	0.3041948947739489	-0.26947178457750626	-0.17553005081516812	-0.16602145685759348	0.12787481305079573	-0.28591793030606083	0.1450715920447542	-0.4341087146931571	0.19190988357576205	-0.3989379318198632	0.30480730249612314	-0.3288235265890551	-0.038823790412841244	0.1544779850749439	-0.06734513696064337	-0.2550683381201015	-0.02695492432734835	-0.09012310896997933	0.12933076428607587	0.5656489887049773	-0.03883509551399699	-0.006915172129041006
-0.016966309762914005	0.18931163864361156	-0.6368521191328966	0.17901747446631816	-0.12960515290012117	-0.05320285930167028	-0.2770417862237411	0.0733161267004505	-0.07576263441343287	-0.3904393949175088	0.0703434900313311	0.5529727707098265	-0.05371196640869128	-0.17553383813522702	-0.11440788108721849	-0.16000968183309044	-0.33635948621192735	-0.3367787800899309	-0.8582083025541861	0.5558669374810687	-0.33099600513619126	-0.7531838101015712	-0.0503645749937532	0.010707950840425523	0.11534352162103834	-0.12701469212470967	0.38327985777649004	0.29988152750840474	0.31795358294995435	-0.2307943922362771	-0.19674641475428398	-0.196877578764952	0.11658344305654085	-0.28821556190195186	0.10921424160996707	-0.4324688680292108	0.15885764026175825	-0.40287533295192757	0.2997880759627816	-0.33295845298922044	-0.06696708393583786	0.13129803469972487	-0.0774699588664046	-0.29502839544315923	-0.02079203355074057	-0.06970683403895975	0.12967123763390492	0.5550643910748857	-0.06093888988549119	0.000491829893414085
-0.046496132704428955	0.18022337996610063	-0.6350348122994577	0.20710676813786497	-0.12264099590154634	-0.09903568093930418	-0.3071157373858572	0.08119455713777138	-0.08064845057451986	-0.3330000427522867	0.07750169267177559	0.5449067926855471	-0.07212288610827275	-0.12614007226489404	-0.15327134701963438	-0.22009551359734852	-0.29519056450654807	-0.33873466378355765	-0.8618764897909605	0.5687619003244032	-0.3994431615193997	-0.7139052596406709	-0.06072748575164292	-0.031063283739831214	0.11010289332257346	-0.12059273581026124	0.3990782098431513	0.32306560725682326	0.3294762991515744	-0.17693419173814692	-0.21391878275443563	-0.16863659849819015	0.12691076605751075	-0.21861113599666887	0.07031475762080922	-0.39381278044443035	0.17035823963254182	-0.4175641906547901	0.3063841802930728	-0.33985130133365793	-0.09279880149282177	0.09140281302960944	-0.08027173789390746	-0.29736900801139243	-0.02114128258541572	-0.04224647309336727	0.1248076978320846	0.5609126006438304	-0.04297605878928033	0.023698232175534472
-0.06462259522715716	0.13416412025091662	-0.6050911076137926	0.24974695463281532	-0.07983704653467448	-0.1408482594402426	-0.414458835672345	0.1839437032495157	-0.08235352349832539	-0.25811195148982613	0.08610788878258692	0.5027029963859306	-0.08353366607892818	-0.16375651549624543	-0.2376302945880166	-0.2668508918684799	-0.2278270989748627	-0.2937406851552157	-0.7927169947819246	0.519874507160695	-0.402619248264214	-0.6456590938633067	-0.06466579604062007	-0.060497402646218945	0.11758183962325922	-0.09461488399527325	0.44406226821699235	0.3348632697707462	0.35702801163085934	-0.16807862397605838	-0.24215115542807725	-0.12281873510740922	0.15014043563714866	-0.15708672711566807	0.11136813293444181	-0.4352295142391238	0.1233685186775598	-0.39128264152847336	0.2866321739010945	-0.34064920195907167	-0.13270435024969593	0.06385938046561682	-0.08740334626335836	-0.3353746883386868	-0.02301494241724665	0.005548755619703005	0.11127524767677835	0.5514544903684099	-0.027628359874521204	-0.021783142458355505
-0.08201288346033297	0.07409369513784904	-0.6022115690079184	0.2588509521213448	-0.08541049596699804	-0.17814856079420588	-0.48748633562667554	0.19924137694194835	-0.10184925997754952	-0.16650533635992437	0.06818846035105271	0.412709068644001	-0.06197299366322114	-0.15344167364741476	-0.26788190433962733	-0.2917623943514065	-0.17809743642490994	-0.2833057316668199	-0.7659477355707952	0.4849404444798924	-0.4082397106254282	-0.6116916070930972	-0.04338687014383612	-0.06125706766843	0.12468874546023953	-0.06872621820013737	0.4872547778302489	0.3034249488850329	0.4022881609659569	-0.13686395475315946	-0.2801600349549271	-0.11795034629760714	0.14810874079741668	-0.08214023856690178	0.08354108434688728	-0.42117406764287724	0.11696738044452444	-0.35046791210458134	0.2905938773246614	-0.3676716884612569	-0.14803829266755458	0.017101415162712696	-0.08548965370023623	-0.31540573426347573	-0.03255155660002004	-0.036601445420245356	0.12411207871957468	0.5347136902286233	-0.012908874469623226	-0.04206586590609589
-0.12473076328403739	0.03070524761028645	-0.559348168493333	0.24729145440774433	-0.04038265975283287	-0.1575926718039693	-0.5031964320562603	0.24346710320553372	-0.09749084802211637	-0.05268582379520907	0.05215218920956142	0.33338734750563387	-0.03418929248099382	-0.13947902693403763	-0.27842774325350494	-0.2783157754083926	-0.14755057641347216	-0.2538679207102697	-0.6604289142683121	0.45841927336640226	-0.38052768197016723	-0.5502233419228157	-0.11180155697211314	-0.05547897405435727	0.0679503716434542	-0.06441928708192571	0.5406135991296386	0.30634662873002094	0.4133884923077981	-0.06290673370216995	-0.35823218776803545	-0.025235222686046988	0.13976062457531094	-0.07274352995753565	0.0622161824402883	-0.33839425155847375	0.09556562839212687	-0.30498673158383577	0.2875371015401633	-0.3734766055429815	-0.1562439643157315	0.037857656234184314	-0.06721047212296066	-0.34388707036526045	-0.03744844746193144	-0.021053976125239023	0.09419432207321377	0.5059893494197016	0.009257458356896045	-0.02674514963802323
-0.13219286994340756	0.04177157035957276	-0.5534702588249657	0.21772428824112017	0.010990026262071056	-0.1708433703221119	-0.5368785002447494	0.27087058959915533	-0.11018836963881837	-0.02962970454689783	0.06442221576900935	0.24924766394487877	-0.04040050884588879	-0.16610967418125142	-0.2571382765478948	-0.27882188371532135	-0.11223616162444187	-0.22683230864572024	-0.5465053104331119	0.4074297576681398	-0.3811459463045349	-0.48770326184570234	-0.16663580998640376	-0.06295911685866677	0.04473658053439977	-0.06524141206856829	0.5215353612497605	0.2796866384811675	0.4106668492782669	0.01847689974219367	-0.3757907320760543	-0.07622799905900049	0.1661729260353854	-0.06912596984895163	0.06712684073939651	-0.2961209652481723	0.0657960158361575	-0.2972637356632338	0.2604927696378204	-0.3696106793119263	-0.19181226174137472	0.06995368206319882	-0.052622542653098195	-0.34532551663321587	-0.06491423034033919	-0.09980572625489652	0.07854736533956362	0.5515878642611691	-0.05319474672173994	-0.01895231862050245
-0.13746239949934977	0.025723665459652788	-0.5214781018790248	0.1716571178999034	0.07036848638359501	-0.19055453427809282	-0.5219468107015098	0.26339831065871094	-0.12192141012203006	0.047843004056943896	0.07779275152498019	0.16907427666811958	-0.04332666868726113	-0.1852416130663468	-0.2681094494473563	-0.27217216790103965	-0.056838690837769754	-0.192461673242905	-0.37553895841838747	0.36628535856387223	-0.3356778148640448	-0.39494472865585317	-0.19503496320942743	-0.06124431297745795	0.039061089991897294	-0.030827319543369834	0.4741703775078209	0.2416913139667105	0.4277162512990689	0.031224475050057536	-0.3949922156990482	-0.08411108545578852	0.1871291139125833	-0.056573994771711725	0.09336385125489213	-0.2860715571054243	0.022524328645125734	-0.2917284968623738	0.21975890340356502	-0.3534318968412869	-0.16023335198403957	0.04060941536407588	-0.06006744456678907	-0.36417771242406655	-0.09998898428372434	-0.13562473889470042	0.10250507038120285	0.572262280161036	-0.11211640247993174	0.02003635657794209
-0.14442444524190962	0.06718187558585528	-0.4900001694227245	0.13041242997627406	0.14627749185364633	-0.20992203644038412	-0.50990003746045	0.26571746071676583	-0.15151482213617432	0.10489899935043526	0.08162185434760949	0.0864929484417415	-0.007460763432311099	-0.23365697140977257	-0.25701918705013493	-0.28637011731890716	-0.018778500698590654	-0.16936478514588257	-0.23941472717450898	0.31793293909985576	-0.30791827849898334	-0.328504146284787	-0.23639395792667428	-0.07258463736050738	-0.017868452972583066	-0.06662954931303648	0.44671602965960233	0.20741354664626907	0.4933867035834581	0.0572409259966109	-0.3815793895870071	-0.11507910856133904	0.18770363439276733	-0.025037143239070504	0.0949054036578385	-0.2525571909110256	0.020389628068258343	-0.2768524619379422	0.22857809606544005	-0.32251685883597014	-0.13005652563832842	0.08438703541142813	-0.09272982590915112	-0.3778527016054539	-0.1552602420479651	-0.15240818585960242	0.1312883134946055	0.5376091387201912	-0.1866261375887921	0.025470913129710136
-0.17165151701719233	0.10525372395213806	-0.42226315025807165	0.08815696471239798	0.22535456601868945	-0.20576654377836875	-0.5461767952700906	0.23772862346125284	-0.17537285203764924	0.10655923263540101	0.10541544836004864	-0.06513608615250571	0.02350658722322261	-0.23323269633624055	-0.24672980278103962	-0.29224662711251953	0.011074582910348515	-0.08314737955479881	-0.0904676581622852	0.28090347606711247	-0.2858187236718865	-0.2601240712942456	-0.2692255987668246	-0.09370218487506587	-0.01268358651473667	-0.03660953190377764	0.3722236736455384	0.1658429619062723	0.5188447538707609	0.0652969721550015	-0.39332211329053235	-0.10017318227365998	0.1311578395369545	0.006593492820301418	0.11972989401937265	-0.2596156613340982	0.03156491135106929	-0.2741736112968905	0.17214514523726102	-0.293190437087795	-0.12432563521701703	0.05710540506674453	-0.04611099612257171	-0.40629693909302844	-0.20896051938420496	-0.1304933626827271	0.10786612610633799	0.488056309368001	-0.16301256349928037	0.0431672699794914
-0.15879608836788123	0.12120848518041624	-0.34206368833322987	0.056050424091310155	0.2569886841064096	-0.1955967335655715	-0.5459631474225615	0.23187311846312503	-0.17264734940864207	0.14178429927916114	0.1309781728541642	-0.17434323922610712	0.014775488554516126	-0.2471590875148017	-0.23507641790480277	-0.2769248048740762	0.019358426476930448	-0.07859899270219078	0.015653940217382624	0.2505735482949643	-0.256906682606192	-0.14852830701876177	-0.3012275678968566	-0.10577500014636354	-0.04585440448922588	-0.07650954188097128	0.2971115145587161	0.12585735730827177	0.5744389834721322	0.05277865658396519	-0.41462910519338986	-0.14661682192420403	0.09081478356331532	0.027773143723147715	0.06961494689016876	-0.24764299824526556	0.025814826292242167	-0.28994173619905916	0.16504180869597002	-0.2650025995589675	-0.11348959816282271	0.004691600670460682	-0.03916358739148513	-0.4649707473784363	-0.22245300055538358	-0.12208186578665578	0.07822579913052241	0.4399637169508937	-0.16469026500556933	0.04074244223910373
-0.15813320012763482	0.11623375696810409	-0.29850292502927733	0.05816606936815062	0.289804140556135	-0.22512103345795484	-0.5315026030403176	0.21930697190941836	-0.18814321848876334	0.18565638638429974	0.14959485176951484	-0.27145597051769665	-0.01344364814612713	-0.241902749777727	-0.21043615001279986	-0.23596379057121647	0.07665991102148735	-0.0694248719910803	0.0945291342111715	0.21110449315525032	-0.27710535155696175	-0.047488495355419456	-0.3397563231365871	-0.08228417206447591	-0.07480432985460686	-0.05702503897626695	0.24481695328320488	0.10986194830537192	0.5931917267086952	0.07326138201841437	-0.3850237930112847	-0.1850065541786098	0.06717401447067597	0.06172904266461983	0.03755242266105162	-0.2748403898994198	0.06640970747837585	-0.31181528452837715	0.130697312950997	-0.2145072465515198	-0.09156085254345847	-0.0011033869233444363	0.027014596369360745	-0.45701685448993495	-0.21029562681245767	-0.12318070883419958	0.01144892902033221	0.4122391623610827	-0.20422548262841228	0.04151184107295387
-0.14114399731755006	0.11017457369681583	-0.1995588284341317	-0.028011557835501487	0.2628629903895876	-0.20604582015400363	-0.5427126085950427	0.21639157762153588	-0.18552790198923422	0.2765051878557262	0.17179934326125826	-0.37809184345140423	-0.04677947512954518	-0.29551594662662234	-0.17238250271066138	-0.22453526724922773	0.10703528177188751	-0.03434440550149118	0.16695662804981815	0.13584973881833645	-0.23981237684808349	0.023473212607970622	-0.3774533205652654	-0.06491573017451767	-0.11490437851662819	-0.08002067852751768	0.21958866626741785	0.10521637080512783	0.656290335734505	0.04536383271983385	-0.4464911147309646	-0.21908434736710372	0.0013968717378392947	0.05147239308199306	0.0068540779477618	-0.2999748722747494	0.06889995346936394	-0.31067316191253325	0.10239172212961208	-0.19655526092341852	-0.02706001096262481	-0.03949593063919208	0.08565097826062999	-0.44302707706721733	-0.2388100846616164	-0.10205464473362262	-0.02495793829412555	0.3971918409662504	-0.27842216809954684	0.005952170214171754
-0.14319979757815002	0.13475916599222687	-0.16890005462672406	-0.09211061584930288	0.20254403946104946	-0.24080552282027146	-0.48799107768063754	0.1449657460963998	-0.18120271222122242	0.34762258256087814	0.17277936483025408	-0.45294565924883096	-0.054998260959547164	-0.3427355333293818	-0.11510086328368056	-0.16032842473975467	0.13198194799820814	0.006287638507166615	0.2027276071762402	0.11848706136041778	-0.28565155158689487	0.09568711654150575	-0.41764157061136853	-0.02578681017722515	-0.1399383739642491	-0.09879274086515523	0.1491526700194413	0.11471052780297405	0.7049314995628435	0.06589098084970878	-0.45147170139242815	-0.2860930509166315	-0.050394603390778024	0.09816803405958516	-0.11191333157720437	-0.24879561438139755	0.0997866147457914	-0.2899950885384929	0.0831047321857235	-0.21189716730000624	0.025927780680507384	-0.08809428902684896	0.12856352339613572	-0.44417183430569923	-0.29183022641095946	-0.11673743694348189	-0.008812230154904972	0.33232576510240447	-0.3267164773043409	0.08446225904925073
-0.13430726981671293	0.17044086419443535	-0.12259710644169056	-0.13250927428019704	0.16544845722065996	-0.18551168161126522	-0.4599376720532907	0.13143742586613208	-0.11790628618192242	0.39468645243832406	0.16810817157790828	-0.4873114361686463	-0.09111070692445537	-0.3784159140920374	-0.06940986735989296	-0.06575333377089793	0.13446083791546676	0.05965937001067412	0.24348281108151162	0.08161308881361361	-0.33755526450184525	0.18180893681936375	-0.4696263505397553	-0.04868639905730463	-0.17937005663150507	-0.12362566871386468	0.07831519329479354	0.140105569189675	0.7277253861709297	0.09168495134904002	-0.44942223591016184	-0.35430196687070065	-0.07466239729983501	0.08621467255890289	-0.18463811882777187	-0.18710335299874786	0.10946840256857145	-0.3051264617327373	0.07203074157537473	-0.18294831155830543	0.08970171778308396	-0.05397018534042562	0.1953364020882635	-0.46602471800818	-0.28861238461432	-0.05141493900904923	-0.021629463892964038	0.2658734316469598	-0.3328593472318334	0.1173367573652964
-0.11972011816935024	0.17113078496144768	-0.04648536248838632	-0.17218964352683547	0.06574619386114995	-0.19148406480308122	-0.43146864289088355	0.08392628329054971	-0.12303734767504663	0.3941848632449165	0.21213595923112966	-0.46890163348560543	-0.08946152986938097	-0.4102824308784852	-0.06244294876916669	-0.0599818806109013	0.18284675906528786	0.11213877744220976	0.20807047345434784	0.07489820456938248	-0.34245021406631204	0.22539295442427876	-0.45125643789557424	-0.04762717956578101	-0.20027082456066445	-0.09622570328324224	-0.0002665504496913829	0.09695256236753373	0.7905057969192301	0.041064131058232686	-0.4436800516165354	-0.40405906193123514	-0.10935903995364109	0.14239903977972163	-0.2969171142925903	-0.17124808556671928	0.1445505344020696	-0.32163870337929096	0.05568807950078196	-0.18282073004820115	0.11769562180296333	-0.07665344646480735	0.22047941210639305	-0.43889353147260624	-0.33019751542221415	-0.014254230431902165	-0.025786086310064675	0.22905304570000057	-0.3834707771849058	0.16563734414110354
-0.09742609021732222	0.1930331683120078	0.0038987841817871858	-0.1999071471730319	0.013683650655595542	-0.1815412763620501	-0.37194275628221407	0.0802365939497397	-0.06690667179916854	0.46386403687686784	0.22701656271999582	-0.4772891936960989	-0.11092739221940591	-0.4108628038228215	-0.06294673099714418	-0.06389130171459931	0.2210754027146157	0.11715982342391185	0.19109959405265	0.0799407218156448	-0.3813541101512848	0.2719716737047208	-0.4321985963790048	-0.0519283774962339	-0.1928817381072975	-0.0791975684919182	0.012410992117421683	0.08423587578233256	0.8975730792773176	0.03160035865311651	-0.44818816042313847	-0.4135324897042037	-0.1477653108943529	0.17468839899366334	-0.3679533783720302	-0.17736391152432635	0.18596883040358048	-0.30657549123329025	0.08098308160639342	-0.17127896599873083	0.17602297966156516	-0.13492128742360224	0.2272812751461649	-0.4472321199911004	-0.29391347277826424	0.09621029551124666	-0.017370961052929422	0.21568445595201952	-0.40663791846079994	0.17560011313255758
-0.05784949605744023	0.25619208286673023	0.06037761344306133	-0.20850313402873016	-0.031737784115153496	-0.15601925561027447	-0.32625184937265805	0.07895021452807735	-0.00328087557556285	0.4434844752974304	0.20705326149687817	-0.532590687885292	-0.1340433641825279	-0.4503847186751752	-0.03595426434646433	-0.1287264585122621	0.2327887248604427	0.15084781406380615	0.12309523524055817	0.1084575809056368	-0.41126616155900597	0.3023874098412247	-0.4367485596365026	-0.06769425174083342	-0.20947126122016732	-0.0748725781428281	0.034972960419711485	0.0840282583253039	1.0280377393432072	0.016890459060349035	-0.45715186876984565	-0.4605999519375842	-0.14461318149431102	0.22002208171456034	-0.41873593029013634	-0.13096204387123667	0.2446104211831038	-0.3221980338520167	0.08599338008810595	-0.17246495619031424	0.1417797886469208	-0.18494410359854188	0.21680188749273102	-0.4143706475059131	-0.28832957083703725	0.12053639665952579	-0.007529791053447377	0.22176210883586886	-0.4291171850236615	0.18355904723802052
0.014704165540860454	0.2724860465349655	0.09427709058577818	-0.2087593290769437	-0.08519194426316593	-0.08643564591661283	-0.3062441898173657	0.03970707021413837	0.027983785151540153	0.47715121054672877	0.19959536924480728	-0.5543444059637682	-0.15055440069124015	-0.45327167228013965	-0.007278978494904174	-0.10887084478177544	0.21821980370985758	0.20788679686038708	0.087156210022417	0.08849698793499332	-0.43787266386281126	0.346503699857719	-0.4262409237340319	-0.09120230075749354	-0.20228564456595874	-0.047775132191885436	0.023027214281022872	0.0769500206663482	1.0602783529676174	0.01381518208419496	-0.4771980067594349	-0.5272815857905134	-0.15135028858126837	0.23032335813051633	-0.4724376929436117	-0.06594898604757457	0.24605660799535997	-0.3427131431162811	0.05862340979887215	-0.15121119538219946	0.12574128333897894	-0.23748904402507204	0.253256223487569	-0.44565017908327587	-0.2809640720002719	0.12665043646024707	-0.014004996155747957	0.24415007253430562	-0.36756274240572606	0.143084875766383
0.07549771783130532	0.23682268639021148	0.11885903630460766	-0.17043537901195158	-0.1324025033839104	-0.03676543289562391	-0.27589026454719157	0.03339364573459948	0.05864151121001635	0.5233756391054933	0.17868338457553373	-0.4702994550738153	-0.13469947746839545	-0.4691497287969487	0.01751607632519849	-0.09955321260603076	0.25639552103561797	0.22165310886704756	0.03455171234488806	0.08917640853490086	-0.43941300703064556	0.35009369965658566	-0.36988056980578315	-0.04629686781976272	-0.24891043777142188	-0.07788995509076024	0.07119157351873584	0.09969117274268835	1.1309863695718811	0.02611622238905943	-0.4700325796400301	-0.5861385017627391	-0.1328224913563797	0.21156838152361596	-0.5747946568598461	0.07059266818169405	0.2761272673277584	-0.33189307007820873	0.06126489301246676	-0.1425342423383183	0.12407100305859928	-0.2091416292963709	0.2112511529641822	-0.4480888879871968	-0.24861028722316303	0.10913832838576631	-0.04616127623717268	0.22727535005596233	-0.39094801974443716	0.16015640141710188
0.12443939744795218	0.28192285537596107	0.17877311593168613	-0.14485231018461464	-0.1546131371923623	0.030697795496473196	-0.2283503455352684	0.023451477628337	0.07241715380301814	0.5341913653219836	0.18964850765949642	-0.43650566978676447	-0.11308381176067447	-0.4610040240061212	0.015308360673522902	-0.13445419748998164	0.2882712886644382	0.24205334338130982	-0.03308976767892824	0.06848160917604629	-0.44032225608754	0.3536657260613374	-0.3497932193122507	0.014295817664955301	-0.2762887337677852	-0.0385929099976222	0.07615402833665086	0.09916195944321661	1.2040945487983532	0.029361194061741612	-0.4808391836422349	-0.562298420563702	-0.08244414944228537	0.23282484907928874	-0.5968501070001627	0.09761751944772853	0.28182039379826784	-0.3109834161271174	0.07885918554473678	-0.12901354953006322	0.13209547228186358	-0.18735098251990429	0.20859160806384644	-0.42287682976407376	-0.22791134357160409	0.08468003842710478	-0.05998035827568371	0.2520949599167901	-0.37935524460492526	0.16861312132335277
0.1622162089891882	0.3039463382068409	0.21279690782640115	-0.12065952458043334	-0.19961530552972365	0.10173571741327574	-0.18817508628633434	-0.014975203736668528	0.07908511772901872	0.5421352709040942	0.15254387622571614	-0.42953222013840886	-0.11052577056412453	-0.4676401396385789	0.04797463071770266	-0.14230685226942996	0.2509857516244019	0.266505335705377	-0.02531355764951728	0.052884264901126354	-0.36190581469710215	0.3822678576073931	-0.30717264824316104	0.04573079193326709	-0.2431149449439607	-0.07481941442519187	0.10685861616411066	0.07056496246735196	1.3019870159715465	0.02843015230825921	-0.4702203339152504	-0.5243704234089432	-0.09305676336385452	0.23005138073882514	-0.6309343902675966	0.19320364675653887	0.29784978290849795	-0.29706914270178497	0.10149840947380877	-0.10951823891439535	0.08135618502163942	-0.2247297012525858	0.14340705667892578	-0.4831078198821631	-0.18470133255774865	0.045566738035843504	0.014977457820595164	0.28912806158184	-0.327350969771672	0.17147646415464826
0.21567260322969145	0.33878350890125897	0.2019030683105829	-0.08322611307539177	-0.22844011116969432	0.1258583334233787	-0.1861766232164261	-0.09562630359357258	0.12362827644193204	0.5388362788511515	0.10484877222142872	-0.3978786914879957	-0.10395026249622086	-0.47018728119144304	0.05650168845996265	-0.10021461118164172	0.25882948797255945	0.2684707154670555	-0.04468738465518436	0.08036990916774939	-0.3812583728762875	0.43963372527906736	-0.2726989643902241	0.0247414303241522	-0.1788827538896472	-0.07183612329831117	0.10304114772031574	0.05111557187341957	1.3762742372154504	0.037800250768672154	-0.39763518531114245	-0.5388618606949155	-0.057108577483839795	0.23582319248321673	-0.5949900937609957	0.27132371377439857	0.3157597093412458	-0.3146716271462822	0.1288420231535517	-0.03799215962468533	0.00861463111858301	-0.1891989937438428	0.1052867119122453	-0.4660895555862242	-0.17991233403843032	-0.022012178637654634	0.05951643975007613	0.3112697324917142	-0.31743464054012416	0.12116101303475295
0.26406989184258023	0.3194693013209065	0.24241189704447783	-0.004676968488334482	-0.25094233425873724	0.17095040393575142	-0.15500840705450808	-0.12419012301645271	0.1350127928902925	0.5313417540739962	0.034216493233358514	-0.34555544081535355	-0.11861512424835656	-0.4477534292327274	0.07215223121104354	-0.10748008310040531	0.2949340650213952	0.24769785983736314	-0.021586477877282174	0.057089550308022166	-0.3311040524518737	0.4724348724576302	-0.2679416551136101	0.001986960736211456	-0.13654394493603847	-0.0327596220670095	0.15726761707386175	0.01891812521415499	1.4380716921633507	0.02653001979695181	-0.32356119982087755	-0.5059115296246364	-0.07998670807238173	0.2341921499437058	-0.5672415885129183	0.34835916481941964	0.3052047876338944	-0.31287855133907644	0.17480364858120226	0.002489789885578139	-0.0250756850599393	-0.15312609789967926	0.13811518532545794	-0.4663977440740824	-0.18821117401223125	-0.04629058363736417	0.05857926255525777	0.37262909671019007	-0.2725382595314811	0.07375675110476367
0.31533647262575876	0.335480752481669	0.3110058582451026	0.03456073915241149	-0.2462167901350613	0.08968386766470879	-0.1320125956738111	-0.16750855731571132	0.1195665352931996	0.5035551416719678	0.01688442536148202	-0.359634181486711	-0.10109842407537059	-0.4271069743718325	0.09144549043666446	-0.14773077592487954	0.3529618606320103	0.20537526299777614	0.01581342087301817	0.003554408074652393	-0.27741735670862094	0.4400844712661855	-0.25083237265793096	0.01732798690249212	-0.13528590707357208	-0.009550070535115128	0.19392279367109	-0.045503678581096066	1.51521857420328	0.012493964208257182	-0.2639244234069495	-0.5031237583827847	-0.08929003376310549	0.2466482247511162	-0.5429208904496882	0.3738927894376378	0.29472316915324714	-0.2727080273145764	0.1777945545668415	0.07448276888075875	-0.08645285309924325	-0.19444703586024664	0.09896637966335443	-0.456103628602781	-0.22920803731751077	-0.09860071993975507	0.06903715121426232	0.4010298037167358	-0.31539327912516935	0.020455714758283044
0.3571273146568012	0.3875200932367671	0.3005960165092613	0.09474099884367525	-0.20806301520515574	0.08498917172661283	-0.1291788633705408	-0.17274194064236353	0.11368611306329537	0.5398829419100876	-0.03202096576662129	-0.39452049514968635	-0.13199773253440433	-0.43722469740660885	0.11747713294520519	-0.15914911496498235	0.38825196641582116	0.19305756085598094	0.07379841658062725	-0.07429237986519896	-0.31333971089039037	0.45216856343729034	-0.2405554038085957	0.01657338339904535	-0.07878654476189982	-0.02648396897622012	0.21811165199901525	-0.04084652331761167	1.6066612355080974	0.06169770051497579	-0.18849387075547172	-0.49249001093407224	-0.04382974991306022	0.22801115281313883	-0.45464998783764965	0.39780282326318817	0.2614925381445262	-0.23966650375940785	0.2144684775258027	0.1479915234497152	-0.12010085801026886	-0.2125412071276958	0.09091177474440601	-0.4641503280245658	-0.1976772703240291	-0.18432676153943353	0.09679446690408795	0.3966065578929904	-0.297693399293524	-0.05396153594977656
0.40047796198686336	0.4044566672310218	0.34525331297431133	0.1834549284473924	-0.20516987880544574	0.08565168264279668	-0.12040723513213077	-0.20966758814978154	0.08954910075390629	0.5568178439905407	-0.0999497279266803	-0.4211336483785625	-0.13358690811548837	-0.4275931075213018	0.12063737801952783	-0.1539827952164361	0.4056087954591864	0.2302145264196775	0.14946981534622747	-0.1452729464234251	-0.18763410863941812	0.42566649673416534	-0.23450252442363753	-0.0016694148378090523	-0.06960183023764413	-0.04960134806999643	0.21639190316089207	-0.048178611258428025	1.6478637466654331	0.0566160338714769	-0.12836796501576989	-0.5188524631347197	-0.0037721638890650887	0.2070257066653553	-0.38036521112095145	0.5090315726703215	0.216771717153409	-0.22486561297502267	0.20488585563314637	0.1715512259736672	-0.15820836944443104	-0.18442013838901336	0.07202408917647996	-0.40050100559562923	-0.21986878038679772	-0.27145541410606266	0.09195486989631632	0.3625245922807332	-0.25503319060915663	-0.12130317347423776
0.43602496241815364	0.41580498625836027	0.35926594142979607	0.2666676873737569	-0.19983587399530306	0.0915202100062239	-0.14275879060051194	-0.25250835752950046	0.05989714988305207	0.6485496318753652	-0.11532839547463117	-0.3659225808296803	-0.13562292405421927	-0.39911899276573337	0.11095731121568501	-0.08012618132837089	0.4781811802170554	0.27775299179838886	0.2033393874601097	-0.23492925677682308	-0.1589862666486867	0.39945370512499767	-0.22404613272769502	-0.011731882297540602	-0.051831778387670335	-0.07502925330657698	0.186575510328736	-0.07600615634758083	1.6622377921027844	0.09366939041057938	-0.07444222356714061	-0.46609699626270035	-0.017493058684627662	0.1828287251785403	-0.3358237773152014	0.5831922120936627	0.2018942494529617	-0.174359262967668	0.21011214101151765	0.19804473708914042	-0.16964031803141197	-0.1498581175497619	0.13806605835287394	-0.4045209354342683	-0.23751355793172008	-0.3232437610992769	0.09942808904379397	0.32864191562093775	-0.24958399046388768	-0.20860505366283225
0.4511033811721766	0.48960403249387435	0.42669721149939777	0.2730812081972898	-0.21571708073013468	0.05821513444471105	-0.09939774146566913	-0.26070232755454403	0.04486565474027034	0.7082785921428713	-0.14051574147566687	-0.3290981184931797	-0.14809240606323298	-0.37339654781858467	0.12448674207493662	-0.03393403084491352	0.5435693378412075	0.28943996356864676	0.258901727626918	-0.2965782814927587	-0.07927637588535001	0.38331032932009423	-0.20781928005000755	0.0030332674693984998	-0.02466265188174708	-0.06861900812972827	0.21206629822412681	-0.07775424214063417	1.733047638888425	0.13435244813607553	-0.019227899886289194	-0.4418518946248815	0.027035566153877127	0.15190177705572644	-0.30358375329685866	0.5850131548674529	0.18437957434879942	-0.10509731512070093	0.20444620861655913	0.22377284240000073	-0.16882074609020448	-0.10318468170973294	0.1621551899972533	-0.32563989197445453	-0.20522484444792105	-0.3697907766871582	0.11461727830047719	0.2820423272361969	-0.2919977058801938	-0.21372747930549513
0.502842919369326	0.5514202025550082	0.5309081640832454	0.2662069506571007	-0.1879137099133618	0.03249190434148973	-0.03299367179489535	-0.2722573579476075	0.0715249946941239	0.7733034295868704	-0.135271628259468	-0.3293343049905318	-0.1574913337097123	-0.3245825246288915	0.11276506927014748	0.0639594868006603	0.6033654276800957	0.3080965208777333	0.3336716245695433	-0.37779834069426205	0.0154763653488874	0.3828608459267778	-0.23081473547933498	0.008245950761468546	-0.0044782007908420515	-0.05403253506174914	0.21985341282348184	-0.022259441400705914	1.7748215772619171	0.18060613118220295	0.013764281355431276	-0.3994363112425528	0.06185647124015396	0.2023592729952571	-0.2256761933731374	0.594933692451719	0.13542903335380924	-0.07311250034219105	0.2891768858640162	0.24393669544772023	-0.161147743223031	-0.0832859846978572	0.25354408324035804	-0.2710006329815872	-0.17876607532438404	-0.3710971758355169	0.1980693331210594	0.3057404670057574	-0.28224998418677394	-0.2621973283146113
0.532316366938973	0.5783495883033115	0.5980001989753593	0.29481206369510093	-0.1653831883568268	0.003657407729197427	-0.012708877305598823	-0.3122450706041612	0.08410409196605947	0.8091589570216208	-0.15136004794131175	-0.28828007384782073	-0.16078920427125493	-0.2778158823116979	0.1340811565720517	0.1589195927772668	0.6707269767023817	0.36087225158116115	0.40914222952458346	-0.39892047880500153	0.09529377406728554	0.4142190489198868	-0.227640546704238	-0.02717148028057572	0.04560355114528156	-0.02728985761980564	0.2883582543933692	0.026770351991362296	1.7969128356185025	0.22590405993624002	0.0526128695265045	-0.3513105751019781	0.08407473250646924	0.21509951818074652	-0.17009943396749375	0.6204848206506332	0.13794959947449142	-0.04940763618773329	0.3444766502132043	0.2553404376834011	-0.1355380558965638	-0.06668884490045683	0.3012538124040357	-0.20748330562207662	-0.14078719132353087	-0.3476148539753316	0.26366074522654187	0.3120169213346935	-0.29374655151925805	-0.3131702765640056
0.586581263053201	0.6235330052397895	0.723096103979941	0.2844142312029042	-0.15025058158213023	0.002699931460952257	0.02430093947147668	-0.29625263823041564	0.12646737138558423	0.8331425141169767	-0.08424592647929241	-0.23294737181138223	-0.1200025702594508	-0.24276196060462651	0.13262513193594289	0.22901192935801604	0.8014359841405871	0.41789139219038807	0.5234500803092426	-0.3598454315950451	0.17206315318813242	0.43890624843876064	-0.18654057366311866	0.02243123545049267	0.06049379850869181	0.04715902616058832	0.2728782455733146	0.11321367947224019	1.8075721833649603	0.296403939859088	0.06454366151936866	-0.26459804647249613	0.16258376989194082	0.2675579553046096	-0.08956998587945827	0.669267496117889	0.10921935320486864	-0.0020803296149722985	0.43898104128958454	0.26082043153393136	-0.07113559555223246	0.011587870827679453	0.3929662030503714	-0.10855740092250324	-0.1186671269984612	-0.30353795799918626	0.29661318711434703	0.34216904936902987	-0.2580751962798581	-0.3021028260695091
0.6276726404391177	0.7432395159145591	0.8801600141967626	0.34968681399694956	-0.09391428555303809	-0.018119182814637556	0.09605475439901127	-0.19307068958320298	0.1559985215034166	0.8933733085343579	0.03647171460925221	-0.152337444382877	-0.08798212672937179	-0.11076921661452184	0.1516059758616613	0.30355872121775185	0.9123910692393269	0.5394748355433215	0.6802359688065288	-0.3308973124799767	0.29901076058411113	0.4569191617395176	-0.14056604278421553	0.08010783031570808	0.09447447335009504	0.12997207633893676	0.3153728163701282	0.21802982984475866	1.8127015631624221	0.40347509350459	0.09799584727733936	-0.1618355589684209	0.2083577289038728	0.3027775885214409	-0.050553606921356554	0.7163294911753181	0.14744682083395189	0.11125813465608425	0.5233934231554338	0.26343933259229046	0.006270696936266129	0.05956855585981928	0.47584951506468653	-0.02337168296891441	0.0059691180592735815	-0.199963558672827	0.3728866640038967	0.386216762624048	-0.18628752107163613	-0.21473399771310878
0.7273261945153597	0.8861176830737936	1.0317914142023166	0.3789884975090387	-0.002318217834618219	0.016248885844023266	0.1617507971535891	-0.08691865272029324	0.224453670427942	0.928958379533275	0.17485987109645845	-0.040247606873418475	-0.03505145964294202	-0.014537711607608	0.14517443979704697	0.35800830509881426	0.9906380919068096	0.6607638242054958	0.7740051923960831	-0.25712399914959844	0.39714748291723245	0.4544594062036208	-0.019602541567637567	0.17086935367225914	0.13809268357712295	0.19569477728469356	0.3424810450219659	0.3312045776799958	1.8816237645197265	0.5387105257633824	0.12824491457090154	-0.01789019052070695	0.2950189360356671	0.3258468193972474	0.004993801839945575	0.7618319207576534	0.2195121475524302	0.1657907532290047	0.5487521660228691	0.29744166996962196	0.052955568731593496	0.08975484507944871	0.5415263965285011	0.057492396416131	0.19267817160221865	-0.09354886189437542	0.4393129212911976	0.4939077207431971	-0.10144630763279698	-0.15729063302337973
0.8408985964558104	1.0082175365930603	1.2161589334539094	0.4289086670541623	0.07931280273869463	0.13473442890829487	0.26682807681346155	0.0053541191631959915	0.3201013302626759	1.0420618843433123	0.2898871684588871	0.10514935473630253	0.008008391621645471	0.09631435855007851	0.1733688084319903	0.45756954954105045	1.107943538565725	0.8362225204121954	0.9038101224278412	-0.1281196329435374	0.5491972748458149	0.5433501689582844	0.11612306821298116	0.2546827233885513	0.20617458632032676	0.27516711992175225	0.4259896195672105	0.5106058522696593	1.9704979488529513	0.7019567851940918	0.20934316038892664	0.1330121924458231	0.3607445672297003	0.3797054122007745	0.06658791468647002	0.8429789842973751	0.28202923370056465	0.22182393196578806	0.6655567861927711	0.26968436592098927	0.16004309636613684	0.17357132395864538	0.6306861013925182	0.16717279938976357	0.36107651765288074	-0.003524840034006704	0.5455199178765713	0.6032774105091979	0.011171686578083973	-0.10871877300630946
0.9623378481192102	1.1587585338668558	1.376560228025919	0.4719460058840318	0.17251271673866325	0.21626666228536226	0.434861753998138	0.10277449245413575	0.456713911685393	1.1256298234998905	0.46520503127606244	0.26930553093085896	0.0837456424583187	0.24500262644323464	0.21306793865178658	0.5706714570680647	1.1767810298064982	0.9913221827869808	1.0497861662738437	0.008061759558862713	0.7465647058019153	0.610269445201614	0.22957353293082913	0.32522247034204466	0.27052069609452756	0.4205737926733425	0.5641001471060195	0.6890285711811119	2.029797618856001	0.8606570577454935	0.2966058522642669	0.30161934700168747	0.4483156398419027	0.43877548361475005	0.14866051958265558	0.9275363406922361	0.37495774838172674	0.2794946305495648	0.8286368518491862	0.3164077221281446	0.27316211107658994	0.24381174184857443	0.7426729236421222	0.313931917316763	0.513546732383523	0.15974678002068265	0.6480735508305031	0.7582866774566319	0.14320577036167786	-0.074296422030321
1.0825796630729383	1.3038922264989985	1.5334910073670915	0.5028258680394669	0.27260152218874023	0.374294251251298	0.585592321511357	0.1862675628909023	0.6170032030596387	1.2259933873885966	0.6732918503834513	0.4261095587685587	0.21100281423542486	0.3465486302285533	0.26450804340252576	0.6763399758065775	1.3035826578816831	1.1206921721977428	1.188898487477529	0.10962145480185308	0.8654342989531163	0.7100771138551875	0.33947797425002535	0.44412687881064467	0.33695618084021384	0.5951995192008575	0.6789664981538612	0.8778748755029806	2.115055569392721	1.0783520218176506	0.37065285870815495	0.5322189916228144	0.5064088966596387	0.5246095039689314	0.19749027469288263	0.9494989674822483	0.4949726308170197	0.3405204011316364	1.0123226069187243	0.3923165559837255	0.38918071507389607	0.3112236319152819	0.8581551589468812	0.395144783673142	0.6811302258777233	0.3220008822392252	0.7754095093271616	0.9259082781797062	0.2717175145061816	0.025010807484273513
1.1979393231145479	1.4606216232393086	1.7227470005070558	0.5468584096082143	0.3801043838483248	0.534430681107639	0.7563901712349931	0.30709267501681065	0.7643904987294603	1.246998731090495	0.8294425276940677	0.5398384208166096	0.3033228809172408	0.4536117241398888	0.340038926755729	0.7862689146329074	1.3744824665567108	1.2424018213583161	1.316402230920308	0.22096456660556024	1.0058254525034092	0.8158145988594093	0.44153327157467875	0.5128103095534974	0.42828381132282933	0.7279321689972367	0.855989706223647	1.0788394994436548	2.213612036674231	1.2531104227679986	0.47801349218007794	0.6891400632268935	0.5963578954611274	0.590775599956874	0.30120209082011806	1.0144138127502762	0.5749406397247402	0.44266254034218805	1.183865029940111	0.45814608421464953	0.5262679991302261	0.39794272250427065	0.9373830261607139	0.522884292062901	0.8271891599099124	0.4909812887360867	0.8846363653669161	1.0954900546512363	0.3825730350069496	0.1356689656886767
1.31034235461135	1.602674458683245	1.852344240444084	0.6105051611941736	0.5051559108566887	0.7172729879995525	0.9173485478123039	0.4124700106883963	0.9410209238364651	1.3323633655140315	1.0326655014414825	0.6420187120656641	0.41345059205957496	0.561710172208925	0.39423404078664126	0.8492291661106843	1.44193347823775	1.3661060277154633	1.4170660110701152	0.35916767953689477	1.186560035794264	0.9384328070215592	0.5474885784962811	0.6444479774137213	0.5349895009607417	0.8842637382882315	1.0203305608592	1.216774858531267	2.3264179967745497	1.403995893368496	0.5712291067132427	0.8925808228066151	0.6640294584447404	0.6997619798485293	0.39874874881016426	1.1367789034476303	0.6992689630338653	0.5112682293660871	1.3663755565666889	0.5171395447001259	0.6411461469677124	0.4666814944125305	1.0370306830682061	0.6591319126387296	0.9386446313435162	0.6807291883755084	0.9660989529339469	1.2988641945021862	0.5283973551921333	0.21767016729398994
1.3924931318917262	1.7635718917736853	1.9586252040443644	0.6564709537402387	0.5907774208988157	0.9067102541387506	1.060738146892692	0.48358551754262874	1.0424899125491336	1.4209342351414613	1.1937828617336268	0.806224980298424	0.5253060914444123	0.6374493448870908	0.4642396077058336	0.8496578547904411	1.5127622994046326	1.5025025714152371	1.5492145831792483	0.49039877673641685	1.2932654896704128	1.029740025771752	0.6471883832612055	0.7196469280600828	0.6103589805749583	1.0035447930471177	1.146771313566855	1.3494385803942184	2.444691648514591	1.5553546395032183	0.6783672350141281	1.0679033065708685	0.7694096161814158	0.745277542680683	0.5356873616068862	1.1817095791012773	0.8407718443810845	0.6470928792367157	1.4886239506344752	0.5744938608558405	0.7457050241465554	0.5051253263275395	1.102154304935411	0.7500420167623144	1.094783538311682	0.821544609381417	1.024601167859134	1.4901811826094313	0.6342088474686071	0.308932550479552
1.4551574104129135	1.9233444212444692	2.0523531929256116	0.6732429418937915	0.7025163696061494	1.0803928910360796	1.2224993787995868	0.593965448865447	1.147816865402567	1.51620112861831	1.3473084445211758	0.9329325372115731	0.6120717043838978	0.7224094291633538	0.5263565591459585	0.8840010213581102	1.6156507964422793	1.6168185819916907	1.6691283483358532	0.571258230853674	1.4198057492540177	1.0957471893988688	0.7090105445508763	0.7596554593033192	0.6915185871286523	1.0977271141122045	1.2702146237466667	1.445772376402352	2.5734958875238116	1.7905156417060937	0.761855041050347	1.185949398996107	0.8428752426207321	0.8245958541720512	0.6416637367598863	1.3009761617026838	0.9614082110538675	0.7457136425996389	1.5896320719036976	0.6260608852272005	0.8631210329449004	0.5937209290422413	1.2188831076019553	0.8706728106925874	1.2137316912738236	0.9522030454021136	1.0982603642966966	1.6334131854459053	0.7710488980341077	0.3961683916729892
1.5328356369392175	2.057403642644455	2.122630292893007	0.7480246046982221	0.84138999693745	1.240185470169762	1.3577413054593959	0.6564282863775956	1.2759528777891174	1.6335675536767849	1.4518755076676988	1.0628287387001465	0.7025975294292678	0.8180189715081259	0.5969526584303771	0.9298320272853765	1.6385178199893766	1.7221576224827533	1.7126011990878784	0.6235295227296423	1.5512604292483065	1.1552293945194678	0.7444697188344498	0.7545771248622974	0.756032132636194	1.213223657138183	1.456736117387087	1.5672718567428299	2.723894015987189	1.9331129768788156	0.846813916007165	1.3225413015840268	0.9227750101770734	0.8865799151595721	0.711082814780916	1.3879906144304248	1.0589153707489896	0.840136867962166	1.6885743320538367	0.6488781106517616	0.9646562561475098	0.6281720338021677	1.3166638824553163	0.9473815452973131	1.2956458997061897	1.0987701138221901	1.1690032261722947	1.7441152430250089	0.8968387947638439	0.47709029514094003
1.5584098936150588	2.123062703940011	2.165896716203105	0.7285756426304018	0.8893935467778412	1.4522858681654114	1.4931028717591845	0.665081629497663	1.3403179746212188	1.6539998625489036	1.4825346495120504	1.1099594530421508	0.7965568949589495	0.8308471435683635	0.6408742744456158	0.9142769838214493	1.65525201345914	1.7375707364842363	1.7091072115106936	0.6388564992193103	1.5953132428755628	1.1604558644254617	0.7580505689603059	0.7842102152662791	0.7666187041730544	1.2737299140644727	1.5431674298632272	1.6252630735674216	2.840317893027506	2.0585615099088073	0.8944149673768521	1.4190865991375259	0.9718554403423518	0.9077069056108231	0.7131521077225467	1.4746535695906329	1.097915246364869	0.868079026680326	1.727160851535249	0.6643284280095338	1.031776401562195	0.6601581503543918	1.3666286970822512	1.0127226045327344	1.3531619547129412	1.1291513639595714	1.1603071352091943	1.8155646286413323	0.9527492359856374	0.5379993525009732
1.5600190835077403	2.239845712096274	2.211616096270445	0.7311368786812831	0.8987109860575165	1.6381601701200328	1.6039001407455877	0.6458991079192223	1.397257508575251	1.750597057444562	1.5176911654739802	1.1299220364174	0.8687205834511026	0.8872326859493713	0.7113670915567052	0.9336165867345549	1.666337947088056	1.7446678986340753	1.759689952399334	0.6199006644818912	1.5984703496358295	1.16997213788531	0.73412853198686	0.7725345862847056	0.7936546848892323	1.3239327778004282	1.585006451936883	1.7330296760911434	2.897343636170384	2.1304522064827967	0.9238587629078886	1.453257569175059	1.0343338996852915	0.9359650320762098	0.7976558578525648	1.5019230788491602	1.1233314892511088	0.9165636957077572	1.7914897750476335	0.6971675956676908	1.1159901694464582	0.704864377940303	1.401783479057609	1.0701004612274094	1.351297220958989	1.1022835170245573	1.1671031396694818	1.8481219961885629	0.9788066680207999	0.5100279671807619
1.5185807245512142	2.2854660973831735	2.204242408984176	0.6912730434882383	0.8988833275160548	1.7907157463951673	1.630956917414197	0.6337634930196316	1.4221099861183264	1.7704735600917871	1.5750538598804362	1.122706898121621	0.9218643020527058	0.8848976358164176	0.7211715073993009	0.8887339082241645	1.6349347906770704	1.7533846764548833	1.731890693304336	0.5863431287432568	1.600574317496918	1.191476858322292	0.6943192771284742	0.7558870660972492	0.8378466862921485	1.3655729080315375	1.6056385363561714	1.803350584941811	2.943846366189806	2.154225108511077	0.9222411540651653	1.4629050579561405	1.108478453088655	0.9511831201901041	0.8032448985551902	1.5288661160261998	1.139762803750599	0.9445869949165328	1.7836814230998261	0.742867402484857	1.1524107075785046	0.7265890791506953	1.4623178929130698	1.11223258741452	1.352765198902029	1.1277757972005724	1.1024540170991843	1.87653961360719	0.9983780654478451	0.5487384263649846
1.4731597925322972	2.3356054756069913	2.261290878369474	0.6319788214400146	0.8912761021994022	1.9039275655931118	1.6175940292674305	0.5943142287908929	1.4291433624205179	1.814535921215711	1.5405140266574295	1.1016544685779923	0.9586747849674981	0.8173779472122471	0.716484632118106	0.8841427442872452	1.6220481814770735	1.7391155782774264	1.6877521834453266	0.5455263560154348	1.5367470933970107	1.1656305234234625	0.668577578818357	0.7310225653647413	0.8413875047558796	1.3490053227168504	1.553309581919319	1.8279994864245406	2.9762157402914946	2.182657565005233	0.8865386210150177	1.3691600951411613	1.0991495750706264	0.9312418850863435	0.7817369856821699	1.5549288050865833	1.136432790050979	0.9317024315096625	1.7009185322287188	0.726311944847054	1.1496843165430555	0.7056517814232602	1.4805698315734543	1.110379956618106	1.3547807109985284	1.1332919141491247	1.0445073431604706	1.865147175630609	0.9595363244382534	0.5848281999796315
1.429333007231318	2.389987465477384	2.2771932392254732	0.5939825095487834	0.8985393779668875	1.9936696128315823	1.5699418840144466	0.5777666782229252	1.4046806158314553	1.829088866605609	1.4571239607624233	1.1237130884114372	0.9722037841396609	0.7838340835182459	0.7258355650265301	0.8747978351963461	1.576048122878275	1.7188950798253777	1.6591186822631545	0.5270313909169871	1.4744913966180488	1.1760660097329017	0.6203065959721805	0.6641338381921578	0.8514333149530051	1.3406605508383596	1.4612954850802546	1.8588205873645276	2.9663895485744862	2.136296012066082	0.8705220692053844	1.232975369773976	1.0945975093379694	0.9244580059954016	0.7336451119345282	1.5608019515623468	1.1107872269352512	0.9003548360026159	1.6296195151336055	0.6953915784570815	1.13664582763174	0.65974829782224	1.5138632861133647	1.1133298464272603	1.3289316430989164	1.1148731285150264	0.984905122999798	1.8302338271281962	0.9206888849439576	0.5833966663174153
1.3489869811153035	2.4010689256617113	2.2673688177341424	0.5389241504142769	0.8663811951716308	2.034445994660738	1.5353600579086066	0.5493654389320015	1.3643094002394738	1.844020922955135	1.4102461328824096	1.1350008326497156	0.9984052106701755	0.778841933875871	0.6789173883150438	0.8015251093336693	1.5567136094557215	1.7074569126961627	1.657954790654206	0.5192145328747773	1.4514853839082558	1.1679392133245274	0.5824986658118638	0.610712954851227	0.8869655909656589	1.3215733510129744	1.3820735746794406	1.877015668121988	2.9481526888187846	2.1489786916101936	0.8297059906822903	1.118946984932246	1.107637578078204	0.9009031521197844	0.6561385536028593	1.5380660925092335	1.0674684869973476	0.8168843760849744	1.5593644213810882	0.6766743785131911	1.0795268391444355	0.5905213944846945	1.4881431177721318	1.1184019569625063	1.3375728658936394	1.0847800549014068	0.8970478496912364	1.7888160130348578	0.9489295127125368	0.5500674806575794
1.2631716864671374	2.3635318989182132	2.228633437470646	0.5427920812314234	0.8278485785141992	2.0243382948463333	1.4631221638049439	0.5633594333291755	1.3124118124689597	1.828147743857243	1.3166335531176567	1.1808673065884547	1.0341767548688623	0.7481657699995302	0.6328598174523175	0.7933333925963378	1.6057969483758991	1.7319720845052433	1.6541197549999964	0.47495888358403054	1.3675605506130282	1.1217430599659242	0.5354592091698323	0.484935659712427	0.8763284482294343	1.3122263309099917	1.328664780270933	1.9121287554146047	2.894943473548177	2.1129711998351413	0.818640185470216	1.021027285332908	1.0975894101842063	0.8646550136664993	0.5863427666787329	1.4836017048398094	1.0149879994028739	0.7751081052811818	1.4915633686836727	0.6607441735123498	1.0521292542018195	0.5520741226610226	1.4774050039738582	1.046521042018321	1.3368434698624	1.0322675787522493	0.8353342329592766	1.709572704819935	0.90492088801179	0.5231923830646407
1.1681585649751174	2.3330703920473006	2.2030074108221935	0.5003498636373658	0.775907356361777	2.047615130968775	1.4017994743501134	0.5821821699417717	1.2787721693306353	1.8208816818121654	1.2144133142830413	1.1287266417575244	1.0642928527452362	0.6929439096136812	0.5974700092695671	0.7680043012476429	1.5736446667709674	1.7172393944120568	1.5893757959806807	0.4184526966872729	1.2824131252705802	1.1191473156505884	0.4935608256553678	0.3765004394821173	0.88483717769869	1.320303185107879	1.2504982651905487	1.8683562052712759	2.8150766316222113	2.1169190254634307	0.7797142102640784	0.8787115929349311	1.0371343126927302	0.8418204181133431	0.4628896273997394	1.4811639301784916	0.9087229201874862	0.7153605441116098	1.3906524010227936	0.6427375636159252	1.0250348008404413	0.49098419741523325	1.4525489418048916	1.028432817689909	1.2404125081829298	0.9646236961546008	0.7831798406555961	1.6051354217055671	0.8921257615748704	0.4708029989291439
1.1157696344144918	2.27421864958482	2.1789267987903544	0.422538583650964	0.7148205963674723	2.019345059649857	1.3176063703686176	0.5547182306901821	1.2413880989166655	1.827619617713184	1.1458999319866199	1.1186473407563668	1.090617929561777	0.6375060686197485	0.5720097409073572	0.717108008185289	1.5163854987539447	1.6834497039465899	1.5500516063487062	0.3471106607641802	1.1540458689289903	1.1538656743815427	0.43060016494120107	0.2875867908663745	0.9086523738613044	1.2705805718276997	1.1262018884225025	1.8827914856445194	2.714642617773327	1.9912356315741437	0.7569607472132625	0.7793105419855514	0.9898760971093801	0.7528137977955075	0.33915708231423825	1.4479106026188047	0.820862151441708	0.6432530622583972	1.2876112666344466	0.6496076830695648	0.9408545657156612	0.3793959934971229	1.4382537513431717	0.9853284278209543	1.1806102916351402	0.9085376639284197	0.714221526390532	1.5568752384717963	0.8395848729929322	0.47575249809721354
1.0573389350714344	2.24399619664607	2.130272908993193	0.33548656403373495	0.6360150810053311	2.0081384230020483	1.3142711295151688	0.5472625653679801	1.180972671819935	1.80601282423127	1.0535319173862336	1.081125431966097	1.0731335028042275	0.5780752765261792	0.4941016598311944	0.6901973958945585	1.4656403162035612	1.642705445514429	1.548721774902814	0.27971906750352893	1.070847703399145	1.1820579085634688	0.38631442208569544	0.19065914374212842	0.8970045581952132	1.2180179685903356	1.0149200872330744	1.8698869733191799	2.5870334106447292	1.9003313453603046	0.7312898313200329	0.6293959167951855	0.9508974052109191	0.7092942452838659	0.2812389609150985	1.3552372529468288	0.7650716269278643	0.5984687487576119	1.1951155742052637	0.6551151514034764	0.9058693177191414	0.30442083498346156	1.3827222463212157	0.9262616442148344	1.0789412532209086	0.8065989064941952	0.6228629815764266	1.4708339446004013	0.7756697992813844	0.36363984732531185
1.0356054158103913	2.195944767882914	2.119778758444614	0.3056140499485204	0.6487632153617716	1.9598599867156286	1.3041989229623998	0.5412364947210544	1.083954933411907	1.836687089620699	1.0192447770903008	1.0836140856151888	1.0874354889599824	0.4949538712914075	0.44214378089485595	0.6251594176782699	1.3976386530419533	1.6279373749096346	1.5453473069593058	0.24251163468608145	0.9564918527901141	1.2564410229181209	0.3746576897293143	0.09684414568533625	0.903987723150317	1.1710574794926463	0.9472684937935769	1.8744508024235707	2.493609689447668	1.7894854214565203	0.7239549848609023	0.5679063534633735	0.8924117248646295	0.679043563456971	0.25783010887357	1.2739996502643955	0.7430262593372111	0.5526319618771535	1.138831073743034	0.6522336608887953	0.8860345356173912	0.20951719488291615	1.403668297391452	0.8750852558691209	1.0051893027806638	0.7769882523791473	0.5613697067142546	1.4168028928114969	0.794343540490664	0.2729710895947517
1.0032789226991787	2.1280613931394794	2.092928105544357	0.24274409946664005	0.6258396012725094	1.8967270102814027	1.2655262177153557	0.5288402275607917	0.9886260291379347	1.7964416401742962	0.9880040915234776	1.0708003827601504	1.0673592416819344	0.3935482856459133	0.39334385091671764	0.5700741826489995	1.3873969034731826	1.5992143728174668	1.4952502436422077	0.21488098333735897	0.8990576688199928	1.3512187109692955	0.3483339117320506	-0.01099135183413934	0.860493487467474	1.0779224296436645	0.8962541496437456	1.8465421347636048	2.3980921377442757	1.7146879354644404	0.6665156966958126	0.4898202079277157	0.8051086994209372	0.6342515294181796	0.13618555666153384	1.2387907164358516	0.7100795132346137	0.5053101749830438	1.0490066971157677	0.668598462263131	0.8630082727241974	0.12025660748355001	1.3605943094254038	0.8331631218379159	0.9401050842874291	0.7720559625137714	0.4898835957550662	1.3057481236463624	0.7585745383353877	0.23762998751426606
0.9787581180604535	2.1561466562727376	2.056536776981228	0.22715663833466682	0.6401006736245406	1.805256262981216	1.3001273107717863	0.5170091228776543	0.8785244205802778	1.754158969439353	0.9178184560337647	1.0596604499052245	1.069662314607132	0.35727584131597145	0.3567976827779186	0.5430155818407021	1.3693219200277622	1.5355670532901846	1.5190500966123544	0.19845463389417534	0.809849912746756	1.3754166925252196	0.3275549536830614	-0.10121468944968037	0.841883369552287	1.0003949879936915	0.8288633415104829	1.7641309119646724	2.302953293326996	1.6384628392408795	0.6447875769691387	0.4457668242945719	0.713526147414585	0.617796867870474	0.11610096875039796	1.1734818712701798	0.6512774725882601	0.43606980640780907	1.0033358981470086	0.6557953530072028	0.8325664935637572	0.04368625425263104	1.328468058899571	0.7787418547021321	0.8899476062316871	0.721769306631186	0.45497926231540237	1.2381176473672715	0.7390878455030249	0.1807088001662981
0.9618057495382437	2.135488743217873	2.0327688039562024	0.23522399607150088	0.6429945433921597	1.7425538871543496	1.35215935519803	0.5403103619279283	0.7721658926669217	1.7163017638995044	0.8747507615073401	1.0491364098962843	1.0809904768447778	0.39275815018288557	0.3510701646178795	0.473357722407183	1.3483936373888616	1.5378910168344402	1.518235678099528	0.1744832506669333	0.7588293552598415	1.4499412916558576	0.3133004352586871	-0.20060122575264439	0.8197043936964938	0.9243076644652897	0.7847411545194127	1.7411146315551114	2.1984898339538703	1.5287976898957327	0.6514458102283236	0.4407476348380783	0.6659693032467967	0.5654067584309914	0.06901420500828723	1.0951390881211684	0.5887900214157867	0.4127802085060699	0.9601662484364653	0.6712976221153698	0.8422283949826361	0.0005078495143116992	1.3331295340501323	0.7264915064733564	0.8388474805356745	0.6306458967415072	0.4289136541350591	1.1457737972095543	0.7150704709922494	0.1364043577920201
0.9232436455928887	2.0632746007266323	2.0315249155854955	0.21174135513526324	0.6307722338262358	1.6684567329152156	1.4127991444270385	0.5405416299820954	0.6345802512769095	1.725171637589855	0.8531716955098092	1.010296594804223	1.0411543612328154	0.40709741788544973	0.33295344964409623	0.45004925632081944	1.3033676255270954	1.5155368131563998	1.4442580633450397	0.1848799863651879	0.7034182913464482	1.4699420400646406	0.2888500606758421	-0.2882207398697738	0.8125167742225085	0.8620976793715502	0.7844417007340766	1.7041612275041675	2.112174027731274	1.4891240703240367	0.6206107053628707	0.462129661627379	0.6569279865631621	0.50447889182831	0.00976930395698869	1.0386909939843474	0.5310741315194458	0.4056861872544135	0.8993222804710003	0.709532861565727	0.8854602239418311	-0.006553192267860114	1.2943337443889325	0.6984723531070953	0.7976221578857684	0.574766998562592	0.43131304588031566	1.0863836174695731	0.7035556685087087	0.09331995164449056
0.9092371604906685	2.0525775329116316	2.0071672253817425	0.15495306501443426	0.6074740154092246	1.5886747847345137	1.5168997245527098	0.5038104984353166	0.5225932796224119	1.7332658157995975	0.8066048899242186	0.9894536674174793	1.00846854791501	0.37205629360586767	0.3540417550512965	0.3994779186400951	1.2827623064593507	1.4874904824940236	1.4099437865403417	0.168489624606784	0.6203704064853268	1.5331269129133291	0.2772432857438455	-0.2939099037762598	0.7551051108123403	0.8240018569197222	0.8076233631838304	1.6701757987055477	2.0298102424322026	1.3751552309318078	0.6297125790496032	0.44338181032120144	0.6244400740613589	0.4845027884732424	-0.017569479711434466	0.9686704415670719	0.5583507574682941	0.437006082657957	0.8619118844970964	0.7210850492676799	0.8767652625466751	-0.035301683566611876	1.29179925589631	0.6596365037901195	0.7316616620589861	0.5227365649321372	0.34972486515161894	1.019457487783756	0.6379008184413821	0.07580012122565069
0.9005645553478985	2.003824032135077	2.024256429102467	0.07351533197523687	0.6000229974571195	1.558444575367475	1.591763065996437	0.46176288427724854	0.3900528321738673	1.7282745828165933	0.7988568067946495	0.9673116816738547	0.9450753258558124	0.379657120059054	0.3810845425218702	0.35099549753469306	1.2240870679774718	1.4565149211628445	1.3154907239741611	0.16586388405959612	0.5610722956351574	1.5860653171716799	0.2417189397293708	-0.31004716906213226	0.7303651126177888	0.7667008554852872	0.7401041230527292	1.6447962464885884	2.0012136344719447	1.3332268698540146	0.5824950959260731	0.4355657098966418	0.5641752356184198	0.42045144605701745	-0.039968888946938425	0.8812135867284713	0.528937012266292	0.43360916524106896	0.8343624581107354	0.7277680092102823	0.8672882233021021	-0.05124003890496327	1.2644786885361938	0.668120886862572	0.6915260446463378	0.46995323694273566	0.2719744331302411	0.9505066790298894	0.6167453871430799	0.08812005347184118
0.8927171757911188	1.969080203662078	2.0060715071564443	0.05343695597134188	0.6015781774442488	1.4853637015380288	1.6866637205911275	0.4446408132046054	0.2791197183673743	1.6991114538755425	0.8241988974643502	0.9123870303955105	0.8727551057725229	0.4065155768878695	0.3839200163214066	0.28656674876826943	1.2370474244591487	1.414566951865969	1.2854057819772904	0.17415177504068216	0.5426237506550595	1.686212772098291	0.21937661706941664	-0.30309901542187406	0.7465212756014539	0.7123762576528823	0.7248683701256596	1.644528080458937	1.9684537710796857	1.240434329371341	0.5412562322824245	0.45486387910922854	0.5438515329435061	0.37303456561569487	0.009772980492301343	0.8585045445156382	0.5605263278959954	0.43212115946181556	0.7888759033999444	0.701786888884279	0.83980163064593	-0.058038473025797364	1.2605309125556659	0.653439135288012	0.6794653546159869	0.4737704367477605	0.22386986645340876	0.8863616773561331	0.6498434419079875	0.09357790872069091
0.8770718442517198	1.9598881431608675	2.0410292895627435	0.09947604916421868	0.6387094747017908	1.488488114354491	1.7889352653585355	0.45563462396948423	0.18310395289375914	1.681049180479223	0.8234240191533522	0.8887908532099758	0.8113057491036993	0.4405628829245586	0.39394392651457666	0.2837182466252885	1.2213228481408658	1.386793778664313	1.2655119991361032	0.20799283483625502	0.5269028950972132	1.6918751339466802	0.23545291623634537	-0.28486890461328357	0.6641313034785425	0.6448911790374908	0.7546972893665378	1.5861151357854972	1.9701310235712928	1.1996847148595675	0.5050128099125828	0.42743430342521266	0.5063188749153953	0.35041934318764645	0.07412567320069455	0.7884809530347091	0.5429536953645033	0.4554007381448815	0.8085607191211089	0.6552328754019681	0.8463414642485155	-0.05951998295675642	1.2032185608949564	0.621417231441389	0.6814920011131664	0.452438735865612	0.16869525683152134	0.7737023792292288	0.7142152539978641	0.08128990771996876
0.877396776826204	1.9911764113054768	2.0367997727620493	0.11262658528376371	0.6280421251126237	1.4824116864053178	1.8385340587549508	0.45517108967154385	0.09939669417385363	1.6580567499124772	0.8242499960340901	0.906858783169185	0.7595771009541854	0.472175987588283	0.4386609315053359	0.26224271811928707	1.2573166578458632	1.3640723681612548	1.216944241981782	0.19682676134303348	0.5121715589163036	1.6944723636664882	0.20996766603806877	-0.259906755244686	0.6579223118179947	0.5873345964879613	0.7208578679080263	1.4845553877806252	1.965607575431611	1.2077580568978512	0.4727604284896101	0.41643664979817674	0.46332114371448324	0.2888683931774035	0.10746965490108358	0.7993321748984454	0.5488466061472546	0.43950479230146283	0.7983973741350063	0.6598352676484743	0.814701504328678	-0.07062216231592536	1.2019053544220957	0.6713721054158248	0.736248190780598	0.4433939234443772	0.1156924205206475	0.7186803671359863	0.7224683017869608	0.12422599933936909
0.9040743429183149	2.0195396441272973	1.999350509360701	0.09759273693165821	0.6355877475249477	1.4888777803520097	1.896175049255854	0.4768607516041336	0.09540488279873952	1.6410061467271806	0.8019549200778238	0.9139927303176592	0.6475394419021694	0.5072313312317419	0.46295190273222026	0.2838727716999815	1.2699730176066442	1.3448827291610432	1.2186069442802796	0.21048646848988292	0.5497974340843743	1.6747328236341574	0.19453808843771717	-0.20390626298016273	0.603242711555522	0.5585969658451435	0.6785259588824532	1.4094370606293771	1.9550837207364071	1.209463791831131	0.3902318309150613	0.3413094543554359	0.4592852431310838	0.25793996914977246	0.14483711320971798	0.8032888842688737	0.505794490186754	0.4322829850240157	0.806579367737369	0.6393031699371885	0.8033905149421697	-0.09369673402576362	1.1484644577918104	0.6707771276407579	0.6662312769043315	0.4496811281281346	0.07869483931799659	0.6434644792252746	0.6832121167456894	0.16211260116641057
0.8973956031366956	2.0392024256971073	1.980091353860465	0.09998751050001317	0.6479435300502495	1.470522543858826	1.9842178366561118	0.4977504893418119	0.0908951728509962	1.6115386185491083	0.8316220496888	0.9359389874026018	0.5625147420958818	0.5693499674052785	0.4700652704793775	0.2783344776497224	1.2398068300241438	1.3003284797483954	1.3020505635809532	0.22778184409567848	0.5375324371733832	1.655989990002737	0.19659769679756847	-0.16057948579515707	0.6109902026079461	0.5388906705681397	0.6371908978321927	1.3442515156009043	1.9724074751467051	1.1898117708011478	0.3650102168901995	0.29272447840554594	0.47473723998918765	0.1976272865095515	0.17678392991103012	0.799720560103707	0.46742578176837873	0.4311235185334237	0.8634511174433015	0.6189538774476036	0.7578653517077075	-0.07259995038668664	1.101210721223569	0.7213169397652829	0.6532867195906359	0.4585066366085237	0.06763471696384014	0.636702122232814	0.7219048278925719	0.15114795146621002
0.8735977304956973	2.0039781067624505	1.9940149024245302	0.04639930085871225	0.6164424449011623	1.50141951504384	2.0412489567971255	0.5255413107343823	0.09233725659445194	1.6111514240260516	0.8233678807246768	0.9459329652069934	0.47725983861463284	0.5952653345326018	0.4856378529127411	0.21653983267270785	1.1918182779331457	1.267842660691217	1.3248732795321616	0.238216248024366	0.5604807976988763	1.686829214954292	0.18247533846861158	-0.114604500132413	0.6097265067796098	0.49305253530705456	0.6441857170798344	1.2667738280487575	1.9285767354237464	1.1818139473450877	0.334191126744807	0.31879852146789533	0.4976238248174867	0.12354374105861768	0.2096825849264592	0.7830798506806989	0.501932590585529	0.44544133876175485	0.8917786938307962	0.6198222376344896	0.726182925653472	-0.09493407756182695	1.009407841679035	0.7267539366704814	0.678016195665831	0.4642504985688869	0.03958480243754561	0.5999994185349712	0.7119944579238425	0.15938725972299098
0.8559159829008696	2.0168925784930702	1.967957700652938	-0.00446077444611567	0.6229239504780032	1.5167424415927022	2.0996058134892506	0.5204893483684856	0.10412439997229561	1.587282457566221	0.8611031245074885	0.9615068046099255	0.37355019902239106	0.6014557538119993	0.4957165111247046	0.21650373352096847	1.1759827740508395	1.2357124081175745	1.426209409245295	0.2545705980901953	0.5729262690460992	1.6571678414790427	0.11791838665922519	-0.05959873083044356	0.5943181466301068	0.4915513519679989	0.631027078723797	1.2126852561737678	1.8908574897269035	1.1862158501774924	0.2919941711341338	0.3081292499827989	0.507304551872367	0.1323803186323705	0.24722649154972257	0.8065629629043845	0.5457989584580696	0.4491341798743968	0.9733629584896359	0.5697731368419705	0.6943853275303231	-0.10817856491607643	0.9335545072723586	0.7601669885518485	0.6673064795847036	0.5309846058158254	-0.024654676819766918	0.5808270737968307	0.7334949373002565	0.14295529570496399
0.8549355977125132	2.062189724742127	1.9268397444512675	-0.025305163642131506	0.6534716573458166	1.5504788577333666	2.1577118764733116	0.5172967636897775	0.1564403148095052	1.5418861451721206	0.8717379968352379	0.9698615186518083	0.3292433311693138	0.6460146285182986	0.5385114516601384	0.18350238412641667	1.185634008743539	1.1976340176282032	1.5272957619216345	0.23433650831834524	0.580891028991602	1.6767388623739907	0.11023841666998353	0.027449722897225592	0.5694039865657987	0.4372404431889566	0.6378196963187517	1.1305385226823763	1.883192454255979	1.1656024640758456	0.2935029391942225	0.28788441791117225	0.5194211074226003	0.10620073323999475	0.31768869582161163	0.8719456368187745	0.5862055048337003	0.49168344857943	1.0694383181989526	0.5474288888116277	0.6360488406754594	-0.192086453075474	0.857049023112072	0.8018257324217872	0.6501725112283291	0.5709058724076812	-0.10359321674227658	0.5544966988927508	0.7246203683403697	0.14593591262444605
0.8574460886748941	2.0725373449486484	1.9109425695503568	-0.018241574674928342	0.7005735313424959	1.6250825777692743	2.148385978366894	0.5486588828972898	0.2606610258556061	1.5193834642361836	0.9117825249807081	0.9796162000479374	0.27349949573472526	0.6679993023013406	0.5098826148026618	0.22337243885276098	1.1548798196720542	1.1666953684325108	1.610150621064152	0.262347843270573	0.608809758533344	1.6177252280941778	0.10748167516076723	0.05462999458187038	0.5235184675202816	0.3992728256406655	0.5756262948609262	1.0574265906094524	1.8529236432345964	1.159762183336871	0.28990654421381523	0.26562543197375416	0.5750730183953292	0.0795511585373017	0.2973767446578378	0.951689597644447	0.5654566633007814	0.4828169713762097	1.1022963115965967	0.5459485969494191	0.6413343664934138	-0.20792874267189793	0.7902620335677828	0.7822163149163658	0.6348292421400492	0.628786214074528	-0.03783676124863601	0.5346552502820091	0.8069944759476504	0.16653293430195104
0.860376928920139	2.1150913274711467	1.949782409766367	-0.020991963545009314	0.6779558050079415	1.7190306561688324	2.179139753982941	0.5585151942201305	0.38994183331276383	1.5078621000888086	0.9094305908118265	0.9856779890994105	0.23890189702254094	0.6622054879819833	0.4982435304246497	0.22742562640365954	1.1097237918126486	1.137264602945805	1.717775622802781	0.27829654962864353	0.6594667790555835	1.6179094182487426	0.11030358840088568	0.06864956077448349	0.4658083589281229	0.3761422343823074	0.5673204507838338	0.9273896911238804	1.7535298120649023	1.1647057533402412	0.33249593024688895	0.2616377065608941	0.6418200916668779	0.06980315103814021	0.31485143665372256	1.0598411391378444	0.6223244480719398	0.4725098823341848	1.1599315513629394	0.5216002102403879	0.6234302040833042	-0.23482949961740857	0.7078049997937454	0.7909369891623446	0.6476053192698494	0.6528619514188904	0.0009841361456607745	0.5104160788898999	0.8278685566367052	0.16377722281862309
0.8944432726418153	2.1466623304989803	1.9686437284261804	-0.02163180817741401	0.6538109133403681	1.7622536681399794	2.1915445786185304	0.552687014662447	0.522611161302402	1.4724599299190038	0.881506972399615	1.0192052209501754	0.1927832416265098	0.6486894061557844	0.47644406045144255	0.2562920565269532	1.0337445739505957	1.0962088198747515	1.7783072622489182	0.28552369619844836	0.7173188691763391	1.5442883163883785	0.10848468399488698	0.06030225873301576	0.39798052221868774	0.3933716084212654	0.5633991493042572	0.8226662489082293	1.7043391018858263	1.2086941686328756	0.32181312631103565	0.27251030552132355	0.6871418314492875	0.06614436622454642	0.2876310254573408	1.091399186086576	0.6286303168748619	0.4736157915467799	1.2152977069078101	0.528961123874439	0.5902260069557376	-0.18552495315132317	0.630577203134014	0.7771331047957368	0.6558123932247094	0.697765883859843	0.02687140885289222	0.5550404727442851	0.7587630326192896	0.1368079845304604
0.9184298296746103	2.176460681112894	1.9310714838041432	-0.028944012077210125	0.625736856428504	1.8165124934832555	2.212859677825477	0.5217480654607132	0.6387994643265994	1.4140886816990264	0.854459729457475	1.0391543207956047	0.13993165546043904	0.6283126734122881	0.4642538364504284	0.24199293946139372	0.9814618142394484	1.0639970772526208	1.8113971855429045	0.3435489363139868	0.775786365084093	1.5134661735882537	0.13452090402967093	0.0627415996872712	0.3985874350266349	0.444206701594932	0.5275365857575143	0.7828116764279833	1.6578548864448368	1.2668236798746717	0.33246736368469015	0.3005568369039316	0.7535881684762806	0.059334994232215235	0.2627526832804768	1.143726069278387	0.6444637312943734	0.44399191456470877	1.223885112611247	0.5454523911283408	0.5973710767087195	-0.12567062631720324	0.5741444224870161	0.7659155238197716	0.6115973448121033	0.716808038487228	0.04781949616201682	0.6234181556400629	0.7085408381469144	0.07918841483446401
0.9306917363114474	2.189916002437546	1.9167182418183923	-0.03973549619117357	0.6253838864540604	1.85822643531856	2.201731692854521	0.5428066220153805	0.6884587337561614	1.371563177452575	0.8488745857867885	1.0550982323476372	0.11356609871785861	0.5810482764979583	0.4636496708957254	0.23083523989776156	0.8938391578303001	1.05387513407828	1.8732145242025406	0.4075018610792707	0.7436251085095933	1.4708652189441704	0.13694323356778082	0.052713352130147204	0.3505163388996865	0.4613058380896483	0.49342604924412525	0.7928961428948349	1.6129284203073926	1.2421304554824577	0.33527089046026753	0.29927408358359664	0.7642497549792904	0.07647452593005907	0.16790568631714725	1.1226712580366514	0.666509255727516	0.42809035188657896	1.2452736793567138	0.5089886730640398	0.5666663335505946	-0.09039654438473325	0.49304446117597084	0.7379524183598837	0.5846642038262446	0.7400975679255762	0.08950633748340045	0.6369580636048485	0.6499624436538329	0.05075887078398491
0.9203239802774545	2.2257740922621254	1.9504476937192528	-0.0016083719370643679	0.5914487532160924	1.8908056615272018	2.1692594282766233	0.5338353305512992	0.7529177779279903	1.3388960278952333	0.8301088810427013	1.0639516920086802	0.1338120232012502	0.5416014552591627	0.446511460158223	0.22074760651382008	0.876183108007462	1.0756210533327304	1.8828452296122724	0.4302586899549471	0.7114387506167873	1.448916882461538	0.13922568231761384	0.031018102033730437	0.3287962090547571	0.47966910511013544	0.4766644435780095	0.7583001435415399	1.550891958983367	1.245628356462944	0.37811032768069236	0.3156987035312736	0.7611404843188087	0.07174732858776903	0.11860998292965685	1.0794294105538265	0.6954369625640741	0.40840216972709287	1.230695771734918	0.5152792474303431	0.532054851113714	-0.054968757265179205	0.42088800690444755	0.7344291399692151	0.6248013503632539	0.7627445515686352	0.10111816656875487	0.6333497980793602	0.6434082203982292	0.003420087651862913
0.9428371657952621	2.266012190179341	1.9486615026163494	0.0016757971012329453	0.6123321377834292	1.9335099060390264	2.1480539527345206	0.5045962283740419	0.7712765614838514	1.315915273586775	0.7740900090223829	1.031734029868688	0.16052559678237738	0.4861863652474338	0.4455147305002202	0.26184739999952694	0.8595398567417074	1.136779560637648	1.8284576014220775	0.4729661565689193	0.8065656246904398	1.3912608335991783	0.1475708429818415	0.023961150963559136	0.3141444140759397	0.522835967410391	0.49354280808137235	0.6950390105111475	1.5130835066813508	1.2661722113891425	0.4232524740476099	0.3260309464032829	0.7637952816113399	0.110506601686075	0.13321801072669254	1.020710298119432	0.7407901972377438	0.36065064943572583	1.2181785112639585	0.4908018388822314	0.5454678733984615	-0.056945949644440996	0.40574120041376516	0.678787218430029	0.6172208462493495	0.7740660765386769	0.07941236225280471	0.639381381516243	0.6221582811798613	0.05621225363808535
0.9867623764395704	2.3007377520728056	1.897171636236063	0.03134291934480991	0.6203067804223262	1.9389628683921707	2.1544720634144388	0.4662562272988833	0.7526642230884171	1.2943631053971267	0.7627895253252321	1.0104294003237428	0.14446623611735754	0.43148408810380995	0.4652405206003962	0.3299226762217079	0.8819190136561531	1.174244612344628	1.7817359146289782	0.4986103229292433	0.8173967280426707	1.338994426324095	0.14878405146371224	-0.007923054114659978	0.3063884944902876	0.5858682338477499	0.47187203021995117	0.7049223524557611	1.5433018233979185	1.3500947950192528	0.42246264131259503	0.24137067801131967	0.7341711665365235	0.10785708419279183	0.13156870030646917	1.0186931084785755	0.7513665816015628	0.35061442845245583	1.1856434362997685	0.4585925861976102	0.5329307457015025	-0.05330739045127715	0.39247911519383866	0.6263519771077916	0.5856777312055126	0.8183003206338133	0.08315497286207693	0.6605718036600595	0.6147266651317647	0.03257045867617463
1.0227641320433907	2.2927822595861422	1.8717819409695378	0.08059123773728415	0.6080962047429416	1.9815356498300853	2.135911751698884	0.47342528743067563	0.7720332336366994	1.3131320782023572	0.7011615003062521	0.9834369684495983	0.1432994678737149	0.3470318580161077	0.4364282097140152	0.3513057431871609	0.8519179295253719	1.1442956984996182	1.7021607832642278	0.5291287118925312	0.8256269382791561	1.2940344265673362	0.14146491032604805	-0.030236540982240694	0.3100759360518449	0.6090351311962366	0.48192529923675814	0.6716364395956309	1.5282275902671323	1.3590858520023903	0.46040583344709135	0.2171423277023914	0.7209729825989802	0.08532681014996349	0.10487520478507943	1.028912766571439	0.7092920896431592	0.3754621666641584	1.1077212109294245	0.4518293674611284	0.48886361358432645	-0.04613459358766729	0.36699034851493495	0.5875685258335278	0.6026097215335434	0.7638841944917195	0.12206289080997615	0.6816614539668387	0.5857076629862789	0.00046757243244835987
1.04965445160689	2.304328326249924	1.8787726084299248	0.13046153998077528	0.5528352460783345	1.9634055536910229	2.120333361399006	0.4748608150954188	0.7648495891191089	1.390929599082184	0.6597135604425628	0.954367275570073	0.10754774916781587	0.24122295811561778	0.39625851919638766	0.371197789153829	0.8202399456665459	1.1479984758085675	1.6229466061490765	0.587195325441538	0.825886998716515	1.190209444383329	0.1310845144696238	-0.10861692522264874	0.33797847012478444	0.6701516337692303	0.48602611867670376	0.6274718178875395	1.5119078309509075	1.4583167861895188	0.446771200845427	0.17662741083411754	0.6913428781888462	0.06545875225192345	0.07134367083574361	0.9615625440266177	0.7130537091094744	0.3490436578547116	1.0026845170938627	0.47536084619760716	0.46150947288285	0.010106528697140812	0.3758472491797438	0.5020452204902541	0.5926233053992827	0.7523801948749339	0.11273252881876265	0.6617611997789512	0.5732094372609375	-0.018276353347592977
1.078032326250136	2.2984901685909986	1.8862314935498041	0.18187872877862338	0.5188414434076727	1.9418636365421775	2.152035894344611	0.4620523580150359	0.7054786726645763	1.408768227223622	0.620471748828893	0.9093219196005512	0.09857254134784718	0.1915228225997962	0.3825405886840681	0.41364354986476004	0.8092322516173416	1.131582286012415	1.5547515197722812	0.5709365264000064	0.8324064116643065	1.1295627764796339	0.14828197934864756	-0.17760290362531211	0.3525584973949325	0.7068965553907348	0.46840881406110013	0.5908845214850112	1.453357159802615	1.491974751946384	0.3917284771579042	0.15000019672331272	0.6284158452987507	0.0604371370560612	0.10521076114793071	0.8871740193902486	0.7319511653857659	0.30512165751738163	0.9438273577989049	0.496787612995018	0.43425629724985376	0.02583569731668673	0.39266242576695076	0.44814738380213226	0.580145817636796	0.7045244854786264	0.08402177017118698	0.6683450884464375	0.4642808738508347	-0.061833189480914874
1.1039517163351182	2.2494976138822795	1.7909988368419303	0.2283191608735761	0.512821006235013	1.89619399442904	2.1694447632495635	0.4222298956476326	0.5868233410160355	1.4226997997074762	0.53465366089472	0.8291906212346184	0.05289351452741733	0.16072598628406304	0.3572995276579169	0.4091703158250438	0.8296259814546264	1.113705708163767	1.5163757229764392	0.5810328445562054	0.8173948030949477	1.0276311279711259	0.15055731295015937	-0.18837115867828405	0.3561792867833359	0.7228915536367015	0.4621211105858576	0.661622229812336	1.448375055060864	1.492667649423952	0.3104721775667326	0.07759673640892004	0.5805280984923555	0.051892226785993444	0.07858688049638343	0.8120147668218252	0.6687471916819907	0.3072597663724732	0.8523788735123151	0.5397911739203053	0.41769042938998613	-0.01948308571185291	0.4147826791814119	0.38102649105101244	0.5268843850739071	0.7148692228287398	0.06882005568060633	0.6876248879352169	0.44783804111131503	-0.07795445430716952
1.1128895111583863	2.237995228169558	1.7318567233020061	0.2421554795552526	0.5214757009356211	1.895280050543952	2.1676899959525846	0.41836958450985906	0.49487161388579953	1.5012307202511779	0.49322581046872377	0.8045336672111236	0.023249705480964954	0.11681805099764424	0.34970272701191674	0.39588083171834165	0.861452195816422	1.1352518270831873	1.463179739399281	0.6023229572063095	0.7700345442902693	0.9641170894913762	0.14342861556969416	-0.20197582326549765	0.3600468235682404	0.7214111657756275	0.4352825537287619	0.6979824612447172	1.417398482200324	1.4843924738347112	0.3399243031945327	0.034846029732090944	0.5340333929590437	0.030750611459735157	0.033111148060519305	0.7123351722781394	0.6503076494363023	0.2736464262728239	0.8012314091959775	0.5773704392659187	0.4402135378731279	-0.09032542888763981	0.41263661432508875	0.3392319722528396	0.500786648892432	0.6637285436398968	-0.010593676278951348	0.6486339464945522	0.4501698803694946	-0.060940987136130255
1.1254501322651522	2.179802670968526	1.7323330903194951	0.24108690472643723	0.458209664863908	1.8708342164289573	2.1768447549563303	0.4187823359116317	0.3852617396458707	1.6048421619432631	0.448293998119338	0.7457975265193815	0.016494255161626132	0.04227368919231534	0.29209927255965784	0.408260761237729	0.8851578838765951	1.1503702719665683	1.4151708418451399	0.5472903687697042	0.7125947587222746	0.9130407882794955	0.1188192098525586	-0.21838006264657853	0.33916884605912456	0.7323715553488783	0.3856139815769257	0.6854660464951381	1.3533683374078511	1.4531169648332938	0.32354593733908515	-0.01610667692054172	0.4642424841428932	-0.004334748800600585	-0.02026215568363171	0.65501682755874	0.6583626669572556	0.26766017841566103	0.7449139477644772	0.5953641444807556	0.38779207003382565	-0.13572517562007413	0.4215089798313418	0.3089607130122454	0.5216416318908604	0.6434726777404967	-0.06150274507223434	0.5888468544998459	0.40653619664543894	-0.05329695737553016
1.1101318823252009	2.165428461273397	1.717773891831626	0.20453918079312117	0.41751339286552247	1.815317439037128	2.1932118047155265	0.3869759599429302	0.31718296626095877	1.6856314994657127	0.4176774150837571	0.6799838375297028	-0.024935878425302756	0.02237055349964874	0.2542659519501878	0.4024920537738123	0.8943290712949914	1.1362253961438262	1.3606732754155364	0.5047844636003715	0.6877227979373255	0.9098768767535068	0.13955305483346678	-0.2739436836237581	0.2925230065558407	0.7606373788126936	0.42116383876098845	0.6781718522604947	1.3222074603347358	1.490717010239366	0.29744633983795865	-0.07499630247377716	0.45187589011852297	-0.03779713619872982	0.0071808780652669905	0.6303497638681053	0.6133586957432555	0.25515065258047515	0.7197502768290706	0.6377685119002882	0.3876940311346822	-0.21966456830881081	0.4205221174018293	0.2715961487365578	0.49521863202950983	0.6194335730050867	-0.14967291065235008	0.5551951344591	0.3955458392311266	-0.025155193100857363
1.11124464745131	2.1102641852794783	1.7101942480432384	0.15616511192797228	0.3639648482676638	1.7625818535023305	2.2225176015642685	0.37335503891071997	0.22887024893612512	1.738494493251822	0.4129367977746045	0.648525167632822	-0.07484723348560844	-0.005353977881442281	0.222913060328014	0.3871802879848487	0.8647350767587062	1.1031589446005716	1.3256194966894048	0.5236300225325281	0.588407718855654	0.8691539932539698	0.11133505782829156	-0.3556220425073625	0.28460749561430737	0.7804922132181319	0.4081043496531236	0.6834769711247964	1.2814131114746556	1.50154291768575	0.2744813097745778	-0.1305808289381316	0.4365096888613048	-0.07071968373673684	-0.02997533355825315	0.6319862951898826	0.6078901759726791	0.250100321192427	0.7180991868840672	0.630410928506647	0.38442767790228777	-0.3078053563681305	0.42161118155249105	0.19288039910232097	0.5340992261907987	0.5901344517752133	-0.19606722906530452	0.5814076950808156	0.37931964549488406	0.022548968151859444
1.0964335674027483	2.061591692812162	1.7527035219102973	0.10685415220301789	0.2617973188141359	1.7350730084856347	2.2241296214991118	0.38815840411968244	0.16861233017861416	1.7682061613758955	0.42474840716524265	0.6364646576532297	-0.10593478050856482	-0.023960176924061	0.19652788769025467	0.31131746148830064	0.8562168824227945	1.0244843271269548	1.2666835145613533	0.4589903147768547	0.43646851517375074	0.8389848416868888	0.08969516683240955	-0.41789915435286595	0.22306151147988335	0.8105513886687854	0.3865779250365714	0.6757874588579953	1.2218079509274746	1.551824387211934	0.22022455470388516	-0.17937794325285766	0.38200995185722725	-0.10306968083552659	-0.07272229906283514	0.6328656362267934	0.5927550573362075	0.26637540337880533	0.6532123079395832	0.5993257984723933	0.37216751743120885	-0.3735169247528333	0.4072532565258971	0.1390652093269873	0.5290196569283909	0.5414672112599914	-0.24098345911098304	0.5855288589907363	0.297635093170701	-0.0040315666862964705
1.078948670494579	2.032307189022533	1.756465561902227	0.08530254750720614	0.20654464720689747	1.7216732213952306	2.2194363090567193	0.3998629882703536	0.17835401183539853	1.7537238451008104	0.4512244660949401	0.6355912003908377	-0.0709979240954138	-0.039278121168524215	0.15559825448974496	0.2623162208534625	0.7977626328067148	1.018246788879268	1.2326084422204624	0.4332517977819851	0.32289178715554856	0.8075559111598322	0.07159324549282362	-0.4757890560802805	0.16767252914263397	0.7987267359035107	0.3754097221340485	0.6640856883858298	1.1268045995614495	1.5227362131048603	0.23553858714876919	-0.22363183990596075	0.3753220126561236	-0.08909693772611912	-0.14308163104854654	0.5923468076027116	0.5245602895753524	0.2637614499496104	0.6465788281469045	0.5790675297788128	0.38567971158874276	-0.4211177096282516	0.4037096838664044	0.09985106414095973	0.5340559393524202	0.5307742592444636	-0.3083817427132657	0.5744151127303689	0.2797575461760922	0.03903129482451577
1.0644272790110998	1.9846862161770935	1.7728405855220806	0.025758753188507316	0.1318068962901069	1.6721124297351604	2.205118196572828	0.35997333526514624	0.09631467960971056	1.705711887546104	0.46997589123871675	0.6330399860630636	-0.06738446899101629	-0.05487876942529889	0.08826809337490704	0.20041190107204826	0.7843265680280143	1.0464169513322699	1.1884684621130224	0.3621883243048542	0.2613794570634628	0.8125800689766999	0.09185650667464337	-0.4955833779750905	0.11273760273894992	0.8182339887484117	0.3949840602619939	0.6439361482055551	1.0632555813366888	1.5588610387384834	0.19750310975379198	-0.24703202463158438	0.3622989516751469	-0.07097320393238968	-0.1606995411360341	0.5213523199502047	0.540559745709191	0.26890201502825184	0.6192520642745476	0.5394311999087963	0.4293695194679161	-0.4933547847464612	0.38649472970867327	0.06197017915203196	0.5217551174140624	0.6002990173338671	-0.34093576287518956	0.6014438622623767	0.3159075741307108	0.06475922775607611
1.0359780567390646	1.8988664898895542	1.774020019879535	-0.05876725183873545	0.07556051116661798	1.6855791291685733	2.1866525239923913	0.34594933279296375	0.07842594960692095	1.6255713580540654	0.5093434893315973	0.6216875788753249	-0.03638948698664919	-0.05259016665229731	0.046106522121107864	0.16833616633630824	0.7641969945142357	1.039031101055576	1.2197277609141328	0.31073401769442865	0.20409272408891246	0.8475002570403278	0.10408774941144601	-0.4956797654354075	0.003235601163919616	0.8239022418894841	0.3603961041883289	0.704005722165261	0.9666717582299527	1.5147270908327903	0.1935499336760858	-0.24443140016458323	0.34521684653788537	-0.06740847450760432	-0.1694267802876383	0.5320499933456089	0.518651049838463	0.24528985900778624	0.5993946662043951	0.4517485591775823	0.4318327182807735	-0.5858397579459569	0.3495772494448861	0.035993449492616396	0.5604934324919911	0.6302501498318129	-0.36891970009288666	0.6384399844617293	0.2945116957532028	0.10445176237899181
1.0019856394761333	1.7988034379202442	1.7556898911910122	-0.08235277087576205	0.035029833642009886	1.6663793014658204	2.162738791866996	0.33016533488616545	0.05723234864226957	1.6067111797907465	0.5326305075231972	0.6588136808224829	-0.008852568288682394	-0.11497551197531881	0.02271211248638816	0.07608068802809399	0.7495986357792795	1.020755473921463	1.1957960811745674	0.2880152011609144	0.1352872001881381	0.8831466021623882	0.07149582851527429	-0.5187975377240044	-0.019387166174083	0.8134833399821696	0.33487487167347674	0.7354308436185986	0.8973085732772633	1.5233595794069785	0.20198935968867757	-0.24624737188239135	0.3088608813198822	-0.10431949548358004	-0.16939596120463482	0.5371318246839172	0.4879631657803971	0.2690195359090938	0.5842764385291024	0.33965191767566105	0.44146570849452627	-0.6212445329155583	0.3396132733093328	0.028825867232090897	0.5821006583839883	0.6348529183161188	-0.4078819025749085	0.6530982140326487	0.2959969719869885	0.12947089880308824
0.9578876472247579	1.7360266046154382	1.8082651038864186	-0.10912322444969964	0.007913921902826356	1.6201105970817509	2.16389969859111	0.34901271430464104	0.07826728474901741	1.552003990412533	0.6128704515907575	0.6814765802681654	0.005270394357985727	-0.15800192356276288	0.02857050926540302	0.05853019868523022	0.7076278465412885	1.0192996654243665	1.2034221276282866	0.1939442254173944	0.022422606580009476	0.9376193549703954	0.05688411450655064	-0.5540928869513405	-0.03918623301451924	0.8401874777745635	0.28434352042809186	0.7231627171308365	0.7692163039659345	1.5231461573267802	0.26520868829394184	-0.2502630484156295	0.30095300565666444	-0.11937304536782016	-0.18719642903673525	0.5061720544012225	0.4956114411966867	0.2621722181824306	0.5880677755401861	0.24533384785809548	0.44308798003563477	-0.6155609648023466	0.3371464108717822	0.020774567982127685	0.6430867836938591	0.6163862734486818	-0.44194473626970926	0.6407380739160944	0.24260650694467664	0.12128370634294357
0.9132240316029853	1.6299495593042088	1.8367960062356103	-0.1256232286242922	-0.0024458531854435056	1.6328286654775084	2.1483418134371726	0.33472805957178675	0.06738080802162473	1.4926624696245512	0.6506150051129873	0.6982032759691525	0.03833385913596078	-0.19034790192687293	0.021899717900836613	0.030632954266737844	0.6309293703677653	1.0287482531346137	1.2439117782355118	0.11751348925296154	-0.062155457724971	0.9421598576640611	0.0499157350425198	-0.5841665228680809	-0.06037070036506159	0.8488007145830775	0.2757629304530137	0.7253389063653322	0.6834826970778564	1.5032992558633842	0.28128376884628065	-0.1692328471556993	0.2629411519770513	-0.17441590922819764	-0.18091323381164426	0.500913966283171	0.5120546839802528	0.23637045300483242	0.5812007186599718	0.18390014538665117	0.46168374542149265	-0.6625654792661475	0.36409853817236015	0.029719313858084608	0.6812591371852027	0.6140244494993639	-0.4245905305118634	0.6169958553546832	0.21942182592602935	0.11146372337522666
0.8760532064190117	1.5054241661085184	1.8011484918024334	-0.16662010892264684	0.02076538779759942	1.5975540526516925	2.12343279307412	0.3015074984798405	0.11673898969367395	1.4047796827144967	0.6887411179552939	0.6996088252147759	0.033154639110777706	-0.18674240927754	0.0020822984166518786	-0.005131051507456722	0.5911411786939216	1.0145765662358681	1.2761598604054902	0.07610200342876516	-0.10980684562325575	0.92649029617773	0.02627623001188802	-0.59090523725184	-0.05738065733994929	0.8353640213818417	0.3230304895972564	0.7508217901192136	0.6208410615106229	1.506015800259759	0.3148527504112295	-0.08246082809665181	0.26113289352293456	-0.21812248236048876	-0.1741544094914529	0.4780666243935398	0.5138088186384786	0.19958003384467446	0.5890175867559174	0.11184306758918057	0.5049285342950243	-0.7055363987819459	0.36493253031793316	0.05640940687036554	0.6368081044288425	0.5812498853008293	-0.42211151406540115	0.6302304618256862	0.1862409731442037	0.1362682491362978
0.8641867203754618	1.3833634983733474	1.7866685643423583	-0.15540847493165028	0.021882087112133408	1.6300443248043355	2.136138885623168	0.2604993178737791	0.12031871603444506	1.3323069438743347	0.7287731374508832	0.7304349290836354	0.06946786136414124	-0.19316623365037913	-0.06285165026358726	-0.030232763211605028	0.6122817339138735	0.9920278463251803	1.3238298574364946	0.08686160094399968	-0.19011508713676842	0.865558336292171	0.008352263073405874	-0.5794244178878145	-0.0204277979497773	0.8403616594472754	0.30552664882877906	0.7443242007552076	0.5467945297863375	1.4263967135345774	0.35949863235378565	0.08790270135910569	0.2071373267221114	-0.2974474832227247	-0.1997786641213561	0.45147992411413435	0.5388078605024605	0.1692155772060227	0.531439057584212	0.04831775767468133	0.5531853866431237	-0.7323780899787081	0.37730595322020655	0.07758278595521491	0.6864268909009995	0.5796263461015136	-0.4037472887830843	0.635387274216012	0.16214572159609691	0.10234083154670422
0.821649350052593	1.297577684387814	1.738360651834726	-0.15956510741913463	0.05507233856526396	1.62689314705067	2.11667082686994	0.23699545881100853	0.1253467206228593	1.2752933260497312	0.7406891839183065	0.7419338427970035	0.1141658302364326	-0.15838428610049843	-0.07181697917070802	-0.10192270781273449	0.6045353562431937	1.0046011703659048	1.3332758732118781	0.04940944066641426	-0.15261556553722613	0.8534975946793704	0.023367118358298654	-0.591286288899525	-0.05120175804654796	0.8047172720461935	0.3575106368619364	0.7772984527454051	0.4699118171177662	1.3860030600126738	0.4159353432183487	0.24919797822736545	0.188751803879138	-0.3128171031550724	-0.24305128534430268	0.41363333257547363	0.4956938412877864	0.1530189029960763	0.47348258523414727	-0.002415957290107293	0.5820662704605383	-0.73725922808112	0.3969424519573321	0.14694260507297832	0.6600362643096275	0.5459388513946744	-0.41153466124607163	0.6326919678148129	0.11935932528008389	0.04543198598785978
0.7945475664326832	1.2180881221079567	1.621057088862266	-0.1311466895568157	0.10013412237992107	1.6151669557395034	2.1426334962706397	0.22361682958941898	0.1281742979078299	1.264589218330292	0.7481555249338948	0.779746444891464	0.14948023449219577	-0.1641610679277737	-0.10933278997262867	-0.09406677620255385	0.5449042395333856	1.0551350325649982	1.3465400746032747	0.07847351743157321	-0.15511408030833237	0.8632679094390934	0.014962690022415024	-0.6129764102144704	-0.055937091605491915	0.7691728749320947	0.4102900427718792	0.8060098348929602	0.37133548874302774	1.3435677973516387	0.4707967499200879	0.39260560193700555	0.21091484282281153	-0.3104103468467575	-0.26811880230418994	0.3911048071788274	0.46148061684650943	0.15892500469417326	0.5101779984322347	-0.034260298881812146	0.5946287474239036	-0.764736555668637	0.4212287782745639	0.15072376383072703	0.6921414643128795	0.5242331291165527	-0.41905496504832296	0.5867320068801737	0.10987678595286669	0.014469193062684033
0.7515292443229791	1.1429479118350834	1.5912208075320222	-0.138566629689937	0.14274331123128578	1.6054323906378734	2.1231228499066086	0.2125799344657028	0.11209987639502128	1.2888043082787852	0.7319166794624993	0.8245339464761964	0.1434465840827367	-0.15366863775332748	-0.13979271485944397	-0.11053219346147869	0.5312311178740832	1.0403890173440626	1.3759812212437033	0.052013254094123704	-0.14723825294762607	0.8533107233697331	-0.002141596690825515	-0.6146031588032934	-0.11901548322163916	0.7843386964917426	0.4392682754421807	0.821319017352096	0.3066896500605099	1.3105945688163336	0.46719352513259527	0.5618000395141881	0.21746144673071605	-0.39906125733199205	-0.3133436311466636	0.38959650473640217	0.478168418345655	0.16327486366160154	0.48460740334496116	-0.07131038902628942	0.6248544709558441	-0.7911776653065947	0.4502025747052688	0.1780136564379593	0.6927447261417445	0.4537914494493685	-0.4549668555685142	0.5967983232318979	0.040964063887452926	-0.041940506609823895
0.7278628920097482	1.0565501674351565	1.5361985648851895	-0.13437242526272677	0.2055675004717033	1.6219195919550775	2.1335757423803896	0.20627772090316907	0.12607699880134243	1.2719044349731936	0.7517016256778095	0.8605649103319811	0.17902705750424525	-0.14101965273637354	-0.09993005811955603	-0.072067962134902	0.5119523365448579	0.9896679907069421	1.4025525585846064	0.06290503052630358	-0.17602828793922273	0.8141646709877616	-0.009115577441833032	-0.6107952487563749	-0.15270082559678871	0.769791790573189	0.4878505810300614	0.8096326812899809	0.19656636821784024	1.2769092251591345	0.4983315140608937	0.6790118248469726	0.22300434871190905	-0.4404002275627386	-0.3863672728579989	0.3521194134297376	0.45583858470618166	0.10775686252252903	0.4872841503638021	-0.10745551131617478	0.61433690871732	-0.8263569400003078	0.49647866575899346	0.2069683748569145	0.7036653370504256	0.41093172968194197	-0.5098976747194669	0.5991108347794488	-0.07338713893412412	-0.0640289938758963
0.7230563827763454	0.9844244987247899	1.4800768997594231	-0.13569209124286644	0.25734496157011905	1.5674167333608304	2.1285638115164334	0.20344460301736872	0.08814738426536337	1.262497208445173	0.740426341275325	0.9240054255811894	0.1502041758316096	-0.16543981147819972	-0.0865437728796644	-0.06456014877852696	0.4553681018099206	0.9719371238960332	1.4019578513541453	0.06438046958407659	-0.23184657454338714	0.7975293515027009	0.0077791151681942	-0.6386696463622906	-0.17457086650201167	0.7747956047392259	0.5138672057785739	0.7592151678085329	0.11728122068334294	1.2457438071855125	0.5353322338139933	0.8378327021866591	0.25048057909690846	-0.44423562619085494	-0.43514934903393315	0.27903691971468053	0.39878798350369377	0.10374758108680449	0.4677486279334554	-0.13277292305408295	0.6702401105238638	-0.8135961289741248	0.5191446910462008	0.2302543650268162	0.6526384293175532	0.40166818698488066	-0.49328031909918524	0.650769960059437	-0.12282796491050973	-0.12086402471754314
0.7063296618753045	0.9538295108094286	1.478674469333129	-0.1502772053234071	0.2825338024556864	1.5560565919261204	2.1119948649356526	0.19054531068290803	0.07929272867563905	1.1923841352570164	0.7562089395171732	0.9424250146971641	0.11984782337713631	-0.1394529171075019	-0.045404762590245215	-0.007002707003458675	0.41863574604286	0.9770215025251365	1.4349641109045579	0.035016927586066365	-0.21688626583084378	0.7874323888724977	-0.04403794406178124	-0.645610232947919	-0.24102300803217602	0.817054392622417	0.5386867415543661	0.779861740582441	0.06837470928320087	1.2558605932133908	0.5649360893194925	1.0427154784428652	0.300788904379112	-0.4332613514341343	-0.5035065283567799	0.2360194638585123	0.3721596288385798	0.08660950260842555	0.45789576259055853	-0.15218897394799544	0.6989532490349624	-0.8786149333142056	0.541508582597219	0.26176433799622056	0.6426751513957731	0.38898702101623817	-0.5180486112676053	0.6709442644870695	-0.13941635047122242	-0.14959452328203665
0.7166140357407131	0.9194873961883501	1.4449198285075493	-0.1377117884020968	0.3008332385336091	1.5470431057209073	2.07792477629318	0.194584235373172	0.044502587086891796	1.2033956633432434	0.7727137775433822	0.9756230599408638	0.09681315665795429	-0.14751660307025588	-0.04674476160854489	0.005766760270271143	0.4115290992096222	0.9793916904780635	1.4484351382549923	0.09318056463746785	-0.19884838919794184	0.7922408659599884	-0.06458331330523906	-0.6722274316896577	-0.2755247164385132	0.7934909270724045	0.5608354291398835	0.7901438895338103	0.06878539629569647	1.2481272779372692	0.527896641158403	1.2269151026359064	0.3214169727055808	-0.40089987414389616	-0.5436035150093351	0.20503393728854213	0.31537326182924474	0.06096535947537422	0.46556151250680033	-0.1757289447975188	0.6998724248461008	-0.9484580837036765	0.5580679449322	0.29346745375092537	0.5706324149679771	0.42582119045088296	-0.5576938565048353	0.6834336245272895	-0.19786917547337324	-0.14021216459970393
0.7133505264311155	0.8856860993933393	1.4574891019425782	-0.1467964962467283	0.32656990524695423	1.46909101332047	2.071995634478039	0.1927440728358841	0.02037683895263747	1.0759688190055674	0.7595177469029777	1.0123157896408619	0.048067174458175724	-0.13575512925739058	-0.02811698858882155	0.09597538966801963	0.42060828651082127	0.9792896843277153	1.4769441639098997	0.08889623756667091	-0.17496123166800842	0.7799647481257277	-0.0683346617181114	-0.7119933211222429	-0.34437167130120744	0.7571318319280853	0.5818044557995982	0.803734384331148	0.024464272715809414	1.2108443719481068	0.4754097045519251	1.3158673671144672	0.2884858819410185	-0.34075784299816836	-0.5945747431664745	0.16238782649186645	0.26350254481474966	0.014099629198488344	0.4309471939050254	-0.22128745783969456	0.7240438877168145	-0.9791112440390514	0.5243780814818476	0.30120050488879924	0.508232997396141	0.41435892496409565	-0.5912658032776626	0.7147422622454916	-0.26632955375459477	-0.1634290269590714
0.7069017323205926	0.8806972185528833	1.4737574430577385	-0.11898537352881344	0.35068934904809634	1.4312902627450879	2.0768821684879635	0.20456675529422658	-0.021897404370889682	0.9518613797597977	0.7818787750132289	1.0514144740070532	0.05661572662082008	-0.1347612341530712	0.08082238434512329	0.1351850999860013	0.4377433370865143	0.9912225200211676	1.5126877204251392	0.07672839881200752	-0.16850099161321805	0.7844098507171602	-0.08222945640969033	-0.7191734470261234	-0.36162183286253635	0.7415199786371425	0.5770089562248986	0.7926583763165053	-0.05609257388545499	1.1765513065032658	0.42321253319621704	1.393147185693054	0.25389462229313836	-0.284182444859008	-0.647600443912094	0.10523934849754739	0.20660596706445383	-0.028900276637305683	0.40143587292643357	-0.2714461235417004	0.7449732527721666	-1.050993589063927	0.5015526280348973	0.29605259718489757	0.5563999508062444	0.4753772306652243	-0.6294684483103266	0.7283933828302673	-0.268233981547934	-0.1795785964421155
0.6913298974349464	0.8999748612062038	1.5154399275134158	-0.14037002992884556	0.38744956214384996	1.3701213603791604	2.056261878264674	0.20890408876698183	-0.04813421893679526	0.830271276478987	0.7821650669998577	1.0471715116394054	0.034683094802802676	-0.10452387215984485	0.2529101169060072	0.1658776790686271	0.4097846770224252	1.022843584236199	1.5179682250422755	0.010350846798666529	-0.11306297843170517	0.8228572431055883	-0.11943895718033473	-0.7692607064887086	-0.40193375482169513	0.7010267424702251	0.5913071800759339	0.7811126402982702	-0.12974255700259268	1.220117416476122	0.3811993020129049	1.4509325001996494	0.21663176103556592	-0.205226769889895	-0.6587686450819114	0.059945981540443685	0.12246162238339095	-0.04363725695106676	0.38567326481936204	-0.3271559087037905	0.7295358755663031	-1.0964313425920764	0.48266986087382246	0.29563260287345966	0.5455117966755455	0.48337222135367375	-0.6834015090331201	0.7377484462342336	-0.300245711959097	-0.1907231512057587
0.7020496637579635	0.9014122027558056	1.5233655485913329	-0.18019598597672495	0.4257277001369726	1.3011402451660246	2.067538131213981	0.2043439974303125	-0.0414924192656948	0.7280706207357368	0.770147173383157	1.0122630878872088	-0.0008165361998593856	-0.1133881467396114	0.4115299803510256	0.26257200990026763	0.38651878953917307	1.0094822427729189	1.6040092281719875	3.949882480505929e-05	-0.13636880174933402	0.8233599782492366	-0.1503803907451376	-0.8029294752839918	-0.4194096091366223	0.6976337178843305	0.5752199944400285	0.7744965744313737	-0.1480026441385103	1.272087044999569	0.3449414873292832	1.4949424580436936	0.16907291174247646	-0.12834361748875106	-0.6551805786654473	0.03673591269851614	0.08686118390593692	-0.06423908558907122	0.36537850171272496	-0.34435433585753655	0.7250773389990185	-1.0986718977345782	0.4692942085793354	0.2973184299006985	0.5467140335890127	0.500830896629414	-0.6833984331083331	0.6597552897448498	-0.29326347455145585	-0.21400871579329558
0.6863286865398491	0.8968125191892931	1.5709713568649462	-0.21719982425647383	0.45066015560166806	1.2531534679747167	2.0601436601234298	0.17799965259471706	-0.01162144276723015	0.6144472366493815	0.7525521858704548	0.9890025491052649	-0.018622198111099896	-0.08648541772920967	0.601617541224338	0.2768355319418927	0.3965810771678059	0.9509169431739656	1.6345682592092305	-0.06647846677918375	-0.12778668219489298	0.8418025373665821	-0.16165873345833984	-0.8187008146236021	-0.43275731808827145	0.6767967271259826	0.5338805945322544	0.7861979224716362	-0.16366059143295886	1.2687076946732243	0.3354643667705412	1.576882763257809	0.12213697285284748	-0.1515473737343202	-0.6236022312947462	0.004086387375147495	0.02056955942326736	-0.08421118356253834	0.317794474462362	-0.3624489473567927	0.7031642430875318	-1.121733204821012	0.42360277988570216	0.33288180145854224	0.5244768724834536	0.5211813516949289	-0.6748151203737144	0.6105268965509231	-0.33957850781507953	-0.24244655260036355
0.6946063008943251	0.829495567251238	1.5901742077099272	-0.21997375577971642	0.43023365924143364	1.2037942005477071	2.07738217858517	0.15183605494189356	-0.03591633571979807	0.4888292080246777	0.7142891568604596	0.9417242191085666	-0.013221250327209532	-0.09099457016831027	0.772452606108565	0.32985705678608174	0.3896342672184582	0.904027819694359	1.6802873687296433	-0.09468731386128611	-0.1171856100955438	0.9088675095075773	-0.12560234087417044	-0.8531776607750553	-0.43355927216214896	0.6650673192134295	0.5172833571336397	0.7715192743859529	-0.20737006066718644	1.247567803059703	0.28905220774522294	1.6551594406521013	0.070860694489109	-0.04980169901783575	-0.6121637286381187	0.0010103380487292923	-0.008287502254040648	-0.12440491118664676	0.310671324841731	-0.3784030468325745	0.6661691487532411	-1.1233824732244468	0.38578474177432387	0.29006059901134085	0.5186633884788638	0.542922854279692	-0.6639733801588724	0.5295584216116512	-0.31178112557206183	-0.28979314176028126
0.6772070641212015	0.8245566733027776	1.6398408404509586	-0.2383582581427536	0.40225075996061826	1.147812657893384	2.078859337752469	0.14908967973278936	-0.02266338412274149	0.38414297900509536	0.7198540010993317	0.9074548856730148	-0.03275827183278885	-0.08305993454042207	0.9423169807266893	0.3212131104009639	0.4129577266440613	0.8988908297850084	1.7313537222341655	-0.10018637934341108	-0.08592889896817839	0.9436876852880847	-0.13862525740133225	-0.9029990643849496	-0.43509468387353645	0.6511194168749121	0.43184317405491657	0.7890813878751175	-0.1512712229632192	1.2312047031995508	0.290093164549162	1.7119408360253865	0.016758442652943344	0.004968885561228456	-0.5491787687045344	-0.0039979675560053475	-0.03413731556552933	-0.13853302661778857	0.3021763106556371	-0.4176557496585705	0.6508929146331824	-1.1137889874646951	0.342905360404023	0.25405952780342805	0.5003590275949689	0.5117125860746297	-0.661557458513098	0.48012885037418274	-0.24474234537266004	-0.3035563442610684
0.6471920622607481	0.8310505217470674	1.6531049577828825	-0.26476831258327904	0.4028558618220638	1.1514062443149387	2.1180785840048193	0.13777270508320863	0.004566293812594202	0.2365378456521595	0.7079340347416269	0.831912539949603	-0.016385937787379744	-0.055548078726082084	1.099782256530291	0.3138918243323788	0.4364608013305543	0.8773038011917771	1.748570826948919	-0.10711193999180132	-0.02838826538898296	0.9892634371877659	-0.16941235280201378	-0.9019110060074451	-0.41630614809656635	0.6288412056783039	0.3711373108642394	0.8134397813742671	-0.12371589172542281	1.1837539250827709	0.2766692354212362	1.7779548056246572	-0.039899367421138365	0.03039517835928862	-0.5188152461347653	-0.021419555918406455	-0.04468480789179587	-0.16987858488370539	0.30476674043014207	-0.4372920126995881	0.6137674875754715	-1.1481406704742427	0.294768186611709	0.23999547315527875	0.5113557235749664	0.4475116852008849	-0.7064651339092296	0.3818786452366122	-0.22928873094413266	-0.31714498561320587
0.6584250157450535	0.8550000486080064	1.6450808035582682	-0.3139706216029007	0.36526034267833307	1.0641314283480658	2.1562157894789875	0.13604327920525341	0.0025050765047969063	0.1561507266494436	0.7135114786278323	0.7651808110586111	-0.016085377790453256	-0.04265254531177896	1.1958180308854476	0.27077769998007467	0.45609114714396276	0.8080796093770637	1.7651697665368995	-0.10248578993508643	-0.09892460603476874	1.0174485414282248	-0.15274223395320818	-0.9051416338644291	-0.3957204988240391	0.5609097278927214	0.3592286900963306	0.7909671864682283	-0.10288210987308213	1.1736449613121311	0.19549710905914114	1.8034406178422295	-0.10742670623378478	0.08783102062107902	-0.4714070665502401	-0.041514450831445185	-0.02349558566763348	-0.19188586701135354	0.28897039794851004	-0.4113911511674636	0.5580644716155325	-1.1810827460339062	0.24814587397318033	0.16416810562776912	0.5548822670428317	0.4128869505208783	-0.700945757523517	0.3077090395609302	-0.2550029982986709	-0.3558198125764291
0.6542180844764718	0.8488623111027305	1.617800383151253	-0.3780666075623032	0.32719532139947055	0.956926385286244	2.1537677905172687	0.11109694882129784	0.007030391533421876	0.0008257902213529789	0.7181691482587067	0.6999440866594697	0.026099816942512018	-0.037807200993759275	1.323172326874571	0.27553081497429843	0.42584886647227876	0.7466671052261538	1.747549086887696	-0.0774651860381871	-0.12735700787635662	1.0302608977040066	-0.14471513555756194	-0.8864474776345329	-0.388427672896195	0.5029854093682811	0.3911552381718016	0.7839264983116742	-0.10854437290069296	1.178619144346915	0.16304322652063408	1.8481430671115628	-0.159190122628469	0.09334075779195308	-0.42360666881231823	-0.051034919302968905	-0.02340767132479465	-0.20393529818057768	0.2556766906043263	-0.39919830846665233	0.5874113417867892	-1.1620239908172976	0.2102377711048252	0.0571750022721441	0.6083926100607975	0.35638075784091694	-0.6831514303835351	0.23719848142899788	-0.2511176941592189	-0.4245657912356885
0.6693876218889481	0.8928187142399558	1.582047149319327	-0.3931457508560056	0.2678505301986343	0.8594310867828154	2.1342563554937786	0.07756401676975679	-0.009163856405024233	-0.03636137772756297	0.7441468211383316	0.6002379506403457	0.08200121323598139	-0.04663510474657033	1.4130215033524696	0.2176856602591839	0.4179797938698644	0.7162377209702658	1.7417498654084365	-0.027925277010224004	-0.15707512080099884	1.0901108147017224	-0.19064928418508695	-0.8351800014768804	-0.36767862691021047	0.4878893777454505	0.3446430487048634	0.7286233017305629	-0.07086615382651247	1.2034645647565017	0.19347093295735526	1.892295198474486	-0.09674332701341004	0.11724454575532839	-0.38415171617420923	-0.053789683454195304	-0.007404223136853044	-0.16617814586356958	0.24103873544821552	-0.39990787446519227	0.5287128902301335	-1.1425453821633513	0.16940749019812312	-0.00885527121821344	0.6494911675589574	0.3150808840654724	-0.7040984441011825	0.1808016071297734	-0.1945100578214408	-0.45162507435037097
0.6709215959079063	0.9259529552603372	1.5526553784253092	-0.39232222594781885	0.19504679366281955	0.8071359104176583	2.1148821472162096	0.07924116246713646	-0.05545660608974173	-0.06089376795370245	0.7365852687877279	0.5468185252393605	0.0958181656021658	-0.07832345674670563	1.409157570440264	0.21008872430873918	0.44411814564058794	0.684603255046292	1.6778053746229589	0.013880944980179638	-0.16245431021462922	1.1514943375468594	-0.1836264814057036	-0.8472577353336879	-0.38100205167206636	0.49991533230114993	0.338231488094098	0.7087950757714638	0.021133627974764306	1.2000833216370468	0.22291525184525676	1.8981059365794224	-0.048759645052044547	0.12312156519430242	-0.36542060267977583	-0.019244174547739495	0.012866744094947813	-0.11043288303791951	0.22639278554079167	-0.3847889992842174	0.5004171587713393	-1.1211273362252232	0.17023937795071417	-0.0788436568563619	0.6080629455090519	0.25078541041604174	-0.7296433604152172	0.12225938553070767	-0.18026937069159438	-0.5292735613879834
0.671745532078919	0.9633741877735702	1.5088518383381047	-0.3469896195348574	0.186174802050872	0.6836082467863116	2.07844292555795	0.0948113793539141	-0.04406291670551189	-0.10707443095692937	0.7732327430174315	0.522290607146404	0.14295072571226014	-0.20256641683932966	1.3648547273950808	0.17814265844622929	0.4742275892127978	0.6105296050730532	1.6303187456546795	0.04775009389596123	-0.18387278003842247	1.1827880219967142	-0.17317706104125444	-0.8178605688774135	-0.38361236006749705	0.45024265943952074	0.29119088387543046	0.6993404781131352	0.0766330965974331	1.1869469511731285	0.22825285511460797	1.9072504986270538	0.022847659902077683	0.14921006126340383	-0.34036912977192324	0.020265435401205772	0.06007616835834666	-0.13160449401540106	0.21479570356602426	-0.3327598207999713	0.5040867707420105	-1.1099885763739312	0.10977600774977878	-0.11495557792356452	0.6070052795097526	0.1957498735692793	-0.7510334777135482	0.06918413257669707	-0.12764521662382253	-0.5394199015208752
0.6370741948495133	0.9698973421650245	1.4890414898969475	-0.32609294825956564	0.13362378448238904	0.6018449060485349	2.0802797134386983	0.07001769649147432	-0.06894114659272337	-0.13651338088045262	0.841518561683406	0.4926053113892765	0.14028957813754092	-0.2896497211574859	1.2864172480454499	0.15978735787024448	0.5275301159092037	0.5080164014492107	1.4920087175441765	0.03460406553459479	-0.15021512685260072	1.2085585269972334	-0.15158372128173117	-0.7835436398138216	-0.3865873819442831	0.4225055570944444	0.2407391933278368	0.6656742983130588	0.10558846659340118	1.1224893294311165	0.2029607623652963	1.904413798417038	0.08759916965021275	0.13951152173308873	-0.32986852432657177	0.012340074298774092	0.09817440603089209	-0.13260615022157943	0.2254247254361951	-0.29300892233425235	0.4838256971183802	-1.1351932066480017	0.09342073890774115	-0.18410215500681798	0.5961253555568906	0.17924489999413495	-0.7667361674777581	0.08037059868721326	-0.10618066667639633	-0.507728971506425
0.6418966068676463	0.9882062525117137	1.4717107688392066	-0.2913314239182533	0.11300551241403685	0.542753765757696	2.061847953215012	0.10568806442211835	-0.10828416954586643	-0.14868698244878445	0.8286897407647267	0.42442903250511677	0.13474315820988444	-0.3613401105959032	1.1981480147206414	0.16125712448068608	0.5677651609145571	0.5106158581806027	1.458978430169689	0.0499747042008604	-0.14393031690853372	1.1948828536421543	-0.15480060094675574	-0.8169739623098546	-0.3784390098233669	0.40918002588622004	0.1994511516958255	0.6216631523732206	0.16391250247024933	1.103824593149867	0.15904814700329348	1.8246902394972828	0.13860096393751264	0.16219323535031735	-0.3524187839089402	0.014643559777850887	0.10863513969582295	-0.1670069857282762	0.18208398544057622	-0.27092042844179065	0.4618354937920376	-1.126174353435376	0.03943555489898322	-0.2270146520437808	0.5684662052533335	0.1781780305760839	-0.7885006870228153	0.1274623892448437	-0.036984449826134004	-0.4656995546073429
0.6311660954198117	1.0568783463914673	1.431392190572017	-0.26064737808233784	0.11271776818139057	0.47575451542405717	2.078432672984979	0.13783902791992428	-0.08808778869911404	-0.1584298564938711	0.8830278198307843	0.3867262559358056	0.09238832081076045	-0.4029477371140846	1.1541034847392262	0.12635557335318331	0.6376837781055127	0.5197467771427668	1.4068866196837537	0.042312616410737816	-0.12522096076146588	1.1369344029094237	-0.20046062410351545	-0.8078253932613843	-0.3562332545981403	0.37974136873567843	0.13033533000193237	0.6065561270476397	0.20387714574504354	1.0606192534065146	0.18254260487103038	1.74015599293872	0.18452797650739464	0.15750783294898793	-0.3431481318085008	0.022883432775774273	0.06324649163898097	-0.19320117030389242	0.1553678728394064	-0.257201661259555	0.46196191408848897	-1.075485998834378	0.02896619981673982	-0.25402976291527174	0.5533167396875636	0.1730828526266927	-0.7571548833007972	0.1189590418511443	-0.023507330671410687	-0.4576311524414896
0.6347164565815394	1.0497291327834497	1.4090688764647266	-0.26392776063498097	0.07583310255153511	0.4191999669523742	2.119824676047746	0.12274945804413195	-0.0876946515599342	-0.15067698429559512	0.8816089595449741	0.3150056210113002	0.06901441020628582	-0.4557491543222884	1.104034520081696	0.12308724977844161	0.6627562440087944	0.5246222422747584	1.3245021491810633	0.0280414387265706	-0.19160191675790797	1.1312332794313298	-0.25585644398372775	-0.827619546999425	-0.37202557198902053	0.37793067676005776	0.11241022066184478	0.5780646551254616	0.18013152396522455	1.0162463403707527	0.12039563448158888	1.6705490954123476	0.20012278971715927	0.12676750292732744	-0.3912982354941466	0.051668356420410455	0.017827960960442018	-0.21466150176612914	0.12388341247706451	-0.2232931534057733	0.4472309255719614	-1.0810318867008626	-0.0061960364405774125	-0.33314329169077733	0.5481978103187503	0.20488372699639107	-0.7506908401416292	0.06163871686265744	-0.0444848726624308	-0.4657917759380843
0.6503243950865729	1.0851762245685113	1.3919604847101719	-0.24976723304956958	0.04131406178468196	0.34963952467347353	2.1397414820333256	0.11765862867048024	-0.1206052126452641	-0.1084898465830001	0.9173597588727918	0.25023971827601277	0.02863311910166827	-0.503694266773073	1.0383670340539826	0.13031898114341028	0.677714676529666	0.5388158467112134	1.2885521796979176	0.019122334798036697	-0.19644867525613338	1.090577365392427	-0.30738671732050904	-0.860657643830435	-0.3443889956922749	0.35858637915689917	0.1215871040005573	0.5262543210805575	0.17297799580207598	1.0296283876545924	0.06403358919639282	1.5951845572380892	0.18580591838002986	0.09817863960971239	-0.4249501542203543	0.10626339709034202	0.003367331068066709	-0.250804110126236	0.08633376010122071	-0.1787537688594423	0.4159143114393711	-1.0546523178678855	0.027717479938258405	-0.37103035644886484	0.5600848686491566	0.22063967435384724	-0.7369440125136297	0.046939150728873655	-0.02062560695609707	-0.5031619860674965
0.6438838102514106	1.1256802997677264	1.378320756059637	-0.2065990032693851	0.08581753994414616	0.3480073594426173	2.1522030901499853	0.11804168393149697	-0.11321212734669657	-0.0888404185812029	0.9036562424370189	0.20442145158098554	0.016953693341987937	-0.5428278008380069	1.014795249448808	0.15680645736206322	0.6820961236576653	0.5798008764171707	1.2557368955068866	-0.0071386718430985294	-0.16842499756454066	1.0337201447742008	-0.3323393835283134	-0.842217830600001	-0.38200378701867865	0.38894167908686017	0.09320326031667923	0.45193080737576874	0.1627374983140596	0.9576516462509849	0.08002092024774621	1.516814064664673	0.161341680782706	0.08235755213392272	-0.48302028621418874	0.12661603312034414	-0.055203185299077265	-0.2589749347602431	0.06692928207282418	-0.1555041699968603	0.45731724380813266	-1.0027356222234958	0.030939460567389544	-0.3688195390322347	0.5065466154001526	0.24731468789095112	-0.72695024767478	0.032925009808360925	0.019873813595727513	-0.5002529182804387
0.6327234938108729	1.1624398055823586	1.353614866014174	-0.15578386569052632	0.12515818136335166	0.3661822238751719	2.1652869505800467	0.11262876372696995	-0.10190034483369655	-0.0007116137255631427	0.8893787420671735	0.18340802278490118	0.007982001611158921	-0.6259841780217749	0.9662072796902181	0.17641756910720294	0.7107490047544326	0.6125670362510618	1.2248240632264562	-0.05357747797929072	-0.1893463881378595	0.9468196754719653	-0.3729970062844292	-0.900996272697825	-0.39650760699632054	0.42277813030404615	0.052485442594785735	0.40181192195779525	0.16657043683539602	0.8973776255246577	0.06514214626202657	1.4845580848814284	0.18633633261371849	0.06659228908068035	-0.49363384359874685	0.1940822569922194	-0.06119597172821327	-0.26606558135688296	0.04876421643651243	-0.14007583222579373	0.4163166393460641	-0.9965486243164712	0.025369099719493936	-0.3336124541655775	0.4652210553081204	0.2533567982937343	-0.7498612666347851	0.032518245842093105	0.037649898587241375	-0.5003864472735653
0.6311078568433004	1.1645706815049244	1.3283256301062356	-0.14877036549864478	0.14732510644444594	0.44477557268283796	2.1678776969039015	0.0946002741059052	-0.09638109705192668	0.10255109160887252	0.8687132204993473	0.1707639369356339	-0.02168722827622016	-0.6827330443652072	0.9680011204108331	0.19428970999411804	0.7179926590115981	0.5754886429923634	1.1897203951715465	-0.10095718961647396	-0.20165296391966486	0.9227345103857122	-0.39177520733335297	-0.9116156249313416	-0.38251780236931254	0.43746908008793695	0.01449520498673006	0.3817145677630457	0.12041304578232208	0.907055496007511	0.010809670175622963	1.4724143386022048	0.18173732872058398	0.018186887844716997	-0.5239129581388311	0.27192381744351124	-0.08093162728824123	-0.3166584913413169	0.07576611532726882	-0.06823266409545345	0.42488752790095063	-0.9773307775192143	0.06965545458309894	-0.3293458135426273	0.4419845817414956	0.3027293599475522	-0.7509538589767393	0.018974062031370125	0.005453508296290111	-0.5231029065169434
0.6549998567777007	1.2074845156442442	1.2633926568583718	-0.15160501439099655	0.17176388943447532	0.4622475662483138	2.2010558116978878	0.06349687316670508	-0.08632239461240736	0.17913993195603362	0.842206362431724	0.12345371041678013	-0.05610331665792281	-0.7476957070370831	1.010546717086102	0.2614384533246998	0.6702747180477621	0.5756733568321843	1.2163651788554113	-0.18299318574313544	-0.2331555033834014	0.8902764173700255	-0.410996099286084	-0.9262671663031918	-0.3983941964654056	0.41345716709133135	-0.052598926956174054	0.3533764042009225	0.03152800517356195	0.9116766151847354	-0.04266614922675451	1.4319587187301384	0.17522238854056024	0.0010751886928300701	-0.5142370350968994	0.3210007740892645	-0.07674847948236166	-0.348408636283685	0.07013037180846243	0.017092174751139205	0.41418632286119117	-0.9461552209082636	0.06881118516947796	-0.35122459627767105	0.450131310028267	0.35188130642620075	-0.736003514853743	0.02364763273592844	-0.030147320951049283	-0.5534931502621673
0.6576530429976589	1.1544844719355183	1.2051420089982998	-0.1437119778804989	0.13833162657148346	0.51984208997115	2.2308868557465336	0.03447097929818201	-0.08288072174859862	0.2542953360463264	0.7537178072444757	0.0389934595591523	-0.13190833337760816	-0.7357185446895531	1.078633735477781	0.31706070149579163	0.653601622897644	0.597779621236674	1.2489568696474345	-0.2425842062492186	-0.2920337253867824	0.8389204144960105	-0.4486284896541425	-0.9296287042052868	-0.37458156224308936	0.4669068225501617	-0.062100861524132855	0.3367740012334506	0.0026615219855031388	0.9151954044891791	-0.06457543765476778	1.4316946821950776	0.15936093598159246	-0.04597011593910636	-0.5222041306306666	0.376344465364317	-0.05971794412403274	-0.3478634845234445	0.09791930182626674	0.050690637222757406	0.3809146363684014	-0.8862568464632161	0.0929357668633749	-0.38584623301328813	0.40302500106964595	0.39700489520222254	-0.6913956526583933	0.006401368699182594	-0.042575040001226264	-0.5675824794207207
0.6905359616524256	1.1654048685403011	1.1622646804900452	-0.11799616772589441	0.11653896846890069	0.5646152011524634	2.2251674973475706	0.06028335146102659	-0.06932981608438236	0.3126221001717937	0.6578027119276036	0.0012615411673260496	-0.156134387872243	-0.7979856002774002	1.139541803305558	0.3720291769245486	0.6291887735333297	0.6419431533977609	1.31513469257886	-0.2683364717080533	-0.3073100912659426	0.8194726079020397	-0.5044518996712454	-0.9135311937020922	-0.32896667421991216	0.5143918893066923	-0.06243943764395784	0.3034447891033634	-0.03600028406788772	0.9699350787513772	-0.09897132306598343	1.4048828843014287	0.1873285685438771	-0.0755662004362617	-0.5124969352839234	0.4558419144577903	-0.05645929375716775	-0.3862325378499419	0.11881645206441771	0.09873701468876266	0.39557888540154107	-0.8241338579158125	0.0905009597142606	-0.36909517573603856	0.3631473677207624	0.41727164434651964	-0.6850179841938285	0.027976860731065256	-0.08379613983636687	-0.579360140691247
0.7199101242687582	1.1402963430919042	1.1107053675034564	-0.09977795638188262	0.1065784388701116	0.6033375944683985	2.2103091531340477	-0.001392725481630136	-0.06462338706119346	0.38735978816317196	0.6617725808101622	0.0016749635897193916	-0.19008028049869916	-0.8303851049388303	1.2592010966322715	0.39595436235959147	0.5886887826025985	0.6412546884640996	1.3096319987325657	-0.2918896631533245	-0.3667498975179925	0.8042266392090729	-0.5342951025233292	-0.888046698960179	-0.2992281135321692	0.5397542027912946	-0.04041181144477103	0.34395295760978584	-0.11118950191013743	0.9784400935039089	-0.09952476422781678	1.4120882769248921	0.1742842682080375	-0.09704521934389307	-0.5057472660442711	0.5040094335330234	0.0023291263571968424	-0.3937843569375824	0.15007497380270646	0.1583710385914855	0.42250852777683123	-0.7547136484914556	0.12244515333055236	-0.33757015332879475	0.35425218780385326	0.429149730920993	-0.6947028869894469	0.020253931393994746	-0.13079627583825995	-0.6255317114458963
0.7291429974117172	1.1072205710100147	1.072037256485975	-0.09057365274508408	0.07804577767023921	0.6501219962160524	2.1567370933815964	-0.04977903079361978	-0.11017184568007761	0.48512036297542915	0.6214297700136844	-0.019384135226723713	-0.19936772256047602	-0.8669392233379696	1.2916767890382932	0.4847599590650641	0.49774575066128113	0.6565325600770571	1.3410213897403396	-0.2657019203000824	-0.4272112735265652	0.7773007123397789	-0.5535206904739517	-0.8776098809000304	-0.26586263816553973	0.5414317020758025	-0.047376313152459826	0.31585755940350213	-0.1716133434527191	1.032095292919756	-0.13517401082652028	1.4468105320356306	0.1668647837790791	-0.08893508882984519	-0.4962975913293275	0.5177224106305993	0.07765463059309782	-0.43495192225541757	0.1846445391770238	0.22644064470854067	0.4349643911052782	-0.7633387999626018	0.09193537025063013	-0.2552570950692306	0.3772550894802052	0.4316318974980889	-0.7403171133859052	0.002302183246765471	-0.1298315416946018	-0.6244057148951896
0.7175893535282065	1.1571039788606208	0.967641980241239	-0.06802162996222957	0.08016264413862073	0.6514538667235283	2.0594362325884226	-0.056982441125203676	-0.15078497963253792	0.563612090484321	0.5697845855729559	-0.006464847634140285	-0.25740096721826455	-0.9151629277147549	1.298255161728934	0.5592138743790402	0.4634603097686634	0.6386762762448073	1.332291839241032	-0.24471112083346122	-0.4311727196928299	0.7608968708606587	-0.4955193638328866	-0.8639790090802795	-0.1975520467841545	0.518867904860156	-0.09949506900467991	0.36705401071470684	-0.19546028878772342	1.098097712929495	-0.15481786183942386	1.4737692425654543	0.18848774905832866	-0.09885878770301844	-0.49101139343938893	0.5317669843304875	0.15078541310783314	-0.442780271778428	0.19646625628378311	0.310144980246066	0.4732848689808119	-0.7414459627287835	0.07674899383099149	-0.1601037494486406	0.36555241682506623	0.424059601223753	-0.7560912395861676	0.0029392944478634276	-0.13839536938599176	-0.575546152244235
0.6881306181834594	1.1529844680761232	0.9053679202527359	-0.01805623691863412	0.06859955898580247	0.6492597952522114	1.9798912508623006	-0.08873928193474427	-0.14868621507429297	0.615020101863137	0.4892941409169588	0.08636905220079623	-0.2309266721378403	-0.9720568008251664	1.295320438310007	0.6351167790360723	0.46024279712896654	0.6047811794239798	1.3118781831625497	-0.2555351152576174	-0.4801148716619406	0.7548232227949582	-0.4399353482795731	-0.8370997380131657	-0.16710701645539258	0.5297021612598186	-0.11663994646928151	0.36240280078910203	-0.23393931387340175	1.1102869142700702	-0.14878259770155117	1.402763918570053	0.22734558007617062	-0.10741802934429497	-0.49884578562751924	0.5742570343067952	0.20128592111396743	-0.43688145678482054	0.24233314390837948	0.37027205456707873	0.49322052649125736	-0.7208702749120081	0.04191949554593054	-0.14494991550835118	0.3461295961141563	0.4202551285868944	-0.8038187370787153	-0.015776012125931393	-0.15741359848336048	-0.503953122392869
0.6587666419454535	1.1259614144847652	0.8483834603702549	-0.036994530669353445	-0.02037546649438266	0.673002656163603	1.8991609139688268	-0.11195536293432003	-0.1487374187508521	0.6691094702040862	0.43557260459374375	0.131167572584091	-0.2601712220093365	-1.0207220740964167	1.2359105862520883	0.6700284127196714	0.45717055590172573	0.5649927308735794	1.2863213007192964	-0.20735971326910158	-0.5712979128409931	0.7693447820078536	-0.3995771748668026	-0.8891292022788004	-0.09826042043124206	0.4910778444068685	-0.1294432069790107	0.37399077280055093	-0.25373253433926635	1.1490410806175257	-0.1395307648278457	1.379383918615443	0.25830917418893573	-0.130144112350092	-0.4850253304321936	0.6380483172437167	0.22474221072132608	-0.4555966741370548	0.26013910617159963	0.4171930355657594	0.5453867084708023	-0.6901712513651338	0.0025788475469226886	-0.11761793647322498	0.3464717655257322	0.40758303226217274	-0.8459602699522794	0.010608730006898137	-0.15471493134535869	-0.5076988126884453
0.6491916612205021	1.1767548950957252	0.7958134780809818	-0.057730540643913905	-0.08408577684516894	0.6925475075230265	1.8214542974423709	-0.1279348188431974	-0.14369404672238037	0.661957476220735	0.3495125334327311	0.167716709940712	-0.2845567853729454	-0.9688927233474448	1.2111426686544067	0.7087185869265508	0.4649403149870757	0.5563712966392476	1.2684677271107867	-0.20261132352259156	-0.6032951638695044	0.7874049905870077	-0.3816686493140392	-0.8680583182677983	-0.05003830334804045	0.464694695762098	-0.15214096881354117	0.33792846537847454	-0.2777440574450981	1.2141561128634353	-0.10225083418741518	1.3113021464082573	0.2748669195292974	-0.12247842205995985	-0.4726909804837172	0.6782419304079392	0.2552736320137437	-0.48022482447284504	0.2920130847218103	0.4505584644646934	0.578630029868063	-0.693402260247944	-0.0647227476469278	-0.09245251650796546	0.3819158846543553	0.3993606587903938	-0.8388180092351517	-0.006156059558315219	-0.1333814465461468	-0.4276107766603783
0.6252265944373426	1.2053358576036008	0.7427107055828477	-0.0534121609201899	-0.14050355004891432	0.6950300341690323	1.7591462568590697	-0.12380432897270685	-0.10660417565052464	0.644416960100318	0.31056898347065687	0.22387490121974576	-0.31624987340556715	-0.96493802617971	1.1451717365303937	0.7006155426691774	0.493626505017201	0.5645569838799724	1.234288911397471	-0.15687959496620393	-0.6569772397382221	0.745907617195616	-0.33766622560924764	-0.9021138476330937	-0.03252571398037365	0.4283230529703503	-0.1048755609438398	0.36362004613757903	-0.29327231853334623	1.18623673850145	-0.08233591048642729	1.1967054543577278	0.3035301124814299	-0.058326793588567585	-0.4844521770682615	0.68980017572572	0.21731758444029575	-0.4749847731069736	0.27930727846907794	0.45968165806766326	0.5952693372425036	-0.7216627879178326	-0.10709141323205815	-0.0776283702524492	0.39608255378673346	0.36748455235130256	-0.8373467628833998	-0.04210739251397451	-0.07257475136444137	-0.37366120634102057
0.6056867998590579	1.1984769396543355	0.715926855192649	-0.07761344825631075	-0.1772088214210537	0.6657970863621869	1.6569617800959704	-0.13354385211173253	-0.0569124492370001	0.6221098197472188	0.28522393888363656	0.3081519645512669	-0.3137588451377739	-0.926806765114569	1.1189142135983128	0.680705645176848	0.5335897889897524	0.5153377910375159	1.191106641206107	-0.09812539816697208	-0.7061807322349278	0.691862950529502	-0.31286206163007957	-0.8900753363427881	0.01708610133037088	0.4297629678278504	-0.09179091009323638	0.3637484184989145	-0.27725417853121676	1.142320654945498	-0.07888419751127299	1.1580826155623682	0.3123807388192831	-0.005522105840249791	-0.5036394129911417	0.7164561506144678	0.16228241158968248	-0.4955533182041595	0.2983627334629949	0.4653522249256509	0.6424500928544314	-0.7392764626752237	-0.14676869885558763	-0.033493258885295925	0.3777847714779071	0.34523675760803996	-0.8563246939526504	-0.07714376553382436	-0.06144818954138568	-0.2964426936815511
0.6076918401500198	1.2246490168411277	0.6500242787387521	-0.11307924464064567	-0.22121551615918378	0.6991046337443713	1.5632919074534901	-0.13717476680084845	-0.03709130325389779	0.5942858841447496	0.2979557705170661	0.3354511902240802	-0.28602302480021413	-0.9276574673815716	1.0476499445222796	0.6477601729480933	0.5560811000342369	0.5144356645727184	1.1542678322081013	-0.06519638650274034	-0.7391080217557413	0.6737496313134408	-0.27263520811967973	-0.8820648523107687	0.0019157679662578308	0.3798276699692991	-0.07845827265835487	0.3555379538231695	-0.3285423548065702	1.0276188217645248	-0.08572272721035565	1.0500201023795073	0.3192942383414873	0.04987539446740731	-0.49105861008743706	0.684201500367776	0.09010234220778153	-0.4843780942254057	0.28964536960099213	0.4722258411317212	0.7278715780388314	-0.7615471025604805	-0.154330810564403	0.017716928197891273	0.37320500690470854	0.34246013697285205	-0.8685414492324167	-0.0720829311580104	-0.10880510863650375	-0.2829467144711353
0.6002130183744832	1.2096901177610846	0.5552673333954747	-0.14559379695173527	-0.26498602242864683	0.7287405670410128	1.5471094040077749	-0.1628778372019175	-0.03235991402265896	0.5596384085210662	0.3087514283443964	0.3889141108825504	-0.24620642382836477	-0.8557174550887494	0.9686535044041049	0.6395996941300969	0.5805815415441307	0.492994232145435	1.123987462807443	-0.04968640659400674	-0.815757380386068	0.6552291627315231	-0.2099593047245038	-0.8770900578782579	0.01627501773634362	0.3187707941295989	-0.061973700321382365	0.34982092474033566	-0.3947448487493615	0.9314666700836473	-0.04644959195061649	1.0248128341989227	0.31005316593225685	0.0898828134350242	-0.47662467385162444	0.6828598223883855	0.06459240657119289	-0.47549044003726265	0.27851458149653496	0.38836680760155406	0.7943544062170582	-0.7904119634522917	-0.20049049116607387	0.015528886930476066	0.40593448491810824	0.3149272483786615	-0.9275132990806739	-0.10700972673885867	-0.10267228349561008	-0.27702414342866755
0.5604099814541953	1.2021755646203938	0.5397149793161085	-0.18847331791726918	-0.3206751212783362	0.7108409642435131	1.5246728310496795	-0.13810530410560737	-0.010751051557962485	0.5291419815270857	0.2745165765848963	0.4031368426038114	-0.20524205116519503	-0.8332450955554249	0.8348179183841402	0.6572530795588409	0.6191220166047778	0.4994311571897051	1.0766054031938537	0.01215625699420081	-0.8461697545811763	0.6824517991441577	-0.15502740765346212	-0.8467300257594239	0.03725229338097537	0.2527413677014732	-0.08739991367209649	0.26685365639333986	-0.44025317759262483	0.8837328421401418	-0.021501266157899337	1.017599704241098	0.3210638590726586	0.104997755928168	-0.4783945231441346	0.6719732012260116	0.01091663887343668	-0.48616479416618336	0.27924931652206264	0.32794377481531223	0.8274501150051167	-0.8617430840889913	-0.21269523392039197	-0.01219277754825263	0.4798061301656671	0.30542055366647064	-0.9338963116450355	-0.15800147473486695	-0.11006737129090349	-0.2456202180973813
0.5657242880942775	1.2221392682330507	0.5099268606916298	-0.1942638546860272	-0.3416842197725777	0.6649168977861369	1.4769207626432	-0.15007122677230478	0.022564687135044857	0.46177903460022635	0.23609976187939444	0.43764846637118326	-0.18750300843598997	-0.8318126522106976	0.7301664705551258	0.6122149316343519	0.6893385973450402	0.4605445287793257	0.9895808203835399	0.011710264185561859	-0.8919373116399584	0.6658959265172975	-0.09618634212433397	-0.8014010899975295	0.058937257048657356	0.18348255208204575	-0.08638236989106804	0.266686561107653	-0.4730197398959889	0.7974797087084777	0.0006659499782788993	0.9739804817822719	0.34203671292639204	0.13120242080086691	-0.4790670136641365	0.6572471910273625	-0.034480098953919194	-0.4706456316673983	0.2675615114997911	0.28808945573366335	0.8603053725523445	-0.9014436488788935	-0.1863300038778781	-0.1022433267798442	0.47489966371917147	0.27098704858089073	-0.9345244819469789	-0.17341330945677358	-0.13560320846503512	-0.22770924140101229
0.590502257954287	1.1669732608850711	0.5456108249805782	-0.21199310927879136	-0.3450827346655123	0.6634736379076538	1.4961167338829635	-0.162875466501605	0.08118885690187924	0.4155871852516474	0.2122743887564595	0.49454544634622605	-0.12765735452989904	-0.8227945010553499	0.6452259598251195	0.5673503477112424	0.6869982633913043	0.4514135998616067	0.9496862073996819	-0.02643972266813599	-0.9392442493927138	0.6372582195341308	-0.07597197866395719	-0.7738605424340805	0.05738473791834244	0.09348754122968769	-0.05984653457810567	0.1670538613888422	-0.5257060950559534	0.7119694965722739	0.06195348116969705	0.9442007391445131	0.35277731633963705	0.14515292470814253	-0.508381218973137	0.6386425067701847	-0.055998393230935195	-0.46087400914089593	0.2835038364024023	0.23357333696730068	0.9185719247751292	-0.9176155068952859	-0.14880541439553147	-0.19132349925910513	0.48332961126098384	0.25051247699130597	-0.9534043549197768	-0.2451100035020274	-0.1621235023349723	-0.23467000495682236
0.6331865227295126	1.167130909408441	0.5955937268969846	-0.204582742524493	-0.37689403443996744	0.6544970715717007	1.5066311417945717	-0.16175602805273626	0.10223974662938666	0.34766322900406255	0.2115980522872551	0.46819246724920527	-0.1226255201193888	-0.7934438893380914	0.5831489536301607	0.4977894428573332	0.6925609702525735	0.45288679228973094	0.8957684805197781	-0.00996629393885876	-1.0226003568832207	0.5703801855459739	-0.04939606705968645	-0.6769701252186165	0.04383808220219713	0.04102711727698871	-0.050485313334799185	0.15137921275195737	-0.541648905971016	0.6002786723157031	0.10279825709420753	0.9647295313871798	0.33210924315933527	0.15065863668406113	-0.4860367492853045	0.5633962523152499	-0.10899096329898869	-0.4318864891702561	0.27856581742451303	0.1592227225995194	0.9547589643751037	-0.9331058183253054	-0.12604555601972994	-0.23214277448674453	0.48017170965467393	0.21914506390857214	-0.9662495702007734	-0.3228577812791753	-0.1604503982502415	-0.2654043751415552
0.6675151334577367	1.1547590662778602	0.6321193716969271	-0.17319399098578164	-0.3492866488631079	0.6019213120722091	1.4889352008464276	-0.16123778922121684	0.10519246557312745	0.2690747028644067	0.20945135237382456	0.4597857836238374	-0.08526101484482791	-0.7823200425460612	0.5583350419564024	0.4647047953453137	0.6987485358383474	0.48229619162332293	0.8598230539390872	-0.02358719648630866	-0.9891541977037106	0.4938320199027285	-0.028480634410447424	-0.5866498368175794	0.06270189062244584	-0.014365859963456157	-0.07764084279522691	0.1268590200115221	-0.5641016614714892	0.5215262144356351	0.15312379963028377	1.0032253811823442	0.3070402617239889	0.15504087481861153	-0.4631882969460075	0.5219405721622877	-0.15357558722508385	-0.41509610035077465	0.2856074553415432	0.09349193599674897	0.9149955834332326	-1.0098372800979525	-0.1305531168464223	-0.23961549534905383	0.5049685210179835	0.20518599109393013	-0.9758618777631896	-0.43102947245238976	-0.20649714878564404	-0.2407221744278328
0.6799646499738887	1.1252153358986694	0.7149913340834642	-0.160386810527618	-0.3304841957366268	0.5678475081540173	1.483331538790146	-0.17458888712575615	0.08076528589429892	0.2199804459838643	0.26731859265793795	0.5140240797390708	-0.059993182512994604	-0.8651180917601176	0.5910654597447517	0.3906179174814757	0.6798479968041413	0.44205354001157116	0.8454968045519587	0.006638297377372792	-0.9700976002369153	0.4444742648220923	0.003776268970080271	-0.5782435958283767	0.04427513920290717	-0.0930002855591648	-0.048907984317588395	0.12529860350234692	-0.5909841897604948	0.4237564972147906	0.1592525701946545	1.0407030944923108	0.2618292432681141	0.1201032224415199	-0.48592344383308594	0.40668396721125666	-0.16221659305167743	-0.3862832943008998	0.25954821584007154	0.052475696036080176	0.8724750010935276	-1.0055078613949622	-0.06721362055587121	-0.3159447041306722	0.4855238397670707	0.1804314769108377	-1.0009601459405537	-0.46696727707838415	-0.19356776991245367	-0.33517862806707566
0.6954754525505711	1.0655386588204472	0.7546021776511087	-0.13923157229234442	-0.32819066093904714	0.5050684035498212	1.5023421750569703	-0.1675903801653908	0.09878075767075133	0.14118072654309327	0.285643750733017	0.5534209240953213	-0.017369132882195	-0.8459213586925974	0.6536022631932183	0.38591914926507026	0.6453928674027171	0.4310873427807046	0.8279741689975555	0.022202790986065913	-0.9385525194285043	0.3603981287294346	-0.01861828190627614	-0.5027368342153171	0.04456892782891596	-0.14491361644829137	-0.06920348958076075	0.07104090241029075	-0.5947658849781613	0.34087135735081503	0.17140416644874673	1.0935229746728836	0.20933507913859203	0.0904465923035663	-0.44004207787828226	0.3443514348284368	-0.15305666146603797	-0.3871628223037105	0.25858536970372226	0.014177515041975864	0.8597703726169386	-1.0118091028636915	-0.06318077163427545	-0.35244494069265103	0.4939944278713669	0.151884758327039	-0.9874657230770056	-0.49600528825769696	-0.25629295172535693	-0.3437634219305584
0.6836276630242037	1.0726823606866407	0.8503232994688441	-0.1575395876451701	-0.3298662724040348	0.5166964305177743	1.5025792460904406	-0.15010134963911598	0.10173233593852904	0.11942597935477292	0.2613520646622764	0.5670087700414947	-0.0028780032358434265	-0.8444752109555491	0.678888959527302	0.3465649253104631	0.6368105083321213	0.455040102301375	0.8567174432226828	0.03791237170284251	-0.8795625927087654	0.37907909526458394	-0.00559725770579514	-0.4810744587673506	0.05216377897910161	-0.23148104782277185	-0.054282721370421935	0.05639977253575693	-0.6376072729554435	0.3027674523504273	0.15984260272394657	1.1735879434713077	0.18908005851541776	0.04341646601094443	-0.4110950728788289	0.2374676552260519	-0.1554261387400564	-0.35715051084013866	0.20905058576629973	-0.008732873858052853	0.7864995325520304	-1.0346793356089328	-0.05313311080449701	-0.40708635960483647	0.4906504333150187	0.0987115020302615	-0.9642624290620894	-0.5213453833364852	-0.3013761078140431	-0.3452835677836058
0.692074190740812	1.0431512580733018	0.9461271298617465	-0.14148631733462622	-0.317311160481156	0.44930987579872406	1.5192112854279667	-0.1321222017779759	0.11330944443333171	0.10896397027743902	0.22929472595374106	0.6237607948217602	-0.004951553736984567	-0.8149074657088106	0.7017475130619605	0.36775062624032123	0.6023186287130626	0.47092036158598766	0.8403865348795423	0.05779914870630652	-0.8142163923607472	0.40410036967629975	-0.028607571684223686	-0.443043703369415	0.06582559683241226	-0.2765392979346318	-0.026331220329633746	0.029880280008388726	-0.6077388396926569	0.3151716498797571	0.12497848737108934	1.2337611927949945	0.17357703837954128	-0.030044515953442825	-0.4142400333971971	0.1642848634981903	-0.161906127471006	-0.34678954572679577	0.23502036313158695	-0.038041736913666926	0.7171952902683333	-1.0669779804482125	-0.046509697026919	-0.46872945697475404	0.519492706477542	0.031644734635088254	-0.9765521544800162	-0.5551935282238631	-0.3215723006259713	-0.325061915023919
0.7049977821639158	0.9935020595402874	1.081818152256242	-0.08588291859531752	-0.30967878064523724	0.40086274168752034	1.4795421878200214	-0.10615648273702424	0.12179361797591859	0.08908477310907019	0.17427987083078392	0.6329367428202147	-0.023128049073070027	-0.8157167627254308	0.7503125216593263	0.34015809107072537	0.5478112385536266	0.532919355152688	0.8443784493452533	0.058743455311595846	-0.7622764904286072	0.38467603247299087	-0.05733755659627343	-0.442894935075376	0.05101865008155273	-0.3470496260717627	-0.02121608855902554	-0.004489248908546758	-0.565857180135559	0.3484956342238809	0.09013432063739218	1.2218186172091499	0.1443589204899492	-0.1290799933626803	-0.4343097193752573	0.07386918876278106	-0.17241639034316963	-0.3245781523799588	0.2010624918221044	0.03865453228683916	0.6719226415911915	-1.0887486589743922	-0.0031262491007442326	-0.47268967904373105	0.4924572403494313	-0.018463273765940154	-0.9186448114798541	-0.5207056720960523	-0.2990861765645661	-0.3315861012204264
0.7113615608468817	0.9841174057548576	1.1563079517128283	-0.06453971349672778	-0.33465845766957203	0.354565863271024	1.430969676978015	-0.06906386306338738	0.12778670572124826	0.04006890229814708	0.15136053134778193	0.649232748481587	-0.04616209408690369	-0.833554301387549	0.7367661540735265	0.3277200878286771	0.5623874424399289	0.5221694538460295	0.9105325252865732	0.03797287134636833	-0.7520617553372364	0.32064187961726687	-0.07702608031846989	-0.4215372823950352	0.047532415132805185	-0.38664624878805226	-0.036391260868837164	-0.023470678828799416	-0.5062769890221102	0.321260717027332	0.06258587071457443	1.2123906752905549	0.1554570123549576	-0.20600029495893998	-0.4158379393998586	0.05015415409487931	-0.21994849739169048	-0.2970379009562872	0.22801679587270876	0.10149831682705002	0.6260933686687489	-1.0439096173540092	0.037197860041446526	-0.49706174864397823	0.4091416748047639	-0.09881196798471767	-0.8889360643488026	-0.46527110688646217	-0.31375861566607616	-0.29594807620969454
0.7175069126325561	0.9371771409667522	1.2348461225588392	-0.059680795085110164	-0.3631845258919454	0.3516762340581163	1.4323327959874976	-0.020466690197287484	0.15594761883857017	0.024266107358600887	0.11738733926437446	0.6477317778902515	-0.03794605066827354	-0.8436140017315628	0.7384049352022518	0.31451283957013876	0.5216826533148023	0.5375077480210171	0.9566373685245211	0.039394580958819966	-0.7039881397806805	0.348384036244087	-0.12811648458899189	-0.43440733731870457	0.007092963624358875	-0.3847042951299884	-0.007355590075987772	-0.0652724276929559	-0.48624399634983123	0.3463352474885776	0.03868023752606505	1.2334981234267286	0.1296195243316849	-0.3048279716785679	-0.38993576915675565	0.00795339535061706	-0.2620178630771459	-0.23948652215852304	0.19852760818932763	0.12655787637561944	0.5566364537036356	-0.9782848940780132	0.07620575293941875	-0.5263532544825009	0.35238972732337326	-0.1396989586568847	-0.8294260026438005	-0.38140068335728566	-0.36014930355799507	-0.2932817207857289
0.6988147364803816	0.9152415839193602	1.2688402063393989	-0.029819854786235035	-0.3990226535150888	0.3041854741295068	1.3665671934686079	0.02340929538335689	0.12491228150818771	0.025739683815286407	0.04363810352056088	0.622805805699213	-0.01054266046354052	-0.8338972570719869	0.7625148720236121	0.32417299238059827	0.5092327552785749	0.5046012684654398	1.0168784852287551	0.07592756278993448	-0.64506038887239	0.3536984420948407	-0.1540009400239411	-0.4841093496222041	-0.03959218121704485	-0.3532508219699613	0.04470107835908485	-0.0867195300427817	-0.3954893115324018	0.3389243830386032	-0.005753807002878403	1.2658408580714922	0.12331867847620985	-0.35182431987685014	-0.38566641971719867	-0.028301118970394813	-0.31482466559860584	-0.2049229882031518	0.18362321056582784	0.17607264009436813	0.45230368220006956	-0.9366724783934023	0.1288731464875022	-0.4946240397027055	0.31565399915848796	-0.21605551802126216	-0.7680671823332629	-0.3081413250461174	-0.410466150827165	-0.3180752170887017
0.6971943716578894	0.8516482345093783	1.2584635547161298	-0.005355156646220116	-0.44177338237282776	0.2828422472791943	1.3088325890898835	0.057192230260219114	0.1099745831992767	0.07748619051790386	-0.015268544670312589	0.5617446622646651	0.006057259186528394	-0.8564186541953319	0.7772696424724475	0.3387129385003547	0.49592014436933135	0.5147381679469606	1.0632525160867132	0.04289627791878979	-0.5700363213529085	0.3939843195986283	-0.18427809123056416	-0.5539925284689107	-0.10121318764227431	-0.38764138277007615	0.09779326324857116	-0.10254359440797282	-0.37001745946844894	0.3620821273063114	-0.10190780865304469	1.2692415132397286	0.14825335557720867	-0.4263582678717288	-0.35062408899686626	-0.0547457853569571	-0.2881772917179153	-0.17387534988640702	0.16317824172393097	0.2089816595451238	0.38314893538105343	-0.8946571940302274	0.1800710375227681	-0.4861291570224589	0.29341321937270876	-0.2619890398493652	-0.6639772058935806	-0.2217770575385853	-0.4846112601824954	-0.3167670002985421
0.6776687606443639	0.8245599295191276	1.2371784688177185	-0.011529342999169039	-0.466850751336277	0.28587225071569194	1.2539033252738943	0.10060107683071129	0.08254615832011611	0.15256273495607373	-0.11587049880104812	0.546696165830845	0.00441006468073325	-0.8488916147114545	0.8193823495050173	0.33176524714428385	0.4963919123230299	0.5085402681252655	1.0723631830626978	0.008952016614896469	-0.5481873947193276	0.4061856547447313	-0.22965260316538175	-0.6442453019269648	-0.17136061511145598	-0.3978995731582735	0.17123942812948456	-0.09027663899531647	-0.3634139152733468	0.34281890143238286	-0.1806118712672376	1.2559913281469142	0.12355483406169095	-0.5495666342988044	-0.34839188094381923	-0.11362100406399105	-0.28524763911009354	-0.12312024241423121	0.16871677080476494	0.2624702326330058	0.3638954747198496	-0.8177100701204676	0.2748750832515071	-0.5130228524293301	0.23743971495755462	-0.3142247636038172	-0.5507027395744692	-0.18657577499263606	-0.5510586825462486	-0.28788148320557666
0.6646789362718843	0.7651553529980432	1.1660409818584707	-0.00925738016363056	-0.47547399188728223	0.3209635237216658	1.2099014430087887	0.15118701771158125	0.10956085844323671	0.18142688636325205	-0.22577533184230156	0.47177181681902364	-0.005149829388370097	-0.792454314614547	0.7574313426822751	0.3124697554141017	0.4922378398701481	0.5372135690225562	1.068457137713207	-0.05436630210123998	-0.5634468403080045	0.40823179940531756	-0.29303320144734063	-0.6362624796835409	-0.19057308107451543	-0.3983279912760751	0.20178462194450178	-0.06606710580475063	-0.31594141688280003	0.36236643255703804	-0.2942891691405826	1.2116192630547862	0.0989836672985083	-0.621124277670722	-0.3083757490619674	-0.05079099211170679	-0.3628573395800251	-0.10935561968234749	0.1624322879767258	0.31355587075311175	0.3799504448246219	-0.7952488089551594	0.369338959564402	-0.4520365305260746	0.22459636934604318	-0.3560923772563137	-0.4741201194629688	-0.14811753692352403	-0.6667021857975336	-0.21302121746117333
0.6722748799079326	0.745660717675442	1.1345474174518295	-0.018939352537839658	-0.49231292577508523	0.302211504906484	1.1071464499928196	0.20241941737423996	0.06348993854787176	0.23376062720555071	-0.3246199361616179	0.38792236261304613	-0.03057212096017794	-0.8060133619780838	0.6611770785273474	0.3069543631698333	0.5098100056097927	0.5149246891029595	1.0525628601147416	-0.13401322652431413	-0.5395682487954379	0.4503569938509694	-0.29913904327145324	-0.717209112792198	-0.2007661819760589	-0.3889567358416116	0.23493258564151823	-0.05669725330547974	-0.2840004532945969	0.38824595537349443	-0.3784959105018749	1.1711075475086044	0.07640956953025273	-0.7182897165899291	-0.30101642397389505	-0.06707449124048881	-0.38407185471934724	-0.10154947183707821	0.15945511210747085	0.3166451682693717	0.3559799013805697	-0.768477845636514	0.45266672263900387	-0.46985856479781	0.21251675083453594	-0.3747748439179407	-0.4371187210461779	-0.12873458229602622	-0.7297624578279864	-0.11531711646688107
0.6541582556214875	0.7436071729202339	1.0596041803077556	0.03208811401014644	-0.5272764608313838	0.241844913021386	1.0626083266149466	0.21171659902838136	0.03330933189634865	0.2655114762699057	-0.3882922539604242	0.302902182807396	-0.05322596552191259	-0.7921139261017487	0.5397250925380794	0.2939064733113178	0.45253163416858955	0.5260889406176342	0.972385587679149	-0.1684905008913033	-0.5344806119639116	0.393535348669854	-0.3670781732661229	-0.7486929366020704	-0.2579714297729806	-0.375152838279187	0.2906400668217265	0.01476730386895746	-0.23041588860914702	0.37845237342616395	-0.40491112708288785	1.0872463523227496	0.03325437414674047	-0.7704061798589791	-0.33652916267408955	-0.0562942818670696	-0.4280542034854915	-0.10943912076160445	0.1994257402897799	0.3096049151587898	0.4154318863715443	-0.7213143906124453	0.5368441710843568	-0.4312868056159518	0.21105228022771053	-0.36971102085934526	-0.36443189174628826	-0.14300745759957784	-0.76913724861871	-0.010933085246203244
0.6481358280637267	0.7320846780860425	0.9918841562587815	0.030589737338036833	-0.5218603261491495	0.21013526387839732	1.0299041172900636	0.23908819950279997	0.0066085236184250055	0.2821164219885547	-0.42719044519209926	0.23211570277710303	-0.0801906251698812	-0.8019374312825447	0.41902594562243883	0.2760406430242462	0.44699641005210455	0.46009517330755123	0.8803372981377416	-0.19485850227237658	-0.5749064390917503	0.3280441551402333	-0.3519855812011653	-0.7709447015273801	-0.30976969005372645	-0.3859983054741223	0.2806429932714133	0.09535716458546309	-0.22758059131519462	0.39863887673898263	-0.4361154951068623	1.00721213942841	-0.024515938687198105	-0.8292051376210139	-0.3236506292997024	-0.006585449523089285	-0.4666368780791129	-0.12356473138807811	0.1473046099839843	0.3062735091647291	0.43595933106467905	-0.66772872679501	0.6304746914635111	-0.4294624737624531	0.17805928806487387	-0.3580364460473156	-0.32443224203373094	-0.08867729972311846	-0.8599213634641405	0.07399337476617364
0.6169472006901973	0.7596704693989091	0.8854683733840435	0.00858975558628867	-0.5228487374154202	0.20152521974132104	0.957020074491383	0.2260151597901742	-0.04831803411540979	0.3151674183305625	-0.4495354507508251	0.1898366741804564	-0.12161861041943851	-0.797778536363387	0.3315841249176957	0.24385201066706838	0.4526819498337845	0.39366848484991745	0.7312019877674313	-0.23221879272090534	-0.6346298671412856	0.25359783682528486	-0.35962800742905066	-0.8199277007077125	-0.35668559311374687	-0.3785744761919272	0.2853297400179195	0.19786646127794055	-0.24357550393710917	0.33365445108046765	-0.47638045268355766	1.0120953645768491	-0.04539433030673957	-0.8642228242911504	-0.2998443289251035	0.043090051155004236	-0.5079411826101785	-0.11025837405571692	0.18451279088936065	0.27804147934566215	0.4477945041561999	-0.6515969814696356	0.7414427591264039	-0.48048289793408755	0.1363627482995047	-0.3319527991907558	-0.30806886748284734	-0.1093252277222602	-0.934047059337679	0.18702631029744593
0.6107353150916526	0.7548998582999042	0.798443757459743	0.027536972583388906	-0.46373986333712436	0.16854183510887005	0.9268988826276535	0.1568720194477609	-0.06980337880031112	0.3010032188546815	-0.45442486989498343	0.14464234695404948	-0.16331735525620622	-0.7746797408329064	0.30505903270372786	0.24112248268602982	0.40990964570091143	0.33774468505783845	0.6296294619301898	-0.28642359238419507	-0.6471198904410804	0.20141750873937087	-0.4026217453196784	-0.8121173509773486	-0.428968951100126	-0.3888549474493891	0.3503326334101007	0.23433844941684404	-0.22063184280522385	0.3035769449178271	-0.5137060549330508	0.9447459213952415	-0.09987482168849922	-0.8849723688570362	-0.3065070520929424	0.05373639913226854	-0.5222633783683376	-0.12924111213683184	0.15818634072917953	0.22295710500695343	0.4859303154787744	-0.6581303748230041	0.8195027453315177	-0.47357215607948844	0.14332694477841304	-0.3020830779539594	-0.28633400803248105	-0.15464939778827586	-0.9870292520970011	0.24556038829224275
0.599676862434385	0.7478270228203127	0.7173496441969236	0.025381747814994506	-0.4338376008994123	0.13650679517785327	0.8973609833000348	0.1537584165215688	-0.1003827942853855	0.2957018709837468	-0.460915655216575	0.09889736976788342	-0.1453640245089672	-0.7838340904357726	0.2751609459059729	0.24384702340271294	0.42092745891974304	0.28732561806848556	0.5115295265690767	-0.3247114640074619	-0.6598163355099363	0.1398204590013416	-0.3974881756458673	-0.8483688395964615	-0.4498642863806405	-0.4012876724993836	0.4138971683050309	0.3039328066872936	-0.17697320450450987	0.25787560497522943	-0.5532307503924345	0.8987745492907427	-0.14079387920078304	-0.9342748854188452	-0.31340776203261944	0.11543518425273377	-0.5149851439141522	-0.13985508681067735	0.16311009081396427	0.17698218702952245	0.5128626541683179	-0.7117743828473706	0.9015779133450585	-0.42130520847076924	0.13209372629196153	-0.25469564311594334	-0.29311598763902985	-0.20473149764758541	-1.0151598701354285	0.37026967203680883
0.5953641991375984	0.755263942997984	0.6825753631072059	0.008571823361776382	-0.44189658818148525	0.12949650708149674	0.8599442971078979	0.12201985505917445	-0.15139271435861032	0.24396575860056974	-0.4371311609494325	0.059131178183490896	-0.16481946445711834	-0.7687115279371285	0.2346578162751966	0.21926090661050623	0.4543506928978259	0.306391501859265	0.36905815851076273	-0.3819983043732537	-0.6810469689349327	0.08497279010452725	-0.4349772109138625	-0.7889832674821038	-0.45481141813098047	-0.397682549673782	0.4239545129432273	0.3565765050011228	-0.17663792232053802	0.23692479953049853	-0.5958223170791108	0.8146775588402425	-0.188665578494616	-0.9683079087728406	-0.2543585621583912	0.17836403261536105	-0.5236623308266287	-0.17490098542260657	0.16831403086241642	0.09244428399179282	0.5244606363748151	-0.7268959947988767	0.9335013264884877	-0.4254704528812958	0.11250052141464	-0.21722925303679608	-0.3198121177978848	-0.2186292157130342	-1.0554173465485073	0.4653259684026029
0.5624603059991877	0.7671716879365412	0.6565413499633698	-0.01630753067891678	-0.4267398242678766	0.1228646279649519	0.8196314956492596	0.1096662105950561	-0.18323012908225564	0.1869022268130936	-0.4641759539601466	0.032954565106361466	-0.17021179126017255	-0.7676483806876546	0.22293320157162536	0.26414934658152267	0.45469236819350944	0.3171070488423152	0.25514479685564234	-0.38768190977332767	-0.7319847430825511	0.05365214556350062	-0.4833755094991529	-0.7859022991500374	-0.44168618907620416	-0.4136007062832549	0.42792919689359943	0.3676222387294548	-0.14609307576616654	0.2050555715476053	-0.5727592012166659	0.7855431098881713	-0.26403346991194576	-0.9544661019010258	-0.2944739858741307	0.24645879010666433	-0.577758873904431	-0.225677474818268	0.19961250028742714	0.04651295053572687	0.5463916560923556	-0.7281347864525871	0.9953726824120654	-0.42194798446037096	0.07669869110682502	-0.15966508274654798	-0.3684643694981594	-0.23904770039727125	-1.08418407001519	0.5345314649593239
0.5674125191251169	0.7171334112594498	0.5784280051497676	-0.020480523642151416	-0.4238851896833718	0.06960188967344808	0.7879793580431051	0.05300740393856586	-0.20615232941244854	0.11495638933465255	-0.44392937066615223	0.016171630037446726	-0.15546775187795694	-0.7327953363183874	0.15505448396442367	0.28468085166178214	0.41600348631102857	0.3582726876360972	0.2123068819742894	-0.4088011269356702	-0.7968140949669806	0.007917136023322358	-0.5165720666165121	-0.6908031954643694	-0.41046314671498074	-0.4145139092091745	0.46035133689910246	0.3550322011398853	-0.1380571427949401	0.1722888119749536	-0.547535144859768	0.7570500859546077	-0.24295385778371487	-0.9323370894803862	-0.2785130547198727	0.29255047719838495	-0.5703323820232624	-0.27072026138985894	0.1943813346347761	0.027812152025854818	0.5140946611192234	-0.7160252759866059	1.0348343737903112	-0.3908576758147321	0.04368584259610828	-0.1008446680208704	-0.4661652837707135	-0.20175023770155992	-1.0798079235152174	0.5543238963929613
0.5603001490863593	0.7076499511627231	0.5910691040627827	-0.030286807054813562	-0.4137477644113323	0.043966054962235594	0.7487527457114048	-0.0051606604101216815	-0.23465307683176392	0.09016741537395967	-0.4817605824627993	-0.03180240819754844	-0.1105388332842856	-0.6988637520766189	0.12093965166153182	0.34729991664307003	0.43491044948474034	0.4125852344235884	0.14799083958675804	-0.4041899657456646	-0.8195377178458297	-0.020210483064058194	-0.46781256828361634	-0.6232323235403469	-0.4068774317079188	-0.3903390878779199	0.4812062370828227	0.3460265396998442	-0.14505602373387466	0.1134064036454416	-0.45855131543124655	0.7519428649764239	-0.22107294420162024	-0.9292080035513728	-0.3061031136235694	0.2967427808436035	-0.4872100725334486	-0.30914168790487345	0.21789045702624105	0.00977906671817142	0.5284404712006069	-0.7071226077865751	1.034332965457975	-0.4174909809482802	-0.022404248375927017	-0.033193401534928904	-0.5205750020681277	-0.22169020342772733	-1.0780578126193796	0.5790887491657032
0.5369436861728679	0.7051860373736923	0.5772303088218912	-0.03414645046939689	-0.37056826467210974	0.06349376101776905	0.766243138344667	-0.07388875975335525	-0.27832951192548516	0.05166701947202388	-0.47886084362708203	-0.04113785330519993	-0.07507351350903557	-0.6971225333237581	0.08083719429411254	0.38067964996428133	0.4080638049027261	0.48290785327756647	0.10645977402076925	-0.42854921090713216	-0.8765439570629434	-0.054868831454332176	-0.4487339944359274	-0.5520330489209226	-0.41022948440768714	-0.4163093563795087	0.5544249114888017	0.3593397157763207	-0.1408428041872593	0.033227977242200515	-0.4146027541752507	0.7550445688882966	-0.18969110568942807	-0.9445129687897367	-0.2907065342657168	0.35691552822348427	-0.4443594661525747	-0.31553751686718917	0.25482862476497414	0.019353674408705543	0.5513483016690787	-0.6636490337149168	1.05128488680616	-0.36774007935461495	-0.09675513678610559	0.0431064223592511	-0.5709644866688474	-0.20194130667029078	-1.0797012942420938	0.5071834782024858
0.5498886818846085	0.6511119584983159	0.5644661842371427	-0.06491779766143776	-0.32352533878792966	0.1049514750243901	0.7263679640200031	-0.10620307074137555	-0.28614696036771925	0.011167141907982469	-0.5112450171874431	-0.084352711363471	-0.04947534149407084	-0.6815645277863307	0.07399118056795544	0.4076279007970115	0.4587745516122257	0.5323836543847298	0.08872733897117574	-0.45020990788162446	-0.9769606837264094	-0.08848343068405835	-0.4318602915134485	-0.4889699302952553	-0.38608698576813166	-0.450700777142999	0.5270478098277056	0.29561476816313914	-0.14836458731542354	-0.007213411363071434	-0.4218167924247747	0.7380576381659499	-0.1708314537169202	-0.9489119198691786	-0.2630514833546286	0.4030759641041482	-0.382615984947078	-0.34918440616875807	0.3000887368347818	0.009550071061985235	0.512392380446588	-0.6414988745330719	1.1018087358755608	-0.36191156707417	-0.10241136593841922	0.09297774476941495	-0.6707365804351414	-0.14510720935024513	-1.0553916164412982	0.4243225849806259
0.5343323629591985	0.6349592351998353	0.5972665056071882	-0.07245976265299489	-0.3354230377164379	0.16152834860251702	0.6589614766300592	-0.11968867469522286	-0.3186729393835922	-0.00590183301238139	-0.554693641051578	-0.1020335770263228	-0.03066047910590634	-0.7023443218496827	0.07878209861094601	0.44058164612313455	0.4855526725505781	0.6051549798897973	0.14392178663736288	-0.47967547500599916	-1.0116309171628883	-0.1131871181925751	-0.45350592004382734	-0.4529200616428569	-0.36272267440776973	-0.4616082398794332	0.5620932530406952	0.21639249161535073	-0.1690289607751101	-0.10363142321896553	-0.39624208696851076	0.7637851453656157	-0.15537327221908565	-0.9280397745735876	-0.28370525440665156	0.408816229526871	-0.3277402648908243	-0.360525023158785	0.41039824723934376	0.006769903111775402	0.48412516153291396	-0.6559289054329345	1.1120333125338884	-0.30396730153725804	-0.11342532951813881	0.15355914719347558	-0.7420728316570578	-0.2068874955616795	-0.9848976904300825	0.3724379202353125
0.5256235381496928	0.6085880634149081	0.6425269871763323	-0.0817292938634182	-0.3098203866547235	0.162849127405135	0.6741109939159615	-0.10706391569563194	-0.3084205596711951	-0.03871603810241476	-0.6039556161988215	-0.12679412225472697	0.0198903551682695	-0.7226536471222567	0.05415364854161072	0.5159246088255076	0.5412909753687989	0.6924347657521502	0.22451698957916189	-0.4607084446334883	-1.0087155838366129	-0.11584524949574675	-0.480590224134278	-0.3251340329974792	-0.33909607710747086	-0.4537661556829614	0.5637014805327556	0.15880454627689486	-0.16479442421614557	-0.12336021825517456	-0.3995089677442719	0.722987148448085	-0.1788415061386253	-0.9184136885524825	-0.312560871760565	0.44264816450483624	-0.27072665127481044	-0.4050580212578603	0.4838067489878769	0.009808322880172951	0.4240831010460493	-0.6238998823126567	1.0931136777128305	-0.1963646209519178	-0.11404273203586805	0.20351828132733707	-0.8030660344257315	-0.2107424601318777	-0.9704801764223069	0.31329201496540576
0.49510682492125657	0.5985185955627443	0.645195153661274	-0.12551469937227125	-0.3226273517847981	0.21115999649781275	0.6403536087491073	-0.029615382413487962	-0.3392494663377246	-0.04857880200794109	-0.6828264615877336	-0.14988676934277914	0.07936883680323538	-0.7590039981939609	0.008433814834398801	0.5410221074615726	0.5715074598239713	0.7505481750418094	0.26349655463090665	-0.4213228565945652	-0.9923660403524796	-0.11615280249173579	-0.4619490653836089	-0.28672067050174055	-0.29565416509129594	-0.43017188780842097	0.5381945807710723	0.19765944148382802	-0.20345160162492887	-0.13843583251659028	-0.4093346701427641	0.759215485363814	-0.20572800671231573	-0.9031841957195457	-0.3279850976487594	0.4473437406561046	-0.20768092338814464	-0.43131782412546615	0.5244555501991706	0.03193472323410084	0.39125091866705175	-0.6214532598612055	1.0815858455872125	-0.12197221982235171	-0.176162295725269	0.23681342194329863	-0.8591542874356184	-0.2339960541135846	-0.9411194583634936	0.27453866854611453
0.45892605553797566	0.6002947583367307	0.6939361675039362	-0.1634764327907372	-0.30958874506709	0.24517694066852905	0.5998290601122367	-0.01902633753353986	-0.348430212668361	-0.0448643637860161	-0.7402260449616597	-0.13830537412280047	0.03368951985364273	-0.752853047257001	-0.05552722639260792	0.5802640459499354	0.6074415970923164	0.812039213207121	0.33178934644977254	-0.40050408098207424	-0.9762732848945748	-0.1591604608803336	-0.4587868504948206	-0.18643079603264484	-0.29580773129768184	-0.43677875188422427	0.4763769443436052	0.18677549135115606	-0.2307261845279537	-0.1312501718182096	-0.3953360079512247	0.7680942699761534	-0.20023790202397557	-0.8851467939718013	-0.350082969350386	0.39517683163613	-0.17980481242468618	-0.48328684950559364	0.5619936188755583	0.08685524974464134	0.40442243009532974	-0.5667758529343788	1.0639603308840693	-0.06701057287203697	-0.2336937440409604	0.24920220970169008	-0.9099232355000281	-0.24132227432400355	-0.92593396246956	0.2663105366844253
0.41776951971516524	0.5914828809495626	0.6676939086292358	-0.13989798662313996	-0.2911053143145601	0.3035405233737397	0.5454373465837176	0.008400044834151701	-0.3343089611013021	-0.007476086577234678	-0.7881556634018404	-0.14644304682983428	0.008717764332388083	-0.7327410252659042	-0.1336178989280405	0.6097108712131138	0.5860523556127288	0.845471552847233	0.41294821620853084	-0.3607777423054109	-0.9775195922977421	-0.17588195610585472	-0.4242250932165549	-0.16339853146137423	-0.3051876873698459	-0.46849185580505737	0.417806634143785	0.23973061585052796	-0.26932436775727825	-0.11640082359023421	-0.40454307636776815	0.8479695773660593	-0.14051008561401454	-0.8903918745743109	-0.39648030114127875	0.40820496777067516	-0.15162673839446494	-0.49282856132482367	0.5968047995384604	0.1597312336589108	0.4073606627493966	-0.5395480277951956	1.0773255101530206	-0.013236881546560516	-0.26841915616299783	0.27517423773634	-0.9342389747786548	-0.24088118171339276	-0.8129734796694599	0.2968008812566837
0.41204597854933034	0.6017131979475108	0.6975677510913408	-0.16311900283362252	-0.24582068199349508	0.3124914347301795	0.5306148863755926	0.0734932367298482	-0.3652471033340068	0.0013597381641240359	-0.8219115185685526	-0.13020020687152747	-0.04323766811266897	-0.7144558302843541	-0.21820301393447802	0.568816005680074	0.6185164226327544	0.8485925428257006	0.436516133358798	-0.3262621354923251	-0.9399074612564121	-0.19975359429921488	-0.4066446516944763	-0.10624725834429652	-0.2915871474566229	-0.4619931907575455	0.3542892094381816	0.2947321882307854	-0.3000772508474877	-0.10750373026502986	-0.4335400123624729	0.9143679957663817	-0.10067441422875285	-0.9146027513695474	-0.3943845128527011	0.3979846947353124	-0.14336774308839134	-0.5156312403796991	0.6226150372963306	0.19335674600825864	0.4339826171962068	-0.5488457653101495	1.0925945941107622	0.05528515886577769	-0.3078014385829447	0.27755904516480956	-0.9292972246897975	-0.2639652145361283	-0.7147160097900807	0.34724911750117526
0.36312923621836013	0.6313527881593	0.7753704571950937	-0.17320591484343542	-0.24124732637822727	0.33766563095332636	0.49676120588875616	0.15621876174702382	-0.3544262075531236	0.012120022566790484	-0.8875818604422573	-0.13005493271152854	-0.0631656041258574	-0.7347862309600373	-0.28416454633311466	0.5593176076771655	0.6764651507315971	0.7981957609637884	0.4545457039643043	-0.2923724118961862	-0.8806270599252928	-0.14944606417197073	-0.3782997174155238	-0.08569603928770345	-0.30369819864692343	-0.4618584110431131	0.301883344667193	0.3408665238470424	-0.3526850789477473	-0.06325660105707806	-0.5176520959121648	0.8904244277202691	-0.10288395814914117	-0.8738188303657812	-0.42109840335548954	0.4278957117787322	-0.15697523238618075	-0.5456009246220086	0.593475124655895	0.16485246903568132	0.49853276350774517	-0.6077349041135898	1.0609202497428327	0.08207278823466374	-0.34536612287848695	0.28028649451281334	-0.9454686052982242	-0.32634239259019776	-0.6499078483069797	0.3860774752558081
0.34889709489887044	0.6431109854054101	0.8237928311400549	-0.1948702224986615	-0.24986087913915883	0.29294290083027785	0.4533906139744551	0.21245214748017566	-0.36887926908363117	-0.0006264505270089871	-0.8952424460209005	-0.10322354927743198	-0.08704682629489877	-0.7369098199367767	-0.34576274773828874	0.5198173036888242	0.6566507586875678	0.7433777017149956	0.493632671489906	-0.26420549042683933	-0.8125194258214421	-0.13332704900041298	-0.40667825941633434	-0.09498705393567704	-0.2970608539066137	-0.48390497937785204	0.23011358543480115	0.40692353024375205	-0.34129305042270575	-0.011253336827507465	-0.5792391529598794	0.9062898318270222	-0.1107914594789021	-0.8660334324548185	-0.3668905822946652	0.43414967699335677	-0.1780335654253621	-0.5401016639245648	0.5939101086468802	0.07593538311492096	0.5201126510556658	-0.6344291155189459	1.05060540441348	0.1386784437743141	-0.3525723997855221	0.28105787727574116	-0.9337765209896858	-0.35152753141846554	-0.5243223243507307	0.4453603992724453
0.33954127173969867	0.6422064482128549	0.8510840679676843	-0.2004564319283531	-0.23605571228123234	0.2674592169150262	0.40796811153868884	0.26003665699174416	-0.3353924289961796	-0.024623855827997154	-0.9178468433191984	-0.13663246677862834	-0.11283481255145303	-0.7115594842130862	-0.3965078468402329	0.50008898222906	0.6709125170437299	0.7230965892479315	0.5105597738315838	-0.20910169487011648	-0.7719577262585859	-0.07784600363661162	-0.47732199353550026	-0.07676039034086304	-0.2771377123810043	-0.4792597699392518	0.15570388556409134	0.5021737884232106	-0.3453141643866525	0.030123246087557655	-0.6481449283526781	0.9193340103924801	-0.1344144233192662	-0.8458177293699876	-0.3849514713781422	0.42192969116120327	-0.19787562623226265	-0.5775361214971368	0.583093921827528	0.0515186432214765	0.5456211043342991	-0.6835747633748694	1.06686439319834	0.1293974304593674	-0.37408703107359415	0.22873257982646752	-0.9533776599824977	-0.3785898377081389	-0.48561686405162663	0.5378189414232605
0.3163716364604356	0.6579465215376696	0.8912377032290045	-0.22816364062015887	-0.22508527640276946	0.25554663221956453	0.38518446532573797	0.28927419201132154	-0.3786191367487808	-0.06808076621626839	-0.8980844364730066	-0.10659609180150216	-0.08927003840491757	-0.7290563038582732	-0.45452338238283146	0.4660758393279153	0.6124414021449364	0.6926228644807436	0.5005259064785349	-0.17562655388409315	-0.6823499660485381	-0.0663517952895438	-0.5448063671514433	-0.09845893630996386	-0.266115494162361	-0.44952098557078307	0.1375315158083457	0.5715867033689299	-0.3412759244376565	0.10257359136705242	-0.6874191975522905	0.9720501135759395	-0.1323663310465661	-0.8692728758122128	-0.37437940191796754	0.4523180105303533	-0.16752309618150218	-0.6059770399569557	0.5335652208530604	0.011618533334191466	0.5259621043159318	-0.705514525996862	1.0748317229044955	0.13260868050561336	-0.4180171687301232	0.22337984513336692	-0.9293492257118905	-0.39399179024929165	-0.48454838851099213	0.6021643775233331
0.3145877738187194	0.6443314470620052	0.9259894550481121	-0.24170454197769634	-0.2144006339983159	0.20512503294679588	0.34062843937813836	0.23740283246628344	-0.41223406524123984	-0.10195465298496668	-0.8945705348278317	-0.07655034359638865	-0.059699590589615006	-0.7016561276964401	-0.48912700040527646	0.45370851300364945	0.5835518704675595	0.7181399786828239	0.46894634131417573	-0.11457673172220588	-0.640815272784945	-0.054455413681602935	-0.600163598705972	-0.0991452681649652	-0.2464260399792919	-0.44356534830543365	0.0857046797420116	0.6382340974627742	-0.35636867214687484	0.17103524213846527	-0.7285621996635505	0.9743046760919876	-0.06921310309602935	-0.9038558414270881	-0.36591811332380786	0.4589728469566314	-0.15139613866045787	-0.5985353336005919	0.41387161039686104	-0.02403959957495059	0.5391624691595301	-0.6971411003296492	1.1034473076043398	0.10831896782898706	-0.4417944030231268	0.19250953737364407	-0.8833384180320826	-0.37534849257738934	-0.4242332117812134	0.6500935902308406
0.29915880181459753	0.6545034984364342	0.9553058814231891	-0.2021976366398869	-0.22010153543948713	0.17357239164866547	0.25518720293632857	0.19562819197182693	-0.4363600747804021	-0.11076328755842613	-0.8539562016313216	-0.04459453015566554	-0.04933200456278598	-0.744153271501938	-0.5152072918741599	0.4262941329993704	0.5711929621647748	0.6570736138704738	0.45155293068505786	-0.09827411045211024	-0.5770882422140132	-0.012276878361351282	-0.6285296589199942	-0.14798682227857346	-0.2517049722059884	-0.47035164387154993	0.06780562170122428	0.6704709108639002	-0.33994213420740055	0.22210975334907976	-0.7564519742109291	1.008495473048821	-0.026847539727732062	-0.9264707284222229	-0.33452633924294595	0.4530410046649509	-0.15486702828421056	-0.5895977351254289	0.34497319118231273	-0.037888479250002195	0.55669022349162	-0.6916508886433765	1.099685501236118	0.04447435269505744	-0.4000159047900825	0.16528196149679988	-0.8715440783956504	-0.36597880395216403	-0.3594703291053952	0.7090166618762066
0.31813942009737517	0.6760378022673904	1.008299156183866	-0.1871804488246594	-0.20976236798945141	0.14230763873831825	0.22066742067015324	0.11982991565457102	-0.4609311063723377	-0.11426208243674214	-0.8325368011647202	0.014007985855874216	-0.041023327047194906	-0.7114271826398851	-0.5737121871653427	0.4092382290421823	0.5585382506020766	0.6639225763707032	0.3920064898447602	-0.07688028412739056	-0.5334828826849367	0.031053031100488293	-0.7233489260948233	-0.20529053791510465	-0.2223939968504271	-0.4516040514008597	0.10073178626987826	0.7015020621557592	-0.36412553992682195	0.3084950925851747	-0.7823075565738767	1.0343406844474514	0.05948514829305557	-0.9509455070617697	-0.3382579863284598	0.4611709901119697	-0.16751835623637007	-0.5515565835009509	0.2841270359571697	-0.06023647380080621	0.5732637450367479	-0.6894977659110617	1.0781723244139687	0.025670355103800547	-0.2979024089366908	0.10988165565126991	-0.8475676707088373	-0.34193951058392924	-0.29510891916471715	0.7331783382893489
0.329788940580608	0.6689876649983673	0.98750146857027	-0.16652588401322316	-0.2034040242191927	0.0664533663717909	0.15590325004610842	0.06127187110447967	-0.49637602764926925	-0.17025415013946427	-0.8167068142492905	0.002733623658481417	-0.0011400309071012082	-0.7032018186667738	-0.5750671826920667	0.36332127832647304	0.5399208183363159	0.6643706376202988	0.3484670649222136	-0.02913659831205643	-0.5105080541282544	0.09724406552020899	-0.7782969912050293	-0.2814030842905417	-0.1622311099833658	-0.4351435706156222	0.12763671493898948	0.7423309268811294	-0.39282397806845654	0.3289703878409579	-0.8468298693200197	1.0788359665892757	0.11122234507035764	-0.9243813168070835	-0.2739478058257379	0.5038024581474019	-0.19417439772832648	-0.5128447514507692	0.26940015657259964	-0.1411400854791915	0.5712476225140459	-0.7698950594795548	1.0981795552045375	-0.022798434382168636	-0.189359297738392	0.039051973552123455	-0.809819529775873	-0.3235525808530144	-0.1606070186877449	0.7230455080946809
0.3423525488320733	0.6978480267532043	0.983851593378415	-0.20859002458688272	-0.14094483218692105	0.025817461102750967	0.16189769286448102	0.0017578104599558276	-0.5361157523539772	-0.18722669386376506	-0.7744414372658334	-0.038723808521113415	0.02478109009596495	-0.7418248391377944	-0.5909029430852327	0.31353847755305514	0.5227101806299195	0.6444008889716194	0.29181434556800084	0.008089808666078191	-0.5114917024146376	0.14300568608150865	-0.8558666409774986	-0.29424728511088916	-0.09047118727663636	-0.46659735648960365	0.13050381019925322	0.7556078051052838	-0.3836165183154986	0.33948379234440923	-0.8742242865949349	1.095608573149829	0.11086119466086	-0.8827160374385606	-0.22307964030793642	0.46139602341775643	-0.18739228083325657	-0.49490251757817266	0.24276749353322824	-0.18254987660030306	0.5981783245049733	-0.796618954779666	1.1097822645687947	-0.05737544278484332	-0.13681040094051236	-0.03826749893398266	-0.8086700200445076	-0.30636682866922815	-0.11212324838833738	0.680003438168494
0.3397548074561737	0.6678388162755382	0.9552877453973906	-0.27529990018069517	-0.14234160470577734	-0.002460647569368371	0.14121052431904196	-0.10718372964168962	-0.4749869671055477	-0.17378048628994905	-0.7577441046275877	-0.04607055621683307	0.07087411741595309	-0.751064597157637	-0.6144552824569963	0.2725750506385578	0.5126565479577334	0.6279106604771506	0.29086058384714863	0.029861837788814093	-0.5016090208054609	0.19751906470183286	-0.9251357587181918	-0.32795161906293663	0.006309512267185968	-0.4631951772026885	0.10646962578773052	0.7521125957251765	-0.4026221875248801	0.42610725654220294	-0.8879581302129236	1.0756801013368777	0.1551906578246905	-0.831756650002939	-0.17185569567017162	0.450051296830274	-0.1506065258780425	-0.4568665273693743	0.22545875266197318	-0.20565011418050028	0.6148013301003745	-0.8356458092629294	1.0997692691272754	-0.06323295398205767	-0.05007267734671998	-0.08137096732815689	-0.8473874010669536	-0.24537762473825703	-0.06273297956142199	0.6453569807262546
0.3708612904994979	0.6479564704197276	0.9543589408408953	-0.34728006370302805	-0.10758303131259409	-0.02030879871111505	0.14122519338498507	-0.20719328199496082	-0.4438863577617293	-0.1786121709604153	-0.7016735740532027	-0.0888126208262439	0.06934092294760422	-0.7839263771817945	-0.5930351739193853	0.23324019959530823	0.47321461587005614	0.655974757976524	0.2260261467305768	0.06772493149166768	-0.46560929334997186	0.18350858117869795	-1.0037900144512761	-0.39444526190541396	0.06132279899463833	-0.47304441591675744	0.08158745796832471	0.7426158102621618	-0.40494972250532985	0.46082870645611995	-0.8447256258192459	1.1289997166004762	0.20001025368712466	-0.8272719706567548	-0.13158748181822524	0.4572061884547439	-0.14332878671592963	-0.3942340384474115	0.26179941615045565	-0.173242462423458	0.5918482866477363	-0.7963103698025406	1.1484634219084442	-0.06604434896457903	0.019445788381487267	-0.14768598769441824	-0.8404457545501979	-0.2034826628013413	0.01646461785337734	0.618736497392906
0.35627642541469623	0.6262182797932065	0.8825424938243402	-0.3814589822152623	-0.04589996987174846	-0.0010412714613182328	0.16400570861988356	-0.3002587411987229	-0.40107577493750624	-0.15795499205107544	-0.6751438966242981	-0.11875500255194478	0.009798412569555858	-0.8222574010940568	-0.5737144976321911	0.23582772557646278	0.5007101629368925	0.6032395693571764	0.17311975253536205	0.08437233670907085	-0.47625454299956066	0.1868593565873012	-1.0423669861748452	-0.38654214597076575	0.15721705885033202	-0.4937040978628465	0.029298687887571097	0.6955996871645079	-0.393946845171781	0.45203552360978183	-0.8689100337643655	1.1225670902462936	0.21996605248870874	-0.7466053781857205	-0.1602884326976437	0.446668524880016	-0.13858677786678036	-0.36026418114998826	0.2923935045350867	-0.13676446595339917	0.5620161940233708	-0.7925875496271783	1.169255232392334	-0.09614969440275532	0.046267724540549816	-0.23626732398878167	-0.8574829611230632	-0.16510628534566582	0.035883894714144215	0.5775610783018611
0.3503929538110762	0.6415225760662655	0.843099452946371	-0.4371587505866228	-0.03639324833484566	-0.017578381514366043	0.21878528487049437	-0.38365873045479937	-0.4102627633004955	-0.12101825126416273	-0.6857244504724325	-0.12168317577792154	-0.00912307159513287	-0.8524257953294064	-0.5663761105050398	0.22214038560663885	0.522800923516951	0.5685952480834023	0.1291821215630861	0.09955577059213605	-0.4293673882214687	0.15312923745176515	-1.0489087595118598	-0.4369856455496854	0.21301819646239967	-0.504637046786581	0.04378176703834408	0.6121024232367402	-0.4411373076227834	0.5251121806092434	-0.852652127213949	1.0861506490605852	0.2358109367233463	-0.6729541219014284	-0.17955045021898908	0.45165411326112836	-0.10886339257089446	-0.28210566808251303	0.29669006637939443	-0.1222836648349644	0.5399926535588921	-0.7710105127886557	1.1952972586678479	-0.04511610072305772	0.08157490909813811	-0.2803914244006241	-0.7974676638607922	-0.14367901485304208	0.13848211770840949	0.507859311232101
0.33979900000552304	0.6324265342374747	0.8076908628726658	-0.46598683761945725	-0.007356792716431873	-0.027891793487298956	0.2688238978741806	-0.5004636339455434	-0.3572896923668445	-0.05670174627219175	-0.6808839459591433	-0.13317056324805585	-0.09156861018339019	-0.860711456322887	-0.5397825201243877	0.1783418429428357	0.5833607806815948	0.5439331935443141	0.15976784008729522	0.09822449034103861	-0.35778397322430544	0.14296847669947685	-1.0366783721067176	-0.4410736291041615	0.24011714082531127	-0.5141914744199514	0.04377716494470479	0.6008798704661628	-0.4506645898867225	0.5435607135632757	-0.8423369378624928	1.0464146012840696	0.23076158526797635	-0.6137874374226834	-0.16689546396960936	0.4365986275661786	-0.12035392100287365	-0.18852760783887582	0.35096197509813454	-0.1158766985663336	0.6024469697991158	-0.7598574647313818	1.1908674298764748	-0.04110005073948967	0.09357987145308322	-0.35307991473735895	-0.7919297296795498	-0.14914338345876224	0.21851874552349893	0.4838927451061913
0.32067801171017835	0.6430509804858402	0.7252790058301601	-0.5117983844574646	0.011225371357642023	-0.03365491423038729	0.3176171544988501	-0.5433618304209895	-0.29567338696466133	-0.01034177513471025	-0.6547200082931077	-0.13551255813811813	-0.1841398458260942	-0.8728235104736864	-0.5298617916494666	0.0866088480929252	0.6019109741315953	0.4863354820147528	0.12526651133897168	0.060120758505802896	-0.2891772001759163	0.14186162755694617	-1.0794997568832194	-0.4431722255883983	0.29444489572349447	-0.5081686036543629	-0.0012120673805660564	0.6193751907865751	-0.4170794475765673	0.6039587373467519	-0.830834687915695	0.9648180271489315	0.1944315222976844	-0.5049355158142078	-0.17235597096723948	0.4138445965166097	-0.10843281866268276	-0.16386690263271686	0.4117969576583195	-0.1273218190391076	0.672477146605217	-0.8080538152566422	1.1954081879102758	-0.025212644201235777	0.12222367392347828	-0.40849112021821377	-0.792986791255958	-0.13619721885148053	0.31038092674907547	0.4641667291937572
0.3236708642197711	0.6095593419238879	0.6633055830666923	-0.6347528608423758	0.028359852512639682	0.0014489540401532053	0.3911046006498543	-0.6076040656782061	-0.21953960352550653	0.06795080276605522	-0.6619588556762898	-0.14565877659291576	-0.24720156077767186	-0.7920229360079921	-0.516402540144423	0.020783530272865364	0.6088056074958519	0.4639489763891015	0.1033271586402094	0.06199300640275631	-0.2777759561823887	0.10062112516094908	-1.1043551953461421	-0.4549160421400318	0.38841938689697575	-0.4913250482747412	-0.006604686335706873	0.6311976907317743	-0.42358107743311857	0.5949166908349515	-0.8286545576695363	0.906877772521762	0.20404175259732651	-0.4110147194625469	-0.1708693127897835	0.40840024320683754	-0.09726579850261255	-0.11648358103725787	0.40773150495657706	-0.14577076811797957	0.7516063896070828	-0.8688348031444193	1.2061272969192218	-0.017200143501984153	0.1016448890125945	-0.4306752381445717	-0.8053187786875811	-0.12957517257547374	0.31045766312361966	0.4188530537509054
0.310452684454668	0.5584870974252544	0.563167390678204	-0.695387498812123	0.007089147018017388	0.019271253401377135	0.4166157625100951	-0.6361741861729694	-0.09059870166259018	0.12908899759143477	-0.6396520760476122	-0.22084538185456865	-0.3319697725884209	-0.7860299660467819	-0.46874119674847375	-0.08151948525424145	0.6109703508584364	0.4351723674611646	0.08898951069783108	0.02980615570949477	-0.25402270764079626	0.06270478046811384	-1.0680807310352283	-0.41501209599962874	0.3921848215986753	-0.5281037273676449	-0.040025507892292284	0.6096887803364326	-0.37634954628086614	0.5699183984104537	-0.8607884947114076	0.8323810731127427	0.21568956128212688	-0.2937073139986123	-0.19347148439813974	0.4257676453316474	-0.0461417507968882	-0.0695716712706709	0.46056288375502047	-0.15919646581854197	0.8051207287131884	-0.9366247475631994	1.2604699830379509	-0.04328386916464731	0.04887246912105588	-0.41824465479207296	-0.8042509385935676	-0.06727325347246685	0.3895831322097269	0.3974713793428803
0.32222904039124795	0.5147682154159108	0.5229934486984548	-0.757447855795298	0.00964965706907055	0.09411617275372779	0.44986644974752715	-0.6757152214585413	0.02543093650370355	0.2039285058211627	-0.6125475047101054	-0.23585011481014923	-0.4116902895944302	-0.7630231890159442	-0.4097211821559591	-0.17843913600825487	0.6132069939876399	0.3805068732669704	0.05609179347680041	-0.03481654652468542	-0.21354626401258558	0.004138327204684508	-1.0606688885981044	-0.43991880408129835	0.3952163063030023	-0.5332056555369376	-0.10043867974292235	0.5866110908448189	-0.3302112757378819	0.6277547140681741	-0.8441614471190715	0.7110744196295362	0.2044121148649484	-0.2522552693328897	-0.2744113701562882	0.45835658545055236	0.010158346710702185	-0.05371898264483993	0.475832519854249	-0.14589156426324812	0.865076715806725	-0.9329081108334085	1.269003378142968	0.019585982380821043	0.038271536134576234	-0.4102529274380501	-0.8120146068383904	-0.03949832312054134	0.3611782180929484	0.34569968159512243
0.3361521648151338	0.39359725717590954	0.47670177626148735	-0.8002464316995874	-0.022043387130110892	0.08728465869380832	0.434710780917842	-0.6946745228865063	0.17390710243650476	0.27619703261953604	-0.588149477615872	-0.22852058398718497	-0.4707383653072519	-0.7288118606953942	-0.3273811664418154	-0.2739777466454779	0.6597757959157351	0.3408058804400665	0.057738141326459644	-0.0445509871835006	-0.18768565007717353	-0.02167646513017625	-1.0800707626746286	-0.4753897257917427	0.4116085600129399	-0.5220394220030721	-0.09746710697222322	0.5654147096516535	-0.3220162099650311	0.6466422580760253	-0.81177340461867	0.6079689264215807	0.21364724676496433	-0.2002056243001115	-0.34823494836028007	0.49233215851918544	0.05891242185033589	-0.007944754399517234	0.46966419554881433	-0.15958501329276778	0.9105722913122308	-0.9826259170192267	1.2703051654291084	-0.0004253701106308294	0.021248986014344533	-0.3817306305935525	-0.7746368379238314	-0.04762314135012606	0.3576067169502172	0.32079679988381804
0.34532815756535856	0.32267789749399284	0.4185288955022333	-0.8169046823972682	-0.004492499676569237	0.06996577631321554	0.41556102512239423	-0.7356942512985631	0.26005644858396887	0.2962375826130866	-0.5363752867860586	-0.2536036103037914	-0.5498856699817286	-0.6928461703180735	-0.26491826923103867	-0.34343035404416977	0.6471015359571668	0.32613650001992284	0.05704806618373583	-0.09646248223765683	-0.19182659761859586	-0.06098004465643443	-1.0726428505993273	-0.5269333910355758	0.37793623596633974	-0.5360245451200358	-0.0619600029657575	0.5144864525322272	-0.30300574379669165	0.6149424350764283	-0.789745139730076	0.48907509295710555	0.20818560769475045	-0.15863198520342298	-0.4379171202340874	0.5588127899849777	0.09771252966370991	0.018680939707575336	0.4775661729864507	-0.18785906242020628	0.8946456162084993	-1.011972449024055	1.2559211500078267	-0.022048932379236563	-0.019162022241800178	-0.3414632800920605	-0.74682067919639	-0.007187370238718438	0.3177160008078212	0.3045836801509506
0.33884149763497884	0.2977478762375999	0.3516416617555292	-0.8362976330546594	-0.0036984969092084194	0.09152939667731595	0.4244986661769904	-0.7845661758535095	0.2809425660843539	0.33820514951337743	-0.5003981837925268	-0.2360749490452982	-0.5959172728132623	-0.6471055511814194	-0.21720555023685165	-0.44364429095487334	0.634179831637053	0.2539680676223905	0.07016639910721645	-0.12061776517497982	-0.23233859503124749	-0.050032910776513714	-1.0952500233015858	-0.5176133020821443	0.3933486852062199	-0.5214480095542839	-0.06090106757329701	0.4678040193459152	-0.28081105627241076	0.5941066506129741	-0.8051534200236823	0.3731341357780736	0.1860429699245028	-0.15114503872681104	-0.5122128830474335	0.5042767570583179	0.15784629512440382	0.011230739786291525	0.44812741306596837	-0.24254718810374146	0.916068248644916	-1.1007791446703625	1.2503567434501497	-0.003547123499954444	-0.04741825478184469	-0.2871810473649716	-0.7096290591151354	0.012576889704267093	0.30013353970228973	0.33999011409231017
0.36118628555664495	0.18441130306194925	0.34357958338219813	-0.8578023067612989	-0.05817856542466169	0.08053813905359	0.43286996298725666	-0.8074977104287374	0.3240916445005868	0.38345356535757985	-0.4608624224065704	-0.23273132361824556	-0.6286687865707549	-0.6079750915735399	-0.18366998497946121	-0.5483023035131527	0.6095793636685981	0.2737492197647154	0.10402840932297223	-0.11540463253189695	-0.22157986971339572	-0.06525823234731523	-1.1020611882649398	-0.5745409266956933	0.37224255314419774	-0.5052267549443155	-0.023699086003997748	0.44457167284128485	-0.31095556714677436	0.5977533772802455	-0.7483136371471367	0.33595527700779215	0.1702350787869029	-0.15987069702205398	-0.5435765573761456	0.4665745878848166	0.1931264447284196	0.02981601090846612	0.43255443698405394	-0.2291042813858608	0.9392968166159893	-1.129628232322451	1.2590320627329779	0.010903436710579082	-0.04535263788228352	-0.24429524386873652	-0.6572585000196323	0.08950189722155752	0.29219709586002335	0.34830830914764466
0.35622720414693226	0.07051695590922889	0.3447679820334496	-0.8714414495607766	-0.07345425227833978	0.05140741756278081	0.36517395870979724	-0.7963990897553066	0.41160433606461855	0.4094172362236728	-0.398271504339164	-0.22872475797502703	-0.6746302748546261	-0.6199989856682991	-0.08995436421234877	-0.625390376630231	0.5743064528071159	0.2057739906422245	0.067694275488594	-0.08838490754380454	-0.30785280236466284	-0.08424704895934756	-1.1325477064955751	-0.5599002734746733	0.32609818633269394	-0.4998402570763372	-0.09700906703703678	0.4041562828970462	-0.27884442933562703	0.5230564700648758	-0.75537590190589	0.3112889935740452	0.17239435623411756	-0.13886177895618262	-0.5789353819500477	0.4250527791326886	0.1759332059243306	0.01963045802506896	0.4682057356607091	-0.24070808781416836	0.9627121214659586	-1.23673213774753	1.2253619381625278	0.012559464850932584	-0.040513627346575924	-0.19887490637455335	-0.6755963285845248	0.1422259813472524	0.2321663604430615	0.40605280283906753
0.38099385724148405	-0.0367590123787261	0.3463550102354018	-0.8955585054518768	-0.10556044368907942	-0.017442943060076356	0.33205791141525925	-0.7487966752176934	0.45040640928504755	0.44203653761768413	-0.3289061758888895	-0.27608768624753266	-0.6609421564155081	-0.613348766732717	-0.057243888910058625	-0.6574385823869145	0.5560851860322755	0.12174121677111412	0.04203099826984737	-0.06953367476941749	-0.4549081239690322	-0.07590821106255344	-1.1457654342699164	-0.55297408110852	0.3094061105021699	-0.4775453156831575	-0.13252772620169417	0.3348043311330383	-0.2538393129625147	0.496897103581451	-0.7397635560481127	0.292339101124372	0.20345703478550492	-0.06741222884048248	-0.6249783486730218	0.408753728197229	0.17597044363330133	0.006374007028142755	0.43596927334799396	-0.24318695226329115	0.9428065081342831	-1.2776764476596167	1.2149672156220648	0.010055158397358006	-0.006811577991075765	-0.15081423466282887	-0.6599813665810006	0.20055236921230613	0.2556819399125437	0.43690604872521943
0.3868785709815329	-0.1591262806803812	0.37771783671424136	-0.9354281989812167	-0.1441404652481275	-0.014802503284571972	0.31073744932398883	-0.7395026565768636	0.5172683190583036	0.4930513348560531	-0.29914676786080496	-0.34487580566952236	-0.6314910069487913	-0.5761260077272048	-0.0374047065502517	-0.6673969069889154	0.5284708153826909	0.05092291082301943	0.032833520557860575	0.03535446117926817	-0.5837331328791194	-0.10197111793344407	-1.1246404075174643	-0.5649264372779357	0.2698081170186819	-0.4694478223642668	-0.12026437206212943	0.2715786354455373	-0.24793479509183639	0.4207061355765063	-0.7542540864663506	0.29481611200329294	0.22211107190004037	-0.018612190782362953	-0.6706309282587072	0.4044100952240002	0.17617912669310837	0.022061644206973735	0.41660852313329855	-0.22072739465875518	0.8990438932495639	-1.298904509959299	1.1908007907653992	0.010295889405037695	0.00465741142978327	-0.10571588714756217	-0.6551493869603754	0.258959002822616	0.18732893460499295	0.46895049077965806
0.39080746140033407	-0.23342755460719905	0.412697474216988	-0.9427391169047535	-0.13497453977838464	-0.06475461407063376	0.26140356663995723	-0.6557010207783722	0.5250902589121421	0.5092673060346481	-0.2600867411589382	-0.4066071602774449	-0.6181792592568248	-0.6165801748199338	-0.026849840312331646	-0.7148029162058822	0.501032127316709	-0.006205664312369874	0.009176892912383609	0.11502016770066947	-0.6113619749185368	-0.10746763437250126	-1.1009025317766354	-0.5118367386946733	0.2222888636663924	-0.42931536428677114	-0.12217525755856821	0.21686814993702144	-0.21405614621922614	0.4409200100296835	-0.7520293836605454	0.3572715848133674	0.2092860984194691	0.0007240072045553807	-0.6993527726635144	0.3981293933789858	0.15004264658502448	0.025553789743155697	0.41051030063094957	-0.20487336890729102	0.8377684401605763	-1.3056895200463268	1.1711517961753761	0.05391366009705064	0.04171367115425613	-0.11566020631569969	-0.6180683041984081	0.2968919821640508	0.18537860406858916	0.5371417455530282
0.3902731278334052	-0.3184887413246058	0.47128860966270275	-0.9617664216455925	-0.1052376151356825	-0.0980508257147078	0.22694127764836586	-0.6194152689560884	0.49401523556388166	0.5468832294539496	-0.242919175682606	-0.44687572208578785	-0.5615012148260429	-0.6366243358576936	0.00930731552779487	-0.738313186452979	0.498563655544545	-0.07472461991194598	0.04220418197125144	0.2041098140649104	-0.7043050631737725	-0.1283524294226958	-1.089826092751014	-0.48107935212934605	0.2030237318882862	-0.3758224370344729	-0.18297980706492195	0.14304770569065856	-0.24106331128395034	0.42097049213985355	-0.6626471139282942	0.4138108983378409	0.12307114640870057	0.0175170618607285	-0.7088647200549959	0.3762931417286193	0.1399867316405432	0.02748959387454595	0.38279191299654797	-0.17229620791338404	0.7645171296269572	-1.2752417138681058	1.202879190822185	0.06706539882405282	0.0850150492043617	-0.11328924879978634	-0.5889791727197532	0.3365855436093694	0.1590293613242879	0.611361411922221
0.3929649105417087	-0.34688636296789765	0.545170007685226	-0.9605826804983938	-0.10769144802400454	-0.14681866674992994	0.1993683864563911	-0.5639426284758409	0.4727173894903921	0.5737196802139589	-0.2154943129101222	-0.5094938870001502	-0.5183822877376514	-0.6708983831021584	-0.006272119377121866	-0.7322027073442282	0.47992123199621883	-0.14247806989674142	0.05884384248487292	0.29609635301622894	-0.781060900287389	-0.13132917998517513	-1.0339837670364047	-0.4107009852276094	0.1913812904552625	-0.3625192726918511	-0.20283961115512977	0.06361345437900044	-0.27759019288260883	0.3650592185370448	-0.6633313158027792	0.4807135491467866	0.11323270290302098	0.026148589294758044	-0.7152170769281209	0.30876004954413705	0.13523729341030943	0.036060449097119786	0.3443924272461166	-0.17674202890701823	0.6755557131241454	-1.311008231310701	1.2242281760524167	0.004266144641475111	0.12632834224880415	-0.07119813525660497	-0.574115298721713	0.36851921656472636	0.15388740608910473	0.6668768714175117
0.39051592467378343	-0.34429727386871456	0.6347627011612442	-0.9513765193403309	-0.12257819320731855	-0.18877798008306543	0.22255071579921593	-0.4763927283227664	0.38152953503002157	0.5841661753816804	-0.21262584919900798	-0.593560650761732	-0.47862084584590886	-0.6625563819145384	-0.05067697168626044	-0.7082527836376185	0.4395225937485526	-0.18885564095627932	0.03212389441493604	0.28917002411839676	-0.8461529112886026	-0.11836754055992771	-0.9792348958019719	-0.37326703502055514	0.19219441859447764	-0.30543412206457865	-0.25469086464136537	-0.04577035827627853	-0.29622216215777175	0.3039357528230476	-0.6657423493531324	0.5416863552599792	0.096274909024333	0.015306139672850591	-0.7235926159560416	0.2871286896046621	0.07684178024205508	0.006701709484335629	0.37524312976798985	-0.14126812489735235	0.6324936671936454	-1.3124354905260383	1.2081394391849987	0.03380586120827914	0.1793650185831585	-0.05817749645788754	-0.5448940720365033	0.44279167614019255	0.164199538546433	0.7283832276573909
0.3850774731596086	-0.3217543927617691	0.7243173297269069	-0.9328143950785573	-0.1225759197668018	-0.20915412677590134	0.2088576159368331	-0.42787715745689603	0.32609521014409004	0.5977593160099541	-0.18290692103788359	-0.6683223291053866	-0.4306303047232133	-0.7296347322085237	-0.05085893888895916	-0.6706146917512209	0.4476403142804143	-0.2210489734593827	0.05645296248178917	0.35899637591661565	-0.8704540288263374	-0.10934813489606224	-0.9681055821411544	-0.29691040909408717	0.16858025546695982	-0.2886468551967851	-0.2905709470061041	-0.07631359289849395	-0.34492779038192445	0.25226375635895393	-0.6518452183933497	0.6353139233693688	0.0918301386533083	0.03224456256770003	-0.700812237532437	0.26754027559331994	0.058425252567994	0.02458145303465062	0.37874630813393456	-0.034757711915037647	0.6490288062000241	-1.2992644997568785	1.2146050642717845	0.003386597496276983	0.2242673193204278	-0.08426942048112371	-0.520943098243013	0.5165351089622277	0.22272893572950014	0.7715828875094418
0.39159331684899285	-0.359715839509746	0.8188366657207539	-0.8950394139902726	-0.15019968878274118	-0.25165356441383846	0.2154611404556362	-0.3699132977467032	0.33740372113505823	0.6272991961633275	-0.20226905108790483	-0.7475424888175264	-0.37171323683382806	-0.7546580456214602	-0.059337921699906294	-0.6498410252789953	0.4595858407050438	-0.23093713722293557	0.08166227984795103	0.38915264730456994	-0.8588932740397552	-0.16207494328733374	-0.9062226393184817	-0.27263563415246184	0.13417599258784668	-0.29486227957991873	-0.30646432731400947	-0.12097653561751968	-0.35829220219449853	0.2227140690748351	-0.6576262601896596	0.7305613798005289	0.09538673779531509	0.06859449652426135	-0.6956894532979051	0.30545889561425205	0.034124465212711855	0.05014602080048812	0.45961034997886907	0.050858939247474554	0.6210251211127215	-1.2380316505011562	1.202005949300542	-0.05422434049182644	0.2714085160678476	-0.0958177889893789	-0.47367237984162835	0.5812151804495893	0.24057446496682527	0.7298724891910509
0.3910057390395679	-0.28375545981579064	0.8416785753369747	-0.8671313000851149	-0.1544450822692509	-0.3108027373861667	0.2221206045898883	-0.3313511121427847	0.29388376460364485	0.6484628776845531	-0.1585948515376802	-0.8504902538849011	-0.292590662216556	-0.7940186283398754	-0.09426265801989328	-0.6702213820406252	0.45801576721090803	-0.2795773762390879	0.09098817302260395	0.3900037236390833	-0.8905781060528464	-0.1825215358484764	-0.9025338890722254	-0.22058506873459754	0.12077011841184597	-0.28714606275017346	-0.3173033017022889	-0.1941787429524673	-0.3820847819946516	0.17007673846781263	-0.6832104732956326	0.7775163605356401	0.10815281072014196	0.0831916480012373	-0.684365960207496	0.3674675582809422	0.009027487596294351	0.03639356838316578	0.4736433110193422	0.11135298941045768	0.5814070705309871	-1.2252929975207747	1.19512588930142	-0.05521345354427489	0.290919511953479	-0.041252402585513756	-0.4697621211067804	0.6190350885491658	0.2542537161349486	0.7464290741469544
0.37680265253758505	-0.2170389224050302	0.88148366996525	-0.8943274375205906	-0.15148117586635435	-0.3070678478402598	0.27945502738576705	-0.3099511123562698	0.1991431639575712	0.6750232625056227	-0.09228745749519689	-0.9292992384296184	-0.23297851393161279	-0.7735477172906545	-0.12430862904665656	-0.6928899388992863	0.433748005274148	-0.2642481186449863	0.1419260036867654	0.4125869761565498	-0.8897410425355596	-0.20825245481980953	-0.8995138113820481	-0.16802528257928154	0.1662694103535725	-0.3034196969475368	-0.27841197960589525	-0.25819282173414054	-0.4125524984984182	0.16016820796751313	-0.6466758115531852	0.8326655168671815	0.11054518398370758	0.07202609262587219	-0.6761894761980305	0.42270338685923103	0.019690085800170613	0.03255590401879831	0.416957763416456	0.18225022772916458	0.5592890612569753	-1.1510952583649272	1.2348465515213636	-0.09680209003302201	0.3089134457464047	-0.07219015696082623	-0.42787310376504406	0.620996208843161	0.26529146852264407	0.6928491422026559
0.35269765844100054	-0.17274532615159602	0.891811892176492	-0.9234833770565629	-0.14337877613755928	-0.2809098449482928	0.31592189944467053	-0.2240009295806324	0.18539112701991417	0.7121923036759388	-0.11712703223042151	-0.9669002360964154	-0.20211571339222437	-0.7432948907784444	-0.11748311533225497	-0.6728299733621953	0.3741254898585244	-0.24606544576409753	0.141103738342426	0.41354481515564867	-0.8228498791451726	-0.22552689186014163	-0.8911191860553045	-0.12543382131625364	0.2189746892956534	-0.3165611099971425	-0.3020063781459558	-0.36207907432531006	-0.451309873439389	0.0975318211325991	-0.6307795445962942	0.8746949105482287	0.12177689661761941	0.05326574909236391	-0.6656460866139211	0.4589551829561532	-0.00032475764616145817	0.04060365165979144	0.39150742850680814	0.1977491665969216	0.5402937392668612	-1.1756240724370564	1.2365822679028846	-0.1236649865903597	0.3267601456476663	-0.08878538443359887	-0.4058948969132419	0.6395934980065188	0.24832879875974884	0.6641459739190114
0.3254740680861586	-0.08973039344156566	0.9016133176612552	-0.9169143959918384	-0.11357307625238178	-0.33340824590722695	0.3419613842767076	-0.14599390921434816	0.17067300091251267	0.7371547558069576	-0.11100523458078923	-1.0105223547489364	-0.15813385927979026	-0.7490527339502628	-0.1131830853901418	-0.7034345821428774	0.33703972975825747	-0.19893467568764728	0.20225186617134008	0.35972093917381437	-0.74716526581459	-0.17344957657438093	-0.8963402667549543	-0.06909287044821946	0.2628811653731556	-0.30800971237315034	-0.3349807875424078	-0.40566505037858064	-0.48196387184933637	0.04809071311858214	-0.6016763671580496	0.9828064590876006	0.10490135681980481	0.06619014694709646	-0.6406484564569623	0.48903157497074845	-0.005369612832935961	0.03983819853382465	0.4142397825987252	0.2462125734182588	0.48306388865649474	-1.1629967550370566	1.2623253561831784	-0.17989473617168486	0.3545604244798475	-0.10754988519267979	-0.3997632070012883	0.6428312579267783	0.24865657753166906	0.6255959882991554
0.3238060378899757	-0.04178476986936439	0.9123269526462281	-0.9449078844320257	-0.12106149596782874	-0.3656220520026405	0.3593667830800395	-0.13064479756381925	0.1616445823510972	0.7274289062363665	-0.08765619161527594	-1.0574602618637194	-0.12782923271033228	-0.7111997727377023	-0.09154431556158624	-0.7325098021979136	0.2749077446014021	-0.12542186043022338	0.25283244298644736	0.29407114345441526	-0.7937840347564222	-0.1436971478049804	-0.9306729011186569	-0.08792407444531516	0.3098667331810792	-0.2987496345673951	-0.3762909137776238	-0.45600047126040266	-0.5295927090233082	-0.03472034031224163	-0.5930754332170027	0.9839332084038874	0.12798990268602362	0.10150603347689832	-0.6059640259346588	0.5288228107598056	0.02877656557148367	0.02651185286021246	0.4204478807919406	0.29598992659332907	0.46490492943999834	-1.1579477242218321	1.3037612618141663	-0.23458989307652903	0.3657820353535898	-0.130186378961139	-0.3900389391848502	0.617809027813091	0.23986932094760097	0.5403700523262648
0.3096879582194496	0.06408896046965853	0.9172663377965611	-0.9497961131003301	-0.14288815300665772	-0.4203945279790087	0.4048904941842205	-0.07128470766590589	0.14592205145150297	0.6967530894559765	-0.05571342569982466	-1.076209617523525	-0.13277324087857748	-0.7312174857586494	-0.07996091199954206	-0.7452064410084086	0.21606983280172157	-0.032761142923294094	0.2690037963355487	0.24339020794852537	-0.7998755318254214	-0.10436304321681607	-0.9883649913027822	-0.08540416117491918	0.4030563518298546	-0.33785740719415663	-0.3656342984844457	-0.5021319124358498	-0.5401478786032153	-0.08090752451473811	-0.6189039493074293	0.9760730438601432	0.17416149334417602	0.08463962802847314	-0.5473457674851765	0.565333996732565	0.03360739679893769	-0.0036630204263258053	0.433868113663875	0.30270494009987664	0.465364313573329	-1.181379123530288	1.2809114691863785	-0.25529824953193714	0.3672329683849219	-0.12979235304649733	-0.43351820112093237	0.6156608468766318	0.21487647209826624	0.4567798924369896
0.24863991839282482	0.1363173191249715	0.8515902912694724	-0.9978117518046066	-0.16294928694152747	-0.4264520630313327	0.48835156445557876	-0.057975097016834995	0.12349324100345671	0.6691887097265342	-0.02713691596217476	-1.1011113773545635	-0.10251601588804152	-0.721550854749063	-0.09365466153894715	-0.7388026675446284	0.164486599021271	0.08893594692146986	0.254531182891146	0.18537806008388785	-0.8572124096881527	-0.09552562930889605	-1.113720855241539	-0.05277490389776546	0.45403746164166686	-0.3669870247790654	-0.36082524678784506	-0.5217181240291581	-0.5756016636516617	-0.1593582943502169	-0.598093535843052	0.9395300972576368	0.20160850130645086	0.1274285489548202	-0.4628305055212129	0.6102082224472478	0.015562585825159195	-0.02868771739509838	0.4503377358652906	0.3707918135134569	0.489269731410119	-1.167387672594923	1.2685665126852868	-0.27494003582824655	0.33870270961497184	-0.18305518303809715	-0.4517373211425186	0.5901761957046633	0.20487347760695881	0.4494959501468516
0.20334117993333392	0.24327250245033433	0.810018489912415	-1.0403901399959585	-0.17633330261054075	-0.4375240877890899	0.5107077178086078	-0.07835991925875022	0.13192331165141089	0.5679261556018829	-0.0453442603348832	-1.0672039244612848	-0.0666450679119304	-0.7600665766688792	-0.044453079142882844	-0.7233771489174157	0.15959283060068705	0.21383451357954947	0.27894001606528457	0.16752679198631346	-0.8587408181801056	-0.10524433369022881	-1.1844047066863463	-0.010046857298653431	0.4672590597080369	-0.3942377787462504	-0.3592258603987527	-0.5167919422265925	-0.6097829164773106	-0.16183690692704783	-0.5821288835891701	0.8973399604552448	0.23220659948654002	0.15341772333837927	-0.3507928869273629	0.6611381167011592	0.06159164653152087	-0.050280224363549154	0.3781108062210842	0.3817383137408564	0.4798184489764298	-1.146087414163426	1.269178825790366	-0.31916660377911066	0.3132997600359547	-0.21275193607700582	-0.4787407890151195	0.5695797200464225	0.1663088374892089	0.3694927059477773
0.15345508980621947	0.3029497195839525	0.7646718866688043	-1.0858394558988143	-0.2154430798120964	-0.42914686081988895	0.5713796054776102	-0.03847536949789969	0.09952128609018115	0.5139642054501425	-0.029658672377696906	-1.0076045478926599	-0.05555902536843031	-0.7050500054667082	-0.030967773895213418	-0.7592543943997723	0.1333962936046053	0.2949648372253829	0.2842678081670648	0.11377790035101734	-0.8787362126513412	-0.10984584937259452	-1.2051792094413967	0.01198655606136905	0.5096503258496325	-0.39768779545037053	-0.37758794170689425	-0.5438519129041534	-0.5975606774239355	-0.20522542268927682	-0.5729220768510587	0.8633174215057554	0.22610118010884958	0.13086289560631886	-0.33066956668044084	0.692445106690524	0.06370481015811023	-0.07575142363780006	0.3287755434685947	0.3728894486916542	0.4362041721300794	-1.1531378845189755	1.2496619675038234	-0.3155726380289138	0.30874008377731743	-0.22328557312205413	-0.4947411362765908	0.49697027000495425	0.10310250073978262	0.31471205080785636
0.10092509294893934	0.40616105624592225	0.7002632134804687	-1.1635039917053411	-0.22581478679624017	-0.40204956607289494	0.6122013288853456	-0.009069065570814076	0.05080040166291159	0.4276023532471693	0.00877955472846726	-0.9857909513430464	-0.04748148408582392	-0.70417194053192	-0.030316322699114984	-0.7609044227095723	0.14058067405907346	0.38559427685323555	0.25606909578911813	0.06786771385142726	-0.937609776281233	-0.06269129076740029	-1.2406508730810661	0.05452601484340787	0.5421997439531233	-0.39081739168932816	-0.4056275814641298	-0.5219740082423993	-0.5902493545582406	-0.25930879894638403	-0.5790246813167158	0.7939253317245736	0.23463593411017653	0.16193330000020384	-0.29675189681438374	0.7268184138728448	0.06566696748671401	-0.12020700050167613	0.25241089552273804	0.31379690522838166	0.43738246471904885	-1.1799724861478842	1.2563571182436917	-0.31959599773943304	0.343565241572116	-0.26315897966104884	-0.517060847464864	0.49093424821967446	0.05133505106748988	0.29494259664662614
0.04991471032581155	0.4788297824238475	0.6756327420390179	-1.209373943298484	-0.2114818443891595	-0.3077294550462114	0.6365763242687108	0.037718576701509486	0.031610588139866655	0.3218763758814695	-0.01884188214186714	-0.9352708473139059	-0.04959638752547135	-0.7108568862285473	-0.015167424635408567	-0.7605776398646508	0.10553652542551342	0.48629180775984004	0.20308933784916797	0.0506079498082892	-0.9416403280707492	-0.0145368544227474	-1.2610671099517963	0.0016371879292354729	0.5213395998851039	-0.36561499230325883	-0.45768243447764856	-0.482656628330887	-0.5789915651425498	-0.28367084248708985	-0.5640770859032848	0.7898827679544318	0.27026580634850766	0.19080157893435584	-0.31187393252929513	0.7551488148008436	0.04277443582581511	-0.15528017415934686	0.163408092562159	0.3176767185619458	0.472895319794179	-1.1833647394907643	1.232314673128563	-0.3420776079563246	0.3823368021147425	-0.3299490856283976	-0.4822867594165997	0.45912764203040757	0.007168327220750286	0.22221888662787498
0.022378694721773763	0.5144605883470756	0.6486517734958743	-1.2029412499977792	-0.1949475515306188	-0.22581386904799006	0.6187366974536738	0.061589775777699564	0.03396213916568171	0.2810546255190541	-0.08832097840775682	-0.9179778578588851	-0.039200576075809276	-0.7233358230258122	-0.023931075617991508	-0.733657476152475	0.12207351007810334	0.5607327105068123	0.19558495858301406	-0.010046872101644386	-0.8924786069396295	0.08340989950793493	-1.2592897610397171	-0.07196918358388003	0.4878223024343103	-0.3268273605875193	-0.5429687605796679	-0.426727583241311	-0.5458892662064712	-0.3191252717040886	-0.60539174034356	0.7775795358706971	0.29431201112618605	0.17006167806471956	-0.3411810675780771	0.797778054783743	0.051768081353037385	-0.17618223779326217	0.11767053481295427	0.2727222195485184	0.5000061564434919	-1.220720385665341	1.1992430770735092	-0.36509714807926097	0.40312213015824694	-0.36231960936013285	-0.4876706673031722	0.4665621091909502	0.023961587794280387	0.21885113664750816
-0.003906003818706818	0.5850736254321954	0.6572520132458377	-1.1850055962153072	-0.2075117572155653	-0.14045671359948864	0.5872671660587294	0.03625790089739987	-0.03384051142258525	0.1563071150235499	-0.0744938454320361	-0.924181731418142	-0.03808569950527456	-0.783182297085446	-0.04013713496343287	-0.7737520928090269	0.15333430817091834	0.665915448781011	0.18819833134849104	-0.015687248265691796	-0.8692561819820934	0.14871139945942063	-1.2733391883414487	-0.16354235762795405	0.4342583979637503	-0.32561621944135544	-0.5712057366598258	-0.36660066023949933	-0.503218532148029	-0.3012768121083991	-0.6349901878281236	0.7182942423815872	0.32130762990269207	0.1617140182805646	-0.3279536893774023	0.8500934412244858	0.09698073562684524	-0.228639291724624	0.049222428656038604	0.2938855643295039	0.5145034100521515	-1.232781041038288	1.188489221110685	-0.33981109262024756	0.39300610588859974	-0.38116573445594115	-0.45671421090288583	0.498497701706598	0.024948391493109262	0.2155844058503879
-0.021846807776786537	0.6470700151554113	0.643635991818569	-1.2198465510236034	-0.23164674841637117	-0.062442408464134	0.6122835292834703	-0.019510578027104725	-0.09896542518779369	0.027394936318745327	-0.12493093368762362	-0.9053925051056421	-0.0392017296846237	-0.8242947746088445	-0.05122120502248735	-0.7784218466698083	0.16715659558977608	0.7215927107353892	0.2039497305348378	-0.024612626231330852	-0.8672070751311061	0.14323367338693827	-1.251089869753224	-0.2526759552982951	0.42570652441846885	-0.3052135883659466	-0.5244987887685724	-0.364846472652306	-0.4668951173506225	-0.27073582271874225	-0.6784874235692075	0.5560352998620297	0.39595759206479253	0.08775223497705294	-0.38315238927895884	0.887757243333376	0.1107335766381277	-0.29166025307967347	-0.026123018846661083	0.27999013621912205	0.5322193784488455	-1.2442808234987601	1.1757739566973702	-0.3079933711465498	0.36033526905211655	-0.40405136274613807	-0.43286616556210394	0.5046087082200403	0.059019177597159446	0.19484931850007223
-0.03356147380276379	0.7102056060677653	0.6199506532836371	-1.2110017491945602	-0.2514407919590066	0.0020868789999037934	0.6303889422228915	-0.02947171173586759	-0.14866169054108774	-0.039199908778001745	-0.195186293735732	-0.8938213167727541	-0.03077425118472642	-0.8358717733122927	-0.06391677548058798	-0.7512084876277089	0.22325323200337682	0.7484351084475879	0.22415140652495155	-0.02694010193541941	-0.8249562339414384	0.15410364050452321	-1.2006804063711218	-0.3362991397082039	0.41130565772243777	-0.31137287277638104	-0.5262933329747214	-0.35408134322629614	-0.42374899624378193	-0.24464144857014727	-0.6846340754931228	0.4495765426587969	0.36969743274207645	0.03071522244883118	-0.4405397879399119	0.8800474062085222	0.11932722428773852	-0.311513460879081	-0.07259390124298047	0.24370333717659762	0.5541260270067219	-1.2535469306340574	1.1305889689347925	-0.25620600562341417	0.34999174485203377	-0.39032552573704327	-0.4271755342946861	0.5778535428739858	0.10557116158157531	0.16960942760989775
-0.06482211930087071	0.7490507978755945	0.6147635276501799	-1.2241430505756972	-0.25143388363330726	0.11339146813294636	0.6430419887480465	-0.06441514808648427	-0.20556591898979443	-0.06809031951850246	-0.24048595278901339	-0.8545291510028508	-0.06797037101950111	-0.7864440961806476	-0.09697367228008952	-0.7587410572602147	0.24610890981483102	0.7330240774545806	0.25193538494805534	-0.06862133134219632	-0.7961506424848187	0.1656185702439789	-1.178669240880383	-0.466365710462494	0.3323832926553338	-0.2816053187240894	-0.46244541077520757	-0.3253050473764646	-0.39019523614406837	-0.20515421117708668	-0.712444648701639	0.3627845419337622	0.36705205888745	0.04693742898782103	-0.4923223737792908	0.8885512053972405	0.08414902230194395	-0.33413463267931864	-0.13367875454147296	0.23343928646520135	0.5673392709893412	-1.2513235750348701	1.1028451575754417	-0.18033263981413444	0.3258094039476074	-0.40410799167854605	-0.4016948034139517	0.5244504615228913	0.09866092790863955	0.16425467621289347
-0.08434265861548267	0.7742541506977463	0.6607513920210011	-1.1945833859372557	-0.2620635894477223	0.1734629372251773	0.6220081460094374	-0.03628432459830866	-0.29951766299386984	-0.11682032613178306	-0.29475841569168065	-0.8167977400556952	-0.13024970432888391	-0.7601595482502108	-0.08505424647425928	-0.8206533530636844	0.26615245505469975	0.7123490696164053	0.31747534307569814	-0.10982855084351129	-0.7720551093638861	0.21379600807688534	-1.1118981911608892	-0.586082652441658	0.3130353025540445	-0.2598116578001326	-0.4393695874020528	-0.28039912808564826	-0.3049035385802966	-0.14826998397337357	-0.6779478339190604	0.29648903008043886	0.3226600169347725	0.01254321985891873	-0.5866834263191507	0.9196083861366573	0.06765447551455225	-0.34857513520417066	-0.17856658927841706	0.1763364034604355	0.556765928953478	-1.270857473928057	1.0886649746371215	-0.09474020705306135	0.29065142035913644	-0.34362189959947803	-0.39085747685295946	0.5475698690995474	0.1459799182758989	0.1322676865230362
-0.08379796674822981	0.7696549515926908	0.6468371781760969	-1.1578221113573652	-0.26557057678802776	0.2658649626433106	0.6764821719257252	-0.04282365810157119	-0.4152808265810381	-0.08267657898798905	-0.3708096770013281	-0.7980879650802009	-0.22475888534547347	-0.7690181566056256	-0.08384620237936787	-0.8596985016625152	0.2612388315967396	0.6610478638538766	0.33032896520304267	-0.149884004379913	-0.7501158064347179	0.26600184798461135	-1.0794789261511126	-0.7401794981946181	0.3435142639878578	-0.22766145794925813	-0.4042318309107523	-0.24897199382252516	-0.278549416359746	-0.1001276603741029	-0.674780652626029	0.24874532482392678	0.2986266696975854	0.014589109053594677	-0.6738107959207922	0.9095414209399524	0.05222701898725692	-0.365507358967504	-0.1681704579899628	0.1382837277893501	0.5120619678381264	-1.3206045184985071	1.088629004198952	0.007749144536717145	0.30547873059855235	-0.3231114083846053	-0.40104188086406795	0.5689665678015392	0.1431398514496244	0.16800450829498287
-0.10687295037199962	0.7904136088046819	0.6700453984709022	-1.101023111912017	-0.252423196942106	0.3302237826478931	0.6944175498857172	-0.05535600345977034	-0.5525453835301973	-0.07560403255228337	-0.48113751590256043	-0.7886130306817958	-0.319733426631265	-0.75534868243083	-0.07700169547941649	-0.8794406866369124	0.24957878841220937	0.5925019746483864	0.29173849561664983	-0.19919105380109076	-0.7197967248309975	0.30909276329388086	-1.0825423229836768	-0.8788941193727531	0.38513127338407316	-0.23188408920315848	-0.4069740251681007	-0.17559087875425966	-0.2338012119497336	-0.030858965112093524	-0.6800025329699748	0.19963861074642164	0.27612669809156754	0.030103971437274855	-0.7152061724113984	0.8997200762544342	0.03221614613237107	-0.38450592285993185	-0.14019721419461342	0.10058798728540005	0.5014781274565622	-1.3321916410789325	1.114371766216768	0.09514597989573154	0.24949765479093622	-0.3327531602322639	-0.4256981020110911	0.5282332445323351	0.1649506142840707	0.1749630494287612
-0.11649546323109398	0.776811082674959	0.6749384211827373	-1.0225030589656834	-0.25462086588666477	0.3798385056564273	0.6378233313119755	-0.058563698233627816	-0.6529511671890528	-0.06884364230840512	-0.5982950776384539	-0.7689910876647482	-0.4242044480405892	-0.713537449994209	-0.10899018074571862	-0.8756724213185691	0.22630807132527142	0.5836950178768254	0.3310551688100172	-0.2246773128907747	-0.6748058841783906	0.33847215501113215	-1.0818647943387285	-0.9765572169443916	0.43175214440080617	-0.17598201364462573	-0.36199060219180323	-0.16470034963585484	-0.2106779341599037	0.03576522777699328	-0.6334345357155693	0.18683158147912038	0.265927926082459	-0.01640967202754014	-0.7957548371041295	0.8680279896653463	-0.0016746844441598268	-0.41551009143020723	-0.09228419163080269	0.13734902088789763	0.5056427429477653	-1.3402010908495272	1.1177274573658353	0.1633641316595931	0.14640284709091106	-0.30852040257749136	-0.5018170158102324	0.48094527288175926	0.21164825733261491	0.20362650798982745
-0.10837270761548894	0.7436469321160892	0.7168265732087495	-0.9609778467144228	-0.26535764341574575	0.4000846849630205	0.6535388694918305	-0.09933724813428861	-0.76746988498607	-0.01588699349953173	-0.7002360242905151	-0.7754396220473573	-0.49658621695340327	-0.6575412107377379	-0.10276896174255239	-0.8596366559835988	0.2243623543228616	0.5649913631334571	0.3561203440111965	-0.2623187106115411	-0.6662600787627416	0.32675565588478606	-1.074176831161586	-0.9811026625826449	0.5130755816122419	-0.19014091972400976	-0.28446718204271493	-0.14426583220079195	-0.21472336954733623	0.11330045551685167	-0.6215702100445253	0.12113977513929579	0.21626624557244858	-0.04809139451956397	-0.8422376283993035	0.8643043791508715	-0.013807276499234125	-0.4071342675099007	-0.027457707818517953	0.11264021891050369	0.4741589540711253	-1.3753436172506952	1.1281426528767764	0.20726769167616696	0.04880694874025223	-0.2917398813041776	-0.605181585234204	0.4540547723162646	0.2230932292323986	0.1925420403547345
-0.10141876369704157	0.7397070532863317	0.7140227495471788	-0.9313686505570393	-0.2781069511608406	0.44083162536125203	0.6691420315853267	-0.15559383553707845	-0.8467375964198602	-0.04396031111640826	-0.7963279136588851	-0.7391776258822319	-0.6020938284141826	-0.5998816902147388	-0.1269145385913491	-0.8760511563342364	0.22919000316917443	0.5593750515311384	0.3461331446560934	-0.26828559438878524	-0.6705495360209826	0.2916980307723591	-1.028995064053211	-1.0056382486738737	0.5418633036109498	-0.19722795607710025	-0.1986483111049318	-0.15403011093153995	-0.23589083459732926	0.1513057131620711	-0.5663982782697162	0.07735449014175266	0.2185121649396705	-0.048488127797426374	-0.848256776598547	0.8213874530249715	-0.06256779043580782	-0.41917721654825624	0.04082407275130715	0.11843941630432422	0.40440510872152124	-1.4175704257925617	1.1291628756446368	0.2653981202591028	0.004014646603038061	-0.25348625891719945	-0.6980333424225019	0.4566114031819981	0.22263928214573037	0.20134673461301858
-0.08655847957291543	0.716372689230165	0.6760662256530235	-0.9076024518555028	-0.277391374757633	0.46350838371955516	0.7394968434979792	-0.20935876076328497	-0.9167133139311808	0.03622251419236257	-0.9076217185225323	-0.6510465202770732	-0.732648774043111	-0.5667719398568447	-0.15406551618346534	-0.8776591619905906	0.21954996089136602	0.4986766440395062	0.33110418259759467	-0.32080201305455014	-0.7329794886925562	0.2748286635316216	-1.03626069019233	-1.0155093873611876	0.60812959181091	-0.20778205204483716	-0.17529654365556602	-0.17854680687456417	-0.22136742700633505	0.17393820734190502	-0.5446442523782388	0.08990913723387287	0.1748810859419843	-0.0844561034573606	-0.9076527727364871	0.7820960139800128	-0.1398570451898114	-0.41750257245995337	0.13648370539236548	0.16327725699619244	0.3960737585078399	-1.3771178550188454	1.133796863181449	0.30592606636911635	-0.023670155503953676	-0.2665153387868836	-0.8414098226553431	0.4595857059915208	0.2021986243399568	0.17214514686280089
-0.07543163204715925	0.662886945113618	0.6899273205007991	-0.883262529134257	-0.2629272328316904	0.5125744727476651	0.740031374797039	-0.2377483337131981	-1.0407338624996885	0.11393688868188442	-0.9859596058290505	-0.6241027305992161	-0.8906051066039822	-0.5077529021104525	-0.15310947083300586	-0.877592905193383	0.20496589931652762	0.4642844127399958	0.27715974345125605	-0.3831868286731698	-0.7477874377928356	0.2647862152455519	-1.0296670141191016	-1.0242956626496191	0.6437705207964541	-0.2196192915467851	-0.16314452931990991	-0.24216419080899146	-0.19228952416401598	0.21604194149555395	-0.49850842577749493	0.12032651359630286	0.10531296249674056	-0.08988257779340306	-0.882992067672242	0.7945368354669826	-0.19278074489520863	-0.41349275970202604	0.21040734720373963	0.1700575432147748	0.3963974303306676	-1.333450312048706	1.146706253769013	0.32197132001111345	-0.08468936204611258	-0.28018987375301563	-0.9198517839169373	0.4653021362230791	0.14085012882263884	0.16243314421841176
-0.09823407632505594	0.626485543677765	0.6803928679840329	-0.8715329253387278	-0.2580655132878934	0.5654360424162854	0.7067846466300921	-0.2937797732118373	-1.1425781652896156	0.1701304739052521	-1.0897312112405984	-0.5848724730791325	-1.0477109462477858	-0.46362671880387196	-0.16756927646446845	-0.8866210239726341	0.1785677225335413	0.4286227715694772	0.2021046843916246	-0.4603981062702599	-0.7609503939423259	0.270195761252756	-1.1016206167670155	-1.0172285380948887	0.6643520058728615	-0.1863709966443335	-0.13339022390490213	-0.2813219071071674	-0.16550002321591434	0.19997261085167412	-0.5025080933900175	0.14839359727330675	0.10210266249119578	-0.08304583447536977	-0.865583274127367	0.8166411396614333	-0.22883148641508838	-0.4203270812876204	0.24331930517274353	0.20278531433122007	0.3755470555456516	-1.3147977009749097	1.16069859108578	0.3465176631015091	-0.19915768168116316	-0.3191381225236262	-0.9786155802575346	0.42922035441891193	0.049313630485624704	0.15679982783182542
-0.08233589480649962	0.5881912877926674	0.6758448594557829	-0.8965662393149758	-0.24355742795686314	0.6021351009441396	0.6896977566246599	-0.3624221530227194	-1.234710008322948	0.22802890715154422	-1.2212293835798693	-0.5979564989594396	-1.1550959973363448	-0.44916840812415526	-0.16671756089032003	-0.8786072823549743	0.17327869321447256	0.43335355950984855	0.09507522412554355	-0.4844003635219362	-0.7424974600814203	0.21141838055426102	-1.1052816633506588	-0.960680527388645	0.6827346201515693	-0.1823459771561934	-0.1662919256681152	-0.3059012637823238	-0.15572365254632317	0.15612827960594328	-0.5213860988575398	0.17189468651066245	0.09704238212640773	-0.11886864399495808	-0.8720688782122992	0.8346897554797506	-0.2599339299376931	-0.4053828853149448	0.27537530335446964	0.2252516156725854	0.40301123325564403	-1.2468308026204977	1.1358315175581897	0.33480719053712715	-0.24593162877947478	-0.3302055958432125	-1.0256230983357262	0.45210522321295016	0.00723650234640999	0.1384977599593016
-0.04089912612844612	0.5459967280194719	0.6361547448603447	-0.917089277332279	-0.20487619429273946	0.6532092057698027	0.6701305428722506	-0.4281463567160627	-1.2600306382924895	0.3092105342915758	-1.3534114717761958	-0.561839631970122	-1.2745760220396778	-0.4336231615835042	-0.16336225357603745	-0.8555515373376321	0.1685826319035062	0.4519459341202812	-0.028308684978216515	-0.5020232854781932	-0.7538527266985863	0.1458201190702769	-1.1687365997939634	-0.9348740965113895	0.6925953364209885	-0.17672353660946954	-0.14777734894943684	-0.3626772848354457	-0.1206266602557001	0.13647268544611077	-0.6050100736273452	0.2506561079026566	0.10031185936894846	-0.11377626922609632	-0.8283314327021749	0.8346871620266028	-0.2412133754799009	-0.3851840569771019	0.3155235540550735	0.2487114942402501	0.4619059826846029	-1.1645141239183219	1.0733462987827642	0.34920352277330424	-0.2767326285950271	-0.4050578989948136	-1.0853400905376227	0.42066020530650683	-0.07455693932788252	0.09564863667311393
-0.027570202808922924	0.4600020396679607	0.6644181260120012	-0.9383529162219464	-0.23037400307823003	0.6859401891723862	0.6072448092350005	-0.47795234967149647	-1.234723474636399	0.3550182102468644	-1.3900932450458616	-0.5283673998724471	-1.362535633917081	-0.34318368156194196	-0.22131321085269376	-0.8634482492863114	0.13111019686686404	0.4760509370545357	-0.05216957803771216	-0.4934801756305318	-0.7491026294502643	0.06498942092806967	-1.2521798045057715	-0.846891279693603	0.6546830429069059	-0.18309104942442225	-0.16386044080973808	-0.39815366356379733	-0.07633187787149143	0.07591228705374385	-0.6559157746931982	0.28375448996442887	0.07420673106135979	-0.13015705167471167	-0.7899804377461113	0.8322124195176649	-0.26147600529515097	-0.3625570482229564	0.3065094719500589	0.2699223782030874	0.5303217780106512	-1.0895042307171867	1.0298884711682297	0.38745141405299643	-0.3203340137927992	-0.41388316161876687	-1.1387568048834193	0.4456629148123744	-0.09383912416847696	0.06942771176018896
0.017354815911362297	0.40071138306723986	0.6594715249755861	-0.9643165554347624	-0.24454303775772276	0.734869281082217	0.5255869299514239	-0.48675382412898394	-1.2288006731259264	0.4267055141372699	-1.4143909649477138	-0.49270832046815755	-1.4245079138625614	-0.3248383809449745	-0.25305393083866495	-0.8470845308097305	0.09033676604109742	0.5669110775291799	-0.07010215684982483	-0.5010826440629471	-0.7578671089272299	0.016572290802491528	-1.291996076111491	-0.8020787617788981	0.6316380143992946	-0.15281254422386156	-0.14527597036122902	-0.4794631213797637	-0.042245184047325	0.02122234786191853	-0.7257115184344614	0.3298141740689878	0.0708763432551623	-0.13064392416212306	-0.6943712123446231	0.7859807037803799	-0.22942879214457967	-0.38571540954071604	0.27997554408939923	0.2655722516676315	0.5615140095691712	-1.0231733109727412	0.9843387219555503	0.40561763546788826	-0.32928198932626807	-0.4175712540140738	-1.164889725545252	0.4476315813142825	-0.1345181493680646	0.04546824820121896
0.05485203070874476	0.33362431206162546	0.6555532395653234	-1.0234183668572612	-0.25372674739925133	0.7434438144452564	0.49830579543982834	-0.47645649392248635	-1.2219582016203145	0.5159523819630095	-1.4499793688210134	-0.4379498210734054	-1.4612453809380632	-0.30295823870178873	-0.24384622534873807	-0.8375616465991584	0.024310104145519023	0.5650782644091106	-0.10039555199079493	-0.5085819750078293	-0.7711245126367438	-0.021470224888922817	-1.3120614756155218	-0.8291006297866078	0.5915954717001148	-0.17605985596577384	-0.18147139144990182	-0.5184563239205429	-0.03480922440591082	-0.035982109033170416	-0.8037184348143823	0.35214992403493295	0.07326255629204897	-0.15662706075324814	-0.5535308492530818	0.8019934499654084	-0.22241314503740756	-0.362272031812984	0.2084971230368403	0.23406476389339054	0.576743865127863	-1.0032175618171881	0.9195436219337335	0.4702953194831756	-0.29542821520416235	-0.4616343000776615	-1.1748746375147001	0.44205063750744406	-0.16981196550808536	0.035390849987467596
0.07081749046241881	0.32319727194408593	0.6548402374171092	-1.0749180724651164	-0.28260071069014014	0.7507816581407385	0.42240418381791045	-0.4458194346894917	-1.2343979067053044	0.6017011734494042	-1.475292760294011	-0.33644053116156963	-1.5016060086292407	-0.3398220779046068	-0.23124341798198184	-0.8029831603740168	-0.018712925412989988	0.5512902033433662	-0.11440239403622961	-0.5325559430743386	-0.8037781708387518	-0.05442362602589608	-1.3108601963610493	-0.8134728122498258	0.5366127279742595	-0.1704711103476582	-0.20469174053297223	-0.551079488063285	-0.04672116754048077	-0.06018573255059072	-0.867059094986119	0.3950607935330298	0.07000216070469155	-0.1285560052234473	-0.4842772878366513	0.7910190376511947	-0.16559212409274596	-0.36672472439751724	0.13519533383843702	0.17359708923445377	0.618484733376112	-0.9654793306791278	0.8751667047628727	0.5582667333792543	-0.29345742628372873	-0.5019542638564404	-1.1860358990024364	0.4526275162707605	-0.18060082933245408	0.05880985173251048
0.06801219625554242	0.2606579041732227	0.6578793552695893	-1.0927689446905005	-0.35450552737884344	0.7210413258449233	0.38558561695971894	-0.38731354554627495	-1.214991364749296	0.6461353784910844	-1.5002435619159724	-0.2504577070680552	-1.4888431576818335	-0.3818187001016186	-0.24582570705784831	-0.8107017171573784	-0.058207661167633276	0.6019748539133577	-0.11978507265948765	-0.600241845493725	-0.9154225400853584	-0.11136593803931753	-1.3188700064601364	-0.7941375583359422	0.49620786683237494	-0.16139982577414436	-0.24302190674990967	-0.5352455669537137	-0.02894801381733028	-0.06125844407405086	-0.9726381431869857	0.35148424247320365	-0.0026767958363336118	-0.10125246212772729	-0.4361752256627455	0.8007400308506465	-0.12330557283357513	-0.3514819253471235	0.11283411000636834	0.12577791742041486	0.6805946745341278	-0.8749103110946729	0.8418602812894713	0.6281632824478864	-0.318927831773535	-0.537568781308057	-1.16868350812542	0.4112286337138295	-0.2067350846681993	0.028696400549380736
0.04798088528370178	0.2073514187378333	0.676461002779944	-1.093444189391614	-0.4178216818134361	0.7123473657576751	0.2795164402978645	-0.3158071102105145	-1.1858082792273852	0.6649077806868615	-1.483690425241653	-0.194563981452948	-1.4782693312673174	-0.3651235912502694	-0.26562291354479306	-0.8115949236001647	-0.04686184886419059	0.6692127593004444	-0.12796180148896924	-0.6386808141764364	-0.957588519954664	-0.15657229212780638	-1.323206083817508	-0.7815548076609231	0.4417089209137692	-0.12735043589849732	-0.26067778907353606	-0.46510833775229415	-0.09415233634253757	-0.12886669623789962	-1.0752849973270833	0.349755867052028	-0.0057228122802076955	-0.09202512198196311	-0.3699142787858484	0.7099185493216134	-0.08406415978375742	-0.35992235804723494	0.03429210892040428	0.054249889940064674	0.7025641746010904	-0.8504415695738275	0.7744836538823054	0.6841791300193554	-0.3645785962032104	-0.52210621443559	-1.1366825579854587	0.33717488213460767	-0.22285706374348094	0.042375922432192195
0.043118329479250365	0.2095024196658505	0.661904545439765	-1.053743087349941	-0.44928301842187324	0.6922347749758875	0.24117822130070551	-0.23692243163380944	-1.141196759170302	0.6895919222611755	-1.4409314220748934	-0.06803330525357154	-1.4278248500547983	-0.42050647632435173	-0.2599342858515775	-0.7900874811034319	-0.04070977703248942	0.6978573575662405	-0.1332834895818143	-0.6768595303582108	-1.0274604648939047	-0.20907970627852007	-1.39241270936188	-0.7733714584697854	0.42284853397730693	-0.1534109223759877	-0.2503973291263505	-0.39914872537743895	-0.1628959561751457	-0.1727858507540999	-1.1440804316475686	0.4145678417583536	-0.016720078242248478	-0.06904661732330267	-0.3322994066917528	0.6208449304433027	-0.05160933776739625	-0.33568875239827206	-0.0453323988731859	0.009924489991272451	0.7490474748985958	-0.8679770493342961	0.6930445427256602	0.775131769554063	-0.36209562485147834	-0.5020238412278066	-1.098442166839757	0.3202900641910342	-0.23394725184891133	0.020741176603011856
0.03041925529018465	0.1845293051657402	0.6980509413440268	-1.062277383066729	-0.4903895364283697	0.6872882209787085	0.21034873437656434	-0.18160906478245048	-1.1049185107315387	0.668200486340325	-1.3664745061391936	0.006468053974036217	-1.3632548088488206	-0.5053557264237976	-0.26101719161779874	-0.7437000711184222	-0.08114682212851435	0.7663702632514944	-0.09021443677944899	-0.6855027687164263	-1.1113554614994274	-0.23746875655302452	-1.371139929742157	-0.7712366242017065	0.3984067473024382	-0.1849911228661157	-0.25672725022983156	-0.36098333290835455	-0.25343359122332754	-0.1682052914292207	-1.1457649429428325	0.39289701896403695	-0.03903002679256136	-0.052613205450635595	-0.327794472555945	0.5108819822409536	-0.05401373313251347	-0.3362748007874583	-0.0611937247790739	-0.04094168528582014	0.7702191658993686	-0.8485247014464837	0.6411356931251737	0.8373149867482237	-0.3289697621738549	-0.4181775359850629	-1.0704787727097647	0.26317059224117234	-0.20363964845955002	0.029780455771918173
0.04189745980137599	0.15302723862066964	0.738852480200176	-1.0132191748313368	-0.5366799535014617	0.6847602726598616	0.13994210753743447	-0.12581881284718086	-1.1016295617049923	0.6633118411259356	-1.2416959987151273	0.09014111316328388	-1.2987635860653886	-0.5801329629787259	-0.2537822732234127	-0.6819260503699943	-0.07549610915563476	0.7700579464071152	-0.05324264463685378	-0.7006771356555614	-1.1776334327926965	-0.23670525865426492	-1.3602691071490645	-0.8178434589261101	0.4397260208486674	-0.22052973477205406	-0.2693617673061154	-0.2940015917868768	-0.3220196688249127	-0.13315520531167477	-1.191179234879407	0.4252770282170838	-0.03392322328917237	-0.05351937746513165	-0.28369535604234325	0.42279957937331814	-0.01763479457577358	-0.37840402133995227	-0.06684688295182643	-0.07331695045487535	0.780988691695083	-0.8980222267885575	0.6019432498566742	0.9182486735331379	-0.316081136666243	-0.3810089600019668	-1.0043369319581759	0.25302865841733757	-0.17010287798149856	0.012710932137740077
0.016372931563190418	0.1570070259557145	0.8062127026850539	-0.9802670333762681	-0.5890627364716952	0.6336144456745342	0.07785323541787728	-0.11469617323637327	-1.0720250597856535	0.6465389042618335	-1.1499887656193313	0.16349372639466847	-1.1872764816388623	-0.6469780004129823	-0.27269290622332654	-0.6274447784554852	-0.07053150654765747	0.7772473659213122	0.024596602400761756	-0.7059100347165687	-1.219852348724381	-0.2344467011541398	-1.3267354888032448	-0.8589133116204895	0.40929859864377705	-0.19587700833968316	-0.34045794160221055	-0.2556698080852757	-0.41670852482911486	-0.1581188287195251	-1.175851420703753	0.3922051465254971	-0.033382474196988546	-0.120117737462247	-0.25905602491860436	0.35007221049531595	-0.009623610403221064	-0.40294754722954346	-0.11467652547341409	-0.11349305401613244	0.7550293312082197	-0.9252705487493585	0.5979697986504626	0.9735465279246848	-0.32110683398669243	-0.3131990505531388	-0.9248574212192375	0.23006063508403735	-0.1871324807935552	0.012345701872495288
0.012494749537427885	0.18704308036330525	0.8484748287495705	-0.9766077664959081	-0.5693941758450728	0.6034428042877291	0.0014685698771287337	-0.04711661580768684	-1.020088815774172	0.621524031446756	-1.0515823000364226	0.2197088602149601	-1.102905677702698	-0.7119580414533591	-0.2607775273221623	-0.5863088498089102	-0.07911892520306761	0.7921476554890943	0.04151899664353218	-0.7050747395060017	-1.2426042683347558	-0.2576598595449323	-1.2491807505650228	-0.904241314112312	0.3851183885768418	-0.1891676600831091	-0.33117333114848296	-0.20932230081475986	-0.5089055710478687	-0.116419650121698	-1.192679088427567	0.38010920730095477	-0.0567892930164726	-0.1448553277891372	-0.26910462318953354	0.29126151618962426	-0.027619139815802895	-0.42606101941152197	-0.11615155709059857	-0.13629570963890028	0.7392650218237202	-0.9065060147937019	0.5879702533795872	0.9856684751187516	-0.30901886467467454	-0.26426222845592495	-0.912106136671904	0.19774145551525574	-0.2021269712069363	-0.002065107061394588
-0.0024253247592328983	0.20389050550744167	0.894170501593646	-0.9722677466494558	-0.5839221867821813	0.5605771042282456	-0.058785091680598825	-0.029120193027690793	-0.9122487636616693	0.6287908381594957	-0.990481080272056	0.2797373464955116	-1.0052318990278217	-0.7644769237443888	-0.28926099132764005	-0.5582319018325574	-0.04295692263319914	0.7629351464051621	0.0870444215827357	-0.6943860690199424	-1.3227937405737678	-0.287639035307029	-1.2282644852920441	-0.9284320947475362	0.3070647465879244	-0.20620400361574148	-0.3448371014748185	-0.15376546516773876	-0.5964967876686356	-0.07068358321980606	-1.2094518036805861	0.31031119761587145	-0.07517752082555992	-0.16086709210432754	-0.33861189817456944	0.26481576251342637	-0.10968259740365753	-0.4444303460100299	-0.12341852533538691	-0.15637722582272356	0.7383824435065254	-0.9119497122028346	0.5717989721053025	1.062223115479548	-0.2863447711290831	-0.23009572345975943	-0.8478119894549423	0.22103394852295014	-0.2544938242026052	-0.009970124473691128
-0.03126526555793479	0.24157144112970436	0.9510373143806724	-0.9935351505918391	-0.5812717218234503	0.5501369209174538	-0.07672620319485998	-0.04921898403822052	-0.8164643811385959	0.6637711932921627	-0.8877041156603083	0.2816982576871203	-0.9732838427238468	-0.8275318858138974	-0.28947961745930584	-0.5693932014088534	-0.013931004480939835	0.7518018490090849	0.11918727361221342	-0.6819222941782993	-1.3865361707264818	-0.2851584246923406	-1.2393984813260022	-0.9235616861520878	0.28599333006869954	-0.2509764331730975	-0.32661126755430736	-0.07869337084132301	-0.6737206735234075	0.03815135423336796	-1.2276419437755697	0.3195875844976747	-0.10573322167276226	-0.15365562829334764	-0.4042208038994805	0.20543031977644133	-0.13999285427604471	-0.4685530571250457	-0.09678860831929323	-0.1662458104854431	0.7749755359697036	-0.9013144626895585	0.5630834654417797	1.0787972463657465	-0.2870968998950453	-0.14702433311740623	-0.7980543475206621	0.2489633476180196	-0.2989444678059345	-0.028509624161092095
-0.05472762468513859	0.22952518786633186	0.9767869890154686	-0.969421695434266	-0.5774741521166917	0.5032910385346366	-0.11009004729151525	-0.0602399954698426	-0.689388484475125	0.6251468004263483	-0.8081625420452168	0.2746434864056869	-0.9104412443685115	-0.8910467636003434	-0.34160150366504843	-0.5885434863266779	0.02159571355329252	0.7609948010357889	0.16192235700556099	-0.6859370377184828	-1.4434012439023391	-0.2328757522382851	-1.2538929467735564	-0.9773656306140998	0.26973428223310025	-0.24394638893823256	-0.30136882932750686	-0.03886680403161942	-0.7145197351852701	0.11059823859860443	-1.288625230176294	0.3020089991600964	-0.09011965923939515	-0.21364857628088663	-0.39029762144895674	0.12573395603492304	-0.18402147157661192	-0.4444393481262007	-0.059789333741695316	-0.14596922546960864	0.7892024245729947	-0.8957615272053256	0.6139333486051749	1.09335570254591	-0.2591105837848284	-0.08461375881006598	-0.7607872607750339	0.24308644620875755	-0.3573971189560089	-0.04330057746509943
-0.06775505699447994	0.30375359402479074	0.9985914853586099	-0.9752923199467629	-0.532810946426719	0.49255223724506025	-0.18111924190782952	-0.09031476202082761	-0.6202868099204245	0.6802540853682428	-0.7250393086815136	0.22974518790172177	-0.84699345039537	-0.9126455161616092	-0.3556841435219575	-0.5499586244182291	0.049009617319724516	0.7168235035416353	0.21287854925546318	-0.6734610669169545	-1.459354248155564	-0.17105277248001977	-1.2936763146029429	-1.0211343994600823	0.2795288804146377	-0.23522276410374418	-0.26989404890575386	-0.02568106157891855	-0.7650845637127129	0.21052776795684364	-1.2966700974485694	0.29522446916751777	-0.026501932294398588	-0.20369812663290138	-0.3639511125444386	0.04840449117770848	-0.2087412512604801	-0.45895028879445	-0.07478045703704331	-0.12760694589740457	0.8529299912650931	-0.8692000627142719	0.6132384095276113	1.138799845015222	-0.24413036110940114	-0.014672765774641938	-0.7005179057582605	0.27153636099099776	-0.36016509512154116	-0.021165410152805538
-0.09272113960564576	0.38509855632385703	1.0031417164390417	-0.9418353970881375	-0.4905710889878395	0.4755564234005913	-0.22108085330923477	-0.1338296525117712	-0.5353809906852517	0.7479869165611174	-0.6760607486014237	0.1953870299011756	-0.7822242562426815	-0.9177961156344351	-0.3526597998206286	-0.5252522299336142	0.03614171325146368	0.6990189120153056	0.21128052136827905	-0.6947134873288306	-1.4899089433605635	-0.12355986101710367	-1.2814751220138385	-1.0177784948097681	0.3097504377817205	-0.253470717853473	-0.23714257327613594	-0.028728438383195533	-0.790331371075822	0.35059271977705414	-1.2425881435706954	0.2546510483798085	-0.03762378701003189	-0.1554923079801786	-0.3841260184976467	0.08098173847692205	-0.2656763132047958	-0.4898243593283228	-0.05960103127844092	-0.14105985166211552	0.8846334466142899	-0.8751649482359388	0.6357169154557434	1.192261048013456	-0.2605081366435637	0.011507010948364264	-0.6071649517615836	0.29930885380604627	-0.3906216607644697	-0.04073640753676897
-0.11923357461956015	0.4166592347632581	1.0200465224138047	-0.912743734932221	-0.46311746132671167	0.4204540302129914	-0.2767172291964467	-0.15556242375793805	-0.4711263968370626	0.7713288828601185	-0.6485153296033334	0.1661575571932798	-0.737501881981534	-0.8745449612363014	-0.3641288998519555	-0.5085928765086242	0.05567569697228186	0.6727937970169858	0.2353363462422026	-0.6902281910056719	-1.531097049786655	-0.05399298498831036	-1.2433133267641319	-0.9954048162265202	0.30706841174811494	-0.24356182895256362	-0.3109766755889281	-0.019931998076848156	-0.8511356872051856	0.4809815859410559	-1.2501209933769806	0.21272243347881165	-0.027896162483093782	-0.14727625446086048	-0.42286633098752935	0.13192607051124358	-0.31754658445642525	-0.5130017723421952	-0.051531546420910665	-0.147170776209506	0.8940677751977784	-0.8637854786784558	0.6249969255381078	1.2085538394088726	-0.22376275866475548	0.047396641751780544	-0.5834542579653104	0.32790103949064625	-0.44897520657291984	0.008226332434527991
-0.11331924301746395	0.47306619410487444	0.9716752745775169	-0.8274581608827815	-0.4561481194170224	0.3937292404155439	-0.28530454771921454	-0.16840625418245742	-0.43792559709004497	0.8638671899143848	-0.5739872256602002	0.13759168437962133	-0.7071088489114856	-0.8214669197546121	-0.38213145480227895	-0.5154156161873532	0.1170993632533176	0.6146416453013043	0.24035688946122274	-0.6790095084308977	-1.567261042656075	-0.03270305403802199	-1.2272436885871212	-0.992363953283997	0.28223148542144977	-0.2673854725128034	-0.3208862449126268	0.03045794781158632	-0.8772052235237989	0.609150333068348	-1.2350409886767741	0.24370107607577177	-0.03476876200624189	-0.1518587712019469	-0.40450885355232735	0.17024857407085306	-0.3791324389599036	-0.5521906558269111	-0.051015798061773546	-0.16462706887355275	0.9432437218481207	-0.9021387822654828	0.6190738015427286	1.2508594591152673	-0.21609356904943197	0.04216071918803817	-0.5208863691581395	0.37015756939757605	-0.47601052755880485	0.003220657417011566
-0.13515733383323197	0.5402365368871915	0.8975320450910422	-0.7546038192762486	-0.468927495246373	0.35821736429346096	-0.2466689883327043	-0.15001904017200438	-0.36087768860834746	0.8737573399529834	-0.5437094331418034	0.0855529071893492	-0.6791289791754556	-0.7544741316004553	-0.4417604424426277	-0.5279609266335744	0.14143105994363342	0.5806726859189061	0.2731870413330151	-0.6939936536072546	-1.6183664797503554	0.054737471195228225	-1.2288660294514342	-0.9864198973461962	0.2404749462474512	-0.2893059389453498	-0.3086872474671528	0.04835130267162381	-0.9073499027125118	0.67287304794858	-1.2027291975270402	0.2747464144949222	-0.03764291056709233	-0.13081539579008747	-0.4048372580750346	0.15775009058434217	-0.4223857012858446	-0.5695328607051133	-0.03888298084958769	-0.1830926691544751	0.9585228087795109	-0.9188392032229817	0.6291054755110976	1.2713146950257983	-0.2290265465864208	0.03557824092473556	-0.5109358973216266	0.3811962598349544	-0.4976636200823781	0.011520393512498018
-0.12776026096730767	0.5451113071994964	0.8512197177358045	-0.6916006988083476	-0.45987648852791924	0.36829097817313333	-0.21904973973771033	-0.11010634146428606	-0.3816451203590585	0.8845001507942977	-0.4682853962760164	0.025410818545456744	-0.6858858801406079	-0.6734045421424848	-0.46266069593940456	-0.5170883302483714	0.16122684651441516	0.5190779261845011	0.28922166157804685	-0.6720325630985018	-1.6564063341757063	0.10811292378335498	-1.2247006399607092	-0.9750248379346512	0.2394521729480993	-0.2784760918124466	-0.2955284366460688	0.08950923402585302	-0.9617685407406145	0.7610754685697513	-1.1722502893437199	0.28946862744987223	-0.0743594891074594	-0.05137364498673184	-0.42312767681139685	0.16042090171614348	-0.4532982002987117	-0.5687926529740743	-0.007425381113666513	-0.18068407277800197	0.9933120278830809	-0.9532144957519864	0.6207802603365586	1.3658278645596695	-0.22517970393801043	0.03286201902063958	-0.5231354154937906	0.41672061453415743	-0.45685713813099316	0.02382599940179119
-0.14887208449860506	0.5620534008775667	0.7912323676013957	-0.6452888214735057	-0.4921759179823867	0.35634379507311226	-0.16265192102912288	-0.125735807142821	-0.36129316398513545	0.9198145448965611	-0.44145689721119075	-0.0008017868572412392	-0.6830166408778304	-0.6570908350610416	-0.46926393843779624	-0.473785822337682	0.23552872768428026	0.48791600298620724	0.28455279682779466	-0.6972883633609046	-1.7514448531488802	0.20145299282410808	-1.2258543536917226	-0.9496830242117182	0.261574986399319	-0.28517063306327006	-0.322711288200885	0.09939140254851583	-0.9791952193755595	0.8443595435528672	-1.14715593826313	0.339980915359022	-0.07109904469399844	-0.021601307265435167	-0.3761408847358873	0.17686627331751942	-0.4466893530802782	-0.5726651568942812	0.01845701796474724	-0.15398103958713918	1.0138200734591594	-1.0288508718308247	0.6202407037640133	1.3672509114028588	-0.26852017301317166	0.03427709490889123	-0.4762134183493599	0.4468909225310317	-0.436049845614371	0.03403926544153406
-0.1535854936725384	0.5373992367401036	0.690296219711823	-0.5980198348743275	-0.5146961870555582	0.3341388159652587	-0.052014410789392465	-0.15918907118649253	-0.3556625418697592	0.8923988668072729	-0.36869988369487455	-0.06425935949659337	-0.6644349041797663	-0.6171162448381144	-0.44999760834907365	-0.4321747352304824	0.26529812882681414	0.46145651124378595	0.3096423632852455	-0.7031515470679515	-1.755494943157783	0.29162923946314045	-1.2350205570564017	-0.9502744315702968	0.31916122893336485	-0.30305333691402575	-0.33581590868858263	0.10289570986014136	-0.998686349247151	0.8797670343978836	-1.0974614594345395	0.41059521381916564	-0.029094110923431605	0.02730845089853009	-0.32675068460124695	0.18359442158432782	-0.41958697088247543	-0.5232635244197252	-0.018615947364079743	-0.2131611683731926	1.0539059850993262	-1.037105310218386	0.631837866666149	1.4045055197858634	-0.3238082251651051	0.04189110482518836	-0.45741764337558805	0.503872511144914	-0.3846392949366855	0.01951931905548986
-0.15072928046817652	0.5496061564834644	0.6121290595014088	-0.5130010151670574	-0.5388891876579402	0.27683229871080983	0.036229981628449814	-0.18828193110015756	-0.3684245671278945	0.8035541358491105	-0.293131647925244	-0.05266874328202893	-0.6762466150219824	-0.5791700660876595	-0.4695657557267213	-0.339987044107455	0.2969642303273651	0.44825544502971165	0.3256867383808211	-0.7360385130804531	-1.7872816049054137	0.3275490676015106	-1.2211600210470588	-0.9471272094710195	0.3514905918036756	-0.2909195664046287	-0.3637637788862623	0.07914744883813961	-0.9433861648141532	0.9119595726895081	-1.0286368654140752	0.3776713086472287	-0.038803100154341234	0.07184019738264813	-0.32150617405328896	0.19541397290312468	-0.39608037611030367	-0.5281365839501203	-0.0053056510126404085	-0.2739960852933333	1.0343282005441323	-1.0229761538662305	0.6419568158473117	1.47602949806314	-0.36184500804949643	0.00028291068866433957	-0.43707391138286694	0.5287887084044728	-0.40510086328379125	-0.011211359337272214
-0.15827959600619929	0.5483352790673561	0.5828616033593893	-0.4550189604285165	-0.5671233827863413	0.26605487719125703	0.12009628090319416	-0.20494090458281247	-0.38276729994442804	0.7826231201046853	-0.21326050253493242	-0.059623707445952835	-0.6824423716472053	-0.5105263867289048	-0.4255284943879065	-0.2906376402074006	0.34717922971756315	0.4209475944787699	0.30821143986999805	-0.7162439260099802	-1.8092847198515956	0.35284116095661555	-1.2288567948972289	-0.9548514906812299	0.35761628952773933	-0.30043537386460567	-0.4006378045518283	0.07419975429982298	-0.9241928587680782	0.9192339713917029	-0.977039984382207	0.3806327153438045	-0.0515074080587067	0.10124693000040899	-0.30686632102083417	0.22455832598230901	-0.41892407197287085	-0.5872827187479068	-0.025375865886757026	-0.34976771324402567	1.0395912299070122	-1.0470445235788004	0.6132856033950154	1.5263506183567286	-0.3991795813976431	-0.00805800656130207	-0.39293558356789393	0.5791467983766252	-0.39943811483881575	-0.04581469995538891
-0.1489341311473514	0.5076293025703513	0.5680757786341173	-0.4025258381599216	-0.6497463714602818	0.2224688067189881	0.21928117027872954	-0.19970109541057615	-0.38178687311153897	0.7288069190511438	-0.15263238552832312	-0.05071942357653928	-0.7257981684734645	-0.46466110604483085	-0.3916432736972534	-0.2712507663103091	0.37849452567165287	0.420183520932316	0.30117800265178785	-0.6855581226892118	-1.8045493484533526	0.38444172997044557	-1.2357872521345685	-0.8923750289854006	0.405519390800826	-0.3134223062206389	-0.4453315770191818	0.06980927873151928	-0.9894653317733504	0.8933365056691376	-0.9171845320249672	0.3845806321713777	-0.09750517778971082	0.11015420844640193	-0.3061154231278976	0.2519602528589501	-0.4328881715627362	-0.6205392380370949	-0.03134086281043803	-0.41817143405580603	1.004001348925921	-1.1118762304477037	0.584368633731368	1.572194905878932	-0.38621115935182154	-0.024919168745599962	-0.3651282606687178	0.6104051517403468	-0.4387655792311428	-0.05227233287726094
-0.1084312986320936	0.44461127893777486	0.5513242546747792	-0.3895278331134205	-0.7267634151698659	0.16881204525563076	0.30218347532316203	-0.2166136090529654	-0.4141142952962465	0.6290437761252896	-0.09148855795655791	-0.050706360500874535	-0.7411535998034623	-0.4797901249032891	-0.34652718219833445	-0.2243804649042395	0.3936167047555896	0.41822281262346905	0.3553444327915417	-0.6158026098915872	-1.7710302337551453	0.4493446216317912	-1.2391978303586844	-0.8950629308685967	0.4282203932863606	-0.3023435544155718	-0.440561919970303	0.0824417136207069	-1.0637999250908874	0.8306696989449648	-0.9193757399914297	0.3951528291252502	-0.13612214882703597	0.033112731710316826	-0.26131638711042104	0.27974093975391123	-0.4011451502932532	-0.6199487113607741	-0.007648851792749207	-0.45509335989810784	0.9753188577594161	-1.1247460194583323	0.587331447761316	1.6359435245987335	-0.32775444233958784	-0.0027393942829432526	-0.34942306585772825	0.6355578408589452	-0.4090493336774304	-0.08471785782343322
-0.09219555257031814	0.42526236485630714	0.5473993756930453	-0.3846079737157108	-0.7924162704371427	0.16382707570152494	0.38420931629603416	-0.23974434484129184	-0.400857581052784	0.5326727577013449	-0.02540137775024362	-0.0750759413581667	-0.7524531635950666	-0.5496158868826745	-0.3005390616729469	-0.17159747353227933	0.43100389345415707	0.43755805544774856	0.38432782832079126	-0.5683560285425927	-1.740155997228151	0.48861223951577604	-1.2776427176799035	-0.9107757516523968	0.41960049897440976	-0.30153487612897756	-0.42223596555108783	0.09201143899213662	-1.1079950653802604	0.7865122184060843	-0.8774511044027016	0.41321109050652377	-0.12818342320432236	0.03954864779178385	-0.20919859842120206	0.2643106065008878	-0.3782077864449408	-0.6154956392603823	0.028219938879399026	-0.5151125344298387	0.978021937250839	-1.1682005397920066	0.6313934237624242	1.7041031785477352	-0.3192122229242479	0.0031487026336413496	-0.32388862984144484	0.6501671368770683	-0.3708183929606243	-0.14614607113329176
-0.08370741543236634	0.40593775326761117	0.5746261585074219	-0.39403177206712836	-0.8150914121452676	0.1497387212413649	0.45192330200916564	-0.25677052732497935	-0.3380828693056371	0.43846543975535807	0.00705601376073219	-0.04668856583201625	-0.8022766302425726	-0.5533040824267756	-0.23169719510603262	-0.16797054404493555	0.4274328998208773	0.4246102355839663	0.4054432389312182	-0.562585434898455	-1.667102306197791	0.5317549211709048	-1.307164527768447	-0.955374290077823	0.4310421076543151	-0.31309294024795636	-0.4274461346400491	0.05296684056994576	-1.1515531358572175	0.7044840695937373	-0.8717294182529429	0.3811171111614594	-0.11609204564793721	0.022022026512326112	-0.16900425972410224	0.2723524501897201	-0.32889989221976557	-0.5867760043538477	0.028104362583248017	-0.5707652592527457	0.9581273276200143	-1.1666851341756856	0.6847885539236457	1.7474465594893644	-0.28343358928451623	-0.00795114178334222	-0.33409060326227946	0.6878161127031792	-0.36776188030004614	-0.15649098651140284
-0.09270592450890396	0.3729750751390107	0.6266486224753802	-0.4140446775907717	-0.8434481823859242	0.15832821935311686	0.4812486812722826	-0.29173380269400095	-0.3479362500718233	0.351553072387191	0.04874971674546107	-0.023381813338995184	-0.8695997414057632	-0.5523263282219926	-0.1385794973279158	-0.12498267490044082	0.39404262980446025	0.4621759915609984	0.4273020335797204	-0.5295627128075464	-1.589741544637526	0.5268357146070273	-1.3256005583068708	-0.9159155137613426	0.3992203223208174	-0.24659775765584965	-0.4682748746188935	-0.004243424832824016	-1.2351393041186864	0.6830693366950363	-0.8567864458251495	0.29719057418692757	-0.15348193615049138	-0.0001531498629666339	-0.17678127403122967	0.2987146786325778	-0.31882895341575807	-0.5722276434219196	0.0028858754616668896	-0.6358749560190662	0.9190427527573453	-1.1352525157073636	0.6990589402804963	1.778931383398192	-0.26752438644565346	0.037427154260297434	-0.3344114707848037	0.7086296307074653	-0.3605735026228142	-0.17422784287010337
-0.10198365210090135	0.32106638013753686	0.6645485898250333	-0.42380545173245954	-0.9004410627036494	0.1498053106732775	0.5441263966088096	-0.35720970048435285	-0.29245693977760173	0.2880550486054937	0.05974505098380749	0.0022147832303643033	-0.9064259051110181	-0.5982017853589171	-0.07413548242529074	-0.06484067789735393	0.3714104859832882	0.49038658888440895	0.4500679302109513	-0.49829318875949824	-1.4855435469146545	0.5690682243268862	-1.372599973316328	-0.844192926867177	0.3627264841882406	-0.2926299710150083	-0.47108696260607097	-0.06773470502168641	-1.2539055125032	0.6670562104179781	-0.866176253013626	0.28427473865517827	-0.15703973153202483	0.024881047017252873	-0.14067982739462098	0.2964346679149836	-0.3415603830752646	-0.6104637902946592	-0.010437108212507425	-0.6854006262751569	0.9161467417109904	-1.1317464936779742	0.7244793941218125	1.7296242252288354	-0.24378853500851147	0.08149043798510643	-0.3492386126173118	0.7142402616821799	-0.3815663339380514	-0.17306345902976122
-0.08577570582605391	0.3071226263601251	0.684759219914012	-0.4431182432029866	-0.896236957830397	0.15425612292916963	0.5690936279265546	-0.4146417247728653	-0.346683645279993	0.18703908399151908	0.10724766737586262	-0.004503233269202271	-0.929644665691798	-0.6325507110049456	-0.043559036820627874	-0.024097491817595646	0.3199787714359347	0.4779723178570352	0.479924215537533	-0.4747307383079362	-1.4064801690935178	0.555223289132188	-1.411065903310242	-0.8038481661631846	0.297876681930339	-0.29767561067247317	-0.4507841048856044	-0.1179196932095125	-1.3091597471188172	0.6233111252680938	-0.8487323325815976	0.23926753512871013	-0.20660904933027746	-0.0029818388467344414	-0.18383586183945338	0.2902896722936209	-0.3499936386421191	-0.660066740751684	-0.07917137432673409	-0.7447030498146627	0.9145426466535105	-1.0819705958248607	0.7375661083660223	1.7629446805690745	-0.23255587324209434	0.12081531422991025	-0.326942273345081	0.7361055768486793	-0.41701953379773593	-0.2300492681288467
-0.0786519932335389	0.3374538607509966	0.7641971391510033	-0.47480591277898887	-0.8938747064597738	0.18445004219017688	0.6103258249230807	-0.45938675917858507	-0.4211630049766429	0.12260402006924875	0.1368726581663137	0.043923654244269604	-0.9927982548782441	-0.641791037799343	-0.006005677344743036	0.004760323121603763	0.2645080593260638	0.48106239966562353	0.43262026906669987	-0.46922046918812094	-1.3160730743415512	0.5391495639429904	-1.4495537842936583	-0.7479707646539863	0.2159975206464182	-0.29138998200653266	-0.44673753024169216	-0.16007886639965294	-1.3545673398239748	0.6492541725390102	-0.8533736357102739	0.2599300865391392	-0.2527349062051635	-0.0038923379458088493	-0.17231341343938714	0.2683675425864402	-0.33219515292564494	-0.7480535987859199	-0.08325043548560199	-0.7726891330538566	0.9152159101278382	-1.1017002339109876	0.7687377148820188	1.7190783191629755	-0.19404940422233405	0.15065261519802325	-0.3240590497075562	0.7494993341649103	-0.413372967192078	-0.21198979323310735
-0.10584777520535268	0.2824173713939046	0.8451511871753677	-0.44297607138314704	-0.8930441673032028	0.27047750974685375	0.5885012832517932	-0.4657119747728359	-0.447262463145342	0.05682675800906163	0.17914392268497759	0.07408239587912013	-0.9998456303979992	-0.6251912755473988	0.023012803243339982	0.027351190284627198	0.23877991722713854	0.45796535840621305	0.3959202250891342	-0.4350520150914541	-1.227367633376596	0.5505753842681529	-1.506402229827451	-0.7101853079436611	0.14161603578338325	-0.27462202522543566	-0.4325481953754675	-0.19874069458173754	-1.4124977725947896	0.677114831686173	-0.8485663673971787	0.30660159068660775	-0.29982206767387576	0.02548395413509701	-0.15321576133924641	0.2706344523551428	-0.3338570229256636	-0.7832977185309101	-0.14653445369136983	-0.7742815707618683	0.9460476278429019	-1.1096044728166243	0.7765742949002241	1.6828116738753764	-0.2060181426603994	0.22936830638374558	-0.2951930122419214	0.7630026790765487	-0.3984256196665691	-0.20225044194074554
-0.09823922109081865	0.262364955740641	0.8779392400573733	-0.46186836719191415	-0.9215152696008214	0.2698271060287336	0.6078309164967214	-0.4887485064171665	-0.5012611126687497	-0.02269887359289227	0.25268958312690487	0.10966778083369962	-1.0269815007911725	-0.619310961378811	0.03860910742639314	0.0784607744198385	0.15641048974148136	0.4342990125509362	0.3767822903583943	-0.39827599434845273	-1.1440096971857527	0.5289062666911992	-1.5721400691789928	-0.6496394793427831	0.10640120670535205	-0.23781090205974262	-0.39460733723368147	-0.2039168934877939	-1.4478386523776692	0.6304419142805173	-0.7791558404761961	0.3128800506536519	-0.31022219039461496	0.03133812220687259	-0.14028072933416544	0.2409650809771914	-0.322437238711348	-0.7918839612239797	-0.15442171035865443	-0.7373444590232975	0.9635948628009434	-1.104238550903357	0.747221683263189	1.6929742942585757	-0.16812406567806212	0.2959281096128275	-0.29199796992432137	0.7581394883158048	-0.38306961352012364	-0.19985700361566192
-0.0982807359550639	0.2353675865485066	0.9355915768702848	-0.43796285439556015	-0.857454996084017	0.31890581393753104	0.6327209301668041	-0.5212581069627706	-0.6069734951772526	-0.08040743291596353	0.30776136765639595	0.14606729450457293	-1.0071218832879723	-0.6678330341266007	0.049954303291465406	0.10287063372782179	0.10676546791263375	0.39410542651015235	0.34830209974434223	-0.37606987228082367	-1.033146375477697	0.5180391961123358	-1.610744290406771	-0.6599789178176735	0.055124155236270275	-0.22594129666349386	-0.37858533430867336	-0.18906222428679037	-1.4075812262921232	0.626168547551617	-0.7426853684532073	0.3231337208952284	-0.3132874931492263	0.03600600662431965	-0.1353280120511941	0.2639948558081863	-0.35032276022418146	-0.7851756389035133	-0.18512324993891724	-0.6845985045700236	0.9676277599175078	-1.0596309060657123	0.753079073525868	1.651079359211374	-0.20779649202240594	0.3557072824864663	-0.31538904872146045	0.7491424482969797	-0.34747375837384054	-0.19512544874366486
-0.08539792013161754	0.22316281114274217	0.9330617938926473	-0.42433757870675104	-0.8038774907874451	0.36324488206823996	0.6680247188014857	-0.5239988860714	-0.6935281932023337	-0.1950261894430332	0.3349686891179057	0.13581496211993083	-1.0092150270404139	-0.6863110744268998	0.03683692912631952	0.11892791451731952	0.04191868586355801	0.2998740287151926	0.3257933396518815	-0.3884303335777691	-1.0087432357106498	0.46675317807003436	-1.691844113449611	-0.6217457857475592	-0.028124717802838473	-0.20824262497501955	-0.36756391005421485	-0.20712658583901514	-1.3719537240036788	0.6349707115081173	-0.6739516902427602	0.334780827025171	-0.3382091499560566	0.09512907643855087	-0.15138172677416406	0.2576029384929578	-0.34426946561354266	-0.7982180809076519	-0.19748661144710788	-0.6743578662812694	1.0063970583735544	-1.0475244579574432	0.7576354676889137	1.6241923635542388	-0.24671697517413232	0.3247455980847241	-0.3188862473958446	0.7740223871955016	-0.35256318130680236	-0.1319144397043203
-0.07025078415536104	0.18996703557530442	0.928043567407942	-0.4025402811021806	-0.7958883274639568	0.4181221317529026	0.6956801936800833	-0.5440522033067252	-0.7736305784293007	-0.30195948579169984	0.345676709398229	0.1274875703489582	-1.0139388824368352	-0.6673336808117952	-0.03139937986549277	0.10907728421762808	-0.061132714473017956	0.25178165156059956	0.2769113705843103	-0.4238629341279756	-0.9230954779560758	0.43710002630853884	-1.758737861631115	-0.6031692551779773	-0.05963707582590266	-0.1651294556607689	-0.36230027680048726	-0.16470971354301728	-1.3430020569233974	0.6531636594497268	-0.6345475500371665	0.26564259918436584	-0.3710613133249065	0.13070139304452613	-0.15818322645987895	0.2602101164444296	-0.3528560718608581	-0.8353713779513766	-0.25451012238882764	-0.6484861443527312	1.012363346484195	-0.9744336981893568	0.7322040416404711	1.587318740939807	-0.27215286402182814	0.32083721914235036	-0.31358108659204786	0.8202765791439424	-0.3230481212385227	-0.0765858656980343
-0.05816192130663622	0.11948686800131703	0.9518572509228267	-0.40344201479990555	-0.7914581325981407	0.3981483250425539	0.6975449699809191	-0.5858922564137508	-0.8657732602606897	-0.45297449482522756	0.35894068713678057	0.12200544984319554	-0.9832285033254445	-0.6947303982094416	-0.09362577711566437	0.15123870784434865	-0.13453387455546184	0.18860071150450747	0.29993389164530815	-0.38881793142624893	-0.8949486036102202	0.4280200681313605	-1.7959970170538742	-0.5015752408824797	-0.08800902078402972	-0.1363596154806273	-0.3694875307328543	-0.1373425409989338	-1.3070189737404452	0.6431284759819247	-0.6291887246469513	0.23507432545856424	-0.35125870723566704	0.15027852410703713	-0.17402224094755034	0.26568969972084583	-0.32248162513589695	-0.8688606163651924	-0.28154011587849054	-0.5877817728566599	1.0199298987342416	-0.9744535825394319	0.6827850641387778	1.4603253846781143	-0.3181514856860931	0.33291032723701386	-0.3340583529151368	0.8013609882901276	-0.30823312343490045	-0.049734783120020984
-0.04015818100347454	0.04216030699803227	0.95682339560142	-0.37347365261745635	-0.7382102688428375	0.3432806760983076	0.6996320547142704	-0.6406158179821044	-0.9189200466378666	-0.5630248622235966	0.3762934814285206	0.17636748996597335	-0.9294795891060345	-0.7517543515978329	-0.19674349112855297	0.13198643607114877	-0.1987515048989793	0.09238907719624309	0.31958169696811944	-0.4115490719612211	-0.8712669342497025	0.4163266224824242	-1.8474970661489034	-0.46969893917243083	-0.07348041591165053	-0.14384833290840188	-0.33564480520711404	-0.10554593527780584	-1.2671166909320972	0.6180821877321516	-0.5924537829549884	0.2298928569231383	-0.3270439791630299	0.16191264571858488	-0.14645194251472066	0.2935756398174443	-0.30801340076507955	-0.8734286969514408	-0.2993123611470443	-0.5248425602775029	1.0236004073027591	-0.9644002313315785	0.6942542587405856	1.303709534941685	-0.3211031225197976	0.3320357339422847	-0.31059279583942784	0.7487221661574515	-0.2792509199787806	-0.0025017946234444227
-0.009039139058263737	0.033902224650391326	0.925429008881609	-0.3333242592515981	-0.6992234774395657	0.31582246420260873	0.687720668276613	-0.674096282692519	-0.9535733071110579	-0.6865777200268102	0.40962224634957645	0.22132208583154314	-0.9234987836512178	-0.7852125071152953	-0.27999542371142916	0.11291229245641958	-0.2641230272215474	-0.005215032961716803	0.32586337468809123	-0.44643544235689736	-0.8701539294763435	0.38110480818665293	-1.829518448815867	-0.4530691006692945	-0.05222146870065862	-0.10843629197558713	-0.297296748010762	-0.032296728482352	-1.290270854405039	0.5676981597221797	-0.554382013378228	0.2037300279489988	-0.2983024935545256	0.1459320095777219	-0.12584311293726458	0.3414968610535203	-0.2632490683654073	-0.8556195357605481	-0.3458818744427107	-0.47488037875968236	1.0064674005501097	-0.9370186422751638	0.6577587826786181	1.166363665390095	-0.3228845338419912	0.3131496243947812	-0.27297634879430005	0.7361721520746197	-0.28923051204900235	0.008323473399493804
0.004866810358113854	-0.012709797645476917	0.8905729452801333	-0.25900699105185215	-0.6783199179210617	0.28433468064495426	0.6783194531918313	-0.6919320593329191	-1.002991508934297	-0.7690365991799935	0.4272998455499608	0.2992532635881196	-0.9012083673128408	-0.8091058806992468	-0.33164425976841916	0.07619978822198721	-0.32732743737591335	-0.07387007334295215	0.3291860618034358	-0.4973188115906467	-0.8380034526090914	0.3608328249212288	-1.8338605816186184	-0.44451402412334573	-0.024164967857378074	-0.10540640646947204	-0.2781274395086258	0.03489372528997405	-1.2809563383101559	0.5454895449706788	-0.5509467861443123	0.17613434136792544	-0.23946850406386183	0.16603433633795514	-0.10776944299877751	0.32980894307834546	-0.27198346151223834	-0.8289937657502835	-0.3420165859819848	-0.4051616292660352	1.0095668577988757	-0.9126340358862006	0.6571489654814945	1.0563172760875978	-0.319095404503775	0.2901389535212738	-0.27641292363250675	0.6835474574994235	-0.2603388758658971	0.0657937459262143
0.0028796628489984365	-0.08178373244900836	0.8666166405917848	-0.17287165817852412	-0.6693285340135826	0.24339692198854404	0.6549521043398503	-0.7023063686740366	-1.057459578301907	-0.8720873355178329	0.4362227757953189	0.33365337276451024	-0.863612117915622	-0.830595605327215	-0.4041711056972508	0.016335214550359488	-0.3690523767881785	-0.165039402730073	0.34743986511822356	-0.5208350070237454	-0.8188090288853387	0.3338318851260843	-1.7940532947799812	-0.39323537394835517	-0.007279720059381786	-0.10840846043362817	-0.24706920756244272	0.06826903725707198	-1.292610423861469	0.4564576753690425	-0.5173184908013606	0.08780477755871999	-0.21904682367533032	0.11648549461647777	-0.13075539377044954	0.372923631147034	-0.28250784020846326	-0.8050182308853163	-0.345263150210688	-0.300934262596739	0.9773101200690814	-0.913071659388289	0.6114942413166055	0.9632642520111252	-0.31337510615421243	0.2923432203736297	-0.27539116276632797	0.5887470068955426	-0.27372886615532577	0.08053565900853629
0.05097105924858012	-0.09304658771009969	0.8444602105192685	-0.12211803313076242	-0.6905497811764447	0.19933453009854166	0.6951941630449887	-0.7073074233700655	-1.1589844918222036	-0.9628183945805195	0.4182621185177882	0.35159001953821145	-0.7974612181645594	-0.8688777223138814	-0.44226706611430755	-0.046634849415047364	-0.4315074317674701	-0.21861920533755824	0.3887015613481048	-0.5876290942811989	-0.7857782734244216	0.3046857836082298	-1.7915198478191496	-0.3362381324322034	0.05258306095429126	-0.12863472083864225	-0.1869540643912283	0.09611089809401521	-1.2936193000716736	0.3677551131400214	-0.526297637303316	-0.0027123627943056784	-0.12172407154271381	0.06092036171054379	-0.12973796519615338	0.38619507061813235	-0.29537503295547973	-0.7841251238256687	-0.3777192335559296	-0.22619109614063934	0.9523251984243	-0.9117145399105875	0.5731092650542379	0.8909400536254501	-0.2808469752197825	0.24114394540089137	-0.28258874156238856	0.5124942517359853	-0.2389955008152651	0.10316588460367075
0.06496523473580935	-0.16472210436481755	0.8046016264685001	-0.0968423654974436	-0.6418608990253997	0.16078332217214142	0.6842058496642782	-0.7180972291343702	-1.2397530634969853	-1.0350993325065825	0.3855764633959574	0.36689713050893824	-0.7702734215590927	-0.9211936058917403	-0.4813008751615532	-0.10552084800150822	-0.42474828641848894	-0.24916614172616827	0.4255479611231216	-0.6649116110087998	-0.8006619692175956	0.2870462341486071	-1.7407099681112985	-0.2941065126712417	0.06824302533825413	-0.18164067428514039	-0.18745748078815866	0.07465112278712842	-1.2806957035401354	0.33376703847060163	-0.5675478141778569	-0.02852420693850418	-0.12518891016156874	0.09961357465096188	-0.1789471122825861	0.4515155105691834	-0.28328924600124006	-0.7716968902874414	-0.4067201070431027	-0.1665538169279152	0.924987033466282	-0.9141976505639283	0.5694429720263712	0.7216695765928072	-0.26059962430248595	0.1942614996822647	-0.2842426944382655	0.4358765678524443	-0.21923222864728817	0.16419628436990646
0.054047581896101815	-0.23375667071845757	0.7234534311026063	-0.07445887704775574	-0.6720521890895987	0.06661978602809723	0.6474444606168878	-0.6925498638343502	-1.2483247680770073	-1.1197048468371493	0.4004202479153941	0.38209618577654214	-0.7832522805759985	-0.9110668362670806	-0.5120156330611388	-0.14810533388159203	-0.4096175213724438	-0.2828732776645514	0.4679194140843327	-0.7523498731879463	-0.8999072689443137	0.23435210465572567	-1.6769960856849337	-0.23281809536810338	0.07762259753662733	-0.1845704913257842	-0.14581232758225599	0.08160919421558618	-1.2335931011795107	0.28311537337779635	-0.5942405843494634	0.010112201206991033	-0.10687700568935962	0.054504304934691286	-0.13904383263114256	0.4343529110331642	-0.22533000260002795	-0.7497414424357914	-0.43175497558290427	-0.1605052095041952	0.8959991284694736	-0.9328130351139752	0.5916861448293166	0.6190700091200582	-0.25691228194382276	0.14277326144516939	-0.2804308823377381	0.3417768786313488	-0.20676227320115306	0.16222356339235605
0.01614595928303464	-0.3370003312842119	0.7426969546525026	-0.0705386498627085	-0.7059469064221201	-0.02072637424050282	0.6456841727036932	-0.6788366102636536	-1.2870095259431904	-1.1679122796529682	0.4330800807599953	0.4166768727635901	-0.7222288404259183	-0.9246995783662163	-0.5549882786337202	-0.17508448954921652	-0.38320250230485753	-0.30857622379188443	0.5085649275448745	-0.7962696694311433	-0.9274798351370546	0.24527292459541963	-1.6334059621174482	-0.19003985397327466	0.09420410937039009	-0.17419933302148863	-0.11177860155481753	0.09948244444621306	-1.2124053374189816	0.2591776631494863	-0.6182840348456833	-0.007767811333947319	-0.06373336581692177	0.014045477124391465	-0.1358125424226213	0.4417655526868085	-0.22299263676203243	-0.7190301310731314	-0.4865097238311932	-0.10513252709503837	0.8498518893468674	-0.9358844456588606	0.5582481560117719	0.4719397050584292	-0.2432847033777216	0.1648905883731015	-0.25508192202994495	0.26596857785201194	-0.19650113735270985	0.11404763428867501
0.004002910918879763	-0.3976671363930949	0.6965943621380916	-0.03266900663307341	-0.6880438556988344	-0.10889456130220268	0.6586827790462022	-0.6605633770287496	-1.3333558240272811	-1.1228345739710084	0.500740746924116	0.4297037893708196	-0.7111160645524223	-0.9099854344288453	-0.5849496090799216	-0.19423714206726722	-0.34865535055472685	-0.37055705995749766	0.569234208675573	-0.8130380739355978	-0.97672500275196	0.17659487746773628	-1.5322457353130177	-0.1402780619381929	0.10706463241133313	-0.14249145924154608	-0.0474285700618932	0.0718650826967534	-1.1768012139936657	0.172715849277505	-0.6290940493901227	0.024585349368867554	-0.03490496974484314	0.0049310101538555026	-0.08872896029760884	0.47024341504362094	-0.2096869784531196	-0.6950993790795053	-0.48364473517872747	-0.026840573202119918	0.8527642021722617	-0.962485594949855	0.5702589381700486	0.3703719990412965	-0.2629322812450325	0.1972262004909362	-0.268115322559826	0.14251190543850517	-0.19081192475842643	0.11350159024651632
-0.0040588983487598405	-0.4190922457883923	0.6540054468178759	0.019403672841674425	-0.7036544716764033	-0.14531322562469073	0.7048034354858578	-0.5995371215191144	-1.4137295950771034	-1.0852517196748281	0.5132543456659284	0.4389653795312622	-0.6367474842253108	-0.8636681240101785	-0.6441870371677744	-0.2645636460133643	-0.3364395196444383	-0.3489963906112253	0.5804479916935017	-0.9008861411736447	-0.9652300811774992	0.09673876805384593	-1.4777762471898008	-0.10566795154685489	0.12215930091329479	-0.07406581522920733	0.006368724559173566	0.04443290257663764	-1.139596084477014	0.1154974861473271	-0.6392142883094684	0.06937832545022168	-0.039327109217066114	0.031685891503840755	-0.09705808941230207	0.5032481721505677	-0.21493443286208036	-0.6542640798960655	-0.5303884819133264	0.003505659741182812	0.8389853679658692	-0.9282058983215948	0.580338735853883	0.2951860875526942	-0.2850414895294384	0.21105860806979027	-0.24678800184232785	0.07123871311273808	-0.17391292348904858	0.1298973710298163
-0.017393512286386588	-0.4417086538489582	0.6471637644386973	0.0038242133397621337	-0.7727015736353853	-0.19316376141359387	0.7302864106570224	-0.5271878398354166	-1.448383172404729	-1.022906216073001	0.5583276940536918	0.4225568153927294	-0.6077407850045659	-0.8159528733410791	-0.6166439044680433	-0.23419501405675752	-0.29817119658451025	-0.3562654775414956	0.560921275370671	-0.9467515131224762	-0.9441210178259402	-0.020616429252290746	-1.3805024052302133	-0.042234089283477286	0.13846958922386698	-0.00943323512918418	0.010751969130278573	0.03287438345613518	-1.0645363845266151	0.058503457629049405	-0.649003748245078	0.07508457868866637	-0.028378172959440912	0.06847818600025682	-0.12135904513353835	0.5344008115726889	-0.17470034718603372	-0.676402530294838	-0.5967469164961627	0.009026615548754943	0.8966986378080559	-0.9688724146341009	0.5870514232019295	0.28141334202291846	-0.31319380099646604	0.1950368817098847	-0.26839377469844444	0.07068063904486135	-0.21219244620257674	0.17201355422374423
-0.041715832979481504	-0.47906142639889415	0.6443588517265572	-0.03289390959229686	-0.7940639207838756	-0.23814783540435122	0.7656460363814237	-0.4590901596147523	-1.5238864155199128	-0.935740090134872	0.5710956488760262	0.3734457402298112	-0.5455194084493594	-0.8150154098959961	-0.6140479299307977	-0.23904794635633902	-0.2561053484803205	-0.3120474961515064	0.5562198669191969	-1.02062586725962	-0.9606438066051313	-0.1420408178400573	-1.330598798616538	0.03748474717216317	0.16304746750256888	0.05880008980107602	0.028108306897492396	-0.020768507116599482	-0.9905517083257287	0.05106999554705418	-0.6702571832954447	0.07957000813428304	-0.00925811510356382	0.055848742691757325	-0.15738337154714946	0.5594335788938036	-0.1673973481282321	-0.6697957664181919	-0.5968425059140315	0.09173596683340861	0.8801033859914694	-0.9871354770268768	0.6260390552000342	0.29883589121710863	-0.3677589521842237	0.1880084198718145	-0.2568676625198983	0.0013835477084764626	-0.21291702302049026	0.20478080965650056
-0.06769702472436487	-0.46506311114261323	0.6811743914159918	-0.06587705736385338	-0.8203011917653587	-0.31707755649633956	0.8267765295260178	-0.4052097563285873	-1.554528615711115	-0.8911898573797246	0.5518725069356992	0.3068389877119919	-0.5245622046921563	-0.8137253677158942	-0.6056331666176488	-0.25391791614262027	-0.19591645087497928	-0.3072910381949213	0.5732296905586846	-1.061901140857303	-0.9497293530165001	-0.21864839966219413	-1.2615160826232532	0.11794438146046929	0.16164001928475374	0.1581319575528927	0.01735610965949469	-0.06860039315392703	-0.9012532035177075	-0.027083045657994555	-0.640958968198946	0.1071898738852346	-0.023249885970675142	0.1009824151524493	-0.13292619026839586	0.6067258654609954	-0.14439647958137888	-0.6610722907905738	-0.6213438117031849	0.07281920223295338	0.861086170712106	-1.0658954747520861	0.6381820062880392	0.3085322690164383	-0.41302279619025384	0.1998961522137907	-0.24911931425504014	-0.09491510446733921	-0.20676246637012835	0.2060309679669797
-0.07824575444858554	-0.4436638926383075	0.650889910212901	-0.0704315566175125	-0.8788922274296624	-0.3792485695993183	0.8399988785571348	-0.3329758279311466	-1.5614415873283276	-0.7971592346990045	0.5351706244248053	0.22712247461985374	-0.4758204362730739	-0.854879842322658	-0.5686738554348029	-0.21567712146097345	-0.14865379588401	-0.28189679086042363	0.6211477548431948	-1.0812920768670067	-0.9900356408907488	-0.287846858246747	-1.2047198653058628	0.16367334536149336	0.15066238884139138	0.26288482333972774	-8.398258111359524e-05	-0.032902613172039866	-0.7828751968810487	-0.10127126472519885	-0.6237816980894948	0.13164948344653765	0.015166817480738625	0.12420787390749014	-0.17987834713327147	0.6507625593662956	-0.1836242720992079	-0.6473649370017862	-0.6644077134477238	0.08762511807140601	0.8487174403926249	-1.0969251288956043	0.6455202203715131	0.290480443328383	-0.4813360558314791	0.17574911650300962	-0.25306186593986874	-0.1374509659439142	-0.22928809348652157	0.2432387576168576
-0.09655884259719547	-0.44721261252231975	0.6151246005141242	-0.10772836886650634	-0.9244331278327333	-0.4312194966222992	0.885512731418074	-0.2831527534560926	-1.5694833528672227	-0.6762557443967646	0.5096367671226915	0.1318182761344842	-0.46553245616223116	-0.9108144617736122	-0.5578224967447533	-0.23851924232101512	-0.10772865417420414	-0.27005427502712265	0.6197041856394768	-1.103424863123357	-1.0200802249491887	-0.4143815432567295	-1.1390054151121014	0.19789724169232023	0.10514973642273791	0.3789632347845998	-0.020086751118700327	0.018630605545140556	-0.7387289519101709	-0.21409805456067366	-0.6297125525328552	0.15489770692531551	-0.01776675527739955	0.20811926827670435	-0.18636332577210746	0.671008017157273	-0.19735186972453717	-0.6556087804870308	-0.6846066264380795	0.055276078545578124	0.8329579400329419	-1.1032196919075148	0.6428625596369865	0.25327213321594255	-0.5696317604404787	0.19541181277466876	-0.28505429551255224	-0.15142963054647096	-0.26913515344100836	0.283065019597842
-0.1143239723606074	-0.40653071614233527	0.6011889760832083	-0.08822425270576315	-0.9955731151294834	-0.4735931154392604	0.9270446426689242	-0.21109219811571492	-1.5192833127277023	-0.5852661746086466	0.46194097083778135	0.05047388053887961	-0.4547811674098378	-0.9000862976045058	-0.5276434657886985	-0.23882878579546857	-0.06298620904313863	-0.23986566204503101	0.6309001439601377	-1.1211215850415968	-1.0305981393069092	-0.48216686229656397	-1.113388686056013	0.2622723614733672	0.08434144035169108	0.4960731253908698	-0.05742842937658101	0.12481718696448371	-0.744886143282143	-0.28744427040740117	-0.5928006115492419	0.1320812750622079	-0.009470801608806511	0.24401742106004867	-0.20765635712110636	0.6781095335552743	-0.240470429116541	-0.6708562855340727	-0.7207481163395124	-0.0003885568821549834	0.8319701337320475	-1.0852779757140003	0.6339184000725093	0.29842694649292145	-0.6555061968348509	0.2057060676032715	-0.27773782924127277	-0.17064532383103861	-0.2747885428492403	0.2990179690160411
-0.06789725367826563	-0.3434598703269405	0.6222783292195343	-0.08263168483789805	-1.0407359643756344	-0.4636503348702701	0.9989464889769719	-0.2033736595609695	-1.4708909271350457	-0.5108998406220897	0.4091622871239295	-0.03604514583969808	-0.4332422961283594	-0.9126908490308784	-0.5136283819733277	-0.2020475311316506	-0.07600490407092628	-0.2831784537224644	0.6349816857613731	-1.1030065032868197	-0.9489649562757508	-0.5143914497292055	-1.1298148385797677	0.3028348011155685	0.0632731115129556	0.5886245806399288	-0.06741272145144336	0.19163331913474466	-0.7609555097565069	-0.3564315189225642	-0.5558030755504026	0.10581582969110874	-0.029838366399700344	0.3633744306381713	-0.23386644626115488	0.6894494297248667	-0.28477290165876673	-0.6926713125179604	-0.7016797654641309	-0.05003103532062318	0.8341249843943743	-1.0688429059547484	0.5937211009988506	0.27778421758604577	-0.681124597067034	0.2619718372745427	-0.2896394172580226	-0.16428092520287976	-0.28226179646947835	0.30887659641313064
-0.047974159007487936	-0.20553750561522216	0.629457839530245	-0.04940813094887395	-1.0466090679354418	-0.5298295547602436	1.036154338144282	-0.18126694153393452	-1.420888128880788	-0.3788246207038379	0.3386269414226767	-0.0941150116788679	-0.45180277741133407	-0.9142844938451209	-0.48162231706796244	-0.20185207357988882	-0.03312209400609785	-0.27621109669638005	0.6079196158374686	-1.1220666118807379	-0.9486434900060319	-0.5964807682159009	-1.054065909846911	0.326763761660572	0.04865044087172562	0.6519583815080109	-0.12282848254213574	0.23978805266459607	-0.7595752479343876	-0.4077879597354106	-0.5344260410538155	0.11105873449897607	-0.02946435844971106	0.43601984940368865	-0.2181546058130516	0.7157580957848423	-0.3126175615756325	-0.698058745072445	-0.714958004600796	-0.11937713091240029	0.8271123665960879	-1.072355128209752	0.6106511872307139	0.24160693896022378	-0.7245469039871958	0.3070792814779387	-0.34346337722917303	-0.21026689668727228	-0.26692282782645627	0.36202844579308124
-0.04063674307455091	-0.16434986324187603	0.694964053436666	-0.06635158260374122	-1.0696924828920027	-0.5594008743496606	1.0556623819320972	-0.15607051474438316	-1.3601344596755955	-0.2882489456937406	0.2769543976497863	-0.09571695651045438	-0.4597886516941892	-0.9377375513758578	-0.41674132256579516	-0.20360760863741617	-0.030760264482940752	-0.2557103110744536	0.5715695322855618	-1.1277428548903299	-0.9178952413074993	-0.568116227115189	-1.0291887777509139	0.38129170509396887	0.02930228386878812	0.6758365076569905	-0.17933525752414753	0.29036277339609884	-0.7053437754627996	-0.4511278326461487	-0.569510053516002	0.15904397999089467	-0.044096565036233715	0.44727578717746325	-0.23607771546663248	0.7059499768191577	-0.3299785888240907	-0.6894317423761387	-0.7524829340772006	-0.1990485536391176	0.7934123508590372	-1.034955518324459	0.5804690695571753	0.22349964534412997	-0.76188611666896	0.2942381178774463	-0.3771734679592656	-0.26404546028138537	-0.2869061677469805	0.4031167023185751
-0.030340936396336483	-0.10454062639017314	0.7468865025564734	-0.0806844310079737	-1.0906739920855195	-0.609963768874741	1.050150835300664	-0.12790335091589153	-1.2685516461630475	-0.20197527781908864	0.24828380214561596	-0.138524626466572	-0.5135732587084538	-1.0005963630852848	-0.33836490555429394	-0.11064401080904954	0.015106711703179485	-0.2348219710042761	0.5193627450684033	-1.1202828327085423	-0.8998335530712656	-0.5133505525452449	-0.9998990501758641	0.39544705787800954	0.018906647817316446	0.6676586312160702	-0.17447328628924674	0.37565086696715294	-0.7202445606565464	-0.3955556200947334	-0.5522715506533777	0.12667155332552132	-0.07145912011545844	0.4825047907127197	-0.2174273660985384	0.6745237503704619	-0.34515920829227376	-0.7023037817596677	-0.7715869137356065	-0.2738229410990598	0.753510160268646	-1.047369225786514	0.5663479807470028	0.21336104406371587	-0.8066770270060898	0.31968029251181995	-0.41204636050567656	-0.273749883658177	-0.3072094148037733	0.4331752358002673
-0.006571130021361791	-0.059434326187292864	0.7694771156060815	-0.04475554028383893	-1.0574582194291675	-0.6318147187117591	1.0814080437959714	-0.12646592045221378	-1.1937993480568152	-0.13644534013898085	0.17020959745856773	-0.1353182503245135	-0.48282447202218587	-1.066275435740019	-0.28558609335057306	-0.09360328469969972	0.03878665414268793	-0.20423697376227085	0.5153299940395333	-1.1115680031054889	-0.9505194381846092	-0.46362440972845675	-1.0156196600504823	0.3887592949954308	0.016541172456483667	0.6752079369725478	-0.19388277506297985	0.43617675343198076	-0.6652203275993613	-0.3571815575064012	-0.5898682168683406	0.11770980417833136	-0.09301763493857404	0.5001582056332947	-0.1747892372791372	0.6378811092982823	-0.38073829142654336	-0.6909242795747463	-0.7974534102108655	-0.3270025511329123	0.6895447506203624	-1.015551757049003	0.5035460426713219	0.1822117676207738	-0.8448095657363328	0.36504032961748567	-0.42605993301285644	-0.32107457070795453	-0.32537995083825627	0.4196101962027602
0.014343481787083622	-0.007860068431115478	0.799807307299031	-0.06190746297905364	-1.072308142209788	-0.7036237857016292	1.0660328121728129	-0.08154982130289354	-1.1193013256339936	-0.0656290622541847	0.10858850224562136	-0.13756079330833712	-0.49465131102788806	-1.0725572125107936	-0.2582221294620164	-0.09159253494097377	0.056462467010449956	-0.19925843034321467	0.5464337686400562	-1.1347888226334932	-0.9482691742965829	-0.3603991967352511	-1.0194295797587913	0.3831146085544961	-0.0451009061363234	0.7133068162032823	-0.2444967279890721	0.5031212579635768	-0.6350317688597646	-0.3131473675232622	-0.5670991141698846	0.13865080290906856	-0.11248028928475837	0.5485759340288111	-0.1452483304213394	0.6079488188092818	-0.3844518262875039	-0.6927067213475876	-0.8407215257117603	-0.4182964296342314	0.650651925433644	-1.0041934303447655	0.47934468896944676	0.13752583682905342	-0.8863445917411656	0.4434188778726237	-0.4563308501317219	-0.31891440521518555	-0.26650252208228864	0.444115806200606
0.041047648510193116	-0.004100885782905603	0.8232554550651929	-0.06533866196972807	-1.0803105794924233	-0.7289166513587024	1.0418676554117876	-0.05885779670863071	-1.0344469160307626	0.0622758146299349	0.03439755786532339	-0.10500198336547224	-0.5164058173556564	-1.0610994796826352	-0.23678709616960916	-0.05032661333900845	0.054961962807504226	-0.16830951926753196	0.5147198830658216	-1.0888978423699425	-0.9557947574191147	-0.29388397278945216	-1.0295276404743758	0.3736396472162896	-0.07989233911353953	0.713180948836556	-0.2906420207599426	0.5811951220944775	-0.6551324575633652	-0.2426635183991984	-0.5779063462003263	0.11280356046016907	-0.11002262738362208	0.5963300922641659	-0.09863833789328806	0.5810205759010586	-0.36482122217601615	-0.6895776130916332	-0.8786183849231446	-0.4645534689279881	0.6021022605304382	-0.9337717460483441	0.4816428818625734	0.06914475115146176	-0.8963386442185592	0.5111891224831234	-0.5028626308565596	-0.2835760620019495	-0.28735173226606275	0.4558125419217901
0.04932985318199129	0.003546536868918599	0.8543819205280767	-0.07797123542905299	-1.040032180528398	-0.7582895955312015	1.0496391057238923	-0.028720643307317932	-0.9611973000785177	0.1521734501378257	-0.03365628729363676	-0.07557512192990068	-0.5568306879328693	-1.0179002836087239	-0.24711569379685755	-0.03701106762525228	0.07503719944679771	-0.16091782584573897	0.5185321711684661	-1.1105232638909082	-0.9465492335062056	-0.2414373116816552	-1.0556025396665247	0.35369332000962744	-0.07065099486009513	0.7270234431188279	-0.2859543572255515	0.6045661044910999	-0.6944105466070235	-0.17633425357930857	-0.5705961847399819	0.12025519374966483	-0.1669454818208705	0.6466569370840792	0.028785789469821976	0.5073973050499159	-0.30972220794382144	-0.6971292196503935	-0.8674266020801408	-0.5105026274958473	0.5922779933923259	-0.902362443448739	0.4551531826848052	0.04132682026869011	-0.849805200174945	0.618418751394521	-0.5354148020553838	-0.3057842573557449	-0.2587730974284395	0.47104491232233414
0.0570385776481247	0.05372075660769915	0.9002282083249599	-0.08654862563917133	-0.9710125065292011	-0.8010198807525173	1.0180481838649702	0.002118911164473333	-0.8751673605245655	0.2497558599460113	-0.10114343881446722	-0.022101923342086882	-0.5907904307729274	-1.0081338864677174	-0.23869079887131756	0.06183435134324291	0.10930960040946339	-0.1315029892473756	0.5194656137256107	-1.0763834590963344	-0.9405423378896266	-0.1661666681548073	-1.0202698484983252	0.3198954908936989	-0.06710463526164787	0.701214214486009	-0.309445639821344	0.6493573726345824	-0.7040187544101458	-0.14868691994126826	-0.5668056854210615	0.11636104172423067	-0.1753580566367933	0.6601142539793557	0.08642844265353038	0.484957215514391	-0.25027263069697403	-0.6842394948278434	-0.8397751904748614	-0.5330592616083322	0.5286456290898175	-0.9078099163673805	0.49178548507337083	-0.005624125915138509	-0.7625766350844905	0.7086450311495114	-0.5214009398489172	-0.3790626081417417	-0.23222965225708178	0.46067748803348413
0.06858958682702986	0.077194343767881	0.9459921135209957	-0.1182139335168769	-0.909391341339847	-0.7802668207675362	1.0232247079580863	-0.0017576205543851809	-0.8535254105355818	0.3341346915614989	-0.15343774378617944	-0.00031572880468835743	-0.6324977413278332	-1.0400550517283111	-0.2572235987879294	0.10823999094976726	0.105958031770314	-0.14881677190164372	0.5742435102759725	-1.0623266550167647	-0.9422978902128774	-0.10268813084194532	-0.9772041265007434	0.3072778476889936	-0.06590262628243783	0.7044789481720295	-0.3249815636252637	0.6418792803377527	-0.6641613273759095	-0.10268181084737191	-0.620009115020578	0.1418939549647243	-0.16260406817249182	0.6494597809618996	0.16647760252627003	0.4573028948468646	-0.19703632740012658	-0.694085502462674	-0.7943276362465602	-0.5197711028366991	0.4624194887243454	-0.8978635379289219	0.5081390328808381	-0.06452512571398356	-0.713635376893736	0.7810169706712137	-0.5016583594393035	-0.40449831560451077	-0.20300385306749638	0.43152638232420326
0.03560235450053387	0.164919115461006	0.904120193534412	-0.11201124135683449	-0.8660151963295929	-0.7644558277167322	1.0289160689462442	0.051327038455840045	-0.8517713043880905	0.4592606597993833	-0.22219686820422896	0.05853589179567622	-0.7010910727119304	-1.075454888284736	-0.24723297510317077	0.12840915417029902	0.10548948355240555	-0.08765060647733088	0.5998952980814205	-1.0641149956700198	-0.9821828070305909	-0.07562614092298911	-0.9579790661307989	0.3660863057701861	-0.07421766638911206	0.6631644391639957	-0.37574719502219484	0.6407251025076839	-0.6425187782433457	-0.07949345354825149	-0.6697064286988518	0.16965696140134984	-0.15455402717232197	0.6326025999185813	0.2023021578309674	0.4841813185004602	-0.14432742761163092	-0.69060564565	-0.7942754965640861	-0.5147805710704173	0.4201700131209563	-0.9338417104345386	0.5462290189239651	-0.06179212780300044	-0.6588062290658457	0.8298622030508312	-0.4679347210072401	-0.438225995388171	-0.22405775475356338	0.4705553458096382
0.03642856863800771	0.14653101631524085	0.8117664086667583	-0.11415467800951348	-0.8310966167260958	-0.6618741677794403	1.0325613318331508	0.09288310662017073	-0.8152918533836375	0.5126461457307984	-0.24913123930567496	0.10841690550817211	-0.769534959945867	-1.0964940128006408	-0.22092478693377787	0.11950465473061911	0.09190350940850248	-0.05231091264620138	0.6583856958170483	-1.0456170135919949	-0.9362728038403176	-0.06289325378647478	-0.9722165536150424	0.37595963049550446	-0.08285082103700157	0.6254603613009433	-0.34856408023125374	0.688955482639249	-0.6163106350580141	-0.07801910291549433	-0.6887881944390406	0.15647699261786005	-0.13602818299155828	0.6356115505498008	0.2104012315554778	0.4365988503714302	-0.09634774162708279	-0.6780023034945142	-0.7275559946801187	-0.4189855396310542	0.38479547864097524	-0.939357226424536	0.5745813913699009	-0.010763303945129265	-0.649110021806653	0.8843035048919636	-0.44016776344348313	-0.46924812095934704	-0.24512804682699446	0.4554036447370541
0.05186570263894097	0.18327773552419963	0.6963083048553651	-0.098555785977452	-0.785612838349431	-0.6267711654333394	1.0672647928874006	0.12374074080118702	-0.7986395685965355	0.5991154521708749	-0.32667023897322134	0.1436780033064749	-0.7919573850532909	-1.127800747818877	-0.21983611935116204	0.12300825295142288	0.09921581303234596	-0.027139440004920985	0.6870028755896734	-1.0553758621757778	-0.9418590021320645	-0.06003904909295982	-0.9843347109093745	0.3501618596918818	-0.13422181309869738	0.5903725031070132	-0.38807736575205515	0.7260372590515278	-0.627291042425921	-0.06654192012573552	-0.6368447639365804	0.10017579555834029	-0.13321921727838867	0.6597697224485806	0.2326381063858851	0.3995153222641129	-0.0907377334211775	-0.6968101986194717	-0.6450788379589147	-0.31133202162803525	0.3362130797654588	-1.0022906910130023	0.6197325130872904	-0.03402306509479613	-0.6054371908711814	0.9448299993786676	-0.41117985630408205	-0.509250640203763	-0.22149719377284366	0.43393181529976277
0.051709232131347295	0.19045226025785883	0.5643789409146749	-0.07032582079170187	-0.7726387533403284	-0.545330814511283	1.1227957250049019	0.17108718209190252	-0.7741158275288983	0.6906013854144253	-0.38417782932400946	0.17352582634240404	-0.8255928878304728	-1.1824046423367542	-0.21928929212125264	0.09755217540960186	0.08859789099870674	-0.023289144342055108	0.716079235422796	-1.0043123224427783	-0.956190526670935	-0.06865149849355082	-1.0184612330509573	0.36577731770610045	-0.19526375425596115	0.5615642929246422	-0.4531954476418395	0.7468446586910649	-0.5855593341226892	-0.08374769920390315	-0.6181054480382115	0.081960379244531	-0.1056655893822418	0.6747530075233686	0.24722940123373718	0.38362021725280243	-0.08704681689818702	-0.6858308731367224	-0.5545050837452938	-0.1676707787288433	0.3416997695367588	-0.9763518248198689	0.6564927920958767	-0.03576669996266875	-0.527561893498963	0.9686165276022383	-0.39423977567760893	-0.5665474835870065	-0.21402693427168815	0.4134727674594475
0.048662009290178214	0.17065780047558093	0.42826146632042433	-0.0960813533241105	-0.7721647776609538	-0.4697021548212983	1.1778447861927615	0.23812786686219217	-0.7621577411838272	0.7326760064562551	-0.41434453495175116	0.18547477098654835	-0.9064321981507142	-1.2178008664061395	-0.22219783551116695	0.08607866768331392	0.0679315752629748	-0.001298425643005753	0.758096845841706	-0.973962788304673	-0.9172402682200567	-0.022592893589083268	-1.022425210859039	0.39749941965845287	-0.24440166568915256	0.518924642898295	-0.4465715190176847	0.7607761499070869	-0.6388977306564487	-0.1372852557337331	-0.5783653912289932	0.09175008119833061	-0.07169751356399985	0.6946783934219889	0.3086865504496202	0.3803180651553825	-0.06612056174495926	-0.623205162367998	-0.45466975773384977	0.01174309265112281	0.29733535817701984	-0.9866734805134072	0.735439421053907	-0.01982979527338007	-0.47795535486755447	1.0107344231065063	-0.3949038175677889	-0.5812684797324967	-0.17745634848739175	0.4168053903147313
0.03934607203432941	0.12315698995551153	0.2866660155057872	-0.07825972277001285	-0.7732174246223451	-0.34945771454851265	1.203821209814431	0.3188115326549678	-0.7942796515825409	0.7576725728579905	-0.430543341543843	0.22811556413811523	-0.9761327591295574	-1.2700351231491998	-0.22904463852724116	0.07250270394923063	0.039755360717930135	-0.016160537953977518	0.7331100811368985	-0.8761422271146948	-0.8576328182708226	-0.019767060120988205	-1.029591618525607	0.3714373904914499	-0.24131920004191537	0.4145550315163681	-0.41633294990314196	0.7943649198433999	-0.6418882053648154	-0.22975206197364328	-0.5417552090909666	0.04001188036139269	-0.024047505936363817	0.6950776424466986	0.3343676390943549	0.33939786623588	-0.08396241028236506	-0.622323084018616	-0.3568670972436466	0.1634125646640443	0.2437415525441043	-0.9936167263989276	0.7269554734743587	0.004655090112720131	-0.39221740766819047	1.0071387645358931	-0.3799592026742308	-0.5996002805043877	-0.23162663570806385	0.3629615227952984
0.03680322105404781	0.13818442841876227	0.16278940262777386	-0.047479902423281185	-0.819876931096514	-0.23990654368389816	1.287885683438113	0.386215166028282	-0.786811392569469	0.7702857488073593	-0.38884562767138003	0.27048438144462944	-1.036060526496541	-1.356031914344268	-0.20972999672023102	0.044451745561673646	0.055568653022903945	-0.04653279263917423	0.7605205156887267	-0.8729785599090242	-0.8183913152294753	-0.011202366474182159	-1.0414561283515875	0.3719215138310423	-0.2506683627600099	0.31950476505244135	-0.33986448937331076	0.798563188896285	-0.6086217132561977	-0.2850078111056879	-0.5130384870842503	0.025594537723592083	0.01889716756581254	0.6842781282376564	0.29935833917945387	0.31563755754051676	-0.12444183888643938	-0.5887188522995787	-0.24924470965473774	0.3480981233568997	0.19209246299568944	-1.0359910734623479	0.7078871445290758	0.03524259754010857	-0.31488639691589915	0.981718192487022	-0.33550200967004334	-0.6116749748962997	-0.22168229697542405	0.3833493980292358
0.055236676090864044	0.09163427423357662	0.06666542841019393	-0.06117626402200993	-0.8614929931259564	-0.1720143678129169	1.3428471245600424	0.448685115641368	-0.7550950558464757	0.7578149333917212	-0.329376762217083	0.31540679081965994	-1.086295285771421	-1.4601822215252382	-0.15910013394617933	0.010433120270651932	0.046683454803088484	-0.04729454577545112	0.7286351223311033	-0.7850221614971147	-0.7386291813849397	0.011771121905005595	-1.0540032382580204	0.41052366593197753	-0.2950776367283793	0.23585672170821828	-0.32491122511715453	0.7853530627354619	-0.5903250135414305	-0.3482371443534616	-0.5257641447606455	-0.01537551816678546	0.06290084669418058	0.71441702704629	0.23695449118476658	0.28861270627448266	-0.10568826495715847	-0.5536952312685621	-0.12824684242135004	0.4599782159761654	0.09808572738906936	-1.0461737065057775	0.725920854374669	0.06515535017243873	-0.2883360473467661	0.9731291159458471	-0.30279101509717266	-0.5977455688514558	-0.2722088871155331	0.32622186522414387
0.05612216033683204	0.02306004951017021	-0.027417205714089354	-0.03735369669441667	-0.938026534707032	-0.08424914734811681	1.378714946666838	0.5406328645120161	-0.7005411981408173	0.7506987030526344	-0.2956597944619044	0.34554322083726224	-1.1035891391160724	-1.5239402350617028	-0.1201931637886073	-0.0668802799706248	0.04243493676701533	-0.002312689950112079	0.6829043664607608	-0.7105086878453533	-0.6828960737175123	0.04862482383510778	-1.0765017157157102	0.4767502758243783	-0.2887716919004698	0.15301058639347326	-0.2705149321543387	0.7564626320439555	-0.5574398821946434	-0.3390252293171956	-0.5038111560344278	-0.07485289098140088	0.056411938964809616	0.6524469368395958	0.20922215145216763	0.26432925084448067	-0.1289105290603415	-0.517319015716718	-0.06299854857785206	0.6677206108910755	0.024606681002270026	-1.0690403734920393	0.7317725839833591	0.07618963799517724	-0.2765964919893733	0.9621656398986562	-0.3181305753251633	-0.5290380059650579	-0.3239504521454383	0.30711767748596064
0.06551953704269886	0.006145991060688766	-0.14190516549841875	-0.020995650010287092	-0.9888043420091377	-0.012233832900974531	1.3826725186996338	0.605392411532156	-0.6379931822749957	0.7262500226166761	-0.28493553463612953	0.42277941687132586	-1.1077142853538269	-1.522766561081117	-0.043763637988004034	-0.11662617138690201	0.02790416948554843	0.0038817330853782002	0.6288678633312175	-0.6237968855392151	-0.5958802844905154	0.04084323542609484	-1.1175545546838535	0.4783253162065583	-0.3288506859195873	0.07016342694052656	-0.17688638092728337	0.7399431978311652	-0.5301258295766884	-0.33934217559195273	-0.44988001615973916	-0.13267428080945265	0.052744878902151314	0.6030665495270316	0.16259257067753682	0.22029963528383237	-0.13644491206459958	-0.4636801418106792	-0.014504125104722954	0.86316792472459	-0.01941517292362333	-1.130142632068889	0.7192146922761774	0.03425850430014683	-0.25924608944110705	0.9380728565080687	-0.39430822991511405	-0.5505056979285767	-0.34289210133513104	0.3233049914092905
0.07505007163335498	-0.12105397088441458	-0.19175323258250304	-0.04641532840949695	-1.026539861086634	0.0100444034144126	1.4081253197598858	0.6732640142846001	-0.6028807205131025	0.7125149052198043	-0.24989983529251747	0.44970972301936263	-1.0920299028159768	-1.5426582213628266	-0.006354811846660752	-0.15261513519172348	0.059767594793838086	8.100842935951456e-05	0.5662870857841227	-0.5474984323255059	-0.5458013257694524	0.10591122979453631	-1.1387408224262257	0.4124979104851175	-0.3355343625574007	0.040705600424568236	-0.11096787967433161	0.701565056139725	-0.525068277927826	-0.3087114909859663	-0.42446894694984644	-0.19649903935302038	0.03651670975792905	0.5151405095668122	0.11439057309477559	0.1352929252542097	-0.17067685854621	-0.4326196530869554	0.05904098261189108	1.0995125056801296	-0.08960803333364979	-1.147589513206236	0.7475422687738063	0.011438966706271075	-0.25882828961290916	0.9113974905767401	-0.4500250713973877	-0.5173484931816515	-0.3427061761985705	0.2796059294495198
0.0886705488716282	-0.15294884116158716	-0.21497319832473444	-0.04391317582344394	-1.0538777412907359	0.0029686986627152634	1.4227431228383167	0.746225498130571	-0.5912019413517399	0.7467940316380027	-0.24894124712359605	0.46994862451620445	-1.083460316289034	-1.5936782212921796	0.0013647233814442733	-0.12809381862745914	0.05578087194169161	0.02393153205609922	0.499937549399725	-0.45350476968464426	-0.5237318290010483	0.16379103255957994	-1.1664319199902793	0.3840982079467414	-0.35446468128440334	-0.024988096301900055	-0.06827592716905748	0.6353620760524288	-0.4819293101808344	-0.2708975406443104	-0.41108252506389176	-0.20767241751505675	0.036901871217410634	0.48642796374834807	0.11772270787510093	0.11307442891136163	-0.18846502567784365	-0.4179782348664446	0.09107516902644841	1.2323915124601426	-0.14754374095082995	-1.192717507154302	0.7729804647686616	-0.06181349700477383	-0.2448319768109415	0.8470941741070037	-0.4598639408437048	-0.5237135113504348	-0.3567489617155259	0.3238829396054082
0.08326517085164191	-0.1876755149338056	-0.2053004289772292	-0.059347748666745824	-1.0881736255366588	0.07142348925778899	1.404080443124943	0.8169831290565794	-0.5754732872402045	0.7428837098941856	-0.2326658626749348	0.45088646546298705	-1.0576716330317057	-1.6221491539846962	0.0010647716868689954	-0.13263637024034067	0.07972024382592373	0.07272171705001643	0.4324962296580724	-0.3533686166491283	-0.4603518665045493	0.18332618093652214	-1.178015002992227	0.35720155619592425	-0.3287006580281404	-0.05221896947942197	0.026727261258702208	0.5727987496758847	-0.4924186604344145	-0.26950604799563027	-0.4082177480899123	-0.19061547358841366	0.049880419067699425	0.408504323608516	0.09814538394132513	0.08192732397173128	-0.15986512789935656	-0.4099897296510133	0.09562791920059098	1.3286024909267051	-0.2530037804749724	-1.2039257363805418	0.7505605229552821	-0.0685751444286796	-0.263208377267239	0.7840958390135121	-0.43964804292184334	-0.4849624641640319	-0.3522862368818319	0.29998833954564397
0.08322659585354683	-0.21771861388750352	-0.17862444645288794	-0.10731230553625637	-1.0901326272290188	0.07884786242084135	1.3845835194355045	0.8510451015989057	-0.5933755627700543	0.7269585836947405	-0.19024089015858958	0.4681424839491461	-1.0735295404402247	-1.6398288192770618	0.009727881484743387	-0.1315347069502529	0.08165369516817886	0.09483204025778591	0.38336972854108703	-0.30532077607830954	-0.405172951286534	0.19872817651525862	-1.1366052106575497	0.32485155686599615	-0.30334422528662036	-0.09326509955376909	0.09505064236715693	0.49104589481905964	-0.4812058277814445	-0.2906909417310409	-0.42016092619524076	-0.1603900604914742	0.06263094087867901	0.315700351140722	0.08361391437224383	0.07395579762082542	-0.13674051888310054	-0.39165149299166013	0.13893301911625394	1.3722461240587784	-0.33925584130143077	-1.220856740288729	0.7329740047747888	-0.026817234263020094	-0.3149447411754652	0.7907655143594223	-0.42282810229397993	-0.4339534502818158	-0.30642338320877355	0.2925195321501666
0.09454416934481522	-0.23745517655464954	-0.11838997074145914	-0.04441420646291031	-1.1176114827462047	0.08632409658574568	1.3798350008309597	0.8841403898953931	-0.6049579389698245	0.7551575639794749	-0.222151036987056	0.4738489167469675	-1.0629384444326884	-1.6609657115273033	-0.010421531994504582	-0.18243541113089937	0.1266351366873582	0.17084555313887687	0.30332271350861095	-0.23479179614496873	-0.37537488565822263	0.21182810709687733	-1.1401185043739221	0.27502998509933213	-0.3138336934446363	-0.09778640390570742	0.14206888059227857	0.43386016175785924	-0.4500792026784291	-0.2844482975996915	-0.4034060050756233	-0.14685504477750422	0.06745097240300706	0.22026314644757106	0.006571400786241499	0.023147109424684304	-0.1296118626347587	-0.40293745969801675	0.2106073550257081	1.4518730048200124	-0.41064009277988456	-1.2626226765799582	0.6942691281530076	-0.00969453386821034	-0.39664062256782245	0.721024525534623	-0.40594222951652564	-0.4077028031464044	-0.31070442296486545	0.27131955451855216
0.1044291890416432	-0.1908526846481034	-0.05723748466862857	0.008626813135508954	-1.0929934954407474	0.08507806280628823	1.3946495428981123	0.8875386016327838	-0.5678441453881901	0.7834906987562757	-0.22118765395234377	0.4612300001533652	-1.0401184042155631	-1.6489883954569216	0.03877307881898305	-0.18318872210784382	0.17599452962139228	0.26660643053951805	0.2645628019204723	-0.21355514885444	-0.33530922587407097	0.2250482069003036	-1.1407967899495424	0.2950534205926815	-0.31334500541909743	-0.11023570279529607	0.16255509588970066	0.38143428497833665	-0.4076046558256288	-0.21856045917282718	-0.468471126116631	-0.08973726879288386	0.028354891159860156	0.12617362734066703	-0.039596927089065884	-0.0003452091120659716	-0.11521278929210646	-0.3999220543933645	0.2613602957446605	1.5151167678846564	-0.4403769876606666	-1.2989461823552448	0.6887690768690626	-0.022279863752975318	-0.4317439548062871	0.6463139176422598	-0.42635178289146297	-0.38036197779937886	-0.27282011431175046	0.30788473359311513
0.1074105657579304	-0.1438405448405265	-0.0028016253722515315	0.037279242955558865	-1.0268050615897675	0.11370589560909443	1.3450328469319701	0.8959580190188599	-0.5687416355729392	0.7983099118264119	-0.2146638365553264	0.4268262518737651	-1.0007271533198057	-1.636285507521658	0.09062397309474388	-0.2311926449059139	0.15529884529562793	0.3653469290345862	0.23162142492890267	-0.13344061660458406	-0.31332564914727695	0.2586008944716241	-1.1453871203198045	0.26342716799898375	-0.31922864735198625	-0.1134603309166391	0.14142685675969863	0.3339947912411053	-0.4148433367428453	-0.2006825357415413	-0.5287456564832997	-0.035606413364894354	0.007934512800745908	0.02282666298405516	-0.04160438244709421	-0.009703742725524458	-0.08937018248027	-0.4157310152019427	0.32115208491780267	1.6018328979185021	-0.4538358179445142	-1.2690560608814692	0.6824484363021299	-0.007553573842110653	-0.5068490132892193	0.5967815493050906	-0.3743311634940345	-0.35648102276408045	-0.2682111991992512	0.2679694828952532
0.10023481237689884	-0.08598973151660438	0.028491316657505938	0.0765936805131427	-0.9559085869069885	0.18004472898928295	1.2869809585434875	0.9216982095958747	-0.5728735758215588	0.8100072363696516	-0.24028759934096722	0.41074569272113476	-0.9415200806087475	-1.6100097371661117	0.13165492241915416	-0.264548990297895	0.1615908223134684	0.4363847932657513	0.21649099920902842	-0.09896326221161081	-0.35688259624112273	0.26028578876454805	-1.151044041700676	0.24577264099695575	-0.28915106769160803	-0.10538118608903406	0.163295697112663	0.33285708043240253	-0.3767528779562955	-0.0796505843476598	-0.5718268496847706	0.020086571183861868	0.018985275896451496	-0.08781823140268621	-0.015413954069114555	-0.029372990482747635	-0.1288513994417742	-0.4345518897692715	0.3064973581638284	1.7254172869704447	-0.43580173035545966	-1.259107006026271	0.6615194732291652	-0.0015030998528729577	-0.578353577738795	0.5379708868847048	-0.3613545099422186	-0.37482287837558687	-0.23435167234257795	0.30599015554558634
0.12195668392263959	-0.019167645044100772	0.054318906563265434	0.11055274137967896	-0.8830555255123727	0.15934504143790135	1.2211473735792044	0.8916926300619041	-0.6421508669463906	0.7928299090384696	-0.219543063984753	0.42597990665520574	-0.9211094940098251	-1.608469434181767	0.19048809056220944	-0.2741556857560205	0.1812706907297514	0.44122122496318383	0.26087366446953897	-0.07065281414085813	-0.34961264617618715	0.30412920997948234	-1.1639342682809501	0.20367812502719979	-0.34367744389607346	-0.05005849130988468	0.08865382297941006	0.26444783239462505	-0.3615510120543711	-0.007737386712726518	-0.589466505584207	0.1272659643661207	0.053929141385781476	-0.15104854054781267	0.004301073153293583	-0.007563297218568637	-0.13320955693486966	-0.4633141822583376	0.3732172945451502	1.7190382114652478	-0.43881209838177593	-1.2169489990136706	0.6868342930680671	0.04768466277641188	-0.6811361582864065	0.48576951746956654	-0.3373519185521631	-0.4344979452380101	-0.16973925863831738	0.30500986539136743
0.13409511618117284	0.05020247043358946	0.10403969549244399	0.12862042205816276	-0.826425588972648	0.14769513019776492	1.1646051434370208	0.9110659306286486	-0.6750495459904401	0.8337968369339925	-0.19882532387853452	0.42101934503115424	-0.8974284678709132	-1.6584885446170012	0.20997730894814998	-0.2682496484766965	0.21169290096986781	0.5272287980828286	0.2748940030651762	-0.09454570788348429	-0.29343417297885854	0.3234599667010375	-1.1815387120746537	0.17544491450637514	-0.34896805923813473	-0.013770812214947446	0.021642528722015525	0.23164088690606582	-0.3564205382136373	0.03596923417718361	-0.6340068787828338	0.22923668077338916	0.08941465111252006	-0.20418052696099984	0.03099657282152129	0.031564451262929547	-0.1362213454780193	-0.46404991170224247	0.47537735519916013	1.7221411629671888	-0.46311287511472027	-1.1699569940713732	0.7549944398155011	0.14429061413604222	-0.7438648108076948	0.420525775546775	-0.29517439480242114	-0.4392333684408096	-0.16857900658689726	0.28741939501275215
0.1737285133688904	0.1446510826913197	0.11269698074839045	0.13641765333730116	-0.7369457570262075	0.15677083700993485	1.0552955227887257	0.914483482289641	-0.716182558855743	0.8291668839577774	-0.17560319387070084	0.43255479476080855	-0.8652304860167469	-1.682862840145716	0.23775572179679708	-0.2747050590313435	0.20754542130931916	0.607871705403493	0.2953615792658871	-0.11379883914960232	-0.2567606175729815	0.29756416783328	-1.1677275279451576	0.17492346036393797	-0.37746775071769156	0.01957244609766743	0.006436648556618019	0.1961417125006308	-0.36258218991586827	0.09303445489343534	-0.6487087581482763	0.2841786893207578	0.1346849932836994	-0.21118920145009024	0.06179539680983763	0.08042894973139166	-0.15285325326680257	-0.4586783960428759	0.5031055859366182	1.7124526610546353	-0.4640608235658627	-1.1571791596923189	0.7302458811329464	0.18428601013905116	-0.794001068551473	0.36547313528728737	-0.2541752143837108	-0.44551474862551765	-0.18806367114504238	0.28753755990646324
0.19349747996928474	0.22942643714897315	0.1569543659909825	0.13800647700635418	-0.6624155785622872	0.14178955701243195	0.9720121453801465	0.9559825912596217	-0.7544818633027744	0.8363441084572869	-0.13054328510676003	0.4229082208271581	-0.8366830198135997	-1.7145151441368867	0.26005431001210855	-0.3116761718273759	0.2657922816102961	0.6522483630273586	0.27935817289063175	-0.1553144307757319	-0.22060853050522639	0.282270911288938	-1.18982528630483	0.1724928803773769	-0.36635101609574783	0.07012797299592269	-0.03463022026746719	0.14746167707780736	-0.3802015043236829	0.15978203664762222	-0.6396624911284198	0.29743293651411096	0.12580734495283608	-0.22489960247823343	0.08496803598968776	0.10783497622469182	-0.17057141911888066	-0.43341030606594727	0.5777190357471216	1.7169218436847449	-0.48088238482996415	-1.1182534049636597	0.6932558727203606	0.20109388229402542	-0.850726571831248	0.3698493060898163	-0.29451123053067024	-0.43330563423126867	-0.2181801821278125	0.24557664319718478
0.21450985092332045	0.3218650188207429	0.17682874616047756	0.10684641491252142	-0.5925373507524078	0.10058391282277923	0.8803674398168667	0.9998761699320585	-0.7806675058775637	0.8419762292115841	-0.06075316654644698	0.4066210592014742	-0.8121206089096255	-1.7382776227117407	0.333047985050073	-0.3653232022477006	0.27208663509979114	0.6648409993135745	0.24461152740974285	-0.21988607643243935	-0.21848358071395846	0.29850214876837766	-1.1914570774485886	0.22585984593171263	-0.39673529422461257	0.056414918837309466	-0.09342782124585126	0.10634081412298105	-0.34718574421033926	0.2535691143669139	-0.6627610295279923	0.31614424825876986	0.13719652176934777	-0.19324447897762928	0.09880722737459252	0.1661612027877091	-0.21198691672018338	-0.39396418673212424	0.6408313405986087	1.7674191115804283	-0.4109114812924496	-1.0957689202198657	0.6757690195702513	0.22223644253008973	-0.8581040401487445	0.39203309620759347	-0.29905363015181324	-0.41278187842317815	-0.25324454250319534	0.2400560366684147
0.24855135191641864	0.42408552855683607	0.14280804361329427	0.1452465590709105	-0.5311419822084554	0.08680042674144497	0.7904645990818111	1.0678846993436033	-0.7611651154552226	0.8302954147342578	-0.014303166691440194	0.3965919952227118	-0.7244700329454032	-1.7220560186775096	0.36756894289211156	-0.43037868090064285	0.2630388708867018	0.6964805195963487	0.1789489935140443	-0.2680205051174039	-0.23450954048587844	0.2787571268508427	-1.2172662182816247	0.24527278827313714	-0.4139352684603678	0.07400804956610627	-0.13908366728865013	0.09231732662607535	-0.3729633392899469	0.2939928304650914	-0.616750459670207	0.3525205423508132	0.15794261092477058	-0.15197965619230352	0.17886070191895173	0.16143496863359408	-0.2193059549862603	-0.42778569128033483	0.6542337938388207	1.8396486958311329	-0.42575791900813387	-1.0846986984511764	0.6462958213214478	0.20466552887793815	-0.8447872969349713	0.34581494638362076	-0.3381131886355437	-0.45985670778670934	-0.34602630462497896	0.2546040847545248
0.2745946977612965	0.5451929191000593	0.1138296007484019	0.07294917378252111	-0.4652438813788395	0.059855991274042494	0.6684273554812286	1.1621836713520595	-0.7622425789585721	0.793185326420468	0.07529670538982088	0.33300185628775536	-0.6585879171401097	-1.6755238805721535	0.41864783987534804	-0.428652403260361	0.25758402517441753	0.6692899225114717	0.11733600286665243	-0.30578972834161344	-0.24069407990306185	0.26875315054060545	-1.2060675727989294	0.30759008958656775	-0.42331921348191964	0.052695983767931144	-0.2351899966237097	0.07821184040330006	-0.3681880087264125	0.37299745474145496	-0.5975418671164666	0.43081762696448156	0.15241567833437458	-0.12319786863477096	0.2370171001518863	0.19254357282546192	-0.2072089083922429	-0.430244498626445	0.691937127928757	1.8666794246783323	-0.4078903540919675	-1.0554428625747536	0.6272767906365497	0.1775928001587175	-0.8002200024781738	0.35748121944333056	-0.369020251307324	-0.51712501167569	-0.39299234630312824	0.26204561697052636
0.3005324628693268	0.6434088227789149	0.0890399945707823	0.03705071782986992	-0.41725514557020355	0.029145744886223502	0.5775841960728304	1.2320232548207444	-0.7682301772008298	0.7461781802956927	0.13431429347546367	0.2767258073593561	-0.605009971891602	-1.6532190789483032	0.4245141654303479	-0.4393117688879977	0.26380386477847295	0.6445398999206999	0.06166917594338121	-0.33025227104258154	-0.28665161967735203	0.24680540821976155	-1.206893308469551	0.3161131995306217	-0.430591452091475	0.03698046580103981	-0.29750806307964967	0.06597297905897145	-0.39245279443376074	0.4119770179826573	-0.5457995015988193	0.3963679484716054	0.1911936135721255	-0.07795092886517847	0.25077553647488626	0.24559377099143548	-0.21211873870523307	-0.40496570630229767	0.7003648993043532	1.919394632687021	-0.4033540580386655	-1.0132446640049366	0.6151459438864681	0.1851119292874815	-0.8137696402395121	0.3711588685909843	-0.3753220628655333	-0.5363914961192817	-0.4426736773094109	0.22947712412765683
0.32351702411873184	0.6887215353305304	0.011615092703793222	0.03302025390210203	-0.35472489752126035	-0.05312264321046288	0.4743556130515416	1.3387066404879007	-0.7356266480621975	0.6751398248774066	0.16668978727877282	0.19907966852349737	-0.5399552630114265	-1.6293605235904949	0.4046704123643843	-0.43404696417186345	0.29742198476433834	0.6565861983111164	-0.01683804295155942	-0.37126930879411024	-0.2953464160467504	0.2193528311948157	-1.2037161676648318	0.37474610194438346	-0.4129558562091832	0.06248231303396991	-0.3268487246935744	0.03967948759918387	-0.35398727657462054	0.48318813423059837	-0.4663683218472346	0.3798490297614058	0.17762711806329173	-0.0038121208418265273	0.23646047125510425	0.25557999156436007	-0.2093616953846175	-0.3668721738989851	0.708251778827935	1.9543871337942313	-0.4035283240565966	-1.028697572720763	0.6262566070201869	0.16484129648124438	-0.8104757133715562	0.35814962114046467	-0.4287376695375835	-0.5739964947175787	-0.47171218952117516	0.22397295617507035
0.3617747702546035	0.7660449036533922	-0.029418702855284952	-0.012681913510691681	-0.3255272051011819	-0.08643936939169965	0.38845420012449583	1.427516193535957	-0.7366491373212214	0.6426684771898012	0.24458227705205857	0.09173446043230762	-0.5349107458118025	-1.616673699693342	0.3375708817633149	-0.3918339304611232	0.32506865243031785	0.6463855449856276	-0.07817276017403046	-0.4716393377664033	-0.24816931601790224	0.1834311463008555	-1.2040238599831992	0.38342971752499205	-0.4295005495393821	0.06075581147277646	-0.37355298576092766	-0.0012489224216151735	-0.3869844968623798	0.48677024519023976	-0.3613315585843665	0.36487773267004703	0.18599306395072412	0.055975777005989893	0.1699067974762946	0.3304213455974418	-0.18822111909682615	-0.31540125397517627	0.7633476074990742	2.0312374266136963	-0.40343760465624257	-0.9885264871559258	0.6118719390739494	0.0914483380182723	-0.7796863118900447	0.3289091776466319	-0.47992463663261226	-0.5678501439194263	-0.49302307355054104	0.20268040823735478
0.37103139442145927	0.7889266536366684	-0.06081156342259927	-0.029248859893922546	-0.24994520838160753	-0.0996395215387294	0.3442558312416969	1.518192985014344	-0.6605805466818938	0.6596642101263652	0.3044064175621345	-0.04878871259204378	-0.5036688086272447	-1.549887345958115	0.2977952621751918	-0.3826131628421659	0.3167403458456752	0.6763353778049649	-0.2012403957128086	-0.523929331714715	-0.2717261525185927	0.10804063063309337	-1.1994487439194543	0.3617856711649093	-0.40990207344467483	0.034011982461694644	-0.32291969859528524	0.01420217368815927	-0.4069246389238219	0.5180961642938574	-0.29567198264855954	0.3424807610459723	0.19859215160284083	0.13611629913798068	0.1637253505472953	0.31916255054003356	-0.1650262446452421	-0.2627792548612549	0.7496038478973889	2.091444010424495	-0.37423068525803943	-0.9900517896411708	0.5517673515632114	-0.0005355259958442326	-0.7226132297356972	0.33166990120467366	-0.509475242034999	-0.5492921498817989	-0.5553093271644295	0.17889010589251045
0.39542953271526693	0.7817027773703031	-0.11461523997657541	-0.00501849520570381	-0.2016390709420984	-0.09821602048153441	0.30194133320936734	1.6018032179560275	-0.630666272025001	0.640810972296294	0.4053139831387432	-0.1905185890432169	-0.46572398976450213	-1.4847586626052922	0.20648630117103428	-0.36468871869549885	0.31198134636604	0.6881875888174203	-0.3072944865619974	-0.5866790178025006	-0.3181789428430212	0.06949230501077316	-1.179122820004833	0.4079836579276191	-0.3801833156374751	-0.03278890929242778	-0.30355977082997687	-0.003534466759042175	-0.44628995687904915	0.5350669859416531	-0.19765359194872362	0.2916636415063453	0.15632803260148323	0.17232678524678044	0.2083358725791471	0.30225926958217114	-0.17284063276772269	-0.213678631594962	0.6797965471178516	2.1650040257189613	-0.3677111962756959	-0.9941926845693917	0.4845543447886266	-0.09459627242962926	-0.7284931211616782	0.3448146975035333	-0.5102637353308301	-0.5222315295551314	-0.590418850445712	0.20268278677994153
0.4119313796441255	0.8128049170114512	-0.1078827589945631	0.019381046803811728	-0.16516721810803417	-0.14219490576746252	0.2779177408212896	1.6573343773018827	-0.5756715905878228	0.6706149381393447	0.4930358777849767	-0.32641575146566987	-0.4471385228343457	-1.4420145630368855	0.13591891840640707	-0.387719473377372	0.3233871990759399	0.6675818869597745	-0.3899870401895341	-0.6322590971201573	-0.3069548902873825	0.0414182347546186	-1.2060319324911348	0.42522166061142175	-0.38879201919392353	-0.0938415947651365	-0.28557537889904305	0.0013838922305236478	-0.444250912693443	0.5636335796617795	-0.1369336412771009	0.2721493105150544	0.14395248712487124	0.22486663697012532	0.18949565046644556	0.3242785958530313	-0.11997563342776488	-0.18247992319545633	0.6445549307822667	2.202592449225702	-0.35641927997066364	-0.924747388981858	0.45719413653746643	-0.19243781763460915	-0.6988273662821658	0.3531532463365005	-0.5209329681405779	-0.5009727345019289	-0.5915223282042629	0.23702832644241534
0.41975787067826015	0.7812325638451305	-0.12456004971105114	0.03467844884606179	-0.14837320300463724	-0.12828168846109583	0.22198797572861695	1.6803651069691328	-0.48824268325754316	0.6545228496116107	0.5578609233186984	-0.42815942282167174	-0.4200600772918836	-1.3674553669762677	0.11893002697048868	-0.38590308289197545	0.2938905862152458	0.671920288178556	-0.44864359251749547	-0.6808815722680898	-0.3496842061077852	-0.012331868777617185	-1.215183981252239	0.4868717158631978	-0.365244032569864	-0.12208482464573209	-0.2616778049594609	-0.005350454568937369	-0.47421541137114	0.5897877602783683	-0.07077754796111471	0.2911184495839503	0.14221820021699913	0.24950048628284477	0.16487664180861647	0.32821119769505785	-0.08887801900286464	-0.14409446719354113	0.5673316291655369	2.2296722991189473	-0.31208390207939374	-0.9324480859749051	0.38303965085232694	-0.2324489230508046	-0.694926614577127	0.30312233031856306	-0.4862699968101752	-0.4524045786402149	-0.5602853599102109	0.2432305277676691
0.40999287316603483	0.7443243839570723	-0.11771142556055965	0.08870316884014544	-0.15618254451691876	-0.11895725666190411	0.18212119274059974	1.7080673639889767	-0.41213979312571836	0.6439741259447597	0.6083494181354056	-0.5261335776877488	-0.4092829601361692	-1.2875911184065452	0.07228193091789795	-0.28906625313447193	0.3456637844073421	0.6683618587620936	-0.47528804580845474	-0.7018041255759829	-0.36791615597010546	-0.06401711155291541	-1.2122708578660852	0.4470842266935615	-0.3761490524512361	-0.1105821108967175	-0.2673643406641972	0.0025247712784914568	-0.48699562090843884	0.6289262312267959	-0.013952375463708913	0.28905469940490697	0.12086076756194788	0.23708160176108165	0.08853340415151897	0.3007211290602298	-0.032899588931647586	-0.14969531669607453	0.52305200382465	2.1852793618946427	-0.3097831830982222	-0.9347502070924515	0.3368598643254661	-0.27469949481347306	-0.7424463809476817	0.2667937638248751	-0.46722334225349355	-0.44741422970574674	-0.5787599439082759	0.24797301107858227
0.4076923419425894	0.6390578823737099	-0.0919237452834659	0.08273456008096038	-0.10379753944192183	-0.13205247451101648	0.17011014577304684	1.73136074229611	-0.3735733803906925	0.6418280623324663	0.634762128838233	-0.657449674607706	-0.4307000876946911	-1.2871314870768855	0.07024090612134443	-0.21166039945470136	0.4091344283814024	0.6534727439221337	-0.4944260548775983	-0.7336034904571415	-0.3820063883119156	-0.10166743515880725	-1.2354360398601059	0.4736142361502781	-0.41167295834623985	-0.11152850840891818	-0.2809506832612543	0.038377114399639096	-0.48563633946997004	0.6798531528604121	-0.02437965041035991	0.2603321667908668	0.08200831799443913	0.2328416123391154	-0.02959527081377042	0.2938765516802812	-0.04330078023461601	-0.14879199304891627	0.4955279868435474	2.145110834630318	-0.25701384344510764	-0.9380565801790555	0.3062072843156035	-0.3063046142287552	-0.7694983352674676	0.23718265897302726	-0.40328918048342527	-0.39641222374205076	-0.5672914053937808	0.21402707575434438
0.4010983597055313	0.5888632596597884	-0.09079096229629385	0.08280238104004295	-0.0639117929898794	-0.13823964632388858	0.1412217075101754	1.6785340529119925	-0.284039133772659	0.6609919212938344	0.6767954623166352	-0.7367990152345757	-0.4329978415852381	-1.2588186583384007	0.09088385110515643	-0.13533463959679642	0.4178207389218091	0.6677396978261596	-0.5176758036595679	-0.7781722013953358	-0.37930876657309587	-0.1303583196220825	-1.2454118638413898	0.42964258616180906	-0.4500166258599155	-0.09690558954585055	-0.21255785320125006	0.05377363074311019	-0.515671530174408	0.7087888219226669	-0.05667146677309054	0.20451987254626766	0.0562972049463659	0.26081909885783217	-0.11979339039479502	0.27048378253068517	-0.06562172833431232	-0.1904728535658023	0.47196137176220737	2.1411170438187237	-0.22218802684759345	-0.9221184765413384	0.2718301244862279	-0.30414239499677753	-0.7691930671154794	0.19976689892925156	-0.33773645175338196	-0.40477399086884047	-0.5584888884608422	0.1786129643550583
0.38323639487726313	0.5462972251657934	-0.0676517344662959	0.10427631276975964	-0.04333210340720246	-0.11886238283155834	0.10080519733263626	1.6533821703335754	-0.18117891645321732	0.6597208421836657	0.6907840807723449	-0.8178371317253911	-0.4555237460940399	-1.259623781779569	0.11039272998539554	-0.062308020826388234	0.4444973998525697	0.6558006506320648	-0.5049266022101058	-0.8629936139140615	-0.45032769161300346	-0.14784643209575485	-1.2822500144241098	0.38551530119761657	-0.4637535244196084	-0.09805778411157304	-0.15907762195459246	0.10080422604481525	-0.5514380685311614	0.7808434961854243	-0.11906946528269677	0.22964296820067437	0.05206879117600166	0.24261378777965875	-0.1523123815009336	0.23481729583405983	-0.055893853584202145	-0.22475657047846703	0.4800909041540538	2.143153485829388	-0.18249229828873584	-0.9110333289250608	0.28973867188880253	-0.31791008071555776	-0.802581423289143	0.18555208624996086	-0.2863731941213887	-0.4087439259283805	-0.5795195808947977	0.16701871718705855
0.3727828712569761	0.5233046605806733	-0.008446522669949405	0.11227794283109024	-0.04744534399656961	-0.12733687043374037	0.11858852174887265	1.6037259806831503	-0.07957707859766809	0.6551982109231045	0.6899477441815774	-0.888056600329902	-0.4964140114796403	-1.2021233644091442	0.13263721596457317	0.06440918410645381	0.46489217993700527	0.5740104038635574	-0.4982320159560956	-0.873331850618378	-0.46928852293058665	-0.14135959649501847	-1.282256978186297	0.3498811160795962	-0.4990205853684021	-0.08426681023510742	-0.11952793723163366	0.14063180982020862	-0.6334275900429438	0.792935643593602	-0.21815417814918261	0.20195269270703994	0.0852934081972245	0.17757190358549252	-0.17920601070868397	0.20743239127876795	-0.043419840193936306	-0.27070334864512813	0.48998704543340377	2.051924047480002	-0.13997049331560257	-0.881975581447494	0.27808743098098354	-0.3151805826738393	-0.8007683717116831	0.17595852226374323	-0.2665553771027176	-0.3830791001556234	-0.6136677021972078	0.18121336343592645
0.3629489330239208	0.5129186726151391	0.0008187046926090236	0.16318188421500396	-0.04913906524869469	-0.13296634754774106	0.1271290727657032	1.5372902237683854	0.0021902182535756876	0.6223519165358207	0.6282686905908983	-0.9044028430136695	-0.5074269000271066	-1.1250961095172491	0.22375268613324203	0.10526642009977541	0.5014786663406767	0.5576965801493653	-0.540140704093782	-0.8594023678785548	-0.5209571034811908	-0.09992275333587333	-1.2737723151991298	0.3445273408500177	-0.4886639208517528	-0.06600422147230375	-0.04725500668422218	0.1456532734851178	-0.636218965707424	0.8435415919385493	-0.31719763304949977	0.1775983108930425	0.07073861539721728	0.14136253279112881	-0.172523934969606	0.16970664930947213	-0.026240164137761268	-0.3197438490090664	0.4199661457546654	1.9079319451960834	-0.14828391157234022	-0.9297258764994305	0.3119754581037466	-0.2392295697650066	-0.8165857157449329	0.1671797838726811	-0.20720621779017795	-0.35604569899074284	-0.599871767310913	0.142890836282492
0.37047860073009437	0.5096127393991083	0.01349006735782462	0.17537079586467885	-0.05653207379922394	-0.12095062259235848	0.0619666370012981	1.4816954298351948	0.04216689462550667	0.5493961235416293	0.6101166586699829	-0.8934163034334732	-0.5317153391995676	-1.0988327138513478	0.25648927473367017	0.18281288942796747	0.5206647652753587	0.4776152427239776	-0.5255133841712331	-0.9143600519946048	-0.5416786844808756	-0.06026587035587914	-1.2925113450857517	0.42023025733478103	-0.46574958467965943	-0.057612323600854734	-0.05384026682927597	0.15350688490022707	-0.6365368273562343	0.8784585065408944	-0.38498535244956994	0.14806052437241202	0.06742592705340517	0.1198770316424534	-0.2512316579968877	0.1406157694910682	-0.024030847810198007	-0.37355714840381704	0.3887286536883069	1.8709679417662024	-0.14506088683845508	-0.9417020443596078	0.3041105992852843	-0.21601453694454897	-0.7863333635229071	0.11925363496843758	-0.15910974565225927	-0.33996395804034596	-0.5748330311720302	0.16865481469534765
0.3510690800450979	0.5239815644242698	0.023595478712908423	0.15849178590905663	-0.04110377308375122	-0.11901331346126402	0.04866281944803358	1.4328989309822957	0.10426184033592749	0.4378516849954558	0.5356735463479172	-0.8711461516644599	-0.5197195344957543	-1.0635249196216081	0.3068558303913874	0.2307181742196518	0.5737588294113982	0.4009708999157974	-0.5517754902719414	-0.9033546386658557	-0.5948559909329658	-0.027941240932028776	-1.2877472123062048	0.381865710749248	-0.4660230029595221	-0.033113999683567444	-0.050109757077919835	0.18897804581230762	-0.6363233626826288	0.8705310833999775	-0.4742854900445166	0.10857976027146236	0.10707963168997874	0.14007495678289444	-0.30744494023978136	0.10310240548917396	-0.0011393562626512692	-0.4176846717593308	0.38751524161788187	1.8408708940615714	-0.12756345381537845	-0.9416139323577107	0.27204356539915886	-0.20302532214659186	-0.749575923276695	0.10994810818733478	-0.12601415823419737	-0.3772746240608046	-0.5995329682490794	0.1555559327107102
0.30749037818590697	0.482305561076084	-0.0067691032707905	0.15927908915259167	-0.06039706935150616	-0.060744785643326485	0.045739495430185115	1.403932092506294	0.15844186525880724	0.3580343918927935	0.4567756047174346	-0.8428282743105611	-0.5068490594446445	-1.0101398936030184	0.3627983957043438	0.3573855965317672	0.6009293211520607	0.3546538279994841	-0.6101683064628387	-0.9022636444328123	-0.6140254865837078	0.029077866492610356	-1.2890211266280094	0.3727565744632415	-0.4381092864761619	-0.037455407515274215	-0.05930115471195561	0.2297153523343221	-0.6443524620912695	0.8579745256824444	-0.5338843230857528	0.06958939809396565	0.1451612415956005	0.1053909420029749	-0.3090579838508588	0.018371679870651046	-0.029349954472288674	-0.4581417302572383	0.37849617669721203	1.8288695401843302	-0.132705132735089	-0.9823417797246694	0.25901093731719427	-0.1161878658924056	-0.7528540764103532	0.12840922210448508	-0.11221208324797267	-0.40960191859610323	-0.6023835627843861	0.11171314800386634
[truncated: 203 more rows]
[truncated: 29 more columns]
