# Supplementary material for: Obesity dysregulates feeding-evoked response dynamics in hypothalamic satiety neurons
Source: Sci Rep. 2025 Oct 14;15:35837. doi: 10.1038/s41598-025-19800-2 (PMC12521569; doi:10.1038/s41598-025-19800-2)
Supplement: Supplementary file 5 — Supplementary Material 5. [file 41598_2025_19800_MOESM5_ESM.zip › Fig 3_2/Fig 3c/HFD to_NCD_1st_MPK181_matrix_2.csv]

0.12146250412460732	-0.06142636984906365	-0.1552609483673239	-0.030421038443430658	0.8338780995007541	-0.5645228867082821	-0.3319127020488119	-0.47820215562883356	0.008112515512189755	-0.5706448426564741	-0.7478242638773795	0.30278022054824977	-0.16530343868905734	0.07287057844442528	0.6922533803947214	-0.20478132183300057	-0.2607472511678681	0.49186043797898726	-0.016962472079890212	0.2914660834387607	-0.4255499024948978	-0.3563651255356411	0.8022798690281008	0.17650645056706962	-0.9888148538636488	0.4118121640792565	-0.5869448858189454	0.21837678608567046	-0.45780223218918187	-1.531229231387846	0.82794559886219	0.7699880020957901	-1.4197748497094786	-0.10707901214285567	0.9216247180039778	-1.055129713487114	-0.40147308834540685	0.25172858534910647	0.48103848856215753	0.17617526622118648	-1.2040692325988478	-1.1239403934370253	-0.4644983864679334	0.7045724735546699	0.349779286540156	-0.09448070627130167	0.6784568790195034	0.2830873314988609	-2.0703034006090286	0.035569990040583456
0.22470751820344165	0.11158618012078131	-0.016509138803873107	0.018299779248909322	0.8873012835351457	-0.5617193213037134	-0.4983311520579513	-0.5389848600263102	0.030148467619314508	-0.5485170950061719	-0.6666258966207059	0.23928510781337842	-0.3483281810089811	0.024558498497358444	0.7441178944634651	-0.1244908001206802	-0.2726544339092234	0.5513146496951902	-0.0272971980734792	0.3383309483089313	-0.26708012161455386	-0.4681392646247269	0.9477726986466473	0.27817265399220426	-0.9799459938753766	0.38667918239730614	-0.6694038289232772	0.2092732653223808	-0.3997121983144063	-1.3504641257907835	0.8197517434949426	0.8914053354634919	-1.365658809223402	-0.1444333332182599	0.9386005742059063	-1.127615022401405	-0.4365246054568568	0.28835885860333743	0.60429469136067	0.29448608417667055	-1.3536447293003593	-0.9458099984392856	-0.5188541965611788	0.5896603984108523	0.21332632433256388	0.06263852691974604	0.5689289165780159	0.2848831666333779	-1.766666505365955	0.00902834710254658
0.23470094727482715	0.15523777293021213	-0.0035022069586430455	0.023823246393437397	0.8912285820635586	-0.5186664861466954	-0.5821404246097611	-0.5885810234408045	0.048673107026670194	-0.5052689346673117	-0.6540331485525335	0.16837379251239773	-0.3892527160607453	-0.1418182182611278	0.8028060621084322	-0.22153272673944016	-0.250626726128428	0.5581190586825207	-0.037165792099887254	0.4272625672101545	-0.196646661319694	-0.5886415866494924	0.9472062350574343	0.17878757007862892	-0.8822416052841723	0.4114410518772314	-0.7360577232635929	0.19977418692597218	-0.38127361934253284	-1.4153412348195744	0.8422334350327946	0.8435856790445446	-1.3559272209193312	-0.18387864971703813	0.8544520540266677	-1.0844567351782688	-0.41251018092797925	0.21963800184617432	0.5615676568888651	0.24138968951256404	-1.4015060661680578	-0.7691393982209362	-0.5896834435548864	0.43274939744224933	0.11343227921105374	0.07753628835478342	0.5824999902460382	0.3991169509979202	-1.4421871801552018	0.10099648703479996
0.2607891994721728	0.19425016475027632	0.0030591422380453516	0.06569948035472702	0.8940270378683548	-0.43728323709535855	-0.6386001615874334	-0.6511578841182144	0.08427802453722764	-0.4451333689387012	-0.6424596138117119	0.1085174766674813	-0.4163133213767964	-0.1920933426656815	0.860535358085644	-0.22908571753643145	-0.17177778109986064	0.5121084994845906	0.003182274957678227	0.4298904339291626	-0.21430279833709248	-0.713931584990424	0.9413365872872553	0.18645688069714483	-0.8862137799229788	0.36018808797602453	-0.7427062406028676	0.1297322040106699	-0.3834727744729861	-1.4621114504257222	0.8880613871530785	0.8574336130504422	-1.3066785917998	-0.2932876572135933	0.7899847066851584	-1.0330878000170087	-0.42994351772746303	0.2636290171510234	0.5356666295264364	0.2114343495161947	-1.4311107370619571	-0.7431656807214255	-0.7066705640313311	0.24471596300716886	0.05301228472112861	0.14463745925326313	0.6181380436551704	0.37191617536574767	-1.1457105196002673	0.12254871899252257
0.27124329604647385	0.22296856796390094	0.03641111131922442	0.08959564096989167	0.850516876627229	-0.39259671007415836	-0.6478140495825306	-0.6957681980968276	0.06476805480886887	-0.35848312010884065	-0.5638478064113743	0.03181721149317375	-0.4163087995849528	-0.2291715548356456	0.9195387191897147	-0.2682828409944208	-0.1091573098100302	0.4614846753771107	0.022227430033854516	0.4208446790122465	-0.19522786331291117	-0.7880737098070777	0.9348974480601278	0.20142708093623338	-0.8125266425027894	0.3526742502856241	-0.692633511385372	0.07233230000190485	-0.39321387574382716	-1.4488638757413161	0.8720325377406051	0.7804678918604754	-1.2646411221730562	-0.38794964435584844	0.7115680178286934	-0.955391776538759	-0.425529092372636	0.31406370031213526	0.5855375374422953	0.2150697581043764	-1.4597917205156836	-0.6633090954551875	-0.7887994783534469	0.14528479503587205	0.045351478512069096	0.2340362767516515	0.6395091282749683	0.3142098080232777	-0.914632903586013	0.14759019235812118
0.2553886801775883	0.20330601566604153	0.03385553364880026	0.11210761667918705	0.8178634132488906	-0.36514455391417083	-0.6570647826024586	-0.7518289454964632	0.016693206408833133	-0.29184137112183745	-0.5529901381165245	-0.06431771025634678	-0.3832526461144927	-0.2397350378815644	0.9454168616844211	-0.26881672754585356	-0.01334840590821875	0.45666974548439043	0.08262712670854108	0.41486917200946477	-0.17963400951164601	-0.8292265376175694	0.9494695661911692	0.20674188742988397	-0.7280646829129028	0.3086284959078945	-0.6966393418828392	0.027646428593476925	-0.43782048599258633	-1.371780613138575	0.8704398190886257	0.7192022081403723	-1.2223688869068496	-0.4475401920657549	0.7039816040954531	-0.9444129503716273	-0.46987685217852637	0.4050360248769284	0.6151666283703566	0.24270088491778838	-1.442028646625807	-0.6115963614420551	-0.8782720401991639	0.11520770782674361	0.018900188256178344	0.29242521087229467	0.6598539913513216	0.3046065237873114	-0.6452297824336785	0.1432835478415003
0.2470871622620368	0.13095955443211366	0.07497577598547873	0.12630882222726095	0.785425078982858	-0.3900308046560635	-0.6179041607523187	-0.7863740940508706	-0.011573417418260774	-0.2347410838560908	-0.4711814098758401	-0.15437396507159237	-0.3387822312170588	-0.30120724394036175	0.9551351006310899	-0.21689837662932518	0.06404253366195234	0.44209822700234425	0.10861235901378742	0.4022152715014138	-0.14257656195788482	-0.8451786694061904	0.9446977908211455	0.20260118505854904	-0.6324969640088494	0.2888318971309763	-0.6952064081209387	0.023600672074506533	-0.47428267459859563	-1.3363748811586338	0.8447975577268737	0.6475536544500515	-1.136749534751451	-0.45584229448461283	0.7690879825639959	-0.9854584684166069	-0.47020840996053564	0.5035587827377409	0.6083165637996838	0.24159144273643549	-1.4194801368153986	-0.5646766135389858	-0.9236508749717164	0.01584625006496646	-0.02245299794861929	0.3458362740943216	0.6423155642958948	0.26502023511615025	-0.47886651453746926	0.13310168241900183
0.21236208676589102	0.11334200449546089	0.10562830389784353	0.12535072545797127	0.769935364516873	-0.4153320026766708	-0.5672300325971278	-0.787542649026928	-0.045916953886223695	-0.17935862012937426	-0.38186046874435664	-0.20623157808889925	-0.340035040852835	-0.336552022626897	0.9967340000641141	-0.15358348143285813	0.17128871510009364	0.4322784333141785	0.12071403826574936	0.4313045891243792	-0.06207493886988387	-0.8281231599351411	0.9220064904097202	0.1637186606480859	-0.5434167013135223	0.2850309580618122	-0.686731926241003	0.04574073101715934	-0.5122318535499873	-1.3117405205337362	0.8062966162031273	0.5943535343944851	-1.0574071109593282	-0.4623810391377721	0.8241558520967665	-1.0253343686991208	-0.4774064121776887	0.5799007672099914	0.6161319705198034	0.24978049779630024	-1.3693906966724558	-0.545142038663281	-0.9656822246315042	0.012121690580205602	-0.03922400508985406	0.42519470927599684	0.6528149758381749	0.1812849845561949	-0.37251055480247397	0.13845108202851936
0.2117378157553757	0.09829823166078537	0.14963245514416534	0.10845591370185853	0.7359741761383813	-0.45877985565221074	-0.5170414065718464	-0.7945364926322147	-0.10438360351826227	-0.13567208679117482	-0.30032104091164846	-0.2847338438256976	-0.33899744421591343	-0.3617024376753263	1.00397686331439	-0.12222046385302887	0.2736782155465616	0.41326028733963843	0.10367535064879323	0.428420541806551	-0.011250779115550015	-0.8240439808076805	0.9192018227836221	0.11024840955397532	-0.48688580125941566	0.24935801697542745	-0.6789418824907094	0.0927358081744174	-0.5288125092984081	-1.2644289081678068	0.798524183938012	0.5435618924528587	-0.9853922905968575	-0.43149935065664063	0.857504525030942	-1.0446185440282272	-0.4755677544101798	0.6611981125587577	0.6651653193155718	0.25511933733169234	-1.3265609327658026	-0.4779760068763671	-0.9814979578173961	0.030456719946979096	-0.029810457675258015	0.455595831788084	0.634718229734814	0.14923694709201013	-0.3119483762888496	0.14396186307422137
0.1923889398234376	0.08909363294054203	0.17999748130956056	0.09751535801097519	0.7122639187331546	-0.4985730535528149	-0.4581758122894962	-0.796338386981009	-0.12281913488442768	-0.11130824544882496	-0.237582259472965	-0.3509790094950789	-0.3437987369023084	-0.3841232383658137	0.9925712747020278	-0.10263762946936512	0.3836174745437245	0.39049382475613437	0.1019725296169967	0.40059276811880357	0.04753220932651069	-0.7972943803969456	0.9265874650547292	0.05252710299831888	-0.4223618042403401	0.2268143105696993	-0.6887128013659553	0.1098268145587189	-0.5123792912641512	-1.16556242572705	0.7817975968945841	0.5022879445825824	-0.8965379281259642	-0.42677189501187185	0.8786799151866471	-1.0620628204429643	-0.46852706913661796	0.7186851295086342	0.7329059629733934	0.24976533622202196	-1.2754012936550672	-0.4277092728181728	-1.0135292173298835	0.007846929161882687	-0.07562610599149029	0.4849137845737694	0.6080872818829801	0.13420128348524102	-0.28067955050122906	0.13941867490700294
0.18970190490812067	0.08707036907293328	0.2592318412673479	0.11658358227601343	0.6856284533858835	-0.5115466052787171	-0.4091490063959924	-0.8050315347979339	-0.17559179526199475	-0.0274260003989664	-0.14146349672222602	-0.4716872028579143	-0.35868517131156774	-0.43791288189787075	1.0272750713961036	-0.08655236458853839	0.5210400072251085	0.3448501214862617	0.09344117040117263	0.37857654670802554	0.16278513486126286	-0.7869610351260089	0.9285305991752297	0.026766217263970875	-0.3094880838719027	0.17136462038386902	-0.7060792028988049	0.12152253218292786	-0.48199563349340446	-1.004831586017453	0.7833147200622631	0.47708732549809474	-0.7302635332843372	-0.45840857111179256	0.8731832832868062	-1.0898627756441202	-0.5013355987349427	0.8165982195370308	0.7988322003867114	0.2304722329522635	-1.2571484266307864	-0.3156803696183056	-1.0868791478288284	-0.0776211823343669	-0.12361735004953053	0.5649726814668232	0.5852343434236691	0.10261301813303955	-0.0683992355427532	0.12071420436991498
0.14926639683727158	0.02124621424905069	0.3134919958251481	0.11046166578816866	0.673006577602876	-0.5575249996673254	-0.33915385477873533	-0.8102200661181804	-0.23765774582097002	0.05994546017164417	-0.045043507915191815	-0.5660794609744111	-0.33720596439440853	-0.4528010571719226	1.0552757855058421	-0.08809519144877358	0.656857953197175	0.2985595966443506	0.07802546974906402	0.3366090967916525	0.2578199015932928	-0.7178047084463697	0.8895362045186401	-0.052851685546961645	-0.20035062607912763	0.08252035921862452	-0.7338835030527784	0.15437690718535824	-0.4913082505559842	-0.8383878630542586	0.7570022780441288	0.4380625147450504	-0.5611975027583752	-0.5097116094304733	0.8755692219482301	-1.1252720000968326	-0.5368582403802049	0.8949116018550306	0.8401983703752709	0.1701342211807763	-1.2059212204893213	-0.2062131086282068	-1.1534532785836675	-0.15191109530780447	-0.1617941586261205	0.5975483332540938	0.6010421828815344	0.06262332943653894	0.048598262649640026	0.11632530110493003
0.11237674570383674	-0.015118390565469514	0.38032081248331534	0.09788036560863508	0.6604951224459547	-0.5835184695369857	-0.2927054374049912	-0.7952934353861153	-0.29685318234519986	0.12096441245070425	0.05815329908093251	-0.6489914779988389	-0.32267988201206654	-0.4128141560870726	1.0822860611330205	-0.024519698169914003	0.7972910085700553	0.23767280399043114	0.04858036834443788	0.26063504966689155	0.3633315629724364	-0.6197220276013689	0.8294322729635697	-0.09017436325208797	-0.1406472158122036	-0.011572376003796857	-0.7467172391293595	0.2010070945067933	-0.4580328562615551	-0.6258561138154369	0.7220580481979727	0.44595696519765154	-0.3930807771488223	-0.5304175434629576	0.8808737811446304	-1.16537793137623	-0.5842318624124315	0.9978090627268592	0.9080115614826381	0.10964375135681914	-1.149828374074726	-0.14709397116057196	-1.1495620312550243	-0.15346672124309957	-0.1883095177511425	0.6585287879939437	0.5820801596282383	-0.002802250555541741	0.05389722672309856	0.09596692071437353
0.07637121294630408	-0.05145098624678287	0.43510826499590927	0.07217301654842571	0.6355684717194031	-0.6269404316768672	-0.2544358260073583	-0.7620626630138074	-0.36561638938234886	0.16439289159669815	0.1515060972105054	-0.7310236635545453	-0.3278688120676141	-0.33821756625291843	1.0931580993718404	0.006121684258468589	0.9278227485014711	0.24069150856791638	-0.019124101185792403	0.2385514219810299	0.4933277910931051	-0.47849364767544317	0.748079522594097	-0.14583637504960698	-0.06541650071902287	-0.038901236481145206	-0.7357549375630927	0.2884968062054888	-0.40790658647995315	-0.3945794662634879	0.6573005233883336	0.3937757038474009	-0.24018276780948744	-0.5067850623946052	0.8916960487300771	-1.2302690758471466	-0.6069846579249519	1.0181051721135097	0.949802050547893	0.04755457775613133	-1.1083772218131374	-0.05199840394633568	-1.0835371329966141	-0.13075299622610384	-0.19854772303842314	0.6905363207811017	0.5881040716972452	-0.0266325966936622	-0.01793148095449315	0.11625451082224736
0.03468001116921267	-0.10361456666473516	0.4743418469159053	0.017064818362687084	0.6173508422405548	-0.6575603979151609	-0.24726209967287188	-0.7158011006601686	-0.40960965482259004	0.19424773711768717	0.17879610260231488	-0.773031848267859	-0.32979648671353456	-0.25695613143842405	1.062940113202656	0.04887229043093831	1.028339251215577	0.26360820034894533	-0.09832267397795766	0.2378874876550404	0.6157876169430907	-0.32264543407766266	0.6810046825405106	-0.21349987217756855	-0.017340961287837457	-0.07846969322151331	-0.7482147515396593	0.3989157875489321	-0.36628277096795187	-0.15912588614598877	0.6218166981887251	0.3880214800826478	-0.10469924773909997	-0.4433754145416601	0.9028402787989422	-1.2690209054988733	-0.6537149915994939	1.0227737549349933	0.99235520462028	-0.023916241084398562	-1.0382312470674318	-9.887289250117004e-05	-0.9729976226465938	-0.05708434215072637	-0.20232595577808773	0.6759237740924287	0.5765697778818721	-0.03228723320774697	-0.11384452065068489	0.10635631374638033
-0.004972131524650999	-0.12839258188086497	0.5139885286925538	-0.06606722368440258	0.6065796797128205	-0.6388831907280687	-0.23440766004577823	-0.6326653014162973	-0.4288296391022154	0.19767959480497943	0.24876196388492958	-0.8075774226754303	-0.35211674691359407	-0.17951571593352772	1.068636380535851	0.06155075755131536	1.117361100491107	0.3020886318958854	-0.19151899359320299	0.2723488342586265	0.7642087274330234	-0.13316368162113182	0.5838918805976747	-0.28752663240930876	0.004671529276763521	-0.111591062452201	-0.7379884381068353	0.517186691458931	-0.30755277656762764	0.044164847777169856	0.5984655137624872	0.4088474194039807	0.01818964832233867	-0.3495388203296842	0.8772880387641548	-1.299371796246645	-0.6851902601743978	1.0158370331755529	1.0162326859969903	-0.11169333306176621	-0.9862705723152777	0.051975833534860114	-0.8298253577897308	0.0010885326112537563	-0.20912823914077908	0.6804735601027083	0.562393152390039	-0.06470037138303195	-0.2699235307367231	0.12692706498498654
-0.04079782234119845	-0.1079051441344755	0.5419532454395587	-0.1533712819426859	0.5954000939054673	-0.5835988449324426	-0.2603407675939337	-0.5702068019625761	-0.4695993509156158	0.1670262945261746	0.24220565378248385	-0.8347902850765061	-0.4087156675892019	-0.06725885044094677	1.062224519618923	0.01142566818216204	1.213410180978274	0.31786467044564903	-0.25025464545857284	0.31083322336761837	0.8838273767670524	0.032512688843088555	0.4895431434156524	-0.32082072458275757	-0.010305984274859839	-0.14914287969474627	-0.7158121215606338	0.6111021437134583	-0.24484770821141238	0.2623835872827063	0.5561096245831869	0.45822599808215364	0.11048362749451499	-0.2823247459857964	0.7976153604181928	-1.2735017024203583	-0.7595296277621515	0.9728716655218232	1.0291927044630784	-0.22143112307227703	-0.9285585593450099	0.08653470334132018	-0.6601515839939693	0.1064568079403807	-0.20874474119554626	0.6505294365071493	0.5441024106042465	-0.07331815662697372	-0.4224996203919506	0.1535846493979893
-0.05142877718398432	-0.13122642529086856	0.5777086774364969	-0.2582843852452169	0.5630810705090823	-0.5210328581004827	-0.31004760105643336	-0.5236528030657641	-0.5183474394567069	0.14294670283986682	0.1901872026286819	-0.88873914505378	-0.4162601033650982	0.020869258701143208	1.029620509470547	-0.04435991199114507	1.268260355615062	0.36343374339818973	-0.2988461650908662	0.3084668857077585	0.9669151366932534	0.16565018180867322	0.42725006348641514	-0.31257015206115774	-0.03907888416866094	-0.21967630689189685	-0.7373336184292496	0.6865920916884031	-0.19688726228289177	0.451051857329172	0.5693040777912102	0.48196197644925387	0.19978019660831203	-0.2043009872042453	0.6989726587375029	-1.2464889742809586	-0.829317316482693	0.9210088850528091	1.0086725957808338	-0.2917083890931926	-0.8783587791009382	0.09395669683715631	-0.46228067758072566	0.15023543328960814	-0.23535254254603033	0.6176461286994829	0.5135339307778206	-0.027435724463128076	-0.5567733016075419	0.15433157642858894
-0.0940122700051307	-0.14750649338891247	0.6095325280821122	-0.35996535139192326	0.5042729888726645	-0.4414717250778586	-0.36166669130763185	-0.4346299851325076	-0.540832244829007	0.12688894091823247	0.1483693592042101	-0.8925135689242367	-0.45748841007404495	0.09956240542413178	1.0104554180280114	-0.09164834029617017	1.28273905518443	0.43101279565547185	-0.34952266767614226	0.3207193939828444	0.9939354841584512	0.320576454366584	0.3216128298056779	-0.28401615442178213	-0.08232334417949841	-0.2734109849441054	-0.7752994796523873	0.7157075151157802	-0.15259297319487086	0.6182284440363807	0.5751040761556199	0.5154546928265145	0.2839181263668997	-0.17291658504609045	0.6126000047232952	-1.2268927069592546	-0.9172586965197282	0.8076885391342443	0.9332195619015147	-0.3298751254109976	-0.8392828928907038	0.06616418842464362	-0.2848239845685899	0.20279060470590352	-0.2580832620444749	0.5766195634038969	0.5264628118419318	-0.0040601147241765695	-0.6518203068484236	0.1933315550279379
-0.12201079329638764	-0.20700741115972915	0.6260423316100363	-0.4649790081490872	0.45593650762235505	-0.36227539984160656	-0.43418038459717334	-0.3364261775155054	-0.5731790998877291	0.11685168477991122	0.1149739750663665	-0.8762253197481369	-0.48247026651924907	0.16514081237080253	1.0105607989736753	-0.1543956807876936	1.275121304842849	0.5043408751222478	-0.44106480181339236	0.3572254927187711	1.0178530486681963	0.45223262966716077	0.21284182114371747	-0.25311419138058827	-0.17052962819025216	-0.30966864708213554	-0.7786875786805639	0.7532214451323365	-0.1353982891274838	0.7359066053533334	0.6216578607803337	0.5637815391681722	0.3494156940009846	-0.11741801097104179	0.5303695724671182	-1.1831491824622167	-1.004931415362456	0.7290244918458945	0.8051724405278865	-0.39090298881217034	-0.8402540671998631	0.007136890473226754	-0.04335926940768042	0.27369532097387494	-0.2368242959969468	0.5028358661385693	0.5273849847579137	0.006363487897819738	-0.7154917389796788	0.25260413617864075
-0.1635011377001022	-0.2505852184050517	0.6083778501244478	-0.5915698926235979	0.3903987618460889	-0.2913097495261125	-0.4936851260162073	-0.2964232693557117	-0.5611304311061163	0.07035661611651989	0.09177970838205461	-0.8515941589372817	-0.5289946349674213	0.223724964144365	0.9980332830411452	-0.2242191987490755	1.2745823614409837	0.5863026270805668	-0.5067549192344806	0.4137598683350694	1.026506567685272	0.5537931416472024	0.0958702187680432	-0.26166914692997856	-0.26333258371642243	-0.3099939624592317	-0.810968911978366	0.761138448319943	-0.15035311135545726	0.8001255375332039	0.6315304572472136	0.5438732291809347	0.3943292987701253	-0.04781156696462454	0.4837234614936546	-1.1076180334037962	-1.038423660117855	0.6415819166446399	0.7206997917376231	-0.39884428449552745	-0.7874734706001101	-0.0513716842847365	0.1901604755990059	0.35008646915742675	-0.2277402456236	0.4164883327103734	0.5212293337009097	0.052280332047238406	-0.7721081614138156	0.28079629556112334
-0.18487244871067848	-0.23291649537386702	0.5660244717639863	-0.711399617629659	0.3024182825007302	-0.1870984926419718	-0.5358183330354354	-0.23700707807709617	-0.5675940771515018	0.0029113576636607408	0.015604924514999846	-0.8205615492190999	-0.5691098852225702	0.2752283018106133	0.9717891553702808	-0.23682349323644827	1.2878489548786523	0.6381012669621097	-0.5804783756828452	0.49453703075903144	1.0370805379854813	0.6385344008799592	0.004185475318111215	-0.22568657504326511	-0.3381645239123589	-0.2945833308699563	-0.8207054786606844	0.7446718086045345	-0.11928694249230495	0.8066560430217521	0.6425413305466592	0.5365642534767721	0.429271644045056	0.07494425585374198	0.39828073931275354	-0.992016404939301	-1.0765936396057691	0.5494834962900144	0.6150607302714526	-0.3514146686030647	-0.7597805939162564	-0.16060254355716336	0.46161620799093683	0.45021623115932197	-0.19641880604412548	0.3441199350712302	0.47646996365146654	0.14616185638835116	-0.760453799401868	0.3112938993295725
-0.19706572366113112	-0.2712741066663974	0.5345373150532449	-0.8378209173324024	0.20800842546915402	-0.10405740178432232	-0.5430891723282241	-0.20648043806278543	-0.5675010464481792	-0.04029210727711456	-0.080497150004989	-0.7862976018420614	-0.6226778140424304	0.32289075367625647	0.9248604569457513	-0.2716377810758117	1.2658986617045436	0.6862278123086176	-0.614885747467356	0.5471669870171929	1.011536429741915	0.713291313669126	-0.05296681506981139	-0.1951443595844598	-0.4098841601226334	-0.26158750810761355	-0.8406966309346086	0.7451618548083935	-0.1346723764568832	0.810504420802275	0.6717854870938602	0.5064792405825516	0.4542438618759336	0.18988568168666145	0.34052784635033817	-0.8460710916090551	-1.1124965895735892	0.4844833275523176	0.5320120229827392	-0.2539991111637669	-0.7315867443322702	-0.2605681562286238	0.685948331052759	0.5290584073063173	-0.15621925174208606	0.25279156947475184	0.4215163454161538	0.2871753462246874	-0.6692999604571594	0.3284313689887337
-0.22304486281100858	-0.2865891232856765	0.4956778458040082	-0.9662411677774727	0.14513330975120067	-0.03241554682952397	-0.5305252820397925	-0.16366697237927236	-0.5549585993181612	-0.07901857327044959	-0.15741083147295432	-0.740498945722156	-0.6709343765968253	0.30661829149677167	0.866650301067829	-0.27976479165384416	1.2012889666175808	0.7020822432777749	-0.5982015284654912	0.5607224367653141	0.9655911166909721	0.7339617699587526	-0.09574483325110354	-0.12415738184969034	-0.5055125059529308	-0.23407546033054163	-0.9099798360416095	0.7058183671895379	-0.155802136947315	0.8004496648240125	0.6827772442938269	0.5143361211709238	0.4361560453464298	0.3055388078646935	0.28086654827337326	-0.7296254597743996	-1.167234887623969	0.45256508924811173	0.4679295637574195	-0.13310568749182766	-0.6635211828845422	-0.3909190429139717	0.871036253218073	0.5748616267663614	-0.11886527049906126	0.21485827858503023	0.33116018168655664	0.39819302455058886	-0.5287855938536656	0.3369554239328392
-0.22344182097841458	-0.27172637501618124	0.4454001351906208	-1.081840131426391	0.07113826049317176	0.03888940297421467	-0.49469691671592475	-0.136014042940539	-0.5587641116780107	-0.1405731652069192	-0.21841280861022136	-0.7001420669342798	-0.7252981407811504	0.2728488688739067	0.8383747420592635	-0.3149737915960686	1.1195428150063154	0.7107889861906729	-0.574952604061673	0.5444585979808632	0.8868947376400147	0.754154999262252	-0.13974944065283149	-0.06484678783823924	-0.6224683345839908	-0.20619308995187247	-0.9840355639519608	0.6429507202394751	-0.17791566654350693	0.7636346528367159	0.6813557016235384	0.46458476378809843	0.4205243733515006	0.4002046891684653	0.26945203680148644	-0.6691138211583316	-1.2129015271614414	0.43267007993198103	0.37476385381630833	0.02891325371842296	-0.624997799611127	-0.5307123924519515	1.0101391192215108	0.6128777932654084	-0.12679058961067965	0.18509027679544843	0.26278429050851665	0.5280382105650703	-0.3933053425625458	0.3516364425044922
-0.22232056550119905	-0.23607441135140936	0.42028476928998665	-1.172540213102283	-0.009673991184180391	0.056287815014225084	-0.44595939690309033	-0.10342263978527325	-0.5554372701164538	-0.17863709432672528	-0.2935824652269814	-0.621541596380509	-0.7715998979385634	0.27188286653728927	0.7728349141903518	-0.32721642682178337	0.9860869302496577	0.6685229776763697	-0.5280075546196422	0.47386232725848904	0.8048428342882661	0.7042219994525951	-0.16160617961221801	-0.0021208260681841048	-0.7152730419632383	-0.14161561879703904	-1.037883082369356	0.607625456168585	-0.20625519508238738	0.7062490527867299	0.6648784927869391	0.40507665866198783	0.426380630529182	0.47387519865220173	0.2608770271266001	-0.5984686332879438	-1.2383877012607294	0.36809829110401027	0.2983085935138019	0.193999398251466	-0.5962183148234456	-0.6691825726636798	1.1551877719530448	0.6312260491982088	-0.15223654778293408	0.1433951434235826	0.17400144271838053	0.6725444708084207	-0.22654045288452512	0.32912541539538454
-0.22875751460796026	-0.21344825390868144	0.3860230992046451	-1.2441885168457454	-0.07760241003365508	0.0559996729655971	-0.3797559141553843	-0.07266516103190604	-0.5487939237381533	-0.19074374604559172	-0.34021015001953003	-0.5416170306087987	-0.7945796440874985	0.231122908884543	0.6951093464289018	-0.2949673029441343	0.8224130406729262	0.6263908143541334	-0.5141902834149006	0.36369175245173313	0.7578769823201645	0.6886306176858035	-0.17219970476849747	0.019441097060097834	-0.7833638863874597	-0.061328257490019154	-1.0928669591687448	0.5564416445813699	-0.2264735224307171	0.6383801044579023	0.6794543448563469	0.3214080843686219	0.3952670406027989	0.5449640483613989	0.24355189818905104	-0.5702093142144085	-1.2572417395336382	0.3299453357741976	0.26848414507749807	0.38787954549890924	-0.597316482587951	-0.8011040851495345	1.269210912084746	0.6700284562113981	-0.15580060744578642	0.11370608346506617	0.12229347037844462	0.7894371884192779	-0.03672963279686085	0.2993027229771493
-0.25234582401101013	-0.15766708406542143	0.3355951908310467	-1.2998074169388047	-0.1575755462530819	0.08984128170244408	-0.31592743539037305	-0.056356136165288964	-0.5201619357386074	-0.20190377954505062	-0.3349999517114944	-0.4368849278697418	-0.8408612270966861	0.20747212147542457	0.6268523990420553	-0.2939471134201068	0.6716182378766083	0.5547470860943848	-0.4878257394808198	0.26473115750380755	0.7104496859261048	0.6802165139270355	-0.19505654844155967	-0.000756547171327071	-0.8568749625733467	0.050223332836694376	-1.081468719154169	0.4978186054398511	-0.22094194873915426	0.6002748551060124	0.6441433465742941	0.2650028704359003	0.36665148106675843	0.615577810365496	0.26599153390479435	-0.5614742924941784	-1.300034041868144	0.3196754392198231	0.25212724266958614	0.5497797210439755	-0.5956504261410733	-0.8840972450043827	1.33476912193085	0.6846884212077444	-0.11459242608969808	0.06219233966119272	0.0473323080041988	0.8868628705024305	0.15790934595292141	0.2596684031176887
-0.24288455527152825	-0.10021180470557409	0.2531208612870054	-1.3289895586938543	-0.17957024111043887	0.11793635599842708	-0.2587985664439054	-0.08979321308738339	-0.5017633251045577	-0.23129985965624283	-0.36684570444753667	-0.37288612490161765	-0.8708073153258269	0.23009954533535248	0.5662305859819403	-0.24146158377507887	0.5241890191639011	0.4670298532392942	-0.434075708182891	0.20494635331445413	0.7526000493826583	0.6303048558256185	-0.17859531839689943	-0.03491830348855118	-0.889397068829294	0.17713975792775183	-1.0663075460062807	0.4435592297060075	-0.2426980535737379	0.5444731169331496	0.573202788901519	0.20705733100230878	0.3531299505623408	0.6842949463993413	0.27709018015050335	-0.5695438141362421	-1.3300108017895391	0.3601945528764935	0.2414095307203124	0.6815945320547362	-0.62348087906822	-0.9458082977075015	1.3858804269838383	0.6775725975381399	-0.07503539101809462	0.053313418046868025	-0.036013999000996236	0.9957149001705694	0.3233183911806855	0.18296428513753646
-0.2207811634576641	-0.006076447432291232	0.17662979507986507	-1.3333709194072259	-0.23608564613156485	0.15227989136102626	-0.16681554094796197	-0.1246095574090125	-0.4880552112132487	-0.23301526560101365	-0.3810394496866073	-0.3221048678417155	-0.8896026648687659	0.23429000110903261	0.5128829063063164	-0.142616582342724	0.35981319464107914	0.4030859091599847	-0.35972003130808694	0.12445125948422005	0.795448323599633	0.5729711980023463	-0.16752656182956008	-0.05113330155652307	-0.9228633906835993	0.2756171443370994	-0.9973152705331942	0.38250094828011394	-0.2649545530745733	0.4322464169597584	0.4879276938478405	0.12451942469283932	0.3049578202803008	0.7203298239658956	0.29835149815367795	-0.6016113219080694	-1.3743057295595686	0.3774956422288073	0.25631936294366914	0.8776251801516894	-0.6168076986139857	-0.955302632879478	1.376498079380585	0.7122266687238757	-0.013462461973647722	0.0721641210058531	-0.08458708688769197	1.0707693255230932	0.4921386486741793	0.0858536851939197
-0.2064867776843073	0.09686428796233762	0.1395650807674126	-1.3294836700024903	-0.2901511027500846	0.16995628125356976	-0.08091170768816622	-0.14277066622484996	-0.48752803722775323	-0.20514752820157284	-0.38573980508892725	-0.28188735684512906	-0.856042621466201	0.2768928961054791	0.44062646721815096	-0.009303726856731864	0.21801690247929512	0.31560334889084846	-0.3042411871038931	0.06402573596171537	0.8340603082214576	0.49115358230198736	-0.13787336623304502	-0.028480286875346976	-0.9397026092942286	0.3398779857195654	-0.8392077825729688	0.3592436350275853	-0.27504754753333177	0.3279948306409833	0.3845091612139543	0.060523716082128184	0.2356736014773937	0.7340944150939543	0.280455502131565	-0.6441509043411349	-1.4358409170525737	0.4132270758671453	0.21853629109173806	1.0338068563029277	-0.618121755252582	-0.9449375230352132	1.329141452428237	0.7516318931804429	0.007639077709727224	0.11036931017509655	-0.1203924012624771	1.1095786646629657	0.67676287481355	0.05169588446985772
-0.18301219376930528	0.1708200366160392	0.12837232276381708	-1.2951317534313838	-0.37257315264068147	0.14079805082525354	0.008152797073083118	-0.1535944847095034	-0.47917038147882335	-0.14414130859968774	-0.36522610816200546	-0.2713160930171374	-0.8297974459459375	0.26335326503295525	0.40459259210177423	0.0638982101630573	0.058471902457368	0.27135001760872707	-0.24684422592826216	-0.016798129754625503	0.8200197606050823	0.39167112557406814	-0.09227049884611034	-0.04365853968828206	-0.9627827339216379	0.42987901151453245	-0.6446734420329562	0.3369149243835418	-0.28601793468070646	0.25222281482933345	0.3182183514434407	-0.03770422983074426	0.18371047780557664	0.7247673903261262	0.2735383913025085	-0.7349504377696713	-1.478993849491605	0.4580967249036504	0.22670303798782848	1.1578092450117015	-0.6132831417917433	-0.9119424761021311	1.215476174784286	0.783247090247838	0.021337001930130342	0.14965333798951594	-0.161130795321576	1.0969788037897992	0.7946744934774503	0.02893544179752839
-0.17196655169063446	0.28570025832142515	0.09160262642890443	-1.2478802857181581	-0.4351596226336583	0.07219778655999971	0.06724397940626972	-0.14819977375896676	-0.4767380659107533	-0.08720625513546379	-0.3445394331847217	-0.25787822600358656	-0.8054917712964164	0.23449303448604653	0.37242790657147057	0.1402333092868656	-0.0798214488969157	0.2340346983652876	-0.22783629057701607	-0.07732713201771377	0.8142019228944102	0.2805991353576677	-0.04406101582070944	-0.013262683909303744	-0.9637282198210431	0.4937632134919623	-0.38446825747361546	0.2870818074995779	-0.25572363310036195	0.15032531535644963	0.226804555499143	-0.07683157906038017	0.173652212170817	0.7099372380889999	0.2692921521560424	-0.8853854332026859	-1.5489297423646917	0.4910267813907387	0.17294853628920956	1.2338014137641027	-0.5946860899410485	-0.8547621728657642	1.0786918096283413	0.8118016007236107	0.07987764292551976	0.15864066267373814	-0.15947105189317493	1.0103702479867191	0.8908541387537934	0.01954606755245062
-0.12738408477767496	0.31452519939631923	0.08728490762343386	-1.2178303835188902	-0.5015448134559088	0.013410392442301449	0.15816559974477268	-0.1540299478311069	-0.4955477609346982	-0.01067395001083129	-0.34386733040195055	-0.24389894258962713	-0.7576498222710609	0.2396902752453272	0.3331179657050892	0.1806746290346181	-0.21042588458749217	0.19531907426706793	-0.2447111115123694	-0.15365992553924374	0.8210939113227681	0.21108847257039995	0.015136372133771786	-0.03149478126066391	-0.9577167899521903	0.5197608076445929	-0.08894002013362734	0.2565922354935831	-0.23504831266397508	0.03475627420463008	0.16870951270582563	-0.1343671008513572	0.1922888304437335	0.652672831077267	0.28824688684575117	-0.9983578476734536	-1.593610000931338	0.5294996114110189	0.1555579194639592	1.283621064848868	-0.6038040572228324	-0.7811596035442027	0.9351464226503735	0.8808499763678391	0.16874391022016175	0.144499792401528	-0.19543076100548543	0.9113732389912798	0.9762136679926625	0.005352172846109754
-0.10247863531153294	0.35112071586829946	0.1109378806126146	-1.170903514475572	-0.5499783746877199	-0.06181146608367165	0.2347133495314996	-0.13494053100097814	-0.5052102319327957	0.07710776860300012	-0.3511565261527229	-0.2580111603231842	-0.7332641466889234	0.24001916060461143	0.30424928286045566	0.26023649035029817	-0.3241234293090121	0.14762412308051476	-0.23352320873232474	-0.20474159128995026	0.8378686607659794	0.1467726143334209	0.0713008963690491	-0.04814462544959328	-0.9269839732929602	0.517802598578579	0.18214292311717153	0.22327810240448936	-0.13951675849368605	-0.08066266267540326	0.13450403321314158	-0.1621162415031038	0.20463367567186658	0.5885354829547149	0.28033483104051904	-1.0927131418000058	-1.6366320197022879	0.5518208432247133	0.13965737672968895	1.2584679288893883	-0.5826377486771349	-0.6767635845811165	0.8358014740392861	0.8948050018868153	0.2828798547699902	0.12974852603026307	-0.21611126481558865	0.7996036633934696	1.0608915735322695	0.03643862734148347
-0.07221165608758304	0.32881226101635297	0.1086830470070594	-1.1087334918934038	-0.5873809597191871	-0.1341045651038407	0.2807910796375755	-0.17578186759675737	-0.49140670193551406	0.19528330347754444	-0.3874734678755168	-0.3013873613488299	-0.7005868961862769	0.17946056210884404	0.27405977802793713	0.3104711242163714	-0.41995991678765093	0.11957245255341467	-0.2857887418445316	-0.22885423587668385	0.8403746294991457	0.09281219177743541	0.09720513752645567	-0.027023035247193627	-0.9135599631979983	0.4711869580018485	0.43942686407027987	0.18699239437113913	0.010339878804749536	-0.19910976900221766	0.09221956873280107	-0.20706556678373564	0.22930315094677794	0.4860473316867762	0.3095285533074156	-1.2416891993513803	-1.6643931275431385	0.5971488966743517	0.10408633413112081	1.238867542624482	-0.5482856933815585	-0.5872472679771209	0.6873418646114098	0.8736538431375218	0.4227930850724405	0.11412582705369126	-0.24618047905055923	0.6650956072051497	1.1767314715994526	0.0802174684594242
-0.041638093703838704	0.3266655788490676	0.11078850442145557	-1.0465396654087766	-0.6364508807840633	-0.18649231062841626	0.26564848501488664	-0.17901883157852608	-0.4294164481539437	0.2571803152769542	-0.429087142317928	-0.3218344813150965	-0.6770610567146974	0.16258762867824955	0.27444570013976133	0.3497607829969235	-0.4948153521707991	0.11634736762093112	-0.3312646828114344	-0.2769067791373774	0.8226999676899585	0.008938833621689558	0.09228803171424411	-0.03079660216471175	-0.9231018652124053	0.3788234477207871	0.687307147570749	0.17945764275490997	0.16964710763385937	-0.3119140989155521	0.04933998531915885	-0.25143693907527676	0.265741419641944	0.38532137316105947	0.3212319200659466	-1.3546989315835407	-1.6540229536470163	0.6428155598013068	0.06304231210824504	1.1944271995630182	-0.49281332396481903	-0.5012523165273709	0.5462788419595025	0.8200516730037816	0.5485053590048464	0.10244504150510321	-0.24831095860804792	0.5663964971411206	1.278156282508798	0.16645747111924067
0.001491108493414936	0.29634202111725566	0.12492696091471926	-0.9843472815849044	-0.6576222250560141	-0.23638693299633426	0.29704336745453264	-0.18268656545638534	-0.36083946155028307	0.3354927799687272	-0.5149492067294572	-0.36740640237525257	-0.667363552360986	0.14685992821914767	0.2686127223905698	0.3960611091116152	-0.5932705857643512	0.11645938956241794	-0.412430188115893	-0.3329169685753629	0.778038465790902	-0.041247953865389486	0.09834437276266714	0.020225104259462324	-0.9629041331886075	0.27062371121876355	0.9050804730251002	0.18470874799641995	0.3720492612330711	-0.379323425636972	0.023963623935927575	-0.31269820395642556	0.31660095613325473	0.24477778243324616	0.27630787474547425	-1.4105574007612145	-1.6165635307349144	0.6564162049281181	0.02201829270851017	1.1489638713925774	-0.4526826594206542	-0.40487354718375634	0.40775917317949106	0.786031155019226	0.6527765282474783	0.10340053671411949	-0.25259121706521526	0.47792485060705336	1.2919405721793478	0.2773458395615656
0.019084398252763823	0.28443749005395513	0.14804740778241526	-0.895536364167873	-0.6769953539111855	-0.2701542859818851	0.29723798813926183	-0.1638891791810637	-0.27219877374994084	0.4089793411811119	-0.6018082358215132	-0.36709627289653096	-0.6202096113561345	0.09503262164846069	0.27873000520774205	0.38445774813867967	-0.6792988236776212	0.10546510507851718	-0.45779011371270484	-0.4569156567580331	0.7336747008554816	-0.06509750926492486	0.08479034992610776	0.12460365752388591	-0.9988516601843231	0.13510774784626917	1.1352827958029468	0.20802221075851973	0.5738052419239746	-0.42428683056421057	0.010406069107451826	-0.3573041445712587	0.31910116976318303	0.1153201922994477	0.20803588438819318	-1.4842777498739708	-1.5814473801458264	0.64418910501274	0.004673037117888851	1.083787885499696	-0.36548936000979115	-0.3251610989360275	0.3204279322436265	0.7488845130232085	0.7058923665665124	0.08537033064945343	-0.2380890200616435	0.36246156812882757	1.276829828868073	0.3890407176412588
0.013821026996046431	0.27549714805005965	0.19001240804586123	-0.8132953238297672	-0.6833752123072572	-0.3176839213557609	0.24425331599634775	-0.16341960679072295	-0.1686705494750526	0.4476325596974123	-0.7285601453598815	-0.3948535804897457	-0.5921056315580293	0.05982682239684968	0.243145423177271	0.31442231775566315	-0.7411139407387218	0.08261064091249308	-0.49345102360239	-0.5558334711686028	0.6465957338508213	-0.08390652975299663	0.06752400985006343	0.24453715127307046	-0.9806058862100228	0.01247411548668841	1.2871397745791828	0.21360151493148893	0.7919297448761476	-0.41325494232057985	-0.03812084454885738	-0.3799579940510696	0.36494046811690994	0.012007748625137604	0.14058565870070625	-1.5311630744730056	-1.5436544978904985	0.6209929015469704	-0.006405538775490471	0.9679038459694684	-0.29491136329772305	-0.30181940559652165	0.24687282540106342	0.6608652344816387	0.7237053427243034	0.07071685874581742	-0.2449033660586352	0.2798085519780008	1.2405331735218292	0.4882241249300138
0.01758304884401245	0.2561209527490207	0.22895029979545659	-0.7320008132131118	-0.6810345019805237	-0.378436236892368	0.17966459277970925	-0.16142052007547258	-0.05917869135544107	0.48819219080131165	-0.8759052129406244	-0.40171735746737147	-0.602602449577624	-0.0449701525681321	0.19873091474693047	0.2221641951064322	-0.8208856755311681	0.10443121520080918	-0.5224236862280047	-0.6902859156414646	0.5836707976903701	-0.07550757793991839	0.049611674192236464	0.33447126980648606	-0.9634710693760621	-0.10018449464266688	1.3575775234503098	0.2409314150192575	0.975456211713673	-0.40946839722157513	-0.08267838703987855	-0.3879420768559204	0.4134077400467257	-0.09700041420220211	0.08812795153923283	-1.5902859592543952	-1.4783878591789763	0.589250405152986	0.017803095213976137	0.8575192210847404	-0.2165385571400995	-0.2888538768578634	0.22459148277922925	0.5274354601466718	0.751323601667954	0.05993705307034791	-0.25968246666755196	0.19489573210207545	1.1284905459478387	0.5601582032550352
0.026464447319342534	0.2358171295826666	0.237179434166444	-0.6505576075524231	-0.6625867186665809	-0.4073235472856089	0.08983029017825223	-0.189874620710123	0.07388026112382674	0.5055263002732016	-0.9877415938036849	-0.3750812521892982	-0.5608215103393669	-0.10576333156420122	0.12665604418001053	0.0919375798641637	-0.8760701741382462	0.09416855251632497	-0.5447316904279534	-0.810163058367816	0.5420029404385525	-0.09793112324137021	-0.005568793028373242	0.4453279556336146	-0.9382307687593728	-0.23758681344205984	1.3942688575154727	0.27137112812463837	1.146844959152638	-0.4247086352039213	-0.115413461374182	-0.3728333462232628	0.41298200832739945	-0.22352121396222868	0.05503498776550715	-1.6335017039831676	-1.4189061225551198	0.5388911244379313	0.010473867162138288	0.7450793858448443	-0.07838498206218361	-0.28339622857002317	0.23446112623972618	0.4240390819758687	0.747570996475942	0.048472421479950636	-0.21114210375239745	0.14148033178158445	1.0736627642080825	0.6044891331688145
0.043232686769965424	0.21845448393468114	0.24237473809497803	-0.5541417039646523	-0.646710982064678	-0.4321657345476854	0.044334132471250814	-0.21910091121731723	0.18581333276095652	0.5071731192898153	-1.1019589592608205	-0.35548779608778636	-0.47409994285463464	-0.15694136508788198	0.08642971630640198	-0.0485929405473466	-0.9293209655516353	0.1093425935637419	-0.544151826074834	-0.9226314190827279	0.5028701554687591	-0.08618806881588037	-0.022438558127506926	0.4956877362679932	-0.9063845456865428	-0.38876213253923025	1.3663395214592742	0.29686914075493975	1.261665536291074	-0.42538061362994206	-0.15250912132524755	-0.3642565160786405	0.4065834991250636	-0.36069220684908254	-0.0011344019897891466	-1.6425228285407407	-1.3099209055556869	0.4686541947869095	0.0595971202715367	0.6649841581687297	0.040553180724770904	-0.2719154386768879	0.25078045091296586	0.2587521904153098	0.7065028513623853	0.057754702668413926	-0.19098603858877988	0.11255133795258734	0.9916803163286849	0.5787722771461935
0.027673569789605074	0.28826282034626816	0.22169584507178675	-0.45797191830170886	-0.6237066849634567	-0.45129382829038117	-0.028272615560287467	-0.2686714036751182	0.29628156799029526	0.4989476963675191	-1.194889955724795	-0.33076169530628546	-0.3706766850165565	-0.2589686857024703	0.06873497386924746	-0.19282252776833594	-0.9592693226705162	0.12756257619585115	-0.5373109158239435	-1.0370998221688423	0.40262929996420416	-0.054863126065889244	-0.05326270587478195	0.5009094241643668	-0.8494475605078339	-0.5353127619188015	1.3121542145847986	0.318048300858647	1.370876331796062	-0.41444375263847516	-0.1823762020413538	-0.3459485071112828	0.4019865668850435	-0.475733357079117	-0.0820203435226505	-1.6669055430200976	-1.2307749479583434	0.40318799647368636	0.08475509886192746	0.5840495031941927	0.16990903996534865	-0.26724778030169927	0.3015551051033817	0.124570778080632	0.6206377529517936	0.03598437275219955	-0.13060091417953143	0.13172361129823723	0.9230260923099711	0.5438478958976047
0.00407920655829441	0.3410025571994675	0.18154875305475351	-0.36027911567956056	-0.5843881468596848	-0.48951816952627086	-0.08336471785200324	-0.3136356458194491	0.4051040900778558	0.47670692695833816	-1.2889066298281564	-0.29713654106806187	-0.21134084493869304	-0.2912998330342781	0.02417449858849429	-0.31620227808606766	-0.9490819685472145	0.11977586604743781	-0.5340172889135785	-1.1580812847414852	0.35920374153799195	-0.02826234352574092	-0.10110445436347111	0.5131965010572664	-0.8148728968388742	-0.6902489478633221	1.2605099181410968	0.3572473374570305	1.4125032109488775	-0.3816157156789835	-0.21282684513971284	-0.31293909881125964	0.41621384980091064	-0.6073026832791508	-0.14391660489147232	-1.6684542301178866	-1.1386528934492994	0.36164755687472117	0.11419297147274113	0.5537123722958904	0.2929376945114508	-0.2990642201099839	0.3188162732891899	0.013352942729612582	0.5557991421207371	0.02202703097151729	-0.1187276232230694	0.13187786556064618	0.8391156625711524	0.44671316504537745
-0.011761067503163296	0.42783763445967293	0.14257501101927944	-0.2633137841204881	-0.5656277268333293	-0.5300787109375495	-0.12237254563998931	-0.322304184495407	0.4737853187772904	0.4284426240294178	-1.3469830693421774	-0.21970392634213948	-0.04664549890373766	-0.3135409177046745	-0.013719207812170415	-0.3916231228088982	-0.914327273919999	0.10319493646663111	-0.501693240968269	-1.2831205480013317	0.3323647168410019	0.02566337188263116	-0.12419171877135204	0.4809232323061603	-0.7948525039995548	-0.7907485009735018	1.2123533664051998	0.3679609434657089	1.3793352057750856	-0.33829395501618026	-0.2616593035787726	-0.2860874496570577	0.39325401284351463	-0.6979367529216481	-0.21368112191762273	-1.563500691755864	-1.0659587566260733	0.30837423130118635	0.15713628936281152	0.5125601451175587	0.3946599406806688	-0.33293599427659065	0.3524831557579409	-0.05959272700413497	0.4671424715551128	0.0028205285360553	-0.049935537535178195	0.13977979847306393	0.6862620176018488	0.33152928749530275
-0.027764362511366124	0.48665486262510366	0.05220465601053662	-0.17194856370343764	-0.5256663987797124	-0.5816950651827247	-0.08855749774435609	-0.33025962022104294	0.5270869819490507	0.4484531082031452	-1.3999679924971398	-0.1396003365704758	0.1422596597936557	-0.34988648548502954	-0.017497969154328653	-0.49628422711796755	-0.8695466862766714	0.06975229602915356	-0.42076592065363255	-1.3389739880070652	0.2873978191496622	0.10137884538471509	-0.10966476633406111	0.4892126416448252	-0.7618618725254855	-0.8524920961856239	1.145754265332612	0.3757628518079722	1.3583777410399762	-0.31758965003437367	-0.2949661178567141	-0.25343962696742073	0.3617524531565755	-0.7907650979234073	-0.2565904332375886	-1.4645970733300693	-0.9997613958365703	0.23180420357686543	0.1718362153762505	0.507899814108132	0.502319619323721	-0.3825089242529032	0.37771208965513003	-0.11789122178268648	0.3657571472320947	-0.012098043719004628	-0.029562144996456634	0.19808584309924684	0.5515467339484494	0.18088473810503178
-0.02047036428935613	0.5396440716555402	-0.025523991940360848	-0.06457041482180798	-0.4910391112780477	-0.6738464525410512	-0.07545790711276573	-0.3524050364031808	0.580618852379153	0.436342881446785	-1.4262008438573497	-0.0014148583474431708	0.3825128953458671	-0.4018400608175183	-0.023087431475026482	-0.5803809238093267	-0.8063480541359542	0.030949883600839483	-0.3187580232259509	-1.3719275417257442	0.2870866792358936	0.1665068597713122	-0.12581511005877943	0.4589435798686038	-0.6816249591251633	-0.9137208719174869	1.0675958823810088	0.33214136178981807	1.2658273476646775	-0.34742335888484427	-0.3242220047376855	-0.18942651552840878	0.3115051132174045	-0.8684570064191435	-0.2441581257254528	-1.382381602391749	-0.9097905246017147	0.1430887410700456	0.2121759075983924	0.46719839949478653	0.5968309165989479	-0.4605674108428179	0.43321460118524985	-0.21777083437510156	0.2787552840291906	0.0033528430938471075	-8.365845288867967e-05	0.2300663515777289	0.5071719151597225	0.047479743428710294
-0.025066517188439923	0.5848289444120764	-0.12745232974008397	0.014326155580773953	-0.458096957829099	-0.766631635036889	-0.01918576394723013	-0.40517022008486503	0.6316694349247957	0.41572453553652533	-1.4202105370957319	0.12097122057612872	0.5669393931372924	-0.43445367661781054	-0.03523329749623248	-0.6309178066431761	-0.7444954413674963	0.0065489049183850455	-0.29822734834226583	-1.3718053575529123	0.2696513558219127	0.23602167377657773	-0.12344678761124886	0.39513161782936596	-0.6201339197857664	-0.9480953370303373	0.9679428975918368	0.2875030142493804	1.1427297491598556	-0.4000781532423784	-0.34528725123177567	-0.18041364136372384	0.2720692565702637	-0.9231090236426255	-0.19535931893094977	-1.22506564713184	-0.8220465854301254	0.08617138094407636	0.22384183954703668	0.42016012068065295	0.6808158403289577	-0.5640696952545607	0.4742633496600718	-0.30613732783224873	0.21001213325932352	-0.0023341641050050165	0.07354920571753512	0.2852443559410407	0.5281249105537388	-0.07283894639424142
-0.0193901883610553	0.5963840822502268	-0.22021718509311627	0.07987956387233504	-0.4035747411910274	-0.8302752222706122	0.10329302011099735	-0.44021269992647677	0.654985632633798	0.3865145907938819	-1.4080288269006997	0.289804962798312	0.7467695243027606	-0.45665065983925024	-0.018390859058807243	-0.6585606475894126	-0.6742075187933741	-0.03790430715216457	-0.2821399763168038	-1.3614960679702295	0.27450513847669467	0.2693707652478411	-0.14617265329565882	0.28522101033050035	-0.5588130841814005	-0.9743953481475982	0.9031655814707236	0.3018136836533256	0.9837037285169984	-0.46006846966751047	-0.3436883632931466	-0.1892182266438256	0.2089096716927013	-0.9524667686981274	-0.18591166433965997	-1.0262952566290715	-0.6866401084644873	0.029888690295687977	0.2284944514231045	0.37175005631816166	0.7667615918531598	-0.6237679318939036	0.5081208754882927	-0.39850103534458353	0.1383337130136548	-0.015510362743623362	0.1574568718499299	0.3376233650488406	0.5289437650253268	-0.19716988050671325
0.0011154252081841231	0.5796692632384814	-0.3180817436123403	0.1554163937753012	-0.3290015431341404	-0.8761756050848873	0.2092775471788441	-0.45858523499148995	0.6548285459179997	0.3551983646100373	-1.3836549327256464	0.40539838713526066	0.9369526109411698	-0.47980229973227945	0.007445985497733365	-0.6847865385890894	-0.6053631044306392	-0.1459878936244475	-0.26351728228183613	-1.3180965713176733	0.29242584015615397	0.3036222925199237	-0.1336836829357438	0.1866962046929251	-0.5076364243953376	-0.9961062015666032	0.8739557537430519	0.2829390609590186	0.8591029886873447	-0.5179400662357094	-0.3026938879621397	-0.21887408657080032	0.15001557094167045	-0.9625027001734578	-0.1390141097579301	-0.8421149557572047	-0.569421138062815	-0.04177236903125732	0.2184883731960054	0.2987548254148683	0.7991547568187976	-0.6598370515226135	0.5020770237755874	-0.4597942934716487	0.06946974666199632	-0.026290449447094376	0.2178092712876371	0.3617879595079577	0.6044283137367092	-0.2809533378176591
-0.004087840182226544	0.521374420941993	-0.4431320220416712	0.21476252334213486	-0.23976948220769922	-0.8772609753455587	0.35290863890622864	-0.4601973211041126	0.6731730079119104	0.3356240820184455	-1.3470606451763327	0.5021675600407711	1.1072131001130565	-0.48951447147962834	0.038190164361821176	-0.6990724403619543	-0.5681834323215084	-0.23865412586309356	-0.21621223784111843	-1.2707156390859333	0.33850518270841184	0.3541349802713489	-0.10256492365761649	0.09050805423352114	-0.45916157039652744	-0.9589736621523054	0.8201020336908279	0.2540908719195145	0.7216517223631213	-0.5602252541172488	-0.24620219410993816	-0.26961481615539784	0.11693528645166762	-0.9520333315901258	-0.12305085327702212	-0.6356877602830112	-0.43968141154100737	-0.08858246532964238	0.2274422510459913	0.19878681694573622	0.7722099204305735	-0.6712387573878936	0.5117970346515441	-0.5468597720452435	0.027466196059113834	-0.044842885834401644	0.25223845865404143	0.38149815769082396	0.6593931052652622	-0.357581320895917
-0.005647565792067126	0.47808445702140173	-0.5201145359177265	0.2614708292810489	-0.14845398953511674	-0.8492940215629284	0.45164985781019606	-0.4698585950250925	0.6824731835580649	0.32605131329506704	-1.2989356979069293	0.6553082576477918	1.2455452866436456	-0.4841279819404355	0.02973405550569245	-0.7228916008658889	-0.5218639902395145	-0.33700426730074173	-0.18810022210046223	-1.2126307302395347	0.3760238695409349	0.3710067904036355	-0.11342588523180479	0.02107144391906812	-0.4136773454693861	-0.8959540726455556	0.7257167996062955	0.2374758980916855	0.5933911231768628	-0.5555378894543572	-0.1775930359295254	-0.35885628608642456	0.03537390284780223	-0.9222937893945671	-0.132254981594074	-0.4255886987814105	-0.33340528411445325	-0.123372840806045	0.20803077995138772	0.1333328688577446	0.7357658921763416	-0.7291614300470224	0.54386903641441	-0.6085713339212576	-0.03556841847109961	-0.06299532842901365	0.313631344366379	0.4024292248514012	0.7084992808806534	-0.39844305565142113
-0.00597058077142659	0.39271426739118237	-0.5652194237193495	0.3082547306435324	-0.0838242205938343	-0.8431312636832408	0.5724372973214565	-0.46365259439935846	0.7247354418091312	0.279623068898578	-1.222900906650043	0.7483167128690006	1.3640710509750766	-0.45121405333319425	-0.008087735519890732	-0.7262293693510975	-0.4730522314460669	-0.4261037820948396	-0.12327545919752461	-1.1302874400265712	0.4648779615551596	0.3749813666622808	-0.11779343304967124	0.00587269132577032	-0.3561787211755628	-0.8043422619737053	0.6112055094501956	0.21410457725955792	0.46059454846238906	-0.5031032092421428	-0.13840824697957546	-0.40468860050768296	-0.049371856983753376	-0.8736557120446197	-0.09128232298040863	-0.17666110452361322	-0.2095612011165185	-0.14827416538990407	0.19162325565362714	0.07677177370103958	0.7187772612812512	-0.7587005899994578	0.5424190609909192	-0.6727436897998876	-0.09257204729601383	-0.08386219018626537	0.3531379369326103	0.38178147996346573	0.734424350460907	-0.4421450643333906
0.008882486867168271	0.29771610472856336	-0.6036591458714277	0.36974966012533056	-0.039428846609314554	-0.8011042298686013	0.7177309155228148	-0.49044532817970243	0.7556280997534449	0.27314204706366674	-1.1219533100677803	0.8443328081553891	1.4143223498267325	-0.490911825195193	-0.03859972028680975	-0.757300664300997	-0.46406550517670253	-0.4540123092264012	-0.05376177921290766	-1.0379170092089778	0.4894742897537109	0.33499587123648766	-0.10203724200767424	-0.026435324384742824	-0.2565113742920217	-0.6787863184232693	0.5201963359262303	0.19473121023542747	0.31928403082526363	-0.4867624005331974	-0.10185365953510325	-0.4548224697206072	-0.1256644082788455	-0.8114507145914551	-0.10218458294068969	0.030461889496924632	-0.09117457136476585	-0.18696921464512556	0.13524991832017583	0.016707428345284416	0.6814868542095566	-0.7447681952428375	0.5117717080690566	-0.7649865591846782	-0.17446643177867743	-0.11126938469561146	0.38303513529153344	0.3621434915959024	0.7743646927467738	-0.4567082184982974
0.03820736068880041	0.20736320780401468	-0.6545082951040967	0.41580853284939573	0.011792650657693094	-0.7789842318452885	0.8460044219076248	-0.5369378666838445	0.7803611471227098	0.27013888589226964	-1.0584668114805555	0.8918151544177944	1.4110382071937742	-0.5323262579209509	-0.04312611671645034	-0.845900867002854	-0.46516588940484904	-0.4615617469622322	-0.006697543286761312	-0.9650566577255975	0.5115958589458293	0.2753288730800368	-0.09731354124719198	-0.042259286617704096	-0.12981232832928466	-0.5518927917446773	0.4203171282665502	0.126828396787092	0.20711256687828383	-0.4696555558119055	-0.008445411419156112	-0.45851220024662265	-0.2052572779527692	-0.77975816573933	-0.14611441131570238	0.22296573934376282	0.03513431136126953	-0.22827542520778715	0.09098614997002967	-0.015840260082865064	0.6527674470949816	-0.733312065960539	0.47254844120139944	-0.8468262011464788	-0.18928464593933056	-0.1487240267248394	0.39897135733005956	0.3670806428236523	0.826601332101804	-0.4259145397925554
0.06593160231819926	0.1421401717617976	-0.6533244887891559	0.43117056163446943	0.05232611128596197	-0.7542738896210766	0.9654514657334292	-0.5984602818845675	0.7849952028533653	0.2749321593536396	-0.9592960576091322	0.9531810771669458	1.3617419107794753	-0.5345171444284367	-0.08091657827170132	-0.9005855881461649	-0.4733912232493144	-0.4453925840400645	-0.022105397883548702	-0.8859335635413451	0.5376655543052692	0.18806663846062138	-0.11610850035048166	-0.06871915090577888	0.016840274371942975	-0.4315197854157411	0.35857063316707527	0.0722588396684285	0.02071300066536076	-0.3896172042444038	0.08213106461145085	-0.40935368753482493	-0.24533626846559567	-0.7358489549622383	-0.14939091354950815	0.4050014684350346	0.1727135435388548	-0.23726839327974875	0.06324533699980282	-0.01898317019988991	0.602205654097109	-0.6776896330363141	0.44977224230472396	-0.9296974385511272	-0.22079737685664252	-0.1518964477926751	0.41939761328434766	0.2984941789578046	0.8927940426746751	-0.40714665021127505
0.06207959463729529	0.08738966415790538	-0.652440181737491	0.4235552892925448	0.07577534290461074	-0.7151250994923932	1.0470474313257996	-0.6398548557040029	0.7751369698111826	0.22402819657176845	-0.8488513425226634	0.9849002612013507	1.2502370700341034	-0.4993208384883789	-0.11660369311416967	-0.9792419658393697	-0.5095263720820761	-0.4183233421165299	-0.04975040170012434	-0.7799469124265117	0.5734983414819605	0.08640568183082394	-0.11188167268571259	-0.0722136313225054	0.12511769684291982	-0.2928825315440716	0.26614739570147133	0.07669154445094209	-0.13873144523175268	-0.2922268764316591	0.17906906573950374	-0.3690027773720171	-0.29914730229539294	-0.6794496443971225	-0.1905862585581891	0.590087791242424	0.3111005706834493	-0.22706541497463523	0.031545330644652224	-0.007108288300869309	0.5779199466953632	-0.6146316007619983	0.4332798363219588	-0.9274794768646822	-0.28225562262534315	-0.21986081709405272	0.4346902442159043	0.2494551049124072	0.996026277878479	-0.4053577580877624
0.07941732636076493	0.02237728324705946	-0.6042342442073934	0.4134050167515039	0.09762835346464047	-0.6711495759846312	1.1232307311812035	-0.6513861744995247	0.7361051407125289	0.18518696628257636	-0.7324625659265668	1.0097847851390078	1.1720294800625541	-0.47530152998651926	-0.1981290272035688	-1.053679887823369	-0.560981960853441	-0.3839796323558581	-0.05723799036897985	-0.6624112042963736	0.5477819095938454	-0.007521778056645778	-0.10093260016036487	-0.03942660576059955	0.2006871588819168	-0.1265303025848592	0.17464190899012172	0.0760403809959691	-0.21857103115381732	-0.16182912347931516	0.2845464022871933	-0.2614441493357115	-0.31861953530478054	-0.6108675341811012	-0.22822890468048182	0.7357698455364078	0.469084056569562	-0.21469243843159105	-0.0022000132599098695	-0.002521069771853418	0.5586525159313463	-0.5326971464413293	0.407106699343426	-0.9349137457890837	-0.3072607869779703	-0.26212439719548075	0.36021492180376435	0.21312776482850318	1.0773763924350512	-0.3953080641512723
0.0957034216320221	0.0018923138666637196	-0.5655450638160787	0.388275395617299	0.0914399203842055	-0.6276178107933339	1.1517887309340291	-0.6823680836217363	0.6986636857995915	0.1727019887132321	-0.5877359445931793	1.0095925038501936	1.0962340016886327	-0.4577199324256632	-0.2685170906064471	-1.1105879832698853	-0.6163420005884311	-0.3280665374384638	-0.05753957312039393	-0.5256159265400571	0.528386883399916	-0.09113900606195649	-0.06945006528259207	0.01958159965981996	0.261720640765824	0.028103466395030065	0.046100669479291055	0.06439925964455138	-0.27534455049000256	-0.012756479178381741	0.37856945891890387	-0.12738815791150454	-0.3309718682360875	-0.5345030268286219	-0.2554854646195778	0.8082773674039079	0.6163251291297447	-0.20711995539444472	-0.020409333637020903	0.0032251668798073457	0.5355182972641397	-0.4669800200261472	0.40278534100078145	-0.8923477164800158	-0.29203344732443215	-0.2799889294690083	0.29139178934800053	0.18295564955284035	1.1907629313486618	-0.3783494931305979
0.10327157179099891	0.004691918651595411	-0.5061411401156948	0.36774902363391065	0.07500310805213614	-0.5831728876522475	1.1768326390754396	-0.7065325111789431	0.6521161312024796	0.1561738714846924	-0.454535583990186	1.0148375904352809	0.9920454479725404	-0.3961256290756853	-0.3283182139505314	-1.144742585847241	-0.6774485253023392	-0.2059740910412044	-0.07955351207068329	-0.4079519250284457	0.4865221942518807	-0.17886474448208914	-0.08770190061047894	0.07403945132934556	0.3401516012086393	0.15812460037623635	-0.1271532171458461	0.052054599693963734	-0.3382734348278905	0.15062183916983524	0.45990681126279453	0.007761973076793627	-0.34435310538190445	-0.4518435227278882	-0.2962193291586549	0.8950693286661414	0.7543194729050449	-0.19913209548377106	-0.03136440979913168	0.07435569260874583	0.5422675109794595	-0.41531178849463923	0.39300888825998415	-0.8526020092303073	-0.2552753065643353	-0.31605465409271094	0.25218139972930537	0.17008326051510725	1.2589757960114507	-0.3894381169441523
0.10759919416507244	0.05187911397714966	-0.40999814219958675	0.3573406590837749	0.06139173337887667	-0.5615341670526142	1.1423931311718303	-0.7326488058814216	0.5663685392486292	0.10454809315274663	-0.3213156024966458	0.9994753274658372	0.8701370355119898	-0.3747706176895094	-0.3880629442480164	-1.1673607271963193	-0.6891785599568943	-0.08609432650114984	-0.11277044111156209	-0.308715145619326	0.4069203501841782	-0.26626522948659304	-0.0964957368803185	0.13604699509877924	0.3795287749783257	0.257214716719143	-0.22898469944985328	0.033459248972568315	-0.3877137894717381	0.31404175618252056	0.5148317096317362	0.13200707138084927	-0.35858621027000187	-0.37798313054234467	-0.3173497836407711	0.9448720136879413	0.8773583956764593	-0.17043199870033324	-0.057871872119755106	0.1513503783448472	0.5664590315684899	-0.346110202804877	0.3636344859513316	-0.8062678543411035	-0.18373966836987607	-0.3280536485499582	0.1905879686785507	0.09726150231546764	1.3306926860227029	-0.391494862153246
0.108298930228794	0.06000481557846695	-0.3328378706560514	0.3648488441605062	0.001293349032857316	-0.5231048987222624	1.114447574685311	-0.73185619167107	0.5010981103326644	0.051871265144574005	-0.17651622327019825	0.8647194679449749	0.7296291436179566	-0.3977095456586238	-0.4349615948623634	-1.1351019482435716	-0.6820092276665608	0.02052746921659096	-0.08510884615717036	-0.21048622486742033	0.29329444706003727	-0.32015404353212507	-0.09794464728937582	0.1787123733610374	0.32769631272883154	0.3584975534557281	-0.3094427033165431	0.010916113991147067	-0.44396223481289415	0.44803619366270714	0.5557818703684981	0.23322340021284277	-0.3422421552841397	-0.29456680461630996	-0.2947473420563385	1.0108248724604634	0.9823686949690005	-0.15866823146253695	-0.060505493055748	0.1484957908320242	0.6494004110010047	-0.24227712606157187	0.30062248758636667	-0.7065600546348118	-0.11214636819319823	-0.32385935886641537	0.1270503386775399	0.038538140864774195	1.4069789629820737	-0.3887670326052252
0.10294950812750828	0.08364268457970891	-0.2865387202061066	0.4077048130849589	-0.05017463604405449	-0.4613047868046179	1.046902590901404	-0.7211955617717107	0.394290195955254	0.05632471147592969	-0.05271678294754525	0.809546448419605	0.556787476529714	-0.393616076025579	-0.47178952964498755	-1.0827236170024483	-0.6627880098132171	0.1397253374647709	-0.09668406618896395	-0.10729122487195564	0.22472677315884731	-0.4082658026760237	-0.08519316079662526	0.2580430730709491	0.2859300597028025	0.4459418530588587	-0.36828527378705267	-0.023824434094187486	-0.4697700046237128	0.5087920612672674	0.5837469860778842	0.3116533143964266	-0.31124241725914537	-0.21759531600125714	-0.33184232707311306	1.0402716960125953	1.0826059971931958	-0.15921073481299247	-0.08545460543395746	0.1332887318303993	0.7206365757172268	-0.12734243757588679	0.2810621131306716	-0.6397514630650695	-0.03509833602558506	-0.31572322949401566	0.05685527472256655	0.01836266126946489	1.457431491805094	-0.4161170704078643
0.07863992832877979	0.10203280747868333	-0.22629306166853733	0.44652010563336725	-0.10372169221319952	-0.3695251476806501	0.9463545972512508	-0.6860513349995501	0.313630031744987	0.036828559379541236	0.08892244587189334	0.7832660779830776	0.4223010391790526	-0.37226721599656376	-0.4996607248762375	-1.0407908137377455	-0.6122170901699187	0.21184773968609477	-0.13546343980396552	-0.04963637216019549	0.13196639132878193	-0.48341396776143764	-0.09585004408530975	0.363293026892316	0.20727235467444136	0.520356955969125	-0.4609604982678611	-0.0801923908853583	-0.45436414638704237	0.5989039803302962	0.5931703542070252	0.43404389217702855	-0.2737431224262964	-0.16030627418514345	-0.32283021685719854	1.0720622526838022	1.187972233458765	-0.19355557471202783	-0.052200677793422544	0.11122527201603231	0.8100268619055907	-0.00854334633556415	0.24237432957668714	-0.5215487760487802	0.0661521690913895	-0.31527915609040863	0.015186316729141325	0.03732071308562129	1.4997859686679025	-0.4166288530454132
0.029397094695538507	0.08964798016786613	-0.150046972414898	0.46234186712128256	-0.15287003113903724	-0.24081520484970104	0.8580500211271289	-0.6411402773311929	0.20116831552162862	-0.01369512509995451	0.24244509148986512	0.7617226221540582	0.3339779921553911	-0.32020003736915226	-0.5438392227102954	-0.9960769879071011	-0.5350446725942267	0.2738531459796118	-0.13731167621060075	0.029509711940786675	0.0007417924020929445	-0.541464155462605	-0.09847793049463126	0.4831490826370294	0.15139438543771447	0.5727114124699655	-0.5488376638019039	-0.10857426018942458	-0.45131156872063755	0.677895112185628	0.5439086871998631	0.5198536567376622	-0.26018064405052743	-0.08913539311702996	-0.3260899743845548	1.0898890361528126	1.2673369568523918	-0.20337025127029745	-0.03823550151452569	0.024543182625466564	0.8827649684494727	0.20138078370117202	0.22830191039251577	-0.41980842494227133	0.13029517505758514	-0.2863836602200797	-0.05385078669438888	0.027811749672668175	1.4853265743122361	-0.4547988226499068
-0.013609171546384228	0.09092993799031826	-0.10070577583198626	0.5340622317694639	-0.22100643100712283	-0.11273084129336804	0.7453714346805513	-0.5765966216285836	0.060480593312353115	-0.06626240831838068	0.3917641882401822	0.7356757361396616	0.28209683082523335	-0.29141421740491685	-0.5860433658053312	-0.96193050642095	-0.5122059607213161	0.316891287709441	-0.13458231144542898	0.10400837633632767	-0.11656616918218632	-0.5323700228927616	-0.04211016063747862	0.5860891168312155	0.11810502565211438	0.6014623433214639	-0.7000098088119897	-0.11474853171069191	-0.40977881142171213	0.6875149730353611	0.4733484703936154	0.5269165965501301	-0.2597530687066613	0.0053369652904741716	-0.36514518210203506	1.0930472294142792	1.3193977822157703	-0.23563333919280582	-0.03593571985210882	-0.07645362288944996	0.9921247312729502	0.4457937984315456	0.20013959162020672	-0.31233499807259946	0.22362612726116268	-0.29103659907448076	-0.12438484779045136	0.013985512058952144	1.4330730297171368	-0.48471918869119934
-0.04950530297891269	0.10098255756078742	-0.05130856317738941	0.606127464471163	-0.27244219159074673	0.037427933984164496	0.6270413477824818	-0.5152584626863742	-0.09230199736191272	-0.05802507130604927	0.5241423078438427	0.6592121901948818	0.2579286464741671	-0.2601080235590326	-0.6125545060074391	-0.8882406271712677	-0.4392632655444766	0.3514918450478977	-0.11736749396218707	0.16492491142653515	-0.24989298254286565	-0.558373697201332	0.019004473168348433	0.633113138870464	0.11451746302252053	0.6507183287755516	-0.7984945059198463	-0.15202862193012986	-0.32999394552862715	0.7006361032944387	0.37924642951451526	0.5153558821369681	-0.25504536535889083	0.07654763453061088	-0.4007568045365689	1.0825247757751613	1.351074773109416	-0.24239089958469173	-0.04764573903815437	-0.162353206585294	1.0716257277504204	0.7029631518914149	0.13920990861653343	-0.22747726898205084	0.320804598110024	-0.24328469775275194	-0.17725833257833898	0.008358368230392006	1.3018165471327212	-0.47722578747659516
-0.07201905786561791	0.11394116052803882	0.005927165108311377	0.6496113731292038	-0.3472704952922105	0.17778570125523313	0.4748348660224363	-0.4406999734095843	-0.26364807531594553	-0.04669195930814148	0.6402939020875922	0.6079280235926733	0.27708554457971196	-0.2564468885959027	-0.598136185336997	-0.8292463136285626	-0.3874067022699489	0.37910795285615956	-0.03646722619246149	0.22380723276930964	-0.347610828420515	-0.5908585347371099	0.0718601435401543	0.6427073895244192	0.17951004983566202	0.6326380581329712	-0.8693700719698343	-0.16974397082186293	-0.27264344050584455	0.7374334382735008	0.2583921894379206	0.4671134511923185	-0.2759744822302821	0.1543512885307545	-0.44375247850012683	1.0655562119663653	1.3444492241342603	-0.28218178255871884	-0.01672200432719529	-0.254244981359988	1.174172373100599	0.9473863710124796	0.06428548441250084	-0.1665873700853093	0.3748659098835334	-0.2053804928516434	-0.2061712644855355	-0.02057500782196898	1.1865540790302544	-0.5063776029308996
-0.1009321416406048	0.09846148000957775	0.02166469372794045	0.724351082471826	-0.3999656718520738	0.2764377375478545	0.32230349009701165	-0.36782100179005855	-0.4344441613178736	-0.021514909728228254	0.745223911023767	0.513363305063074	0.32192295770990575	-0.1808734755935873	-0.5992462454335534	-0.772857065675692	-0.36254398741828514	0.41058446155973527	0.023956798702370663	0.246140522108585	-0.44911050814849657	-0.5558943081235398	0.13028852878602043	0.619706821095725	0.18907633000649873	0.5801383151530397	-0.8858801006931394	-0.19767871684384714	-0.21181485214807522	0.7978640799558571	0.13177131727964259	0.3974052933912754	-0.3203527081364294	0.2092348390531396	-0.44059828542647594	1.0340139072602315	1.3185933630100135	-0.3257524927255913	-0.012160227586806335	-0.333828084749352	1.2596614366219192	1.2097370038456448	-0.03353374580097046	-0.12700387823348083	0.4250217664486735	-0.16908904456983467	-0.2441968423140873	-0.09174812746344826	1.0870117163239092	-0.5070623316019411
-0.1345088352581557	0.11265299197824871	0.007907893403089377	0.8038559002886883	-0.4400600368045895	0.3843804828656675	0.18651573039465683	-0.27861061723161046	-0.5671411687018201	-0.015985848001666948	0.8525260926095795	0.4751166772768299	0.3675083934732714	-0.10928858096374358	-0.5908418302034735	-0.7229470949891208	-0.3160340059254377	0.4126640170004691	0.15377897041721278	0.29073268097976346	-0.6003859683396588	-0.5151827053669008	0.1866329083649017	0.560987805639276	0.20519337832070436	0.5511828777902118	-0.921873294837422	-0.2169082541422172	-0.16869240567132932	0.8337859424360495	0.013140800920531149	0.3179967718426655	-0.34356488715963857	0.243616052465842	-0.4495130215342315	1.0044599284218152	1.2927457354497962	-0.35749094794272784	-0.00723410497255521	-0.45767371962627595	1.378305235091865	1.4649156507549006	-0.10767621381185681	-0.10850947872970299	0.4653375599847106	-0.13542311883758182	-0.28708081976369354	-0.1419709904188843	1.00755631455627	-0.5151478826911324
-0.17709578740973692	0.08511558245546938	0.0015989899694601462	0.8608801683563708	-0.4552139743205793	0.4782118968162772	0.11168318494026144	-0.20035342403519124	-0.6470728309429912	0.027851276327739573	0.9348674989347637	0.4555155516096261	0.41137422658154826	-0.011893378936119492	-0.5879486960249436	-0.6310682272991581	-0.2931417287563026	0.4067614929682172	0.2625894550193246	0.30575645490959275	-0.6974029356607859	-0.44753544279684754	0.2183310501345884	0.4828254924258655	0.25772323252385076	0.5290945953657422	-0.9885673174031057	-0.21864624843637862	-0.1414915303015733	0.818256647067272	-0.12249636202850042	0.2543578990771215	-0.3965934074913474	0.27932805324920734	-0.4488805448503923	0.9981875235462386	1.286125949969462	-0.41249554248912634	-0.013021259046563483	-0.5537770428117446	1.4832335775722254	1.6917680996185105	-0.17935436125789983	-0.12900309055720735	0.46171309253096204	-0.11657310411043979	-0.28628199481736494	-0.1570236970304833	0.8851359689233226	-0.56050959830032
-0.20595101388319975	0.07576445657542275	-0.027663058997766388	0.8844717818434635	-0.4758768220011844	0.571200050248745	0.045925553310877956	-0.13628864722547168	-0.7312700702016397	0.09224970482204924	1.0198357305352952	0.49162966424500604	0.4758090229522741	0.09502361457969398	-0.5791998702312303	-0.5661430808495246	-0.3073985149555992	0.4194563164031808	0.3118711006009248	0.3177115331465898	-0.7462409882915484	-0.39832371711422443	0.25326136501729646	0.39941662397167643	0.3730744002673345	0.4833972600889213	-1.0123195788000978	-0.23608201470784404	-0.07514668645631031	0.8069504403579538	-0.2504805596450189	0.22595770966417036	-0.4416919407395187	0.26125321791139366	-0.4391165609133438	0.9925223319596059	1.2732288952724518	-0.4529121634091659	-0.060232822982402026	-0.6246127601519296	1.48958406440018	1.8724955120470788	-0.22319751682347716	-0.11184956327452192	0.43247572173739235	-0.12435455647972671	-0.3143348473443227	-0.18062561400967825	0.7473306394179784	-0.5597581467243561
-0.2223668340457657	0.07305514621102864	-0.023210901620251873	0.8951685342785533	-0.46798063859522143	0.6320572940914511	-0.007956426776032305	-0.08317525044507054	-0.784157229906374	0.11493421329889908	1.076602946925638	0.4815786297325541	0.5501630653921157	0.19524203484566405	-0.5302581109311496	-0.49361695396950267	-0.33511671922711606	0.39812249847863523	0.37083772071981713	0.31386577826827666	-0.8298997043198171	-0.3316018574033347	0.2657209650601594	0.24770150275558703	0.44933779538798335	0.42533162367901556	-0.9888573350318968	-0.23051234060290607	-0.04517747120676235	0.8241239980889292	-0.3161189021837963	0.21601172076280264	-0.4960254965769685	0.22622946784835177	-0.41061343038212794	0.9765757417020877	1.2557465687669862	-0.49306614574384416	-0.07610032845522648	-0.6999851574402008	1.4585146271131983	2.008855849446878	-0.2972601530296424	-0.06580928188896489	0.39988114220131005	-0.13461781384187724	-0.31516136265118644	-0.2272413997213026	0.6077390558403808	-0.5663161924461995
-0.2272488141220343	0.06993744071176708	-0.028025296261328842	0.8433212831839194	-0.40760056339766154	0.641057732768294	-0.11361635180690981	-0.03747739981493579	-0.8430762777769714	0.15312000653964533	1.0768613002887106	0.4628803586883891	0.6011179550546294	0.32678056476299083	-0.48344618598695066	-0.3787809344898298	-0.3430856283463716	0.3712080227049767	0.4357779677495156	0.317111938433715	-0.8596131831432331	-0.22667550896079822	0.3035870248043929	0.09587891758415099	0.5776609502982462	0.3907589688582731	-0.9031343255959843	-0.22484063437393834	-0.06414140784411275	0.8327676866424735	-0.3700603901933531	0.16649811443529178	-0.5716622148294487	0.21987182589308146	-0.41102294765943376	0.950713999946208	1.2536955879670473	-0.4863628720803409	-0.14050851497177358	-0.7860919493178543	1.4026406815969539	2.1047266102072646	-0.3410551374679867	-0.04551674140606016	0.3870307575925656	-0.1348611529578762	-0.29569587829726307	-0.29414992409972057	0.47840266600335496	-0.5957078276570978
-0.21277800249649692	0.06453490417429075	-0.027283643472221474	0.8094909173290119	-0.319044810328649	0.6505145821904585	-0.19453915879562772	0.013709519708018264	-0.852104231670355	0.17489961151137717	1.1052557313950375	0.4544575708039574	0.6554848566668336	0.44818397352065525	-0.42112507669666543	-0.26164524756679974	-0.39209035229337375	0.3339885988313792	0.5102223213954002	0.2922727803245778	-0.8601084221505936	-0.11390441039231514	0.3204576225671537	-0.04432401170445132	0.7105689786991695	0.3625504935020777	-0.7761823006104697	-0.19601085041365066	-0.024832343169195324	0.860586247583543	-0.38809104278663953	0.09167033264869248	-0.5998069142753073	0.22667814297968195	-0.3828818304013564	0.908457943647913	1.2200524219829743	-0.5125199010071215	-0.16456886261723963	-0.820390799575204	1.3574619457966899	2.1373778542106523	-0.37416690892986715	-0.0025015526216361217	0.33620858478845356	-0.14536266962956482	-0.26439654077309316	-0.3749644886857444	0.35957576670441316	-0.5918667148698551
-0.199355367992738	0.037031733276582254	-0.022279541068372394	0.7384450687168981	-0.21067193992720737	0.6644807666465404	-0.28974041298538644	0.038505808820479694	-0.8420052319874358	0.17594615490593057	1.085230552747592	0.414730738524841	0.6884259711150583	0.5725372474673003	-0.3868366090945211	-0.1322850625217463	-0.37299807376022653	0.3222983254659683	0.5975856955063452	0.27543805206943534	-0.8566782434175699	-0.05549299259648911	0.25839967927673607	-0.16216526555495445	0.8563198337095839	0.35283288101198146	-0.587075302551394	-0.20592138641034424	0.034004878659611756	0.8877469755838426	-0.39718761250606494	0.015360682512662326	-0.6132387055466563	0.20683654349264774	-0.32232514554852126	0.874285891837174	1.21019025898752	-0.5515817041206307	-0.19131630441567615	-0.892986944151092	1.2431717434754315	2.123627437754687	-0.43712485765715847	0.033030966351653784	0.28024900394952146	-0.16443242695236662	-0.24717481472429942	-0.43100961973110063	0.22953867124028382	-0.5848908273835949
-0.18016127307463398	-0.01730814970057857	-0.03745914961401965	0.6787463961413291	-0.07146190719151758	0.6529785585954229	-0.38472399203202157	0.08516582689464851	-0.7917288954823603	0.17667550794153875	1.0677979850111956	0.41403992100874787	0.7127811837333764	0.6278729886988711	-0.34898348859860545	-0.0006898178255875465	-0.377777705142301	0.29340859317866697	0.6663374090976186	0.22756773203334268	-0.8845579976187388	0.014241939743084433	0.15921165248335417	-0.2372463927741119	0.9631172807374316	0.29526082383077124	-0.35793410685302907	-0.20561404744882977	0.05189934934954894	0.9254759267138197	-0.4204371340396233	-0.05048868037333717	-0.5815035311379119	0.23777650330372965	-0.2939449612043366	0.8445459461544852	1.1627657535295863	-0.6039037988362154	-0.20934657184906738	-0.96588800483192	1.1525799038249385	2.095982042641302	-0.4833021900980725	0.05481567830212917	0.21662678636241167	-0.21443419094255622	-0.26608313546019585	-0.4880643227821612	0.10387086213757146	-0.6078167553026331
-0.17396085568636024	-0.0770324147814557	-0.08273955444025459	0.6509245392123054	0.07698280797183195	0.6546780685197103	-0.45116741484499867	0.11586626740554964	-0.7061915370153347	0.18448906806563006	1.029160192185212	0.4025644869488988	0.6566243412548058	0.7085014280225114	-0.3392941378648402	0.1370052687089089	-0.30289574575489897	0.2754597112915047	0.6866864804925115	0.19478464935105996	-0.9186663420844337	0.0780969386534682	0.05796073940045614	-0.3379915955990113	1.0081681337447008	0.28566480980687114	-0.14451752106691543	-0.25819027367918784	0.10590214597419756	0.8914765625114998	-0.4399424373032031	-0.09692211262225314	-0.5354742529356364	0.2281299879801198	-0.25754979571255754	0.8318691914612663	1.191742135421304	-0.6290801789572618	-0.2818252361378512	-0.9850800309398208	1.0251001286689276	2.045696506048409	-0.5326580004765463	0.08848917966631963	0.18465184431779172	-0.29137998579807106	-0.2801951501107813	-0.5537463781626959	-0.06743258728608778	-0.6026754201435225
-0.16259133379572072	-0.11127740982990923	-0.11383146174918765	0.5898395417840812	0.2205744109727476	0.6983050829481551	-0.47783637017476754	0.1869842488716745	-0.643033231069824	0.18323744022599406	0.9684087479848922	0.42768168570326104	0.582631596939866	0.723056063899176	-0.3500123056823216	0.26930912372986704	-0.16810969695366393	0.2438665927170983	0.6867420567177043	0.20152640224002694	-0.9065458628097595	0.11917131338573692	-0.04239352363968573	-0.411353796037978	1.0744413168549687	0.32867197641921203	0.04189960908537612	-0.28727849993055943	0.17190641508232768	0.7792976670639415	-0.44010266497337547	-0.13037019288620974	-0.48350679512893635	0.2178235815907134	-0.2533413231594427	0.8384140159950088	1.194847012417118	-0.6407387846136793	-0.31881700231163723	-0.9421256063886467	0.9253251968877556	1.9496140892177756	-0.5668416203423384	0.1447782499177453	0.10769048817741764	-0.3859941668517936	-0.2740285907299297	-0.5500736136970935	-0.26050225149532824	-0.5808297698478855
-0.13721152364369188	-0.17659515150156888	-0.16432210812307332	0.5141920381612847	0.34911148458490643	0.7384204028369112	-0.503661311257171	0.27167304730594694	-0.5569066781484224	0.18659077838657329	0.9204569672939806	0.4213927864074699	0.5327715722147334	0.690933013043877	-0.3640178605811322	0.38701369309179945	0.00042355977466383975	0.19209058662032003	0.6661093831148419	0.18648183288551826	-0.8507797419662383	0.16715877075205715	-0.1300414456950411	-0.46847423424581064	1.142813402609906	0.37367446331776977	0.2564282939172391	-0.3262764700278674	0.19469386055642	0.6468627334550172	-0.4628139814152618	-0.163143572894123	-0.4324284737728613	0.22499899746459812	-0.2290052584344143	0.8405553979955233	1.1731342807129015	-0.668104375622059	-0.3574013516866815	-0.8711028962990234	0.7619698764241303	1.8539798152116493	-0.5926964523096363	0.22099232047730505	0.009818426056725671	-0.4817795710244397	-0.25938710282185057	-0.603053310306414	-0.4655355220688411	-0.5401376112821914
-0.08687480648530137	-0.23416381644769987	-0.20345194827830854	0.4302375784975096	0.4479687873194803	0.7833541306970135	-0.5500181424263364	0.3867400189319924	-0.5133134447324684	0.17628249696199053	0.8618903546424553	0.37748434210004345	0.4441278258003211	0.6597163804884542	-0.37602317120589146	0.48181597314682845	0.1322188285221536	0.1206786252579412	0.6585003440479915	0.23864890405102518	-0.8205259327818049	0.17461304619384105	-0.20173825015313235	-0.47808380082762253	1.174279506775375	0.3962317683975677	0.4606843354560818	-0.3751301002664575	0.2387917362278226	0.5610307254695786	-0.5032656637907212	-0.1926466227515676	-0.3508048920990045	0.2728207400425798	-0.22642165943380999	0.8596320599157437	1.1266986262950023	-0.6668355370752863	-0.4057217265431169	-0.8265211294419263	0.6131036625925488	1.7108258281764648	-0.6251809377197757	0.30642245844052657	-0.05481424912354934	-0.5683069459878605	-0.2764779289844811	-0.6312748287698116	-0.6484425956858885	-0.47005457159649244
-0.04465713785764671	-0.28458138623641427	-0.19101488660235302	0.3839656269439007	0.5556431622651321	0.8063655889674439	-0.5728681109324308	0.5090270252030837	-0.42608698264947387	0.17669511350874917	0.8254785902528908	0.33566381235882015	0.3439630407307356	0.6323857539770031	-0.4141192375035688	0.5478283622635384	0.25302303413742505	0.02024592328583843	0.6690712689986513	0.29469896411382884	-0.8063716515600264	0.19209314319474144	-0.2796119804922897	-0.5048262439846541	1.216048333613983	0.4376589445497898	0.6385261276877264	-0.4079469801330363	0.2199690674724411	0.47339203609400754	-0.5495943128983989	-0.23747321332030316	-0.2571421349112404	0.3349015476056196	-0.23360277240096936	0.8375337255444842	1.1330738749236382	-0.6906406465684907	-0.4685071699240345	-0.7605438543484111	0.5260038173398521	1.5596242249558445	-0.6912864205588274	0.33964582967430085	-0.0970493629248664	-0.6245826806203423	-0.26385951559908966	-0.6417500032415007	-0.8089252550723082	-0.4047875334059189
-0.01567875922070115	-0.3633278351600311	-0.2235251208463472	0.3375590925258982	0.6164641808731526	0.8350827684017353	-0.6247580121161334	0.6296435454965659	-0.34332321135621047	0.1749224671126723	0.7941347412935424	0.31375429921906645	0.27056142678520245	0.592741530566678	-0.47105848493611385	0.6283523202308279	0.371209274160671	-0.122147039942524	0.6886700613534404	0.33192710700373185	-0.7655641306345069	0.2226719786386075	-0.3469008907949125	-0.5190251189492547	1.2613764941700336	0.4431569323427967	0.7733807591357074	-0.4542756065337764	0.22079880352617579	0.3738099725866965	-0.6322376424020961	-0.3275627304715993	-0.15405748599775676	0.3924699531827501	-0.21829547159446694	0.8527952683250113	1.147930517859852	-0.6879437486235421	-0.5047471044004492	-0.6902438459660776	0.4242336230006337	1.429131667313071	-0.7539595064676201	0.359167001783936	-0.13398689651853246	-0.6766280015907482	-0.24869694545186136	-0.6571025461885233	-0.9324167741717588	-0.31129468452671494
0.03433145335875394	-0.42232377302339436	-0.24304410774518326	0.3633881011675892	0.6084948049999779	0.8794658769553362	-0.6057799293622207	0.7489087616199834	-0.25036422913984024	0.12132340748747916	0.8053996461758335	0.270482190319696	0.20021778935781823	0.5049160496733787	-0.49766161985565294	0.6732716999033017	0.45377589306638627	-0.237473055212023	0.6837907957004761	0.3858719819992388	-0.7086320364193038	0.22943244544943178	-0.4469339122074505	-0.50501525263282	1.2976323805178973	0.43740390361094983	0.9086787253935368	-0.4758967401630244	0.23258190650054061	0.27437075055404175	-0.7224086920301793	-0.40609464780987664	-0.050956907521365634	0.43289642907249437	-0.208398804059571	0.8852961063880553	1.103261786282848	-0.6999357324150157	-0.5411750184678257	-0.6133005411205878	0.3333019374667851	1.2942378709287303	-0.7852642074904563	0.36389733405754304	-0.2113344964128156	-0.6901787949897523	-0.2555003831250061	-0.6902773609131178	-1.0739695092366799	-0.22915316587629514
0.05449113388450229	-0.4561491458529459	-0.2562975103058265	0.37347522844737757	0.5730455342365911	0.9026424349467724	-0.6023533420529905	0.8671726417909899	-0.19883237570701665	0.07186631773501795	0.789110117507949	0.23568787910204642	0.14077845991776478	0.437493084573718	-0.5488469964515964	0.719709227342182	0.5108632605608987	-0.34773827855294714	0.6549393791484984	0.44168896771393334	-0.6913083308593119	0.24221812275228444	-0.498870480897226	-0.5156646192398945	1.266436941804233	0.40785863472702805	1.0043253355221842	-0.5083221111670209	0.24221705685990513	0.17929692339996026	-0.8255444801745104	-0.45262589796954356	0.03943010081898486	0.46546431770914065	-0.19140156195538588	0.9136554726028473	1.1191155138231268	-0.7200832356736898	-0.6217175565432157	-0.5475490050218896	0.227295534519015	1.1049268651973458	-0.817524982919889	0.39147325766388547	-0.24183127811960628	-0.7165193940068183	-0.2358217669051502	-0.709842373729505	-1.207976165003414	-0.15840428278338387
0.0793689087071652	-0.5000096208168832	-0.2698280057010712	0.4288519057996482	0.55199618480093	0.936840768625831	-0.5421859428623815	0.9787613361963622	-0.1056738943157435	0.05810819402056387	0.7429529151371252	0.21830312057631646	0.09718316909378938	0.344826555057883	-0.5852756228941635	0.7884067560080074	0.537555383322318	-0.4598717067228172	0.5638246098370328	0.480260742621797	-0.6857604381378246	0.2625730494096693	-0.5169658360204422	-0.5196758775762658	1.1684311403873022	0.3656094845273376	1.071737197319383	-0.5312462240656617	0.20751366554171646	0.11766360517821908	-0.9150730811448117	-0.4731871254780714	0.1348146254330769	0.4648488708780505	-0.1984114967006326	0.9599237213617131	1.1084761023832155	-0.6951147524929036	-0.6750659737921284	-0.43651742733958876	0.1476319701374878	0.9171244085564316	-0.8348894495975182	0.43001688942588745	-0.2756578104821384	-0.7452178425458419	-0.19676409382031176	-0.6857161583213216	-1.2988355323448002	-0.09553670526099803
0.10647989753371527	-0.5176234027985339	-0.29735654396988936	0.4938494713288602	0.5045864925422017	0.9230373365013564	-0.46435188062307375	1.0980941587517168	-0.03422194092572531	0.0019501548149859216	0.697884218327636	0.1752650599314281	0.04280471952087667	0.30309133330115046	-0.627434409460558	0.8207139908049441	0.5518496040114895	-0.5406262215397073	0.5413244116082032	0.5155030792043185	-0.6789986497964596	0.28373778233077	-0.5211824446315974	-0.4964532197783044	1.089737235930418	0.3274717837658483	1.0867000002331877	-0.5514820491100327	0.1622583293506372	0.02177157592901543	-0.9622576622957612	-0.47728087804142616	0.1687039214808876	0.4532425764430629	-0.16445113893203697	1.0113209410167265	1.0860342062484785	-0.6613361246872914	-0.7606070009909682	-0.33748286646022063	0.051053935782551976	0.7094922697054563	-0.8261688426488746	0.41791394118360403	-0.3230199897722583	-0.7705234719624714	-0.11680859732784177	-0.6734856035560625	-1.4014160871177006	-0.009352637293250454
0.12651140986685022	-0.5490472943904987	-0.29995046152937765	0.532238169091973	0.4267112743090177	0.885530748697119	-0.3775533448888955	1.2200519271957315	0.05320644549153233	-0.044268004460534395	0.6711865403895959	0.1343202052024943	0.04739447737413906	0.23068955078933467	-0.6405500649952404	0.8573534668223017	0.5075608513876544	-0.6227383811150259	0.5344852667197598	0.556362535710783	-0.6470293491570094	0.2972060451502111	-0.5189710338598907	-0.4518522196027182	1.0179635662612372	0.2821123974730003	1.0973688021351076	-0.5531236961267761	0.06959153464464053	-0.04719348266355489	-0.9890720583296485	-0.5192501149724431	0.18997140248361227	0.445172349977072	-0.19433861986822526	1.0527897702532654	0.9971740428013055	-0.6459977356063275	-0.8233682644244998	-0.28218944737515916	-0.06251460180688015	0.4968718845384217	-0.7951237758372236	0.39441695008064115	-0.3752516776972724	-0.7054863821009609	-0.10171986814203908	-0.7004514997040412	-1.4678658346838607	0.06073485152872334
0.15036699578762744	-0.5908040845302633	-0.31376029040209086	0.5574839027770561	0.35243884311678514	0.8244485467037534	-0.3322805469859917	1.3184312779363105	0.13920561791146255	-0.13937388966196299	0.6760973490449702	0.1021432398996944	0.013096846242657088	0.19179005065689508	-0.6258665830804379	0.9117661314102495	0.37530691066078326	-0.7095515624928475	0.5594259150725016	0.5908838007896522	-0.6554606568344395	0.2862325968898669	-0.5088024926495683	-0.40848603665687333	0.9592175395499278	0.21711327968862998	1.0733955618970583	-0.5867190427347566	-0.01235898489925834	-0.09673661934561936	-1.0150941094184358	-0.5824093393159183	0.2474953991031587	0.39740453307053614	-0.22535318335539917	1.102472949586796	0.965811574053616	-0.6235135677880307	-0.8963873722039629	-0.28655092690935774	-0.18350069687342646	0.3239784678798335	-0.7584230921045673	0.33012071918330127	-0.3943853878287382	-0.6510329051381523	-0.1180915840326077	-0.728915654955798	-1.5195406234130617	0.12360623721012462
0.18004489428014275	-0.6086814243002568	-0.2979271610201195	0.5570855120095233	0.24623866482970613	0.7705430965637797	-0.3070517057695946	1.3892075421175778	0.2241635620749733	-0.23506944937676683	0.6795753439137914	0.053525277454105756	-0.011256571572129306	0.1737407955890058	-0.592165471843688	0.9749277377875695	0.2311267332514732	-0.7557084256598655	0.5173775969294993	0.6486522365515518	-0.6855508897139929	0.24568397391695873	-0.4884725181484379	-0.321597305240182	0.8653638790056185	0.1437744021642421	1.0214166507740996	-0.6248091459345819	-0.05455884998538653	-0.13715617015405115	-1.0032474281149868	-0.6214391723616927	0.2986598613900214	0.35420981627616593	-0.25876415094552924	1.1492401368154792	0.9499776070670098	-0.580473517973047	-0.9542589129440383	-0.3275082352041424	-0.2808531715096139	0.12509531849745623	-0.6971265573909269	0.2627350488886514	-0.41036196714329637	-0.5806534975259393	-0.15386249523218334	-0.6904489595543142	-1.5676321641981814	0.16648686181183972
0.18801324572880834	-0.5816615753890255	-0.2761510998728606	0.5611822069026899	0.14679311727383554	0.7196986421990421	-0.2658687056228691	1.4256784139510368	0.33073317472771846	-0.3334372017046606	0.6901929688837367	0.026955162246919583	-0.05676680645883499	0.14690621390157482	-0.6040776698585522	1.0343264816722777	0.13771350151308584	-0.8007955366348012	0.4589437076209787	0.6466619206835811	-0.7103631968803771	0.22791268379932422	-0.49366652246523834	-0.27103389008806866	0.8349248090851873	0.09933805877388274	0.9707676255200199	-0.6552285271705219	-0.101375706879027	-0.19241063862437288	-0.9859135312802729	-0.6320307594740148	0.35077286041640104	0.27585446117585544	-0.27842189029461306	1.194519287193818	0.9727055372161587	-0.5617655228499581	-0.9676012172449516	-0.3782397050506525	-0.3865949966181382	-0.04922629617856933	-0.6553940320119368	0.16633819424582857	-0.4508786623475392	-0.48935372632390006	-0.19107246607771922	-0.6685618296417394	-1.6166871931754805	0.2543485369394035
0.20187223152530112	-0.5844524214559158	-0.28127993139632845	0.5446145970176695	0.08647307867237378	0.6918664285678676	-0.2474606680388324	1.4718405403848271	0.40764022592299864	-0.48884045867494547	0.7019515381651963	0.026229914814337257	-0.07301603936371293	0.14723477509900068	-0.6129912744255458	1.1032129069195284	0.06606348232565251	-0.8297170785655551	0.42629839640215794	0.653364285253675	-0.7421659084232278	0.1827475209431542	-0.4804690764727784	-0.1797288277045743	0.8213458720782414	0.02653453034092922	0.8938282559746161	-0.694008267500342	-0.11786405153656868	-0.2677895519051294	-0.9362386958502974	-0.6546846089538243	0.35385187511887184	0.23373292450221794	-0.3089445780298235	1.2664794818942275	0.9635424038068747	-0.5184374349328422	-0.952327983812344	-0.42389541675249776	-0.47669978380495054	-0.19610599979524337	-0.5737245396100528	0.06594182433188654	-0.49390905386869466	-0.39077006160228317	-0.26568288388519445	-0.6884294465135687	-1.645469193081547	0.29392728029996873
0.22171386985918992	-0.5517863843962335	-0.25541320325416156	0.5114153994989868	0.03479642521953906	0.6858790206762244	-0.169935709239978	1.5042234216692285	0.5077131149469537	-0.6326151990530133	0.7161574818725173	0.0004457891325862884	-0.12705152146019644	0.1386247274269236	-0.6100502203980758	1.134245401100338	-0.0026940032134963486	-0.8492364239603246	0.3890909309329435	0.6691642261029865	-0.8169729897270527	0.1347308271415099	-0.450654419829165	-0.08195219672745688	0.7831363789570761	-0.03318689817035981	0.8079410035362855	-0.7216700166260022	-0.16741163360889955	-0.3546609447027634	-0.8738623419047526	-0.6223015272763692	0.36468494822458714	0.1770034567649906	-0.3426290121573544	1.350300593942367	0.9248728939892439	-0.514375331916297	-0.9788739260492365	-0.462747793151577	-0.5628180347726649	-0.32757715850527225	-0.46391804685374877	-0.033733345897330444	-0.5378257009038565	-0.260791554298707	-0.3518166871841963	-0.7088801297361292	-1.7081091845850505	0.3509883013810204
0.21934706948639518	-0.5219971880896688	-0.24578067956722913	0.4555403044957253	0.018234661675649133	0.6741616352636057	-0.08020045396062772	1.5258313717142444	0.5797480607444608	-0.7352949604434061	0.6879522771483326	-0.03566437667633966	-0.14835750896673322	0.15353926014728006	-0.6555270826860564	1.1750647125265052	-0.05317536168150796	-0.8803249978513092	0.3545159804835275	0.679925999046768	-0.9156546991898757	0.0844789248349879	-0.3973538118630126	-0.027831143994570446	0.6967293393858821	-0.09588906830431229	0.6874302883263304	-0.735590124641801	-0.20519653697895696	-0.41440399633910074	-0.7949901843712983	-0.570596147628639	0.40296118120850705	0.16757789277964025	-0.3602910373083663	1.4045828319602722	0.9301678990171085	-0.48484717297638547	-0.9772627962216701	-0.4681722675046548	-0.61852137760662	-0.4327646980396141	-0.37401929300099174	-0.17953198235338536	-0.5465811695055118	-0.16192087231875502	-0.41768869848844925	-0.7064399232524518	-1.7533224148877982	0.4201522927895433
0.2258739611844638	-0.4871685439208068	-0.22469847082790667	0.4322378709143404	0.010518595448916528	0.6560170976787503	-0.015541462018063274	1.537024783269577	0.6518076875080464	-0.802090293127564	0.7001758824833229	-0.07759600885939859	-0.16845893982236756	0.14297582855562369	-0.6865850546768615	1.213717497287902	-0.07022726155962886	-0.8731265367103076	0.3124529509867985	0.6884893973761707	-1.0078095165859253	-0.0008006584173498365	-0.3811070229811874	0.0021867281494560463	0.6278873252698366	-0.16324040576918936	0.540737839515028	-0.7367062029295444	-0.29675344269902443	-0.5023022652596149	-0.710773999580807	-0.5168263720734252	0.45765214145230493	0.1653404430209468	-0.4101879874329241	1.4525526817868233	0.9274310623334477	-0.4561035634088434	-0.94959538975838	-0.45510130585697467	-0.62480828630084	-0.5111599295223274	-0.2960835528354939	-0.32235053922134876	-0.5107996213648971	-0.034908996568652984	-0.4830488576737311	-0.7016111743921243	-1.770353615569287	0.47418347091948976
0.21737395388958297	-0.40867132033782794	-0.17800720787616736	0.35243817323912696	-0.002954960388023742	0.6162640582204476	-0.0034047108389161653	1.5311716802237083	0.7074736663696873	-0.8618589629676302	0.7620591238895996	-0.16150835844595063	-0.2150201086995432	0.14626012844617092	-0.7123506460493986	1.2689331573273186	-0.0807937049364941	-0.845167695286938	0.33715004470560717	0.6680685636484152	-1.053234536686297	-0.08584497880257883	-0.38675526044628933	0.012568352140766587	0.5723120696028267	-0.2153871973569798	0.38362115391932794	-0.7549366983314891	-0.35410479873314427	-0.535797432315935	-0.630142691682007	-0.4238789172968852	0.4675090638807734	0.22575243306249232	-0.459072610847982	1.5152651798069203	0.9379272097592326	-0.47877395896771846	-0.9365902180572101	-0.4740937045702047	-0.572676903038517	-0.5855728975379242	-0.23488091099696717	-0.4685094780769495	-0.4836692010962085	0.09902993268354773	-0.5402311303811549	-0.7212047869820446	-1.7848865974405483	0.5237844593080014
0.20160092056345377	-0.34275400460386585	-0.10167373355070133	0.2890434759419179	-0.047860015731383196	0.6525640878740167	0.015768624228722848	1.5134649660792903	0.7718509130689899	-0.884287234218544	0.8060532103591742	-0.2172896735628611	-0.2656380205206693	0.13835567308484475	-0.7704488845148922	1.338029296219784	-0.058373728288536486	-0.8728137928600124	0.3276285296541768	0.6613565529594141	-1.1319218208782371	-0.1364904314010258	-0.3900111266243566	-0.021741345941138645	0.5469450709863047	-0.2811182747398163	0.23171631311429036	-0.7575468428433938	-0.395999235850364	-0.5822366686492378	-0.6071901995777956	-0.36302517837823595	0.5089606975518632	0.2764929343533066	-0.5177820997686489	1.5277992384887205	0.9615629726783581	-0.5218591213572661	-0.8912844499744216	-0.4960569295323955	-0.49147850878063803	-0.6487380759144938	-0.18654053165135795	-0.5761401530494491	-0.45011294783445643	0.20700498792048855	-0.6072040432921127	-0.7016766770992476	-1.7740009487371602	0.5550905427762791
0.18798862826860058	-0.23739092629776967	-0.047869923256894084	0.22426851296722491	-0.07531742738568328	0.6628088776708394	0.0359778308515951	1.4640661754705246	0.843018804760187	-0.8950892209455388	0.8258479657368524	-0.29452183865950465	-0.36078820800178346	0.13633993431645222	-0.8528194022698548	1.406936755093255	0.0019681365174025966	-0.9194302136163381	0.28570607531528797	0.614969974818417	-1.2058351369834293	-0.1663213129880462	-0.3995125074574113	-0.049430725791620125	0.5418522431293438	-0.34431868274500094	0.10774902370759024	-0.7522147052391097	-0.45627296481630236	-0.5833556630267667	-0.5795204276053475	-0.26348207114197814	0.5568833724959878	0.3424679880892413	-0.52177989843355	1.5740634889160083	0.9907811743456458	-0.5929959270761048	-0.8193268332185223	-0.5171138292765869	-0.3785643131104867	-0.6758120251491901	-0.16408952052189357	-0.6551494028270097	-0.42207458016321225	0.2856478805690436	-0.6139294444946601	-0.6386123313129609	-1.7540218277612483	0.5721000055061682
0.1734252363122991	-0.14616330416487702	0.019007291287209346	0.17430040685250706	-0.10965232934732438	0.6849541492533388	0.04765009785700478	1.4057799872265364	0.9373464515033036	-0.8017259537704021	0.8382426428933363	-0.398422919739858	-0.4526776270354699	0.10526355579155848	-0.8971273192977233	1.4461580162389926	0.1684582598040401	-0.959459897144218	0.261818106051494	0.5221252202188302	-1.299204309529076	-0.1717442788575132	-0.40289652813746535	-0.09748635972547186	0.5707179663283952	-0.38486861281966583	-0.001105445238779254	-0.7536874066913721	-0.5352893674719295	-0.5969358330937494	-0.5647179454874901	-0.17865029102634183	0.5556502464333619	0.474359175204241	-0.48729672360759385	1.6211034156693835	0.9824817418031362	-0.6789620549042479	-0.768712743353136	-0.5168619786816222	-0.2763914029869088	-0.7148871882022566	-0.11859017628528182	-0.7116804923842384	-0.3824196112487938	0.37098477830840315	-0.6185134578158726	-0.6409842673694952	-1.7631760705046076	0.5737046166674362
0.12457875546363739	-0.03252817404145848	0.06421375489882084	0.14348827484325843	-0.12028271666320756	0.6680449644624361	0.1111758684251591	1.3565623298888525	0.9676024216264922	-0.6465030291152886	0.8320344814039388	-0.4966876218123876	-0.5691557988012894	0.0857643324513081	-0.9862944167449632	1.482581110292913	0.3305881679780377	-0.992899020169198	0.2580160384103568	0.42293474218046817	-1.4087282876331355	-0.1739714221388539	-0.41800243916483215	-0.1852797828038335	0.5981191071440627	-0.42737991036206446	-0.07154908566299392	-0.7556948099048981	-0.5703144410755651	-0.5720425716899962	-0.5946808673750702	-0.0995199811355322	0.5361814095744422	0.6196378970256111	-0.5019619923271201	1.6876596431129083	0.9476578827371231	-0.7699551792723274	-0.724898418691682	-0.49675688887826575	-0.19073675953727082	-0.7132604382529518	-0.08400918544281129	-0.750096917767975	-0.3199221684227736	0.4343868259480712	-0.6462264740999071	-0.5957095342645523	-1.7407418225068803	0.6123715698756808
0.10461863506235267	0.045650311829515434	0.13611912141354984	0.14426663360048142	-0.137759404524579	0.6256886701615433	0.14477063570805612	1.3368337936806765	0.9610800390165384	-0.45059300069771274	0.8183291846191114	-0.5570028429760895	-0.6068000637290081	0.052260660806826766	-1.0277491945113142	1.5280574163533491	0.45500330969018155	-0.9488831906961254	0.2641366807827479	0.35854450301822	-1.4949115546275746	-0.14115678515896696	-0.41745073895406265	-0.24877278643778214	0.5985707697384848	-0.44683566495343346	-0.13817999747423546	-0.7417972238223984	-0.5590121595066971	-0.4990554361662703	-0.583784169324326	-0.07389947501922531	0.5126541729067873	0.8150460754023342	-0.5269980585848233	1.7184085899822008	0.869270483393889	-0.8207362436046933	-0.7128145116525364	-0.4055937119786354	-0.09425893604357356	-0.6748145459591565	-0.01153269545576543	-0.7496825799232594	-0.2889682095712487	0.5142789085515045	-0.6456449765286829	-0.506230243903061	-1.670451381183821	0.6437228987976049
0.0916505565777407	0.16955391614830245	0.2347903113650358	0.16929130837805295	-0.15342139517558467	0.5736153574468543	0.2174843422148897	1.3042454198232203	0.9900846269099045	-0.2055566403605824	0.8016151185329893	-0.6137984708059723	-0.6043274088168963	0.0344370841371688	-1.031711005404225	1.533350563132001	0.5909784391979244	-0.8505466601155318	0.2586804031446923	0.31456390808579454	-1.539599192279388	-0.07853228139188242	-0.42735068558706607	-0.287708567960023	0.607653007092137	-0.384512503025806	-0.14636797945942234	-0.6825836595897705	-0.5078712289077951	-0.3762695600454741	-0.5802859318089508	-0.005051199918996307	0.501636090461315	1.0184279727639693	-0.45350071877295717	1.723219915647449	0.8330176069547821	-0.8351456548371768	-0.6454294182803083	-0.2901172661036028	-0.0033849592664523644	-0.5965077525290967	0.0734814326142386	-0.7023500086434622	-0.2168157712209607	0.5823968764524656	-0.5916319914497088	-0.3547664327982368	-1.5361472705361052	0.731830878863452
0.12738647776950224	0.27722587215487293	0.324673699990598	0.19891516400311204	-0.15819224618886626	0.48254361271906676	0.27791213045955104	1.2785076311975534	1.0320578538732978	0.10228723652435863	0.785549728863879	-0.6246965694532274	-0.526062496437977	0.00488540862916618	-1.0481240164880687	1.5557151459667942	0.7212444187382171	-0.6470504304336939	0.21556216093698355	0.3037694187220508	-1.4958661318830155	0.015699625858354205	-0.415769469974835	-0.30590119734344456	0.6762177136594012	-0.24389848447802115	-0.11424624705796864	-0.5730147647356206	-0.39731583549008825	-0.169151525968122	-0.5468653028814568	0.028381307344244194	0.49310164519706057	1.23848704010148	-0.3711775536044305	1.775013414387726	0.8398841523491039	-0.8206388156075253	-0.530660468013812	-0.12714120840152007	0.13459379629520868	-0.4934969796022983	0.2031360627098871	-0.6385841182896461	-0.15039722207711181	0.6200618962083435	-0.49229324258308527	-0.13591579931530046	-1.327068896440149	0.862892818870464
0.18644568041136877	0.3738789627415679	0.40983672628741824	0.24601743895434436	-0.1751972443342535	0.3826558558748202	0.32897574248461914	1.295093817451214	1.1156761559089616	0.4152031117389279	0.8017680357938349	-0.5872823606179101	-0.42059420606413	0.05899033815875258	-1.0227507056857674	1.6512390300925504	0.8933975110547745	-0.37149098281907156	0.2852604684108808	0.35748841376646684	-1.4167351238798993	0.12461461355179011	-0.42319334748687104	-0.26022921828945733	0.8406893189989276	-0.052377149617193045	-0.03327193885162014	-0.49601895370317595	-0.270306648475128	0.04609063031323564	-0.5169922266614242	0.11340931700203356	0.48551690915284124	1.4636178295367306	-0.22478131522860148	1.8405567311648832	0.858579282836228	-0.7751625806188484	-0.40733129637407817	0.03575988373885083	0.25468133125911385	-0.3911576555829601	0.365235171686278	-0.5096197538255405	-0.11432004186893101	0.672724135093841	-0.3673241281853559	0.12365482269416109	-1.0641483271496486	1.0218589497997765
0.26196891763373814	0.47383967809205574	0.492740138940566	0.2679884409248071	-0.1880231839382935	0.32464153533225903	0.4906649493316502	1.3369368522659473	1.266818655040359	0.7392987800118043	0.8050498217571874	-0.44437117359390754	-0.32917442728791896	0.12407354927674477	-1.0111018389893833	1.7944869578555622	1.0953080690788413	-0.15196085766523	0.37428622549303725	0.4545486107515068	-1.247367787189027	0.26895616976324843	-0.3809657199635518	-0.17667056511003626	1.002499103975001	0.1751660726933138	0.10892116917057146	-0.42007754969215316	-0.11561065861689217	0.3356173350101167	-0.4586915467725377	0.18967239510610803	0.47583222006951315	1.6780252833331786	-0.05086997500593726	1.8972619581189156	0.8799610252664278	-0.6797499403325509	-0.2841260231314124	0.21589842236968176	0.39150554535894316	-0.239939725337235	0.5853774680765943	-0.36630050154819277	-0.10983247522101984	0.7012571621934025	-0.23992077936609285	0.40790428154232605	-0.7293284459436206	1.175876359236603
0.3677072441235338	0.5585346501859771	0.575323513104154	0.29291017464419566	-0.21581547903087622	0.35357936936997997	0.6991893673595198	1.4164506106856805	1.4506314380243546	1.000247096502033	0.8102015274673182	-0.24923089333123022	-0.1881418266683601	0.2340207615316075	-0.9291209245590089	1.8976356442792408	1.3146392857846056	0.06131439048272651	0.43801907903042014	0.6125154635933063	-1.0864639348294358	0.4329596735034418	-0.3039001123841775	-0.07046179212811159	1.1255182123444403	0.43492882210356054	0.2596927159308252	-0.31422221099171593	0.031960945160352985	0.5946131411187071	-0.3744594434846623	0.2585943110334764	0.5235125554195603	1.8673509507313906	0.13955291983002863	1.9688871814849218	0.8816983072768142	-0.5938806187820604	-0.13786403472607636	0.4243634144565426	0.519727418168122	-0.08526148620823075	0.8288768010182377	-0.2211816210776294	-0.06823621957190414	0.7450967112834623	-0.14186249989873176	0.6276926185678001	-0.37027440588543714	1.3871377510576588
0.49272009496404506	0.63783353534389	0.6558608815774281	0.33087054642910596	-0.2161265636461341	0.39455774609413674	0.9438285155078144	1.4865735458960825	1.6402681656739322	1.2624519037257906	0.8299934898356653	-0.03257014425075215	-0.009662180811490862	0.3421775197911958	-0.8198929905107543	2.0224116989250023	1.5285398155414325	0.3347190406153696	0.5138830783110115	0.7735420653526516	-0.8832683178894035	0.574705977177647	-0.18412515866379633	0.059731841692307205	1.217970390426644	0.7460329706631579	0.4294304580086596	-0.19916549761089558	0.18161750118330794	0.8879758438723515	-0.26750460623003114	0.37681869259801626	0.5583150116395175	2.0529995984448206	0.36190533075450865	2.0847591860158867	0.9330716300436641	-0.4595224824232302	0.0004661336053092935	0.6497638007818424	0.6264983054358674	0.0987853294754927	1.0564124673329762	-0.02071011949259862	0.03316374906405887	0.7891725533063637	-0.03523195609135492	0.849775395489268	0.024910441379487235	1.5766106291075104
0.6176200851491175	0.708095286701077	0.7367215748164669	0.40284986868283595	-0.15077492170954887	0.4495977677765685	1.170655646984455	1.5559126112609438	1.8132364947444188	1.543864290817548	0.8696814541699217	0.17284619746124777	0.1937621036654086	0.4655797568736639	-0.682758558614452	2.124961229286454	1.7081202029627545	0.6152709200113387	0.6095346656525621	0.9460690112268167	-0.6328026020132833	0.7205758487721547	-0.06192632112290375	0.15667080923049043	1.3051562158683667	1.079035107943633	0.6592552015459523	-0.07217278087611292	0.34502843433191965	1.1613062200702102	-0.16873424007563134	0.5022412070874939	0.641875676679346	2.2175783773352764	0.5903823000706995	2.1713381694827447	0.9685530215331344	-0.31261152577872464	0.15114811239289047	0.9230115886019543	0.7197263175636021	0.2932657944942886	1.3398285190948804	0.1309961378233164	0.12713538995895485	0.8206846083258139	0.04857753512641685	1.0512275873869206	0.39933499088883184	1.7942506872789774
0.7234851096160917	0.8045231508345676	0.8454641557045127	0.48207279058814284	-0.12743951054884622	0.49900248997708463	1.4339243765875154	1.6488658337974165	1.974062806276283	1.758091300610871	0.9096605897268841	0.410278168908941	0.42877771294221845	0.5597867344109181	-0.5736157268001552	2.240555939153357	1.8223466667235613	0.9091889668966548	0.6777250593693872	1.1488916835232736	-0.35903202791914607	0.8572818250957968	0.029043996934379555	0.26252364678130075	1.3817487268942157	1.4167582661941485	0.9042599055366468	0.04399030306257923	0.4959789530930319	1.4763079856738928	-0.04829605321504406	0.6485058470859242	0.7489045500572739	2.323821939452453	0.8134572814800265	2.257606171604665	1.022933241883838	-0.14618388372491078	0.2992402368159108	1.1941915061523747	0.842039575644584	0.544554357599002	1.6286931335766688	0.28880848967641864	0.1983314631470146	0.8484964667725065	0.16370650231238426	1.3324307090671823	0.7730336095010869	2.0222384749605533
0.8515023889393234	0.8256326964360383	0.9772919754919982	0.5676017990532974	-0.04445545366979033	0.5856964317235659	1.705712281242496	1.7190849570207376	2.1508913529407097	1.9088799144220943	0.9656017736077274	0.661751734473962	0.7163302824985582	0.6849267569048875	-0.47148107676889583	2.3355799249982794	1.941944199258608	1.2014018333757208	0.7803342997266303	1.3541830388012017	-0.05907017456080456	1.0105065430481628	0.1336000547427711	0.3443758363064415	1.47802011073808	1.7753205589891201	1.1588452233337996	0.16943793751118436	0.6712216330240414	1.7782735637459433	0.17043235551586738	0.783411151036708	0.8375117329704468	2.417860606784898	1.0905221106909881	2.3181364691014292	1.1267354303262171	0.05172081081776318	0.45871331647434166	1.4808050640089214	0.9887959804495179	0.7989920807075108	1.9280025547781108	0.4082542873915105	0.27478850576036445	0.9342208226531312	0.3169533485286854	1.527585046318266	1.1553992021723534	2.232310288396178
0.9612397014118763	0.8997548766574717	1.0853222336060704	0.68822839215407	0.0549740333760078	0.7082990150646256	1.969578452923183	1.7594739288869286	2.317190231376571	2.0148042796656354	1.0069732243159504	0.9253786340711988	1.0177682313160235	0.8324582211443545	-0.33008783060093083	2.4162575520580343	2.078401026170923	1.4521115263525384	0.9095266293505508	1.5724699509321152	0.22058046522675862	1.1380122416403475	0.24444928584433812	0.3942121656526082	1.5630140441774598	2.1225710360261396	1.4176686289328189	0.3085500172017216	0.818222948573912	2.006668267459543	0.3276522812175433	0.9205386248584849	0.9259426395022082	2.4416632457804157	1.3422287200527652	2.3874160046084776	1.225934809468757	0.2030784267446791	0.6472917728004197	1.7529780646746034	1.108285994924804	1.0502020700039036	2.2524700330029264	0.5567592568959923	0.38498238431946186	1.0119198217151706	0.45567450289005196	1.7031490830177194	1.4970585236416771	2.4033022838590417
1.0624686609548741	0.9181775485451823	1.1304204599764485	0.7696278635539663	0.1309599798260544	0.8173677248304354	2.177584358811976	1.82052770859354	2.466366156855833	2.115571545936434	1.0390397644395692	1.1611775880017514	1.2729243188601866	0.9595090620187021	-0.19952617917371948	2.5453937303373535	2.1929580643312847	1.6340584813012793	1.0086329329257833	1.7496152173863493	0.5092943713639901	1.2540483769441721	0.3408829370536663	0.40691238549177083	1.6255825976989176	2.3850839637335355	1.6481843075505282	0.3782676092044022	0.9311131766962607	2.1948668313738815	0.47649736553559413	1.0281968811668745	1.0388007625755284	2.414893425020155	1.4553786167839418	2.4740811743337887	1.317350918197845	0.31224812768942767	0.785138966182743	1.94127555181066	1.1896459964952184	1.2786775272068986	2.5544563727322633	0.6230374484336475	0.4586057523780629	1.0859280955855322	0.5915267680796771	1.8063570294882065	1.7662327721516633	2.5491246105043093
1.123232708118326	0.916539588646694	1.2074563758408434	0.8669519509403161	0.2375371699027342	0.9455368291440432	2.374749482002497	1.8589373310250543	2.579885083533361	2.184837796055482	1.0709408187603557	1.3429228163664275	1.506065471502773	1.0847626569350377	-0.06287308186707219	2.602429958556214	2.3144915997155726	1.7332340676934332	1.136454246112041	1.9011771276577119	0.7228248116797417	1.3420340354285134	0.3726379270401231	0.4169539117312122	1.6745414945149117	2.582339179515787	1.8542181206736572	0.41404750568058396	1.0021573221655664	2.339607561418311	0.5744992253898579	1.157570265938133	1.1039296295599235	2.4199888507097382	1.5313791082023813	2.4915245622303974	1.36405745687234	0.44301568221022264	0.888114342111674	2.0707409926559537	1.2534183243885795	1.453222779608573	2.7830683779797227	0.6701989900934079	0.5288078428250202	1.1484211036656018	0.6801308871790905	1.8693885316635988	1.9587632365469319	2.6540412765994934
1.1756177813104889	0.8984910557513419	1.3042166708669192	0.9572854525183253	0.34585757942037654	1.0555371395156812	2.550425165546662	1.8587830554458917	2.6549600659805574	2.2165697996671136	1.0862576819288887	1.5112587235374602	1.6881427940824298	1.131777703543428	0.04391000000110668	2.5608932840736154	2.393244063442726	1.745450958882066	1.1416457193830007	2.0027261621533485	0.9356780296459544	1.4169455069591874	0.4096080407208492	0.38475466435451616	1.6061577850902657	2.7321794816861975	2.0363235459706353	0.44615725897103375	1.0367392741659414	2.4217415547957923	0.6905373379856419	1.2160014201996927	1.153228796632841	2.3852966969654554	1.5685712853196367	2.5058812381489695	1.414306074792655	0.5187797870583605	0.9481541048004359	2.1991880810955227	1.2857424732956004	1.6448923601749765	3.0035288487477083	0.6898113780003966	0.5523128803704016	1.2193837058325898	0.7315720251356934	1.8689706059406859	2.0973719516767417	2.6982677649244406
1.2133893454966742	0.8753884097147034	1.3421190121712996	1.0473523503887843	0.4098950385240078	1.14325376057664	2.637464430882356	1.837988331328282	2.6876496238865615	2.2231663152319663	1.0914359212276596	1.5306509420901262	1.8478195076992683	1.151239764042109	0.1267827861281732	2.5238439636534507	2.4228411852620795	1.7578834827498748	1.1444899144369898	2.0997926451925433	1.0550437461639297	1.4622775487788513	0.39709848086031924	0.32221198879804314	1.53912657266252	2.819107264168145	2.17018070829665	0.4629035512023659	1.0766613223070172	2.4451250464891356	0.7389757962361838	1.292506364524521	1.1636574043900159	2.34893708019064	1.5714577541981525	2.504631981660449	1.4216388869180103	0.5875658485451467	0.9826444684171927	2.262508206065712	1.2553684879887652	1.8212829915965085	3.137952420439371	0.6578392495520549	0.5476843622104004	1.2819927301376608	0.7738291935150178	1.8674003861164057	2.079857901981511	2.7510663814879917
1.2016929168799357	0.8358842822305282	1.3654171420183803	1.1562304048043217	0.5019165136734125	1.160544630883688	2.694562113147092	1.7827995220197828	2.6492303288169388	2.2567583757573884	1.1040386775792663	1.548780320749718	2.0189741985997243	1.0940437196530202	0.13459308067540046	2.486131420784887	2.4255148587621784	1.7463150189085515	1.168190722589472	2.168901460264042	1.1341648072633415	1.477115187963558	0.3793591878436874	0.23166958388370978	1.481220771218776	2.854542162658276	2.324539627204234	0.4725752459795114	1.1095716412479149	2.425045788106771	0.7338648463666019	1.3537289888976425	1.1184894117787096	2.2789420665893543	1.5515117146858444	2.458708033676335	1.454290731792839	0.6848983132020944	0.9782840179053915	2.309090374186959	1.2066030011355626	1.9767493498332054	3.294584514704769	0.6401304956767844	0.482103467766973	1.3317109262219682	0.8112682391613395	1.9492732345804726	2.0342259078888145	2.782236728595333
1.156676217514134	0.8394880615462258	1.395201783590379	1.2348945841991619	0.614948136718936	1.124824406411471	2.710524167439885	1.734117144728018	2.6168468975842614	2.262792416595369	1.1170359464988084	1.5109992160837604	2.1664830486296767	1.0353256581595773	0.12320695430975966	2.4109427490361695	2.369497802408074	1.7127956071200487	1.1443689544174522	2.234542495588196	1.1848308308213304	1.487179667740275	0.3111306544854444	0.1294551207333749	1.4522122429347233	2.8614432704151174	2.4324609325097875	0.4010905131945062	1.1591216912531228	2.3980570788262057	0.7045755063115435	1.374895324815262	1.0747292043969332	2.2349981469813476	1.5161730127656774	2.414028011071971	1.4661157764531079	0.733969421409849	0.9520901149024725	2.3593122466757657	1.1350877764418223	2.136406821399827	3.4221245139608896	0.6071530105054418	0.4042057908677143	1.3917280202460218	0.8200175539884091	1.9944617993354814	1.9527028737197694	2.800673308342294
1.1126353087807594	0.8301904737283328	1.4375405230841067	1.3007726055872377	0.6980321930003307	1.1033285792291363	2.7376060502265034	1.7181767922753846	2.585481238148618	2.2313367874532792	1.1454897290534087	1.5188473286877158	2.3364523344068373	0.9761283002047726	0.10378197067014709	2.3492838152347937	2.350335965511687	1.7158611085768445	1.09469852044873	2.296513986511185	1.1896913149511774	1.4813523954765366	0.25936092887767087	0.0753394033292039	1.420970309542222	2.820491433721661	2.4801912677719766	0.33694183421074186	1.2139339188010017	2.33571532274292	0.70732996246363	1.375020006152249	0.9821493340439676	2.1634972780524926	1.477907263355004	2.3520796386422917	1.4881249164624142	0.7997699402939301	0.8720511870645764	2.3530884204343225	1.079070067821641	2.2726276987935177	3.5102523665430154	0.6201958780508852	0.32725724850116766	1.4596522426898775	0.821013567865817	2.087717357665565	1.8784258895098003	2.795088322657917
1.0634224675423884	0.8190627765389318	1.488128637422724	1.3600190040160687	0.8388184912598036	1.035157261253245	2.738664818332882	1.688141148345201	2.5996537104223245	2.206972878570738	1.158283108291823	1.5125259006024634	2.472373223262331	0.9290068204530308	0.07449390014310722	2.277783923580029	2.3129910062027785	1.6864218952850902	1.08022254838084	2.354963840189595	1.1759628646021505	1.4507327150127325	0.2369562215545015	0.028853121833935826	1.3941088391059198	2.7658534527777103	2.4670465379487982	0.30818349991891936	1.2428540753550015	2.250971376794765	0.6654406798943208	1.3825504279799763	0.8876910690395403	2.11786760978596	1.4195402218820043	2.284245722130138	1.4772368513887897	0.8511124476761232	0.8286425221870859	2.371593964151267	0.9932860701408837	2.3614055576578497	3.5446302221913264	0.6281276865163773	0.2756891310064493	1.5300823664343466	0.7566494225579439	2.1239957091051274	1.8183360479461488	2.779602123534096
1.0137851448388389	0.8317473112561904	1.4984142487550252	1.4037590354512737	0.8973142244304239	0.9657606060114997	2.6981142367194964	1.6452431683757915	2.581955613032953	2.2169231699566185	1.1673959994849543	1.4938775070354722	2.5551908843674243	0.8370973632382406	0.06395722964352929	2.218420551559235	2.2514682026153574	1.6336041233652285	1.0700929640420056	2.378272078843745	1.1751309243404138	1.4087750203937486	0.21985709547425714	0.040135322383223634	1.3356251752251944	2.7138408932629923	2.493245709088078	0.2701396055132772	1.2282655624469965	2.1759806207491246	0.5330219816556645	1.3709952614483192	0.8139598337815382	2.0749415901362784	1.3318725832331162	2.2043386212893825	1.399783385213508	0.8692552845961858	0.750314052627289	2.368730953541622	0.8760722505405676	2.4082524696976826	3.5806442632459734	0.6153059181319082	0.18066950646646598	1.583887348749636	0.6734189116058928	2.2077690586491103	1.717559823698282	2.749957867873676
0.9464715689837856	0.7970381949237011	1.5097840847644306	1.389278328121517	0.9333924271333547	0.8994984980794678	2.6608576003259516	1.6177721217251233	2.6087699242137314	2.23219751967221	1.1805399013943485	1.4503091692934105	2.5983663442102327	0.7573680562908118	0.00586249438244571	2.183691156193267	2.1774065284003976	1.5897389309056233	1.01334718622777	2.3690600352868207	1.1630050838856871	1.3597024346429287	0.16038568548953713	0.029651923209769438	1.2687840928234102	2.655056720461928	2.5134794547244503	0.2019533651836453	1.2040770033972854	2.150368836959107	0.477855525302408	1.400009221752011	0.7703112142008381	2.0412934949570336	1.263722447016794	2.1472353382138296	1.3739225839508429	0.8813052702692413	0.6628307169881822	2.3522562184683533	0.7969860993505642	2.4542861768360416	3.5659675821759587	0.6257560757851947	0.09963977713621575	1.5791655867109116	0.6078523333693547	2.2790692166394755	1.6025588896039455	2.6932087576386925
0.8741066053169029	0.7814594071218579	1.5442229067967965	1.374551647133009	0.9533226480026638	0.8413051499721386	2.653559127264539	1.576268867943039	2.5948439435471196	2.240061629578311	1.1876271625705253	1.3937423272827378	2.631847778000748	0.6538230407299747	-0.06094261686785181	2.1534951344065605	2.090893983687411	1.5774585733610622	0.9810835529084352	2.3820075383907797	1.1093607333377515	1.3184674967288355	0.10407037344093546	0.03798627890595252	1.221635167433594	2.5952436983007767	2.529771514223601	0.1698659785028172	1.1886037705930517	2.1265596619626996	0.37518034826413976	1.3709005581377127	0.7220058254433093	2.0387241949125268	1.2606958413259846	2.0576904812343964	1.301747161661524	0.8545482061910322	0.6096017261460683	2.380114768895946	0.7388520773594507	2.49588607621921	3.559444884964769	0.600930506764261	0.008836799454671068	1.5796743866807275	0.5191575912718287	2.332909674174797	1.4938228385940793	2.5883175421111853
0.7836564437511531	0.7884248970815022	1.5519004695819267	1.3617336063235566	0.9445429961148702	0.8110480830926363	2.6299654156143673	1.5649243037959766	2.5662310387687683	2.2098306392147564	1.1960166643470531	1.351168647636194	2.633051965951701	0.5658274134519623	-0.14162789393228858	2.162459916753289	1.9884557111884882	1.5749443880804574	0.9425806710137685	2.3884881226103185	1.0644014944750593	1.238990723205608	0.08078228570536952	0.051726685876247736	1.166732424085485	2.534207585073796	2.5605927273211035	0.10866433332219698	1.1927322648728063	2.090959350371184	0.2901047557759243	1.3600172692557193	0.7036455891298712	2.0150597139951847	1.2873556890901263	1.9892763623844025	1.2387908610168943	0.7986233227054723	0.5442250330702931	2.3877199830161233	0.7067398284295258	2.555985685559061	3.532593155601694	0.6063717273715881	-0.029126751314665404	1.6017682674956215	0.4322971257842556	2.4016653748940913	1.3908916934503306	2.5062092977214667
0.6785683978723486	0.8026168071737201	1.521977938847869	1.360267862996331	0.9541360725572249	0.7964778370980872	2.6272549376805907	1.5661572592343016	2.5321523813866547	2.212080538122243	1.2484547162751012	1.2986187496929584	2.6328363112637776	0.474472736102593	-0.22452410595876313	2.202858736123736	1.8724447578449026	1.5957185321508573	0.9581338410934865	2.4313683365283403	0.9843035497817733	1.1622204696877414	0.08081634921741544	0.03509920967426603	1.1494139864806008	2.467586628006525	2.555285769516269	0.047349923151401255	1.2407116032530126	2.0763338805303917	0.15981993558720348	1.3652148555761119	0.695887002526003	1.9548840149020492	1.2852362096704697	1.9763306532537186	1.1668649157176927	0.7358166865639324	0.4992592315810806	2.377417693293686	0.6963629978185858	2.5809158623827804	3.5009545225273655	0.6155537871464534	-0.03245650197040693	1.5836825178439127	0.34357804973353256	2.480109018254254	1.3001364093517247	2.4817333925264373
0.5961810188278112	0.8002959141045858	1.5475086116383794	1.3584385691588083	1.0306365761684562	0.7981241395293489	2.6120232044156877	1.5679554753978973	2.5020303118655134	2.2197087976745697	1.261572782848188	1.2988746428367184	2.6426548605068403	0.38637318407655796	-0.2484975590639317	2.2204020978132277	1.7853100904771988	1.6473472657156876	0.9394708542952543	2.4330869533804083	0.9241262183982901	1.1157839073652198	0.08555261562900865	0.027607532962623183	1.1477808608864304	2.4452575174509517	2.5613059153264954	-0.023565198875726678	1.2785816077567866	2.0858773317120582	0.0956188630551025	1.3653815840150334	0.6981438253724227	1.9122185654512793	1.2702120127079604	1.9588286231606358	1.1126666571320587	0.6629446389328905	0.46139417930753657	2.384747472147798	0.7356599014847619	2.5857025719826963	3.490302171730721	0.6226706022921166	-0.04305715400306185	1.5547194277746952	0.23124916536888868	2.563902664411712	1.2914108746571793	2.4761455790012064
0.5625585755652583	0.7884503053262928	1.5582472660208493	1.3481509553138782	1.1000336484723832	0.7731698253003516	2.5945191858337413	1.5727779925910625	2.4698544106633245	2.22447362320667	1.261953330369471	1.2411121870978568	2.6084812447341195	0.34253217601818375	-0.2733717344411625	2.2331612344395735	1.7269859002928727	1.7051398823544104	0.9176555513121839	2.4409477364470016	0.8735635890270299	1.0682087993780405	0.0772024376793965	0.06349605916155601	1.150699232245612	2.4302993269079782	2.5834402796370854	-0.09222540164236864	1.325533145704647	2.0949470041650757	0.0607980189419424	1.3459458951332917	0.7307646592205994	1.9073043029279309	1.2641426936467672	1.9432333529710841	1.063925604785685	0.5790258486315356	0.4768460323514733	2.37601608998258	0.792932321724983	2.5972641466354673	3.447108999798869	0.6180106648186395	-0.019309570024538054	1.5537092017476695	0.18257538526206715	2.621059773103487	1.2568578898568972	2.4536727277436126
0.5397635814383575	0.7555553822617597	1.5582925270067711	1.3192804282819401	1.1577365556349561	0.7537960381339787	2.578157626200287	1.57503278951728	2.4176013704961954	2.2289012880955736	1.2324409972786052	1.2038016655861008	2.574473891769184	0.32050043816289164	-0.28498571150013063	2.2803817704221263	1.7011697231684202	1.742416808275788	0.8977707048571375	2.3997242434513915	0.867187614178737	1.0567907260186264	0.06534250684193359	0.12329718363167061	1.1577464971379965	2.4275088789889074	2.6275758555104556	-0.09354725273862896	1.3365188510560901	2.130492044803802	0.03876150081163783	1.3441207394493155	0.7490092646966895	1.8585985856855434	1.217033464134589	1.9179781136896454	0.9946632174502745	0.5223104715284883	0.4867555814552831	2.3713766482532703	0.8885632779648519	2.567490285697141	3.460761840300247	0.606505576639442	-0.029741812458331983	1.5381150152331742	0.14374091326517383	2.6924383498277322	1.2238749930395139	2.449973911908085
0.5307422530469357	0.7594083359582806	1.521456946062105	1.2598953180215022	1.1925296218945256	0.739376025060914	2.577282820039314	1.5571711751962134	2.3463167928587363	2.246059198712101	1.1749985708826107	1.1479294939459166	2.4929891157675135	0.29637569524492835	-0.2849344450941317	2.2688110201420963	1.6475684616740225	1.7435928474976774	0.9263180867654123	2.369353438070267	0.8563695187154178	1.0354601371127543	0.0220932767440034	0.16523926299322164	1.1511168540930279	2.43344351581962	2.6564316975700795	-0.11186364213446778	1.3575189769895317	2.158899375205966	-0.012601459984985264	1.3333619372418002	0.7686576123660382	1.8610811983084492	1.169066041115705	1.9122525028702815	0.9617297846856104	0.4765011161908948	0.5017145102384741	2.3770740309433664	1.012744723742472	2.539740295579173	3.4753715716680063	0.5574503157085462	-0.041985373349441	1.4924688575546396	0.09360122225369233	2.7562121545122977	1.1941825409885436	2.454447556137292
0.5918067603553118	0.7854739949177407	1.4339933770452342	1.2043288586468925	1.1983062318634807	0.76373097253024	2.5774194098099352	1.5102382954640983	2.2673361111404198	2.264679219425567	1.1276661400107408	1.1144414666268216	2.460220038107429	0.2970025625330398	-0.2641395091608858	2.263547650697862	1.6471498871449572	1.7527962337620813	0.961071208054417	2.3193150000794356	0.848190847074432	1.0200871390641784	-0.03765420740831342	0.21580530373296836	1.1163471369437237	2.3911128788555702	2.7078696984551884	-0.1319126904561319	1.4120990316244055	2.187604393020524	-0.03165630105349719	1.3492310196344417	0.818616602958367	1.8370880840213293	1.1182032126412764	1.8998150261090376	0.9314920207844553	0.42701724688074155	0.5176515482266645	2.33819133139573	1.1306222469590972	2.5052885718749676	3.4776699059588436	0.476153244841481	-0.04833185247173642	1.4447928256003904	0.09139857993844744	2.868832527244039	1.1589345629854173	2.478260803959137
0.6530700278179885	0.807217934466965	1.3693878158658115	1.1788752736135126	1.221719026153709	0.7630259732476515	2.539034526120332	1.4629943661837124	2.208270361006891	2.248604923664699	1.098871610317818	1.0902277586140487	2.4130911408727878	0.290822956981456	-0.24120491281060819	2.2655517555385347	1.6647468521730844	1.7787340923093453	1.0124089287789255	2.261473655735458	0.8236596189193779	1.0208073753867135	-0.10954158586179914	0.23820829851489939	1.1054034519123226	2.342708793305242	2.7128209742624483	-0.16827851444255681	1.467400139655144	2.226065897601448	-3.679536340706613e-05	1.399326151008084	0.8827423926439508	1.8295490719796963	1.094751859941756	1.9133942486652658	0.9667707019275011	0.36600662194302247	0.5486751313870222	2.307020819297904	1.2854643901908163	2.4612634289709314	3.4743967186863864	0.4294239867430905	-0.03407469855076747	1.3673008696178561	0.10593853652456668	2.9534186639003535	1.1557800230901494	2.502214501210007
0.7482839684632084	0.8567066549473218	1.2979155954925878	1.1501355237790285	1.2504823427894745	0.7559720681060985	2.490162232470243	1.4240713246183057	2.1319788232085513	2.235600734914478	1.0736444517922918	1.0280341588886122	2.356170825146146	0.24198805103820814	-0.23946904654415863	2.24833594452764	1.699940782229337	1.7805478537100732	1.0622256589874939	2.199028701142746	0.807001666613027	1.0174560081428061	-0.12540367657791318	0.3029852481625624	1.1160025781630512	2.284298101507494	2.6995412676812167	-0.1948174287004844	1.4934462862516162	2.272275323131047	-0.024571874586874105	1.4290551067071722	0.9242061554238529	1.816580328947796	1.0961666966329289	1.9312667908178889	0.9758366792812281	0.3244104019724488	0.5742768683451417	2.233289662425311	1.4135268699323222	2.4128189345318516	3.471343159095718	0.3551941572187789	-0.04463507872282445	1.3051975318528342	0.1050222373214246	3.038894161256202	1.1970829498239477	2.558792998380201
0.8469977872201998	0.9125246114063568	1.264120524346763	1.1226964768813823	1.2999392903660634	0.7264012213939998	2.451012288157911	1.3904486173232278	2.0712846381997663	2.176059462097636	1.046206626381665	0.9976544381180114	2.2645488874915136	0.23067711763845528	-0.2272968352865377	2.218333024242917	1.7302916442884153	1.7670822810849356	1.0812033052960095	2.140524186123859	0.7952329190439479	1.0010490602973265	-0.12598956898510755	0.3907434950989238	1.1105253389435572	2.255037088778316	2.6862998653151084	-0.24311979967374456	1.5058948120107365	2.304441078322902	0.011994443191368534	1.4703374769753363	0.9502805049421786	1.8009230906666889	1.0840617299311193	1.9519523813650035	0.9707162258108054	0.3592972827232758	0.58171571215846	2.1521102137263286	1.535267517779387	2.342628883530499	3.4593754915876915	0.34665358245355976	-0.05630632155867301	1.2501121925120515	0.11312460463418769	3.1586773933978747	1.2909600682553342	2.679336313028231
0.9543532642050554	0.9656405829742681	1.2101732382213466	1.0848759710566827	1.3217004611202205	0.6683659308394814	2.4233745718538495	1.353975247099823	1.9968608706758295	2.1288504881915675	1.0127847784804145	0.9717962190824887	2.2060327270742395	0.2250559194778448	-0.1824446399149829	2.1761773421418122	1.765011904082343	1.7552071906324431	1.0850486897009006	2.1040610528092345	0.7823651295640819	1.0498490741092863	-0.09963727909925477	0.428193631619061	1.1276303991830625	2.240742162596411	2.65912758471067	-0.2544999772462454	1.5138291311116467	2.340961602795073	0.07484670112255996	1.4586005929915689	0.9789197566707672	1.7633663578480732	1.037197937773807	1.9297634181446484	0.9781116130227913	0.39602392250233315	0.5574476336316759	2.088369270838935	1.5960680767085393	2.263868845080586	3.4684847333933297	0.29099509097514176	-0.10915856224470737	1.1334624664853843	0.11327648206620951	3.2166399086152637	1.42642330381462	2.7680343692187055
1.0738079093800454	1.0533724414873398	1.1903408750110764	1.0499267929329459	1.351136427098695	0.6412637553111433	2.3543825260376012	1.3203806466916364	1.961760465825599	2.0580281120269954	0.9797567448947657	0.9585533874619262	2.1438274801729102	0.20777508237602743	-0.13385063773559355	2.1578543556966507	1.7938881900582253	1.7193854029680584	1.057199279797255	2.042863662928595	0.7819534675243272	1.0777846956222517	-0.11268360421293885	0.48877070138805473	1.1154678893564185	2.2477087282288872	2.610382734950784	-0.24041134303989592	1.4970211465958658	2.4007958030202206	0.15530019453966776	1.4387682792478285	0.9993726685580254	1.7461614104686567	1.003279896790532	1.8290561079182155	0.9813045891537284	0.4614440551904675	0.5458425242173507	2.0149383973680313	1.6528829948852668	2.203484363167281	3.4473065830665	0.22481039562977415	-0.12257092236269425	1.0565051191667862	0.1193121415608975	3.2590524501909206	1.5993303202260218	2.8413169223066808
1.1891825986192859	1.1355465669417106	1.1524847170905974	1.0215034907351028	1.334746798520102	0.6201395981168556	2.3029568721667624	1.2937359425155903	1.9264803606424543	1.9910944300116014	0.9728545205867359	0.9253096874947822	2.0715435070824433	0.19181736592430856	-0.10851292860412406	2.082985113535325	1.8020806195064385	1.6926813602203197	1.038998066046581	1.982091506123139	0.7671403355682248	1.0809655664126978	-0.11822611610631857	0.5169743934621046	1.091174419663772	2.2250432478902007	2.5489405850805666	-0.18420630525450288	1.5394795489262236	2.426063355437601	0.20700715823553767	1.3776078495463184	1.0204045432392774	1.7164593707416231	1.0082516731470101	1.7552398876994058	1.0156352577343286	0.5497180665138556	0.5607319464851186	1.9545817705525674	1.6848609238143446	2.1279567355418836	3.4496506391052195	0.15266326071328956	-0.12429345967278345	1.0065614452214604	0.1352752148581227	3.295802236607103	1.7313248878016947	2.8615444679271125
1.285407679929815	1.2563093029332513	1.1209902334776796	1.0208679986724618	1.3331185746963592	0.6248875844062559	2.226304745688265	1.2913387373624534	1.97729182247519	1.9790295902649018	0.9438924103339816	0.9400979980457365	2.0199116008319074	0.15670105078176405	-0.0741694208188725	1.999725881815883	1.8105439363098423	1.6712327905363271	1.0364595402311527	1.927465534748419	0.7824321443147383	1.0927030611712272	-0.10385017857243188	0.5282124976037158	1.0782115371514247	2.1948595080987063	2.4655121805315696	-0.17118495440247525	1.5595465664588057	2.4983024907335745	0.2527684936455186	1.3171628045652244	1.0242624084489762	1.6560196136353462	1.0089788848276655	1.6896249563611003	1.031763162956816	0.6257053838317692	0.5552990849735154	1.9013241297383068	1.6359725138088517	2.0241429621043014	3.4610769937767167	0.08598451284812728	-0.09801698590266765	0.9294244448120708	0.09384204448015736	3.293663711605528	1.9164251124653677	2.8658050814787384
1.3743498285515634	1.3507962032988403	1.093532604086804	1.0584500326743356	1.3128385776470284	0.6222099955660567	2.1760657647957156	1.3107830817142783	2.0542838735182074	1.9817868511018137	0.9537447507473665	0.971903925518704	1.9681649106345738	0.11385240250631194	-0.028068105224489957	1.908130801146357	1.8179543124331843	1.6688027172936983	1.023222591066091	1.89302245950173	0.7808448520777309	1.089342057171254	-0.06547468008137451	0.515954453650984	1.0488709040185318	2.1609722264510696	2.3915795733126863	-0.16009654459277556	1.5854945829379896	2.5470136541262813	0.306324766183182	1.2099450305821022	1.0375882559978815	1.5771538694092269	1.030483183082042	1.617423084729768	1.057162884633786	0.6507706884540989	0.6085474891067199	1.8359416095113616	1.575032750515184	1.953677392554295	3.4525098812673902	-0.001350448918081798	-0.0673636931012826	0.8698273442703476	0.03429937831262541	3.296354858037622	2.06920760073791	2.869102343913161
1.4469092844238225	1.3960359613676137	1.0719603241801683	1.1064006137895035	1.3192568689250048	0.6465469463833308	2.121845152612739	1.3617564825864774	2.205838045438821	1.9620718687802732	0.9535555243652242	1.0144566421675945	1.9202791350113504	0.09771261514439211	-0.0013511873649709766	1.8368240109935747	1.8253241319750995	1.676950879808943	1.006324149417734	1.8626564771800602	0.7956426663765395	1.0914858647512984	-0.007283679666123932	0.5382509101655162	0.9977964993154262	2.1723590542498563	2.3210011385314417	-0.13521905005579227	1.5994190857400588	2.6481779213821315	0.3805601400054754	1.150559095646612	1.036801481139563	1.5114808756235005	1.0604019056362977	1.5220451950892493	1.0731178850116372	0.6574748719510385	0.6817287238667331	1.7920071534334514	1.4351234095110363	1.9178489264727119	3.4442864983269588	-0.042717407903376234	-0.02755312836182928	0.8086582812325073	0.027020169899388	3.251739211326607	2.2344844978145444	2.903234383007053
1.4770724837347255	1.4356863594430833	1.0858194471959637	1.1456621213094778	1.3357151593253074	0.6796396596558437	2.0989872887441807	1.4268813887100111	2.3362583450208545	1.9397220084514424	0.9484163871970803	1.0510912877205487	1.8735425901766731	0.09306999988774274	0.03565105319804863	1.7796903296802569	1.790327628296359	1.6836569032003375	0.952426653144634	1.874201273826181	0.8653514100107144	1.1172280123260374	0.03067451128065764	0.5489636443202621	0.9487031000356516	2.2426210168192258	2.282891180499031	-0.11298972326706944	1.597751188620352	2.7372378499770647	0.4581170230034683	1.043589866754925	1.0190428486232364	1.4756936497983042	1.0810667480745004	1.417342929653937	1.095394615851927	0.658982238497103	0.7074929344713153	1.7231845562336172	1.327363438600685	1.9166907281292964	3.4649894690597334	-0.0494901808568482	0.0144742192495888	0.7640774081284548	0.010262467165005163	3.137886280612941	2.3879873923959174	2.8681050587057224
1.5170757484677324	1.4509563642140995	1.069005364366647	1.1808414038236599	1.4014575601977126	0.7429573588194157	2.1425767953698323	1.5203823832421326	2.4704316781044535	1.9213370276094353	0.9102282688733098	1.0995555697074837	1.8592231188985668	0.07928704675014767	0.07922322609649243	1.7290805916348648	1.7509418312013125	1.6970949482494095	0.8561032473161934	1.9170589801334177	0.9272433616574555	1.1348450402177357	0.0569713609082394	0.5384439581792708	0.9079048496177788	2.281899690201841	2.268712236867521	-0.08986929677189762	1.6251698377912878	2.8014772421061247	0.4943941663314219	0.9738663500819253	1.0027178767685727	1.4293097840327105	1.1039010947428793	1.3245540929877422	1.0788303317358365	0.6808587664728308	0.7592898310962866	1.6725776639890975	1.2386935146471703	1.951602499780482	3.42746171156629	-0.02313773870630733	0.05288259102461253	0.7292296900025438	-0.025614170865702467	3.045808848437738	2.5029341855253273	2.8793758897315627
1.5321817796443802	1.48616012038927	1.0696691921601604	1.1973178159090445	1.4753588184420179	0.7872306877954945	2.279747664668571	1.6009748215210287	2.6272345309877436	1.8612559735705532	0.9093435831678697	1.1860807039497405	1.8471283692074887	0.09637584805188815	0.20122231967178594	1.6882423309958874	1.71281864466012	1.6919595260035023	0.7873080535016813	1.9764983648431163	0.9837339244011831	1.1142634496448083	0.05575332541416134	0.47672708042531636	0.8564634690567063	2.2982846887215453	2.2412088984038014	-0.04719147575898734	1.6540046549283969	2.835706446202124	0.5459203091044993	0.9242216677540082	0.9751629673678414	1.3968467753244063	1.0865428404077888	1.259553660787033	1.0442073716321616	0.6813771440733261	0.7870057707873032	1.613483912080089	1.1581202375326305	1.9827301432171318	3.4271179819973936	-0.009704229593937408	0.09625172380956445	0.7332056217473496	-0.04433285458702845	2.9475769295129646	2.6285191258041705	2.85069309996111
1.529046761437742	1.511896737482697	1.0153104493161949	1.2126745789823608	1.5585231403190811	0.8497729659945327	2.423340621795256	1.6822636859973574	2.781068352706872	1.8497763020555564	0.8872927745034707	1.2375412488770265	1.88029049492782	0.08807120715881392	0.32452229829929824	1.633482715344797	1.6775795667113358	1.694096736422995	0.7436259577974939	2.012561988066311	1.0577459723811653	1.115104812578194	0.023096409325415585	0.4006834986165714	0.8062749540378821	2.307765105242516	2.255872116755086	-0.0040714016379161675	1.668894417339644	2.873271300782266	0.5849138501683061	0.9252924088845231	0.9643486539504231	1.3479988873243667	1.0973341666878398	1.218289101868211	1.0437742861641692	0.6555206634584309	0.8368441090073659	1.5564810566605516	1.0660963838609807	2.020168351930203	3.3559635118565523	-0.01647700254740981	0.15768800310884784	0.7605232641847139	-0.11517234875080473	2.8231826758191483	2.673242877587268	2.8004847856187682
1.5268600321865742	1.5293110595671273	0.9896544909797538	1.1959448356683735	1.6684006063104946	0.9254598423602871	2.5703270057088243	1.7640797107522819	2.9355661114967218	1.7806867370812611	0.8762904124982477	1.3203089465055453	1.9068215868246532	0.0848090969192558	0.4206012394083035	1.6060271106680066	1.6568658666614862	1.662296268828774	0.7371456064805164	2.008132007957916	1.111844108526412	1.074741926959109	-0.030908639639521007	0.3437565510696396	0.717452681953499	2.279378022269091	2.2549747037150527	0.028420758547588854	1.6951393516743631	2.877273111697399	0.5833706595922472	0.9846562009596189	0.944866879375436	1.309310942912843	1.0876410747416845	1.2139087074952344	1.0491112823685884	0.6260746018222814	0.925211416722979	1.485130603873602	1.0082923820416478	2.0661756977259427	3.3044302032352144	-0.014666567265161714	0.1851579883839351	0.8270983883511172	-0.15983690029296277	2.7341358970650718	2.6692021937354315	2.7360382925823306
1.5090103195587377	1.5279407183171652	0.9367758421258937	1.1616899380330497	1.7879335208770293	0.9963103141026426	2.784964013356064	1.7925994565827623	3.054323382392113	1.7194207578972975	0.8218721169548668	1.3737855535174242	1.942483219944045	0.0959570232133092	0.5260491162135816	1.5681891420575014	1.6190196892236237	1.6793526608206146	0.7242012497951474	1.9882457299862988	1.1428977866276249	1.0693044985426554	-0.05579153559107346	0.28678006238683224	0.6507444414912508	2.2338318954745846	2.2623911293670402	0.05016203504171375	1.7489081201812922	2.837202640590797	0.5576716705846406	1.0550726382995	0.9134993867712403	1.2706757982521517	1.054844396900098	1.2563007959189865	1.051578881508459	0.5921867181848266	0.9732411728784578	1.4058100484121663	0.9575430294789559	2.1003808153217856	3.2470363462871874	0.027075268817732423	0.18780677848776062	0.8872219125137848	-0.24488658402194713	2.663089446743141	2.597862080643368	2.6255818862564144
1.4647918606907915	1.5562749323076013	0.913355007206585	1.1351959781960976	1.9058606061644685	1.0321072199618666	3.0232468420457352	1.833398788997576	3.152270400575013	1.7010203778912985	0.7762266637186264	1.4091775993129694	1.992161016457882	0.12560889560796915	0.6318857632643505	1.5642206354887127	1.5974994488563423	1.667723024588036	0.750711109212159	1.9818358839720833	1.18796329173779	1.081063564808993	-0.08766847295065537	0.2815504304048019	0.6001167178098351	2.2022361132343993	2.2575797551454926	0.07329376910063891	1.6863993801405606	2.7968567843860845	0.564277151867972	1.182254609876181	0.9057157333424926	1.2290660813854024	1.0184916118963285	1.3353583845771857	1.0420740551919194	0.5380197845376571	1.0366208016331135	1.299793077191607	0.9214850287665536	2.1771465756843433	3.167267408969571	0.1008920494162032	0.16731297779157941	0.9013412345747126	-0.3370904499908461	2.5555293887800086	2.547498829166595	2.5176677088572106
1.4294310174014353	1.5237796902497303	0.8720821489936865	1.0763372948452112	1.995969454164041	1.0372941680687284	3.3401801134534574	1.8537456767173748	3.174059463507933	1.6456887502205244	0.7178695267668891	1.441629765403229	2.0342060283398027	0.18417010907101322	0.772051677432037	1.591938822114462	1.5790263086256942	1.6498056311892721	0.7497646787890215	1.9608145793423186	1.1834149048752918	1.0799531139947098	-0.1437045368693044	0.23418341573501245	0.5606319420691244	2.170352876957729	2.2774049224872153	0.1632300306474626	1.6567635060317787	2.684372056333091	0.5821932816471121	1.3135856181687602	0.8780136574214993	1.2100371764758737	0.9887731614914441	1.4050720500417675	1.0308097162421108	0.5011108747934703	1.0603454900089628	1.1932393020106091	0.9519870658075295	2.271113112105223	3.090035212199603	0.16424142067797504	0.11648805917879071	0.9041396098289904	-0.4054445245211917	2.5003447418886506	2.4359098807803443	2.409605541120041
1.3883441174096922	1.5242338695925421	0.8185084975352179	0.9805449813688509	2.0844789030012985	1.0590943734096945	3.60873218275633	1.8274838508005444	3.1691264508291814	1.5719502586852272	0.657960174879719	1.4512517813257901	2.0847965311457544	0.2191511946918268	0.8843564360396494	1.5987091051489366	1.5657918543657598	1.6265700630257256	0.755552779183376	1.9411131853164343	1.1990322138392864	1.0866543659046697	-0.20080618616931853	0.1336811723349219	0.4732759128923704	2.145418953544142	2.301321344806166	0.29746727670626694	1.6063346166186814	2.5498748471156865	0.5943529456338357	1.4741128882046677	0.871530244457475	1.214558551964409	0.9612759509994356	1.4890325705842506	1.0136921366231864	0.5063409006647812	1.0546289691145938	1.065430684310114	0.98179877945021	2.315085532324023	3.020289135185474	0.21750629065671992	0.06811514771463635	0.9149800724902327	-0.44918690314736764	2.400077626176356	2.3361877479720867	2.3485062690397593
1.3447037991406805	1.5098714033726413	0.7903499427737544	0.9194679185747802	2.115414416558526	1.0481117208787083	3.8579879861980038	1.7888537454563007	3.1191228453603426	1.5148671787309236	0.6195733339420822	1.4247075662636348	2.1367317452799504	0.21961814213002895	1.0027191749561144	1.6224641992667006	1.5457109900298716	1.5760217868214468	0.7593409527682158	1.9152302367571514	1.2011843446889805	1.0764579366987521	-0.3097113520810563	0.00020681627551858429	0.41754597939201404	2.0916894078947275	2.3383945354159037	0.41951340027011474	1.5780869973042146	2.3500034361418676	0.5885121083296316	1.607690253184978	0.8831240552679246	1.2116423244565617	0.9178805972736107	1.5767425487767397	0.9625572578706534	0.5232594808764639	1.0206240764414676	0.9285338862745889	1.0547402383347688	2.3381848713846205	2.9527262716326934	0.22954538784085582	-0.01602036581026095	0.9345672326808904	-0.501861520800508	2.333348819084524	2.232557521430184	2.223764553338866
1.3183441336429627	1.4632580633282304	0.7456677895931134	0.880096119640075	2.1255651319444917	1.0341744875585372	4.076325550231964	1.7584801942859278	3.0780501874104833	1.444252286039089	0.5831050111135743	1.3977310797326419	2.1760108118741837	0.18016481146332491	1.0802745667309854	1.6383319091375834	1.5605225596543455	1.5174559511572538	0.7640077210895605	1.8563889114197347	1.1184575070627498	1.0923304152270765	-0.3864173095305771	-0.1458306399920058	0.37324236229463476	2.0232175484598587	2.362800704485359	0.5164266771704671	1.5547270765036127	2.193320369508146	0.578227646810358	1.7506496600450832	0.8551357323789517	1.1944918106827007	0.8882274512238805	1.660906717674251	0.8990792786090663	0.531941187347824	0.9941507607132085	0.8414825283193668	1.0982317521122638	2.2842733746329	2.9267432554793706	0.21157785871439905	-0.10829784275139911	0.914516966198866	-0.5413974819309415	2.2878207473404815	2.12337508368908	2.16330343067771
1.2785354562469193	1.4395045792488395	0.7164542878880138	0.8340287878746716	2.0870465151500412	1.0001467308424135	4.23550474239817	1.7250717239287148	3.0646307072397385	1.3588323128922657	0.5570048276965635	1.369805475411376	2.1843441264117094	0.17623673384107805	1.15491987793201	1.6757773583398528	1.572884664804345	1.4608950406164625	0.7590434565039477	1.7601005486390995	1.0340418977199444	1.100800382519465	-0.4522305884913601	-0.2704411973413916	0.3264454680445892	1.9975922509098993	2.386645990404794	0.6206130008221104	1.5270786542716437	2.0544024634300735	0.5801957361430004	1.8769450217584704	0.8210036115727106	1.1844883023347859	0.8071437583479995	1.7079750770077347	0.823877115846581	0.5455385343284276	0.9431893116036644	0.7237765729466387	1.0828289112877871	2.2092321562971016	2.926339107886488	0.20202102098953884	-0.18723709640883096	0.9096773362637522	-0.5960347587746939	2.2183168396426374	1.9911308047241498	2.0828061129604984
1.2580847595483338	1.3819400149752465	0.6693046640937022	0.8085506776084547	2.014250202260478	0.9873996239471232	4.294133335444611	1.6790982259358445	3.030723003714158	1.280470830230059	0.541431705921956	1.2906231732434468	2.170243788122945	0.13983349612256976	1.158304884794762	1.7108180622020082	1.6074549417688462	1.3820630287723072	0.715710346802074	1.6241743540426437	0.991068210183881	1.1536124743969416	-0.5200088779170462	-0.34879450522438304	0.2746421762244918	1.9769039300475426	2.4059695549294244	0.663079270985684	1.5178356499364443	1.8985154924496879	0.5486367937317125	1.9381721233692975	0.7772272320458504	1.1731473018859429	0.7998619405321583	1.7218315172200218	0.7611196920009641	0.5702557518418095	0.9221615106928086	0.6313965112491992	1.0400291862176876	2.1234905288462533	2.90588923968663	0.16873617824015769	-0.2782460097411563	0.8946035841145171	-0.6727420920662828	2.1214881547676465	1.8049466558442748	2.0604256378374304
1.2192905308023285	1.315879613638369	0.6382433789039574	0.7976665235412728	1.9465558544436763	0.9535354020257399	4.370093038635045	1.6190057017609358	2.950530537449997	1.1715428175257319	0.5346181596601695	1.2467577392243077	2.1543903859194495	0.1618357506850702	1.140352386260781	1.7533770918329554	1.6498136128043275	1.274290198047603	0.653122526963151	1.4962870741752778	0.915661298036637	1.169155079352265	-0.5334363358821809	-0.48527961925593416	0.24518364587026054	1.9556482023163	2.406910744215313	0.671211855672069	1.4923858154940357	1.775891532100255	0.5043534803768417	1.9641264756884653	0.7087931829099893	1.167848744879826	0.747335707479616	1.70087937123439	0.7002831224159264	0.5825276610539397	0.8597419731823596	0.5566487396557562	1.0126559911358506	2.020242758945659	2.9424127516462444	0.12586921512643295	-0.36865395708102416	0.8180368902993138	-0.7060754124369873	2.064539547650659	1.6676451687880516	1.9899105983307774
1.1761007903224634	1.2672734263653664	0.6105193818890067	0.8103810390149357	1.921196065138067	0.9431662005908139	4.4278610371729465	1.5675988302331147	2.8756583142279912	1.1428647112784396	0.5311387682866836	1.17436455684788	2.1069776592890896	0.149985473698845	1.14684043475329	1.7865833314262745	1.6856916482152138	1.1992350002257632	0.6000349724424948	1.410866430877762	0.8057113454567897	1.1841273366063139	-0.5966261188418608	-0.6355418311618773	0.2336894970519084	1.9413512468612901	2.379868241939733	0.6781197209241847	1.4460795654026928	1.6652576052330421	0.4659717413876989	1.9271243835997378	0.663756184673861	1.1981748239899934	0.6956683686633428	1.6607370107117283	0.653265190349807	0.5955908827336499	0.830086264378884	0.4813741345215824	0.9432171094370319	1.9282627622825281	2.9393240842848813	0.11327449475928944	-0.41984681405654173	0.7463167251241283	-0.7723350887887233	1.9877380848352764	1.5188878955202239	1.9123636612367059
1.135070536866592	1.1774110495010315	0.6002025658703721	0.8258258043943167	1.8794372607615528	0.9321937200805536	4.428356865935665	1.550995155249832	2.8258638290580738	1.1173920625884626	0.5470149315736512	1.078490648514535	2.0656136988248366	0.13872786492472028	1.1379855871838376	1.8116802102797784	1.7013212364348813	1.1166109806666138	0.567624225585884	1.3317668089161856	0.7015745395550688	1.1740518116245682	-0.6503545418103048	-0.7650190919105041	0.20390359434293318	1.9487968630745516	2.3769443535186463	0.6714515977689482	1.391209775447969	1.599144042971495	0.4492937266152179	1.9231094693525108	0.6082533827468651	1.2280509327368474	0.6713837982788327	1.604100288505395	0.618606825920802	0.5994451646293889	0.8384376195399398	0.4287440986514942	0.8369522422452069	1.8585207690690946	2.939434306355666	0.09483403155307807	-0.47522245291681486	0.6539881292488239	-0.8225679201038204	1.916310611724024	1.366109274459462	1.8849175805325675
1.121767249262837	1.0652449315675503	0.5525304988474785	0.8509754929396255	1.8560013328327938	0.9104396800644187	4.413772552392782	1.5241686932052176	2.802123506758025	1.0338926893843876	0.5844566181538425	1.018026134664447	2.0643100314533265	0.11793641664668719	1.1398069686636263	1.8514167095452934	1.6854605522229327	1.0871067717091498	0.4975728456225263	1.2757606386944125	0.596502494940239	1.142580983213528	-0.6807320790663078	-0.9104126901338967	0.14157266184082026	1.9296395774456645	2.3878245746239353	0.6277017948604585	1.3791450728221366	1.5495992578575046	0.3946492266690773	1.8821845967820447	0.5319540108495843	1.2298699548405156	0.6446061824461219	1.533872704155352	0.5870353069823839	0.5669004984221478	0.8515580576569599	0.3907455715772148	0.720178910841611	1.8129258507304449	2.927589924274964	0.04516405546610603	-0.48390744576242517	0.6014920426394595	-0.8438223695686398	1.8844043353416051	1.266239082685893	1.8712374291000997
1.0899920019692662	0.9628357707333371	0.5190234772798762	0.8643910838338591	1.798544174386241	0.8816614685057742	4.289288741036907	1.508919145572639	2.77910914199758	0.9267631369378814	0.6377234956007201	0.923031949370524	2.0680144224636217	0.09921481129476288	1.1028901721106046	1.8540488454391433	1.6393025712481286	1.0745259047925466	0.44239137508798543	1.1876185037157168	0.5165902768416334	1.1168428385990012	-0.7057767872976168	-1.0043925867487773	0.09367899132748021	1.943032424616494	2.33125043449334	0.5367618006421362	1.331502820032581	1.5261648587076446	0.33408160329961556	1.8022765128366995	0.4996178067548792	1.2042870914418373	0.6025543366021465	1.4472922102076757	0.568952753659112	0.5610968225690696	0.8565435468086982	0.3431938207808401	0.5716985698803432	1.752506503815613	2.8758394373511877	0.02885129988076232	-0.47421474113232504	0.5563125307303411	-0.8701156255489044	1.8020554390342194	1.1534951638784432	1.8576901861877153
1.0766696880481192	0.8253143425151327	0.49354139282994575	0.8773061724323103	1.71561784073943	0.8199572083218889	4.2071943412122055	1.5277776174821391	2.7431563532673335	0.8282545227835753	0.6646809234064985	0.8816770150357855	2.0660018772630986	0.09102995592633153	1.0407303668705274	1.8797818764370302	1.5945541227825362	1.0556572807097588	0.43378441585995003	1.1096928948095408	0.4075641704672811	1.057348249421446	-0.7438829569534297	-1.0403293412897683	0.1282462905714169	1.9759619209427295	2.2455375483142808	0.4004681467494198	1.3279212537189946	1.5434334436907844	0.2694035840855337	1.7091786812719907	0.44437198021326285	1.1923748598262618	0.5879902268404601	1.3523518268935777	0.5509559117373947	0.4995711560867897	0.8567051797903229	0.3354561955786281	0.4134513739241055	1.7359558324808901	2.7979679525706596	0.06943241494233762	-0.45462614203002244	0.4804979760009527	-0.8699285058398377	1.7460054183501632	1.080712912267536	1.8339014463199284
1.06943622810872	0.6720531794773418	0.4534943828609899	0.8579865861706006	1.6550333543467128	0.7622496133273573	4.122846604940374	1.5445087103526645	2.699947169677917	0.7108819327388733	0.6822626378411447	0.8410890372703379	2.0542855667663114	0.08307716448164444	0.9912362120458102	1.910642023015603	1.5574460751266423	1.046135721545337	0.4226699881187992	1.022432173946043	0.29584885788439313	1.0245950652936977	-0.742410625987423	-1.0422736225930778	0.16728048305846427	2.0126953173397415	2.1702658439747866	0.26295628925072384	1.3138833366360216	1.5540293798701224	0.2116734850095275	1.595495289385133	0.3996851089181945	1.18504960338965	0.5963590764175668	1.277330687240854	0.5203365221434363	0.42329231297190334	0.8742746415597453	0.35033812304294176	0.241597480475939	1.6849062421350165	2.7140293551381918	0.12115970385004685	-0.42471577352970014	0.41789091807257595	-0.8071678841374622	1.6848028255635215	0.969403287063605	1.8510051704115793
1.047734983457914	0.5444946337820358	0.4433868428861702	0.8261168395617562	1.614653699155448	0.7120209574480769	4.038056728370577	1.5746049402390379	2.638245549616911	0.5964363185279239	0.6832150540228497	0.790452193578403	2.0063163119090532	0.1038359264390029	0.9282169824718375	1.9270015100761149	1.4786642270084174	1.0779424593096611	0.42426453540337816	0.95212874010147	0.20246150519424666	0.9545812155820401	-0.7743030811691598	-0.9958608255732114	0.18535196840809298	2.036765575803164	2.095437009322528	0.13876728916146244	1.285875865912812	1.5316350539952022	0.16100348281898932	1.486814616914078	0.39451810856397707	1.1778256120836224	0.5670198390114681	1.2263875003494489	0.5142244182212081	0.3464135105250411	0.8700025908555886	0.31446364829415313	0.09877909387767536	1.6775481111175872	2.5689264894770263	0.17828161399034936	-0.37345061025901877	0.39361946351246896	-0.7884240273611053	1.6746665122795288	0.8653061223221424	1.8441014682761558
1.024119864243994	0.4138253099371919	0.4379741965994984	0.7803184918941494	1.579710079471958	0.6635079302336191	3.9857665323099667	1.5988649312116765	2.5939144316481078	0.48048859691777074	0.7181572067279318	0.7319618158176032	1.975076991212657	0.11792467998071292	0.8680501587649623	1.953984286776088	1.3790917743793343	1.0575676944886714	0.4286256344861621	0.9046880019325025	0.09825328071539538	0.8731163051536684	-0.8114517633497009	-0.9457587228020055	0.18846237939611593	2.0383830722837013	2.009589693588489	0.009696372680754984	1.2521482356837015	1.4951864593349247	0.1386254816389148	1.3670478366929473	0.34210362032287506	1.1401265730582575	0.5853616901439606	1.1940621446167623	0.531141592891636	0.2532904357541322	0.8759302226239208	0.3026932127957198	-0.02758004544096016	1.6573707993313245	2.4707569980163893	0.17190543146015108	-0.36215709917018	0.3631041484532113	-0.7423917398289095	1.6705536803308578	0.7934501231785558	1.8388492251987967
0.978822224005247	0.2748523630777219	0.4514105849943112	0.7502306477170209	1.5709637902820326	0.5920912994669458	3.9501489731638793	1.6328798857282685	2.5320259550462403	0.38904421146287416	0.7114679493813538	0.6877669735905227	1.9594538525630405	0.16082914584084343	0.8152179912829928	1.9707471213664423	1.2310927739585062	1.0381958433757685	0.46222718369727317	0.9337408259335274	-0.028999497542845837	0.7999659878583568	-0.8407020254470556	-0.8622747473939038	0.1941462708578005	2.047729572571771	1.927812529033155	-0.059745970232270684	1.2066935671071177	1.4942886457351376	0.1923408522590533	1.251498555992116	0.29054439597452086	1.1063385504970167	0.6103655046409796	1.1708897695319016	0.5607110845084129	0.16842068754485706	0.8525343121993277	0.2864551667431371	-0.08750964092219202	1.6132333401004175	2.3415889779517673	0.15714919413855513	-0.33963844762856255	0.3115626295785222	-0.6982801563956064	1.6915505269705602	0.7240330750623666	1.8494460874880414
0.9506102600261558	0.18382531558798199	0.47200754517665083	0.7427157557104385	1.5482699126115749	0.559519393655578	3.8612866686353238	1.665234035528292	2.488594133876222	0.29328451017763146	0.6918079567038733	0.6390207754282593	1.9259877232987648	0.15209120859767522	0.7683434073981283	1.9963854063002722	1.1014349671393573	1.045328773592638	0.518780079318191	0.960606714009512	-0.12383476136216762	0.722312266195988	-0.9289482465976591	-0.7452849581480953	0.16281774112596392	2.080156093424196	1.8161249617755935	-0.11711755873454952	1.1903949979777635	1.4832030564277097	0.24396735455439195	1.156189260994406	0.21990010785615413	1.0594454723196367	0.6687624863771415	1.1968220596271757	0.5484542717503964	0.08916896367592443	0.8107134507801617	0.25544983157398155	-0.13908660332089404	1.6078320880784616	2.2339420213230876	0.15986534279995732	-0.29856169898115004	0.27510936488119264	-0.6647102093076069	1.6940091849210326	0.6350446647804058	1.884023982823067
0.9344101723578371	0.07920609131774514	0.46000262882172016	0.7423633281145648	1.4680729048550574	0.476890660868877	3.77284123924485	1.6765586125557868	2.447680502769649	0.19131651435660202	0.6708994888556534	0.5975603032432699	1.9345353012036461	0.14572643484651912	0.6863855130081142	1.9940609695287392	0.9331300990601962	1.0373359507184374	0.5219659046976308	0.9895388811398658	-0.17557915756713377	0.6474512393768703	-0.9683551882334747	-0.5855661538013187	0.12180113176997802	2.1362246487389256	1.7548245739815378	-0.1793164028961563	1.1963621192716867	1.4710508162743756	0.30425961920000666	1.0847505729549898	0.14217823407731767	0.97319775234785	0.7578519690128379	1.2085336170775225	0.5218646329297031	0.0020468014832547453	0.7280426960023687	0.2671747823495786	-0.1405156867238526	1.553133917841063	2.126239545429124	0.18710813045074912	-0.28820267811207834	0.2585621575150221	-0.5998879143981619	1.7279912513179212	0.5693852327678115	1.95001070651069
0.9126110286557232	-0.017365622815872693	0.40849024930030237	0.7099702418901848	1.388619573363383	0.38452440913430197	3.6655329993924326	1.6666643637723475	2.3436801277970436	0.052974153269693694	0.6543285644977203	0.5558277458059886	1.9683770870210786	0.10455642016163709	0.6143854059499428	1.9987684953971727	0.810062300548347	1.017269402990788	0.5139588417827073	1.0442064915945377	-0.20564959524669665	0.5837507250791011	-1.076995536832896	-0.4656544936646753	0.08119002243442656	2.18881361656743	1.6803143027183889	-0.22641582304860833	1.149606773477496	1.4262318915570618	0.34159953076758776	0.9693123082830153	0.075280619585127	0.910376055159456	0.817877373451247	1.2643413518700655	0.48094717899340084	-0.03532445528562393	0.6522813741898752	0.22833023943054362	-0.09893135414627195	1.4974596125974917	2.04840970009756	0.1744469811877066	-0.29399999549895744	0.2473249382087185	-0.5150949958304981	1.7614575992178811	0.5470135452075178	1.9829418558557386
0.8864661875780131	-0.0756259239133941	0.38812280563568013	0.7007881389819209	1.2896398249452514	0.2833128029157911	3.5687690161102408	1.6264128033531837	2.2348842983651296	-0.06835059168947896	0.6531219844669387	0.5265272579835047	1.9394139667726982	0.10783076365226252	0.5284899667658577	2.0187184071137123	0.7302344522820136	0.9502122965153454	0.5436667860405979	1.092060083652758	-0.2237090174600171	0.5459658199652437	-1.1702470504435647	-0.36210426280626307	0.0721727115787229	2.284100938280163	1.6072435038595771	-0.2783510750572652	1.1485843173963473	1.3581389504195613	0.3740076624525147	0.863238322536894	0.010323581642244927	0.8452225679168309	0.9053496996600124	1.3178257006086742	0.45812859730427913	-0.024187411646729162	0.48309809566052075	0.2658050183444593	-0.07757830009636665	1.3941000195822433	1.9936121852613844	0.18258997405359328	-0.31468966388077063	0.21967118300288835	-0.46636080039160105	1.768568794520787	0.4999612899654771	2.0467096670874927
0.8783527604592335	-0.12442201611848074	0.3489175305039087	0.6999784456330971	1.2016296044620502	0.24375240588076622	3.5171207130179254	1.5735681084114694	2.163109122916132	-0.21065118630822485	0.6600172262516426	0.510050486400929	1.8767544537061625	0.11764548168792399	0.4303589453500691	2.051912916241957	0.6433445171005718	0.8733506397469837	0.5874461401388722	1.1756556812529229	-0.2812327561881704	0.5105902521254746	-1.2432915588315891	-0.274866673263582	0.05423797040060335	2.308978879023274	1.5456605403985253	-0.31261998279457515	1.1583400560621875	1.3055105309728319	0.39195333529448384	0.8024514501900717	-0.06401554029123249	0.8138396049053244	0.998152166244435	1.3956818350536604	0.4346522361847792	-0.02664047423067235	0.3336187875893005	0.2831911324938191	-0.06175767522561724	1.3001045707210734	1.9888065029751076	0.16923082564558758	-0.3292561789126918	0.18955001995889534	-0.4008084868862475	1.8000719063537278	0.5068828256102839	2.136238165875088
0.8717640332296408	-0.15398826323853207	0.34039188439346935	0.7174324479259891	1.1570218148956224	0.24477117287957978	3.422276881886898	1.491956951632113	2.105610582323192	-0.27876006768091444	0.6738726472879846	0.45343622464384137	1.8054937968929057	0.12608804573340582	0.37639322066879305	2.0680937392959615	0.5545910299591246	0.823662141501802	0.5973566887666525	1.2708711544580396	-0.2976350950884411	0.4880292562896855	-1.2838677872909103	-0.19890985366154207	-0.004199863010981869	2.3108365719545687	1.4966440955133131	-0.3538501871292078	1.1638652471687219	1.2199376176994174	0.41012614215479876	0.7633306416207363	-0.13258480958378133	0.7791206068432779	1.10826815968692	1.462123887917686	0.434249532568059	0.010415980169147483	0.17972642245408205	0.3067918074781186	-0.03693892093565896	1.194507154827315	1.9893633285475232	0.1502926414581661	-0.3480550834394659	0.20943085850894186	-0.37259704411259226	1.8144529795739774	0.516092535219752	2.183834497883014
0.8599560412063767	-0.14667871490927184	0.3582774426419745	0.7761112819738346	1.12105092862447	0.2589425191690636	3.309539001268218	1.4148784988121923	2.0570565065309108	-0.3101897613889114	0.6989727238889716	0.4285618207740168	1.7555725192798	0.1672700517828643	0.3084096941139401	2.038707119599342	0.5095743724031525	0.752259738325556	0.6057519679604971	1.3646044211086534	-0.3946279658199395	0.43826414359646365	-1.3089291457669074	-0.1717353582780857	-0.02555487730371351	2.2871301613692174	1.4467233975496514	-0.3875688219065424	1.145460424979888	1.1603340040106442	0.40439739470662667	0.7263122562800094	-0.20973750471639968	0.7072229567180939	1.2071824532259194	1.5063863070017058	0.4427183295226704	0.051404583042987326	0.04510651538262202	0.29546274225313446	-0.007381926858222594	1.129116245775203	2.023174561106014	0.13536596940216722	-0.3677754813582694	0.22531721582736056	-0.3942895047349579	1.8238484664661403	0.5366595828780703	2.215270662030524
0.8413621833603602	-0.17142846335354045	0.38987573523893804	0.832315253136143	1.0899178552723778	0.27383279258489857	3.1662097492478187	1.3641386973999388	2.027657214012507	-0.23754315162888986	0.7410207811075118	0.43010635998382324	1.7574334105384932	0.2002716584545358	0.2621944531728932	2.0128712214461935	0.48174268622549193	0.688457545969884	0.5706882736483548	1.4429334258844937	-0.46379940433041256	0.38365835489968064	-1.303831124857384	-0.1662186603651563	-0.033026157061854834	2.2960289582135656	1.4105866537991687	-0.37743617305041355	1.1539796509809204	1.1242855904418803	0.3890794035206585	0.7184430691278205	-0.30058266184089744	0.6406934759689313	1.3406779509266786	1.557508086036918	0.43143019557281503	0.12366347875722328	-0.061808631973494045	0.33227757153108073	0.028614449465912163	1.0554570335816482	2.0796392868203037	0.15542551301139723	-0.41808144213108933	0.21918418523467836	-0.3560851982156826	1.7878561127619048	0.6163446970254729	2.2514406317657043
0.8122851273227585	-0.15141105026714702	0.45303557388984156	0.9080144761470116	1.0407820070331586	0.31874648938880223	3.0103245023014535	1.3398474765529758	1.9933670509288224	-0.06886139816874515	0.7570484651506602	0.43016852611479317	1.7635524383932455	0.22300821680663155	0.24296243058919273	1.9015203231399247	0.43341488223124314	0.6342450389414652	0.5496575761974194	1.5112065655212825	-0.5268891010421232	0.34342682567865346	-1.2663572496818423	-0.1831002631547301	-0.03805746249556867	2.287798163332867	1.3801291392242625	-0.33177414927823157	1.12160889024801	1.1088006863751858	0.356905444054339	0.6877446844010033	-0.36853046309052884	0.5972263371797272	1.4243998178056523	1.5646269821334142	0.42548259825991136	0.20726400932246047	-0.17938539413028284	0.34395653219803174	0.028853783285604184	1.0144736749803633	2.0996850074272797	0.20092038341734594	-0.43829004483267775	0.20180221818856098	-0.35515715158685934	1.7335034425083464	0.7165230503320686	2.2981518495866884
0.8078097915391143	-0.12315383337076687	0.4939291734221955	0.9429956813395121	1.0216265413264627	0.4142590723278682	2.897118426688678	1.3452533677985206	1.967337537219663	0.1122774441642713	0.7730503138575011	0.48783534721263927	1.7703483437039629	0.2092341935564089	0.26307310240903875	1.7650438514578943	0.40270695390753497	0.5978470073514519	0.5287175987611377	1.553105286840438	-0.6291063172789337	0.2972506040276789	-1.218777260359055	-0.25586640470903066	-0.027758060870917693	2.2798420704417093	1.3692908612345343	-0.28194460483886	1.0906706368989474	1.0916539786912758	0.3005920217323901	0.7007161666821995	-0.3717614959567861	0.552941441403046	1.4615009000796675	1.5846184623186281	0.4059214615080842	0.2851987038002626	-0.279048169267325	0.3570157015101613	-0.010303671797873292	0.9910110511075118	2.1231917010569403	0.24053589994585384	-0.4451372679307174	0.16187477553308377	-0.3565123010493819	1.6828292566750975	0.8593342534546122	2.2625606446127255
0.8150182578161209	-0.11710713293368598	0.5307706450169604	0.9402220939047103	0.9871813665575125	0.47871478587168215	2.7820127268671446	1.3342929311056477	1.9431487592215462	0.34653560543036366	0.8014740715617987	0.5410083521895497	1.77512822551274	0.15993774210077777	0.2776242173116865	1.6572069493159804	0.3847929129345026	0.5782092169141139	0.5107198920703616	1.594413183376492	-0.7339671601202971	0.2979968595915903	-1.1108050864725925	-0.3184266683365039	-0.001057246155242253	2.2287520800692224	1.3540971751040465	-0.205702424291715	1.090379165515969	1.0555414896039088	0.24597445810824098	0.7154689569172301	-0.34283576276411376	0.5553116312760644	1.450883573140553	1.5507679652185555	0.422378709291782	0.37910079312346767	-0.3515163858255091	0.37830592103630967	-0.07673708730754387	0.9596198622739518	2.143558290358872	0.2648915093152061	-0.47114721520524494	0.15537106654693242	-0.3390086367842362	1.6756248814648758	0.9714695836195704	2.245922571648177
0.8317704546218516	-0.12306067246068739	0.5935235082350493	0.9333488252689784	0.9714404185070101	0.5634115687181855	2.670977875931878	1.3307102399231585	1.9499145562691766	0.4946411175365329	0.8044674793117759	0.6105238209916604	1.7728207203519606	0.13969284074878807	0.3136260509243143	1.5858514326159698	0.40940041822796214	0.5823989139912096	0.4908718239996344	1.6224777624954156	-0.8157250506138395	0.3141138715463587	-1.0072753244338053	-0.39365465174084197	0.04889049284817313	2.1778628850860446	1.2951483195566205	-0.1553682899159019	1.0837997415649565	1.0248205074213137	0.1682128208309107	0.7408700394534418	-0.2973473999587013	0.5765411607212428	1.4310117017573574	1.5723918309092524	0.4155530542465038	0.4854945164337381	-0.39950956006058896	0.386848036215948	-0.1637814136265575	0.9486407117235215	2.1493461737648207	0.1981040956740666	-0.49303433075113345	0.15899083831286798	-0.3621183404048681	1.6917367022705243	1.0894048795638267	2.2182832551524267
0.8507541357662524	-0.07381756713664177	0.6839468171035582	0.9487082716913001	0.9512971538259926	0.6393093188982107	2.5944149670492207	1.3238715220436128	1.9876532164495324	0.689505704815504	0.8029585560209662	0.7155682456498484	1.7396885080238238	0.12450307917477374	0.32746726851056235	1.4672056287833912	0.4643610138968241	0.6174232430700892	0.44235525054160885	1.6020866709676256	-0.9272005844188748	0.37100779677748624	-0.8238035713011109	-0.47000638244425363	0.10724455281163917	2.1320273697339998	1.2303271359891392	-0.10538567399193402	1.1064206526304794	1.0487221691453887	0.1400530684722917	0.7644653449584438	-0.24503972873587737	0.6463879845456624	1.4535482565620634	1.561669194135807	0.42745464635156283	0.51860471994127	-0.42993824718208884	0.4250704492037432	-0.2737958439935606	0.9682021460132952	2.15754424645196	0.14446861194477134	-0.5260652192860034	0.1663456926320997	-0.37461424492243955	1.69649441298369	1.1521231876304738	2.2003971617581537
0.849621205048819	-0.03479867263196999	0.766312774220913	0.9286847751806364	0.9472211249719029	0.6909714472366508	2.514849451821631	1.351978408935525	2.0568283030107937	0.8552264827087666	0.7707740112531328	0.7927973747261424	1.7596755236326111	0.07298303173656347	0.3428479023436066	1.2994459287413185	0.49385248199546916	0.6516309283722559	0.3791108139479803	1.545785490275923	-1.0740792068193832	0.3749907421881296	-0.6614309089232027	-0.49797576438506075	0.17016397510589615	2.087936239651569	1.1729712615481838	-0.021767171980046584	1.0554021485225424	1.1033863050532833	0.12369333675612286	0.8002128274438217	-0.1659538962406879	0.7510070040646807	1.411970786431736	1.532558674695271	0.40809305002400886	0.5213372530291508	-0.39001082739618925	0.4112013991322203	-0.3774549031689416	0.9851107363515004	2.177730398141715	0.07157529214689536	-0.5591042537199492	0.2135605273190234	-0.37836586922394877	1.690953437505064	1.1793356520124678	2.175222779872471
0.8531782615685165	0.017184159695487367	0.8739805934135649	0.9073296162333289	0.9526299174791584	0.7322642176475378	2.4287323648216925	1.3826986117108988	2.1285279407092306	1.0254749390086506	0.7306349759119983	0.882073577122414	1.793962532031562	-0.010822301848697447	0.39506202481992475	1.144586284304865	0.5805335125216367	0.6997087575556777	0.3045275197391136	1.470626709809793	-1.1435534945616141	0.41018298927598157	-0.5529869932432477	-0.5011574295983297	0.256996357962242	2.072627466517742	1.1386896365363826	0.011832616885122807	0.9981628706815282	1.2093512909085358	0.12167311260672228	0.8328736827884324	-0.09864351200345463	0.8740192489533868	1.3842473767965109	1.4908205356140163	0.38795241033503947	0.5036746565247004	-0.31604757500448777	0.43189779033244946	-0.45061413140760215	1.0297264583667718	2.1589436585210526	-0.05905411358438221	-0.628511460012977	0.2654139626969477	-0.43772393298791723	1.6935707780699754	1.161124841246149	2.138498553330133
0.8570541386294213	0.035555968911283806	0.9246921522365564	0.8649854239984591	0.9658358252483307	0.7468321162526884	2.368234939480102	1.403633870262968	2.1897914418169817	1.1291730714283135	0.7067470653604534	0.9703036536496201	1.8535973141849031	-0.0800046940229455	0.4253284292614413	0.9874946752553992	0.6331620282366048	0.7048568960124171	0.22717178919055092	1.4155168248032004	-1.2312366665582037	0.4391757784963679	-0.4644036190200801	-0.5063881749305009	0.3487200640585151	2.0611394909038907	1.0909667797161942	0.06078528150075864	0.9290420618948909	1.3474964799766354	0.11617949318213197	0.885682866993824	-0.011758318074997725	0.9631841792855255	1.3351869339637292	1.4507552096130865	0.33625699054332536	0.47659346428470767	-0.21880095727663162	0.4398203025098941	-0.5215002500610083	1.067014534981802	2.149786245588182	-0.20659239393213208	-0.704340581945356	0.323970415725528	-0.47691586236625644	1.7128617866044524	1.077761113712156	2.1126615140712657
0.8635896786535765	0.07080351867666153	0.9365757751242653	0.7911710372641864	0.9549063266380905	0.7478806168505456	2.3147943891085356	1.4148460197428947	2.2369492619252065	1.1431611857094024	0.6593985746849333	1.049857506879393	1.9080473402443971	-0.19522856669228056	0.4448758826487179	0.9158828930107005	0.6641930930358774	0.735504172272883	0.16105978283645409	1.3220836328349426	-1.2604259655755121	0.4942229899240515	-0.41802758560639103	-0.48281445671076934	0.3950169827612537	2.0226436747634495	1.0125496609114832	0.06566388173168076	0.8710355718030829	1.4762921510307518	0.09053289966536796	0.9494601448032359	0.05234022154612041	1.0403873705108517	1.250934396396055	1.4562968971798729	0.32962790113563667	0.46822906222435734	-0.1324651984737686	0.4667781711943588	-0.5632046565787404	1.0961220032032188	2.119513549731818	-0.34110651886208376	-0.799264926924244	0.4189311706717345	-0.5372061682682203	1.7389927538799443	1.0309664147746984	2.03466117982712
0.8665759024098829	0.10015557532824157	0.9107359346965074	0.7134727625247378	0.9340519797324595	0.7476341409637363	2.285715769154856	1.3590101274383948	2.2865195192460894	1.0595522352962887	0.5938003515681414	1.123113641897121	1.9334584190845958	-0.29449649808197675	0.46453156511532495	0.8726900573283849	0.7011442708956869	0.733043971627561	0.12430787895433551	1.2149621158306094	-1.308289949231929	0.5755632155547182	-0.3807393792805084	-0.47251020340116945	0.4261249948734604	1.943757854219403	0.9300648168616924	0.0270005797970179	0.8092809980093465	1.597015169743566	0.06820242805990487	0.9990041515747707	0.08684283811015492	1.1252402949484273	1.1633279123272442	1.4272476854901959	0.3366710564784074	0.4166986742375096	-0.0762846073875745	0.4629924945588817	-0.6230565092716034	1.1330862264723556	2.08049983543222	-0.43225985322358157	-0.9063912795562616	0.5233155237448798	-0.6372052902785003	1.782108296340502	0.9542376182958685	1.9530251848598277
0.8827587366676575	0.1252071014213973	0.85955980098139	0.6219262717838032	0.9288950999842074	0.7332610756786353	2.2675138005311215	1.2615366928922156	2.2559020811081103	0.8973888263816783	0.5260246983772816	1.1575110295971476	1.9670922024772246	-0.4002005859793859	0.4505322761105804	0.9018149071851671	0.7757541935696857	0.7371803768467051	0.12208646454147772	1.1169916467579724	-1.3138699803131246	0.685322679595038	-0.3801258121621939	-0.4789278296334961	0.44281924141495005	1.8703997578205525	0.8750189328340596	-0.026419457846044457	0.7923573780730723	1.7062798605703307	0.03155504064160312	1.0837277966666818	0.13677551662243298	1.207405071225105	1.1064047377701869	1.4482696690007202	0.3416451995160127	0.35114432595358797	-0.03125039138056364	0.485411409059118	-0.6457456810026683	1.1307094197926353	2.0719400710609457	-0.480427743082401	-0.9960532822055225	0.6510153855411229	-0.7218329057847911	1.84578818305908	0.8241661046468926	1.8497854283903838
0.873193774498389	0.12686966535511066	0.7959804392976152	0.5286751114546794	0.8878982274914421	0.6728118863596475	2.21273577575821	1.1412966799635877	2.256144597044122	0.7160052427038873	0.4651713093363982	1.1551104049349268	1.996663329813493	-0.45957438060257516	0.38350928263478806	0.9545963152530929	0.8316478354812891	0.7513955406611907	0.10309059250028858	1.014311926357696	-1.265488681075773	0.7823846055860548	-0.37475013578114724	-0.46176978276145253	0.4534067439959698	1.8009381026628564	0.8498644088417071	-0.09300889310475005	0.7628975952301766	1.815676212624636	-0.008638991469434943	1.1322634866810737	0.1287237290281986	1.2591471754082946	1.0433486688697293	1.4251562915195857	0.3650375782824039	0.26701430265603854	0.021295754280732725	0.5467838712905148	-0.7053722831244126	1.148811830301426	2.0804565630636893	-0.5599667484326111	-1.0722651698674863	0.7802956406735622	-0.8078844771040238	1.917034831795739	0.6619259853422194	1.7928270579322914
0.8720772756005217	0.14319894152360652	0.7268943990148341	0.45967387379779295	0.8808158529688581	0.6328773154545522	2.1645030064676782	1.0506413515799005	2.280282486452387	0.4941100408945589	0.37257418222526956	1.1491518535676613	2.0363076180566284	-0.4905373950948701	0.324789310830544	0.980253188462348	0.8444242222844707	0.7511643090222448	0.05619431119586514	0.9440790168961449	-1.231715553966405	0.8666990306540157	-0.4033632103639686	-0.45440803897624304	0.462384202269813	1.741893914440244	0.8482171451903773	-0.14608192211895715	0.7323786266568202	1.9288290404402972	-0.05393849929429425	1.1992611637074078	0.09279250559783894	1.2670491063721938	1.0217175112632269	1.4416966784423084	0.4034849465424976	0.1788841966545373	0.06728930753359044	0.5810785942304216	-0.7359804736690888	1.1775514932505489	2.078811396599733	-0.6067308073406438	-1.1119284677348926	0.870165856018381	-0.8951074345840502	1.9173319004111427	0.5477408229992221	1.7430881651715229
0.8613637724852328	0.15324837610569686	0.6696288701789963	0.37358850321241793	0.8298672513361858	0.5822261294835985	2.1009540235338804	0.9557006598414259	2.265404730128704	0.3556371030018198	0.28402960691486556	1.103779975165485	2.07144889728387	-0.5473026129384969	0.23296904158651904	0.9938635959156589	0.853484906923551	0.7225094787173652	0.04088878223722726	0.846221954028134	-1.1980641926589823	0.9586349985626514	-0.4475407847101973	-0.4771744083542485	0.44790443086038884	1.6574889448116714	0.8748122724734178	-0.197144526874102	0.6953909932579851	2.05486749577286	-0.09165791409568073	1.1915610253712474	0.0226265005842472	1.2836945304661362	1.0266224361992804	1.4186654000362369	0.4919211967120082	0.0867351137413846	0.06907697697701337	0.6302296384203047	-0.7355262278480401	1.2020497862455952	2.091296699610562	-0.5997978118561687	-1.153140493223129	0.9334268980625489	-0.9298915620263962	1.8940313881420494	0.4186074396823208	1.6813535715129677
0.8313157818503019	0.17353197459584532	0.6481186239639055	0.30758634086636205	0.7728976731240971	0.537476280459688	2.018856465564194	0.8880560649976555	2.273033247801165	0.19329093032509084	0.21662423693599867	1.1019540257837412	2.0855144525584537	-0.5611302772580663	0.17832047685867622	1.0191592610349887	0.8164490958957072	0.7047543603795058	0.06630526115331126	0.7574310371685664	-1.1495480405962357	0.9892332557764332	-0.5380272495030376	-0.5022138465637844	0.4145615191679125	1.525911508383242	0.9102869552256468	-0.2601914018161244	0.6815507661086349	2.121422857183705	-0.15770515000229726	1.1676680516906748	-0.04311270315560438	1.2118609731601844	0.9946823636653939	1.404421565919971	0.5968513422587147	0.01182355315111025	0.03636263482902449	0.679836793303075	-0.683747984078855	1.1839408619340799	2.094009795471469	-0.5771195816820552	-1.206523059397055	1.0132726888812886	-1.0015231683218262	1.853012854882777	0.312408611075784	1.607835365020589
0.8075984221253778	0.20703502660146578	0.6034828520906192	0.25862453390817974	0.70555232543874	0.5393213285266634	1.8980053104778505	0.8320390394220739	2.264247809843794	0.07506336248589844	0.11806899249578684	1.1461917337267116	2.0362338780665645	-0.5845972803300207	0.08113218768653076	1.0699375297697515	0.8063766010718805	0.7197246973640421	0.07091416481666103	0.7162866423479991	-0.9978929897102761	1.056124277620714	-0.6136514921954526	-0.5326750660102628	0.35345057382801404	1.391759184953089	0.9674932608265964	-0.32634119340445833	0.7106504179738694	2.1415528290894192	-0.21829883209100215	1.1022599789793541	-0.08075587752022557	1.1834144618997098	1.0037085794764162	1.3919529910242336	0.694188906734911	-0.049645172921929506	-0.03761353086791104	0.6928717883273278	-0.6293731311781319	1.1415335401374946	2.1184888927033985	-0.5465328427298173	-1.252678455773598	1.0301125750320288	-1.0727108897468696	1.8287574792070262	0.23471632640477433	1.4991077120693823
0.7598761371848012	0.2062798658568612	0.5450900558281956	0.23973833015061885	0.6249766059766911	0.5141934639748277	1.8064475292041995	0.809436730178571	2.250704288735286	-0.022634364111873247	0.04033081467345361	1.2221240483964944	1.9833970882047929	-0.5966710746354245	-0.023948279875756734	1.1030684236835568	0.7240380019800065	0.7058962959932693	0.06078253723425318	0.7242435650663731	-0.9276716023806408	1.0819323999100525	-0.6687096335594698	-0.5582299525149382	0.24435786716361996	1.2947754856768785	1.0011659308983965	-0.35554873775197676	0.770411387078827	2.0779373199607933	-0.3031644950504022	1.0313344115804228	-0.17473116141173056	1.1370059697953039	1.0050658107372474	1.377024109430976	0.7841921605770976	-0.06673252723609914	-0.11637203949195776	0.7089738013662424	-0.5940172577428874	1.0892952233127224	2.1437868990982802	-0.4656814839758538	-1.2623478027245514	1.0425807715483972	-1.1085841713702393	1.7462937225188402	0.18368789240339653	1.3653395283661935
0.7184251426647841	0.24427136273525302	0.5217867874401392	0.25207936239468715	0.5379282718362822	0.5004076372708391	1.701933852895797	0.8106603166545989	2.224608778886162	-0.11101972995419632	-0.03929521401555941	1.2997536430141525	1.9301178584026366	-0.616373709541523	-0.14520842517125165	1.127385434148656	0.6977666499247981	0.7201883611501124	0.03697057663138458	0.7347144271407611	-0.8624358731615457	1.1244918728808628	-0.7339641952260014	-0.5544273753786836	0.11189762403300925	1.1903018736032922	1.058978200062548	-0.40822666060721974	0.8235211579365966	1.922265420863368	-0.3451706465006121	0.9064660039226901	-0.30913114776151496	1.1410681973976986	0.992053290046241	1.3842631331784319	0.9126803853663048	-0.08349560174957885	-0.23427734560051308	0.7093403745399159	-0.5581845076016035	1.0266093536705616	2.1575818036020054	-0.3836143336543948	-1.2723555339841721	1.0002532022720214	-1.1346542262625587	1.665020915754956	0.18268605251953063	1.2699564563995824
0.6765497055970557	0.29120270794434217	0.5408571229488275	0.26567319402521844	0.4774133193960557	0.5137024683590392	1.6328202184976077	0.8324862512223984	2.2474967173061935	-0.12603568980282226	-0.09587501947982482	1.3601877966607434	1.872847625553332	-0.6091580981282889	-0.22656507854424687	1.1013059032593604	0.656265559281864	0.7324109260780343	0.01617591467803368	0.8036432617103056	-0.7582435790462789	1.154090457497776	-0.7939345978138508	-0.5376304957577266	-0.007269450010461154	1.1793312205030624	1.1069909468308115	-0.42993889157357235	0.8707173190933244	1.8202984836197966	-0.3267368179910584	0.7691023071462942	-0.4038826380145272	1.1797396762784595	0.9885603169796513	1.3623140698527423	1.0270071270303738	-0.06969395925273497	-0.35236076865482446	0.7467270562841737	-0.5593451138149884	0.9620297907051218	2.1592302359050963	-0.3038901671758903	-1.2000759646921353	0.9210264923827383	-1.1621314549311328	1.6147954695941693	0.12429141981364263	1.238993484288116
0.6467945775525817	0.3519176636604329	0.5733011984777567	0.2856762913128044	0.40353792943764777	0.5585915958205755	1.5511981192554831	0.8464310147057063	2.2225986795870183	-0.14817445190779	-0.12965727032256164	1.3929515162678405	1.8122973544667431	-0.6250965192313211	-0.2927478725883931	1.088138365979756	0.6431780269772873	0.7664756897345811	0.012487941758027189	0.8729777155799215	-0.6494582470975045	1.140635396292855	-0.8539458917554944	-0.4838497932370598	-0.14402279591678444	1.1863378978373742	1.1435142895525048	-0.4467798069894977	0.8767296673847605	1.705387263772756	-0.3362329837026682	0.619112021388946	-0.4476567372689302	1.2169231706467887	0.981448730945794	1.3493168266706117	1.1340440357733252	-0.010250219131724737	-0.4385491077784682	0.785289846614528	-0.5594397890640709	0.9025429550262594	2.182193983778663	-0.26402489782832445	-1.1382941711343189	0.8579269390246418	-1.1926512668511648	1.5192885555430593	0.06409948385898424	1.2574196952852834
0.6094278415105423	0.38614315065506666	0.6111993572487853	0.2754713419291435	0.3094819505571419	0.6186792871722422	1.4654194274907366	0.9029595856227204	2.241444155650703	-0.14178707846773345	-0.15714257689180694	1.4225107886820358	1.754641725820311	-0.6531658488718682	-0.3478410309815918	1.0762481861123336	0.6448278381009891	0.8326171907973559	-0.040892695620777283	0.9543456063257965	-0.5652424326602492	1.107002821109711	-0.9128779325208057	-0.3961910998317672	-0.26860346128546836	1.197104439226489	1.1713944685326283	-0.4921351441596137	0.8619674971032941	1.587213021412871	-0.35242225194630894	0.42734424127190207	-0.5042665548711899	1.2377646384312089	0.9570228454312767	1.3979698580860833	1.2329199181851165	0.03582633912230291	-0.4935915686745302	0.8111749244185091	-0.5350592436011199	0.8449337357381781	2.182549143784529	-0.2780166079614526	-1.0604337457061126	0.7481651478936995	-1.2200949314463643	1.4145141062962785	0.06817977900862918	1.2614286310010063
0.6088895264532398	0.4641780094751008	0.6339986453054878	0.28536404903226514	0.2014400242235887	0.6674705582766987	1.4132847700706612	0.9452629487849944	2.2429119734142384	-0.0976984695806888	-0.20366777220697233	1.4580062037418684	1.7113667865569444	-0.6894113123832415	-0.35983096168455153	1.0969641874325349	0.6804054487219094	0.9083698685777426	-0.050511959444753216	1.0079064854044488	-0.5127539908258014	1.0779967042556864	-0.992028438988147	-0.29016650508999203	-0.391738756536274	1.2075302759261304	1.1897400078844922	-0.5450014218261322	0.8592221345296048	1.4124718678703716	-0.37146292972293443	0.2701833673346329	-0.5588313723833351	1.28454973066316	0.981053100854381	1.4321008603592893	1.3117619749341023	0.09853342432198972	-0.5486588421832675	0.8392458954086868	-0.4775072749470133	0.8072091067857323	2.1950948648193447	-0.2197140283015407	-1.0237480485316124	0.6572978402795309	-1.2552096650114553	1.2749339513100815	0.03535331643235741	1.2729134353180456
0.6027728248614905	0.4929652084377067	0.6455551343345572	0.27998241948431424	0.09187535015430248	0.6896627776471611	1.3847319812570607	0.9481132994145774	2.2633294298238122	-0.006902024212820312	-0.18702339170364626	1.4464953494446067	1.6730887751108448	-0.6956107535532746	-0.3449793686800781	1.0843467187305416	0.7101119202674125	0.9899385879222441	-0.07987767675007047	1.0657819127019006	-0.42322457202212654	1.0482100101603806	-1.0990266719660522	-0.1539615378926998	-0.5035108020948964	1.2348889832997265	1.2041879930269872	-0.6016728034221328	0.8005409881800345	1.2346639521807212	-0.39695835833850635	0.08246330209757569	-0.5795607147465076	1.3480633356974767	1.0136442148553444	1.4246913299829953	1.4066752076494062	0.14125935414299143	-0.6108659601559359	0.8880252283358345	-0.44696372081486613	0.7422907120445612	2.1628512350453675	-0.17897616087516593	-1.0326250649307067	0.5805758027054267	-1.312286630438664	1.1428390056264501	-0.04794897768020648	1.2823405141078275
0.5813556344810216	0.5411461997621447	0.632652018942184	0.28773022906981405	0.014779506420499683	0.7441621173048769	1.4232716140509514	0.9559944704990698	2.292189621343474	0.06564174344620326	-0.13004610609903203	1.4604277914017423	1.606157212242577	-0.6549589270345652	-0.3308561858608369	1.0467458859832188	0.704550870691836	1.0873525623772156	-0.14094761180328477	1.1423564218863946	-0.3058695852299568	0.9868440370838544	-1.2059280404271697	0.012162841912396638	-0.6221568368410219	1.2809790263503307	1.2136119699537449	-0.6357894706565226	0.717747669558375	1.0319787745736522	-0.42245593317070085	-0.04651924902132534	-0.5413046969439418	1.4035621637395805	1.0143474015223983	1.4456408104142429	1.434855403899397	0.18088693717904175	-0.64528650525795	0.9166902902840907	-0.42723251972065013	0.6785515111806515	2.161135853040021	-0.16625532475342006	-1.0504249527338028	0.49688812148658645	-1.3566726001718084	1.020780799886251	-0.13844946776835748	1.2840683248689178
0.5941754244423778	0.5648261106099867	0.6181708934663999	0.28736239746372705	-0.06520501184472154	0.7804277185806056	1.4945146277055907	0.9516158547395506	2.3204542573350277	0.15757507667232107	-0.10307953118769655	1.411275344802211	1.537105276829825	-0.6046812685075511	-0.31257330382153004	0.9687741974894987	0.6820927019876709	1.1343783028965295	-0.18558512820233194	1.264907951079926	-0.19903692908584816	0.9399701884226512	-1.3189222357429453	0.2196566368534117	-0.7019600545192441	1.3668820259144043	1.222570806028188	-0.6816601407252642	0.6422305063795773	0.856932758091555	-0.4583067179672019	-0.16976366523183845	-0.5151077787380267	1.4797839246757483	1.0518927645403715	1.4521216616427401	1.4143694732356897	0.1939876743241201	-0.682818636922585	0.9251471637238939	-0.4338784291444095	0.653927908267922	2.13875587391173	-0.14716296603895063	-1.031568734027242	0.3956050558043379	-1.3974051205180669	0.9189549872906919	-0.23707695865919218	1.2507412778044698
0.592598609740189	0.5429008894847145	0.6498989939734817	0.2882826779727369	-0.1324876104594314	0.8367345480749254	1.5706503974789638	0.9115702865714296	2.3403532862354863	0.2297075974996993	-0.016067096058162124	1.3083585921195677	1.5011737275203876	-0.5211853551338194	-0.277494977550296	0.8859860792942869	0.6621928883530191	1.162349302332661	-0.21310943353454825	1.3949606238734389	-0.17333763382683032	0.8698048933829842	-1.4592230381666282	0.38681071826980007	-0.7494761965430443	1.475330573407876	1.2315049267638245	-0.7198246439668163	0.5541601090067348	0.7173793233263267	-0.5048628399695338	-0.24147021861670362	-0.5042456766318856	1.5077497609559027	1.0355499310453207	1.4446980926800177	1.396239165241042	0.20682650833253186	-0.6872680939073784	0.9644116822504515	-0.427790883893871	0.6438508173509068	2.0797135846606123	-0.14963967323230074	-1.0419865152020038	0.3582711820771237	-1.4456112691725884	0.8136448089312438	-0.3250471873252203	1.3018554438333403
0.6170626054012062	0.5476215200102974	0.7836673897355608	0.26298761971643553	-0.18638085820326594	0.8640188810205627	1.608523661680921	0.8413545361745355	2.3186151118924174	0.35488310603569123	0.06534039777213278	1.1589314534036124	1.4862260750061698	-0.42869734618402744	-0.2606048328739549	0.7911717980711445	0.6625683351664391	1.216587344246499	-0.23122237916285676	1.4861547908745536	-0.1039198107987962	0.8133600187458281	-1.5920335680702256	0.5100756619574859	-0.7700928504279709	1.558315288743288	1.1927320413282934	-0.7427441297730919	0.4599481585461909	0.6146360522192028	-0.5406498291285946	-0.30540945563356736	-0.39726928186475413	1.5135204765804129	0.9865166983605202	1.4641619708005928	1.3618212208817206	0.14955325169395053	-0.7174947614684664	1.007294341174396	-0.416620262780952	0.6737620974172036	2.036540007763567	-0.14198250363492607	-1.0381138174911517	0.3144352625907142	-1.4966057532227512	0.7476151279162855	-0.40943315152292803	1.3546342655109218
0.638332730996561	0.5515757627072403	0.8982293682788056	0.23130621246917538	-0.23173528041006822	0.87797371976122	1.6952198735175703	0.770101579191581	2.27941658529069	0.48054903742071653	0.13258012833265345	0.9901347217152157	1.4534597799872195	-0.3132870804463849	-0.2276688727467362	0.6895316404325124	0.6384998406140754	1.2641581307719005	-0.2063412300629684	1.5580103383050408	-0.007235533420541218	0.7181236798238035	-1.6911139541655416	0.601683171839426	-0.7837398108105808	1.6494148066562542	1.154032663505594	-0.7600410149311754	0.3698710168695233	0.5587239563772696	-0.6234948334817874	-0.3135920941975535	-0.2572341924213065	1.5052436987082078	0.9418315863505111	1.4513888118904423	1.296810481340259	0.0969655614343364	-0.7404015782906443	1.0298758214432886	-0.43267467771863155	0.7400447681717921	2.0012534323761084	-0.1789747728086841	-1.041005300471248	0.2747307251200811	-1.519406667368331	0.7226526920329397	-0.47047629393801194	1.3386418828744404
0.6250833051676777	0.516204492068289	0.9761722963759221	0.18823411132369067	-0.2471712413698452	0.8655082995937123	1.761184047829003	0.6913723776746237	2.2133894350922874	0.5744388668513296	0.22693817800143634	0.8213266410936075	1.4028797120855223	-0.19627229069340668	-0.24705092077132482	0.604357545641305	0.6074515583981592	1.347693924822715	-0.21270527995575556	1.6127408093012607	0.0598991161996558	0.6207887371205698	-1.7331816345756306	0.6409924263717126	-0.7712804324595597	1.693198758483463	1.1100228896187496	-0.7892490889324348	0.3115585201210981	0.5252515570748353	-0.7351221667970587	-0.299962993295474	-0.14089450569616568	1.4923263416771977	0.8891806507368368	1.457530249193894	1.2039307742691499	0.029101335603554313	-0.7360006545335785	1.0172855490850203	-0.43718905083803	0.8025551052867517	1.9508884777051037	-0.22116019528001188	-1.099026978135052	0.2296178406079771	-1.5413374329116598	0.6476657464622065	-0.5191455298680843	1.2836243538550198
0.6177743885831672	0.48146470907519473	1.0820757437490722	0.14458951189743835	-0.26107477985496413	0.8352449730091482	1.8543712740079052	0.6217407196172178	2.1797719555557054	0.6832218356404969	0.3109864272411137	0.6951908384937086	1.3780175092091025	-0.08920741762526381	-0.28725417876223414	0.462818566170841	0.5606462790794133	1.4274653228466376	-0.2319094811116746	1.7121689837863756	0.14991715869744748	0.5459281180103632	-1.763928874482375	0.6679379402183659	-0.7213128086783194	1.728087569316315	1.0497773816690894	-0.8036440990934943	0.29414687496835723	0.5046939625343805	-0.8161064100270427	-0.2599269497409036	-0.04488882516155629	1.4736131178176173	0.8391841970142767	1.4649698114829275	1.0722558473247967	-0.004326293626112141	-0.7264153420575734	1.0027520851362142	-0.4481062548826832	0.8773062638171621	1.890173262357386	-0.295303369796838	-1.1368677912565226	0.15869964578135043	-1.5735077581399155	0.6079028355183534	-0.5339138591991324	1.1896137273156584
0.6239110245665472	0.42946857942125594	1.1518422672706816	0.1127447954526957	-0.23224782723589188	0.7878128403662419	1.9638202624387204	0.5295229606210832	2.167143633930311	0.7784378220277813	0.37216289763630395	0.6275268361015179	1.3369561609682257	0.0454586027429087	-0.3197570801654461	0.3380906966662278	0.49461404276844245	1.5055571564031491	-0.21235106324989386	1.8050852241655009	0.21984991828276773	0.4786475043570337	-1.7539920938383453	0.6803654692189186	-0.6930319221180755	1.8017153695339878	0.9434706902314982	-0.8021696114189354	0.26657274602612174	0.4832920799484196	-0.8920106888468722	-0.17706501795215107	0.11973062555722842	1.4550055442531125	0.7506376432844499	1.4110727460736805	0.9550654720910007	-0.02886011146451508	-0.7409614437390625	0.9931931589775698	-0.4917210988427752	0.9688921158898578	1.7832937779252926	-0.3582156984121619	-1.212214703421728	0.14547712668171253	-1.5666976915622792	0.5793065493128763	-0.5492443043362473	1.1112542572832012
0.6308282584625651	0.3672137455238008	1.264637274848698	0.10429022636325089	-0.14614775054707801	0.7428266874762474	2.0354501488540793	0.44122153404679454	2.1296021670356313	0.8523174185341855	0.4422813410186451	0.5409677273458234	1.2665785753190006	0.15548407693204278	-0.3970045032469473	0.16807709604145404	0.4246967920441911	1.5521036112369768	-0.20373437818244927	1.9213064878258066	0.28418398317883486	0.41854476174287136	-1.7300178155767814	0.6771621681537151	-0.6571211425238831	1.8338930083309246	0.7961840518431201	-0.837746344524388	0.2558443865030371	0.5438241486774745	-0.9474892589697914	-0.08303621293835808	0.2681168490004084	1.454154077371806	0.6211270763056996	1.4064968777124567	0.8506015998621793	-0.010830548807307456	-0.7193966573300035	0.955640567495218	-0.5380479857290731	0.9982615002921739	1.6823899626493755	-0.42216064934208647	-1.2494202123826954	0.1302602141158499	-1.5609028542940577	0.5694128663592274	-0.5054543184605034	1.008634740574149
0.6215385681884917	0.3461428975311319	1.3810778979976814	0.0916733090536641	-0.015512611129899656	0.7050266759972372	2.099288102054047	0.3605280421405593	2.0740445490650066	0.8865627278058017	0.49545849304077977	0.5018435451061206	1.215384239386864	0.24943494344711786	-0.4881860785162379	0.06790803798084824	0.39578675993168855	1.5955468671278965	-0.14737438927377042	1.9875616593870888	0.2967208155258089	0.3713437674519222	-1.6790662955283575	0.6150728608924925	-0.5939347909573705	1.8569367862355501	0.6152646709671827	-0.8887196148661733	0.292938523970719	0.6120876443392941	-0.9874105043412753	0.020004853053217746	0.4048740872175821	1.4488290654640774	0.46569388366579895	1.4475963499630229	0.709320639632226	0.0005568506655540262	-0.7012356968476626	0.948942274105985	-0.5875233334352394	1.0478427638542176	1.6263759227356345	-0.5054367956541373	-1.3097952183228965	0.10236421113308694	-1.5302919998249958	0.5936116237091168	-0.38916902808796755	0.9020336239442847
0.6119950581920831	0.3456055103669249	1.4864289746223518	0.08433160847073706	0.1423943534676143	0.6514999380135041	2.103054189949215	0.3073685625576056	2.0207713516981936	0.9334415112165854	0.5190056564540014	0.45924796274133967	1.171586859250496	0.3448350064206062	-0.5498942267194658	0.03535365130824284	0.41736023655123083	1.6405051337537497	-0.07590189254033315	2.060610914032413	0.2940718181676668	0.3808644376709898	-1.5877502706721525	0.5542894973567517	-0.5344932785742417	1.8756902307245933	0.4205760100404796	-0.9441219398840415	0.339056530354281	0.6811577671951221	-1.0195315469685844	0.09683610138199641	0.4839137482385569	1.4669181229569968	0.3115926232193761	1.4438183708810959	0.6054102621584881	0.027126109958561028	-0.6703241907767611	0.9884999164019327	-0.6281156517520142	1.103630933090581	1.5451749149575817	-0.5969344696506428	-1.3306360251669918	0.07896236208660837	-1.4946259763547176	0.6182668426703208	-0.2442143289180608	0.8012644577666131
0.600762391737612	0.33919150114506424	1.5900994869395704	0.04673135005687313	0.3242269696006108	0.6235785235851986	2.02467218955493	0.2624336952330634	1.9442492249770886	0.9536222777247729	0.5386895991864914	0.4081990877162319	1.160571078659318	0.40872314082238	-0.6435120314441559	0.06708601210565489	0.4982478895077279	1.6853460258538822	-0.03229874776781725	2.0985081036913273	0.29026059356240375	0.38311714059457086	-1.4737346998718457	0.4212977142058027	-0.4612264655046755	1.853491641120074	0.22785580272896766	-1.0164202969249465	0.3657584577770569	0.6947044837906795	-1.0449107757667373	0.16913852643990274	0.5590786603303669	1.4869537702055473	0.10848297413630881	1.4882931457978015	0.48521522063669176	0.07359608019056896	-0.6325351796710874	1.040732466333011	-0.7081801409845557	1.1389089063090267	1.5149471243893151	-0.7141898984579891	-1.3654522385037007	0.0847923248711834	-1.431969403279805	0.6253267336698011	-0.05380674280677762	0.7839382768612051
0.6023313234905727	0.36164901345313694	1.668960182355173	-0.01642732794079434	0.4948822689444737	0.5894858224290582	1.9514404130493177	0.23849874479239225	1.8529598655883852	0.9800971688459456	0.5633106746872956	0.36376778287562933	1.1310785609351004	0.4380123224068583	-0.7143754483559893	0.09259237442457882	0.5602349511697089	1.7074980780373135	0.01063725345910404	2.113837394322263	0.3008098641402288	0.44817495491967796	-1.3476592832667122	0.3256389562681633	-0.4370021234363145	1.792265873765849	0.035129886265391916	-1.1224839246774843	0.3674237167616182	0.7242038848287046	-1.0809813088158768	0.21148180738188027	0.6001445883412121	1.4911638667397618	-0.015558626109777656	1.521953766573837	0.408975711142033	0.11978064325546489	-0.5815776305530569	1.0907360963831716	-0.7726713251006355	1.1765508626895587	1.4347183569215733	-0.7911199337086869	-1.4047984869958592	0.06126167815118675	-1.35174480682905	0.6538217028711053	0.12908132622666318	0.7430505259698549
0.6147942964900571	0.3818801551846874	1.6676826424802802	-0.06698427046933153	0.6887916791219345	0.5751863086784337	1.886460474622605	0.25077958057169836	1.7856334660803306	0.9316509126372228	0.5835990944641417	0.35665373662051064	1.085473229287623	0.47064932416975813	-0.762866704113356	0.14646895675865762	0.6404847791875099	1.6782200539965182	0.02656025062558353	2.1126276102425803	0.26816937247879924	0.5177568778116034	-1.2218552393075464	0.22952797452219104	-0.4328946091527549	1.7346103558192039	-0.07969329140232462	-1.2195445260863504	0.4126989666179874	0.746958063392918	-1.082533709876229	0.2810967218411329	0.58233663078238	1.4673567409929307	-0.10814447625527197	1.5415580305586971	0.3677024190354713	0.18871940512069138	-0.5197803583552447	1.110559105939381	-0.8400003245073517	1.1724992944023322	1.3418167423648713	-0.8680071570231922	-1.4353072083940475	0.05586954552421246	-1.286627399804455	0.7319530551557569	0.32486024851758294	0.7457746793247668
0.6299996536918172	0.37353986499135067	1.6616576733108068	-0.1372569971827637	0.8515039365076669	0.5670875022694345	1.7793627251334694	0.2883923415299526	1.7496536427867255	0.8732702504960009	0.5976423453779616	0.36382156380753816	1.081599097168124	0.49614056368166704	-0.8213917923714631	0.19738017677987887	0.7303165586985032	1.635058038174396	-0.006352269040721797	2.082022886477943	0.22669384756136912	0.6281644359359764	-1.1320481523382937	0.15215821008329708	-0.45396342378937693	1.678724964116185	-0.19054468676379363	-1.319901080408456	0.4794496577699438	0.8098494939500249	-1.0455129937242542	0.31891526742492554	0.5420616015268498	1.4373760062847916	-0.1791968914471289	1.5620657397765068	0.3420326364583084	0.2642555587832377	-0.4511750009716047	1.1417371145933777	-0.8959343476967015	1.1398115186802715	1.2445766842280928	-0.8929670710500096	-1.4950922498818908	0.04383133823837387	-1.247886068111178	0.74509852590206	0.4738257987627342	0.7697792777109884
0.6576258233033865	0.36044215765665605	1.685356803543056	-0.2099588544357967	0.9829259891818305	0.5388429305673121	1.6494241341772469	0.3107908446136151	1.7191737628681896	0.8232651936501142	0.5780954695783667	0.39116013190833104	1.0615274197028204	0.500035136860456	-0.843153719526858	0.25791750667494723	0.8462109692618757	1.5684371749606445	-0.04624864305235741	2.064436404022588	0.17187396255153825	0.7699011028541165	-1.0756522233111832	0.08614173902805013	-0.49520370576105577	1.5976042585155075	-0.25204611696694046	-1.3782352175090313	0.5140902444514495	0.7909192895861785	-1.0568844661729477	0.3422419678669437	0.4728506425411719	1.3770006721549197	-0.23085640393321288	1.5691090229802773	0.3156544215648537	0.3329221818856359	-0.42672638750432534	1.1567101041574293	-0.9085130494488098	1.0840290213844015	1.1717180992269194	-0.9345044548549455	-1.5568787168060763	0.033233084026530746	-1.2420568276677475	0.788384098629136	0.6608585243990235	0.8311170310365277
0.6678098758956124	0.38161046629371576	1.6511283696602472	-0.26812830661091314	1.109366918633064	0.49804452036368396	1.4944849964102642	0.3770777831308837	1.6622930415614188	0.7317876756781649	0.5811405480009589	0.3685876097531636	1.016678131651585	0.5405210233804659	-0.8324921583659997	0.36740569736185497	0.9471278343043315	1.501031087639638	-0.07656647099794597	2.002967315126045	0.10711157766341053	0.8833946616119176	-1.0240010387253302	-0.02609842951317116	-0.5589913331563935	1.49235889098179	-0.275693041772344	-1.4263937898212664	0.5729001488163336	0.7795655692507779	-1.0498917100924596	0.3274812938003008	0.38374608530595167	1.3268457342383349	-0.31029434697582375	1.608562781953434	0.34473016610728885	0.3394204018383685	-0.39393898551531215	1.1910656165870968	-0.8928477554832831	1.0152100153089578	1.0919289137066694	-0.9782266652164624	-1.63816636909806	0.04222974900005429	-1.2115848445522754	0.845688542283271	0.8079577582388859	0.8718002347728545
0.661204202271052	0.4009298891769035	1.6669420054492714	-0.28588890316748855	1.2268923803046063	0.4613287680476966	1.3194261775353853	0.44650148145516394	1.5739800285716692	0.6371624875379867	0.5830453803643689	0.3616421349136515	1.0021283968195995	0.5521406051778007	-0.8548400463012923	0.46235722502636056	1.0404102672415245	1.4053566265955089	-0.11305504164834224	1.9405842564629918	0.07252497764287966	0.9748421097388948	-1.000852232905686	-0.15243968671036925	-0.6377586327848715	1.3885142746106167	-0.2575532598960506	-1.4486873973140983	0.6175594366668637	0.8393409107595341	-1.06289361204392	0.25957041601195074	0.2599841036478841	1.2395408340703113	-0.3513811244040988	1.6498224540225501	0.36842290528950405	0.36373176540152546	-0.35601737469817074	1.2085151566555228	-0.8358014080153984	0.9324087830356873	1.0524048303963425	-1.028703405371981	-1.659289966777808	0.038465596025292995	-1.1924331003742261	0.8825804049937764	0.9255038038485844	0.8999297103497643
0.6332161434543606	0.43304460474822193	1.6428527494185716	-0.3200720284302442	1.271555542784732	0.4559876747036878	1.1737067624363617	0.5521454818392486	1.5061884755470014	0.5738708699032016	0.6131840457976013	0.3571921965153882	0.9966705940644314	0.5461641950841598	-0.8172195613632642	0.6127601950782655	1.1010048607672345	1.339869708351913	-0.1583199972838686	1.920845081804719	0.026962127347475807	1.093518760681922	-0.9966139750402079	-0.28181644299394476	-0.7666554988215053	1.2924553553578397	-0.20004094009646947	-1.4407985077121972	0.6850724637746507	0.8612931465854036	-1.0722335644662482	0.16720480747468175	0.13675450091989738	1.1381167201091082	-0.38078173479949057	1.6615491162810794	0.33685100102028964	0.3381255648011448	-0.3463186158023544	1.2183372793205502	-0.7523931241193307	0.862825187476753	0.9985845362751586	-1.0519778100998813	-1.7232715347533738	0.04040743397772728	-1.1327889028847342	0.9483221324179272	1.051584962644755	0.9676244499125091
0.6146506996837041	0.4150241793753124	1.669072139810448	-0.33617185051609644	1.2510303143850983	0.4427819661663051	1.034828599958479	0.7097559681151477	1.4230698040475755	0.49391168345269254	0.6514322138219784	0.3702217838494845	0.9765895251852987	0.5248697556565788	-0.7993683851844716	0.7691939776932664	1.1367603846934706	1.231764261925615	-0.18924203687299537	1.9144850740715267	0.027334154948984703	1.160714763616998	-0.9865224703547962	-0.40099178148353054	-0.8820465739441496	1.2296107413063428	-0.10108017631493671	-1.3798489528608522	0.7652913965103696	0.8318312173140388	-1.0634982108247353	0.05440141665893845	0.0056239562809435205	1.027960287568303	-0.33974582851744095	1.6284500389621885	0.3268291068826488	0.3115538034661873	-0.3048160327772921	1.1872877169969143	-0.639277936884275	0.7774037227838312	0.9653661351655402	-1.0627540146549017	-1.7009149957560514	0.05433984374056512	-1.1096506698017343	1.0346335181225352	1.1839138783017968	1.0240021703821507
0.6118161978361094	0.397369072169447	1.7086006575510784	-0.35053389899874154	1.1581484600467609	0.4492091183385414	0.9242116505584137	0.8246525370549298	1.3330521028112137	0.40425718335272076	0.7101775790706568	0.3673305527559935	0.9499942238442876	0.47528229136615757	-0.7659479005578915	0.9149444648282377	1.156426959723992	1.156764761566014	-0.16423355283362057	1.9266858068033752	0.02732630464962204	1.1864859697177177	-1.0190087660965381	-0.5353956123955591	-1.013737579218635	1.1838757420890178	0.02251320740784164	-1.3006785482079608	0.8343355632159813	0.812273977566117	-1.0152138109577156	0.0026835786106354786	-0.11747639057746251	0.8713319473493412	-0.24193225371715182	1.624512126617152	0.26920091019328585	0.24350584435483227	-0.27489859121000515	1.1241183368213021	-0.5804645813131176	0.6897553198958019	0.9902550952088374	-1.0442684392880428	-1.6843726608689717	0.08569158989996066	-1.1129936515099002	1.1462994887342908	1.304992964397489	1.0894223832855865
0.5912072410942896	0.3789013151787403	1.7378878764065153	-0.3240874748336716	1.0332521629011278	0.4371957271228114	0.8731858257380971	0.9660236323395898	1.271323607213693	0.354077872809028	0.7535020415532412	0.3777184409548634	0.9157666248335581	0.4212691536693405	-0.6888008528271354	1.060759198818074	1.1270049199014385	1.0787906848626692	-0.060183744027479634	1.9253763461616447	0.046956839824434035	1.1992577849176154	-1.0593858365554287	-0.6142332099173806	-1.1618320981473143	1.169616845374727	0.14666765668166507	-1.1714333430282513	0.9329041215452063	0.8590940113708235	-0.944471695775797	-0.09286641657939851	-0.22162058183431693	0.7490493498110007	-0.10444645461179651	1.5501422707525405	0.2645486912756997	0.16717438253952993	-0.23687930727206363	1.0477521825700247	-0.5034141514935364	0.5797348448717142	1.0149138135931601	-1.037253855238739	-1.673783815813629	0.09440421175989956	-1.0819259060920188	1.2699945425453671	1.3985326409780825	1.1211752656086147
0.5615879220385265	0.33143527412062523	1.7690309450609196	-0.2932400697689598	0.9043514550986463	0.42910897064605535	0.8262355001725377	1.08361085482361	1.2203415095781118	0.33686728084200135	0.7493725772580779	0.3827830433587816	0.9085878976687616	0.33951476128661523	-0.6184693248775397	1.237659935956326	1.091794231559653	0.9903816687279676	0.06605217560540713	1.8880836466209512	0.05536431897123686	1.1545997971202675	-1.0943819091557239	-0.741256261533863	-1.2699131719290355	1.1556825297091324	0.26233544229285205	-1.0126312922946812	1.0894384660939829	0.8711636999926702	-0.8852948555347355	-0.14675805086521906	-0.3046623635991376	0.6232198483759641	0.030555375040269728	1.5293358417399647	0.2286959660484642	0.09735020110159973	-0.20209892295304877	1.008197572588933	-0.4452566845568212	0.4743434726333217	1.083912993197251	-1.0249261294593048	-1.6039132817644297	0.08187822834840884	-1.0517920810158012	1.3919355814714163	1.4708285078387635	1.126569843342234
0.5179491085782539	0.3019672440797036	1.783488020969927	-0.25947885064404674	0.7740013102826644	0.4164541944004279	0.8186353453113885	1.165277975537756	1.1526025944385725	0.3229544603680117	0.7814342296153683	0.3737503045288563	0.927596745352745	0.2823728210552418	-0.555785819059517	1.3737523702587118	1.0797554312332918	0.9319516128327144	0.2733220728674556	1.8731184969787833	0.08017528584260676	1.1013141772884143	-1.1660658451759305	-0.8555297457282416	-1.3567442678790922	1.1186394520235363	0.3647716751932484	-0.8914562782799338	1.2025988903158802	0.894379148596216	-0.8698831607047796	-0.21987981042332222	-0.3407012611714632	0.5474826396504968	0.15136406389162346	1.482827337679181	0.170513839871837	0.037942869481942844	-0.19224975178452483	0.9850007345586459	-0.4271039469877177	0.35347510103406554	1.1826204532751412	-1.0192834012579113	-1.5297304597642214	0.07834628807484759	-0.9719733581223353	1.4750467078721154	1.5054091155803355	1.132999410827996
0.4606311166691695	0.28982256489264424	1.8042054829256755	-0.1893581803742068	0.6588561743699713	0.41860784592695177	0.8306319538068049	1.2244392248603129	1.1028107332115695	0.37184842700774856	0.8273373379623484	0.3744145424096496	0.9214192820341681	0.19840477365358072	-0.46797337230778613	1.4809095280433413	1.062558445924256	0.8933248492793421	0.5592690593498707	1.8803096786245277	0.10937562314670082	1.020576916071858	-1.2224195354481044	-0.9963202259877392	-1.4034761526049777	1.084524449611933	0.4706448723562568	-0.759694619830846	1.341770816462714	0.9168612680161463	-0.8496232667925699	-0.2576594235053238	-0.36696636114105063	0.46735671089513386	0.22091291273885325	1.4718230406590358	0.12523822875729013	-0.043081172011732866	-0.15692717331197412	0.9664736993101617	-0.4056526358220408	0.27787697807631184	1.310822299325643	-1.0453870919802135	-1.4113039145755848	0.06455379420709094	-0.9118030437826874	1.592350339648504	1.571701854348205	1.1373655971047951
0.42211614237252215	0.30928117176798386	1.7971780800125683	-0.10337228124789792	0.5097462008027408	0.4231936276089372	0.8589699413892182	1.3058150333067609	1.0154843863683063	0.4459791109354569	0.86575937081755	0.3981746545249389	0.9614696271848553	0.14762876257884378	-0.38044070484645964	1.544769809943887	1.027880273148789	0.8328495556548499	0.8266045148542573	1.888049081361531	0.15053215785100044	0.8893237128454825	-1.2676036487269504	-1.109078417919663	-1.4378838754690464	1.0460758831612134	0.5666860341407782	-0.6391213763414908	1.4757129375381435	0.9857445837785381	-0.8030676574492694	-0.2840293802811128	-0.34689317122035557	0.40174931679983505	0.3143645797826812	1.4522898581244466	0.108388009429556	-0.14121588230139112	-0.10002133113723548	0.9725956903110319	-0.42482376321575244	0.20023270471185756	1.4537470135761177	-1.0249788561560795	-1.2227049336737037	0.07471633211628027	-0.8211498380037208	1.6818413374656775	1.5844758073181484	1.1658900277874864
0.38825115680485145	0.3076584998137132	1.8186597206870516	-0.004205944930444577	0.4048185943630157	0.4150161054087854	0.9193006087802141	1.3356489322488092	0.9593568957047636	0.5556211585596309	0.8604086631926198	0.4754049401804141	1.0058604751091829	0.08978900220317071	-0.32721464047839954	1.5543997096602957	0.9499997759223113	0.7663592954964289	1.09696848232889	1.8953343126666264	0.18653937485011737	0.7979120467350648	-1.3048399119817968	-1.2025463081154997	-1.4399502318385287	1.0677164621419621	0.6511104394834961	-0.5406660459666807	1.576106915185584	1.049291779948848	-0.7990086143991568	-0.27847205764416905	-0.2823580645427053	0.3716917231951416	0.41918562312416763	1.4268542496629446	0.033776522550601276	-0.22811891869280468	-0.06739339546789616	0.9693227528483733	-0.5016576529127551	0.15038536166254896	1.5718706188560092	-0.9584572076723366	-0.9801493478358664	0.10066578603577794	-0.7059789157260341	1.7628087724541	1.6017909718360954	1.2195247426298645
0.3943518114275455	0.30617883383764977	1.8099019365067406	0.06946850371057953	0.27810464363148657	0.3547020318235573	0.978285756395515	1.366960004246399	0.9119392257346087	0.6710619640056311	0.8644459581798756	0.5110217960542347	1.0196234181603894	0.07714105550226477	-0.23978234124748393	1.5238226173992655	0.8635549147871956	0.7196547864966949	1.3067216561001465	1.8835113862586652	0.2325057496798375	0.7081588589305795	-1.3395393519495247	-1.2473799000108845	-1.4048142030409532	1.0760686186087283	0.7150832485263532	-0.4467545544659409	1.7216307899530066	1.0196277238334661	-0.7871372559491088	-0.21267350167300786	-0.2452739288893339	0.37253633296595	0.530075130090757	1.3797823362569477	-0.04223269415813116	-0.31962784279997514	-0.03795321666210118	0.9875415238109315	-0.6061971104985397	0.12992776927864366	1.7037885571177782	-0.8545922579164349	-0.8130991988508576	0.12146582375834705	-0.63131311719749	1.8320104728030373	1.5826537981106896	1.2560274549720627
0.40617181165158217	0.27482795810426797	1.809686491226231	0.1436323389462677	0.16134575535327567	0.3437365934814915	1.0430698108795033	1.3715782780614836	0.871012633940307	0.8035566141388648	0.8693092856766315	0.5623334314119883	1.034570305448296	0.10520330760891397	-0.17551975892135774	1.4234293269870584	0.8111457336558943	0.7387202709810922	1.4551058456888035	1.8521422075705867	0.30841862319454805	0.5734444961571558	-1.3812766162927657	-1.324512343306104	-1.3136548261090717	1.1380866236582337	0.7700123411780643	-0.3490781723359333	1.8393305086473337	1.0356207424961477	-0.7701847600555293	-0.1798833806893249	-0.17319124167079447	0.39893011317274435	0.6253577880130715	1.374795084002279	-0.06965580596197515	-0.4080354479996349	-0.002829026424530105	0.9956965134606512	-0.7322996172094955	0.12252524916170952	1.9016658319173345	-0.811245222095336	-0.640815721581242	0.16337672600630063	-0.6058824579029662	1.8630848648049891	1.507438186355702	1.2698169495841731
0.40994853565389633	0.284052002948002	1.7780496595719473	0.20259222494912638	0.061063575694925834	0.3639343925729415	1.1256216680053501	1.3563574619132837	0.8268565886232769	0.9798886317461992	0.8567512174743127	0.5808408668913154	1.0534284035488188	0.16952255412731065	-0.1173400068703259	1.2739938586241306	0.7721739963006611	0.7970145685177417	1.600258277782494	1.8161155611365387	0.4007397712017305	0.46324913940133944	-1.4552221424227576	-1.362586090550359	-1.2654910298143065	1.1970657488054268	0.8152272459291405	-0.3118524842346896	1.9208457699327268	1.134162936358345	-0.7625108452158168	-0.08892722604815467	-0.12357162354304507	0.44949072113260097	0.6678460245681279	1.4051575254857203	-0.08659984675183403	-0.4846447122909082	0.00040267987671543937	1.0234493540231335	-0.873578859410167	0.18137720166642174	2.082874100482932	-0.792776164719606	-0.4933175609161758	0.20418136111215396	-0.5498992617168692	1.887747372095578	1.3657919421099272	1.287045098673349
0.3984840205495142	0.27586315895207547	1.753951993661684	0.2713239375104333	0.009552797082201428	0.38023544701708756	1.1462370120733525	1.347784236813764	0.8208301868835075	1.1514439907796272	0.7932549433544316	0.6258513142994812	1.0842762762036202	0.22462462907220032	-0.11175438953007769	1.1433209172326755	0.7346503890766608	0.8316433492682135	1.7036782771896095	1.7712136814640966	0.47547194054520936	0.3357074882961429	-1.510526676523909	-1.3785592568497496	-1.1779099996024631	1.2487113810003956	0.851446526143163	-0.25578093161810644	2.019168300884377	1.2880469655829032	-0.7451105025571433	-0.05111179506450584	-0.07232104458361197	0.5324441497721991	0.7051069004837481	1.4662191568232632	-0.05137828266582256	-0.5353234203616583	-0.00851478071918032	1.0528468328785523	-0.9841843791869611	0.2788386143440455	2.2294057707654007	-0.7709749942665656	-0.3477278288086378	0.23996859763643483	-0.5012305162210547	1.8754199471296438	1.2461563204342632	1.2920126724381877
0.3933855728712813	0.2513263269809273	1.6673170143771767	0.31621867461405584	-0.030443490112069916	0.39028172591713683	1.1904403752351909	1.3045352330569493	0.7933918861750401	1.31327858701889	0.757337541616368	0.6466797150499499	1.0939848415558413	0.3063760654075067	-0.1575565371641208	0.9844850963079628	0.6801662949786387	0.8658799308786984	1.6958583753859968	1.7572428859126716	0.5386371724544472	0.21754269735796367	-1.5488640238814746	-1.388684599925155	-1.083266261622764	1.298172196701989	0.8848401864879953	-0.22506522386941757	2.0713481461236882	1.3684363264872523	-0.7461680051802769	0.023697980440014615	-0.04092113491459614	0.5896307582092724	0.7022155068414596	1.579332845676445	-0.02210878589462693	-0.5306975238922411	-0.03962293302885267	1.0685674480933876	-1.0696521957263287	0.38250522261018116	2.3246760135344693	-0.7451938406207521	-0.22175790649536503	0.2681589426307215	-0.4950110934246378	1.8833051814646111	1.1295608796769279	1.3271052348084311
0.39806777661493364	0.24052125390597573	1.5705921961965015	0.37305718568290613	-0.05118726857283847	0.3915141053511858	1.2596697556470973	1.2719730922939256	0.7892055840389404	1.4618934872602731	0.7349906739629339	0.6505231722402628	1.0978661389762625	0.4353456357551934	-0.20285001524564458	0.7838192851331999	0.631716484543962	0.928745650389736	1.652548150012145	1.7540146514515371	0.643638755845728	0.13635413944198382	-1.6090008305105037	-1.3765648200903828	-0.9860422350200025	1.358727869651426	0.8957286156393817	-0.2279313107378103	2.0548202294389677	1.4693702981064791	-0.7320040181632629	0.07340242415818124	-0.010022311074923618	0.6588620928747597	0.6373061083500586	1.660556730383479	0.01808870873574018	-0.5515737279141686	-0.09258412445368928	1.0575059593851333	-1.1587708298887356	0.4636519830061031	2.4333819185024796	-0.7658425787923198	-0.1587453041980461	0.3114033350411121	-0.5210576534655952	1.8905326210083266	0.9988890974153761	1.3529432166809165
0.38979535866936543	0.24193525338414026	1.468132452596728	0.4463695264743895	-0.08469719394253136	0.3830384646974632	1.340543927203039	1.2352711193904666	0.8219212223472436	1.6242109688630375	0.6849951086944196	0.6288204771439019	1.0592222102209772	0.5183618667605906	-0.29060707291789406	0.6034284729559076	0.5292322224121385	0.9686891802510808	1.5813885147346467	1.733802013123541	0.7352019670229717	0.05231250128667118	-1.6196861757559209	-1.3311337387016848	-0.8767703245791745	1.4235699753903215	0.8664351935222289	-0.2241599120464377	2.0423001506466187	1.5531185911717516	-0.6957921650041637	0.0892022066976333	0.008190839578978159	0.7512565690245229	0.5851045405949646	1.7489757460424253	0.06141345095539082	-0.5550101081485925	-0.10908061449119692	1.0369082447641689	-1.1892036717777603	0.582942177555743	2.522859379106898	-0.7728879481732303	-0.13367918289278752	0.33288362439482266	-0.5900897222781188	1.889026981317831	0.8608044447277121	1.330157417702273
0.3783057547710038	0.2293972281323043	1.371849952255695	0.5011406469746885	-0.11206931416275887	0.3656683308750698	1.4177099628242964	1.1979226880884934	0.8269675416518375	1.705063063680397	0.6092181121987393	0.5770266060966996	1.0058021996472237	0.6056757276244098	-0.36684648453211366	0.4490524846178787	0.40402510249095086	0.9993313409703279	1.442712756119502	1.6830449392740807	0.7767606859665759	-0.027888437390409533	-1.63393153649363	-1.2443550379205572	-0.754131393235446	1.4630111959174241	0.8221624703186144	-0.22024540588440686	1.965503951468517	1.6206173210834725	-0.6574564601893051	0.1039639514080755	0.012349344965781266	0.846353347765743	0.5209120867310584	1.8249627049007118	0.10608611817600075	-0.5243602458924956	-0.12861356425479992	1.0100058969224042	-1.208547380021046	0.6427580112941386	2.5745135237762087	-0.778011430448191	-0.11569788866309212	0.38991833946536975	-0.6352795515685988	1.836609408644429	0.7501374396299421	1.3416676725869878
0.3804306009248541	0.2252021206892174	1.2716737971782748	0.5376674467672118	-0.09277083378974721	0.3746075026886203	1.4815391521719292	1.139346686610775	0.8618572518373975	1.8024287356735584	0.5472049260333604	0.47611333770005765	0.9501405212019328	0.6919297104211835	-0.46720280262395475	0.3084416556377872	0.2892999458222979	1.0366411852847497	1.3164362168043773	1.5910044861074568	0.8578858710520864	-0.06440685778350921	-1.6745787684513942	-1.1652052681276346	-0.6420998907636675	1.5396386171040377	0.7669043535790452	-0.22384275662847858	1.951673315216937	1.6543939821326845	-0.5978681893526563	0.11948429591592098	0.008086205800286711	0.9584233204826941	0.4380610019198956	1.863222295509308	0.1510016096669913	-0.49028248987335415	-0.16952528123223468	0.987388786953957	-1.2010141445310818	0.701579265590189	2.5843192057772586	-0.7993492692670999	-0.1776189862477927	0.4170398604071221	-0.7053269336007206	1.8105919178897285	0.6838715503610062	1.3288104228427
0.36619800744139097	0.21596565439080706	1.1468206953212747	0.5498677258147043	-0.07329319705955148	0.4217892471290529	1.5201979259853968	1.1238835266378178	0.8901123462183536	1.904567338021975	0.5154393326651041	0.31533661519636735	0.8911644597711555	0.7596648974170022	-0.5343314618587782	0.20228365375096385	0.2102509599196182	1.0621267282891744	1.1777441122406462	1.4949669224184248	0.923624565121939	-0.08890772446104615	-1.7492785364347825	-1.058212513192379	-0.5517077590588186	1.5308232810251245	0.6719435530620285	-0.21726538133207152	1.9483535199906619	1.7021090562928802	-0.4960488053314833	0.11727915901446298	0.011284651794200334	1.0274624359494653	0.36222495443925457	1.8890444093566612	0.24683420214191537	-0.4668665616326491	-0.21160618966554634	0.9668010368565328	-1.1388475918963388	0.75766038587597	2.61779487336469	-0.8493056728725218	-0.27285498051153	0.4236400857160493	-0.7757754063096763	1.7468563077414287	0.5931358233048327	1.2861279356234079
0.3370099501384593	0.22313761122210396	1.0346389591648735	0.5588599745675912	-0.014322566505496204	0.4838734870594541	1.588901791071721	1.0762929457524322	0.9443322303832515	1.9879943351552865	0.46790196473360773	0.1373665480213749	0.841421410322714	0.8131033656029727	-0.594361147929607	0.12334719947365799	0.13368300375526004	1.045469700253646	1.0583467653880012	1.394941331635623	0.9837243508653766	-0.07086562667220156	-1.8249366245570695	-0.9475782365176274	-0.4718581795436977	1.4922163207281787	0.5467104479702781	-0.24683703699862286	1.9456328367457498	1.7642207494593443	-0.4060761895051207	0.07086451169766123	0.0460030128597228	1.132247465267076	0.27205793174274445	1.9256087073762842	0.37624277471842543	-0.45959115437643955	-0.2391854658539382	0.9357581852141342	-1.0771364247674997	0.7477077034887943	2.6413766812944424	-0.9562636115100209	-0.3804600191229188	0.40695683785553405	-0.8051515224294497	1.7154115025435608	0.5269149041843157	1.2795616891630914
0.31218014325643945	0.2256598831439555	0.9561538701819424	0.5878836544652949	0.08692804786744712	0.49137574357606073	1.6350620277155414	1.0300302591233175	1.0075535904721258	2.0443868841768893	0.39510043090295593	-0.04865258739024232	0.8222142994578974	0.8514950121579948	-0.7043509648540113	0.07391953137031056	0.041632702718368775	0.9705423909622753	0.9863706499786253	1.2869489308625668	1.0223258045978119	-0.003377496596341745	-1.921419630010518	-0.807132103759213	-0.44253141178824384	1.423303603685314	0.4231498690717375	-0.28330913344548536	1.9241252272216183	1.7733772070048999	-0.34804960841534277	0.07173475044395161	0.10042478774860371	1.2039600580645073	0.1953992095539147	1.910349297039265	0.5367960382740243	-0.45596630214562667	-0.3012788774073611	0.9190263266872911	-1.000051397371943	0.7039291666931218	2.5809978473775694	-1.0224507855455343	-0.48726458128337385	0.3427584076544157	-0.8511468894809331	1.7301735985531344	0.4665273978053276	1.2559247100877409
0.30281163646257	0.2135024640033821	0.8297434468440075	0.6289967449314589	0.20914333368990312	0.4762867245245124	1.6671148307092847	0.9703199886101382	1.0833091760032212	2.0462817918302405	0.3307348326289523	-0.22526728833769277	0.7808690522552737	0.875238324623133	-0.8132682956852554	0.036875255050127585	-0.0476284303875796	0.8999484650485108	0.8807137075074953	1.2061530388910577	1.055169733895167	0.07551248743718497	-1.9944745088455433	-0.6937104207833291	-0.3991983046906298	1.3370298867194275	0.2981491082288745	-0.3251948425318883	1.9533378933924286	1.7266560888123699	-0.2977469133871417	0.046402150178390444	0.22696058338712416	1.2482064524355787	0.09003687537566818	1.8319429921691772	0.6389356478324648	-0.4604093220942902	-0.34664063203499157	0.9072387923023102	-0.9275484729386362	0.6153152583725564	2.5272747936166127	-1.0323894605299233	-0.6142580495445065	0.3060511526339892	-0.8929870242485725	1.6853126395910767	0.435393746415515	1.201741394119911
0.3005194841163979	0.19061274877231088	0.6807114931168494	0.6307524991369875	0.3472201137751413	0.4416314323759397	1.7262755711857771	0.9257880616160792	1.1258383608107443	2.0553656776209843	0.276908375762707	-0.41986173551321465	0.7491252387211933	0.8888616126094208	-0.9090220511328774	-0.05571964022793434	-0.16891789167353033	0.7862771629624747	0.7788825343029528	1.1429235332938465	1.0936658787337123	0.17626321539217724	-2.058800801960471	-0.5966238144328819	-0.3523902019019357	1.2213554767083243	0.21331512138587333	-0.3715442823054704	2.0085855494010807	1.6220919791938733	-0.3075707724894881	0.04832833570451478	0.33093470028020716	1.2752761642673935	-0.05843243046172417	1.7265523917397978	0.7214319834276682	-0.4381165832310515	-0.4228993327652056	0.8924244938823772	-0.8044524141739264	0.468820727986168	2.4227981503276568	-1.0577334922112034	-0.7588332053458631	0.2960440568025354	-0.9448384830021869	1.6631173701830204	0.3372802300686674	1.1437122145922058
0.2926145681395825	0.2033399623338455	0.5930824899682691	0.6354162679064828	0.47116253635567035	0.4029469245716918	1.7885795344126787	0.9084717209007153	1.1751188394177903	2.0630506709353873	0.21619798879954583	-0.5671974899254247	0.7147773948304387	0.8601532210203923	-0.9488253243519843	-0.16075070535855968	-0.27690790103867113	0.7209665511970267	0.6669344448697297	1.0478417392199257	1.1395690682270978	0.2791785811460944	-2.0993424370308924	-0.5331996314901486	-0.3229557408466239	1.1191626728523683	0.12829421909312064	-0.45358047094558235	2.0979034442930713	1.555478127539655	-0.3502785716819101	0.01360541066940259	0.4523716935003271	1.3106132504179064	-0.19214591875938575	1.5884951557646176	0.7442803706185798	-0.46111849934838317	-0.49063195871454796	0.8624026394981061	-0.682031993154087	0.27124396255772065	2.3069882287825334	-1.0334248688922483	-0.8728529930359553	0.28173002248262724	-1.0023127631479751	1.627181293452511	0.2352175501990636	1.0716343217075446
0.28650327175163803	0.2288795878960473	0.5233342650300765	0.6230747523710616	0.58941343345503	0.33507536822194856	1.8431554379065205	0.8915888508409733	1.2043248348081783	2.05837824038724	0.1598128560856173	-0.6743997299040566	0.6507371352329668	0.8031351569275834	-0.982410082208119	-0.2853291828787407	-0.35949724693435525	0.6390329920645283	0.570721374194245	0.9613290748777257	1.120409551014051	0.3746316136475791	-2.1136082358758297	-0.45428961487559877	-0.34662674642108965	1.0279919645646471	0.04807424856326912	-0.5124624346582051	2.201192817812943	1.4958523085031818	-0.3728786150465609	-0.007330834162630889	0.5780170508305433	1.3574967540372949	-0.2766879395401962	1.470512387567842	0.7774645977436057	-0.43992324706802666	-0.5579149589755937	0.8228710498406275	-0.5555033501349878	0.10988728986788958	2.1628724629997413	-0.9656625665873758	-0.9719090936216827	0.2779685241164051	-1.0211212307655797	1.6085674537494206	0.2081757072008262	1.0193918471783865
0.27907734331516665	0.21169394797721108	0.4942360070564562	0.5957876897839695	0.7036389148493916	0.3247335529966685	1.8673468284951915	0.9061994352448757	1.1997725323922546	2.0709050550537045	0.10877019161909376	-0.7638860032226668	0.6197582975731707	0.7357791621241423	-0.9812409874209884	-0.3941737409939214	-0.41839718753123867	0.6090875772351335	0.4398441041900636	0.8880675091552416	1.1422956112252858	0.5079600626410403	-2.133548258860725	-0.38196039803246495	-0.38463500060910033	0.9488711194526582	0.03863590755584019	-0.575184628750074	2.310185243808816	1.4757390148498877	-0.4272108274403161	0.027993403362647974	0.6552212542452535	1.3524678423195389	-0.36295708578746877	1.327693582942603	0.8174768371832922	-0.43375867061843626	-0.6446045770084707	0.7949013145349901	-0.46054985513575825	-0.06310436105841624	2.010690482784862	-0.9093960623310338	-1.107464542499693	0.2715198736777126	-1.031041931753442	1.592609702691513	0.2210621407876996	1.0235855351631629
0.2791246064172338	0.21629386744323922	0.45239258407499516	0.5445388976503918	0.8133608015784823	0.31972078118315245	1.839203019457209	0.895395772521111	1.1959333858550498	2.0679557099080474	0.08629896522521899	-0.8282402229730612	0.5614244488464257	0.6456760737082229	-0.9822303578534223	-0.49148570893430055	-0.43500931632735923	0.5627435800767158	0.3256081540629804	0.8564456021517797	1.1971787773068083	0.6487426165798318	-2.131361381387361	-0.3129331437590354	-0.45054021154685386	0.9220523724370058	0.04481337424960911	-0.6012108506119004	2.431091913626111	1.4742175121828327	-0.5458550908816935	0.0024123164044046602	0.8123304901643632	1.3269183078641063	-0.4204605918283889	1.205300832719176	0.8497198856040189	-0.42886786098006624	-0.7192097177367768	0.7798628859317315	-0.36729587447452705	-0.21129447000931983	1.8678118985121615	-0.8206823142992674	-1.2245301550756205	0.23569089261484505	-1.0528451538179453	1.59637444771909	0.19902908838926175	1.0007441219810804
0.2598424758637246	0.2135954656640422	0.4161486919329652	0.4976472800226256	0.8953481164472341	0.30634942520057096	1.8236475763312945	0.8880892311241867	1.1878245276024413	2.010127796705912	0.10348504988819802	-0.8786841348003932	0.4781015505471452	0.5221756541735004	-0.9581954776253985	-0.5625714249376158	-0.44771752981281765	0.5174956621782669	0.25479750478779567	0.8705613306397939	1.2225093957018507	0.7687417269705767	-2.1324968317889	-0.2520701289830946	-0.5194644133103659	0.8648618343914883	0.030730282356419662	-0.6337067696304112	2.530341961834136	1.4947881002455223	-0.6392780757725107	-0.01965958950488051	0.9494756172813676	1.2839992469117445	-0.47817149561930383	1.1041837557022915	0.822075612036758	-0.3929693796481873	-0.7484165808502595	0.7619145300695328	-0.322372509487996	-0.32042677187499025	1.7184768237521222	-0.7453339163582511	-1.287984054590824	0.20381289489246662	-1.0200908137129625	1.6013028345001121	0.1527198902679095	0.9517612053416405
0.2776869994959089	0.17827378529414736	0.4459268356406486	0.39555336666136703	0.9694202531972349	0.2765372668583388	1.7857808652801825	0.8471656038095625	1.171985215470826	1.9792727349595176	0.15110725547810877	-0.9077734963220351	0.41104400360151355	0.4009199011421217	-0.9710931085279029	-0.657961401292838	-0.47650428522215343	0.4894986866508438	0.2216323924039351	0.8890902389124383	1.225540377138742	0.8557368751891998	-2.101957757789105	-0.19080176387033854	-0.585324756883041	0.8418738812372533	0.06873362699007077	-0.6475598088820814	2.6036472274060594	1.5134984813637993	-0.762016728800849	0.003806683956059298	1.0926180226811824	1.2542972071847105	-0.5170631694373793	0.9493966118876015	0.7763222072015353	-0.3622079869766553	-0.765411357203512	0.7183013519621386	-0.32034981308735233	-0.43197300739517885	1.57724128314794	-0.6848160619120118	-1.3456889629518654	0.1699564764178922	-0.9979452381000323	1.6570554175394279	0.13089644074797727	0.9086620829033624
0.2731383259070443	0.17915714182099735	0.48902272570331695	0.3219948358120187	0.9886911875412361	0.2681203109395717	1.7211449277960127	0.8145831636282281	1.084206214620832	1.9412659772622374	0.24387531476026444	-0.8881670937623181	0.31097939361276955	0.2803056026824615	-0.9932176244600583	-0.7127457411549296	-0.45567419543579374	0.5055531360463097	0.2312478966597354	0.8989762246437178	1.233777447348158	0.9056949157388481	-2.0500396666621974	-0.16093480410777078	-0.6277535092667794	0.8476949735261528	0.10668124811076903	-0.658263272254591	2.677815418473865	1.5372025445833226	-0.9032343938465998	0.022487276965558932	1.185023233867244	1.1821580343897744	-0.5057395617006705	0.8205189676781914	0.7139637456411442	-0.3228900809146375	-0.8068639336707202	0.6754085002487304	-0.31056529297711943	-0.4821275876408723	1.4081908355739694	-0.593522156074985	-1.3659685448077563	0.11393709176054063	-1.0004096801876037	1.6875088254263848	0.1038859553126921	0.8537501266091153
0.2707195145011611	0.1971118768085946	0.49526986208190193	0.2125649997241575	0.9904230323273435	0.2224244639881913	1.6578177255938193	0.7896554779425344	1.0116546701229086	1.8734691315809673	0.334941034855473	-0.851807714054402	0.22265057260875393	0.1593700752578759	-0.9670119964360323	-0.7726167716103756	-0.42207765903479466	0.49056276510363694	0.26221529625618856	0.8648798469874386	1.269911800902809	0.8995050790603795	-1.9330042519739572	-0.16188700039183174	-0.6390488933331012	0.8571211444975939	0.1372854039892388	-0.6572869309136948	2.7520610515733543	1.6107174692228974	-1.0375166511102967	0.05920286477360422	1.2459501732552867	1.1074885031655035	-0.5570156750113564	0.693572846372552	0.5754009319045026	-0.2432857965890279	-0.8378463329206932	0.6520727316594683	-0.32156276339803724	-0.45922978529642045	1.2528112722625944	-0.505172021972798	-1.3645016239801113	0.06450000561124794	-0.9969475460189556	1.674089996199509	0.07898844809923293	0.773704320814742
0.26555779566927373	0.24658151443107917	0.5522456011068891	0.11594517603864656	0.9493092573551394	0.2138737068737277	1.5874657035932043	0.7684720668090843	0.9284216901285282	1.802573812008011	0.43221596381857746	-0.8031588854019253	0.14136725982522025	0.032617170003519644	-0.9273111634645792	-0.79783582776934	-0.38571439856197	0.4487407993309082	0.28868919458631037	0.8568413341799703	1.28103242009767	0.8654379825462553	-1.8157591574448986	-0.171915885941584	-0.7333969168527718	0.8544025502176396	0.15981466651764872	-0.6519024802946853	2.775895326093291	1.6927324846020038	-1.1876969862877633	0.10123205775738016	1.2545545630470278	1.0562272000996047	-0.615384627564983	0.605152942195477	0.4625700641534528	-0.1338192624855929	-0.877530046570223	0.6148662283793198	-0.34253972144557004	-0.4615572367398326	1.0889481611007434	-0.45257261089478706	-1.3594040301711083	-0.006749032094301588	-0.9609249042690662	1.7264237992136593	0.04753280160739594	0.7607697767538092
0.2574114184281019	0.29373940786354946	0.599196778631246	0.012870311070320639	0.8644816786042897	0.19628597005412188	1.5340525501293862	0.7371643051781718	0.8258232162929154	1.740530580283601	0.5186612784035509	-0.7212390904281164	0.06441199749624989	-0.10582626218622022	-0.8334432997242951	-0.7618492513911168	-0.2943567962836636	0.4374633631409834	0.28471631178244755	0.8457442782198191	1.3009329289822749	0.8232231570367838	-1.692225257321876	-0.18872186002585672	-0.8260354887813872	0.8734912195691736	0.1462622704049433	-0.6664479214378183	2.8147142082380014	1.7799008860459442	-1.324874368128298	0.1198807261154113	1.2770742750759738	1.0121010608224115	-0.6623753700782598	0.5096159189581624	0.3914913525929649	-0.046744851384452425	-0.89721807039639	0.5969035195601371	-0.4181508106984918	-0.4186545768117947	0.9633455392651294	-0.37268777869548114	-1.3395955833207265	-0.13483557367436894	-0.9641000656103558	1.7436122631068127	0.07377623663518812	0.7784305854934714
0.25011205824391813	0.30917035805981563	0.6514180228678121	-0.0710463869481884	0.7695429259902034	0.1885071910664085	1.481080984288162	0.697131916017016	0.753190917963971	1.6691473503567889	0.6077779667626936	-0.6502850250691634	0.027607867579857854	-0.211834367597527	-0.7852357964037978	-0.6820619756538926	-0.1852524757133583	0.3967327051817059	0.3074743673502234	0.8843295576941547	1.3164171657985355	0.7967620333306884	-1.5787294200186996	-0.19494534424958093	-0.9176977637832471	0.865481670728917	0.15128559461683974	-0.6323308425956816	2.762185533451587	1.8974702896424602	-1.431299776318744	0.165852506491212	1.2991338895772908	0.9488524873416144	-0.7266350011563354	0.4594433438395127	0.34112869981082994	0.07998755393535564	-0.8820358367657695	0.61703851135721	-0.5301349746827739	-0.29863478533507476	0.8356125289161647	-0.38091861634012253	-1.3226210856059608	-0.2500037167937611	-0.9224688671994773	1.756985886240041	0.14524723827225725	0.8026934600109199
0.25219855339573466	0.33580784911617567	0.6797933747643151	-0.14677164998568734	0.6611857613337703	0.20785202709687062	1.4721513293417563	0.6935148719727697	0.6516486209080474	1.5890125323885382	0.6751975810891461	-0.559703319465285	0.039811081839717634	-0.3091254519236413	-0.7299600441612343	-0.5505737488929449	-0.0993756975012546	0.3445920581072016	0.3309692165505207	0.9579759070998703	1.3170155117865512	0.7323502819579714	-1.5022728074773564	-0.23907642314634997	-0.9939600131421671	0.8459911737186353	0.1381828170292721	-0.6218684726360498	2.7458597319594436	1.9935749375200522	-1.514255793075088	0.2295055896199095	1.3046574857306024	0.8554397641452184	-0.7365471393439297	0.40559510250142167	0.24848246368136323	0.15164914399847243	-0.8558469604185792	0.6925901521458444	-0.679810617120676	-0.2117767125060544	0.7213982963721114	-0.4101381296376426	-1.2686248952615764	-0.34846545796705525	-0.8953306356719926	1.754785548824702	0.1556402483915119	0.7967474533109953
0.254794824128766	0.40298458887980954	0.691606790842179	-0.223335315321038	0.5498370055400249	0.17627702626438702	1.441405998371996	0.689374415234848	0.5681045844081989	1.4982782266997898	0.7210829538268776	-0.46704600240623995	0.05284891035089301	-0.38931952207580056	-0.6684911961486731	-0.434523649739072	-0.019622940128042006	0.2631348254457635	0.3519979524876261	1.052125339473895	1.295658868105512	0.6269409459730466	-1.4353536755221679	-0.3328597204718956	-1.0854218711703725	0.8673395215802986	0.12265136980185716	-0.6472949587126653	2.717859756944091	2.0646148870736605	-1.5649738461884057	0.2549071004136413	1.3333970047587091	0.7736445437965241	-0.7499820361547498	0.3805905497247282	0.17146109494639056	0.23089465067225518	-0.7928358375287335	0.749610668272487	-0.8044903493984105	-0.12959735280880402	0.6239627565351842	-0.45568019430396134	-1.1790829393676772	-0.4290770705761117	-0.8385427408267271	1.7204381433852667	0.17376454410571215	0.7741567753511992
0.263908759660763	0.4717414810028571	0.7186007864109325	-0.28368347376857234	0.44011474926399285	0.12843650263861547	1.4559792584074298	0.6962337448314481	0.4813257828890559	1.468908779037481	0.7298352675154387	-0.37588790111035264	0.08447334858030406	-0.40863148019798307	-0.6551437025335307	-0.2930907335244314	0.03472142353824985	0.21373806598102818	0.391769116533092	1.130895868012067	1.2478629905828353	0.5310197153845785	-1.3876520416130291	-0.44691209989236913	-1.140211947948511	0.8147777160065814	0.08649720675354396	-0.6992421551121553	2.6981758647155	2.13285851428245	-1.577315026228811	0.34330729737971116	1.2794620922975712	0.7299646906672269	-0.7136224531641769	0.30896710339497924	0.12808511525777902	0.2570173333868039	-0.7604269080495101	0.8203748735206566	-0.9429613267086324	-0.026555966709932897	0.5614501866198476	-0.6009087320265604	-1.068657058280757	-0.4709322997838905	-0.7838366576325555	1.7389671063410987	0.20268952035589421	0.7410993157813894
0.2684652599847364	0.4979906423511373	0.7357835296800312	-0.3375535588543348	0.36454846032058336	0.09390405720188152	1.4623216030744928	0.7011249677481273	0.3864098163392006	1.4658289462390488	0.7083771354309739	-0.3124848014779376	0.15274065571575987	-0.4044411247601161	-0.6539004375750979	-0.13304053876154714	0.03530987657819755	0.20786811624711993	0.39895806472127887	1.1764192792794668	1.2166456050193009	0.4734617435316658	-1.3735891099065	-0.5488462899782709	-1.1633863986556128	0.793256366690739	0.06105308465475647	-0.7100708249014416	2.6787294046499786	2.169692337787012	-1.6346181411555634	0.41823385773654265	1.2288853257630474	0.7099936526375878	-0.652223527777683	0.26608034138842535	0.13010714684658853	0.24794815160063716	-0.7461473057881265	0.8796379717912624	-1.0606762820212008	0.08098980751307218	0.5119381711555752	-0.7261731061367253	-0.9863738672894191	-0.514816502011398	-0.785366340276628	1.7350369439137012	0.2171333353726737	0.7354983056655122
0.260743256104667	0.5694580949465182	0.704143411749542	-0.309265361836211	0.2894447702383999	0.024395666224783008	1.4617375041594305	0.7052534946740572	0.3007001522874738	1.3990638445452532	0.646651908527571	-0.2515055882065178	0.20647964739936286	-0.3748606605918742	-0.6355170164173595	0.05063797988539204	0.05351212945365567	0.17867724374749044	0.3916522430007011	1.2394692062963453	1.2003351720627893	0.4174937548877301	-1.352506823817656	-0.6696339244118528	-1.2177410361611956	0.7858428082549288	0.032832818964644836	-0.7450372990425043	2.6658050954724772	2.181256572575932	-1.7124719319349968	0.4707494860118645	1.1499822385073033	0.651435842205756	-0.6122169659231022	0.2809386746422883	0.1643380904996547	0.27668956240404075	-0.7169524026486196	0.984218131156003	-1.1727168278434148	0.17098266916233235	0.4676766615968807	-0.843050286827873	-0.918181617267131	-0.5654493090559385	-0.8279205507053238	1.7443457089119263	0.23051499305098688	0.7610026023173608
0.2434238155908716	0.6123272422775657	0.6393609368781197	-0.31048029859115533	0.26453296790795383	-0.018037348586273937	1.4754957259277406	0.7091866849820632	0.27493633267673523	1.3375263537856386	0.6134479153541001	-0.2402912518967419	0.2698819169507235	-0.3174811560274785	-0.611958322777389	0.19741361943346145	0.051753351213063715	0.1288343922660729	0.36848758196184433	1.3131710208857796	1.1875296105656772	0.3639803681024091	-1.3403211701083382	-0.7733112943021669	-1.2801396350262597	0.759274964671864	0.03477903789496233	-0.7777822485138353	2.640478998078493	2.2082636085408427	-1.7487117119776066	0.5407809782402856	1.1083899071739864	0.6205533636048967	-0.6170929516382266	0.2623574948563666	0.2004354349142295	0.3089758510791821	-0.6950084503979463	1.0671994066115684	-1.3083157179112697	0.2596547425098354	0.45092274354542816	-0.9605076793082707	-0.8182639734454907	-0.5854981581080958	-0.8379536913389934	1.7431768084904449	0.27693534588808744	0.7488240343777557
0.1983583007484701	0.6731348811554788	0.5941034612972266	-0.29184104950165957	0.2486990640198155	-0.04261177696433059	1.4972885843535746	0.7185487767070162	0.21665315363901957	1.2893512849596416	0.5810985830357666	-0.2375708114051601	0.29907015286688465	-0.26023355446670027	-0.5909248556495658	0.35803608042324997	0.0030632621638965185	0.11315911993780534	0.3130486627370716	1.4147589613943443	1.1375021418460975	0.33127173543923905	-1.3553265256481446	-0.8487307941274743	-1.3395461352556997	0.7251974682806773	0.06207717520623481	-0.8281800213303502	2.6312650983310233	2.1865198217802564	-1.8002426337755542	0.5763592503397528	1.0453444167799895	0.5960913414776935	-0.5846792041202569	0.29374224752797345	0.2727780808890032	0.29550276460018066	-0.6382567272211844	1.1273011084017273	-1.4528176632595513	0.3073452175134476	0.4157904790570699	-1.1505319976681903	-0.7144594086240519	-0.5953234869938114	-0.8504487567547306	1.7679903410367537	0.37038039732099987	0.7591890137170669
0.17185057590813824	0.7112991636534183	0.5422326536051214	-0.2844087498233095	0.2848309988480239	-0.10226146110355849	1.5210429666298821	0.7160641279057711	0.20010243492396124	1.2538221717004696	0.5173788681694445	-0.2560538141492922	0.35341353420489924	-0.23231242854034093	-0.5925114654712174	0.4645562829778112	-0.023648832800829467	0.10485389730801145	0.2846949803195427	1.4438324441666972	1.12784723098348	0.3252871394262913	-1.393096904771875	-0.9471720025695898	-1.3633306542674994	0.6989495707917862	0.09797296720348993	-0.8712508889102535	2.6349082778654207	2.1967711290239653	-1.835353695035338	0.6140845525817558	1.0128974334914616	0.5577502737361	-0.51422221157895	0.28295519319022017	0.3384026326289208	0.2433541447931728	-0.5568623183327712	1.2110629101242618	-1.5986256874524385	0.38089616962543227	0.4109355234228536	-1.2948070328656307	-0.644666626723892	-0.6331549359572068	-0.9224436941444469	1.7508747604374413	0.42353292501577966	0.7569418228526692
0.15330925664310188	0.7569421969882397	0.5321124166540523	-0.24960196231610593	0.33290306926177254	-0.14911895282178816	1.5649201013100842	0.7306657805656174	0.23141219642418917	1.1859985801027926	0.4904696197746176	-0.3074724475385132	0.39334213184934946	-0.1522703054000144	-0.6404568550503783	0.528383060865419	-0.07213904677322898	0.12315476513445851	0.2689674806981537	1.4229482751940714	1.0581566770673403	0.31417519615551115	-1.4680971129315101	-1.0598525545287631	-1.4150958370561917	0.6484505963410376	0.17324184432710635	-0.9236390802961125	2.604953529808604	2.187785138732804	-1.8587465873149824	0.6518646523200292	0.9858058560473756	0.5392712075016636	-0.4509244910833468	0.2857846791700873	0.36703905066182974	0.2067178666382592	-0.43985858626241986	1.3006351746117217	-1.7237264518782838	0.39677785811377864	0.43362183826195294	-1.4652355209687342	-0.6058818045792397	-0.6576699180777457	-0.9350092441142721	1.7207842929023478	0.5151588234533615	0.7365078448499791
0.14794686205268553	0.789363149192176	0.5172949706838719	-0.25897327018240696	0.40608858899000283	-0.18676192395006025	1.6004215986279562	0.7347550827693958	0.24319971132375756	1.1528847041434425	0.4377673701114735	-0.3595135518428589	0.4210506079064076	-0.06617507701408898	-0.7033708460853703	0.5933498143723265	-0.06846737528262367	0.12813985622885515	0.28261553047015625	1.3331598692551156	0.9920006725716064	0.29256758757721	-1.5686556283595496	-1.153537981392235	-1.4930964726411227	0.6173545522129011	0.23662601790407942	-0.9567725719477773	2.6182165414982967	2.1738762519465995	-1.8653963831925584	0.6848812728660085	0.9808086632165361	0.52780484891424	-0.36152049917868057	0.25337660239964743	0.3927387210764233	0.10797000443179519	-0.384116527555327	1.3809976671499833	-1.8053449828176025	0.36616638677290914	0.4861733538794203	-1.570628731920725	-0.5287760097497558	-0.6555880167519786	-0.9888946857144207	1.6831307536425322	0.5659654120886549	0.6880028333146709
0.14658306427035225	0.8063093576096385	0.5271560399432782	-0.27370788580506783	0.43628434347996564	-0.21417108323926212	1.5843529569419041	0.6950804630484994	0.2987646445291743	1.1247115283786298	0.36633371260044084	-0.43048169855333895	0.440817296772806	0.038765918433485466	-0.7687262572993693	0.6929779175243398	-0.03824037914497034	0.17259880321108512	0.27457986214520635	1.2503906225080497	1.002634956147407	0.2789838830917082	-1.6420760465271769	-1.213865064923365	-1.5300937000378099	0.5534308702139785	0.31569148115001033	-0.965838038409974	2.6381650982527454	2.163626884034568	-1.8864397330636105	0.6806675108658824	0.9871643162343997	0.47858010766615644	-0.3105437884996244	0.20965968902055407	0.451706798574688	0.02528092225749415	-0.30204902346488066	1.4162197730499426	-1.8391276841217068	0.31897022946168035	0.5594897278812588	-1.6469633461394388	-0.5037245327574416	-0.683493360024043	-1.0334711315639697	1.6541887054007773	0.6287130888664818	0.6823499794498247
0.13283797692842902	0.8241004614305357	0.5693461501268017	-0.2904557345115323	0.48631419007156323	-0.20467938290916612	1.6134071012719466	0.6362557530976365	0.36751330061016263	1.088151481614297	0.2965372473337217	-0.49012034258211157	0.45276032991262827	0.1500552379615539	-0.8508375308076636	0.8139021620725535	-0.01593788649600279	0.22735849269135536	0.27709272482135466	1.1495530214355905	1.0369943761632086	0.2959549295727985	-1.6799942612931882	-1.2477107408832813	-1.5562129161369544	0.48156625565215344	0.3775920047945381	-0.9433922137127736	2.656683104949422	2.148831043905967	-1.9109943628433625	0.647466943982064	0.9966460448969279	0.44709411868581395	-0.2936926075576783	0.18382714397037345	0.4584213853112666	-0.02716589545835576	-0.25854843145408835	1.4417870474108474	-1.8766705313889336	0.2603545086014626	0.6731756750210914	-1.7345420127207507	-0.4625821043664738	-0.7152560789126807	-1.085218541690121	1.599073537507638	0.6667165105091246	0.6765255699065718
0.11864885771537396	0.853064124674267	0.6045859355118564	-0.3026022167394654	0.5391274923112409	-0.20611549226908296	1.6506574213755207	0.5765994478072904	0.4608257994991593	1.0169587150315986	0.24699847874121308	-0.5492717053447587	0.4588377572824198	0.244799644986691	-0.8883023794814802	0.8948707425645626	0.04004606038328633	0.2859204668483509	0.25288445669501536	1.045455884246141	1.108040542749796	0.3042437999800557	-1.6987108743187718	-1.281084315990031	-1.5811182890135893	0.4187416974515748	0.4438697882225472	-0.9297058678322546	2.6560814399340473	2.096503026935978	-1.910721523968992	0.544527404222034	0.9921631262797476	0.4166290772684619	-0.25121401740959837	0.16188474453064744	0.42640736170760574	-0.0513163625601978	-0.1710886777636686	1.4423562381785637	-1.8833344315521998	0.17526094499607453	0.7946404786734147	-1.7109184101251564	-0.47396988821989205	-0.71958538493604	-1.1603282250890519	1.534665279137316	0.688206164406514	0.6866219043648619
0.11591455969798965	0.8995956742171114	0.664393473680754	-0.2854374390747644	0.5875029755457442	-0.1866804382394172	1.6794289117293641	0.510205047292472	0.5534067749090376	0.9420190887049129	0.18528379544803292	-0.5806414651227741	0.4444880178253732	0.3544350212523694	-0.945260051989138	0.9796416702946205	0.15163685139557206	0.31403720950664854	0.2675279747359147	0.9590813201729702	1.1502359018246477	0.30644735544770496	-1.667689612381789	-1.347403125144239	-1.635561565303328	0.350932391737388	0.5134718303201935	-0.9501626951717637	2.6426941805891286	2.0453601355536977	-1.876900799423987	0.4082199588723	1.0117678091573699	0.3970448310643043	-0.2271582445099261	0.12313248839021977	0.3849878991388142	-0.09421522138971292	-0.09351524656093224	1.450663744842431	-1.8650164396790232	0.08105315977194531	0.9315835881050859	-1.6730465083499564	-0.4633198116310496	-0.7122523565787974	-1.210279118187798	1.478368562342206	0.7153326661952157	0.7105963391153189
0.12372745748523643	0.9316210827142889	0.7276491371582865	-0.28953978919809137	0.6401804138524211	-0.17767259667887547	1.7460345842409695	0.45947311580854844	0.6397382816260679	0.9040358349947792	0.11464189323949114	-0.5974222001713138	0.44171253503519814	0.41857584754053595	-0.9852011392760371	1.0116704328741424	0.281427094583543	0.33178710907487974	0.2442419450288063	0.8520530586308643	1.1984089766581694	0.3293035688578178	-1.6556750331996373	-1.3911056946748181	-1.6251467572437055	0.31749281353347336	0.614636454479005	-1.0021798182910557	2.6464709689034596	2.0283611176736374	-1.7931323136832749	0.23797322383013414	0.985896420059843	0.429583090211145	-0.17200682370217354	0.07661758699891152	0.3068813384310881	-0.1825776381953558	-0.04594808139887009	1.3957629263002218	-1.804087259173301	-0.005255066472014636	1.0652689168604168	-1.6264212560900695	-0.47021490332702615	-0.6835489920980369	-1.206949562108982	1.4045025433792875	0.7487674743320968	0.6956370610037454
0.1659593180160005	0.9609577717969418	0.8096902010598692	-0.3007168755316051	0.6850142922375883	-0.19985614635782784	1.8001572939293962	0.4318565879113277	0.7136869166989758	0.8626501765246939	0.00010888979791427444	-0.6014320529626496	0.4276288925932404	0.4406425485676472	-1.0299106787525663	1.0521896248631146	0.38310803031570906	0.3511810510675752	0.20984590098666572	0.7476215226526121	1.229252994325181	0.3555751064379762	-1.6554509709870673	-1.444692086879984	-1.5846199195135466	0.2978901932621539	0.7017074439654166	-1.0474842403595468	2.6323254584571285	2.068297871861124	-1.7122366301286913	0.07193690745950232	0.9486163912130744	0.47253594571302165	-0.13860668556893188	0.02162035844308819	0.2226504140242925	-0.2424221599451833	0.017548633767676014	1.3435978032591995	-1.6865314527102206	-0.07772256740239478	1.1824424895361108	-1.578174742179836	-0.5558007713005497	-0.6674025814617119	-1.1817882545032938	1.3547888486500674	0.7180637464005146	0.7473007707716872
0.22055773568286474	0.9521705640342972	0.8751175702925762	-0.30196607547948373	0.720654729633754	-0.21491433636194648	1.8404094308416563	0.39674463409129396	0.7871888692231181	0.8311694224308275	-0.11264524600105967	-0.6046723035098179	0.41640357912463494	0.507437025569906	-1.0972744514215667	1.0609674416434376	0.5111981875233794	0.37660850247529915	0.20931473938735895	0.631571638371568	1.2666606281423283	0.37971532863910634	-1.6404516711827355	-1.5285535241716495	-1.5592428747253466	0.322623874006732	0.7511447883344775	-1.088507553555181	2.5954783695806256	2.113979799174625	-1.6187971358792344	-0.08453885177749501	0.9311545175590318	0.5063099238960949	-0.06870454343645552	-0.058563604646474324	0.13110736020498576	-0.22235437325944446	0.043623457029709	1.2882089083716655	-1.5612589214954125	-0.12824220972505493	1.324016534366574	-1.4606328957688006	-0.6028863561299315	-0.6249045109394128	-1.1408946266048348	1.2950022214252959	0.712187683837635	0.7755754088457111
0.2640605356215135	0.9737033945913064	0.9266895509142667	-0.3629695625750418	0.7368260298793764	-0.20741222068870352	1.8841244737304799	0.38052639821692297	0.8341990329073508	0.8401617237199328	-0.20350547043477527	-0.5947158193453995	0.36754631391533205	0.579372246550493	-1.1628355690896366	1.075575209331056	0.6166355044360359	0.4075454758876537	0.21472524836937312	0.4987323625942481	1.2460152981718413	0.4101582858224531	-1.6198803377745847	-1.5912343796926318	-1.4916765915703931	0.3394242023525337	0.8483049804036744	-1.1354121978155132	2.576411460571478	2.1656067477434404	-1.5395895776912982	-0.2916619025947893	0.8947841718732172	0.5358079434219015	-0.026605384696375627	-0.04482951338046727	0.07116337482934199	-0.16796657754554406	0.07893671018921845	1.1946291449939326	-1.4005185021052595	-0.1663022910141462	1.434287511093768	-1.3690100974937516	-0.658911744850158	-0.5519444797121792	-1.0680899559449428	1.281639669172146	0.7191952925675004	0.8240728794720784
0.2935327250297165	0.9882918357366801	0.9498346448535047	-0.40135342742462443	0.7615200434153861	-0.20196126952085908	1.9058327728243285	0.34827699341538326	0.8768907431487124	0.8392377738804033	-0.31116709835637757	-0.5608956369428075	0.31534536450939504	0.633612397883671	-1.2171997690318712	1.0988333829014274	0.7110597199231715	0.41030113918274014	0.23149480221312907	0.42264940355242964	1.2411327949096345	0.43322486220457934	-1.5681772252570358	-1.6622657820335316	-1.386557220528006	0.38190786387988773	0.8891707716733432	-1.151766227864425	2.54208591828699	2.2599949901204566	-1.463308694333476	-0.47416024336034257	0.8695661374370689	0.5461959578917985	-0.0007966958421557257	-0.008458610216669882	0.014455361256001758	-0.11456306997112428	0.08763031127222479	1.0828009950452175	-1.2652712862214424	-0.17498903369952826	1.5318886648990397	-1.3076009457302447	-0.6895074214328034	-0.4291131208155196	-1.0209861353702456	1.222309900265226	0.660872159082846	0.8808144487981199
0.3176203022977845	1.044640411259616	0.9556326817133682	-0.4002469066254288	0.7642654076429359	-0.18174015302805402	1.8926877838585718	0.3158645062101219	0.9060104585252755	0.7997316238996766	-0.41410445573326726	-0.5051570212835301	0.24058692779007917	0.6569459543241121	-1.254756470016436	1.0973848509335162	0.732188857106165	0.42319390882925834	0.2269189173659237	0.3964740409368907	1.212068497549375	0.48597742858113024	-1.5189690757551353	-1.7063739711919652	-1.2712275017761845	0.4289562054921731	0.9463932562451586	-1.1715373788277264	2.4967882868324534	2.3225491030223555	-1.4005183899428668	-0.6000243497513875	0.8338572324851734	0.5814546444122873	0.028272660577815367	0.027241346252833854	0.003412546346427253	-0.0491441503942388	0.1187724368413052	0.9724318096969631	-1.1786039513714748	-0.1286243641564296	1.6548436709483916	-1.1992212105957847	-0.723116229472635	-0.31852782341458974	-0.9825124771621351	1.1877610048083862	0.6077420833147469	0.9164452435440225
0.34838071176664426	1.0905927627033114	0.9437865522496407	-0.4044248521723256	0.8109518913637158	-0.16691836078559524	1.8657930211623417	0.2977753510247278	0.9125431222206475	0.7415073848453214	-0.4921527972417533	-0.47401627141194025	0.1250819986742546	0.6553412759459861	-1.294799734098624	1.0503760471385142	0.7227998018968612	0.37836960974025396	0.20901601717694712	0.3456545084675026	1.1617633962913567	0.5522456194680272	-1.4470382928176337	-1.79454154050797	-1.165430014145572	0.533050967279521	1.0243780025415865	-1.162751417323959	2.45069751281168	2.3872442380954704	-1.3815560881741014	-0.7197574630915947	0.7576265922044977	0.6865907408562435	0.02287613290131602	0.07199707060173723	-0.005360027953080449	0.03790682491396362	0.11466888310383763	0.8364341730355893	-1.1000120977845902	-0.028392501924526192	1.7534358436389987	-1.1133427271590515	-0.7353201591918384	-0.19950336979933395	-0.9658672140735589	1.099744076222022	0.5480823861928565	0.9386683021929485
0.3982161114067339	1.107563975668288	0.8878928196653189	-0.38587872683457414	0.8470212840675636	-0.17311758144726855	1.7949597768195666	0.28533048969949537	0.8797590228563091	0.7527106818907753	-0.5487965626196876	-0.4703479636813249	0.007656622822856063	0.6235331251812439	-1.3352245697684604	0.9928586875782506	0.7215896011592705	0.30964013419992154	0.18614141499575124	0.29859974366976433	1.0925946000767668	0.6059593410687439	-1.3878556657183723	-1.8903174232169877	-1.0675961600141282	0.6325497808049153	1.0569915793053277	-1.1323475839881798	2.42143378596064	2.4458411447108035	-1.3834781250852735	-0.7767516284451632	0.6831122774233294	0.8102592112195797	0.022834271135191608	0.13673245784474586	-0.0001531549945958055	0.08905167098205821	0.11209306870872711	0.6819139780016912	-1.0143200075468377	0.10549313467419044	1.8140457356746311	-0.9899144675610414	-0.7845978265135958	-0.08329276846159164	-1.0103485896852726	1.0865674409483013	0.47702303267606105	0.9169127798983603
0.43104035741306135	1.1299345218686783	0.8527097972329047	-0.3773129286009079	0.8909977211619815	-0.16713776344801273	1.7497990930636464	0.2582398229180971	0.8622821715626602	0.7892083215168229	-0.6160479679592099	-0.4588982996513488	-0.1040111137345295	0.5947790422065264	-1.3924135985235666	0.9800787970521592	0.6944384008526551	0.22923984576114673	0.2038448128822341	0.27241752427136795	0.9744830167496719	0.6579597215699581	-1.3548669710222963	-1.9807024359342305	-1.007728615228286	0.7714578676240222	1.1310327424938806	-1.060675072642745	2.3832191218653156	2.5142694932618115	-1.401551528228302	-0.7649200411507879	0.6850545520478721	0.910437438996763	-0.02914584787710317	0.24793618812913495	-0.0025203540546810065	0.11766035225095509	0.07145747979711362	0.5588343816652037	-0.9932618876563692	0.2706657392628774	1.8741575872422669	-0.9066022216057121	-0.8122958054358372	-0.00048950612748071	-1.038737082945982	1.0761565790641272	0.3836826500922833	0.8761607653679475
0.469692965495225	1.1489011435891505	0.8047918569993622	-0.36879582016772744	0.9447732903778011	-0.21785653075974057	1.7332456761223256	0.2381994064469933	0.8307596957568512	0.8583230114428952	-0.6586546968690853	-0.44890531095653535	-0.205589063104268	0.5550451340155087	-1.406048967249061	0.9260349202392602	0.6374640867419165	0.15679735900257813	0.2171422420570635	0.2485544488960761	0.8494650846905072	0.6966213490990698	-1.3592579091184354	-2.0449426548793084	-0.9590306697972677	0.9139917127609266	1.1362435749588573	-0.9484593069930447	2.3492816407505748	2.587972630040622	-1.4183867294733112	-0.7238511183236948	0.6257205689505667	1.0115071842599002	-0.09877133833780041	0.33787190423324787	0.0039079928283860055	0.1720643581639171	0.018857514252927903	0.42595891745647985	-0.9824072034666557	0.44006568276844116	1.9171784861597794	-0.8192324540724801	-0.8881428208880955	0.0734220793621434	-1.0304652170626738	1.05424896802341	0.32750292978616874	0.8356962479909074
0.481949502951006	1.1707949607290078	0.7510566850653922	-0.3849236854146687	0.9915657675523095	-0.2403018464375796	1.7226564159860573	0.2393597836573889	0.8393855025689317	0.913524961943209	-0.6832791309636096	-0.45006948741686453	-0.30821773080978926	0.5482030033714407	-1.445609401471419	0.884339631821996	0.5411413641128962	0.09755386323460491	0.27129105728967395	0.20795462411076077	0.7139644181273856	0.731966034842094	-1.348275832834749	-2.1150710907042587	-0.9614459023104566	0.9969842451405933	1.0992299382835848	-0.8069951608476622	2.3100585282207113	2.611835912390812	-1.4529104051309465	-0.6430447642307697	0.6288426015589599	1.112461543824169	-0.14066659387531655	0.45217558541578706	0.003962342584549303	0.24359362811757285	-0.0239115346830123	0.33361996047152986	-0.9708670802423139	0.6011233668110287	1.9309350170536752	-0.7302109915312951	-0.9143383573711065	0.14661438883646763	-1.0370966388597713	1.0209879849488817	0.24153957409988575	0.8189733398007739
0.46809517860227406	1.1685481106772102	0.7053961925207506	-0.39811717868564866	1.0166585961474623	-0.286474471649626	1.71865978350695	0.22354122771462057	0.8549138377085003	0.9858232264040812	-0.6956259080100751	-0.4149321131283199	-0.3591294199686899	0.591696571663235	-1.4989916503694207	0.8269005072450273	0.43178758230589065	0.055368464638878054	0.3312758665459969	0.1758813591267395	0.5634149191565629	0.7731242493521304	-1.324339932796758	-2.180980072558124	-1.0255139922506387	1.0777727026724009	1.1302008661419127	-0.6311842898023285	2.2595586644620953	2.563436884431491	-1.4961604064176584	-0.5282323297919652	0.63792245241616	1.1929661374592375	-0.11260892713797022	0.6172570114142238	0.020794588042004902	0.27633337777750916	-0.07321141407474471	0.2570541788255817	-1.0136343242940267	0.7742987647990418	1.9537950745347235	-0.6100454813455662	-0.9103708285812437	0.21019852295808664	-1.053282913244942	1.0087098992051577	0.18014929970620494	0.7798218831930737
0.47011544919707704	1.1531628730266497	0.6605819907871242	-0.4434818625302596	1.0299505344445896	-0.33615219523715156	1.7017052821524743	0.166183210073476	0.8788719631731133	1.0450159918253108	-0.7081024119609143	-0.3995904517255349	-0.38450919409612594	0.5871251176525399	-1.5411543531196077	0.8068303131443078	0.30345829431150523	-0.035098008410217076	0.3769185770533497	0.15506534802262975	0.4144911788896257	0.8174149284856085	-1.3098586254656088	-2.1883266687223766	-1.105446813846121	1.1006192778696726	1.1686647277619104	-0.4505715872538881	2.2395437288233477	2.531382640811054	-1.5490485712785589	-0.41301042276557043	0.6226672679587776	1.2929022584424408	-0.1478325092012957	0.7807683370279777	0.054674016145926416	0.22838818844752998	-0.16183161457340356	0.2040734052038454	-1.0551961887987378	0.8920881655951376	1.9483296927432978	-0.5053677988352483	-0.9339779095297611	0.27068953015209357	-1.0687744113112467	1.0188493492385062	0.10686408958029694	0.7444493645783978
0.4506760544550826	1.0799079014409854	0.611027335627045	-0.4470459559258422	1.0367962437149716	-0.3864893005066283	1.685830076846781	0.11202473677868523	0.8856505618816284	1.0737248964005883	-0.7169688899058609	-0.33863150027563954	-0.38532116877917144	0.5613621224497367	-1.5476033109775424	0.7709839699643233	0.19592557953241505	-0.12147047329523801	0.3715865286245491	0.18624361394065855	0.2523116528835855	0.8221306380016713	-1.295221912822836	-2.161055901792392	-1.2087807892211437	1.1390961593918059	1.1727996586644305	-0.25723476900968517	2.1975880188898524	2.4472941889696673	-1.5736440399981055	-0.2740942924802474	0.6373742166978247	1.3536521093234466	-0.13690500477596537	0.9204353901481808	0.03719508186884112	0.15814563526767528	-0.2602465830922989	0.13568459749032108	-1.1487342766132773	0.99792844598734	1.9416347225177684	-0.38808956607856443	-0.911138062441794	0.32076020745220496	-1.0869115974613481	0.9955989327017616	0.06471579035127337	0.6515468746079058
0.45212392693947356	1.0086450604615276	0.5658021999915384	-0.4635427816609118	1.0090626326766812	-0.4792263615198034	1.6833540911781752	0.04887936746907428	0.8826516177682444	1.078816346305785	-0.6923260359148029	-0.27050168561836746	-0.38137371406577847	0.5144155048659271	-1.5307925580271584	0.7576479651593899	0.07702102888680404	-0.18777132843723418	0.354503377757168	0.20029626484944824	0.13601119106069542	0.8264262220177381	-1.2697021351713902	-2.1013591275999826	-1.3311480255880364	1.176485397905846	1.1406275562200894	-0.11638143322774994	2.1728857128060084	2.3518073151977283	-1.6236846011676433	-0.1613244517479233	0.5994853065886577	1.3951497674597535	-0.119287116487062	1.002050276142795	0.0525492626122747	0.06386391794305428	-0.37441727466058705	0.07801274855575827	-1.2402086393723688	1.110355915680275	1.9413261007195668	-0.2586633720665548	-0.8821747691176745	0.34811504718204805	-1.0976814695056016	1.0404798192479592	0.0655188334512672	0.5466334133990222
0.45692499327686925	0.9220068473330137	0.5158873988345735	-0.5227055778989822	0.9968586405749921	-0.5808407797590432	1.6835435798773026	-0.00501540076692166	0.8846686426864133	1.1256468249705718	-0.6359480253746673	-0.2629927687736721	-0.3554041591498862	0.47886822425141007	-1.4791191252461071	0.7390919033966479	-0.002986240165324777	-0.2694018318969037	0.36246859504371076	0.21200306806262356	0.04502775321200009	0.8221651450012744	-1.2123864156223392	-2.045481236957788	-1.4402109258422464	1.216412412201406	1.0976968667935787	-0.014162454813095238	2.175804681692479	2.2390145243078705	-1.6431248054233643	-0.08736729803263295	0.5408007159771853	1.4265427283076768	-0.11239848985973837	1.0968569285933898	0.020896931242900003	-0.047996842848757944	-0.49129499367180446	-0.017951846225059503	-1.3166766088246369	1.1918871179918173	1.9150418109060952	-0.1871387849670056	-0.878015692714498	0.33563820680145806	-1.0945541369688712	1.022699985844016	0.08810471924257839	0.4834437070989524
0.43821088045660916	0.8455172254372915	0.45663210444439295	-0.5840265946267478	0.9491196132557589	-0.6968106187397411	1.6902980624649686	-0.026669258727194407	0.8759329165202538	1.1694947287147728	-0.5610485086203546	-0.2440031120621357	-0.30915527217402883	0.4638596845922556	-1.4356423648254943	0.7807732713612436	-0.08568151526038546	-0.2974950231845678	0.3560242048136228	0.22244528116385548	-0.05055998094831397	0.839650001077094	-1.1962681672956377	-1.9556903475958667	-1.505030826436612	1.2046277837060624	1.007234248819168	0.05971049601279268	2.1958170642972155	2.1586489105199056	-1.6295680152388676	-0.016871146395333346	0.4810448016146479	1.4132971357886084	-0.09891809112921826	1.1936897666691517	-0.019245406742029007	-0.14380738362465625	-0.5767157277990644	-0.09874282169863381	-1.3982658335819518	1.2100261622631887	1.8718853796645043	-0.1320789467325197	-0.8537222419709707	0.34346594276220166	-1.0846258840644993	1.0793591078984524	0.15477390345434167	0.3944064042674974
0.4171364405356307	0.7845674397317873	0.4216398354080897	-0.6636701242752172	0.8768530089519768	-0.8139355689201301	1.7293248391228673	-0.03866632737643991	0.8907307141471316	1.1427609695420684	-0.4952385753963095	-0.20762320307376006	-0.2541729268655051	0.4617499311669249	-1.387947981266371	0.7771410700073714	-0.15990614275864395	-0.31539024159150053	0.3776565149022718	0.2299649975619511	-0.1554441927905851	0.8312744739941434	-1.1800902699745084	-1.8539218977292724	-1.5418752856028322	1.176902701733018	0.9457667452065595	0.07823517446073154	2.164776425774179	2.079523208439519	-1.63383524999057	0.03206408841869064	0.43963572494334596	1.3582206803564563	-0.08153089757319801	1.2681467861621587	-0.03020658586424265	-0.24423821023044584	-0.6271749446681162	-0.13401369732918972	-1.5135807754005863	1.1802105993815732	1.812188289666938	-0.08912076782144182	-0.811594385863468	0.3339390606993602	-1.0725455866854954	1.1460807834983675	0.20545006761004253	0.3635084724956482
0.4010746396014474	0.7187052242967782	0.3908240499885162	-0.7278346253513707	0.7916920249506105	-0.8943714487773569	1.720540458845793	0.008847240638862325	0.8779809357701783	1.0763921937004928	-0.39751027119362947	-0.20601736516736913	-0.19788538373284703	0.45444918867528783	-1.322276541140726	0.7513317909865045	-0.2668677749581338	-0.28642029700616545	0.3424913939791526	0.23412791682995265	-0.22427791525188628	0.810084952371288	-1.1511653522655407	-1.7554396400758967	-1.57350478535393	1.1365699117765597	0.8321330684592958	0.03752395313115584	2.1633790651585563	2.0147126831316324	-1.6478855831070498	0.07227961080651908	0.3235311246052144	1.3205136921622553	-0.07394217840935949	1.3149720469357145	-0.02748358156815347	-0.32818364348760254	-0.7100098977552849	-0.18508461797760895	-1.5795774832110154	1.1215953887408905	1.7406239567147288	-0.06745909804978725	-0.7643217199362204	0.30400322865886464	-1.040892148187217	1.2129011928971045	0.316632660431571	0.33865467350131667
0.3826018194031852	0.6564639425248744	0.3744606351279285	-0.7994984376979507	0.6734144613439607	-0.9648527778875853	1.703512530620405	0.053779553359684464	0.8788569510391074	0.9728166062069142	-0.32320672677026174	-0.20081471058097838	-0.13863724956514462	0.46021440731849095	-1.305189796917714	0.7270390806309777	-0.33860907706251825	-0.26506019789302615	0.27535253513487457	0.21425582026081727	-0.32312202060262496	0.7505775981983906	-1.0753809944889328	-1.6740346419827936	-1.6059249437239038	1.0916818458762905	0.7938122548426815	-0.07535038491295479	2.1522512409138064	1.951841489500572	-1.6629125751241414	0.08384674908247679	0.26253403853787105	1.249519487509064	-0.06279693819787682	1.3941483416158669	-0.022944919965673733	-0.43933427928215896	-0.748695733576164	-0.19840069174279648	-1.6390218171619129	1.0933061135822275	1.6976626593614192	-0.09481025403373851	-0.6738898840608615	0.2961146169529397	-1.0574543401941896	1.2726319121774865	0.39796527861713044	0.2966545442798182
0.38145456273358835	0.6061368502935294	0.3415948855489746	-0.8046513333831731	0.5472798123977465	-1.0383295871349463	1.6798872375203786	0.08965143620360262	0.8000799031936193	0.8917310924827264	-0.2823756325946897	-0.2259021346500539	-0.07444032727180082	0.46883572347420077	-1.2632122228558569	0.7162849421653366	-0.3871353328270909	-0.2471268996725363	0.2055632624570954	0.219401003817196	-0.35719896387086775	0.673144261734345	-1.0076337634165635	-1.6200544116327396	-1.5950792296229113	1.058741847864338	0.7259038062565618	-0.21908769308479595	2.1389516357366154	1.9300530981114192	-1.695729704446541	0.04344454534855859	0.10824854001108726	1.1134262461499398	-0.10639778769345376	1.4321106340587035	0.028296007091569337	-0.49245799791093814	-0.801546511907922	-0.2510214622063809	-1.7017810059216079	1.0565774161538946	1.6903120719296574	-0.11476470118080102	-0.6355271201679641	0.2595594283969223	-1.072389513744301	1.3323284962442972	0.491657422784466	0.24966129646444357
0.3888873060510166	0.5758774700775494	0.2823306285873253	-0.8043548665979905	0.41203006641410445	-1.0556665445205116	1.6524232191905184	0.15646229333851064	0.7117373907244391	0.8057608018437626	-0.2639158658517636	-0.2600456532198869	-0.04358939371175085	0.4228982063178339	-1.2027907047958464	0.6786797781693702	-0.3897415905757996	-0.24892536797545017	0.11256306970596017	0.21871339630771996	-0.3895268700146224	0.5857177871400212	-0.9765451904658441	-1.5870435378944665	-1.5400719562736305	0.9969156446552464	0.5869103952444475	-0.4567670915219283	2.119802178627763	1.9301515191940184	-1.701721732719345	-0.03342037959426975	-0.04199667150945513	0.934903067456152	-0.19973514754472463	1.4184225680317473	0.07960934011089513	-0.5612946309729077	-0.8391120968330975	-0.30954682354187113	-1.7070089031667208	0.9742468273866056	1.688318277138104	-0.18395940877645667	-0.5867697039620628	0.24005924760207079	-1.1259300844905198	1.3617810227664102	0.5940730133519857	0.16035267172929352
0.38451373079627815	0.5631358205561885	0.2587120121221115	-0.7639853234850276	0.28651965616127795	-1.0420748469197538	1.6586037089270753	0.2673666350158642	0.6196433555087054	0.6892619117350377	-0.27353666020562967	-0.2938810880104255	-0.03971901815778324	0.41560687995635526	-1.1460156800384835	0.6529742686472332	-0.37281266131343876	-0.23275062307258074	0.01483372432070174	0.21126016980341275	-0.40854123327774444	0.49143116535400166	-0.983610492741074	-1.582287184913899	-1.4884362943759857	0.9708480524245104	0.4509674954445546	-0.6950872001305085	2.0671027909671134	1.92540112625163	-1.673966894104219	-0.10300950127108632	-0.13539646961815965	0.7404812971228752	-0.2898969284200852	1.4008672268509605	0.11141274091309716	-0.5719331617080062	-0.800049348499034	-0.38697614107396544	-1.6927351644099762	0.9418382437938465	1.7117212803752473	-0.25822772740134653	-0.5860155309981201	0.1777782640891327	-1.1883911468380222	1.3551703235003267	0.6641857839166716	0.12251465293638049
0.4007021821418464	0.591994363258479	0.23383116684159896	-0.6924054018613597	0.14968455379909423	-1.0413692060173956	1.6223387300589678	0.35296434771247254	0.5428713181033761	0.5902388844551616	-0.3025498825291312	-0.3697015036444628	-0.03911254152252053	0.4601816824071202	-1.0898788230631609	0.6303831524849969	-0.3846467656863723	-0.2176387484677771	-0.03970543216414624	0.20842927505695347	-0.4282613767477221	0.4381671311144454	-0.9765608596813848	-1.5415644890394047	-1.444824285626316	0.9325464621978025	0.30126478220706243	-0.9439972771001376	2.0401274336017057	1.9190635842649264	-1.6376052054817545	-0.19574097799393889	-0.26051582792953043	0.571087133549334	-0.3783158947670709	1.367285861891978	0.16828781350061198	-0.6090293455012235	-0.776810165733407	-0.41769012132406347	-1.643877688707709	0.8833115562424065	1.7451112196854006	-0.378576958100658	-0.5881327600001492	0.08993504719411213	-1.2728111685504881	1.3528864931977391	0.6706877049849375	0.08518637130946652
0.42013457736112214	0.5930642804796148	0.22719438266837416	-0.6253426313946406	0.04613683563850119	-1.0040966529361575	1.57441119548128	0.47573772804629133	0.45448397596707324	0.5316248034071107	-0.3653559412007326	-0.47882879738339695	-0.04713712202617457	0.5087432434945558	-1.0653610417719659	0.5751319401129715	-0.3618903913259431	-0.23660524837657376	-0.0724605064277237	0.19711181331819222	-0.45958424352879224	0.3805306567640471	-1.00336899505511	-1.5013887905883654	-1.4052655335305264	0.8831260819342216	0.21371347610310484	-1.152210608906974	2.0246500904127145	1.9049665823060693	-1.5959972771402198	-0.2835784445791171	-0.3290834428116371	0.4116212702130144	-0.4501702512623854	1.2785237893836598	0.21185795709618552	-0.6265045163177374	-0.7484364274737385	-0.485759693668051	-1.559520657872321	0.7905671656799396	1.7294694831511694	-0.46691222006197186	-0.6332474033611218	-0.019534044669171073	-1.323378801497503	1.3274527145951072	0.6715830518006267	0.062038514440296656
0.4305517974729874	0.589738117490963	0.24577379332481547	-0.5218243646432211	-0.05041188518042337	-0.9710429845739682	1.5372193010599378	0.5763984211062648	0.3823443109932614	0.4222070081347784	-0.43308767431987016	-0.563950133644915	-0.06660434027103801	0.5823525289271431	-1.0370446405266223	0.5187032597505846	-0.329432806166371	-0.2214692871427136	-0.14448512843952913	0.16705010977903606	-0.4992894302045615	0.30089450612128044	-1.0489426435183775	-1.470668573752623	-1.3870470917852855	0.81370196438096	0.13054997256183942	-1.3544494931041953	1.9759981126716144	1.8657706819091076	-1.5743013731460713	-0.37731233589184177	-0.370805959912877	0.2780377058993412	-0.513230087721794	1.1729429572229921	0.27734286759014976	-0.595523383707379	-0.6820143720059713	-0.5036815167752617	-1.4602109617304488	0.679860589944092	1.6819572389640673	-0.5721841734920462	-0.6909933157984082	-0.11117312236315897	-1.3745514268671046	1.3752656314724105	0.6379223781652783	0.020582650321608748
0.44477812092003727	0.5928840101373758	0.2913873070573373	-0.4099382471403481	-0.11909632316258345	-0.9431086595039725	1.5329597530107908	0.6643436834558342	0.30581874929234115	0.3515833622339376	-0.4949680668566301	-0.6320416366168213	-0.07510746548379632	0.6422821067738846	-1.0064005735609147	0.3806927139399511	-0.28020063631941566	-0.24469032686333692	-0.1754014878115219	0.13457374956272294	-0.5469449788393611	0.22718874103214973	-1.0656909911212398	-1.4132658226007346	-1.4111271841125528	0.7524831376145141	0.10337194632513272	-1.533867057612828	1.915984793174847	1.815095945193613	-1.577823948931736	-0.479737032248183	-0.3458069771818867	0.19578355861584423	-0.5685868131912359	1.0167786103092935	0.3583284998001598	-0.603097898705866	-0.6081941193031077	-0.5430569674869591	-1.3776245127244169	0.61205771158267	1.6481304936696877	-0.6463489324426591	-0.7815686842460132	-0.20850262383550605	-1.4414604002182823	1.380783542617543	0.535791215499629	-0.003296900942099301
0.45268956638304864	0.5987800773453296	0.3092743590677539	-0.32079818667203125	-0.17258742992480278	-0.8939427450515656	1.5375059027173694	0.7106676306064237	0.22995901708157868	0.3132339326137168	-0.5836660132918958	-0.7024708029717931	-0.09699099015779751	0.7193854711279328	-0.9636352413285467	0.30830157764262367	-0.25112929614342644	-0.277027582190826	-0.21958769257010596	0.1315163277713634	-0.598585205401199	0.166800898696242	-1.089222746512977	-1.3525570106061386	-1.4940205543830194	0.682764735981049	0.08925583984652793	-1.655695961013095	1.9007423291149124	1.8038054470708769	-1.5386117023116266	-0.5591437629017106	-0.31139224814030825	0.12453420172759067	-0.6232437191356819	0.8166363478162868	0.42626964711563337	-0.5908454750931699	-0.5935700177913441	-0.588692463756432	-1.2657750269276513	0.5565367273092297	1.6473671037720208	-0.7634127585017603	-0.8352354919578422	-0.2765486797020858	-1.4598862373994108	1.38971396028913	0.47987166462834463	-0.04866291486938338
0.45991406233245813	0.61770320804949	0.30776416577512866	-0.23311146264844634	-0.21528880073001355	-0.8855425338438397	1.556925336233001	0.6977830588966795	0.1865219003176791	0.3322365009800416	-0.6588073906891839	-0.762262079309337	-0.11855924159126027	0.8149942325928095	-0.9215715397046107	0.22911083214813738	-0.1686851887223615	-0.3538251608793474	-0.2399131440692918	0.13125762690068873	-0.6523495985146344	0.14570018348697147	-1.1091577735161056	-1.3021886463198848	-1.5450476341451647	0.5933890737265196	0.08515993364317884	-1.7830891798514117	1.8665602673418697	1.8461381485784982	-1.4536304738417454	-0.6073453147194788	-0.2386758958470292	0.07458946387724921	-0.7003740232202895	0.6173266268095842	0.4988107219835369	-0.5904969330675043	-0.5725325969014214	-0.6390718481558022	-1.1334234246378656	0.5018448497794237	1.63491772499167	-0.8845303831461667	-0.8675185137360323	-0.328754096508405	-1.502806296227896	1.3268754604564172	0.4101804201477378	-0.06534623328757765
0.4527147632811041	0.6403593043829787	0.30205650151091723	-0.1637956528139004	-0.2363132131380695	-0.8693670647324971	1.5762460777178373	0.6949247758790174	0.15707703070598944	0.34997309596974796	-0.7112830085927269	-0.8272510586286537	-0.14061042039361435	0.8834097504288788	-0.8387943867857347	0.1655133938761556	-0.10269021855319238	-0.42664355198218173	-0.23016556454891518	0.15415436855297796	-0.641973484478974	0.15027309110392664	-1.1476123826214732	-1.2369293290981846	-1.6040648244655524	0.5482817278908784	0.10694691520280449	-1.853516041896976	1.8320899680289309	1.8588189535803523	-1.3598695771361067	-0.5959889959407214	-0.18608080517570566	0.05411760281422302	-0.7610217119125258	0.4351737466030835	0.568668898245742	-0.549132341525995	-0.6237585521020754	-0.7307269339098105	-1.045035979716436	0.36209901868742855	1.5924430376693874	-0.992408233099973	-0.9339534462049883	-0.36905530640740836	-1.4982885719515997	1.2982664611903179	0.33723464072439635	-0.08842612771491724
0.4252812913472484	0.6166104385367368	0.2908839092931288	-0.1425932283607407	-0.2539596708643131	-0.8389683720259715	1.6263413630135488	0.679701086582379	0.17484899606406756	0.31337933314109573	-0.7582245089311289	-0.8586057033624993	-0.17753745956891703	0.9644585505008534	-0.8000665902001373	0.16405772437141825	-0.023687910980079708	-0.48000484059834897	-0.24682993221351932	0.18123464162168793	-0.678165336689689	0.16565365029956863	-1.1863256927463268	-1.1573149481091243	-1.699646260485951	0.4938705991504224	0.11925533632912144	-1.8869991671476534	1.8233211472107986	1.8538726881386047	-1.295478212522836	-0.5460393747925242	-0.06518270017406211	0.06028900226214877	-0.814910545452425	0.2503868544049618	0.6209321869486236	-0.5440118899282307	-0.6625340010612935	-0.7622099428997162	-1.0042946883078117	0.21873459160522085	1.537055222409668	-1.158660921488812	-0.9411666855996825	-0.3776611540128129	-1.468003708545194	1.2795446804064752	0.24738561008361787	-0.11212503650494596
0.41385790768173714	0.6105978174753095	0.3021700274161986	-0.11330093945703612	-0.24516253201525337	-0.8296682499692926	1.6579267605494425	0.6401046664667913	0.20546540052756548	0.2803320788280696	-0.7787825937588366	-0.9003400679547507	-0.19870341066036068	1.075514782216794	-0.7725617361617538	0.16984626673700334	0.05331625800017174	-0.4881591203527195	-0.2555744916367525	0.2271719437361226	-0.700068926044989	0.173340638574549	-1.196464600215102	-1.0937604114727093	-1.8164914566892414	0.4628235102489362	0.13828067517886225	-1.8642628871727305	1.8207740702786688	1.8386940239369978	-1.1903983083724354	-0.4911823400195977	0.025885398056485865	0.13228544557191113	-0.840485354439385	0.09670831465906767	0.6465282873612797	-0.5174335323008579	-0.722464737320627	-0.762562870656539	-1.002904272783886	0.10127418036499965	1.473110092158025	-1.281420936138365	-0.9352540442483654	-0.400667187817072	-1.4259386944859416	1.273885431025692	0.172274855013765	-0.12716703838760057
0.398487575011536	0.6266181418085945	0.2830319498048202	-0.12679659802318005	-0.22729548432875807	-0.8482808570001467	1.6628076736244803	0.5720084876402907	0.2525709111410937	0.2995386455931742	-0.7769895585764044	-0.9324394773948551	-0.22348749088692985	1.1505999302796788	-0.7634068896889652	0.14236536937282684	0.14183459349119576	-0.4722848848218927	-0.24527365896755562	0.29062363160550947	-0.7314200539037644	0.19443676520535458	-1.1755110742017936	-1.0400898658177806	-1.9085434484285932	0.4338246448624668	0.16910736030709644	-1.8725478521533454	1.8360629995576125	1.8151059327517487	-1.1280970285630227	-0.4437698526818846	0.10443302156329237	0.21684276082248824	-0.8319837757625124	-0.07798945419115189	0.7131867277364787	-0.5135571869442817	-0.8109785113841997	-0.7105746747642532	-0.9934636118758234	-0.032000944545999686	1.3896717396349696	-1.3669709237275003	-0.9118094144938798	-0.39092085811507576	-1.3968235390366597	1.2844728826728298	0.06785682218628211	-0.15398882609279213
0.3744524541653501	0.6335216200445041	0.2803222656971832	-0.17163752388063505	-0.2228875284119171	-0.869560583514484	1.7088984310786202	0.5018657526895665	0.2935083167607383	0.2997347823134958	-0.7592434755426583	-0.9540469787960133	-0.2299469053184589	1.183233767605394	-0.7569256767172554	0.08831317295316025	0.2794921247792997	-0.4506030953962378	-0.28853778876639513	0.36481305750573273	-0.7287219443069255	0.19425883436523372	-1.1636766531500187	-1.027089840898494	-1.994397533426469	0.4265516353031689	0.21135599758307883	-1.8593336902537239	1.8009311240311625	1.7918275528352896	-1.094611391863599	-0.3651958882416737	0.18071201655776795	0.3342694236045531	-0.8397682441849034	-0.23531420578053175	0.8198724749735391	-0.491249132551527	-0.8677125545994336	-0.6790158579029534	-0.9809620830696562	-0.1391071646399953	1.294539396923351	-1.397193919858271	-0.9409589194097819	-0.3809832818930243	-1.3406485241712243	1.2921658527237907	0.0209734757056383	-0.14929661804406777
0.3312334391016799	0.6661691045468802	0.2775692624941102	-0.2013094128955369	-0.2229355695142977	-0.8703760665914142	1.7281231649558983	0.4030365668392192	0.34309614654780385	0.2893652284258704	-0.715283149573366	-1.0001749708376608	-0.22777046255511402	1.2281710910672723	-0.7566759452370336	0.04570920661754641	0.406647797133415	-0.3718025032215409	-0.2829475560796764	0.41877486143992304	-0.7596530907233291	0.21094087453192864	-1.1379727054434436	-1.0235175269560828	-2.0979653438255594	0.4500211657595664	0.2793778996063737	-1.8610663258809965	1.743679676728026	1.771717362112679	-1.0393035632655647	-0.22723136563138482	0.2691188104212091	0.4398668088769278	-0.8669319802078098	-0.322295687959552	0.9101741708111308	-0.4635457507159244	-0.9328476128676657	-0.5991231214744295	-0.9824827482913742	-0.20382562135289586	1.2156931408071814	-1.4013302489106587	-0.9418208287535184	-0.3875821143517931	-1.2808398627221937	1.344245486782837	-0.025454334220693976	-0.15995635266160702
0.2979638907851184	0.6561180774706012	0.2506143287993454	-0.2531616700229913	-0.23716238766374026	-0.8761443848058935	1.7356711314711628	0.2995754909485813	0.40222169077440856	0.29715624093194754	-0.6700803561964048	-1.043221402224371	-0.2119310431233193	1.2516064497673818	-0.8059864666435971	-0.005537495681349503	0.531892871893069	-0.3307035262945137	-0.286710295368516	0.45961906904008	-0.7769472044841377	0.2312861347816904	-1.115145837660982	-1.0431766143550631	-2.1712401274114974	0.4818245339527575	0.33338556612318976	-1.8661656022273323	1.7476921951827518	1.8148232460698766	-0.9782002025190902	-0.12502167401618597	0.3309731414690721	0.49776706473987276	-0.8681295907343312	-0.4183844809545992	1.008942275869766	-0.4575915884124355	-0.9988450025928252	-0.48222317223655475	-1.0101453419204922	-0.2582762500794517	1.166210256627987	-1.3784774098879384	-0.9441642574743649	-0.3870823269418292	-1.2459701468927413	1.3894464140205982	-0.038530394437883204	-0.16853517345689595
0.2760822420521321	0.6655320909461869	0.25544814234527286	-0.2663384140026032	-0.25671918134878013	-0.8481306632018196	1.6942471648620459	0.17855098357692628	0.4653243770814801	0.26122837037360924	-0.6230235953454563	-1.0880149910361303	-0.19769317279648194	1.2711302553818584	-0.858392553329044	-0.02369787983371887	0.6574993593585321	-0.2588841568063728	-0.2905494274480721	0.4832758541240967	-0.7619718776843725	0.21772114042873278	-1.0947959170811317	-1.1085823585793504	-2.243048668089806	0.5531408499760986	0.33811613669092877	-1.867353051745083	1.718317666655614	1.8764995204882595	-0.9188919825397971	-0.03282561652421764	0.3531873616773881	0.5162829561973526	-0.8728563301528368	-0.46419629795090944	1.0951088288444368	-0.38988693220254067	-1.0746421176607674	-0.3353587299037636	-1.0257199495339318	-0.3163223958659406	1.1247827687887486	-1.3698991986915505	-0.9879290429842937	-0.40577355675085497	-1.211424492191726	1.418800391258557	-0.005283764826243792	-0.16377550255155857
0.26173539985689254	0.6824471661022473	0.2641746994328219	-0.27241006818973934	-0.24603484017945476	-0.8279027314551286	1.6445418315184148	0.09609993055749086	0.5415928559875429	0.19727788735018528	-0.5763488483456884	-1.1547553926662253	-0.16911962230693037	1.2722771709077567	-0.9126090419389955	-0.08345295915362838	0.8195030829989964	-0.16967852320654464	-0.305561669224203	0.48278149053007346	-0.7366600234195129	0.20427223192191554	-1.0678640176136391	-1.1832160419061206	-2.263415828207042	0.6543284609008447	0.3541200025715315	-1.8581345914601273	1.6713249908197159	1.8688264577423097	-0.8810549133596052	0.008955771085656766	0.3424711323199008	0.5267167693929193	-0.8847478018474101	-0.44017796475600646	1.169867531848252	-0.34208246377741974	-1.1523490152397513	-0.16756710351783327	-1.0638896234717816	-0.3699303119946077	1.0532526455014726	-1.3233195741598618	-1.0930178454057429	-0.4189605704612952	-1.1676384802701616	1.4415325983503564	-0.012559758053678515	-0.14317543602944519
0.2514816979705228	0.668465680229743	0.28494919321835543	-0.3169193984726249	-0.25148344028323677	-0.8173319675172103	1.596897187777801	0.03290496820745276	0.5778026798045939	0.10942769919035086	-0.5317685092176394	-1.1691866093950958	-0.16025732768973716	1.220990134100279	-0.9827539459300875	-0.15214322395454208	0.9669696443753567	-0.06715849690001827	-0.3157318732452749	0.4604108369492087	-0.7497766386685708	0.17481882132867974	-1.08715690956635	-1.2294448979985657	-2.316955281150662	0.7523223749669979	0.376744204833139	-1.813369530863237	1.6533430361643187	1.8402281031699785	-0.877276008058209	-0.003931860319807329	0.32773749954146525	0.506870090564776	-0.8674124804798481	-0.4105411760280241	1.2244914656942512	-0.26559018890220065	-1.2111322873292631	0.023268911269011927	-1.1441869340391257	-0.4109749224510143	0.972730524033483	-1.259170478309556	-1.2447790570958905	-0.47087373453132775	-1.1119120492453844	1.5063241859433505	-0.04391533215381142	-0.10941535226906403
0.2692989361339016	0.675758125171409	0.3164461340696175	-0.38812725788754243	-0.22264643598735886	-0.8072957041452604	1.5413637347243665	-0.03856603575803398	0.6277135885264815	0.056331722147958174	-0.5142344225746026	-1.175312141881594	-0.165201385325449	1.1691265522740624	-1.0597856086456754	-0.26657039160922213	1.1189563515345118	0.013323257870811192	-0.35726194308835313	0.4064544991490669	-0.7728363186345393	0.1384210605344059	-1.0651347733318062	-1.3084464735664567	-2.332227122624569	0.7726869596531177	0.37356577578250727	-1.7855456238178213	1.6424483890259522	1.8536439148773496	-0.8950918565173132	-0.04598382881713149	0.3435544234583265	0.4370635205186483	-0.8518681146717049	-0.4026131953238128	1.282140081622409	-0.2176783601315626	-1.2468804762090333	0.2614100738465875	-1.2270119028042397	-0.39631376412588726	0.9508593626423316	-1.1632790583316752	-1.3933949449464418	-0.5283868936314626	-1.1095113788972266	1.538110527791599	-0.07423418411981848	-0.07918752451797681
0.2858395516419071	0.7126823961438452	0.338704680314322	-0.45301013188672	-0.18196434357926464	-0.7901325318214734	1.4566824983420696	-0.10106119908421185	0.6949916438741764	0.01598583144026929	-0.46569174584720374	-1.1657559063999432	-0.15006047838444025	1.107489490431396	-1.1510619698033906	-0.4040165215811153	1.2471637402190612	0.10002187865290871	-0.3933336103200601	0.3822050082887615	-0.7703811853765137	0.11017004282120495	-1.0702580769369372	-1.3734021651414139	-2.2923321973955413	0.8177155033658607	0.4169765811854359	-1.7623325001516625	1.6252758312533313	1.8487927736543497	-0.8747684015743392	-0.10141611953008753	0.3410744250097527	0.36403783338875073	-0.8397982754519046	-0.36179662724532713	1.279367840613419	-0.19724306897495042	-1.2854141256943992	0.5038031314687131	-1.292202690609583	-0.36576266876327235	0.9366529624076712	-1.0242686618555996	-1.5829134056473217	-0.5795640592910525	-1.1161621000365138	1.5833193891600825	-0.10460544233003907	-0.0574065516557126
0.2866223548776972	0.7212995573769476	0.3819027810357917	-0.5138144596650307	-0.15479185261677222	-0.7877813866002494	1.3901861766005863	-0.1598010949423845	0.75826039396235	-0.020815901150508083	-0.42979850363984856	-1.1510976387206349	-0.16509578409439446	1.0187964906611735	-1.240173094303748	-0.5334679876913111	1.3734398704091775	0.14426741045514518	-0.4413641942076964	0.28369282121669653	-0.7308346034684805	0.12327754329930007	-1.1094875855233393	-1.4039231066081188	-2.2449840090964215	0.8575034690257258	0.48758328812546237	-1.707396068505736	1.6383533224715219	1.8513261226237883	-0.9047890888388886	-0.16854078561745112	0.3835222628179933	0.2516030623933224	-0.8809993537024677	-0.3059647958411417	1.2811397035927323	-0.18123581584307943	-1.2983603641904722	0.6937330206649545	-1.3719301587490886	-0.33047843685186884	0.9066790908321055	-0.9196672436836772	-1.7719641636035384	-0.6182066386411116	-1.135986719975552	1.6372763677082152	-0.16470500716902423	-0.01033337020556389
0.2944109465444755	0.7044610095291585	0.4098667509018406	-0.5453813196483323	-0.12340280148932137	-0.7667465084494054	1.3234304922021718	-0.17297017080722404	0.796099206863205	-0.08072633245235701	-0.3737989528465203	-1.1036590256085046	-0.14805628110732072	0.9387508943580833	-1.3331061208269115	-0.6457040578686077	1.5218699184209057	0.18453406053365104	-0.475540287165661	0.15848057089110462	-0.7231599784877981	0.12342394786259814	-1.1716958094592353	-1.4328559041709092	-2.186570917496074	0.8730301718781881	0.5535069034844006	-1.6200156270144621	1.6540766079369544	1.8050387359607805	-0.9358092179189761	-0.20327295712173873	0.39698686737171673	0.16925441396848476	-0.9113118225686605	-0.2600808311728061	1.2521070864586874	-0.20694376614945148	-1.339186342021139	0.8551464254447032	-1.4546737214530823	-0.303697013483645	0.9187833520619277	-0.7969900271997433	-1.9214990736183082	-0.6442501345260441	-1.1499930077950058	1.6705815420457188	-0.18001253631404518	0.01390961516455216
0.2968346831720659	0.7053378846046574	0.42957395180153835	-0.5555845378390871	-0.07520277175164886	-0.7759941272298782	1.2271409728318714	-0.17201558597667616	0.8342412306802156	-0.1476348084677427	-0.32858327392101244	-1.0382408831268992	-0.13000375761523422	0.8735800051756627	-1.404709340458643	-0.72299446802115	1.6160062587017627	0.1963533311791226	-0.4833414238202967	0.018348186144914423	-0.7326406509987059	0.14448619017650038	-1.2029956352280622	-1.449663031157444	-2.0711340119042894	0.8595682741497688	0.6252789705692996	-1.519028054718412	1.6861022920827584	1.7943684855612514	-0.9347792598573627	-0.22269579827788882	0.41990732515583395	0.033366039367440356	-0.9576482474766419	-0.2128225955152856	1.1701777725409126	-0.21302403136725187	-1.4152812431077755	1.0128796949921488	-1.5577850806492493	-0.29434809087901315	0.9489646860685073	-0.6936150351675161	-2.038595549083767	-0.650817832687143	-1.1858360817523383	1.7074305973532602	-0.2075707294292203	0.0038290789104939438
0.33478128947825747	0.6920274996709719	0.44106098090171814	-0.5856993597723369	-0.04431145600861071	-0.7815701160063327	1.15278994974341	-0.15206196357229437	0.8804188093264212	-0.1862924564076784	-0.25576885733482435	-0.8992128369706285	-0.09000273477865647	0.787396867181124	-1.466991045819651	-0.8028608883038831	1.7034179351727967	0.15922337192773633	-0.5388248040252235	-0.1140431881777881	-0.7042551460478588	0.17170744637524077	-1.26304620061426	-1.450528970155498	-1.912451492237318	0.8591929770654634	0.6510184911270986	-1.4128477012219132	1.7058070340891096	1.7946721849018423	-0.9589120320781752	-0.26761008430690797	0.3873217465839397	-0.09463208675425627	-0.9820190756683209	-0.1576828486516681	1.1039628742600247	-0.23545121328463758	-1.4733477834235384	1.1143086053740108	-1.6530163331290193	-0.23927329358853267	0.9798234367575397	-0.6005892090372879	-2.144543583685493	-0.6508465090139441	-1.2437072570657879	1.7549525345992012	-0.2737653736079823	0.027820763490153638
0.3474908694961207	0.7063551698928341	0.43303499815070773	-0.5848265500154752	-0.016707260309193082	-0.7789407268951095	1.1371906873558226	-0.14062577097396411	0.8914858054044265	-0.2351380372531869	-0.19206481544036044	-0.7458719065929257	-0.06305995112597484	0.7093190182551747	-1.5131132239931415	-0.8504179081653576	1.7650861302785406	0.12674320260117727	-0.5213088696501014	-0.2265125617351856	-0.650319185599204	0.19830141647014052	-1.3048214646976064	-1.4185624407287754	-1.7484269830505426	0.8719728179425829	0.6686484074198944	-1.334897736835964	1.7269024137215194	1.8162852607074105	-1.0079344524112321	-0.2957283050756354	0.35599662499986284	-0.1989321236516043	-1.0488977972443672	-0.0765088986634495	1.0407109886667092	-0.2604168911456612	-1.568159177117029	1.1649373134392977	-1.7349205993428676	-0.170633459606303	1.038263701222622	-0.5192279995840187	-2.184680561007782	-0.6661031341958082	-1.3069377757954155	1.7423630988047738	-0.34137340634829494	0.07121219041125426
0.3459573483143247	0.6745588894596243	0.375227159052865	-0.604141252870529	0.004052408670055296	-0.7648149747323705	1.114657559745395	-0.1334878084386431	0.9322314644077793	-0.2545541299064631	-0.14822106269800087	-0.5972658668091648	-0.018001895423624625	0.626698496260631	-1.550127640327586	-0.890747608026216	1.8343177452111241	0.053613214630385056	-0.5000335142137032	-0.32573575619350953	-0.6265279917621276	0.2313454823732723	-1.3238924139451629	-1.3713885413954998	-1.5650473119445383	0.8924778725451722	0.6919717528080167	-1.2437013032253847	1.7449372161809549	1.8018032044441192	-1.02801148345366	-0.3026339575808662	0.32683452782072053	-0.2551299536860475	-1.111957087680739	0.01457074010506273	0.9500023900947419	-0.3073215873756152	-1.7009382881940014	1.2187021089131849	-1.809898023816033	-0.056988163913682124	1.1251884105030352	-0.45489864347157444	-2.151596037676753	-0.6622834474658881	-1.3615500474045032	1.7637096007402469	-0.38447526055981024	0.0933555982094916
0.34723994263886165	0.6235310758975389	0.33157719535313734	-0.604278305642268	-0.017662169605731675	-0.7675194881289663	1.0797415825078285	-0.12454263553592074	0.9089438199684882	-0.28040541161971566	-0.06439943125287786	-0.4460475483730896	0.04319443536836585	0.5233803168189468	-1.5801350924561353	-0.8784644575788241	1.8792307156579764	-0.05052459967493346	-0.4982929567433789	-0.4427814414831322	-0.6017935078683289	0.2762810087452985	-1.3575652553565127	-1.330121372701044	-1.4007112302912028	0.8983868157778963	0.7035120832205981	-1.1617922159509209	1.7566851723870947	1.8523216310264607	-1.0685712065477158	-0.3259963785932783	0.28201124448187204	-0.31029159813417223	-1.1537251198507728	0.1044487380715556	0.8505392898963127	-0.3493462024198061	-1.7966068133557354	1.259964779737041	-1.85577196737826	0.013497814417706717	1.2337947890234235	-0.41497431189522305	-2.0621147092384455	-0.6511865283174442	-1.4321382305688835	1.7135233639463994	-0.3932584830049443	0.11738734386790058
0.346487278819486	0.551364996101277	0.272213603224367	-0.5799802918737588	-0.016053901316823514	-0.7429460534790888	1.0300428023150419	-0.10061211973740332	0.8798905698610762	-0.3031136023898205	-0.03717869249246554	-0.32266462108217564	0.1336255417494911	0.4631867014207849	-1.6038895952856844	-0.811391914145924	1.8864436654038073	-0.16881180982758928	-0.4799286104258149	-0.5248447675639761	-0.535709209155798	0.2778429045167902	-1.360833989972464	-1.2718897100689963	-1.2031423878211298	0.9238084753769987	0.7129907348544193	-1.0718939776404537	1.7504962775387063	1.8443325541837705	-1.1366181776207471	-0.3527089413848311	0.25302607056994453	-0.36189177790775334	-1.2102011925448517	0.19285315537765255	0.7918578556961984	-0.3587816679836514	-1.8834266911051707	1.248737954061277	-1.8619515014778631	0.06554700986834061	1.3265360476127879	-0.42789443470466404	-1.9801640356779018	-0.5992913893671151	-1.501975249771127	1.7343292379047703	-0.38466100826621646	0.08018285568738721
0.31871702809530283	0.486955039817332	0.1970398109589688	-0.5207771011345439	-0.0626381757445553	-0.7093458346186877	0.9721664794041386	-0.09536181572574269	0.8054466059280407	-0.3475658179580127	0.0022460376949135713	-0.21892893805330144	0.24129570266136838	0.4203117420078649	-1.6463285242795258	-0.7069580560156373	1.8991837885014449	-0.2645262546759525	-0.4622302797833945	-0.5586075824284235	-0.48905874775136243	0.2623025975571439	-1.3741270863067494	-1.1476081085547318	-1.0350539448095843	0.9316144652264418	0.6674260469548973	-1.0091258155061031	1.7101705096192799	1.843508338221119	-1.2044432281571091	-0.3777678461627987	0.17549921668867088	-0.39055026700386053	-1.2372666444212053	0.28644387965472284	0.7301242393100635	-0.3784949532347152	-1.9777744191409163	1.1829470821004227	-1.8399238353994574	0.09608194827902794	1.3593812449553226	-0.4855534611358722	-1.8687876746120178	-0.5713131262926139	-1.559271388597476	1.7842792036663042	-0.41085760031016944	0.024887067128046152
0.3060890882757035	0.38448792811956733	0.193496607704661	-0.45223693785500085	-0.10892259978404792	-0.6786165512385836	0.9384667038004748	-0.07016156818889553	0.6989947526527496	-0.35564117197479306	0.03162538862902873	-0.11377044577340345	0.3184118712139407	0.3784839025774388	-1.6391770742527239	-0.627596587137155	1.90511040591938	-0.3799896631362122	-0.445436697395216	-0.5963611735305303	-0.4572129552973746	0.22874249819249942	-1.3708628177957114	-1.0579228317722635	-0.8784592022748458	0.9614847336472868	0.5843284266636443	-0.9175570710395331	1.6256215971596202	1.8680446656297527	-1.2904709761820607	-0.3568348132621638	0.13498419280009968	-0.36809957930029596	-1.2842728575871802	0.3774536364724371	0.7822468164036672	-0.355891915677928	-2.052692389455182	1.0846393502457863	-1.7823257909147572	0.11737425982144811	1.3832635100854402	-0.5615691472509496	-1.7556505820373478	-0.5492121992945623	-1.6461555167567794	1.8075797159353975	-0.39063817079421526	-0.02243034551042747
0.29416343577602155	0.3050003164752707	0.15122762689220506	-0.38042647904266086	-0.17867325460149278	-0.6415187503435564	0.9198817311436281	-0.056418986911963655	0.5941906560141733	-0.37769027042121106	0.058290946959768386	-0.016583024921622974	0.46042465717312486	0.3853152278262425	-1.6180072527256115	-0.5411659790678583	1.8962223928387705	-0.4271026507785548	-0.39049565124545454	-0.5534598989195599	-0.49158580698391463	0.18307208762871907	-1.3649955670874916	-0.975194436528198	-0.7421327356385999	0.9497244248451826	0.47152506673958927	-0.8259678238474766	1.5537642422767477	1.8940893082500392	-1.3976061390787247	-0.3360429106805226	0.06979613576469765	-0.3276697171831453	-1.2887921082518505	0.4702406783320125	0.7954526297518126	-0.33143622220394625	-2.12619682951191	1.000682969090506	-1.6857163338202283	0.10017390894607289	1.430479379371095	-0.6323544699719934	-1.6526994145527456	-0.5178648774827301	-1.69659224981763	1.8213020717910555	-0.32982069676029047	-0.04687599280833134
0.2907131428418717	0.20557986911097892	0.13088408341816737	-0.3261072720239104	-0.23192711222734252	-0.6243191778348355	0.9066096505282941	-0.05868426458400492	0.47392774282057104	-0.3817761711273665	0.050983352260030854	0.03337267314761873	0.5601272455502715	0.3885298329173358	-1.556264058237616	-0.4439302654668631	1.8551194453904845	-0.49206612451672527	-0.36925075648424677	-0.5083947586846047	-0.4972750721086817	0.13935301638769373	-1.3414009077435094	-0.8772656561139105	-0.6176598382933641	0.9393830280155093	0.3519892302847291	-0.7580257057424417	1.458048699455363	1.9614388065892279	-1.5213327468846414	-0.32938165695528604	0.009808878866738886	-0.31456247745032884	-1.3026174115337028	0.6109064258285295	0.8057201311044763	-0.26029149335226387	-2.139766199985401	0.8616219363461027	-1.6038796346371094	0.10786546842932683	1.4491975363699352	-0.7271121469920991	-1.5107732319091265	-0.5131554052983496	-1.7323078642063199	1.8061192823385497	-0.2913774074005534	-0.014621262995284
0.30488082198972377	0.11457537133896083	0.0918722504539479	-0.27841312385796874	-0.29594522924406197	-0.597643288221207	0.9090156517040219	-0.06778369432796527	0.3930508329742467	-0.36498339089874005	0.04220296882769712	0.0707249037960831	0.6524085300217219	0.437486454691909	-1.5074712563282984	-0.38305068571811696	1.8369240794816826	-0.5199324426983207	-0.3569621093534366	-0.4615768382597826	-0.5108867731885273	0.07216332923428456	-1.3112766516237424	-0.7907756858189176	-0.5272941919502098	0.9367583961867064	0.2008389733975712	-0.7116388717933984	1.3689822528831639	1.9768275479250619	-1.6631663847903961	-0.32443800787782784	-0.05556378320479185	-0.2382910913515226	-1.2794487440605153	0.7330779350379876	0.8697175659207327	-0.21382344135241818	-2.143716458056434	0.7208898454232724	-1.5059163947461587	0.10515110050555114	1.4516322194446334	-0.8237401147040844	-1.3821126092989213	-0.5133200893465509	-1.763617774413603	1.784736800042826	-0.2325634142491834	0.05769218903241857
0.28345381575914574	0.03832037957463049	0.0571997958429172	-0.18997686543904901	-0.33058449006662766	-0.6004647720315144	0.931849829485189	-0.08678449326671092	0.29746162628333694	-0.37318625809819894	-0.010859320685719941	0.06942836407712713	0.7163247533906236	0.47169641327969447	-1.4566918811865288	-0.30621460550131424	1.8154742392180112	-0.49698912563399766	-0.3581608394930015	-0.4068733763965038	-0.5445537202122455	0.016580136260032647	-1.2623637192262416	-0.717033111787025	-0.47014728329654976	0.9176658577930666	0.05569335823356564	-0.6982398754936627	1.3057029220766314	2.0073414773611793	-1.80696307232984	-0.3538968693457394	-0.1089755914610547	-0.1032893157411248	-1.2487904606045972	0.8190784043514483	0.9226920698845484	-0.14860560254696342	-2.126221962790553	0.6376030221305055	-1.4059538219941055	0.05800936661134117	1.4333412342045737	-0.9460703839709771	-1.2707574367233296	-0.5310772902254802	-1.792350299426408	1.7103225880014192	-0.1577959570936776	0.07510989772009731
0.2913047661811763	-0.006004307445511199	0.057226683557326054	-0.13881722974013866	-0.38966225966992973	-0.6366141775320333	0.9003936000792008	-0.09695512643792079	0.22403169701651918	-0.3841559741403609	-0.057223764348867515	0.05816552372795501	0.7738436152252951	0.4761827284938474	-1.4176793566782826	-0.23685010966170128	1.7953260356525838	-0.4898090162103724	-0.42705983008103604	-0.36827184240796546	-0.6417689554599622	-0.03995181758750693	-1.2578067025847048	-0.6628763359147144	-0.43334275973840164	0.8924766565605105	-0.10429380876327696	-0.6551326621731237	1.2360321557234664	1.9834249603564587	-1.9116771551601808	-0.3594408576008203	-0.13029015523836882	0.022361392886861575	-1.1766480769575773	0.8743283896592553	0.9935756459775185	-0.10722895571241917	-2.0643975639851018	0.5798685895865595	-1.3009400031495701	-0.035439041872208456	1.3911185880174883	-1.0637565099779995	-1.1920286035375185	-0.5472032177712315	-1.7646540651790612	1.6801001924787395	-0.11414153466952366	0.1539976084238673
0.30108675809360463	-0.015862722349584905	0.06407035375530741	-0.08609057592899166	-0.4346346442487281	-0.7228779210481393	0.8463935843234591	-0.0949765265202275	0.12401144587769135	-0.39725933350669146	-0.07513728829197792	0.08090235241299999	0.7915554043104629	0.5242414219219674	-1.3506623585238589	-0.16039743518411556	1.767849334345185	-0.44598282115019233	-0.5056816769422102	-0.3374484732814188	-0.7424636922971859	-0.07746748656268046	-1.2993620677736195	-0.610260064678408	-0.40701241628422863	0.8575526295484875	-0.263056298802112	-0.6697372816375459	1.1570333690025187	1.9710714175750694	-2.029783977284951	-0.3615266663842892	-0.1791534830012832	0.13753302292442796	-1.0851100450189495	0.9214923091174478	1.0658352976268666	-0.07427161180417839	-1.9940815836570542	0.46396896732721216	-1.197054472312154	-0.1765001338876697	1.3081109180302823	-1.166625343567763	-1.1388699397558173	-0.5676420648678847	-1.7090634008310879	1.5907994292842251	-0.147564520187533	0.19351413928567024
0.29361097205724007	-0.050073478772966896	0.06681514126786654	-0.04037258446544628	-0.47572235137968655	-0.7936290199726388	0.8130972570044712	-0.11989665457633461	0.07283508900169271	-0.41874829952012904	-0.09210998704210582	0.11333290492981758	0.7933200161859019	0.6188874998502004	-1.273968099963084	-0.15658801176859588	1.7542766535005216	-0.39241339347277765	-0.5511319139049611	-0.29275527131468193	-0.8353829086598454	-0.13807578822580263	-1.3225486462432887	-0.5358257492894685	-0.39479417096132835	0.858440329935736	-0.41289308591258694	-0.7312430505795466	1.151753779767891	1.9423315887569133	-2.1413807248410572	-0.35357275626832696	-0.20977228614883284	0.26475638021557085	-0.9976771962757158	0.9051165290631908	1.1565765834480344	-0.05931264601210553	-1.9159942202392846	0.3511915090974184	-1.0822385496481832	-0.2499913052775232	1.214949999112147	-1.2733068785097608	-1.1197036460280487	-0.6230930683415639	-1.6501848837654667	1.5435481658304373	-0.2010854605748808	0.20202396076414914
0.3009494226753383	-0.06314785606778671	0.08016563835276284	0.009152790703429472	-0.5259607798732225	-0.8447421956510496	0.792683955261914	-0.13710568944352014	0.03400836715957038	-0.4206387495207455	-0.07019505828163564	0.11326979907826318	0.7924923195804472	0.6532705763063967	-1.165872882914704	-0.22811362021217568	1.7402226502083586	-0.30084291169249744	-0.6321416831842662	-0.25605347694141367	-0.9423248562887417	-0.15141420020499838	-1.3448496490964508	-0.489018506536807	-0.4107230818786666	0.8756600782378621	-0.5858915199030564	-0.8297384544632618	1.1644581876158688	1.9308461878006569	-2.2301454638544813	-0.35859894224958344	-0.2925217725634114	0.39771194326004555	-0.8593747483724019	0.8712630376570253	1.237046498141444	-0.07860046282043986	-1.8145987742058112	0.2583528518935296	-1.009353260945797	-0.31661832319597527	1.150808265344613	-1.2883058093408801	-1.089217847555966	-0.6803007016627218	-1.6115490271727713	1.4481048263081704	-0.273595129001144	0.23673514166470508
0.31054772414167275	-0.0656330228750259	0.08318079677132066	0.05274999872387505	-0.5643729671485525	-0.8718291131482999	0.8229805927828637	-0.1491951485529667	0.015640766759961972	-0.423759973651023	-0.05109241061605933	0.15466673169450568	0.7762264242204563	0.6824875161053948	-1.044100500779272	-0.3270991284874498	1.6991778593674016	-0.2647611413652755	-0.6910544760944637	-0.24018979132298734	-1.0343732159666037	-0.1128910157960968	-1.377276447237151	-0.5119353422829869	-0.42029173659917235	0.9395427483904581	-0.6939933110222515	-0.9362240189868869	1.2232620498002593	1.918088003464898	-2.28026440103188	-0.36888685584793385	-0.3691877508175928	0.5229227809479571	-0.7767487224263474	0.8122924448828419	1.3108982740673254	-0.08132631621450795	-1.675896876016631	0.20586407135713913	-0.9595498468133178	-0.3611945031973186	1.1282666271791686	-1.2823032011087423	-1.0697270450060454	-0.7146860754682357	-1.5519822787825923	1.3374510109074715	-0.2821635996515165	0.29668555626783644
0.3079042767898356	-0.0392111555319081	0.03983780114442668	0.06151156602201428	-0.608173148829277	-0.889676831168386	0.841336031462167	-0.177080540684221	0.036930962485492325	-0.4199563477256675	-0.020970782539743132	0.21040430643252037	0.7873905195841028	0.6815297721780145	-0.9053132969162437	-0.4523582978255554	1.665322296498233	-0.19933956288208918	-0.7406659829185323	-0.22245636632293658	-1.0603324805904957	-0.05656065324868551	-1.4149027755532735	-0.5120365368063262	-0.4747729309600269	0.9607509421758245	-0.7799233456208545	-1.0510268558161355	1.3253469018735093	1.8847919088052045	-2.2909025103915006	-0.4433355323983393	-0.46341095369323015	0.5905068006359802	-0.6670981963316707	0.683759501281343	1.3029462979268938	-0.09755616009663952	-1.556727001993068	0.15783826867164727	-0.9713097664026831	-0.4034534361459414	1.1078943226587528	-1.2904948566110404	-1.0765002044913679	-0.7913244601004414	-1.5078638147142478	1.2642200914316473	-0.3395668781420527	0.33243436623866474
0.29861683940470807	-0.03911082839797721	0.015101850769338426	0.04060322796379081	-0.6350983389785939	-0.8884857532683359	0.864281723342771	-0.18991451999756	0.059016729751275074	-0.3971654958642169	0.015196034931535141	0.2826542898491205	0.7514042565933585	0.6469468730908253	-0.8117254047153868	-0.5767901986729228	1.6269680139647598	-0.21638601436035146	-0.8240752720664885	-0.2243935481525901	-1.0302129881134516	-0.025611232643887462	-1.4151904229883299	-0.5126368033634807	-0.5109939462987626	1.0345399866972755	-0.8191888141428219	-1.2001448868387161	1.4051561066908373	1.845359186920526	-2.251290476618212	-0.4786443915854102	-0.5467418934121447	0.6707797763164598	-0.5361524988055618	0.5395148027636602	1.3172768161215724	-0.07533446406090787	-1.4658961996379407	0.13205853853961244	-1.025721577655154	-0.42917020141875045	1.0860972958159527	-1.282021622899694	-1.0994471106596546	-0.8637215340663872	-1.477999341326866	1.1508680165584064	-0.40009939391363414	0.3515154109159895
0.28735088121896385	0.0051429926307373745	-0.011339228827837824	0.038064217167775374	-0.6742754884225919	-0.8779773563368762	0.9073907734764205	-0.2058303382609238	0.10695273976578032	-0.3780583752792087	0.03514311405557532	0.38155676582506165	0.7284064232770492	0.6149297151091153	-0.7125597275418653	-0.7351786313901887	1.5671332824269146	-0.23734749887897127	-0.910735280009771	-0.22400939146708737	-1.0301793754292297	0.03295504040901757	-1.3693049041481054	-0.531262991320078	-0.5748948214475547	1.0945893204750707	-0.8518641336533221	-1.3360721787723073	1.492424510979537	1.770094189982466	-2.1908731753037385	-0.519283986249001	-0.6115734985805441	0.7363893714595722	-0.4196985256772404	0.39192892067596896	1.343904985551859	-0.09158864598746803	-1.3864091725991265	0.12357563773063003	-1.0650447754790706	-0.4655990258193142	1.0698032079146245	-1.3124984765604026	-1.206912479136335	-0.9441168452390002	-1.4363202302012448	1.0541298084508455	-0.4873197149695324	0.3279180216125793
0.2556440940746993	0.06280020025379768	-0.013190746717261882	0.02168302069223029	-0.6700881520297571	-0.8302790453854788	0.9549935717959771	-0.20810503486306095	0.1668667629354268	-0.3459375751960658	0.06930657575931035	0.48171037855849086	0.6920063119835775	0.5688068854239676	-0.6237685196556086	-0.8599414215869832	1.5197310561426778	-0.2642182363928812	-0.9764124596125534	-0.2226803170502444	-1.0272060362514401	0.12543468889102866	-1.3556539895439486	-0.5920499734541591	-0.6633854868403704	1.140507980752377	-0.8738097129036616	-1.4890250349101426	1.6146182758734973	1.7535751469957606	-2.1436060126030423	-0.5795244409331824	-0.6674249719555421	0.7522360691640606	-0.3473650339674771	0.2017425038116043	1.3368348241190684	-0.08989192035741389	-1.3219033129617799	0.11779402407231827	-1.1136083753006958	-0.47283989138038673	1.048394081115013	-1.3571983814628976	-1.314068111241545	-1.013303809250456	-1.382018090630143	0.9601267996523521	-0.5555824114184083	0.28160929980631727
0.22931936781437426	0.14427108823660773	-0.02217273709169353	-0.03673723805516712	-0.6677984391809353	-0.8017574034880571	0.9732327354722781	-0.20369687564243097	0.2617370092678376	-0.3302145748899752	0.10107538108829668	0.5841801278449815	0.647830958745308	0.5292184641620425	-0.5493736306072196	-1.0029517623150785	1.5120046447716131	-0.3276377954412493	-1.0454638761711537	-0.21670703830093035	-1.029215329946876	0.23044805056923384	-1.3368150506617726	-0.6704251948954689	-0.7731132277914737	1.1592894165766585	-0.8915299724238412	-1.6254865152602398	1.733229597912194	1.693201259854926	-2.069677104611929	-0.6045054807075674	-0.7059864330623021	0.7414080990984042	-0.30152093983065714	0.06818312430597367	1.3261616550666335	-0.12850842824122194	-1.2652355696022801	0.06614351013160817	-1.164449716712453	-0.531817868110131	1.0781953530923252	-1.405519979855018	-1.4136547478271626	-1.050375745215431	-1.3575641458708363	0.868922306371234	-0.6116411819137919	0.2930064410569183
0.21456886932317465	0.22160587068604815	-0.031131574156495496	-0.10941920822968991	-0.62799749449988	-0.762886512965593	0.9994431281501578	-0.17463362381713493	0.3452214107014541	-0.2955983889108423	0.13129685924817874	0.6953704696977299	0.6177754153271422	0.4819773841210055	-0.4623385107364452	-1.0953440634378835	1.4846794567306767	-0.36393213982808426	-1.09139950607717	-0.21918868003931147	-1.026171424236644	0.31385165393124675	-1.2714453543245243	-0.7492776421350361	-0.8575832658318083	1.1848031435858803	-0.8817614855622535	-1.7104674389130623	1.8132333439211976	1.6884164437752756	-2.0543764048068516	-0.5855112863961386	-0.7866782404250209	0.724545025237924	-0.28595018290908814	-0.0716935924369861	1.2725092817762058	-0.16266342381176777	-1.2508896674851635	0.004347460300310102	-1.2250239667916927	-0.5486338536028161	1.1126477515188777	-1.5134561286010453	-1.5450371166777426	-1.0895951283960055	-1.3443289926371764	0.7644656928657356	-0.6535794462415083	0.24011356313160542
0.2095016421021168	0.26317275589372924	-0.05167154732190841	-0.19085264707706612	-0.5678818153570039	-0.7019762963688018	1.0702730564406984	-0.1665141063317995	0.4090367360500042	-0.271627669313959	0.13147861433036148	0.7922108445090611	0.5929267082602248	0.4217638482048608	-0.36770313193568627	-1.204628504969895	1.446990914307417	-0.3961202874518877	-1.152820306916786	-0.21340342022437478	-1.044000124236986	0.36511608278465124	-1.213444352609798	-0.8771397204763396	-0.9701658963002366	1.1869828355724663	-0.8389182209467372	-1.7892827115087422	1.9143192788868855	1.6925603107357368	-2.017260759842695	-0.5847744887997381	-0.8626928208473789	0.6938362347062997	-0.3215354142301948	-0.22786566945840264	1.2420047504004699	-0.22383458127742703	-1.2463856106191784	-0.009396506783411744	-1.2986801708928837	-0.5629769750847444	1.1776565655765963	-1.6164534178289063	-1.641773320122986	-1.0973311820433476	-1.3733929628745607	0.7346272908185332	-0.6408751251819673	0.24824266296993044
0.19541114061626766	0.32496113231817275	-0.06772351282392847	-0.2756811716125599	-0.47614163933938186	-0.6366469627372955	1.127933209064564	-0.15020948862504727	0.5074539966085023	-0.23820807132042532	0.12174986457985246	0.9283684057108967	0.5451307215098089	0.3339483237114841	-0.29614669289942863	-1.2919545084617041	1.4090674497992892	-0.4177210234591288	-1.2093579190757757	-0.21730961607607716	-1.0675503521777692	0.4449674147774648	-1.150699439117441	-1.0090802957603744	-1.064583470877876	1.1232241011033381	-0.8280407358568146	-1.8450299327534463	1.9695737429862343	1.6358136913832895	-1.9778416248914144	-0.5707295887785282	-0.8708421264764675	0.6687373478596621	-0.36857802893193065	-0.3078665089617036	1.2324546394817637	-0.277424377247988	-1.2581878516045528	-0.053321272088428226	-1.3752686213156096	-0.5918749591554359	1.2564037034750364	-1.7324726742869057	-1.7631797999419045	-1.0795600526628295	-1.376417085885662	0.7237684642235029	-0.5939454495041927	0.2506830896259403
0.1638812895754232	0.3916216650903187	-0.08033833216736332	-0.36219131923067976	-0.38136423091990385	-0.59686254650737	1.1500884172553054	-0.14364415706533704	0.5970785834882594	-0.2318863092604866	0.13228341996894918	1.0783417389450016	0.5043260023475604	0.2675146465752355	-0.2602943863042967	-1.3238496429971665	1.3821937406836708	-0.4411752829214137	-1.2464719020650263	-0.23836299405120992	-1.0847894181076805	0.5064572127565395	-1.1112018128428889	-1.1872780026959742	-1.171007466003204	1.0379847764925576	-0.7835294138731865	-1.8935856677101406	1.984596050413245	1.6225697044624847	-1.924433849690153	-0.5369176842853317	-0.8633084782385672	0.5927195055379	-0.4391836307429807	-0.38508024479986186	1.2006450882072306	-0.2984081766557371	-1.3102440716652444	-0.0947005775339724	-1.4555757006102876	-0.6127208286051294	1.3163569985526968	-1.838348059875513	-1.9033635839260044	-1.0584403476355537	-1.4167621090048037	0.7012380211533903	-0.5315130720274216	0.2377406276106191
0.13499276704652446	0.422655634480014	-0.0811935108617523	-0.48905241406462874	-0.27852389951450973	-0.595174069313254	1.1211388075242816	-0.11245050939520591	0.6964696449216229	-0.22443151723812074	0.14636493511059637	1.2134851247776417	0.4748567196768157	0.21238575919971853	-0.20817539149244246	-1.3288486258055088	1.3496887884978666	-0.3961202874518877	-1.2822321462842692	-0.24122941866897887	-1.106940665260804	0.5479375617831679	-1.0719650373739176	-1.3077960936299682	-1.2662612805902225	0.9518985422527336	-0.7568705921524254	-1.901277296241075	1.9852504781315232	1.6096238897869921	-1.8802756598955028	-0.5329777151040525	-0.8082824796650723	0.5299041405947551	-0.5104860489523262	-0.4591907422227955	1.1996669408004355	-0.32331707332837206	-1.369019543771728	-0.13341818438390635	-1.528185836826089	-0.6433161429940714	1.3239835493913152	-1.9720632801676317	-2.0340357951257357	-1.0579528500799333	-1.4648731874214904	0.6654824182196053	-0.47956585480204705	0.2367188344491232
0.11509634156687254	0.4439934641235331	-0.04568081517544901	-0.5826699164526101	-0.16407965372178684	-0.6103736034576691	1.079224909988207	-0.10099913907795444	0.7993393390384609	-0.25171000157498913	0.15965519070890927	1.3498949648132967	0.4491906813426686	0.1776796014251231	-0.18677522715504408	-1.3293683756426211	1.2847263276743428	-0.37647714443031477	-1.342314622583395	-0.29438427652593874	-1.196796484194325	0.5693866509132182	-1.035977769560764	-1.435703656910868	-1.3399400116064248	0.8813595878525735	-0.7372889301782729	-1.9335659824084968	1.9623455079917682	1.5938726766944344	-1.8350728621557306	-0.5037102068824462	-0.7392726213035087	0.4852237165258858	-0.5779180738719318	-0.490299183526835	1.2323854775439096	-0.3667239376572061	-1.4104391869772652	-0.15226570583180582	-1.563884836808953	-0.6518555172705587	1.3094660779791027	-2.0773939379036346	-2.080035321096377	-1.0388552357539536	-1.4782305977924193	0.5744942148774081	-0.41903609027541744	0.27116457535495864
0.08553117400490519	0.47630453422840197	-0.02902088857540931	-0.6540628692424122	-0.04133388326497239	-0.6240497131811855	1.0156953970182445	-0.09212023596854808	0.9019348311207616	-0.28343706124449786	0.1314161207465921	1.4856614576796123	0.4527732413674924	0.168554753850103	-0.15817996514240387	-1.3328640542345913	1.2438686327609123	-0.3204894191955886	-1.360414491452834	-0.3599700878193466	-1.2803336258913656	0.5855210861229525	-1.0007126482029896	-1.568015853829054	-1.3783245239829285	0.8280662016885969	-0.7298433203623829	-1.9109430887184597	1.9079529481746984	1.5926618549620069	-1.8169334215781412	-0.5222401311100138	-0.6758452176172889	0.43917195501316203	-0.6785103508041171	-0.5182901701255953	1.2761279331675086	-0.43167239752792297	-1.4500778340581915	-0.15796477314126606	-1.5841687850581727	-0.6135745959595996	1.330221302138028	-2.1973673991768927	-2.1350948258509606	-1.0016538466565619	-1.4914825330627666	0.5115177995561339	-0.34818479275241554	0.28194986610636535
0.05112757068851911	0.4823767145725122	-0.0153776141558389	-0.7487752068774725	0.09602102382496397	-0.6375386373793113	0.9118165868055448	-0.07584749147153089	1.0142334732676717	-0.3218609660846791	0.12994622976117698	1.6283724856648554	0.4392196224956275	0.1250392660422017	-0.1370525096035824	-1.306991159999287	1.2325609222061584	-0.28331495702956444	-1.3397452846548816	-0.41461293990215486	-1.3164202170758683	0.5737697292614671	-1.0220300482216458	-1.7081841118963532	-1.4060555279397058	0.7937426026354364	-0.700217745979803	-1.8736203621494316	1.8713532482939084	1.6442089224590544	-1.7693207788250571	-0.5483151741847341	-0.6371230555220471	0.41249635603048046	-0.7933799470884612	-0.5690233113314488	1.284184475571124	-0.479865205609615	-1.5392853732788208	-0.13557870871863392	-1.5887560166022732	-0.6035657894236246	1.3406662721496372	-2.2769416812452534	-2.1385357817581245	-0.9365675973776779	-1.510285966069365	0.48641469891567424	-0.22706515617891113	0.3084316530796819
0.016901820198117756	0.4313036741754484	-0.004387260891265501	-0.8154600362928621	0.22106707543402915	-0.6846730271509519	0.7894231516155498	-0.07213381595015103	1.0950020699310337	-0.37268168422793824	0.09339998197234776	1.7447395313586256	0.43564406081325674	0.05748524693426602	-0.1345618167121421	-1.2456543628157049	1.168170997877418	-0.28187434721549554	-1.3232885105373215	-0.44197978308674957	-1.350143992608145	0.5538568554305725	-1.0111572022665878	-1.8191597907014447	-1.4282550765604165	0.7814107020821681	-0.6487779210844495	-1.817536865142015	1.7946632553306856	1.6800196612341651	-1.755311284648372	-0.5894278960763424	-0.5916749370996756	0.4026500532899006	-0.8972926811088838	-0.5812155570892561	1.2877710160627083	-0.5357411248923963	-1.6309958403864928	-0.11911408136155135	-1.592735144869809	-0.6429079673664363	1.3383588751552018	-2.333937773073772	-2.099079334811059	-0.8701417539753665	-1.5454166425693094	0.4463445525982134	-0.13894399576167663	0.36000458915624706
-0.01453527754544115	0.357418632263756	0.011463046752688645	-0.8908707992857394	0.33042850607649255	-0.6723144914473745	0.6834534836198594	-0.0938654362974909	1.1211888611882035	-0.4107311543432385	0.05704748524077643	1.836892869039622	0.44947478204589764	0.02887080825705937	-0.1230448898078631	-1.1260074991406033	1.0760401422871912	-0.28979387791842315	-1.2829359211006468	-0.4736570748896073	-1.3330703286563925	0.4949917613978642	-1.001044237568586	-1.9176731851312314	-1.392613750235331	0.7801552373987153	-0.5686062868260635	-1.8005483378687726	1.7166279836456746	1.7534575653161941	-1.76975175997693	-0.6643252697098929	-0.5338376941159313	0.400109366866977	-0.9669843313608257	-0.6001827535760587	1.2842701046370388	-0.5796053321620204	-1.702657751119172	-0.08639708868728863	-1.5724739903177027	-0.6194982447556586	1.3236465147926446	-2.342714319140838	-2.0565041983685637	-0.7776161927011189	-1.5704083676942695	0.4075576319904969	-0.059693972772360805	0.40166528321404227
-0.061975540572311416	0.2773304273608757	0.024856862933021678	-0.9110211633832114	0.46840794749737	-0.6592388282826516	0.5806094396116483	-0.11588241649848194	1.1276607766294402	-0.41669769821399416	0.006786025483997959	1.9153392977037456	0.46191552533563895	0.04289232136766839	-0.11328996079642392	-1.0361432034755336	1.0152511067361878	-0.3089775398161773	-1.2298736210705565	-0.4709392005030179	-1.2878740490470864	0.4515007773471232	-1.024699605660704	-2.022604121639895	-1.402213988126962	0.7620457515402314	-0.4631328944684315	-1.8495343194133234	1.6565540381012487	1.8060890876936064	-1.7425738800006005	-0.7527546076535538	-0.4358192930927952	0.42785120420420764	-1.0274864139100195	-0.6031308567260659	1.285680349484143	-0.6053648396964655	-1.768017275565639	-0.04512054502296751	-1.5422422213996443	-0.5932517015328151	1.3082317540782549	-2.276988478915199	-1.9990650842874647	-0.6617423415656211	-1.6293269938275734	0.40425544678401115	0.04962149705399425	0.4003267718770269
-0.10894619949264253	0.2113784748782947	0.07972273794597415	-0.9269185635745185	0.5767949567647894	-0.6272231050906586	0.4921150589738999	-0.139193331590404	1.1559756651034716	-0.42796136808712	-0.04480190422907472	1.9435793469898013	0.49600934887382786	0.05310234707093061	-0.15613870774355262	-0.8986607992962586	0.9533528869440874	-0.3283470128523705	-1.1527144685342852	-0.46053907663395377	-1.1700020913212716	0.4139125361858899	-1.049387249561208	-2.0641767673569893	-1.4062482317782463	0.7519278905922473	-0.37719100380324166	-1.8660980364274362	1.5839345259749256	1.8583245985426102	-1.7594229838634114	-0.8231046650778817	-0.32904213915309427	0.4899462593190588	-1.104349166706787	-0.6281932875736436	1.2575783720924392	-0.6124789031565872	-1.8078847221487044	-0.03295675090296778	-1.5014089411419556	-0.5214136414348846	1.2588385498416925	-2.19244462140039	-1.9718026821483643	-0.5674604781733434	-1.658961049851235	0.40196449421524116	0.14976959771529008	0.343929822089586
-0.14066004367099402	0.17649210279506772	0.11535941587094074	-0.9248973958565623	0.7025494897270949	-0.6272604285820902	0.38758574984781846	-0.1669933537372054	1.1422512191553564	-0.42720118430423576	-0.08154614146682052	1.9385460589672039	0.546071101168006	0.04488601712972265	-0.1878868537251167	-0.7696452643385053	0.8468304213039677	-0.3246132030211072	-1.1003332224520368	-0.394362360173122	-1.0716846644694875	0.3811208939885523	-1.11201551444898	-2.0959186070728473	-1.4153327108396283	0.7747105476347229	-0.25719301787286736	-1.8497253675371734	1.4786918176227495	1.94276186827605	-1.7086706086623944	-0.8923266532628062	-0.2690298154302556	0.5548757306876226	-1.1647629755317621	-0.6921531761941911	1.2410182047583636	-0.6378049508779522	-1.865691263030218	-0.024835200947629827	-1.5054727317130558	-0.4491674057093191	1.2214495905114613	-2.038753339783139	-1.9203433902042129	-0.45971816000472093	-1.6942394082740315	0.3615506708772508	0.2081275582043222	0.3253480798455117
-0.1367194338893259	0.12758310275195447	0.16222022079964515	-0.8831691548444051	0.8031271591197765	-0.6278248974860416	0.3493782670574122	-0.1976960677829574	1.1145421434408245	-0.4169147048539366	-0.1362223714218754	1.9564932764058134	0.5992808345078281	0.10259171342272552	-0.1991832638802598	-0.6394493738912963	0.7925368666167998	-0.33835711002645796	-1.0257775774152031	-0.3373218848514633	-0.9597058881811567	0.3361686144867506	-1.1740624287311636	-2.060548912137735	-1.4049477922164013	0.8137311401168429	-0.15412731903727642	-1.8481340764568128	1.3952600532757242	1.9611990945276454	-1.6802189013299262	-0.9829478910573168	-0.16886795829773568	0.6763494202972556	-1.2180639242691282	-0.7277507664901229	1.2175401969260582	-0.7062438350892271	-1.887645615258262	-0.024336553615793975	-1.5141278241313127	-0.34032762971012126	1.2085160510794348	-1.9423358564894504	-1.8493601171886258	-0.3743421805285495	-1.7059654368585602	0.3269240882871902	0.2869995634519264	0.3190952524130529
-0.1287404882412036	0.14265590100502837	0.22352196900871277	-0.7857003253044919	0.8772603450244946	-0.6088789611606449	0.3294686894400358	-0.2475227076699668	1.0543665926760508	-0.43492876035948874	-0.19323369682770522	1.9526411448716452	0.6583242358540603	0.14199566343307213	-0.23334733924451528	-0.4609617033441313	0.7982147880165517	-0.36729012178057246	-0.97950051333512	-0.2646173254230325	-0.8503006697887988	0.2674303006336626	-1.25356378937258	-2.018408230634744	-1.3879206935901611	0.8306451709245423	-0.09771068219124854	-1.8443915524371672	1.2623799092479413	1.9863038400507573	-1.6965718555199174	-1.0245151499073386	-0.10080258555334629	0.7581606744327188	-1.3019430730837391	-0.7634380971170224	1.1644806402458099	-0.7637728307429419	-1.8674999924278157	-0.048192448433786186	-1.4918762913848276	-0.21382507386407257	1.2305702627540693	-1.8250482741135372	-1.7620680796705368	-0.25781062554801154	-1.7206692700329327	0.29017299181686595	0.34206191920911333	0.2579765719183832
-0.11366472620586092	0.17327438866071404	0.29141890012176797	-0.6786510020887823	0.9298275918241898	-0.6102310574540003	0.32334026961892615	-0.29633937342132655	0.9223099863900188	-0.42943312292361335	-0.2705497811149643	1.9140641691568754	0.6813817568227041	0.19066239188898654	-0.27485390320125946	-0.25189964034759027	0.8530618252574185	-0.40592193970277257	-0.9050394623027543	-0.17281270941374166	-0.7093118589411691	0.20567640364817613	-1.3252609723141384	-1.9609490966715157	-1.376047114982009	0.8874579483324142	-0.035156250874257985	-1.8554272997538654	1.119090620049644	2.0248351217854137	-1.7584117422010148	-1.0725150313658274	-0.05096173248085267	0.849728496282494	-1.3528606312671843	-0.7665150353956469	1.1118409953311048	-0.8212576236555291	-1.831087938325928	-0.08124131112281724	-1.4843804212769167	-0.11259853864957625	1.280576791580073	-1.7041121887353854	-1.734433986563515	-0.1546134560179638	-1.7573750245861899	0.24580769276218276	0.399963858084985	0.20009689091043148
-0.07018751536685522	0.2226928060963395	0.37345421303999105	-0.5655617632225498	0.9740832622829881	-0.5847309517160315	0.30418912051980984	-0.33813906117049763	0.7952616124796135	-0.4433099579828002	-0.3115224738810693	1.8632816687743534	0.6964948930051907	0.22205430339187365	-0.303418120556934	-0.04778124650485133	0.8983593180093076	-0.4254539019032384	-0.8571247466716704	-0.06177855777333434	-0.5958470784246809	0.1255563544189285	-1.3957447372599183	-1.9046049959176377	-1.3712986798532945	0.9233387894573098	-0.030088238411384093	-1.9276054362680555	0.9793309003722316	2.050281092717063	-1.7980698283957737	-1.088191203212093	-0.03365083388723836	0.9295285853056885	-1.3614040717101825	-0.7264179892975335	1.0710716796788353	-0.8687433471000328	-1.7421178652552474	-0.10971474761838304	-1.484128062487445	-0.040299495202184746	1.287992695794522	-1.6121456457109626	-1.6740597860605262	-0.07815687929767703	-1.7973359068855537	0.22037769671024363	0.4178514914873925	0.1836533733965586
-0.020596110950666147	0.2639783772054661	0.4783730621867308	-0.439652391688769	0.9753751983900706	-0.589736571816515	0.3382912832714337	-0.3855837798048645	0.6931364025296222	-0.4608509106463976	-0.3396464020337366	1.8207622037769116	0.722140409360971	0.3040956562002579	-0.31498225527673673	0.15431676422106624	0.9453805419936874	-0.40671144587741476	-0.8265686928713875	0.02838660949329357	-0.4893795952304408	0.060481712835154	-1.4282557101237199	-1.822353414119925	-1.3489349884110453	0.9328410779101878	-0.04823166830816471	-2.0192029156150415	0.8650871387181251	2.070919363455274	-1.8477617814239182	-1.083911547952685	0.006359295631821802	0.9698997471707518	-1.317651245802805	-0.6662337696117786	1.0591181914196937	-0.928909646608599	-1.6055028958583104	-0.1339244125028808	-1.5103888437440807	0.06841094014500643	1.3395700932441748	-1.5691245080701897	-1.6379650326768118	-0.022220508509796993	-1.807734895919013	0.2112893344828887	0.40019432180875175	0.1291755849345851
0.022978436798452146	0.3490728264667945	0.6017217964225617	-0.3327958079499468	0.9755065952396433	-0.579603596001359	0.38020536634852614	-0.4340104468856616	0.5845433879822929	-0.5195144392205089	-0.3684575501321757	1.7927310616053944	0.7399042755749711	0.3941102329926842	-0.336898643841206	0.3678014832534426	1.040470268025481	-0.3388270669222784	-0.7830343073315994	0.10434282657109688	-0.3283914000203784	-0.03147940404165607	-1.5127993789082912	-1.7496145382833486	-1.3511326922482443	0.9467434147583743	-0.09771159419637104	-2.1121338487370296	0.7598240997051037	2.071972517522375	-1.8329485421555358	-1.0554664888314194	0.030826756556421475	0.9980865347891663	-1.2591749087186845	-0.5724896871057478	1.0555176538692583	-0.9496595354217471	-1.4733235168096743	-0.13601839437271782	-1.5392822970173294	0.19543715130667624	1.40796166347731	-1.5585514073856885	-1.6147999262456536	0.03884645041815738	-1.790962089351611	0.2324641455198307	0.3449528589002426	0.07826068742447811
0.06985517489747532	0.41775901981030417	0.7315921457882333	-0.20799490480738075	0.993849944587951	-0.5818465813437468	0.42683907208856836	-0.44666660329459784	0.5347051704304723	-0.5149423706974738	-0.40644008900417344	1.764768591322739	0.7487794399074109	0.4755296349678019	-0.3466762867186361	0.5236004672392609	1.1154984897498779	-0.2713577426418118	-0.7099345714164114	0.1514428959739715	-0.20626594905556642	-0.1314873530778109	-1.5869838416511146	-1.6396739469103327	-1.4045914437135962	0.9743772189217287	-0.17380930157484747	-2.139049112266573	0.677490710160615	2.0238476140955735	-1.790683715122841	-0.9779976234545534	0.03132914020040776	0.9776736787386943	-1.1818453062257879	-0.53043132609102	1.049208273752865	-0.9138785916805678	-1.3615289600709939	-0.1302334114756781	-1.640570974505024	0.28282160062216877	1.4762258659842031	-1.557093441842126	-1.5731199234318871	0.10711032428920608	-1.7679909214438354	0.24485559707554536	0.3227762522857589	0.00402807407130763
0.12671800540458666	0.4809065741004429	0.8254317628366599	-0.09117583967801395	0.9804038313068784	-0.5893725464932755	0.46265226252578107	-0.46114627206533304	0.47988806095561143	-0.5947370130283146	-0.4383517567604159	1.7312877926235237	0.7877727849099545	0.5563560754415183	-0.34919830908040894	0.6402716728625449	1.1747241838696556	-0.19306816933056603	-0.7163850913772194	0.16938427522080857	-0.08271315091649603	-0.22824727054663346	-1.6566507635780272	-1.5284331847384893	-1.4000834524954415	0.9832961505770375	-0.2693673742462523	-2.117130611455934	0.5933912508285643	2.0159176868690274	-1.74003004850822	-0.8803640580999031	-0.005409606950411422	0.9772791832458643	-1.0839603025119526	-0.4774127829812218	1.0648061021230828	-0.8943736582864826	-1.2494787372219676	-0.14941701448675687	-1.7275256727507446	0.3849411900952971	1.547514235529555	-1.595598306890254	-1.5354982349955422	0.1679355745551717	-1.7449212429807042	0.22830225112095176	0.2432247226824328	-0.01219242106063714
0.172042282487683	0.5649306283923781	0.8679416127573614	0.0407239642423876	0.9700552604884957	-0.6211957837546169	0.4801893626764498	-0.44642575850380933	0.4607360606514915	-0.6769150569136307	-0.4866708181782899	1.708313070058221	0.7902798750061051	0.6254936252254191	-0.3345354049313473	0.7114500595399437	1.2238256543938242	-0.11401959957481675	-0.7319170754729747	0.1842947635224991	-0.03272464648765674	-0.297672462720493	-1.721356297127068	-1.4162793576367239	-1.361399547597708	0.9942499615000979	-0.3618456056207123	-2.1011509114708256	0.5307261714950823	2.06213099106198	-1.6653643017735835	-0.8030017704466907	-0.03769726226557489	0.9303829558769966	-0.9231833644224048	-0.42989510003020986	1.0801575822575151	-0.8746186723362417	-1.133631655968116	-0.18200092223123882	-1.8216416621931733	0.4275666307428998	1.6630717077095887	-1.6682801448449187	-1.5056094668568127	0.21999908451000544	-1.7193804935255101	0.1601952117168458	0.14443551604411198	0.012811724805704694
0.2088437206950276	0.6309332221901813	0.9272566576240054	0.1553359827501314	0.9319718221722215	-0.6530046315189473	0.48520891831635	-0.38418029676077897	0.44255821108129306	-0.7725107571023567	-0.5539274953229238	1.6800007345733636	0.7716667188914463	0.7176139265743708	-0.33671992345362767	0.7965355442026711	1.347701745573509	-0.056669565186828405	-0.7386677070498247	0.1278212388396443	0.0518028870622831	-0.38011683820955433	-1.7747027848591124	-1.3662871592709078	-1.3044758632181956	0.9811734677414867	-0.4435229603354972	-2.107938556196226	0.4747215494121374	2.13368166361268	-1.6345065726477004	-0.7379523731412478	-0.0882254315041227	0.9083032293857889	-0.784214677410834	-0.38204484474374095	1.0472998982819288	-0.8100675063995005	-0.9870006416991014	-0.19252895094849357	-1.9029443376153465	0.46133125880725245	1.7449218010156051	-1.7609074075145166	-1.4714544442495459	0.23525658636814545	-1.721952424558065	0.13598762534009476	0.05438155632649514	0.01817708151717789
0.22795461871617198	0.7089726753559512	0.9731243349457855	0.25528178867358825	0.8384290774748498	-0.6625441872942404	0.4453244447479355	-0.3307526649849268	0.4380176607490884	-0.8951121738047114	-0.597273254501653	1.6489921238731842	0.736153435327538	0.762178309536845	-0.36115114284236094	0.8781143416831284	1.4170785224588587	0.004633887917030355	-0.7771392619340258	0.09663710486594691	0.0819857563463784	-0.4837658576156045	-1.823502929183394	-1.3153347700433033	-1.2406321931296163	0.9710865986103739	-0.5204204962059558	-2.0863974919229493	0.42578956341077057	2.2321812891445703	-1.5731736101682203	-0.6232971286784251	-0.17472936226059055	0.841369303561119	-0.6509487459953485	-0.34965036230066526	0.9958451455668197	-0.7290228799243217	-0.8671842357490371	-0.21051310497218356	-1.9716388422912856	0.4431200779973559	1.7980504720541002	-1.874861127849351	-1.4132941892828887	0.24491010309014025	-1.6784687410274288	0.1303255159819574	0.01176916958545401	0.03890656888899045
0.24561735453400196	0.692655605655417	1.0104264080259915	0.36469960018405534	0.7672233389666403	-0.6850416455327808	0.41919087394682775	-0.27436150551493993	0.4817920575449149	-0.9873380587273866	-0.62009591129454	1.6227753652916026	0.6921690853593817	0.8159806879990343	-0.39555211172433574	0.9040886773710163	1.4443501452035707	0.04937889229386906	-0.7939404942261412	0.011416947307653214	0.1070395080858465	-0.5838560230067735	-1.8835432755159782	-1.2887214098628628	-1.1908746671783743	0.9844824067828153	-0.5780099716388574	-2.099494384445736	0.4444257245214991	2.2977306998213285	-1.4969127987148498	-0.5078322828408522	-0.2544250706051009	0.821008764724074	-0.47895449265351236	-0.2817658002551936	0.9618655561564695	-0.6417949519450513	-0.7810403565286496	-0.2205054247315877	-2.0377055593142783	0.3964362661353992	1.8014216345005898	-1.9675601039822372	-1.4262750885849411	0.20836141177045214	-1.649459564139829	0.11374714983839025	-0.031698180336028295	0.10468779338183751
0.2466248845231697	0.7020294245776618	1.0199179205884688	0.4638670906301131	0.6851515456670877	-0.713453977330561	0.35528170457743796	-0.19510295762818536	0.5628109227028995	-1.0833058918712175	-0.6620150013072431	1.6003521864231598	0.6470640725878869	0.8235754144232524	-0.4148086994609109	0.9107178338872195	1.4526512356812669	0.10054508611531847	-0.7976246503671525	-0.0913175252673872	0.059429433746136094	-0.6632869848742444	-1.9448606250668266	-1.2620641215816453	-1.138509188270161	1.0040749201686328	-0.6216749528692829	-2.099563503482414	0.4927604052385709	2.354484271677836	-1.4335490113398943	-0.39136920765735117	-0.34935195585761664	0.8278487747733678	-0.3667321980573536	-0.2597286847829813	0.9079982868448513	-0.5136997298664165	-0.7093928324313312	-0.226495088881392	-2.1129076645161344	0.35735106876482053	1.7950940711776806	-2.074771186286913	-1.4379234496818138	0.2000626466589087	-1.5860622319655275	0.13546065144842123	-0.09489117207497264	0.18820562217533926
0.2539429683333327	0.6691239775152773	1.0358341778208198	0.5471261445300863	0.6287808589236776	-0.8111517998328189	0.2742566526448157	-0.12051249520606229	0.6315292285108464	-1.1976273401914512	-0.7191212750652637	1.5494966769798486	0.5654072597980756	0.7931678744289321	-0.4320048048963857	0.9034583002248242	1.4041427329862994	0.11071377271373592	-0.8225517315825674	-0.20755977727474945	0.007852699831132303	-0.6940541818347384	-2.0144788740198605	-1.2407951786887115	-1.1373083801629678	1.0432857116022942	-0.6599271837007243	-2.0796308158940686	0.5391205583880097	2.4145599186967504	-1.419762827961659	-0.2568795081631892	-0.37480796017424123	0.8044238694450201	-0.2616012866427046	-0.2859630710419084	0.8385955172427245	-0.4043231176342973	-0.6603643924489553	-0.24718558391384562	-2.1559763552121742	0.327051851779092	1.7836383239539735	-2.127685470331484	-1.4971444105404283	0.21198750052152	-1.5462935039862367	0.13823759720111276	-0.1274464657611934	0.26221625002156096
0.26142728594338216	0.6940038486597602	1.0177744469334227	0.6133173675681042	0.5641367515610684	-0.8889755830140565	0.17115091684774647	-0.05056838225604123	0.6416716504733249	-1.2642995606119043	-0.7973194615243315	1.4913294185276942	0.49512477090962215	0.7349985340614221	-0.49813213153737534	0.8758865098031959	1.3671881116431612	0.1263670229811515	-0.8612301689650497	-0.33859394266712844	-0.042409511986465795	-0.722101515589167	-2.062743842721549	-1.2464932087721194	-1.1660476544408236	1.1523234510405114	-0.6680567973581042	-2.029167706172434	0.554016882096666	2.4357810555704313	-1.42466350073698	-0.14554672447073422	-0.4312003109415613	0.7772155660979211	-0.18152154812309984	-0.3238466407785701	0.7644442865930627	-0.31236919399329177	-0.623875473847656	-0.3025666032058515	-2.1616414030055005	0.2521179496187259	1.7064388672213275	-2.1239069550737346	-1.579577888793359	0.21968627494402057	-1.5713213944002586	0.10109258036617592	-0.15569369657307114	0.3610458944196246
0.2835556065571925	0.662179522015134	0.9801848246852352	0.6569121951983042	0.4633743086976946	-0.9309129465536863	0.08259024279907153	0.02240003172354956	0.636622731079843	-1.2941788826988174	-0.82714174882565	1.4155662535631088	0.4127675673462588	0.6879058429699197	-0.5204151218989406	0.7808319345147352	1.3048388720568547	0.1504094549853591	-0.9030445520648603	-0.4965365435583079	-0.14007489488788677	-0.7519732355245248	-2.094508446188072	-1.2410905572973765	-1.1594213324443428	1.2438770681606817	-0.6845969222504344	-1.9791503754064497	0.5992870769456929	2.457605033695854	-1.5012625802597532	-0.017091222094833085	-0.45373611571035816	0.8026495201464089	-0.15714889985463298	-0.40131040561805803	0.6649689183842282	-0.24016370550178343	-0.5620371217392324	-0.3811246157120329	-2.1384642833440832	0.17894370959641365	1.6493789423247924	-2.084008768721037	-1.6561919001360814	0.22653436203534566	-1.637786315060684	0.06920586253856108	-0.15065973594916798	0.4248632871276656
0.29397299098725327	0.6478396612502515	0.9215429436240526	0.6819016041337166	0.35393845130123697	-1.0074265186930629	-0.012030686458883177	0.07138319642688186	0.6071250009454447	-1.3583461211126657	-0.8356603574584813	1.3637074116804226	0.32520473788054105	0.6080876770827216	-0.5817976785817375	0.6442316613090043	1.2701323861962408	0.1882458788902585	-1.0221646716294832	-0.6157164326562754	-0.2567194295877263	-0.7605744109571859	-2.1504119682243816	-1.2280787508951236	-1.1512706491916866	1.3288518924194732	-0.6688037295530094	-1.9465937558946051	0.6256945544458115	2.4979550594636715	-1.59183118393303	0.126139359373374	-0.4562053556394147	0.8081673777049246	-0.1322669941008755	-0.4245144119482892	0.5760018009403028	-0.196949270944788	-0.4761145887038703	-0.5164778854665574	-2.0462759894289713	0.11545199071773463	1.577895275599204	-2.054684000325179	-1.7464100205694062	0.18615395549562982	-1.696819226863831	0.04350472218206518	-0.16920426720362963	0.4650722619529691
0.2980827793238405	0.580704501509902	0.8877704805647593	0.6846397958868911	0.2383171171998752	-1.0458518747077505	-0.07317733166513661	0.09639229214896462	0.6070039020042821	-1.3773405846558369	-0.8338431557628165	1.2938442462620732	0.2289131805720853	0.5295790710745658	-0.632491543494401	0.52930928755952	1.2480940928926212	0.21259264354096277	-1.017428163318496	-0.7022289362298266	-0.37849987904261645	-0.77111035049217	-2.2014005039558966	-1.223820586337149	-1.1698759930858253	1.4243768049015462	-0.6442908558842807	-1.9394457602364141	0.6451403337022639	2.5093273004165857	-1.6924812709056662	0.20785186744549095	-0.47374477472913334	0.7568277681302563	-0.15241469812129654	-0.46626121408129506	0.4430000186853448	-0.14563223889881974	-0.3740014575653893	-0.592198998963241	-1.9643928887910136	0.001991071357580454	1.4896389620511858	-2.0041703772602966	-1.8690964041869733	0.1197718639747801	-1.7266457728482987	0.04618793448343639	-0.24009489979502927	0.5022762788266736
0.31096819710771006	0.5104941399402066	0.861323052479459	0.662338208204387	0.13743834095935256	-1.0892870291760497	-0.12272452089862027	0.0885054996870945	0.5832646292813999	-1.3860532695461374	-0.8231850321575788	1.2423656297850862	0.16630622255299662	0.42970533519938403	-0.6718419990621891	0.3625118195205741	1.228870273296318	0.2228282374423159	-1.0544341649713864	-0.8113289526064685	-0.4790185164327688	-0.8151014006409127	-2.21668139545981	-1.237715162427409	-1.2449419841739815	1.5424688924687904	-0.6162640264805415	-1.9649654405197854	0.6583553670747899	2.4019570748283043	-1.7915026662027596	0.31701040717665874	-0.5110937616025384	0.7061351819572401	-0.1703456396177406	-0.4992765041406785	0.32614008931034005	-0.09795946886364472	-0.3154679409324177	-0.6099548870630672	-1.8602525569822927	-0.09490131898414195	1.3484678401239298	-1.974333789093682	-1.972441229108913	0.02727325844772561	-1.7212199725668378	0.06813004976706052	-0.28040742254265516	0.5055499759206552
0.33661710425010816	0.436404064401631	0.8080659590452962	0.6055026610820581	0.03073247463768264	-1.088995952890674	-0.12879363865226529	0.06256208107692605	0.5864708569336657	-1.401066643956177	-0.8098763426976839	1.1991370371773948	0.11417359394351431	0.3397604223338534	-0.7168303352230073	0.19662030432270744	1.1587322570297718	0.24705495127518123	-1.0692229739762928	-0.9135561092613222	-0.5878743096050915	-0.8574808886599818	-2.2180628601150154	-1.2454471813915726	-1.3459334912081968	1.674713541260438	-0.5952195082907235	-1.9359742760347505	0.6628133899645202	2.3104615395804435	-1.8992940065922845	0.49861145110717775	-0.5245751043264228	0.6056949363689281	-0.17903232010395623	-0.5313217989592955	0.22912547814966774	-0.08351002495995122	-0.26704373963523875	-0.6209967246864364	-1.7715818189681667	-0.184092795817811	1.1917197432524775	-2.0126087308439162	-2.1030465341038793	-0.01039353924041328	-1.692310313156795	0.06825053784523448	-0.3378496604295854	0.5082591417190468
0.3531575208466137	0.37786740982495626	0.7540199352575231	0.5302125766613488	-0.003741014817916327	-1.099158505812247	-0.10644000421208669	0.0005200007674460271	0.6247905375886539	-1.397565360353749	-0.806180423275849	1.1710191515673156	0.08491673114037371	0.23849302973191594	-0.7608684627893066	-0.004494097883343773	1.1343807081477901	0.23759456450201494	-1.1091164874469264	-1.0435302465700613	-0.6481935207892541	-0.8199761166320514	-2.2022914540376375	-1.27594607465444	-1.4721323374528539	1.8135351668324762	-0.5583909174547016	-1.900272352044888	0.6764926142789928	2.2389821374688665	-2.028781946106848	0.6499740102214148	-0.5540357231316633	0.5208585959800751	-0.18887365730449573	-0.583058432539356	0.1555911884527931	-0.0934713363404165	-0.23643712623423457	-0.6186298344795812	-1.6745335832042023	-0.23521764354502897	1.065214406739424	-1.973089486640659	-2.259509943153531	-0.03018159758340379	-1.6414531900769198	0.0566099687307544	-0.4737969383136759	0.44536287103814065
0.3911158888762841	0.379215999674534	0.7154907367669404	0.4122575316001673	-0.03788460971894063	-1.0600537370594108	-0.09223672086170036	-0.06252499572608626	0.6334738007992132	-1.4138455186227226	-0.8116989349013559	1.1265508506501665	0.046474241950775846	0.1369954822108515	-0.8063602777790375	-0.21223341559130265	1.1042219159366007	0.2140354708542148	-1.1230142215835828	-1.1552837494895833	-0.7118843398143645	-0.7663312607727553	-2.1697350631577743	-1.2880269755954221	-1.6073886792399243	1.9491464349768528	-0.4831878871008925	-1.842609989851346	0.658757333769785	2.2096352008692803	-2.1892535203297676	0.8422744842942173	-0.570789717737178	0.4121446116586555	-0.21174628928811084	-0.6918636969879609	0.06721041603771852	-0.11112947989257109	-0.25144169358478446	-0.6422684133995782	-1.610672156376945	-0.2535005101995286	0.9767568676966798	-1.943409849134056	-2.3931982787419077	-0.04942472378480876	-1.5909770192298527	0.054440814294299845	-0.5933993019680278	0.386776239243113
0.4365558373207972	0.3716045940716769	0.6950798545059276	0.2833525471413681	-0.060649588220920383	-0.9853722475729001	-0.05693939761713849	-0.1062510045833315	0.6381044080327714	-1.4455540182472093	-0.792681194719427	1.0749269389135874	0.02833100435770472	0.06247913015467307	-0.8560325833646006	-0.34229503733059113	1.0796010101364628	0.1997439944816374	-1.1878248452409934	-1.2323216743032714	-0.7480952816554806	-0.7111215439862552	-2.1034966715666554	-1.301590828628117	-1.7649417269212335	2.0254482881142324	-0.41359642426266063	-1.7721147853874935	0.6792408251876274	2.1641384797309158	-2.297753894227212	1.0344001514339773	-0.5599904120703971	0.27068089828887365	-0.19298038756516075	-0.7498849081419561	-0.018867214445424975	-0.21359772684069006	-0.28314030460963796	-0.6714308592151466	-1.5223636753348018	-0.30106997813686454	0.852037500219563	-1.9336904093356524	-2.5519867470523563	-0.06477680016873995	-1.5592153365949393	0.08066583792178098	-0.673845604934783	0.29535931776012153
0.4586497159759656	0.396427939634907	0.6639158731847601	0.14445821894876465	-0.1273463847196163	-0.8714840343873581	-0.005770343026368377	-0.12726374445359925	0.6638877243344967	-1.44012297625187	-0.7473663639626863	1.0200602682987416	0.039766128967851234	0.011494420588547837	-0.887506026854021	-0.47641034686197353	1.08871124267455	0.21632890026787602	-1.2196820365487342	-1.2791624238761763	-0.7649801468649119	-0.6599603766805342	-2.035439288432271	-1.2620780069008555	-1.9045034759686665	2.1175363857653644	-0.32128144180503576	-1.7082449124056083	0.6957079456224203	2.122325519112683	-2.4316621710720256	1.1611058811824961	-0.6187737368620349	0.15910597508758212	-0.20683827022151902	-0.8173385388951576	-0.10741334976048322	-0.3057375446166807	-0.32508202667914826	-0.663843333598295	-1.4622444851372216	-0.3619853434758624	0.7110449380469801	-1.915494840715813	-2.657232678375352	-0.11245505249000678	-1.519892507330437	0.11183507046306132	-0.7762202141066054	0.18526487506337092
0.48804692007282907	0.3770402624507624	0.6563324174000609	0.00046603257874686663	-0.17253776281587954	-0.7506764214727794	0.03865236120007322	-0.164404247252321	0.7167410272242956	-1.493926034275844	-0.6690650037389491	0.9487564389382639	0.05652834176587236	-0.005384131647584146	-0.9080732117786179	-0.5686121632788506	1.1138853249409792	0.22073958260838275	-1.2306198463154108	-1.3143578963976714	-0.7809331997297019	-0.6235994134686511	-1.9840639425972992	-1.2044625999814182	-2.0244066105938634	2.1632232193564684	-0.23457355803789076	-1.6414774762119986	0.7378590817993824	2.102194286641379	-2.541207848045482	1.2893435659440011	-0.6829956699501406	0.06530772990098195	-0.22813680879500925	-0.8820010676516377	-0.17264870092869042	-0.4246210215915812	-0.3794346397429623	-0.600857858264826	-1.4749731368539127	-0.37798497771327677	0.606111077279208	-1.9252489821762526	-2.7331552035662288	-0.1395217361016786	-1.4482776830716946	0.1685188159999355	-0.8585931067365415	0.061626026721225434
0.5143600878453389	0.3683402302087856	0.6430611643845741	-0.12487442568624277	-0.18686081098885884	-0.6760098770321032	0.1150629685408067	-0.17620419293483153	0.7923634595795062	-1.5345611861218904	-0.5905559623239183	0.8919655097113033	0.10957153403379513	-0.051433623571445916	-0.9303393041631397	-0.6018353669293517	1.1586108168510472	0.18649374867371996	-1.2302703699346398	-1.3336195881700097	-0.8054641406786809	-0.5742626323438599	-1.9127576573806444	-1.148892879272254	-2.154169938181121	2.194465734364341	-0.13895529302843498	-1.556370973365572	0.7760091881746698	2.1075771926101643	-2.5777717328656093	1.369959686100048	-0.7754850556958693	-0.07975808287221813	-0.21313300579290986	-0.9291591673160893	-0.22639065539576836	-0.5563432643373867	-0.45122923685358785	-0.45758932019612264	-1.499337156886457	-0.374518035976049	0.4816148400963523	-1.9616530086046886	-2.797634113460588	-0.17166314636881674	-1.3956587817803578	0.2395563634891369	-0.9199788620170283	-0.03900196421493492
0.559546207919191	0.4114765980648113	0.6646233188260922	-0.2440911497108353	-0.22646293941544998	-0.5761824480953901	0.20152359855226498	-0.20194126951936386	0.834546124895508	-1.5432803548707146	-0.5160482489184902	0.8329879229705768	0.1686829709557656	-0.07020349816764293	-0.9111811835277525	-0.618521231621954	1.1642696077878623	0.16120691730039488	-1.1652685804085146	-1.383994836479371	-0.7784552814564519	-0.5387578578439246	-1.8693766393394422	-1.1232588969401465	-2.2736861706574194	2.241535632068362	-0.08821132804115775	-1.464244616895245	0.8287290852085445	2.116180067928569	-2.5874696776963466	1.3842200385861705	-0.9065605907833219	-0.18495970281648583	-0.24049840632392994	-0.9929574344890819	-0.28131416746900895	-0.7168779152224307	-0.5926261158452439	-0.25769327927537394	-1.5885443608433627	-0.3266721991241678	0.34188125891008225	-1.9828319088540902	-2.828255371827407	-0.18641670684622563	-1.3580337072573552	0.30074651076142556	-1.005850374738276	-0.08908085770757762
0.6098752107707117	0.5097937654546999	0.6694286762076035	-0.3393655407627953	-0.2808395545586161	-0.503908034294831	0.29084082597061434	-0.17480952920725448	0.8797112989006388	-1.5237955495267403	-0.4111050430132289	0.8038081531000925	0.19058889589089956	-0.08357214929638959	-0.8940117743611682	-0.6383165719025611	1.1416153135776654	0.15182727808368593	-1.1744200477028772	-1.4187112184284474	-0.7897867577774893	-0.49858815211950025	-1.7941924125180642	-1.0891669290788113	-2.402341928573795	2.28938833963853	-0.07226218246787455	-1.3894143285804557	0.8945001772102913	2.1287896024913	-2.577281665588077	1.412149553518716	-0.9915202272336086	-0.2927187710093382	-0.2300366049463515	-1.0203851005944418	-0.33435141119073564	-0.8468034188976652	-0.7840057194094507	-0.10919517731404353	-1.656718680788747	-0.19840426923237547	0.23112631666510047	-1.98994594786679	-2.857872579487973	-0.1939541564473791	-1.3063527539964874	0.38041106000223224	-1.0016979837118645	-0.15765844918458155
0.6459425617631162	0.6046467006097186	0.6561573485040213	-0.46413405617140785	-0.3401947060961218	-0.43550776525891416	0.3622473004724843	-0.1204728332656698	0.9354211691710269	-1.5082472567885514	-0.32255135550988434	0.7907894086958164	0.19285748094579058	-0.07329791639084024	-0.8777984174473528	-0.6052150041514388	1.1569349882977509	0.13265432135440164	-1.152472996374203	-1.4543383547710653	-0.8343904776438213	-0.46535320431738486	-1.7390700803580128	-1.054907891373663	-2.4992717102804844	2.317825088478993	-0.08139500175943895	-1.2977718053668708	0.9550379562719025	2.1746374396297545	-2.5865303820810768	1.3824110885560652	-1.035536407327769	-0.39088381040337733	-0.24623801847497223	-1.0221354813073753	-0.3578067273205735	-0.9884735074890747	-0.932624706686034	0.03315507473917394	-1.7649472249869043	-0.05704522601605787	0.16325772158175328	-1.962825012623549	-2.8716299962297134	-0.1633824063769769	-1.3526967678601558	0.4746616136792515	-0.9780941803799376	-0.19638337313031057
0.6760869466406157	0.7084976260582885	0.6958970916477617	-0.5496052860733184	-0.37911686815056383	-0.4022841772028215	0.3906728855223597	-0.08770696754047895	0.9766262885300027	-1.4780592219877118	-0.2073173765515819	0.7568300753605312	0.19773808045043012	-0.086812154784494	-0.8158871830730282	-0.5561139843832211	1.1783492459003608	0.12435039863792183	-1.1551142809954182	-1.476009968583862	-0.8899055928240467	-0.4480263169121422	-1.6780333384497315	-0.9823995959894345	-2.5772847997972472	2.3585909742712206	-0.11417611386408928	-1.2408324748940784	1.029645013886285	2.1977540792843664	-2.570114866110976	1.2455065033070434	-1.1028761682665469	-0.4935660771573809	-0.2184413507490294	-1.0123280182061747	-0.39761725267508324	-1.1035300582268968	-1.0585183394122493	0.188503939934543	-1.8375606174451504	0.1095474640994674	0.15860690538723085	-1.8456044837734509	-2.8607611702162634	-0.19947325965619367	-1.3781014149978135	0.5526075287226104	-0.9091297507305425	-0.24663419934680686
0.7155027565274921	0.8069979302799559	0.7453474822264112	-0.624788757864223	-0.4197544671069153	-0.3402829722600658	0.41049477724421424	0.001765010937259648	1.0040589755909022	-1.4423501816545246	-0.07676213543505084	0.7031669699557419	0.20562665936863528	-0.0633314906056697	-0.7662860096257889	-0.5101495105070242	1.1844947158142969	0.12863408709418123	-1.128537076270232	-1.4823699763170533	-0.9475470860426409	-0.46961042663142205	-1.6045329845738354	-0.9295638525561489	-2.6376390442390645	2.3869684241194022	-0.1899354673423096	-1.181111375011456	1.1072611795079692	2.1578068527058263	-2.500573971863723	1.0768131410204107	-1.1100561963800482	-0.5366702123686327	-0.22392897326876957	-0.9664484961284803	-0.4143790188244399	-1.2127293287583352	-1.1491224222607106	0.35362992571555185	-1.9088641863799798	0.2378858153417827	0.10955375256823899	-1.7856877017727268	-2.813496650188091	-0.21416913975055044	-1.421267330663771	0.6055778150838655	-0.7968723271650836	-0.24074927400930318
0.7159729227752267	0.8793005006829475	0.7848960985335631	-0.683735371388135	-0.4429872181273008	-0.29511466195277114	0.4149743690452241	0.12805025309860033	1.0293747768273913	-1.3822496760400738	0.0554214440862161	0.6676144487988559	0.23514923657370898	-0.08176063249849035	-0.6719567482315165	-0.43933801668339356	1.1864827535227274	0.16639195800215983	-1.13211831014597	-1.4604869517315273	-1.02350792297175	-0.491800910693882	-1.5588795517956862	-0.917040977697015	-2.680046342649567	2.402295358063114	-0.30749839959698305	-1.08939025801684	1.1712064266858326	2.104803948312301	-2.4236577388723335	0.8626366888535874	-1.1535303185152959	-0.5755254787418684	-0.18719955067487004	-0.8679846941762397	-0.43615295884365796	-1.3213135291408045	-1.1956874542700482	0.5009879615220864	-1.969362728822378	0.3804611368918642	0.05933356438146491	-1.723463566604152	-2.729452022930404	-0.20063063620589006	-1.4521597037982672	0.667812121636366	-0.6642277365349847	-0.19317368892710068
0.7118307637540948	0.9598480605347545	0.7918932975808188	-0.7811247103204395	-0.4504564269971878	-0.20617841560682795	0.4320872039985453	0.22168634806704982	1.038528123386706	-1.3188099832862694	0.18982601066206065	0.6342261041479087	0.2606039194004858	-0.12150508366803017	-0.5843234490874147	-0.38010223602886367	1.192277753355655	0.18962462047712206	-1.136437727059859	-1.424095360465468	-1.1052691737763611	-0.5378705349969968	-1.5562816412769647	-0.9134181716847458	-2.7180482702402076	2.429833462654371	-0.4144401202010123	-1.006076734046562	1.1759866424678127	2.0345020114283106	-2.353388695017683	0.625330437372555	-1.1875830340891758	-0.6020133960705574	-0.15552338927524684	-0.795453182319273	-0.43938035127224173	-1.3913009498611495	-1.2323673077892132	0.6607197792523807	-2.0524034236494595	0.5581831861887896	0.06607637098571606	-1.6353477381240364	-2.606775698125292	-0.2197153871509902	-1.525047781180496	0.6843212486507839	-0.5391052042933279	-0.14523472629530693
0.7200660025458133	0.9923071450120556	0.8197685379893193	-0.8362163179074938	-0.4124497805353332	-0.10257395888211769	0.4458254504998216	0.2874870686709627	1.0443339548948367	-1.2272144590892007	0.3326371163713492	0.6180000211027796	0.2842049924447578	-0.13822883318072382	-0.47926270485076905	-0.30885527124795825	1.1786532672173577	0.1879595844526337	-1.1466487959523952	-1.3910509724604063	-1.1911789248527598	-0.6388270447584283	-1.5496067068497832	-0.9181982559381462	-2.7511259131846724	2.4283648058548595	-0.5224279106799585	-0.8658345192754291	1.1862477967667948	1.9565008308207326	-2.2425996026645314	0.3891316209049762	-1.1740049010769655	-0.6077632102064028	-0.09490518582697605	-0.731358150091397	-0.4568429995596747	-1.4591153850571144	-1.3203337830436903	0.7632495883888188	-2.1096742157684583	0.7786881638963138	0.09827623851529238	-1.5896815406552325	-2.5199740043749475	-0.22755139828032536	-1.6231688254650691	0.7059658155808675	-0.37093618526367605	-0.09634588249490558
0.7065506579863984	1.0707233106407945	0.8421467345631429	-0.8513959943731162	-0.33767439595587584	0.019357271091060068	0.4751329570113233	0.40629200641463853	1.0337054991912213	-1.0956154737731725	0.4466553961234059	0.5986649086471671	0.2944384821771929	-0.15714924236923006	-0.35208410931474743	-0.24926752250060774	1.1436605896312035	0.17214866234675644	-1.163608289718722	-1.3239782923216896	-1.2742708013993587	-0.7320975002689287	-1.5971729950710594	-0.914478420998301	-2.765081789195052	2.414099094888859	-0.6164227153717683	-0.785090281923577	1.1654384420448056	1.8824559838004664	-2.1515948043577064	0.1327549647402585	-1.1533906720424978	-0.634073350596263	-0.025720272253972765	-0.668595006537982	-0.47611592863618657	-1.4624870761341977	-1.409576855520334	0.8036348841784516	-2.1528055891315594	1.0176588369248827	0.14419750467427675	-1.5426953217068409	-2.44177428852121	-0.22935767913935198	-1.7010058415562817	0.6904279922300206	-0.22071390168161545	-0.029782288699437165
0.694584937791954	1.1430401438994942	0.9240742874970638	-0.8487992050138571	-0.30129504945041025	0.12477399067748376	0.45931783541397986	0.5064337089311403	1.0305616975262875	-0.9889240680663594	0.552269908803779	0.5781327367393907	0.26912709145563696	-0.16573736280706092	-0.22135833418499878	-0.19379442386999612	1.0853439751102005	0.19363278848316662	-1.2279628614105789	-1.269291228860554	-1.314224229858635	-0.8243541690413693	-1.6674096860094643	-0.9355300796839486	-2.7829863918581386	2.4068261642896043	-0.7179535095870568	-0.7215980784645708	1.1383644524654215	1.7943269344104096	-2.0827968312492646	-0.0935861422737643	-1.1062176568837243	-0.6530032083541597	0.03258998282323987	-0.6050215344514719	-0.5083347703786638	-1.4728561445331596	-1.477489574411132	0.7979405338032111	-2.183624295750291	1.28353763783942	0.20250760095605913	-1.4657731092022417	-2.4155161201422746	-0.22517232827653508	-1.724087603085827	0.6560203888801652	-0.14183372004339012	0.007498013894340785
0.6690882844303222	1.155251707842507	0.9780474903916456	-0.8051644878137774	-0.20414278456681503	0.24135004297026375	0.46048848870182957	0.6362436109224997	1.0734065506177344	-0.8615746757592413	0.6512227381221889	0.5310533137491081	0.25358944945487794	-0.14900066225632977	-0.10621526797193932	-0.15643253167279	1.0289910643487719	0.16986326180944727	-1.3289569585880248	-1.1361558976170891	-1.399272171241575	-0.8993748324311517	-1.7094455738083103	-0.9376616865664296	-2.7878367831754467	2.3950634866862104	-0.8152516880312103	-0.6987631679541632	1.1011184775549632	1.710984543465098	-2.0121532856275643	-0.3422920346749223	-1.0033117991202127	-0.671286296677458	0.0634937946378625	-0.5262413411529567	-0.5449987898376222	-1.4683949279157644	-1.5285621299455792	0.7361967577107882	-2.163153113560495	1.490670611912432	0.29743248123666516	-1.4211135573753162	-2.4293046560490223	-0.23038142400615472	-1.7629872732952516	0.6585580283342553	-0.060945041196471414	0.01732523216480149
0.6160863261383542	1.1344550634618369	1.0519948891900044	-0.7504327519520937	-0.06412196584172661	0.36975160143134217	0.46183291891750483	0.7471664406854533	1.085834061096768	-0.7577528556334279	0.7288396993395778	0.479752673122192	0.26835581289918353	-0.15936343765793032	-0.019591632212646443	-0.10583632877940614	0.9629273010348802	0.15294450769793091	-1.3964033664549513	-0.9985670095429324	-1.4141060203291658	-0.9637409500574549	-1.8104446439921467	-0.9495363021560095	-2.7752259318028694	2.3828135466575593	-0.8937808010649008	-0.6713368895242401	1.0803709828470724	1.6122492600444978	-1.9581503046016402	-0.6141342573174653	-0.9490648451196855	-0.6201898182305595	0.054130409601858234	-0.46859312990926094	-0.5496729018019644	-1.4938315962191273	-1.5726606339886682	0.6743478950624193	-2.1601459736627295	1.630715230114954	0.3708847876278757	-1.3731048192533577	-2.39556324375548	-0.24325103174508636	-1.7897129184507716	0.6608816492249868	-0.03490191116514586	0.007811715706283762
0.5801836825162819	1.1232797116004414	1.138022449134062	-0.6880681865670951	0.09692326529141806	0.4893244851750852	0.43374737449635986	0.8451072365468711	1.10456567394066	-0.6287894121097063	0.8384793504340964	0.40534980430390555	0.2912110358573498	-0.1866041401263647	0.05331304209803713	-0.018054885469391702	0.8689346358872113	0.1770953677656395	-1.4777075426142405	-0.8152477446817779	-1.4036413798078857	-0.9762331510736757	-1.9117623972553488	-0.9457175869126935	-2.7794943093725855	2.3864733446498887	-0.9634351922565487	-0.6682614807012891	1.066966201178722	1.5228142647032659	-1.9015588299236437	-0.8708690049005334	-0.9031691302378343	-0.5661210786778084	0.03501960332757654	-0.3843164746166952	-0.5568511699304719	-1.5034902363430218	-1.6202951303375535	0.5810925051432844	-2.1052823587710434	1.751368374107221	0.4288655648559425	-1.3607194986297029	-2.3807569280990935	-0.28688935495336365	-1.7909031844028376	0.627269257965342	-0.029187277071162265	-0.012332499099895616
0.5538790203724794	1.0496485132625357	1.1750760349202736	-0.6310592828364547	0.22034722829506154	0.6249259250997586	0.408126806450401	0.9260382878611164	1.1199561328070988	-0.4613085097721393	0.8966584330410136	0.3282565805099795	0.3253066902342736	-0.2155348527229532	0.05451709060559138	0.04107695424115043	0.7869056135987718	0.1513427850983924	-1.561091985920346	-0.6217470013134687	-1.3853936461452172	-0.9514177629168389	-1.9955717324168987	-0.954432518170081	-2.833103504334462	2.356491821528478	-1.0625145167039398	-0.710766581784345	1.040088539914821	1.4055239697216781	-1.8115958590383812	-1.0589373213661137	-0.8498093801165949	-0.521371236947109	-0.03520032421209017	-0.2722260032401703	-0.5680424607002031	-1.5163393590512126	-1.686603652719032	0.48800296010439786	-2.027822863494335	1.83443970809842	0.45379657257809586	-1.3636493103816443	-2.360945918493946	-0.31139040857231315	-1.793870248489202	0.6111401850382403	-0.08268595336782962	-0.04028853377116405
0.5241789864893441	0.9639294877801319	1.2254350061816512	-0.5526948883465332	0.3461203125138247	0.7029597213858212	0.3648523247870509	0.9983183204589008	1.1275295476783607	-0.28906237666131485	0.8968050660308652	0.25823149400631273	0.3699726439743628	-0.2898301263920269	0.043584529526356705	0.14251439139643893	0.658299928675871	0.11879569317579966	-1.638561484271068	-0.45272671708427925	-1.344343808497501	-0.8873700288851512	-2.1108702864742517	-0.9273414188553394	-2.867280414328588	2.327184222373939	-1.1118311936753105	-0.7531061854885698	1.027884458652188	1.30056123047701	-1.7561130312387605	-1.244601555846081	-0.8467327912358865	-0.5124332897082619	-0.09169878385066185	-0.16187596117354122	-0.5702355116474846	-1.5110289645596706	-1.7225433745153667	0.37385692552613514	-1.9257901346080062	1.9007197512224052	0.48346895821396896	-1.32359338018809	-2.3572253477365006	-0.3456864761029318	-1.8165318717302745	0.6363788947339121	-0.15868859796603937	-0.04389949801752903
0.5174009863191684	0.88218588516739	1.266228897106405	-0.48421091670340355	0.4579789935673916	0.7469651349852529	0.3084956222895296	1.013649315603717	1.1061305139812843	-0.1497923375162263	0.867819215198802	0.20918858991244577	0.4124929240054523	-0.3261122510659025	-0.011575488804664713	0.21021968513885064	0.5566777617258478	0.07711460742013324	-1.7225453335118281	-0.324633492578232	-1.2695719185539542	-0.8249307435696395	-2.2051876095284983	-0.9038088323172481	-2.9045625046593675	2.31021965713873	-1.1593202123822217	-0.8561247701971911	0.9964405258564696	1.1801518113929972	-1.7010716984457246	-1.3721531915272704	-0.8141270783433627	-0.46553319357458217	-0.18292858578523696	-0.03705471320159039	-0.5908251852179722	-1.4792401424798736	-1.7732848641035353	0.30650735949845326	-1.8017720707950537	1.9031252492472852	0.5201404184832362	-1.2933017540845708	-2.381396701520854	-0.3466120659997127	-1.8517775051815295	0.6777993009399863	-0.23830591436634227	-0.08325870666655141
0.517446454893572	0.7499221561401378	1.3132987943462093	-0.3472288353417433	0.5440269271827771	0.7419605007883174	0.27198751362971507	1.0002104136247152	1.08275512648121	0.034203357720615224	0.8204893678605627	0.15227679816108824	0.45826948547514057	-0.3354276595045459	-0.07084486559319529	0.23204156251872518	0.461427492849086	0.012816918695290835	-1.8024083691140198	-0.2226029559804489	-1.2144850276304315	-0.7778692746807361	-2.261189537266275	-0.9122856093118085	-2.89907613255653	2.2871987776465703	-1.2115206495493107	-0.9373468608441853	0.968872660357676	1.0705506756102778	-1.6682363219374596	-1.455880456567087	-0.8086140749450814	-0.45456181677826957	-0.29169318950334255	0.12149335014696086	-0.6248161369466841	-1.4457158131197876	-1.786369768964541	0.2081394867325109	-1.653876795195054	1.860134576449538	0.5374511139359773	-1.2262006572481414	-2.4121396907390236	-0.33563067148209663	-1.8344018878563102	0.7264475157191126	-0.3779819799475802	-0.10372152864594053
0.5164322440725019	0.6304673993261034	1.345445148188538	-0.24296144535330386	0.5896968685681341	0.6993491235061551	0.2522507654966688	0.9742934279801743	1.0861955132088734	0.21574847862868413	0.7430202266619919	0.12131127003539388	0.5262203666609687	-0.39085864257723135	-0.15755230768562728	0.2692079890740641	0.40789139736363744	-0.053452203268741116	-1.8735631006069422	-0.13473991537548446	-1.1292042961507787	-0.6904186785446924	-2.340244892989967	-0.956322352191394	-2.8606258634199557	2.243569563815598	-1.2530907550145356	-1.092890787746275	0.9520357414564316	0.9842363558368119	-1.6415606740292392	-1.4702884021675016	-0.7848515497386046	-0.467005355939457	-0.4238620696348452	0.26494246953248074	-0.6175257935445974	-1.4369192401770579	-1.7014834203411418	0.0664001618917601	-1.5254351260208519	1.748926276334397	0.5875709347215539	-1.1552911818950915	-2.414919638970658	-0.31241267865659533	-1.827291171091416	0.7528120047583655	-0.5523296984848802	-0.15873373189842135
0.5154592814427048	0.5038816287063803	1.3517942338175897	-0.12664504651085254	0.6382614711453601	0.6594208123061213	0.22348282805593414	0.9078153314021664	1.0982112952392953	0.3582756849132912	0.6694292487440713	0.10647669631720635	0.6341446369699282	-0.46007149052984514	-0.2563579095603494	0.32040290588137627	0.33676207876861347	-0.09655579945721433	-1.9322834690103838	-0.06241098465959851	-1.069135059560106	-0.6171393028470001	-2.3630666890939684	-1.0049537892745537	-2.8252591878048614	2.2267556543424027	-1.3421854473864288	-1.1968667876056374	0.923121269658164	0.9412520388857756	-1.6308747744209238	-1.4382615528814366	-0.7813830289217943	-0.4507785542086148	-0.5571519077589413	0.4099545811576569	-0.6280182688008242	-1.4026291343411785	-1.6242124551469157	-0.05340238651082017	-1.3620816534748146	1.5885802635059092	0.6432192088168389	-1.0596704249663351	-2.3972595128292253	-0.3015026472265335	-1.8066922279796134	0.846784697796914	-0.72595855759806	-0.1804298695350991
0.5143473834543156	0.42160040005530375	1.3412473859333782	-0.024825224266463674	0.6931168047873343	0.6311026890695222	0.1898830866946851	0.8305399429947563	1.0513223338636732	0.4933706054589475	0.5831119936369018	0.09381078084928388	0.751862322315902	-0.5211153593269255	-0.40809885255911416	0.3739370488696488	0.25845742091789325	-0.1577056333935333	-1.9501054567538592	-0.021339176883812934	-1.034433768580593	-0.5067117892246831	-2.42027295122431	-1.032007440304151	-2.760903910196644	2.205320766273629	-1.3642723874306755	-1.3428467367012238	0.8812703192202731	0.9071267829676544	-1.6320564969341222	-1.4146022715428659	-0.7826996841137773	-0.3997548796509507	-0.6729383677252534	0.5507393900833775	-0.632755202858717	-1.3746009571326052	-1.5259682022565493	-0.17185277518063705	-1.254601230978349	1.3841914201628551	0.7026649026824365	-0.9912655470281525	-2.366468929593985	-0.30010791262328496	-1.7989194598673943	0.909794334984154	-0.8281712852847486	-0.19667600375744249
0.5165749371287787	0.36532410784362346	1.3009001298201917	0.06232263711186002	0.6967828582646507	0.6055763942904999	0.12038508236567765	0.7218710357215399	0.9817106391041683	0.5626652954024417	0.49590111519443514	0.10730892732401612	0.8723456746854495	-0.5761501625822492	-0.5432741957128464	0.4600541828184365	0.18225275224471188	-0.22151134316170262	-1.9817144348323192	-0.05182613761345145	-0.9426302616545638	-0.4353778521898775	-2.4734589619662706	-1.0579805610387998	-2.7035925764323236	2.1438101821483553	-1.3588787891392526	-1.4704707665249401	0.8165740715575899	0.8928972470820031	-1.6530338093706132	-1.3456148516812332	-0.8109199074771769	-0.3479980868598296	-0.7995645680141772	0.6691358523207322	-0.6325501871143632	-1.3665724352492616	-1.3769314132224213	-0.2570793534404391	-1.1656520842351932	1.1614491297963547	0.7792544639567323	-0.9038691137463353	-2.300272058737332	-0.29091592089806395	-1.775706882361869	0.9575671937270439	-0.905230319551283	-0.21208273112716175
0.5213919596278055	0.2902201947667908	1.3478800771989652	0.12711375067370673	0.6928062301468552	0.5768044424369174	0.03708585022902113	0.5782184232301895	0.9741383374208091	0.6081818120327163	0.3947748707528695	0.14001032899912608	0.9740152425145414	-0.628990397777558	-0.6790675269095579	0.5109818164673263	0.13412280315034547	-0.30194707335466137	-2.000105261586592	-0.11886652736912384	-0.843751442662984	-0.3965217104460336	-2.493468625909127	-1.1015981355851188	-2.6479666747758666	2.0995454742034303	-1.3262527179053405	-1.5749531215743438	0.7480578807956679	0.8750447487242881	-1.6670137604844686	-1.2557878369232658	-0.8575399969955424	-0.3688123801693141	-0.8759313498862072	0.8140395647342439	-0.6278031257727126	-1.3191594984796855	-1.1986092412456688	-0.33163807957574903	-1.074969802450797	0.926004073751486	0.8693341534621328	-0.8336527594760408	-2.2238033006736257	-0.25629622053640294	-1.7745394399796972	0.964694165034059	-0.9329453004812182	-0.20203409291792324
0.5262576635543775	0.21146859412447078	1.3862843035647414	0.16999886134541364	0.7175621058408532	0.5413266250432203	0.002165112087888544	0.43596603525783817	0.9372862518917765	0.6191280402973784	0.3046975966597298	0.16057920783865506	1.0928010446599914	-0.6786460514443291	-0.815409202160765	0.5045448049690301	0.08136262623291415	-0.3838622578301366	-2.000336556759086	-0.204284116062319	-0.7770406996348413	-0.38360993989651165	-2.508520156431929	-1.1445971822756846	-2.6131629168795554	2.047435320075584	-1.2745484115246124	-1.6514896404911592	0.717162160993236	0.8705274450258029	-1.6124299107084905	-1.1551735992314742	-0.9360719092633996	-0.4301479637359197	-0.9247330688035706	0.9361454124540136	-0.6628477266903778	-1.280083668767363	-1.0334059473893307	-0.36890438684333027	-1.036400424752849	0.6763306956199615	0.9635617770875428	-0.7240677860452501	-2.1563433578255156	-0.21041491697809725	-1.760867618151427	0.992983538766597	-0.980396320503715	-0.1766094508872175
0.5247485090313322	0.17461692496212877	1.4289687145024317	0.23341928128388661	0.7444804815445709	0.523802580722619	-0.03373044277054482	0.3061537535500549	0.9182382551431656	0.5948205409839861	0.1911435429884972	0.20947127232148072	1.171079430726416	-0.7219688944909494	-0.9022748509580424	0.5111901044098616	-0.0001468738996333041	-0.40152601520165654	-1.9703213086677753	-0.2785880092402472	-0.7281645826257053	-0.40340531943230323	-2.5230819293482005	-1.1956556048499904	-2.5523163269993328	2.0374796430558897	-1.1807614528001031	-1.7156554050794957	0.6785435218161597	0.8815671681694092	-1.5895886047901526	-1.0761279675320607	-0.9958414890885328	-0.4614189272759637	-0.9687789270738196	1.0441248881540912	-0.6621688693360821	-1.2442089363627626	-0.8418741574896105	-0.39274933163545406	-0.9938193563629181	0.4262550944220381	1.055644479215454	-0.6287362724269489	-2.0633581761559485	-0.16564904059999602	-1.7602013712949305	1.0030372263822804	-0.9632331926546271	-0.1487665298500625
0.5241748612378001	0.18447406587085094	1.4368491301551567	0.2560280114411603	0.7872703218875489	0.5103833379963147	-0.0383804954471454	0.16192388806169364	0.8901144374213429	0.5394522389884404	0.09872677445488716	0.2746199318539507	1.2384572874930393	-0.7769460509625385	-0.9634076904012863	0.47797695286558506	-0.06131538131345794	-0.4234570821216779	-1.9509824168955063	-0.31974022545556147	-0.6906110959905196	-0.4747881074074695	-2.4473852359122614	-1.2725815355794927	-2.5211308514311335	2.003741043169192	-1.1234391948679432	-1.7949481426611222	0.6328599396999938	0.9136397384741931	-1.5697420965291597	-0.9420629243011875	-1.0585315157335926	-0.4838323664780594	-1.0234294627495086	1.109723915017898	-0.6665172615073869	-1.206827671426081	-0.6793103778897751	-0.4134524613131406	-0.9753336680038348	0.20608065393630995	1.1617404153578232	-0.5651991155997564	-1.9988557438339227	-0.13996816096408254	-1.7628536043730354	1.0053838285749057	-0.962680291861776	-0.129855249885271
0.5344865242056069	0.1999078029319486	1.4397014162436848	0.2731482830215652	0.8526692658326309	0.513047624963258	-0.03122729705506492	0.023825383799431298	0.8558258884601176	0.48488765178093907	0.01439793251534267	0.32472616593219805	1.3277406935382428	-0.804908252827181	-1.0295328809420257	0.47515665128851686	-0.12602876350954018	-0.4425794186971988	-1.9168855854422344	-0.3294799117167401	-0.6576838003433461	-0.5435468808349727	-2.3786079772233006	-1.3325458335886968	-2.489703769585404	1.950864344944052	-1.0556024298844118	-1.8722760357169748	0.6178868207282713	0.9851159406885026	-1.53381156284129	-0.8803266828981847	-1.124667745635246	-0.5293847441040439	-1.026621877435708	1.145351270671131	-0.6469629586137055	-1.2205335539537243	-0.5437939927690223	-0.45081563419417003	-0.9545230225391702	-0.001504102527224227	1.2590414245851806	-0.5064636178337981	-1.8905020614019974	-0.16465544684251582	-1.74874964510006	0.9894341961623878	-1.0165594576009414	-0.1620361730520592
0.5313708133869588	0.2426057571376377	1.4648389988652295	0.26070857999514885	0.921701706169493	0.48897444246802724	-0.033021123406809405	-0.06190980280395271	0.8760817576942284	0.3578721700829329	-0.034921836215561115	0.37052402690391656	1.4458005602645254	-0.8603365345510501	-1.060152097941492	0.4493568829677946	-0.22286517732934907	-0.4331022859819262	-1.812989183363575	-0.30900360396298937	-0.5734226600008073	-0.5697180864412914	-2.301759180113266	-1.3464547157654172	-2.4927964959902265	1.9252873709404004	-1.007283486516494	-1.9691607330605894	0.572888234657614	1.0903113997343898	-1.4733627199626769	-0.843686332149851	-1.1629464044409281	-0.5898686914779725	-1.056108031440137	1.1201203767864103	-0.5959252688509851	-1.2255634164689861	-0.44359428413366386	-0.44470046590172513	-0.95634407612642	-0.18043239584040163	1.3594770483463299	-0.5430501155159831	-1.7516523743271353	-0.19322894852904843	-1.719979360504708	0.9689539905929543	-0.9990731413387651	-0.1823907207756475
0.5260403527406196	0.3455029378161868	1.494831273342941	0.25950840887303406	1.0036397973856523	0.45672835430512765	0.01378351693057025	-0.14222473241960265	0.8618085419153001	0.16176300616046885	-0.07072422881191784	0.3929287005054662	1.5739544020533622	-0.887393244292554	-1.0753069602187852	0.38272813009893775	-0.29791027977424156	-0.40340920726646107	-1.737219990584784	-0.27455059321382574	-0.5356430560233663	-0.5656365496032121	-2.1949042137252253	-1.376956133631778	-2.4943158756736694	1.9077228672985953	-0.9417486224608542	-2.024974743486802	0.5435508953259098	1.1649078896501304	-1.3770967887574612	-0.857719552420523	-1.259819720559274	-0.6345101739316704	-1.0800647921625401	1.116281445360876	-0.6099280253287469	-1.2274581446006778	-0.42964358115660667	-0.36801659243833895	-0.9840791211499346	-0.3558968937701473	1.3985854229932386	-0.5368363962526801	-1.6134908784337063	-0.2508060968041308	-1.6497628155427744	0.9537640973257326	-0.9609878452981395	-0.2003061860102445
0.5202452650994046	0.40203887028050367	1.5207331795781258	0.21099151127843402	1.0021518535808593	0.43049158300158813	0.040822133130888526	-0.21558277031126405	0.82108691981931	-0.061179606259490815	-0.09716460076538504	0.39003139737127546	1.6778832657855784	-0.9264304360332168	-1.084664766832756	0.2606057141918503	-0.3685568220065838	-0.32621614906847185	-1.6900391263154748	-0.27156077865836137	-0.48260815676498403	-0.5455132238456323	-2.1331077041049267	-1.3861280181213753	-2.492039296934871	1.8793345367564904	-0.841807453173186	-2.094922431985963	0.5594219163594728	1.212872604280426	-1.2509908261169005	-0.8820971384171432	-1.3306060081975482	-0.6410413600415119	-1.0986368557075665	1.0936294753438152	-0.6316843949223243	-1.2528000385877298	-0.41596847757985334	-0.30790095042293997	-1.0412530400562001	-0.5173990640639131	1.427195414829494	-0.5565312253939071	-1.5161854596970086	-0.31787986132742513	-1.6430891869234077	0.9183538873988886	-0.9689454622248356	-0.2693621350459169
0.5199830165022566	0.4384530812890223	1.5247910165990528	0.1977688762602011	1.0225493961213057	0.4322669918497498	0.08220993897992165	-0.2757775410947107	0.8306667032199725	-0.28111776073634803	-0.1403765817797063	0.39825966309473115	1.7727295888548062	-0.9870840525440536	-1.07648184739776	0.10337317713967495	-0.43120686899211497	-0.23069347966669457	-1.667157250187158	-0.2086804866809086	-0.42340311367818534	-0.5754034018753	-2.040326266960496	-1.4160891708402619	-2.4699667784188417	1.8495335005013331	-0.8041443776505478	-2.094472769938365	0.5540850540618533	1.267355121776786	-1.1578118321685136	-0.8686031332962797	-1.4275194474078459	-0.6604334378403645	-1.1245820503208885	1.0123768026494215	-0.6304411267537546	-1.2724130147024098	-0.4001483786705406	-0.24734562275345642	-1.037124124636204	-0.6400481868753183	1.4354930956102325	-0.6071592846254259	-1.4247722351896792	-0.390008197145063	-1.6233321146820372	0.8805662521041379	-1.0090263500359833	-0.3039167383984503
0.5224392708359347	0.4595346149177019	1.5393081267992876	0.19365941381935087	1.0451579084483036	0.41158883864111784	0.15162257075460978	-0.3119160770975595	0.8518443079404561	-0.4583524124983171	-0.19203091528961236	0.3991520362189445	1.8622763718833901	-1.0912276870025264	-1.0719371801906488	-0.03721743934675055	-0.4689211227575624	-0.11871030618284564	-1.615142807191183	-0.12055402664543764	-0.43245642355061253	-0.5613653169284345	-1.9133344661846259	-1.484018677022921	-2.428246106783315	1.8616610524633574	-0.7568122238246187	-2.0959592175361244	0.5814598761489248	1.2912666159124628	-1.0368855243968862	-0.8616468685387199	-1.517961602762932	-0.6582315434694386	-1.1287645867797744	0.9443718463975526	-0.6146827438849466	-1.274567045363528	-0.42017310176406203	-0.13677638885569035	-1.0058047707415858	-0.7353597470258453	1.4122630185552554	-0.7087795325855929	-1.3670950594962759	-0.4652800319066485	-1.5968157415240103	0.8636721905894369	-1.0737568457362803	-0.34253455315881004
0.5641628260009185	0.5260521417116417	1.4774432303495482	0.19277622411835596	1.0342285650477794	0.3710816612154912	0.19384120559569476	-0.33361615527183175	0.8278206554650662	-0.6052058104754602	-0.2272159271385059	0.38894522494807376	1.9469611851897295	-1.1886779965459986	-1.030940181524463	-0.1574399079195845	-0.4744965813978229	-0.02798805607281295	-1.620865523791193	-0.06097903358076099	-0.4854359207572724	-0.5060208338148071	-1.7929449310102392	-1.5421266340838178	-2.373865598310009	1.828852372898893	-0.7395114866605519	-2.083075118452097	0.5782000772219203	1.2874431362416727	-0.9706842127284748	-0.8140372854106882	-1.5370738438227582	-0.6686238753792788	-1.108001150781964	0.8208519220764462	-0.6217706898160426	-1.3026755911923336	-0.4181626994719652	-0.022453317628432445	-0.9936988753924606	-0.7735692376019683	1.3617677569027877	-0.8032194117847675	-1.3302232422569475	-0.5272149986671669	-1.599493315477514	0.8315287206013657	-1.1324699599060601	-0.3853183713419953
0.5922693236433749	0.6018074979790188	1.4162308091027942	0.24857870279250785	0.9633636522926707	0.4089170400281006	0.20162003250939636	-0.34885927142409157	0.8295734493317722	-0.7525557099190036	-0.27493875787207167	0.38595727492058485	2.0229530275919094	-1.2684980688136462	-0.9858008729183124	-0.2973879385527062	-0.4642568863279254	0.01686889378002332	-1.6215414287652306	0.014118815567601181	-0.5006082996445791	-0.4216069277726966	-1.6976382521727853	-1.586155718999475	-2.2819779984708326	1.8012368085054686	-0.7435772054943632	-2.0578963736417757	0.524679633823176	1.2684620428449616	-0.9316935390795896	-0.7452951403103409	-1.5064413752126127	-0.626975817952723	-1.0892570899804697	0.6662504785505898	-0.6097373359858076	-1.3424178738969565	-0.42707166675300884	0.1040913301630211	-0.9161169453998284	-0.7819751044335839	1.2891773789405272	-0.9367990972997318	-1.2879824903951465	-0.5875712926710978	-1.6017426118547504	0.7821744881225181	-1.163666204880835	-0.42126619532591125
0.6256078207396673	0.6978392689952553	1.3519175472542324	0.2912323673992677	0.8891939551501435	0.45504245923934955	0.2219021133278079	-0.34726023939893647	0.8093102489601872	-0.9268662225353242	-0.2891000134301044	0.3645792822006234	2.1309028077634693	-1.33694407330064	-0.9449256761124456	-0.45466450996608065	-0.4401458456259899	0.02007142139323163	-1.6465490955071753	0.08126954888514623	-0.5457946802178588	-0.33739628315466874	-1.6315088638202142	-1.614596218881156	-2.1800957032058177	1.7500639100878477	-0.7664119897386386	-2.002634538890592	0.49438873628817986	1.2523603731250854	-0.8990580995935954	-0.6437584943198594	-1.4917751802791765	-0.5804778363235383	-1.0182467940956026	0.4736117516518606	-0.6204773615781682	-1.3481013000974988	-0.47046357900028557	0.23595299886139998	-0.835794887389904	-0.7679542716243091	1.2155436306916072	-1.0521580307029779	-1.2389736679467704	-0.6374153368638813	-1.6087077444513795	0.7628312803884769	-1.2623988839321	-0.4228206594427224
0.660021802047358	0.7480198756485901	1.2720959148009001	0.3692691336316957	0.786270032226608	0.4899512694429264	0.21090529458116522	-0.3288594100677852	0.802062521063976	-1.0485729072856187	-0.3327675272837086	0.33563950251016306	2.2103026898951206	-1.3463733242965312	-0.8801098438215827	-0.5861087835767409	-0.3585793137573338	0.028226465802492967	-1.7078586621666623	0.1522691640312169	-0.5747204485149731	-0.25420728293733846	-1.609340330180565	-1.668244884639146	-2.038919924593022	1.7232212065951544	-0.76426786569685	-1.9813683975272454	0.45441298933172813	1.241474322623551	-0.9041587093911868	-0.5302715169045398	-1.4341007827103514	-0.561400677673469	-0.9224024604765022	0.3323979661737513	-0.6572962132087155	-1.3572011508524233	-0.532187444691161	0.3816760273439028	-0.7294018870578761	-0.740203431140451	1.125582825895297	-1.1861951832711894	-1.1723268505748992	-0.6264321398342952	-1.6046684760410461	0.7143755144080262	-1.361831086348581	-0.4535279947410908
0.6775576669214874	0.7718918524431304	1.1983827752143275	0.5260946530151702	0.6091107067143675	0.5201496515874733	0.2153006428646879	-0.30017208473168083	0.8324136369475035	-1.1566923828321263	-0.36226722200735273	0.26594678794858856	2.246386588806672	-1.4131352307502074	-0.7882273428569431	-0.7139611978052608	-0.30074633264375245	0.05484257323780227	-1.7596679635078818	0.22025669816401114	-0.5928841744009243	-0.20455723311153468	-1.6328335559553437	-1.7395135997083755	-1.911970023232713	1.7289774884807727	-0.7201642100027489	-1.92897539110737	0.40623587591676547	1.1982400258193724	-0.9347984280916573	-0.39312827541953715	-1.4034586108131566	-0.5349999557004919	-0.8792611803699018	0.1540563844789919	-0.684153687397244	-1.3519059202514903	-0.5353827510716116	0.5268121344398802	-0.6674729261531172	-0.6960932516473236	1.05789039017486	-1.319967810027077	-1.157683223167361	-0.6404079983288551	-1.610200170974006	0.6521465587808964	-1.42473294333551	-0.45635922900296366
0.7125857658646358	0.7822637432111575	1.1053616650053608	0.7064564612884386	0.4340747979273251	0.551063126789022	0.21174678231254243	-0.28912595326366175	0.8518876348039097	-1.2371076925200823	-0.4373562584097872	0.22963959887620766	2.2853178252590935	-1.4477842742926925	-0.7159188541260202	-0.8424974079132321	-0.21268299608322666	0.07691280734793018	-1.8554600442775304	0.23367756686881788	-0.6405873705234411	-0.1627050980359105	-1.6736635954277557	-1.8434060826469711	-1.7819111223299882	1.754316082114655	-0.6872371770785815	-1.8853573958719683	0.42957920199629324	1.1618549636648283	-0.9677748292792543	-0.2380278068083181	-1.3594002699367633	-0.4747301872100101	-0.8155439321746576	0.0019683810347338126	-0.7595297924334332	-1.3524700169821737	-0.5493779139519254	0.649548127387727	-0.5808298910123935	-0.6662360548516887	0.9574457110582507	-1.376393128918418	-1.190766309525183	-0.6282779120919457	-1.648033594482485	0.6124791341777084	-1.5100472814424293	-0.4829501385843372
0.7411634675539578	0.7872747650521742	1.0101181358243199	0.8867905704752079	0.27249483236999666	0.5937230167854131	0.1706898868950862	-0.24505816466181107	0.8690203917653972	-1.2747481122108115	-0.5207845014732309	0.17110718669080413	2.253041275079814	-1.442389294800077	-0.6344071768375519	-0.9365078815757848	-0.14619683979986808	0.052929406701283724	-1.9156123177771183	0.24519084482140663	-0.7338738181461684	-0.16740116339537878	-1.7454573673501383	-1.92282590086018	-1.6678920553641146	1.784968054961047	-0.6900069366340518	-1.8516739030767642	0.43834206573506573	1.1334594825792095	-1.0545617818841189	-0.0819073845151707	-1.2661281670856392	-0.43755872241454175	-0.7230499049031189	-0.1339242470760559	-0.792601549073806	-1.3413624671105153	-0.5096485270684454	0.7406342582207305	-0.4406712846490966	-0.6295138542187617	0.8852753118440759	-1.5033962942508674	-1.2202654474126347	-0.6029935850895118	-1.6344476966820554	0.595289563196547	-1.5688928752386353	-0.47202655698909124
0.7660653279647736	0.8005838122907412	0.973303402567773	1.063003430682758	0.15961538875493614	0.6046782831067531	0.14917107650036565	-0.2150493596856212	0.9445102116359918	-1.2747156929181958	-0.6202508255570562	0.12466091851583012	2.187633208232682	-1.4136245607928848	-0.5472729632761826	-1.0194684376075798	-0.07483569825497075	0.012551422870692556	-1.9846705996341243	0.2903040307669559	-0.843026477090369	-0.15444187622556677	-1.7790719980042364	-2.027314190223094	-1.5784786366487964	1.781095601780951	-0.7403304672600948	-1.780068134315735	0.4091712693220447	1.1155944561388613	-1.1452682039454973	0.08831213184168064	-1.1179488435978007	-0.41929341178512625	-0.6241654970249785	-0.2688507005740314	-0.7924302909419761	-1.3311230499762663	-0.4799767849665254	0.8699469883206495	-0.28288272230060196	-0.6068413988354	0.8420350465119059	-1.6363867951182542	-1.221673223521375	-0.5907725539304611	-1.5877481553711614	0.5316829288011466	-1.593424256939065	-0.45994340039986203
0.7966664666172872	0.7926054960266513	0.8908762207056349	1.1538512047534573	0.03625891980466698	0.6661986644544469	0.10419490736522123	-0.19665683750103985	1.0136835982002985	-1.2218414476276434	-0.6988727045490398	0.026372795714888396	2.163419360740599	-1.3779837363279384	-0.4857901060061497	-1.1058930902099935	0.004569818259377062	-0.06120534506745351	-1.9947012909840125	0.3303240176986065	-0.9195620133740474	-0.13500216711747376	-1.7825184684563748	-2.105804954350927	-1.5144018289563317	1.829190574555004	-0.7503014192587628	-1.7281884726514078	0.4038023238970137	1.0776381474597514	-1.2297206984820843	0.26262918694768583	-0.9841611831773178	-0.3873892237201093	-0.5197458716190919	-0.3318525000967328	-0.8134744572469348	-1.3200261148280346	-0.5036870000405351	0.9644041941173797	-0.11564284299064409	-0.579940924242448	0.8352426726341923	-1.74463355348379	-1.2273029001358229	-0.5131155861702752	-1.5415379782500769	0.5073978923925224	-1.5537345099765778	-0.4298834615602091
0.8112874348045154	0.7745726491990648	0.8321528698697935	1.214832186341235	-0.05667954912509032	0.7401336058660205	0.024938337670835177	-0.18026332708001097	1.0719232833963743	-1.1643338370365455	-0.7821997638669623	-0.06220049568423033	2.126807455673778	-1.2749089792871378	-0.42880924734073556	-1.1874974240105725	0.06543506957472218	-0.11336039059354933	-2.0140369135665646	0.3737597676813908	-1.031465445935568	-0.15192431076797744	-1.814371637054218	-2.1426910944507562	-1.4648609183927448	1.8499704890672213	-0.7718511882861598	-1.6486627495528918	0.37103540887654096	1.0488369581873396	-1.3469167601146246	0.44637278378303413	-0.8572377412211434	-0.34037907519572597	-0.3829822986400556	-0.3906650254958749	-0.8358863832086012	-1.3223522556475733	-0.5312412200834478	0.9977405371009306	0.028668123738251415	-0.5345560462788516	0.841987610198478	-1.837869780748326	-1.2160884683368847	-0.41864864576482275	-1.4857301543473658	0.43573626094190326	-1.5016056000925766	-0.3821090132830981
[truncated: 197 more rows]
[truncated: 22 more columns]
