# Supplementary material for: Obesity dysregulates feeding-evoked response dynamics in hypothalamic satiety neurons
Source: Sci Rep. 2025 Oct 14;15:35837. doi: 10.1038/s41598-025-19800-2 (PMC12521569; doi:10.1038/s41598-025-19800-2)
Supplement: Supplementary file 5 — Supplementary Material 5. [file 41598_2025_19800_MOESM5_ESM.zip › Fig 3_2/Fig 3c/HFD to_NCD_1st_MPK181_matrix_3.csv]

-0.14811727482567566	0.36829804810051536	1.1452305271467726	-0.03368246713473172	-0.9536442799909146	0.4423707167841847	-0.9904817771984662	-0.6149986267987877	-0.6721393486033619	0.5964890335916685	-0.033761229953523264	0.7995050968340142	0.5993911636874591	-1.5722285610651703	-0.32919279829434245	1.0788483653401266	0.5905257426585944	0.13584075837484078	0.31003311221075014	-0.17280113548114392	0.2603761306141242	0.7345005432377008	0.31072082188966615	-1.6683431633681358	0.15601200484656957	0.20586809120798816	-0.3808193217853125	0.015205990879573339	0.512077179425703	-0.34213302305799076	0.10608786578450698	0.19635489871875692	-0.04763678638677282	0.07278005138318676	0.048065586939015664	-0.11937981433102463	0.5148212669911751	-0.9106176168992863	-0.17550325534752703	-1.6133719978087775	0.7663947333390226	1.2949339004923048	-0.8242954380646361	0.8179947570231201	-0.2544853604004792	-0.2773148318759781	1.2220833670622704	-0.2986404364319696	-0.2274703114835685	-0.23800278741936015
-0.239965271828019	0.35531221194140605	1.0786711142590923	0.12560891515981362	-1.0206718893216424	0.34894432819857846	-0.9225667767815422	-0.7277783516265756	-0.4350029868158815	0.6256611195443014	-0.060164737095387846	0.7703515289739638	0.4545483219782399	-1.4775584355338378	-0.34208690945091097	1.113098740055995	0.4911284691294921	0.05010190790381464	0.07157751461569775	-0.35885356331644025	0.15112044156612323	0.8102622727906986	0.2920767500550069	-1.695094904487427	0.2500932592627029	0.18642960215962406	-0.22870375156310255	-0.054539544891610746	0.5987150953274684	-0.29838850904969966	0.1035058545449779	0.10213484114651777	-0.21860934963921566	-0.20549636645626812	0.25692942344781117	-0.1388646681250982	0.5423449160293459	-1.0280930287032168	0.018712417729319406	-1.612133919784659	0.8533083468068391	1.3109726265479553	-0.8224769475635885	0.7376646887515894	-0.20013643484905075	-0.361515110526354	1.1364952388231444	-0.18385826492981416	-0.127637142141061	-0.281539863392138
-0.24940078113183053	0.47431847280012107	1.0021771170480414	0.20323485567534405	-1.1532471194523455	0.24885879381635231	-0.940889542417136	-0.755810975954506	-0.36196570585697935	0.6580917338065261	-0.07932435645863217	0.8311370471639257	0.3907381157133478	-1.3463281248505468	-0.39582324453512285	1.0768249386114392	0.43502578787011426	0.03921838473526868	-0.004135228103567525	-0.41655439012771783	0.1591840212066741	0.8029260600709608	0.29419970783284305	-1.6610281026278428	0.32334631413900666	-0.02612773777457474	-0.205715914533914	-0.07732504519175216	0.7767155191246351	-0.29708255643429066	0.09823109855652103	0.0728274039850457	-0.19109515327249507	-0.24359903698584975	0.4275679926775983	-0.24203603583035735	0.4043296603575406	-0.9795417883340772	0.046691984909354924	-1.817090798394511	0.7790024003605044	1.270100478460318	-0.7991850432423724	0.7506783560343955	-0.17180142590488923	-0.45055707382981763	0.9144183647048892	-0.28236954621989757	-0.12095963003812038	-0.2134225732356184
-0.2335951129707131	0.5282127235095158	1.0033305328329911	0.2522604146409439	-1.1785749156685748	0.18672329533397627	-0.9880789100275054	-0.8550830036111987	-0.2726692482646693	0.6052666324064099	-0.04358295934486576	0.8131816433847422	0.39548249013427134	-1.2327743065743002	-0.49772586162663524	1.0123886258907295	0.46749974199632666	-0.0061001740519257205	-0.053169057498375936	-0.51651836456803	0.15296672993333957	0.7212327783130106	0.3164454317064482	-1.6428225242434065	0.37930609150336014	-0.13505423362983765	-0.16429246751543553	-0.05523099147461221	0.7564229376015605	-0.29563464568160913	0.04655226005145309	0.022536731948038895	-0.30402056165333136	-0.3427244862975662	0.37642493089750484	-0.19591170984610123	0.5019004255675438	-0.903925350481504	0.05517946292634418	-1.8306790200857108	0.7854523488239294	1.3489102500781283	-0.7233429290194838	0.8608119858987453	-0.14182506139918905	-0.3999152395977707	0.9415263666964674	-0.343050102823081	-0.10635708617871892	-0.3109282604042265
-0.2151095351345275	0.5229524595527935	0.9611717155330147	0.2714707704791497	-1.183891168337875	0.1668454009244164	-1.0292036169903624	-0.9073606401141564	-0.17735760693701247	0.510971685969366	-0.03638176327972566	0.7912397339510824	0.4306639064657477	-1.128103050269607	-0.5753623268619381	0.8628329544267672	0.4879487164847787	0.03176274388293187	-0.031232185982576044	-0.6173173761909714	0.06865677121804925	0.6806530166861331	0.3475738475750667	-1.622021740765491	0.36279292207114844	-0.19288580873474706	-0.2206322433290701	-0.016066930341197983	0.801982689553494	-0.3183248957710186	0.03737766926389556	-0.07877919760526501	-0.3494739234265781	-0.33292258066839253	0.2757054984488969	-0.1547904971101865	0.5370348882482219	-0.8001254151585965	-0.002351345487132539	-1.8260229816823454	0.8276041502284677	1.3202961443659382	-0.6744712984492167	0.8981222213718489	-0.17992748667599626	-0.33500671941196847	0.9096233420669477	-0.46398562094230833	-0.08914018649361466	-0.36396735531367624
-0.21259926555946332	0.4917247516605974	0.8900456761755186	0.2950270112810908	-1.1574161362210578	0.19920678689369464	-1.0990792834281067	-0.937873526618402	-0.1268536102425453	0.42484240327500206	-0.028806168500428508	0.7695341388801643	0.42983049332279055	-1.0479749661072884	-0.5832988371016481	0.7835452846430085	0.4861063950954749	0.08439614844535968	-0.008487180164075453	-0.6876006154837063	0.054990683639739336	0.6534124709234238	0.38893506591981314	-1.6336141619171825	0.34045036581075966	-0.2936459467391188	-0.1885194268807677	-0.04392440747920362	0.7820578191063343	-0.3540143798949054	0.0123736636501435	-0.12718341221310545	-0.3832069811425443	-0.3565388679152885	0.2313690172814893	-0.10372518276737382	0.5683936265178493	-0.6841650730890204	0.006458203867983803	-1.8612344973767285	0.7494721731968662	1.323729493497306	-0.6524579969199436	0.7979788321086182	-0.2229424086497566	-0.3053364215469478	0.914303492631844	-0.4729950608073426	-0.13900117538474177	-0.39342974137988124
-0.23906081313156652	0.42404256809076507	0.8636169830326388	0.29366647157356324	-1.1349175922968286	0.21804350046433443	-1.1299939403582782	-0.9856883744466397	-0.11233330667136365	0.4244598232604712	-0.024025702184240282	0.7405169858526799	0.40520649871885855	-0.9412659238395232	-0.6076664603216537	0.7439608077239194	0.4517966457377155	0.1472150711573518	-0.03326001527589012	-0.7398296064257766	0.06655614226361097	0.5769426561360109	0.42429061112706623	-1.630888801734527	0.3437100451508653	-0.3575948195337148	-0.19723063376618688	-0.018389374530166067	0.7376588087282029	-0.33903501122348123	-0.007345519207574252	-0.18377626424774016	-0.4200308142031422	-0.3584368225819508	0.1762509712470664	-0.03710575596538727	0.5984664431348695	-0.5762816977364171	-0.04451812695974298	-1.8889698651488858	0.7081060617662545	1.3080153161061994	-0.5897589191669024	0.6812513126608846	-0.2158278797787354	-0.28146269052056916	0.9280114993639038	-0.49702636154333024	-0.22704213907292337	-0.43282274584748387
-0.24622075051567768	0.37099893087906943	0.8252061761314713	0.26240334323953174	-1.1161818428524017	0.20052776233378267	-1.1784800152046029	-1.0229675299522363	-0.09046731442684415	0.4072911115886515	-0.04815149096110735	0.6742244798262433	0.3918055324883856	-0.853847318206348	-0.6134032163533714	0.72901364125069	0.4781299784876417	0.15587989872083924	-0.048554608432023874	-0.7457443569025806	0.08749884666118257	0.5602339503009024	0.44876201189465803	-1.6009524297414117	0.38445840339440523	-0.4118073860717381	-0.19859768070622302	-0.0552257331657437	0.7126363280842382	-0.34785358550958057	-0.0650666148346378	-0.17193469675032488	-0.48523789515894716	-0.3809941164974205	0.0995475990334291	0.019931720227931465	0.603671152146183	-0.5048227250531103	-0.0775268147940466	-1.924333675510593	0.6355675367560809	1.2621973113060785	-0.5566890476466111	0.660521860382671	-0.22981304389601062	-0.2560598114503003	0.9420044610286503	-0.5591296514573851	-0.21931883412739725	-0.49088571859244884
-0.25005568423898955	0.31703244199645103	0.7917165050756358	0.24503865116967502	-1.115359783293632	0.20022516380662383	-1.1894508308118343	-1.0226180758551182	-0.11281920063544486	0.44821780180108267	-0.07452351223225459	0.6224491158435739	0.3564273279831309	-0.7793864767877146	-0.6096201867388573	0.7072510961666889	0.4761883144848563	0.1902156387706304	-0.023811428081057143	-0.754746694540358	0.10757075799220135	0.5066744759633974	0.45867352886725765	-1.6129316484086569	0.3888428992464495	-0.4317148803392015	-0.20413714670203958	-0.06363282021420696	0.6721111390447928	-0.37754197392380534	-0.10437100545659586	-0.13869918370315637	-0.531345735452224	-0.4027249323108701	0.01965268974316587	0.107053611642659	0.5756068531204642	-0.43234864421774666	-0.05308182054254193	-1.942191344090154	0.5565804564100275	1.2088174735165593	-0.5402942593227975	0.6094705574495689	-0.2678446939573878	-0.22999706947395124	0.9459398995355378	-0.6267959974320697	-0.2278755563220206	-0.5342386204834336
-0.24774318386214506	0.282450527015731	0.7514399372983337	0.25650977189022955	-1.0783392982559907	0.2020040923456702	-1.1945949946818324	-1.020092642530615	-0.09795160728149183	0.47795785061008933	-0.08350089908639849	0.5440823986880027	0.29180378500039306	-0.7173599282382176	-0.6110592278496985	0.6915355447289656	0.4925008947445182	0.15810152271788103	-0.017864032715640493	-0.7418721043720022	0.13521813210191763	0.46841299752851073	0.4775264858486164	-1.6313747488075419	0.39530564045777067	-0.4630151510985236	-0.19416400379079082	-0.06757108135490333	0.6434418156105873	-0.4153075475973238	-0.14737084678408716	-0.13073506319428876	-0.6008822166818095	-0.4520359277368938	-0.03261753044724328	0.19640646473424658	0.596106801891497	-0.32396852644661117	0.020422860594894326	-1.923862503022375	0.5139235535131739	1.1447971421399747	-0.5075455225819037	0.5758626860480811	-0.24179428459028643	-0.22356132795931588	0.9476833480200592	-0.6963167392377364	-0.22347238056677585	-0.5880460528672218
-0.2560901691909293	0.25569122346446516	0.6772823942142662	0.3191070961045572	-1.0904901400063012	0.184317646934059	-1.2202739374295928	-1.086432627706603	-0.02837732009542616	0.5068969121754294	-0.131050824148715	0.4463411070945014	0.21332288137255978	-0.5784527032519957	-0.6402655855318319	0.6284646843679915	0.4903931811420721	0.14232602681412101	-0.029938671071247945	-0.7753398773005606	0.12669419184486788	0.4154745967418748	0.5153251997109815	-1.6276827054925893	0.40237234166220304	-0.5432278715001729	-0.1852476986546673	-0.07807519693717999	0.6236299973801118	-0.46526181838836733	-0.18661553801550912	-0.154995476114758	-0.6859953313240694	-0.5314944325387772	-0.06665741008803121	0.34611339324898094	0.6136372764879313	-0.17219270595589622	0.06529239809232372	-1.9121056276020785	0.4384788851299274	1.0921814247829906	-0.4656631008112959	0.5168754415616652	-0.20958933307359645	-0.24435101199981735	0.9137208361414728	-0.8201834609434998	-0.20488777955189047	-0.6691462751414454
-0.25246973787297944	0.17839968828006578	0.604702525202619	0.3258761042543944	-1.0640483188496517	0.1914177992570759	-1.2448553277238754	-1.1179937730726148	-0.03584070123468943	0.5413429333792943	-0.15232134670456737	0.36359932656601773	0.14742566741756818	-0.4427082655175233	-0.6514752720493991	0.5554734244293924	0.48426413249874123	0.13104195757825196	-0.025950928240329685	-0.7776679577322847	0.160123544536425	0.3308741861123687	0.5452933265675444	-1.6179727830945088	0.3885921957422768	-0.596433826447978	-0.22169157889681018	-0.058808500843359444	0.5404378431136649	-0.548452131270527	-0.21003972050033354	-0.1723285781968727	-0.765146194192953	-0.5733022547786797	-0.14671901451865627	0.5053635118694315	0.5908236396818556	0.01807356177401063	0.04450185861849765	-1.9195773473808195	0.3289625633105934	1.0408575014049002	-0.4732533595045244	0.4271517079972041	-0.19622861693954546	-0.2109555888198215	0.9205576005823746	-0.9174030253988386	-0.235038823074912	-0.6544061075954267
-0.25174833469260394	0.08592535385031547	0.5685581266390661	0.30447028642436214	-0.9917233969615614	0.22399889720990104	-1.2389394253830361	-1.1605414987466396	-0.03787308513573482	0.5456651471778919	-0.160645001030709	0.2703029659190627	0.07418008574122573	-0.32741985691657727	-0.6187282885662624	0.4858028656402863	0.4640633636217631	0.10705812142079456	0.005513765518628125	-0.7669749549715735	0.19139220678920218	0.24815273532843257	0.5903691831767975	-1.5990352777464707	0.3757226909937915	-0.5637830230466759	-0.2737005081159624	-0.06290409245502883	0.41509935627273853	-0.6216201035835542	-0.22848342844862607	-0.15841383712875717	-0.8985118236975864	-0.6265730708519284	-0.22390214722232143	0.6700208665665888	0.6307657190566699	0.14503497407886684	0.07769998692522871	-1.7958608059167775	0.2532906188685498	1.0004583331763683	-0.47483458439659454	0.32612345425132716	-0.1740403276690345	-0.15928972489238657	0.94421062445873	-0.9723358312132578	-0.295144331266462	-0.6677605355289388
-0.2585123009249194	-0.019508353031432002	0.5271252513521827	0.29658849417287075	-0.9694830143624602	0.2179194956387716	-1.2327980201674165	-1.1444803319377244	-0.05222217091328798	0.5626090470636311	-0.18841176175248625	0.1948905288872969	-0.020064771749315063	-0.21716714284397626	-0.527909316062574	0.3980960634933059	0.4147467993142412	0.12115462647382705	0.05666352786589483	-0.7267751494612799	0.1915559982506514	0.20007699568182608	0.5660233215926755	-1.5826348947311435	0.3019939131885826	-0.5148900190819985	-0.3647111658141702	-0.0904106006126072	0.33521223111414244	-0.6879844373378929	-0.2655279143120537	-0.13967478471802336	-0.9910294396744515	-0.6715614447890288	-0.21851958219443257	0.8066879236284162	0.5944054846633412	0.2619220290103404	0.05772750097363827	-1.6750749951746307	0.15925740054952908	0.9081855541825465	-0.5028242558455136	0.14654052384983865	-0.17193600887462523	-0.12246229224421815	0.9271410199502214	-1.02147609151892	-0.35199827624709273	-0.614120995949402
-0.2636581948768362	-0.09503420432285958	0.4717609223715519	0.280820851447659	-0.9779403735279442	0.21740516386456415	-1.1703912822792286	-1.141887211533526	-0.09231106987146584	0.5575483860791703	-0.23312260002535487	0.14975190084132603	-0.12690420208874018	-0.11769100138234168	-0.43304228845936	0.41007774338877595	0.34260156865683855	0.10785067665936429	0.06849817304087016	-0.6554316096478466	0.2181939172915844	0.1567080242163823	0.5168129221132013	-1.547180840846241	0.25982242696717267	-0.5309250041946517	-0.4177687606826116	-0.104050771604189	0.21838587689745492	-0.7605671099111708	-0.29898716131964376	0.006414836737090712	-1.0789364220993638	-0.7689216608494072	-0.12257778881566564	0.9224782939798052	0.5796805547514186	0.3336038673925053	0.08787063711023323	-1.477096911887687	0.03319528536901791	0.8719153148902515	-0.5317421331094214	-0.0490929850409393	-0.17149067350032207	-0.11187397130743726	0.9117273908678744	-1.0186463321366541	-0.3846425535308578	-0.5547818482576006
-0.28237140203088484	-0.14123327647671877	0.44224247866269806	0.2650695865478718	-1.0381549498464164	0.2175523418799529	-1.0507445819858972	-1.1084841920865718	-0.14766982635495768	0.5715682193043764	-0.268577671019939	0.08025525944753158	-0.22596848575359196	-0.019369696488291434	-0.3839294235869394	0.3929743772994833	0.2828452615333523	0.09604384358426026	0.05261622192815631	-0.5669128181216196	0.18683318291550682	0.06455055250874463	0.43646246622571916	-1.4695209909376836	0.2387213231706164	-0.49907664120459116	-0.48134510324904856	-0.08179516861644578	0.16480874145512076	-0.8305033975497335	-0.3083060194824693	0.1531124475162014	-1.172562735090694	-0.8636404636462938	-0.03967467126158908	0.9918510315263003	0.56050748300909	0.389368847455229	0.09639661989173873	-1.2702091001195792	-0.02479963822095404	0.8013327888099908	-0.5614390310197257	-0.1529838129717962	-0.10337400838083097	-0.07404316423934275	0.8948438811831245	-1.064576756647978	-0.38408012585531004	-0.5179062605830065
-0.28151324815764855	-0.1593783470328527	0.3956592439598773	0.255571969634904	-1.1037344297852982	0.20443664425377367	-0.8860432438797275	-1.0663175630679063	-0.1890984429875891	0.5306406994070133	-0.2937387965937174	-0.001861220028864613	-0.33974400672796967	0.040580182824045755	-0.3100307285165849	0.38353334230184916	0.25218836205082107	0.058100882692444976	0.07677238912138298	-0.44924936969074486	0.16032164497855658	0.005400416899580573	0.34837254993122335	-1.4056114349509432	0.20764394498415642	-0.4567400355869138	-0.5368384531654096	-0.08568482802622793	0.1266737229710733	-0.9318488009526975	-0.2888668540596179	0.3328560368665389	-1.2401751956880624	-0.9607118486836974	0.0893942978029389	1.0022224414075747	0.5184815654885987	0.43555228348666286	0.18742637684006935	-1.0822607463770164	-0.070940404578373	0.7377718355860605	-0.6276263109040757	-0.20161929948984286	-0.07261716088641532	-0.02696636627402859	0.8501666241949835	-1.0893731227603767	-0.34768482611263984	-0.5095435993671515
-0.2884823404292548	-0.17939925072036256	0.35710708623221177	0.28578746324181464	-1.1599164721324184	0.2108373053638694	-0.6716621551137301	-1.0076746629368416	-0.25907194053305316	0.5219948142062988	-0.30321523259545585	-0.038660945238412306	-0.46654030476712416	0.09333937138304028	-0.23299584350949779	0.3415544513241388	0.18299937513998268	0.09179688049178905	0.09100898214562418	-0.35776874250415824	0.10470950099747181	-0.07032833529673639	0.2757184498791525	-1.3570736078685244	0.12503865503897033	-0.41451357742647027	-0.5990989748724868	-0.07026292324427405	0.1043566909286179	-1.0025736291351015	-0.23563631628534526	0.43415621206137195	-1.2944608726736253	-1.0577480244844732	0.2386959131709266	1.0177356736957033	0.4717110155209224	0.4852142916245731	0.22154176671439405	-0.8770468917878764	-0.10135861364481025	0.694427542236288	-0.6949502766281557	-0.30644747764465186	-0.02844207477209984	0.018134823979891454	0.8079566623635355	-1.0738515260463934	-0.31193704041537307	-0.470078667166523
-0.29641647714731434	-0.1919210370596682	0.356865892377091	0.2870892104900583	-1.2317498864243177	0.20855525484569445	-0.48734785349463594	-0.9751084302185744	-0.3168607019945274	0.4405453709124144	-0.30542395778833537	-0.08991652832914092	-0.5649119972859745	0.12867424172260905	-0.19416492697137183	0.2867675035972273	0.14431001247691982	0.0800645706969553	0.0727612384329143	-0.26943587406796465	0.08870474918134603	-0.10588542065513218	0.2349906996994211	-1.3146344706668247	0.041627145157619436	-0.3656215795743888	-0.6614082849853061	-0.0651557423790863	0.10387243117570795	-1.0422261276091027	-0.21061740782083635	0.5118558586064702	-1.3532596535826553	-1.1732296132482256	0.39074525476856686	0.9456775268403896	0.45930719628455874	0.5278282063596846	0.24527620467015043	-0.645119087143329	-0.11711852430075494	0.6486030329915946	-0.7494748960726638	-0.39335734122726407	0.026145454487223573	0.043896831859876306	0.7863595318961426	-1.035140743476776	-0.27582746837625116	-0.4337687093174759
-0.3030501840171261	-0.22493498707798576	0.3632212638493776	0.2642948284433804	-1.363422523766952	0.1934243262002057	-0.3161572672576691	-0.9470980432517961	-0.4148286589600477	0.3791940245169533	-0.3098400026855855	-0.13005143552616444	-0.6075231063235049	0.13623364484152561	-0.1350846025128761	0.23276371398825915	0.06940838168393906	0.1453547009347754	0.056024702706747385	-0.19644166055953732	0.02273061460807902	-0.11577488023322798	0.20897298005203754	-1.214535314181274	-0.051411782616552285	-0.3024182862065007	-0.7610944008817782	-0.045222376853653476	0.10087596469019904	-1.0712007705907052	-0.15341541886101956	0.6095136940772651	-1.3445738965711624	-1.2648504163179932	0.5137910956024727	0.8567432671649378	0.36565912317496363	0.5541594032508403	0.18669065779460992	-0.42335141571976376	-0.1265533245889065	0.620279689241044	-0.7882027970224522	-0.4673773008209482	0.03945377822429863	0.06703554139248459	0.7564585756910439	-0.9914319560884024	-0.23401507831717466	-0.36652830462826735
-0.31060955459589024	-0.2440100319183681	0.4126868869751273	0.24408809933284642	-1.498342462299743	0.1112443953173801	-0.12995884181148631	-0.8863389737757139	-0.5357829458455481	0.34697300658338454	-0.27060482115226003	-0.16744627584615293	-0.6522572686490944	0.16794574966555836	-0.09789534768186894	0.1676029712168241	0.003602932687132207	0.17190289325769742	0.029072425718163947	-0.1687253780031031	0.029723637749717997	-0.11011476664976624	0.18782292675070525	-1.1558742511422608	-0.09579591474209875	-0.22450603788089643	-0.8258054200431844	-0.0125881341531822	0.09655346563219393	-1.0815295799754046	-0.1251660339192676	0.7053749031077976	-1.3810556991461793	-1.3767043969516823	0.6251376155533632	0.7274986128346976	0.271043133592037	0.5719263743682615	0.17558881579897595	-0.22681350371694547	-0.12460292621502995	0.5568816234747532	-0.8172290942413521	-0.5200615052861671	0.029651815654898106	0.10140356686757397	0.7118030469775524	-0.9199848301694186	-0.20195015570561292	-0.3034172078571273
-0.32171578808188767	-0.21979542298014584	0.4520991229120102	0.25522237335629444	-1.6532921610843474	0.01846630215117201	0.04908302913148403	-0.8576184599521899	-0.589987440476245	0.31324878412743057	-0.24913781130276122	-0.20367086408055277	-0.6746423494453178	0.18452825720050714	-0.05733072041375337	0.09342014377158814	-0.03898890944787114	0.19471012852779918	0.04242660845040017	-0.10288758673844542	0.008085331921976463	-0.07720636262134242	0.16941389392590223	-1.0949386166847948	-0.15174463974595837	-0.1845655733988027	-0.8910572656054663	-0.009943078592802548	0.12844817657830387	-1.04509977005846	-0.13023035537878508	0.7938614934411429	-1.3805667322132735	-1.4493451350404591	0.7643440495107954	0.5836667989982578	0.20854919888343573	0.5621169885520999	0.19180709001853594	-0.022283771036172084	-0.08645756293648217	0.4814022791817993	-0.7834439538946687	-0.5526901926343234	0.08062896300838315	0.1027407090335977	0.6777844588007967	-0.8628321971197257	-0.12589954079569055	-0.32674537613426363
-0.3286610788088506	-0.21531259776760128	0.4370779616101036	0.2717365840351561	-1.8313194947927953	-0.08429734459135636	0.2241349263244131	-0.8119489190611239	-0.6838252397592599	0.3126239160134977	-0.2143579440156444	-0.21833160721784034	-0.6561599922569885	0.2052395451578867	-0.011643238864882494	0.0018515451492002732	-0.04684661299483603	0.2231236963519391	0.04454505252748264	-0.06576117074253168	-0.021141073717992072	-0.012614213674053854	0.11219468809333417	-1.0761517898031	-0.22776235617121973	-0.18226070067375136	-0.9500220042575686	0.015010911827191003	0.16642498023333271	-0.9984036851397307	-0.12540817664130294	0.8240189400169822	-1.3270717208449443	-1.4958581601889402	0.8029497110141366	0.4741178363830277	0.1175618489318303	0.6127297438910795	0.13809920875448628	0.13347012078682235	-0.05070433054587011	0.40626223788375243	-0.7736249670328601	-0.5718269002661944	0.10668392032661114	0.0770479389304583	0.671731316736523	-0.8119689237460002	-0.00372036608810834	-0.3466283055641979
-0.3567806564059961	-0.19079761783039045	0.40466105205638875	0.26620587935115303	-1.9490591807632622	-0.16138539090953055	0.42906675078209827	-0.7800820151507452	-0.7534898946530946	0.3064233032181309	-0.1720609971208487	-0.2375698223758908	-0.6340048063927398	0.23008134476390413	0.026290598337746763	-0.03461368833390402	-0.06007279383679422	0.2593877153209088	0.04735460535652273	-0.030268452855129656	-0.025981159862813817	0.05327679343532933	0.13025742447569438	-1.0546230357235489	-0.21638680580010966	-0.1735752805858471	-0.9903730294470012	0.012670501649429788	0.16400105912355528	-0.9579860295317545	-0.07921800184488237	0.8708967756416433	-1.2813624427062111	-1.5123919950061824	0.8271158354561516	0.35804702133297245	0.05518759540861011	0.6425160723758649	0.1447573593922557	0.24842398932540205	-0.02086737193183625	0.3660530141080632	-0.7515730548995835	-0.5430281501478392	0.14268917618818033	0.040116231016135165	0.6515210574268394	-0.7863897812134992	0.08865093174198399	-0.3651568859058571
-0.38667106892461534	-0.1624384278881904	0.4240805207308809	0.27198232388478055	-2.051655691897356	-0.22459201828167902	0.6075700956290013	-0.7293426413825844	-0.812120422338135	0.3428213975407384	-0.1355768344669573	-0.2575976113554267	-0.6043774097694191	0.24429692448527893	0.06786051690289216	-0.16120139250505314	-0.05291676682111575	0.30497796655952225	0.07527664021146681	-0.05563240414200917	-0.023050358801152797	0.1374044286876577	0.17602472144118148	-1.0805877133454636	-0.2008155489100237	-0.14723052847127732	-0.9860887721147629	0.013075854163501942	0.20387818895696697	-0.8806855916330611	-0.0666336084036818	0.8162833651333582	-1.2290358797057674	-1.5164073850834394	0.8159777666638064	0.2930817042486199	-0.034199968009854635	0.7040211652245318	0.15883285891320825	0.2399927320456976	0.049108050630127666	0.2933685894162082	-0.7396166953161666	-0.4841071888024918	0.19269269816451293	0.06414511219547128	0.6585597275225319	-0.7545475223763418	0.12847202991448298	-0.3949787684771137
-0.3852035955085062	-0.17617047720173626	0.41318032570369373	0.28126478255135107	-2.1465586594141017	-0.29861464722557857	0.7619417155294801	-0.71181114025427	-0.8574251723862755	0.35175670254174923	-0.12035300457722457	-0.2689289326245382	-0.5531484376289223	0.22220288364186375	0.11424800590285933	-0.25936950921450985	-0.0520816567199466	0.33078367827310756	0.19846511444406775	-0.07894392618717064	-0.015256211268782743	0.26545190715911643	0.22021420668144787	-1.1453052089522884	-0.21196167113440328	-0.15045367578817298	-1.0353463284692197	-0.0016575907548874794	0.18323683551798894	-0.785173991745322	-0.0402266492696569	0.7720354530852311	-1.1600197188074413	-1.4683797767399436	0.7194656797473152	0.20334948861401098	-0.1513079100832973	0.74980892539911	0.157272447011936	0.28522356084926537	0.10447590047292163	0.2561730070495326	-0.7117180345766829	-0.39019568175015534	0.19449794369284504	0.056805273004848555	0.6562008052337929	-0.7768625324842073	0.19955503397719532	-0.40186938438270214
-0.36850010423308055	-0.18874881981091282	0.42876992969225125	0.3098711330698118	-2.2783495409277865	-0.3209087140544328	0.8492668057191853	-0.6722909020141663	-0.8863420481847006	0.33451154288076496	-0.11210757974152834	-0.2553226558836235	-0.4778977384866373	0.1698921370141651	0.14344298429633853	-0.3899280530849082	-0.08930348784076203	0.35439556314261195	0.2594688759903659	-0.1355065803429382	-0.04610231093462794	0.3776498684202746	0.2668524311319791	-1.207943678435249	-0.22356193537525657	-0.1869040852797758	-1.0564067926972966	-0.051141953819116806	0.1913258964447401	-0.7017033377604246	-0.036831241155015446	0.6640461161904426	-1.0826470115803333	-1.3843072864105943	0.5479958837826844	0.17611810661467872	-0.26519257051264383	0.795023799439711	0.13162911639768998	0.3366373188665539	0.16685393387776284	0.20303882884431035	-0.6822033304540187	-0.3612125671607528	0.20420134306543378	0.10053431534568377	0.6471128923987555	-0.7458564417536101	0.26064704753384044	-0.33439656376558186
-0.3384885202144582	-0.2261389478867665	0.44070314920445447	0.3285235920538948	-2.4190200613403023	-0.33842922812288784	0.9021247584149537	-0.6555392185981542	-0.8864814464424642	0.274243464619719	-0.08382858873241772	-0.2397268047714028	-0.4038161120607002	0.12464398592710971	0.1661004888784368	-0.5017651206767862	-0.10765443799777599	0.3444923381215183	0.33048881032905975	-0.2185196233203892	-0.018205426755104955	0.4639193829891828	0.26546786004415424	-1.2854151381719212	-0.2121800993014958	-0.25202450432707224	-1.0813809178533975	-0.05235011969138287	0.18577701393306761	-0.6543363844364648	-0.02400159955018708	0.6024707082733949	-0.9639246330702876	-1.2729656890335284	0.3949392427435042	0.1338678013284651	-0.34010970217368397	0.7935948657765654	0.12888530788245217	0.3920445110667729	0.2331330065152099	0.15561694597729406	-0.6113278786367113	-0.26016426624109107	0.22407214197633643	0.1370853047624237	0.6306163608070089	-0.7275928652096731	0.23927795556909093	-0.2856596513238162
-0.3078572305243915	-0.24058209444160056	0.40292907928979027	0.3905748969609453	-2.5515263120509877	-0.3341982558202935	0.9386620588192031	-0.6032514673021894	-0.9046838701064768	0.22986440473494266	-0.042786054387349275	-0.2247337246243888	-0.3520334600764775	0.08676211695829711	0.20123212189031098	-0.5813641853743079	-0.0972911894266161	0.34783678820560704	0.3953726138349368	-0.32394933242705753	-0.0535533686601767	0.5504669566337619	0.22319234071940955	-1.3454811305982255	-0.14545343710598824	-0.3240212217828277	-1.0825603103661505	-0.07670918925261642	0.22572319885759837	-0.5933705574080492	-0.02235751339361767	0.5390968351581039	-0.8236936136359339	-1.167980775883367	0.21631776964333865	0.13860711497716008	-0.4379940783919592	0.7997662839988918	0.09357416392050102	0.375222761172438	0.3069796373241391	0.13714647879584568	-0.5713930515742867	-0.10556602423571926	0.25973226292282103	0.1950851258230209	0.5557032905293962	-0.7321346878395604	0.20552597562417724	-0.18167110404611556
-0.2959391479883734	-0.22032285892476863	0.3696645591405695	0.4388349858366195	-2.645136646156605	-0.31236447636537146	0.9549265561640716	-0.5629026091335687	-0.9089045615411887	0.19187689556341453	-0.02279494802181014	-0.16114033055804	-0.31415291879124446	0.07901018285302007	0.18425516545234202	-0.6584483308266524	-0.081857066432879	0.34545354165335457	0.5132021640430049	-0.3808401812547972	-0.054742552821108646	0.5710860488999987	0.1486344938392015	-1.4409252484308606	-0.10096323374822029	-0.4187727066350007	-1.0651976652043018	-0.14002318228029084	0.2283376770542605	-0.5257333948292012	-0.039778795558788715	0.46202913175701676	-0.7157880145197686	-1.0018287244797492	0.029481852478177518	0.12274786638815846	-0.5070546132917324	0.7771396257580567	0.061518540223988324	0.3501038340638933	0.33924385147001107	0.10892693527646757	-0.5743544331907053	0.011724149245389993	0.28218482817574897	0.26292121462708123	0.5569602051242761	-0.7414827576888748	0.15887020758867937	-0.06112012451034934
-0.2662343875179732	-0.21251181845632727	0.3114545116259237	0.464976814229463	-2.680700506032026	-0.25753987435349507	0.9534279082126877	-0.5377659304911224	-0.8974561929980653	0.09671916347456198	-0.0524967009943314	-0.1501632930823165	-0.2876163163652199	0.07527127767797005	0.18387827181538785	-0.6999035113569392	-0.0384788097811181	0.3642114977642249	0.5760112153918259	-0.43118087878452893	-0.13597962865078123	0.5532153195191636	0.059652366697212834	-1.518896724977629	-0.05869086199927555	-0.5464499085936911	-1.05571039725641	-0.19833446231673407	0.2555873404787839	-0.44713696391559943	-0.050594067958265446	0.4285391530926739	-0.6138607574353258	-0.7797213664632554	-0.152023791941485	0.12141121449703018	-0.568510252800511	0.7270960060709986	0.004807667038963725	0.2668129621788241	0.3607210021970076	0.10843257418726322	-0.5679018083654296	0.10818950400642313	0.2622702597832046	0.34448718433806097	0.534861909523576	-0.7548442534609114	0.10965835021152466	0.06246815084603922
-0.22064577441859679	-0.20281984227346136	0.2704429249447416	0.47707865032146046	-2.68822905438412	-0.1742845944227502	0.9550397964538477	-0.5080611931315835	-0.9217231920281778	-0.035744179916346895	-0.09825687698848865	-0.14475534310174937	-0.27472427003785205	0.12011213256871651	0.17204308681956773	-0.7040925637426154	0.010841305086337938	0.3768190279832634	0.6591676293379573	-0.5150289589446089	-0.20531962929780612	0.5267884650497685	-0.00933646173429828	-1.603570531227541	-0.00645038727387211	-0.6767221365263952	-1.0153007282403759	-0.23999759994303807	0.26628388668157765	-0.404803604104806	-0.021564890288310934	0.36081481226958906	-0.49365084412777566	-0.5911108176720077	-0.37853950319750523	0.13742642261989577	-0.6369637467287189	0.7011961146162259	-0.03512829514251009	0.19184870024492368	0.35546549964024676	0.11991767931783477	-0.5475344562005623	0.2116310666611933	0.2334244249685185	0.4518946167417104	0.5093736313009453	-0.8188509311416506	-0.0011603158292325944	0.18840120659027484
-0.19369809832862409	-0.1934902683359857	0.28641947126455414	0.4928505686736632	-2.6715680400216906	-0.07622842858962775	0.9070353358242137	-0.5136467011051409	-0.8870119979510231	-0.16415391977939212	-0.1808741620125664	-0.14710590925347566	-0.25639390203217954	0.19826612717531839	0.13701879601468	-0.6597308262973355	0.07084247047915809	0.409222893933881	0.7015445635122871	-0.5917941777356716	-0.3109808226521907	0.4513640039173928	-0.03680659798951487	-1.6067061585299114	0.04405601923292107	-0.7826372717661927	-0.9574575527720176	-0.2347041150913089	0.22296186932792272	-0.3731366212927086	-0.02965513769072927	0.2931259768638089	-0.40923751014939114	-0.41367461422196283	-0.5515153267558714	0.15267081133897803	-0.6659233387750294	0.6259164387982189	-0.047232161987794875	0.047954341595597215	0.3311437341608652	0.15310381209509724	-0.47204943260844734	0.2857146789286348	0.15186223352236988	0.5669280149367162	0.5160709175681688	-0.8450454354841739	-0.06322597023351503	0.3048961080219851
-0.15295504696329948	-0.1699360635857261	0.30003953537103334	0.5245162969814505	-2.661137825600861	0.06713443195375379	0.8367333007458608	-0.5183839416658819	-0.8782549725149572	-0.28526943705640806	-0.27347115333646665	-0.1586012116403747	-0.2532391014163991	0.23211809746255813	0.06970109872282082	-0.6371148847598151	0.1290341693040092	0.38414669388291006	0.7410553786158991	-0.659859812635687	-0.3951754489182948	0.34475345615791775	-0.09377793332656073	-1.546787822582831	0.04734579885744405	-0.8906709301806768	-0.8828577183500211	-0.19811755917922289	0.26667461612119875	-0.3456824358222573	-0.03513803998800112	0.23654493542295066	-0.32357414539493756	-0.23909165586832487	-0.7443177016355511	0.1643778643175006	-0.7190446928538907	0.5460039800211549	-0.05231400451953857	-0.04883426667883501	0.300014563076343	0.13903144899267478	-0.41048318702196873	0.34737236919462544	0.07968985112273827	0.6881100947353814	0.5223154935807237	-0.8311098433411404	-0.13067621512062338	0.38762173031407465
-0.10785977497107853	-0.17407969379783103	0.30723590824459235	0.5509861239391373	-2.6232466410140534	0.16488231523421287	0.7338036962595715	-0.5063719811206926	-0.8754158498595395	-0.3609466645577327	-0.31637277652531764	-0.1640087970564291	-0.2290439385644792	0.2911686086415112	0.01982140025828944	-0.564103264315184	0.19953494624153326	0.3487854279747441	0.7948721860960657	-0.6989190204066881	-0.49138306432437845	0.218289640292637	-0.16347479852690106	-1.4506527892663725	0.059938418404189765	-0.9808557137042386	-0.8269579341354116	-0.15095120169032786	0.2542840348983008	-0.3354095298375415	-0.016266238744024504	0.22664305380546454	-0.2575218139388888	-0.07302116692554403	-0.9715846152435444	0.1517164923284057	-0.7297365855847796	0.4540580995690183	-0.042823296237517454	-0.10939192833683813	0.24415862332144683	0.11915995394144605	-0.3037333130226044	0.37192668069226864	0.06775147941578037	0.7754286524014191	0.48568872758436055	-0.8494811082018316	-0.20850519158386055	0.5210546777758334
-0.0657535442307195	-0.13757870666461744	0.32903221396544996	0.5623439284663778	-2.5697992819278035	0.2493848892813928	0.644239394850628	-0.4990339001713984	-0.8139626458251585	-0.42091776628068944	-0.3460900039263305	-0.14548994059472792	-0.24027877462631486	0.4124583400642102	-0.027010388356010672	-0.5198105073265642	0.26599583013592476	0.31889362651570513	0.743072439470519	-0.7813023499618076	-0.543564697909346	0.06938398371898716	-0.23521432867562164	-1.2824213759082785	0.09387571272518491	-1.0184677020597823	-0.7382369106171758	-0.11652879744272357	0.27342977743975666	-0.35611603454819496	-0.022171154209233088	0.18840681108023233	-0.23417344000179438	0.043844485882112524	-1.0751811191731935	0.18642101939149566	-0.7178684236912807	0.35554324979667207	-0.04714470477648089	-0.18238060700895162	0.23746202972740055	0.0815263961739007	-0.1894112445768858	0.38206695835915194	0.05205482643235183	0.8511764070611225	0.4675091634944075	-0.7676841396045697	-0.3001960241483933	0.6335802534997953
-0.032330164579384965	-0.05679602219047327	0.3244100851161812	0.5501646817853605	-2.4059792973860654	0.3009058987435534	0.5462136342262184	-0.5065640498632983	-0.7975671019038593	-0.3862982739720553	-0.3504567021220076	-0.13101388583954587	-0.22694561913563605	0.5518031072436306	-0.0609136380295958	-0.4542696055939811	0.3553507168178636	0.28091980283332274	0.7585905302735861	-0.8500850013003441	-0.56235710286491	-0.05497887473141551	-0.27090737268993725	-1.126829739339477	0.10698140275074972	-1.067636862060012	-0.6759270303560421	-0.006275101071631128	0.2685338588909417	-0.3431386642725837	-0.021776697749320062	0.16567102832420902	-0.24052907683168936	0.13696442427445327	-1.116515984216532	0.2192996295316106	-0.6736669551357645	0.30416445849785556	-0.07661233646654261	-0.24857190212849076	0.21583036622676946	0.07637288086624361	-0.09306658361886319	0.44011685262161465	0.0738486446139586	0.8310350584210013	0.4773755764512134	-0.7362166180108389	-0.3735206139548999	0.6793740416936316
0.00543040437427067	0.020961876407284603	0.3214740434029727	0.5149051802889255	-2.25730694503729	0.3562472854965601	0.44316970135935774	-0.5194877008439023	-0.8075902557015592	-0.3269178681107123	-0.3711478120397661	-0.12414002195363563	-0.19844385981981247	0.6875056229084928	-0.10131268577586046	-0.3903149838529784	0.4051909925499883	0.23570516482883228	0.781775683488659	-0.9081617160979935	-0.6119326107703766	-0.1779409450081564	-0.2858464490831509	-0.959826091331777	0.10542333420634353	-1.0657497447823752	-0.5849747721351573	0.05713389487403649	0.24681209921623165	-0.34406141584597305	-0.033928781032043324	0.09733968381136474	-0.31711407050333706	0.20985638242811588	-1.1930502705726	0.3054133015183119	-0.6457660409075641	0.30164413455655914	-0.08084342310711874	-0.3082800260037785	0.2139067196375178	0.10356197618617827	-0.04991148566911463	0.4293948592761251	0.04535667678052016	0.800561062726364	0.5104339277299241	-0.7075790367881416	-0.4670377566119396	0.7532009280240192
0.044536342223482316	0.08050505894426348	0.32906511141540695	0.4599659098384074	-2.063355485696458	0.3610519355473077	0.3398011547388359	-0.5485810570211853	-0.7757998623287566	-0.2784905791021077	-0.40298059480035536	-0.07903821492344151	-0.13695618772253781	0.8232131847484003	-0.09545641097350159	-0.32920461118964706	0.4547904820372402	0.20371382208332012	0.7861620604852113	-0.9186970884128064	-0.6390570582944282	-0.317893099345213	-0.30024153195240244	-0.7708242827227774	0.0785802410388741	-1.0935954419138736	-0.47946320656346975	0.14003950541714705	0.13230826876033686	-0.3330428121086816	-0.0013097128816354497	0.055119582046716756	-0.4278325878379083	0.30743784506953864	-1.1950214618322412	0.36162531410506504	-0.5957787367136879	0.33677396234991885	-0.10411827538338687	-0.38837805145181903	0.17864968078878132	0.12757369566138002	0.059748662606994615	0.3532471181504565	0.0006949962792824227	0.7685560590905345	0.5670672783443712	-0.6376114940447264	-0.5315388672950453	0.7346564257539013
0.09203963812505053	0.0738308486244595	0.31864991242810536	0.4227282424100383	-1.887162683046223	0.3469329744495632	0.2610192180945231	-0.566448749815473	-0.7413574230321677	-0.2409991681381495	-0.4037902334837689	-0.0848965479029294	-0.09162450706377555	0.963994170979302	-0.06896296268198268	-0.2771233745356858	0.5240650504791077	0.16982889385462527	0.7406582568945813	-0.9680782611257135	-0.6175606404545937	-0.4031395663715596	-0.3217869025815285	-0.569383966717236	0.06915404420214133	-1.0781503012465528	-0.39678575517550235	0.2738666631778969	0.11572717985612906	-0.3496142530770161	0.03505656088250976	-1.5715944415628513e-05	-0.5561104565528578	0.3491989778442278	-1.1676791950751997	0.4412332743590218	-0.5125269461192545	0.31828127295476	-0.135247987280742	-0.44420131355850234	0.19256091190001864	0.2112454288536565	0.1737656038598276	0.30098360304771005	-0.042399736779205756	0.695590442967412	0.5407143304544972	-0.496724498134423	-0.6268897679231209	0.6993254785378263
0.14365307130672375	0.04702837436823241	0.2979422895189978	0.3434255869903341	-1.7211626857748297	0.37550766526520946	0.1953041243765401	-0.5538324088230367	-0.7036246155571584	-0.19112193006531977	-0.34798699879521766	-0.015412155876759486	-0.05468585393242824	1.0796063111177987	-0.011973745592673312	-0.22570615367628913	0.5540389081185614	0.12404034708424738	0.7230301620306754	-0.9830838712139421	-0.6013491624921529	-0.46749862536592823	-0.34903882674521214	-0.35550842625380535	0.05714811642650449	-1.0672099203671577	-0.3248562592528052	0.34550174069120293	0.08151344160953594	-0.39601061626823425	0.08912041939137505	-0.10276701095742162	-0.665979875707258	0.3176518861015268	-1.1770746479625733	0.5170168970135325	-0.42815286650749707	0.3425290770640844	-0.14947182142188353	-0.41913371532664223	0.2088828970923669	0.3049178790150034	0.2816522498833052	0.24743381260550196	-0.05487709527006281	0.6243352479186934	0.5432008960296763	-0.30194375292479936	-0.74480661202615	0.6683942687719256
0.1711142981790309	0.026226712088258143	0.24803514994015644	0.26140079929536797	-1.5775777848665853	0.4115972180698143	0.11199908891651134	-0.5260623094722087	-0.6447463653868246	-0.1265414625791111	-0.3121828817567097	0.025261577669952674	0.028580040277578052	1.1485636905202574	0.027421206769063844	-0.19489686678662727	0.5632097820394859	0.08261433259261805	0.6998239433922487	-0.9405204173764391	-0.5654410344053226	-0.5061293502642843	-0.379228930620239	-0.11966775340383011	0.028584312158556523	-0.9841115815525134	-0.23761224566732345	0.4181010338811014	0.10883303424025607	-0.4098664091803645	0.11838127934852882	-0.15746053105441904	-0.8086589354814689	0.30720795229123343	-1.1748884893719667	0.5415400709623566	-0.31765753313917267	0.32549626280902794	-0.18823867672256972	-0.4183663340227682	0.2583876058686491	0.37341206514674885	0.3869087208778286	0.2505116100036039	-0.09142461244034221	0.5223758762854065	0.4893333120906692	-0.0882757167295893	-0.7708764438088358	0.6383881783339234
0.22296215493767452	-0.02265310982626308	0.17723763951857482	0.17281132986702244	-1.4621116430427468	0.4344545968833735	0.05188579411200286	-0.45346185138823103	-0.6044801151568587	-0.0681149320035332	-0.2365374522102141	0.05914128695902354	0.06721229907224302	1.1747852463606683	0.07214963897097734	-0.19922135531073815	0.5757654208497971	-0.0016397860091784456	0.6757703009666504	-0.8798779639363274	-0.48461721703222854	-0.46968862164385206	-0.44776519946754983	0.06789579136387194	0.006097996640473682	-0.934700079648757	-0.12897440213446507	0.45449425229270213	0.21669096776227473	-0.4432810664220582	0.1541168215808913	-0.19600169781389076	-0.948291852998182	0.29922847290713966	-1.1150072685450714	0.5808895894463519	-0.275198387157763	0.3547153308829195	-0.22524555815643926	-0.3717099313615607	0.32768996358542957	0.42647618686124	0.4444791998718908	0.20043109307046053	-0.06104247973513825	0.43449717706912283	0.4649573273801246	0.0887836037896033	-0.8582853104526947	0.598126032964011
0.2712946360688713	-0.0775205356332779	0.12840638764848697	0.05221553133666	-1.3800049425105574	0.4054086990345881	0.008080835672774659	-0.39630678586264434	-0.5687797706516746	0.003415942785151032	-0.16297359331113268	0.10735406880141692	0.13479550185725553	1.2121813627562308	0.09521263037075613	-0.21528397312451877	0.5765212223314412	-0.05248051884504655	0.6439011622886877	-0.8010019522205015	-0.39847260011266394	-0.4049683106967258	-0.47839019082077244	0.1868783352164488	0.00028686454040894596	-0.869248518325343	-0.053050601877191725	0.4727677590073984	0.27713777359831326	-0.4321419082161203	0.15248417652492446	-0.25051978271136777	-1.049690417122557	0.2844972741501328	-1.0794134117626784	0.5850439035239784	-0.20344179122465872	0.39670854083784435	-0.27583975149728207	-0.3051875190325384	0.4551983939253903	0.46481029934160895	0.49832384176402333	0.1255572165772451	-0.018690758186442634	0.2709023960042345	0.41622787109531734	0.2725414995884282	-0.881521562995214	0.578423815210699
0.31142014553953756	-0.09311954402072616	0.07122755265998891	-0.05722392441283678	-1.3019776731867616	0.4315897847266329	-0.008844826639292194	-0.3821889575592783	-0.5076166699682487	0.0624486409915326	-0.05892676735573453	0.11237630952760573	0.16843927691668958	1.229998925515299	0.12174717456461188	-0.23068861656935008	0.5914782052839033	-0.13185889755581276	0.5498616606004771	-0.6555717794905053	-0.28710506731024504	-0.33671492567221123	-0.5337653508094015	0.31537459116699573	-0.001953988454369002	-0.7590934933744886	0.028106671205663618	0.4594634803730565	0.3829056979701416	-0.4453357512204975	0.13825501046111885	-0.3469009105545184	-1.1676686021630784	0.27281241889504726	-1.0122686617619387	0.5308535138729391	-0.15626643463203319	0.41644263979337337	-0.35516048759871816	-0.21145574594418046	0.5576623291206878	0.539148269259967	0.5334325156948094	0.10327252326310302	-0.005883000142150277	0.057478436794262386	0.42073251214135665	0.49422287681757615	-0.9057328105451014	0.5429209775086437
0.3383527184675458	-0.11049694521917126	-0.003257100982353339	-0.16631205406649885	-1.2127205688984404	0.45145443311480804	-0.04564090341942538	-0.34400116131351033	-0.5134093278026143	0.14106377831529698	0.029025822325315077	0.08324024076416117	0.205761906011959	1.2118948797538645	0.144250623872605	-0.20856130914246881	0.5687796980134271	-0.18841677695346631	0.48351379039019066	-0.49213333876823945	-0.17383115696540247	-0.22872082790279488	-0.5556211358222574	0.4029573335964523	0.009049919747551293	-0.6683556103873551	0.09506620821991518	0.47988365592690824	0.4776361712589689	-0.41407792124639153	0.14619309122552604	-0.44495530816114853	-1.223230766890706	0.2594780613401189	-0.9658938975049811	0.5288399612882658	-0.0724045883594033	0.43957373787067217	-0.44949328491574525	-0.142090645919495	0.6352311826311732	0.58706466613344	0.5660867962661186	0.030404522944522682	-0.028831088319652087	-0.12827620225321051	0.35860265882262404	0.6833389450827898	-0.950460706508158	0.512618230584159
0.36492745031827695	-0.19516416912022008	-0.030750829176356957	-0.2487823765876188	-1.1571385159769145	0.46646912277932573	-0.06963742914228772	-0.3048644399810953	-0.4538238864709457	0.15507166570608066	0.07248626774559355	0.05131175365966569	0.23470098692344124	1.1625866228050785	0.1549290353211577	-0.21698260559844829	0.5813167558157024	-0.20739093314292062	0.37882816430657684	-0.3363955090906582	-0.06965784912353816	-0.11076232201736569	-0.6062002399117745	0.5051201537365339	0.01148405809882188	-0.5567152570368215	0.18039126547939802	0.4476518210875426	0.5478110037919832	-0.40207255385120116	0.10468445135132531	-0.5162759135304783	-1.2538837184219676	0.2587998151993575	-0.9328194972850608	0.47610627000008554	-0.02748234702374456	0.41726962108661103	-0.5231739352298728	-0.07484801170576252	0.652675649812979	0.6590109082738078	0.5985039318865895	-0.03073866182086813	-0.06881150815101143	-0.2686747409623237	0.2654892566031948	0.854571151238604	-1.0034512337720896	0.5282091487839023
0.35970900233420117	-0.24735448194548412	-0.05522319021697027	-0.34176530638851144	-1.0809332824985947	0.4553748281537455	-0.07881137494075492	-0.26249501243449525	-0.3815938055009594	0.2034445755174997	0.13838702380828766	0.009693652199399489	0.2516494139610603	1.1008807522102824	0.16742233459073574	-0.15751577121425023	0.5976352979826978	-0.2647163686894358	0.26169796505382936	-0.15305238485778014	-0.009292748301681525	0.045674238594683	-0.6112559989339079	0.615289965454736	0.03969900586968657	-0.44615389382931453	0.25756914767858063	0.42459905847530044	0.6535623199773397	-0.4003861715608702	0.0860018695668832	-0.5459387772801081	-1.2232034780722514	0.24481920243353672	-0.9288435877508567	0.33604926198358087	0.023968423827309397	0.39826124040882005	-0.6032240768311341	-0.030801726216292624	0.6535342066545304	0.7056255919359256	0.6451483942256255	-0.1360665128852688	-0.06526476117733507	-0.37728860690943244	0.17809036996240837	1.0543106267044038	-1.0038913356851373	0.48370627516739717
0.3660902830041847	-0.2945475911552926	-0.05423752914861881	-0.4367566938515471	-0.9878249125092999	0.4415820325288138	-0.07294238665952968	-0.23610228489049012	-0.274576869538984	0.22327979077130694	0.17739002566726528	-0.048656429220292376	0.2691229368685472	1.0371404967374283	0.12929664403098812	-0.13139725456503598	0.5567162634343147	-0.30646255500889663	0.1319118790221368	0.018678953205115877	0.05622373935977402	0.2167692342524617	-0.5644118560308032	0.7271560158487228	0.05124112736102623	-0.34498131090227396	0.31963394561437736	0.3900146983145396	0.8047177956308443	-0.40739468289079755	0.059302998923201455	-0.6089405217555731	-1.1566611652290784	0.2648120925686658	-0.9186286951752578	0.25426331574249406	0.07252360897720793	0.29166597704789676	-0.644707104842327	0.07250545043968344	0.6716753809545223	0.7057102877049877	0.6840524560561787	-0.22714858732315868	-0.01634630757255765	-0.4855121126513522	0.11510575378911063	1.2219911997781645	-1.006935938150278	0.4945112828104846
0.3780807222359191	-0.29131191964163355	-0.03766560581913232	-0.5606636393796012	-0.8926792748083617	0.4147174552984236	-0.06064646394574565	-0.22486229795774296	-0.1792887907075342	0.2422964924336915	0.17376190465595492	-0.04811964443187443	0.26240217953162154	0.9123093829576628	0.08278651963991857	-0.08124548694585242	0.5169036738508804	-0.3832699264202376	0.034812376913508504	0.16013384776181613	0.06592911033579388	0.3345103893779323	-0.5290399833343067	0.7963165480316576	0.07819422032487297	-0.2638671136147292	0.4146034688569471	0.31402111374612723	0.8701855184717733	-0.3687769814957969	0.035604066579623686	-0.6129458143173783	-1.057046731881822	0.23391798085694931	-0.8961922195721501	0.1594496035750627	0.0904151369342072	0.2290676186800507	-0.6387759893162543	0.12650911630270972	0.6467222633733123	0.6863589651557794	0.7323909500274192	-0.3195381314825055	0.06097703333585006	-0.5692962901178988	0.07296702847787793	1.3546605816819182	-0.985119296393951	0.4665859783409754
0.35445807865710227	-0.2844811931331192	-0.040685784802773094	-0.64282379777321	-0.8024683692811789	0.3465946074445075	-0.050967959407314654	-0.22132066204806122	-0.07999635262131599	0.30096275400135514	0.17062499485131685	-0.08148225541621001	0.25596838777907044	0.7906902915714012	0.01050846720846837	-0.03790270355860158	0.4819994458042194	-0.4362027849104634	-0.03589179861436211	0.2757456753122346	0.09364088108847199	0.45010127095057556	-0.46902704804817025	0.8531361350205593	0.06499895903654357	-0.18616223821834116	0.5073375301543671	0.3078134487610116	0.9122269572369589	-0.3392670126937959	-0.005372071783681595	-0.5497885748734486	-0.9550927592470027	0.20912789227437595	-0.855539727891329	0.035117170164566724	0.09880246875071902	0.1679891431651967	-0.545132402007457	0.17009928087260456	0.6175936547162821	0.6208556365983345	0.7861999977689856	-0.42187317126009605	0.14151779134260406	-0.60806865159548	0.02368103300621182	1.4276916308010232	-0.9489406622084733	0.4316827228712157
0.32793203611160476	-0.264317353734141	0.001464759865317669	-0.7215467868752625	-0.7148515722180142	0.2570984257655325	-0.037983803496643445	-0.2148821578609807	0.013266142224100391	0.33402022463557113	0.2025932526493496	-0.07460423549485531	0.26011649712315277	0.6694550044957733	-0.041305130490912174	0.015302598942053897	0.4310460733670012	-0.46154819228417887	-0.1690491617671078	0.34225424475128213	0.11056373735093206	0.5182257444898738	-0.42589327905355895	0.9057723322095699	0.042767214475791814	-0.141854439305232	0.5421184099386968	0.2699590918647829	0.9519738439238303	-0.3070653617197024	-0.05443159288904446	-0.4659177267640298	-0.7996948072618278	0.16005678399023396	-0.8286875472053431	-0.03879917501788492	0.04674895755384277	0.10969071247398259	-0.49164088662631517	0.26490221311644985	0.5952461884154222	0.5412958880912404	0.8116246495832072	-0.5968482993250562	0.23591666580220894	-0.6843235481719492	-0.02006735676405271	1.4434851359900915	-0.9340392628192269	0.400703293987255
0.2959723173016825	-0.17834421719649898	0.04664654834784675	-0.7572874051106111	-0.6178818526718527	0.14741313938962	-0.043336737122121126	-0.25112130345762307	0.13995361931511527	0.35778095345441857	0.20582938994276723	-0.12809678643517028	0.2910575473021448	0.5329327571030954	-0.11045844475382942	0.06922277341708624	0.3646572742747306	-0.46288300606496835	-0.27740363983353883	0.3818380789806829	0.09580893729711548	0.5547976330516609	-0.3591495764370439	0.9211550042427314	0.00029315024305998083	-0.06471858619784504	0.5532615596354505	0.22931127058132245	0.9541905997602518	-0.26185530061724704	-0.10648647585427018	-0.38572450454405205	-0.5946359736239201	0.1141744893251178	-0.8369440676740645	-0.12950981983679952	0.07306336240819691	0.04083092431447751	-0.42079829864925156	0.357375677228872	0.5123384692656543	0.4733870692030573	0.8133296352506096	-0.7082731796271011	0.30645986950656595	-0.7176047984563156	-0.09037691408426654	1.4759203140300827	-0.9026509686873165	0.3948412157527789
0.27837857901573393	-0.10183241058003559	0.03204490750653182	-0.7627189007547635	-0.4968960419610823	0.07816667442897396	-0.055678209839667495	-0.2849311114692863	0.23736635531295946	0.3779094645938552	0.22412230778910586	-0.1720201022217896	0.2980784467890743	0.3757305856717852	-0.1480427131081834	0.13489370105620987	0.30704387960919505	-0.4377424841971248	-0.38454206321584394	0.40379430253562587	0.08193512208623857	0.5751626497743614	-0.3145098366698818	0.9333267939182651	-0.06004723805989359	-0.04029017237021819	0.5904050297780346	0.19211189032044068	0.9306716594862976	-0.2609329582535311	-0.08916213985505357	-0.3110451778761339	-0.43420348824740673	0.06825981945469908	-0.7689926971378636	-0.18584399736243232	0.05097892266424596	-0.005399955314957472	-0.36899202812148385	0.3677282153438378	0.4009299632665259	0.4564738603512916	0.8525310332057409	-0.7427207134476468	0.41803755602990866	-0.6846757879220642	-0.1401094854973211	1.4151993969317134	-0.9085212511275179	0.37451431993312806
0.25789020938663976	-0.05874624686259228	0.04918871178888286	-0.7619703036899991	-0.3574225775429757	-0.018190946327414102	-0.060159630047128376	-0.29244189914254537	0.31511152316786256	0.3835533217033903	0.19552597012391743	-0.1956066970608576	0.3191171689041762	0.21693296895793326	-0.21727568239168002	0.19308272883736838	0.20489848802816066	-0.388610481190261	-0.4658173590885176	0.402556701445011	0.09980719348090519	0.5578382952349379	-0.21864557676782406	0.9356021229379456	-0.12719111376880501	-0.02132744334762134	0.6162037522959525	0.13896914930371143	0.8686540688560761	-0.20375560898931472	-0.0931887534899313	-0.2142222784345949	-0.2501930579443455	0.05622661851882084	-0.6908215035826928	-0.21646290921113	0.05139991443984088	-0.02172580370255114	-0.28031572956360046	0.36907809884192544	0.2977202088557683	0.43354604894709714	0.8355435740256858	-0.7946884342393961	0.47903659395418796	-0.6546109200363108	-0.22907483202973222	1.3662666402481656	-0.8661653916291495	0.326466130409234
0.2364280969284139	-0.04377261390587902	0.1188952893022502	-0.7630196440092425	-0.21223660876185163	-0.1264987414328494	-0.05839984030508939	-0.30324565731300923	0.38201794276742085	0.37531388802234256	0.1765867313589839	-0.19303797550476504	0.3451737787888858	0.04128291316091661	-0.2722289490459803	0.21114599630355765	0.1546553809497145	-0.3804811900459184	-0.5176628787904384	0.41388402528724055	0.08156915962562916	0.5034174123683111	-0.14775584441218556	0.9192135248306006	-0.2160481635698305	-0.02001582247482009	0.5961792317534805	0.09024463290424822	0.7808990338853247	-0.14445698660744216	-0.08782573758254325	-0.13265883175439466	-0.07929390059909183	0.08596281227946027	-0.6200049735166332	-0.28562117717871666	0.03365907734970771	-0.04306698421886275	-0.1840540429488895	0.4203774130355713	0.16492373663157375	0.4535712971987336	0.8104586610529394	-0.792054606418872	0.6076090642468871	-0.6047458334740087	-0.2253001639369337	1.3164941861770878	-0.8008824793938393	0.31231697600206987
0.20984774358559305	0.03540022146316181	0.126229786909263	-0.7659806968714183	-0.09542754577597815	-0.23635541898152032	-0.04594940081378546	-0.32032453898556723	0.40325637034710693	0.3694447782394692	0.176371410519309	-0.17702848949649788	0.34011551346320845	-0.11128346923275227	-0.32892462397573885	0.2792525291882777	0.05386924800442283	-0.40903496683191215	-0.5303191117419251	0.43681494659987796	0.06058059223430958	0.43641716689776144	-0.0705579385654048	0.8713221841289117	-0.2864943903085645	-0.020797090777522998	0.5991530439104643	0.03704081137170008	0.729001947621855	-0.10193255072438438	-0.06086723567733454	-0.05045864517023235	0.1388107128323334	0.07010270836663224	-0.5648405106448368	-0.3301925154242561	0.05056526756408092	-0.08205699566784715	-0.09445719124179162	0.4971855029410935	0.09521148145235328	0.39472985973016317	0.8132144067292881	-0.8523084151218538	0.7195879892104108	-0.569149879002391	-0.17999627755278455	1.2667453511401894	-0.6945104112432294	0.29878131340081227
0.18524192311085846	0.09625755683296025	0.16317681641721932	-0.7447221345336993	-0.0008902276424597122	-0.3387496963822024	-0.049046438372706044	-0.3443472127151291	0.4278076611729008	0.2975651209150166	0.16055376173425834	-0.15095337729411867	0.30777121464199625	-0.2087510389425228	-0.38489840263163844	0.23998778022821968	-0.04940335049829085	-0.3773480472522133	-0.5199459691218931	0.3884835118205257	0.0788540980865621	0.3240953157034265	-0.03116220416694569	0.8064992977735613	-0.3593943982193518	-0.011082776205061224	0.5731690231904393	0.015591959163830901	0.6540824184484249	0.004237735131206432	-0.020598484219848757	0.03702995926846662	0.3414884195305808	0.10024114243766291	-0.4623050381285811	-0.34928000530895487	0.033318059782772136	-0.10841632117441831	0.014744230723831242	0.5806359517299178	0.03976687445625893	0.34407581586399233	0.8228423228119114	-0.8257036833247036	0.793839566067084	-0.5384464959740045	-0.1851425946184844	1.1956660848914615	-0.6024352230079676	0.33082229263714796
0.13849711752377386	0.19800528132379916	0.1566607449862252	-0.6787658777549328	0.08909700626960336	-0.44219368537005843	-0.026870832594266418	-0.3699815752911399	0.41256996882697256	0.2614110163925409	0.1793820723185696	-0.14560448676460014	0.26051306588080847	-0.33127651652715506	-0.40482085532195045	0.2254591525147549	-0.13488164228712846	-0.3653897670923588	-0.48777417673645374	0.3022048510208247	0.04921278638359823	0.20273916774862394	-0.03188676051312715	0.752812055148379	-0.42382599323472264	0.0075999473077039015	0.522004809423618	-0.017257495602019158	0.550720932884825	0.08732102019778884	0.01722489542816303	0.11717502401717013	0.5275695537827036	0.10043039808883876	-0.4433652329640358	-0.40733730366118104	-0.006737253395985507	-0.11600073351115428	0.08329484435894045	0.6867767591893907	-0.019813177955652645	0.3160430046991999	0.7794155630655574	-0.7639395344543434	0.8179692337774057	-0.4954748335723564	-0.1970572279290893	1.0913279607211503	-0.4970928804872471	0.32797528597539066
0.08652207396566292	0.24983373860900002	0.13326649947264627	-0.5925540192750728	0.191483071715509	-0.4800374260365709	0.02827051017240546	-0.3729562329607371	0.4160600647417002	0.19332008590741356	0.18742315317985056	-0.16328499067302432	0.23381650995555972	-0.43458654770489336	-0.3662139005796302	0.19684191124783607	-0.20835936818033746	-0.3132325684314511	-0.4378511015156514	0.27754255730850763	0.03071791976332893	0.09545333366252004	-0.02481253964431483	0.6908217556044318	-0.45654857551857625	0.004005150746700742	0.48387780248817147	-0.07029717376492056	0.4783188551344601	0.15135104010825895	0.056708297051440516	0.12159663536986468	0.7076898564973548	0.15856771668402947	-0.42634337027072666	-0.46453230518057803	-0.046739386794048404	-0.12023784061335577	0.1424524523924121	0.7974468777645215	-0.05020161130873022	0.2045232567642974	0.726109228835488	-0.6710342101186079	0.7921743173895064	-0.4147461648275044	-0.2306608721536448	0.9877708030832661	-0.3553482417319042	0.34038819831176065
0.06416835564509304	0.314533429939636	0.05909277500179411	-0.49241666108900495	0.29024143346843123	-0.49488499743845366	0.05676122145777327	-0.385409362065273	0.430179218509284	0.08537363369693808	0.19317188017369671	-0.19797767882529255	0.2171424557085805	-0.5390725084619068	-0.3304184274098983	0.07690385997931544	-0.297655413725397	-0.23657159841702885	-0.39892377671469154	0.30259828044656134	0.028325982918031255	-0.0009604655134011319	-0.05465073810412322	0.6377130677832549	-0.4347914015079105	0.009128276084850739	0.42518215755040867	-0.1254866168592396	0.4438892104637362	0.24282426015808714	0.12340497754591354	0.07924314370553354	0.9046519202717104	0.21319294995146	-0.43825926580924646	-0.4688975782344104	-0.11433413397932587	-0.14231130275100462	0.09372772013501576	0.9177844934490278	-0.06718437663578161	0.13272830075932607	0.6857212615192049	-0.5762811273459774	0.7925300399348136	-0.37872436826992745	-0.23917326454288484	0.8846114678061227	-0.22567063319913072	0.36743358403916127
0.07753807275114809	0.3792278602219119	-0.000576515765427077	-0.39705061275231646	0.3832642002897711	-0.48391469633444073	0.12306001280922355	-0.41983994618227616	0.44630703554414836	-0.0024096017528967063	0.15947002257346418	-0.2677766171129721	0.1513535175407766	-0.6697531483547031	-0.31073298283359396	-0.04870332983141829	-0.36988292841756226	-0.17666766348915836	-0.29663560977639236	0.3499921697517755	-0.0319560591568075	-0.08482413201518654	-0.03286410481041479	0.5976107094785702	-0.41471486724332907	0.008162320504767924	0.34265469589394876	-0.14275041048502313	0.34029958086492074	0.30963861900224776	0.20384163533129004	0.014106141523650612	1.0476424885025333	0.2889003981401531	-0.35918678720589614	-0.4945815713010623	-0.13597954973341472	-0.11979059562823768	0.08388929501233058	0.9879492404965753	-0.09281539092943346	0.043200000917554535	0.6266846137856261	-0.376467122207287	0.7273728903395515	-0.31382625259761204	-0.21861626575680732	0.8435838027745788	-0.13225888930793478	0.3843196737207199
0.09417171731192966	0.3993580732816733	-0.053900237460799715	-0.29782273115509567	0.5191130300145133	-0.47890510485366233	0.22652562028249174	-0.43295360558811796	0.4309128977116579	-0.10707286311082409	0.14353157205101053	-0.2969964628014222	0.06047350735356094	-0.7360098148726776	-0.27582031052888195	-0.11789388382975718	-0.46005810180466006	-0.13882477540599467	-0.20408662814428377	0.4207981493266331	-0.06353970498929515	-0.2010835545460458	-0.03690026015133719	0.586206622380154	-0.331734163707363	-0.0007094648813501497	0.275030788995416	-0.15559002288125406	0.2193981021571462	0.4212556561050903	0.35504092828766	-0.03551193316320522	1.165149662449802	0.3471726934814862	-0.27515980466810885	-0.5369694760725208	-0.20443375509681658	-0.11019780015078065	0.08682381304834569	1.0346321347836258	-0.06665573291527499	-0.06104623890930233	0.578630752360773	-0.19031344669282596	0.7042894485874761	-0.2940671004534615	-0.2603804055271187	0.7766190446753068	-0.02557025246586983	0.36535161509349734
0.11532674656871893	0.41653412845462956	-0.09034066109153922	-0.21432625815604034	0.675190659230671	-0.5169245096030579	0.3430786734447399	-0.43699418582430855	0.38649703887949827	-0.21610134571417944	0.10489621787638144	-0.3320624650146377	-0.020312183312971067	-0.7498045047785065	-0.21366112745419752	-0.2007977526120553	-0.5327909002853104	-0.15082051597550428	-0.11307139939757498	0.46177183140654776	-0.09254630054963982	-0.3022168631545766	-0.061545932855586995	0.5901890794989502	-0.20644298135013622	-0.014801165387101706	0.2261654767621657	-0.1751774337495961	0.15103006548922768	0.5274242158103563	0.4680496876882504	-0.10591857588305895	1.2506513130574206	0.4614317099524149	-0.23422391110233454	-0.5318864663488767	-0.26928571507456656	-0.13767889484015283	0.1678455553991066	1.117577588306419	-0.07153235289186544	-0.18447059599096086	0.5073983248252031	-0.01345218086173825	0.5853091529746158	-0.28453034065184485	-0.27504564838925666	0.7792804030587088	0.09039355476302258	0.3864784772492272
0.1386054188794554	0.40225600767576397	-0.15601674403059967	-0.14221019977950286	0.8318397069473953	-0.5499833822101381	0.41777709995427326	-0.4378382333099854	0.3887935125031359	-0.3417464432836437	0.05883526734116491	-0.38836726660549176	-0.10330460123917655	-0.7326451806190973	-0.17142947063801528	-0.2611763012410722	-0.5643908837002727	-0.17877133306567397	-0.01711726683703364	0.49949084895929907	-0.14061512084582845	-0.38103724253995364	-0.08853047037189957	0.5570369548546019	-0.1040676637158467	-0.05079121275005709	0.18745544430561895	-0.16847876891555463	0.05665448292184557	0.5703943979439995	0.5773052520589379	-0.13789837462231283	1.303272473562669	0.5446807556683188	-0.20940129812550037	-0.46546142452002337	-0.36980652783192164	-0.17735243164375153	0.16300277381235193	1.1151102988431578	-0.029762821723510663	-0.3131819549474513	0.446929551183763	0.17016533017361785	0.49881804854712863	-0.2781997462130024	-0.267023701575774	0.7385327457496024	0.19983128256261298	0.409467795929467
0.14870722718149873	0.3997476681746112	-0.2493656717534969	-0.08399362500595439	0.9615590137179773	-0.5887909014935491	0.4831227710781264	-0.45622793109144394	0.42293904853375697	-0.41037017264146736	0.007697622034747653	-0.4197847071761623	-0.1898479715588933	-0.695683112910931	-0.1080120426522686	-0.27435043231438744	-0.5981073996030482	-0.1680094160705139	0.06158301634548633	0.5093041121596474	-0.17603672044953939	-0.4205621034956546	-0.08866877381019525	0.5369714654568527	0.025798410172725827	-0.045696416043084956	0.2451197561028447	-0.15709154349533555	-0.021716926692446913	0.6079626876288331	0.6403302708925084	-0.21321124335422667	1.285935511850337	0.5921061083380975	-0.18412703681412818	-0.425783140110505	-0.4803935705324176	-0.19598810816727635	0.20670924835701943	1.0648547114561153	0.03271018194313239	-0.44452553974258757	0.3929875985037289	0.2973474976536865	0.34022364327844057	-0.3007436853874884	-0.29158026642440094	0.7097092890625254	0.3196634727605577	0.39521366736342667
0.15678118715545458	0.33577086390447786	-0.33663206148298436	-0.06464605052862646	1.0900909099215244	-0.5804421098786878	0.5389529462800954	-0.48815319535300905	0.4652710496895992	-0.5308349961645561	-0.03919994553582521	-0.4766596876647922	-0.2668936719829218	-0.6291742929075936	-0.014926054922300225	-0.3324369452181902	-0.6061088126384968	-0.16747732535377283	0.1451348170291279	0.5281638513189825	-0.20148739369002952	-0.4595900556449687	-0.08807791078769897	0.5370647345857392	0.14783587712438587	-0.014887367364553927	0.2801882284708156	-0.1422269353205242	-0.11039502718498895	0.6638135561336798	0.71951412816192	-0.2788276317271256	1.2640708786519723	0.6422983402005245	-0.1367069199536957	-0.38563637182306937	-0.6286898354678891	-0.21728418913687025	0.22782974361163996	1.0128214819104266	0.06778659632229564	-0.4990456375930184	0.31995831274748104	0.4275190695598181	0.19292623945705273	-0.3076704389077696	-0.3581233347361913	0.6985671680538432	0.3930812513259866	0.3892043556288604
0.1728041273562201	0.27110085312678806	-0.4283211160649352	-0.07611632578621703	1.227449833601856	-0.5329210190605529	0.571185814694723	-0.4835760699983413	0.5093531592046758	-0.6132599507919633	-0.08319524960844221	-0.5407610659230595	-0.3116916322370339	-0.6199017521773771	0.07711094359261532	-0.32671969168032616	-0.5861236846802048	-0.197777445278058	0.19525458419097702	0.5990990636086391	-0.19022862061690993	-0.497924733818554	-0.05064646938925228	0.5875134003195359	0.2669098709903498	0.009215039735596236	0.36772472814147	-0.11142939887466205	-0.1928406871752905	0.6790897429379031	0.7463511909564492	-0.33195084881012404	1.234901262077754	0.6792368162802764	-0.10152465658389587	-0.3419542853828346	-0.7651458890200156	-0.26462089840037106	0.27414308339525767	0.9258296866433751	0.12217453991927288	-0.5394540828015504	0.23618950472460573	0.5125329919606832	0.0118633743920038	-0.34635997295889437	-0.38926689213851556	0.711121544416528	0.4728415981076394	0.3466524489794397
0.1914390057906241	0.15045970564366523	-0.522446661240769	-0.10168022709950712	1.325403532883137	-0.5083668201599014	0.6175935967001708	-0.480187425685374	0.5366479073699111	-0.6777214485161354	-0.1521567731357658	-0.5508624194394112	-0.3180985913314117	-0.5719149564961867	0.16376829279682759	-0.3081965905712849	-0.5650250765870206	-0.2177002672295864	0.23760673405979596	0.6602688919354374	-0.1228692367190954	-0.4978055656432665	0.0003274910165983913	0.5983372490556642	0.3487340052386879	0.06312159025352614	0.45122913893427086	-0.03930592963362926	-0.2730923183211851	0.6891730265190018	0.7509275331308443	-0.4087091012347669	1.1855896570121567	0.7225091121986184	0.0058509335805959906	-0.2677492233918991	-0.8519241749379016	-0.2979760918471193	0.3562254677102699	0.7717935118400779	0.17299294603705984	-0.5690971941937654	0.18409095845101364	0.5577388357987644	-0.07434855496517605	-0.36401897866839805	-0.45873416900224767	0.7269900061037193	0.5558858420492226	0.30336037168081653
0.21525093656265976	0.07751875636890762	-0.5959683775612306	-0.12133579165672352	1.4098360966983243	-0.520716321698443	0.6200101832767986	-0.4894594433907816	0.5754788220507147	-0.7441828759840659	-0.15733986338714442	-0.56802611669471	-0.2973826742252369	-0.4628340419026694	0.23180904603527433	-0.32379257588413146	-0.5452546693158976	-0.23206702238084903	0.23579100962781757	0.6533400961391572	-0.014066096694816699	-0.4583983738920948	0.05921940010010651	0.6489500617220688	0.40874627986330403	0.168649485878383	0.4948310357814744	0.03595569834025645	-0.32775073411432926	0.6999951608979748	0.7346990674256224	-0.4407814374681075	1.096478882634416	0.7457529725041994	0.05819064683640045	-0.16960707652059764	-0.8945006365826762	-0.32698794578744417	0.4127461930778639	0.6167978211616354	0.18475212409292677	-0.5533273476408802	0.15001839318390325	0.6018241932657881	-0.1470980832778376	-0.3931287719312198	-0.5077785200354483	0.7324270896728045	0.5295349092754077	0.26199210561574116
0.24962610103630412	-0.009920152612121869	-0.5606485465260931	-0.18595428446496268	1.4712226655143141	-0.5496716180270027	0.6311390024581375	-0.5162283650277338	0.6125963953546208	-0.788900686183746	-0.18534478202864513	-0.5437767435716537	-0.24196805759774387	-0.36171505992979536	0.30375093833438027	-0.1988981719525273	-0.4640946973515259	-0.2550215382207493	0.23253337765516985	0.608573292012504	0.07684504558895348	-0.4231950456326656	0.1485949236888016	0.7210619136643259	0.43094031020815515	0.30489007959030695	0.5756631777156824	0.09963705785873458	-0.3968722579790129	0.7074802878272084	0.6750385820794966	-0.47810203867788015	0.9895785376505979	0.795532972894953	0.1101979496001465	-0.12561970887636817	-0.8940278878967737	-0.3411350266345358	0.4898663776742972	0.45647958439941877	0.1983479465997783	-0.5758647001318784	0.09199887631265913	0.6430083306954775	-0.25347364138468953	-0.3661727595814699	-0.553060141134357	0.7287054085941026	0.5523353480773646	0.20374073523069222
0.2712507996822126	-0.08982733208372722	-0.5231298588471001	-0.227077844614222	1.591900114834753	-0.6268680696575863	0.6179685622495782	-0.5140171728527723	0.6302438352572951	-0.7900081391363161	-0.16822395727002554	-0.49683031302038183	-0.17163389925429873	-0.20926612920115298	0.3677755999528969	-0.11388584563026152	-0.39506245654232075	-0.2686444366659935	0.17626555319223774	0.5694856380087275	0.24438103183323506	-0.39226453351986185	0.16547870009493576	0.7871255824743595	0.5123358381070362	0.4382019232796909	0.6599326460963483	0.11475253363970213	-0.43794342900822547	0.6906823931489456	0.6402941660478932	-0.5510829425723183	0.9072965618389477	0.8385766249301485	0.13067644753184718	-0.03789287459600372	-0.8888462030245068	-0.35838818171035214	0.5789456759163727	0.3387927532355473	0.1728406798142521	-0.48873255145449496	0.06224863026869909	0.6370818878423894	-0.29364682157659233	-0.3506542724773537	-0.643609503673843	0.6736503539165715	0.5187625686037131	0.15030884413479878
0.2790110596253211	-0.15281932197907128	-0.4897534279595369	-0.27812520747876074	1.691838433869919	-0.6802208915155777	0.5929216819826237	-0.4905708480838545	0.6057016057135992	-0.7704469370579061	-0.16073378082065298	-0.4418391831943909	-0.06329883142060803	-0.14861607369285265	0.3865296098891051	-0.10327376593898123	-0.3304691058245852	-0.2753808121696733	0.1498614074538811	0.5275397721746403	0.38615126433929337	-0.32501021250577444	0.19017354735502365	0.8336461700219054	0.5460861484884464	0.578355392112839	0.7212024129329057	0.0963258208378068	-0.4451968359209311	0.6756609880813959	0.5588463192746294	-0.6149227209845091	0.7984527254649612	0.8762336960712173	0.1226463330227123	0.07792604462219148	-0.8320361375051952	-0.4013683310181827	0.6050304379578941	0.27561563205285616	0.13411299629719317	-0.43865928731430487	0.04925412807014385	0.6247142648763792	-0.35723580123984117	-0.28452664069614675	-0.6597878771451471	0.6599165642494719	0.49946587140885124	0.14229491737975902
0.2762399972468575	-0.23199944675246637	-0.43388672595642497	-0.3110228961061032	1.751266688643046	-0.7021583286049939	0.5416567257487163	-0.45808566278976864	0.6270306461142698	-0.7162550297097173	-0.10845523021654553	-0.3813278904308405	0.04802050613887495	-0.04054575114140602	0.3745074276657195	-0.05556707147121224	-0.24309120618958618	-0.254117060452106	0.10187460136189655	0.5186771094827959	0.4868532592967161	-0.2717180546201717	0.23462888253779196	0.8651783748862041	0.5559565087886956	0.7469404935566628	0.7477252238098268	0.10888400854338405	-0.4813703401711744	0.6972541056302577	0.4602335935729096	-0.6223641945235371	0.7149953015513234	0.8170514365025043	0.11466848121330722	0.09620871874934955	-0.7366116107180987	-0.39623110822266105	0.586853380588458	0.1887147733463535	0.12621298247968296	-0.3750558027051406	0.03009654610258497	0.558960809538611	-0.3595133423967546	-0.2758070453725484	-0.737958030250741	0.6228596479892363	0.46630678773346423	0.07655968777459363
0.27838306236123367	-0.2637270546002287	-0.36031065086989394	-0.3465598785474546	1.8070757160078528	-0.7545576584815704	0.5103725700054955	-0.4050100256531575	0.6150557585703269	-0.6596438262423484	-0.03911801961059884	-0.27498442209246465	0.1520320272747119	0.020855687594551815	0.3834970657025346	-0.04776326281550185	-0.21548809499436258	-0.22204254030719534	0.05060804699298149	0.4958873927152324	0.5507474361456336	-0.20984503862849713	0.25197828051952104	0.9406416863027329	0.576623584817259	0.8926745907470744	0.7798020693294883	0.09468590153430144	-0.4562185529325383	0.7455773835830923	0.39535168411156546	-0.7301531867443041	0.6621119046308129	0.747015317304428	0.11663819333993737	0.07152252370950107	-0.6334423203810188	-0.4107931048995531	0.5889790907393484	0.15557645264315878	0.05845076907897079	-0.31375188774296947	-0.0004666772350420012	0.45387178636536724	-0.4212501416760469	-0.19907641186520098	-0.8259268710160143	0.5861187743150783	0.41687210337233493	-0.045789828377059125
0.2854802934940931	-0.27321509384975307	-0.3277599979586797	-0.3638072505529588	1.8637250646970216	-0.7598893007809681	0.48002533928341	-0.2812979589926524	0.5808419071144607	-0.6571956223438914	0.049851230183889435	-0.1914116823790198	0.271805271430657	0.09105450369172663	0.3790830613774355	-0.049218488956481454	-0.19333812239364484	-0.2155372725961462	-0.013178298892954372	0.49966504272743534	0.5850157112574866	-0.16518170591323336	0.2311759066950157	1.0177587570208027	0.5799057194559342	0.9898913839137155	0.7535857457513399	0.07666041873232451	-0.4177242731516574	0.7535480410366426	0.36437163534460265	-0.7113920592445383	0.6323762936149431	0.6924626160251387	0.07865257847837524	0.06171906478272064	-0.5079864511078276	-0.4080782247016275	0.5944851316396454	0.14321708196081925	-0.040678099007514755	-0.27966204458535154	-0.046513261265838005	0.3326654148673742	-0.3868902253812039	-0.10520060027594716	-0.9085006142325494	0.5321834880935818	0.36563250464247016	-0.15415723768762252
0.3018983263532796	-0.23694818375223142	-0.28470592445621584	-0.3260049104887092	1.9157051496795148	-0.8089272746931873	0.4576822857933719	-0.08680642589554508	0.5724206867837378	-0.5650466607803709	0.14057176082602973	-0.08728644327428	0.3971460315449982	0.17633889890489443	0.34756047485758135	-0.015166489410090068	-0.18378458553380045	-0.1776219100877717	-0.09121548857274671	0.4746328429020771	0.6316266906287561	-0.1446158271089169	0.21255795884314305	1.0964484395311644	0.5615607391289027	1.087809280081181	0.7547742264282211	0.0414107352670223	-0.3773829882121185	0.7507391901187901	0.3249853196321519	-0.6933881202897969	0.5713935956661617	0.6353685091640184	0.04336214118102046	0.05019662108425425	-0.3716539284947725	-0.4306533138141993	0.5854945078485173	0.10969371358566912	-0.11179248717989414	-0.28313520317485413	-0.058234044454205026	0.23419097406630862	-0.39412234087889153	-0.03339900211837689	-0.9663039178057817	0.45075836091946453	0.2757724057589038	-0.28891623853826903
0.3415012274719859	-0.19572382898604745	-0.2868089849139658	-0.27760336358104865	2.017488522057304	-0.8668774313329383	0.41231915768241956	0.08873485415735576	0.5466676691169832	-0.4852008500769899	0.21661965200725614	0.013652939467362535	0.5090507463721708	0.23980489864568474	0.31240832288635695	-0.021315217958623962	-0.19962713794891737	-0.12352441510633497	-0.1448864914754287	0.4842807396392594	0.5936201903929164	-0.11723412826646422	0.1687822313891097	1.0935139974436296	0.5301682900971034	1.161585277041908	0.7060054500785323	0.02662563272230703	-0.36287530027162934	0.779134362974632	0.275935932073037	-0.6693216863431618	0.49917115076754087	0.5806055131535489	0.03196266028115653	0.06431862573234048	-0.18759826286547726	-0.43228027292987514	0.5493118249715141	0.13916689082113362	-0.21783817324578952	-0.3527629547068211	-0.03143535500689498	0.19075403258558016	-0.3114937458526108	0.05880379465098544	-0.9859545397905853	0.3386146436721679	0.2161435617931789	-0.4063655600689982
0.3636826658848727	-0.13517391632162384	-0.26188935222303344	-0.2902302321739378	2.1090097442791356	-0.8643010247839866	0.3558239855413253	0.2504366907768264	0.5451146317830746	-0.4450784810482896	0.3010155897677103	0.04561285203284833	0.5924199056605998	0.27986951003890076	0.26425790665158094	-0.04026864891258454	-0.2044913283729012	-0.06823866064065988	-0.18217479644230095	0.5340817913583624	0.5525023308157238	-0.12483091206969146	0.13406914407036044	1.1221126019995356	0.5100776130015588	1.2064983532926898	0.6311581549982312	0.007490310217262625	-0.31749299368041733	0.7983596666972959	0.2424769400385461	-0.5709355328263077	0.4695562902371975	0.48958891595532456	0.017614872854428126	0.05323692408008922	-0.034215583123052354	-0.46305110295422924	0.47752276685275186	0.21953115170244808	-0.2900284096481688	-0.3947240605329693	-0.04308981069338548	0.137707808608104	-0.3531216882672359	0.0800816149377046	-0.9863655594346259	0.2635917226706504	0.16387778871732336	-0.5105052661549995
0.3491464134380738	-0.09386092398314648	-0.2740495270096362	-0.29549070273843403	2.2267029568267938	-0.8376586388800537	0.3088276094938365	0.4395738127632468	0.5354569338829238	-0.3756639814241131	0.37307083946521274	0.074022635374202	0.6300327110856659	0.27610535846192963	0.18778560787719376	-0.05985756570491814	-0.22752702380819287	-0.07496624441554241	-0.23184981431070123	0.5890383933607446	0.5075294017441748	-0.15652365081310746	0.08971369470413917	1.1131333438963436	0.46394574125413846	1.1932034064748127	0.5801893392036543	0.02352809337380332	-0.29969863304870387	0.8057441150562694	0.19857612947267164	-0.47639329287725135	0.47142319033393304	0.45802164975234516	0.0716220985435141	-0.006026589114568931	0.1064481382712271	-0.4834989186449207	0.40454312231716605	0.30445281563572174	-0.38022519668364224	-0.4501953036955616	-0.060906191278135347	0.05124324721866889	-0.3635915447472643	0.12031084637021042	-0.9531783049600128	0.1938900524269195	0.13973086375472676	-0.6363599285153679
0.3272545099968906	-0.05306125625325321	-0.3286585513322237	-0.2812593869999603	2.3395544571177327	-0.7641337248376565	0.2930426290312293	0.6486308029350555	0.47748528633511517	-0.32265265149551015	0.4002866135540029	0.10089455654538411	0.6285838448396529	0.26720142141043973	0.1308919188289426	-0.12995705083461942	-0.29044724025712043	-0.08126265123030793	-0.2581834809681036	0.6419232462872705	0.43972351650736907	-0.18222725189160643	0.0626699940503338	1.1013711639511012	0.42062625001496184	1.1310007489507474	0.4986117853634922	0.025176888702679708	-0.2697295976182233	0.8202889207629933	0.20427551373777192	-0.39020096284950356	0.47994075083613963	0.424942259717129	0.1718013713381911	-0.009935766279332101	0.26329718817033737	-0.4800754973770703	0.31649791993910753	0.3426315736397277	-0.45867002671948265	-0.5023635341985552	-0.06832606344432363	-0.036345867916389225	-0.3941810640238358	0.10144583365369549	-0.9297951082509817	0.13116301058068375	0.08464793401086032	-0.7485384283127292
0.292608462307436	-0.041945706939598794	-0.414231279343494	-0.25971964783636675	2.391747910645194	-0.655485726958372	0.25044289672582903	0.8548710537989168	0.42621503410123707	-0.27463626010445386	0.423235976885056	0.12491782675769791	0.5910253510498158	0.1771767813361827	0.11581457880076881	-0.17167318488330197	-0.3204731676632118	-0.10189232817709304	-0.2557415633778508	0.6734872476100116	0.31902122725471793	-0.19016729999849144	0.016647219900217714	1.0639507139914772	0.33854872337853886	1.0587194328624394	0.4642096876841741	0.0441770684631506	-0.24791780409053468	0.8318596490272844	0.16061325011945743	-0.24251312093766955	0.5050267834026416	0.4009115954607205	0.2715739219983244	-0.06659427103741562	0.40779275287300454	-0.49109816413818635	0.20164324585969323	0.3378262089698717	-0.526958485736841	-0.6001489181514998	-0.07722471312539668	-0.1109812873332238	-0.42115441640073625	0.10654601923294307	-0.9061088103722875	0.12325709542978747	0.0765863954302551	-0.8671687367730593
0.254676671965701	-0.048965561798043344	-0.5428439713414455	-0.24516005090685958	2.406687362363973	-0.515138828810976	0.21338943916452502	1.0696167663974978	0.4195576721904544	-0.23092330059850258	0.4394310927999275	0.13418921270456358	0.5053551575420131	0.15711815789587416	0.12622249658526102	-0.16638640546320727	-0.33312865159305677	-0.13814085535542464	-0.31440890753693745	0.6683660365131006	0.19934248925908443	-0.2311896327417668	-0.02415997792129006	1.0089960045128237	0.2655897712911503	0.9641616903010106	0.4539335543838119	0.08990441611379599	-0.264900985930372	0.8239612528056138	0.13089838277375507	-0.14384746621432493	0.5027654635060854	0.36613274731926004	0.38942640849913873	-0.14587064074298559	0.5289966674632629	-0.4706242825972094	0.1182580018626211	0.3129375827557582	-0.5677445268759157	-0.7012557667792099	-0.09660357349871167	-0.18696193005081455	-0.44254994321449254	0.06213554027950111	-0.8965283349005126	0.10991152666930523	0.07555091462150373	-1.0213133489353154
0.20591055265642183	-0.019252555155418342	-0.6370306329988018	-0.2678745004692754	2.426321652786257	-0.34256682942647154	0.17026188820725233	1.2844997383320698	0.44142311518934696	-0.20611545872692766	0.437085768178797	0.17354810787997227	0.37914602283456056	0.06093429474834117	0.13099223052000825	-0.15349142432156138	-0.3959202656875621	-0.18926819855006632	-0.34809817198347487	0.6469146345656619	0.08739703427641714	-0.3030090692003541	-0.08713644854912393	0.9613260517253697	0.18949340501147854	0.8861135992773544	0.4485295094725794	0.12051324237097731	-0.3097072506855418	0.7731778452730447	0.09522102671017015	-0.1127153948642011	0.543951087397487	0.32376734142482677	0.4971732216059036	-0.1429340417580242	0.6208352229447512	-0.47645534457299865	0.02133316827503724	0.3257727214124322	-0.6330291156488377	-0.8055902908333266	-0.12901937326123197	-0.2831122313084609	-0.4879582153726491	0.08636806781394375	-0.8791291917778995	0.08620643233147605	0.11297098602637493	-1.1287185872636303
0.15566510243424767	-0.020449205959353293	-0.7628401355137318	-0.2826819388277758	2.4017842701148653	-0.18099464587702294	0.09694696125807908	1.4821878724432167	0.4250494353668765	-0.13426716837875033	0.4305398811312705	0.16617479061173898	0.25385698907991383	-0.04667458071421474	0.12463070080549325	-0.1177148231881447	-0.425992664785234	-0.23149601870795636	-0.3825901446155001	0.6336360478935298	-0.02416724211578879	-0.37234246265624743	-0.14788777052527116	0.9070035183820391	0.07410306861235287	0.8138193349573779	0.4458484277500457	0.12983735978993585	-0.36616721765331633	0.7505243550406395	0.07338764754196606	-0.023448191808062728	0.5744739858980459	0.34690360460892705	0.574285089681086	-0.1665973198034545	0.6977177298988557	-0.46122388684919907	-0.054646646183900735	0.3429115057842092	-0.6610459223477304	-0.8959352309911818	-0.08910712650739828	-0.3152960568059845	-0.44989186444417706	0.07178746492197538	-0.864166217852002	0.07588884185159439	0.1744944123044511	-1.1903862064235027
0.11231206023439247	-0.072791249320904	-0.8198032211537869	-0.2775533604857257	2.420080622845925	-0.01456153646793178	0.02912996785981049	1.6350659034714845	0.41182228021829614	-0.07953130619797566	0.3865449284307806	0.1593613277742831	0.13805895354215608	-0.16905395212290725	0.12855184422072902	-0.12499035876753188	-0.453009128388727	-0.3133693371516001	-0.37790643013263947	0.6411823266062606	-0.029078078418513963	-0.42828405135720216	-0.19094163086664548	0.8416250577932486	-0.07255232919723792	0.7200657388242017	0.44298987514726074	0.1154990872996486	-0.4424471321217875	0.7440289634109765	0.009267633658595847	0.009494656424182471	0.6137374523714769	0.33546084287717315	0.6983840534972184	-0.21807445743458587	0.7533015746120512	-0.44338471895221127	-0.17630586202768952	0.33540248147111706	-0.6808093292178664	-0.973748194506076	-0.03599238016281896	-0.3019343257794916	-0.4658699082597029	0.04971438230785126	-0.8330361270229399	0.03460421801717448	0.24080930710253842	-1.2284982169809706
0.050886171965130046	-0.11757318203564204	-0.8949816916696024	-0.27532148319621835	2.3848638522131753	0.1559960943920845	-0.038493085181431526	1.7393682290800299	0.37238308941896137	-0.0190986897431079	0.35537304853207313	0.13098019920362272	0.03271405570019584	-0.31289672447118166	0.10709789873256266	-0.14008193012671244	-0.4861198252098459	-0.34599972390591033	-0.4339709688918342	0.6325569502789745	-0.03257071326835167	-0.45196404191195383	-0.21991620118954266	0.7544653093824342	-0.1914043591883677	0.6284709978575982	0.4079451307231306	0.1189569512117196	-0.5308066963389548	0.7221453394714777	-0.06848739358986629	0.07796814492362306	0.6550712880240773	0.33609047817555193	0.745530333532838	-0.2520998644575929	0.809096572401305	-0.38522983796167093	-0.2519202322882955	0.3504913546480263	-0.7439605861923209	-1.0253035326600095	0.023507405213153303	-0.28396371473602916	-0.43139582019978195	0.055882952413313244	-0.8068837112800002	0.0009259186265539066	0.3317015239648542	-1.251759712182688
-0.022485668285151215	-0.12002408578444379	-0.9200112300624228	-0.2417672321868079	2.306781925467585	0.31679496824981723	-0.0912307959597021	1.8588548454609781	0.31680374685520457	0.03670350305633595	0.3313821537737386	0.1500820672339446	-0.05790668331932963	-0.4339077517644304	0.11563910582094747	-0.14973549706728367	-0.47658239240153905	-0.36775841172982565	-0.46700712114391435	0.5739033888854648	0.018079615529107695	-0.48543231151861405	-0.2737254589156926	0.7046973904404303	-0.3167537628663918	0.5660202154697829	0.3599832771375188	0.10329030370177997	-0.5934842438526531	0.6992482720529604	-0.11968868872800302	0.1375497395933555	0.7490771083382298	0.3276920424996924	0.8101357079798864	-0.331616327106625	0.8049242095306166	-0.3763250684172958	-0.3290326204422564	0.31348082327918003	-0.7796539997096872	-1.0526920320775421	0.05792755210067677	-0.3312785212562532	-0.3813347757376021	0.07078840744767853	-0.784902422025204	-0.0295409160708195	0.39482226064001447	-1.20608246365965
-0.0752620449381038	-0.1313110153330788	-0.9008980344192123	-0.18443107423221608	2.2605291783462707	0.44802023194563106	-0.16385588911466045	1.9791066339247432	0.28788283064216147	0.12806242722678007	0.3102245622196341	0.1796797607076214	-0.14312313317209524	-0.501577269661752	0.14578465345455324	-0.12595275786815335	-0.4940897970018153	-0.36332478112254657	-0.5116838196271017	0.5216971390703363	0.07037958602202056	-0.47992809089401867	-0.32140656812621604	0.6394612073621486	-0.41489008120470283	0.517896502693515	0.33453140841901813	0.04721102854746015	-0.674071360365274	0.6784169827498625	-0.18538602177371205	0.21092356808066418	0.7955521979658637	0.3322159250448039	0.8299338540308516	-0.37908552665213124	0.8190975904160464	-0.3161783064070795	-0.36740695744322677	0.3220406460410391	-0.8277538118786957	-1.093112139775218	0.09430141278764151	-0.3417591025951209	-0.27845553692233643	0.09536732225539665	-0.7268217318278787	-0.030864486928671157	0.4372120869783392	-1.1170663892869317
-0.09336290326177982	-0.13598579750137402	-0.8680585077374943	-0.13011734975101513	2.1855286733614094	0.5880523590472124	-0.23351278096852743	2.0759812671900293	0.2762624875042369	0.19740046373901216	0.2724998451327201	0.20717412255772555	-0.18095909930334766	-0.5446995370721501	0.17406254815795888	-0.07607219615680663	-0.49609973600564033	-0.30228273778948694	-0.5457727485146945	0.48321423629315047	0.06080960952626384	-0.4974757920764336	-0.34735459820774756	0.6454847263655245	-0.4843353097964004	0.5472722083727543	0.3061699018902314	-0.035609464698330824	-0.7508134194751944	0.6893584699500306	-0.23591727702728243	0.2513875360536516	0.8753286747507703	0.3058700012993917	0.8189944357601823	-0.41271599087108113	0.7995365019193289	-0.2809967219613541	-0.39140163256020094	0.3487765354878082	-0.837027965952854	-1.127459393641648	0.11263455493847074	-0.3681865501658366	-0.19550931298938387	0.11759032747113374	-0.7260757001925648	-0.09588207737114073	0.5247823130389856	-0.99784254671574
-0.14240966442017333	-0.12679195702693385	-0.8139084139808986	-0.05575315945557759	2.0898401880849327	0.6513986472780491	-0.2907978439486272	2.169798315011649	0.30422547755016416	0.2352498425838166	0.292790988157852	0.21578089062807213	-0.24064268690617982	-0.5331352565365419	0.2003384128536827	-0.017301676651586273	-0.5172236504655274	-0.21380619801503148	-0.5929050466457174	0.425343411108682	0.04628935109179947	-0.499998559862707	-0.40073204186544203	0.6558411351443348	-0.5704517932419602	0.5945044353986437	0.29445099199089475	-0.11872263120910784	-0.8580014312018527	0.702894866106249	-0.28812081257819283	0.302494974726052	0.9333970486230954	0.26093475344102257	0.8156351471957027	-0.4638507438593062	0.7307861616567443	-0.26779774422548225	-0.38568495290433275	0.3837210444281104	-0.8773731660662948	-1.12196966426759	0.13582485074384137	-0.3380967157039053	-0.0704356724572931	0.16813569007012713	-0.7243130662014877	-0.13882541801391493	0.6511646415708109	-0.8522300979660514
-0.16888650268156272	-0.12556147387887562	-0.7620069314764448	0.00042017289386307445	2.0454032657384364	0.7112296756520928	-0.316581495723559	2.2202016212293403	0.31819928708778705	0.2512798983508112	0.30090419285666964	0.22987327769014695	-0.2601467839040297	-0.4943239597577656	0.19608423317451568	0.07127581214834411	-0.5267327094687441	-0.11243832948698258	-0.6311791191347631	0.3681301878100496	0.08293308698478102	-0.5280502986341343	-0.375376411511276	0.6485033463672158	-0.6252788346079	0.6464439045595778	0.25819338734796926	-0.18006917539046108	-0.9364027355517945	0.7319000374285106	-0.34168968004170774	0.3072869379187398	0.9515283888550983	0.23555912516610572	0.7507555414883715	-0.4807107159773644	0.6697087388825675	-0.26025177432981506	-0.3506424828878863	0.4463237839108779	-0.9053748174619809	-1.1349941364092708	0.16827433136360273	-0.3740777656152804	-0.021136391616989797	0.19786679814534439	-0.6919550800036705	-0.18077282271548353	0.8367697241339265	-0.6623741482372013
-0.1897561297803091	-0.09482642698268154	-0.6611045858700704	0.03689003917013374	2.024908924708522	0.7268959841105485	-0.34279864917875136	2.2385061757749822	0.32727467505650043	0.2747720779716965	0.2806702180766671	0.2536990997624125	-0.22247700095208076	-0.4660723665131815	0.19124281696920173	0.14319978662398802	-0.5289553753247869	0.03243307727226794	-0.6016833229150765	0.32717723211286776	0.1391339110468361	-0.49426199877057037	-0.33653004910382417	0.6762794485238878	-0.6798049479594643	0.6589352036310971	0.18596938538607238	-0.23037503773927984	-0.9856155018239136	0.7196302426400759	-0.4285928478875765	0.33121132781127705	0.9666551185852745	0.18451966204087727	0.6901621674209996	-0.4949267200391979	0.5320968966084566	-0.24203933970625285	-0.2974200795808636	0.5198321125839218	-0.933142898890597	-1.075129070850729	0.22450778891747705	-0.3162379610988958	0.03563415418303477	0.25646467290276387	-0.6899970567747716	-0.2727717661678507	0.9373462368922384	-0.43968010561478277
-0.20334897554851267	-0.06298215697218927	-0.5789181416467031	0.11109129908989815	2.002543955339157	0.7212005351652635	-0.3656740234934429	2.2338990082625454	0.3394380625701017	0.24444130308136308	0.22362676627233471	0.22379175831601814	-0.14526746911552585	-0.41329791521551024	0.1992789865840681	0.18774605806214945	-0.5026359870949975	0.16945293506733644	-0.5617531445043729	0.30464230273116355	0.15164699719337044	-0.38604530384354196	-0.22424164122223395	0.7263038575703307	-0.7298854981117097	0.6596505671843687	0.17327154712124776	-0.2910651767079326	-1.0188950732872317	0.7081000293810741	-0.44789071571798755	0.35055825962025927	0.9766439420393345	0.20389963285899992	0.6540933511678115	-0.5395364933315697	0.4433817016981759	-0.20873046471289008	-0.24199681021496247	0.5522609983599344	-0.9436588963392921	-0.9950490580912618	0.2794819030164035	-0.28643928576327293	0.07599278163006913	0.2878352184519398	-0.6524610492321783	-0.29124230336760015	1.0253678495303704	-0.2122803591503179
-0.23034988054741526	-0.0182335336660441	-0.4844965194212558	0.1925899817538117	1.9999411513762175	0.737213131338097	-0.395285074061244	2.227377979676784	0.36597413631047704	0.17182512439916117	0.18213758876123393	0.25117697684232665	-0.07924842752578429	-0.37034852199883384	0.22920165961505196	0.22929033609469113	-0.4812252671458198	0.2865931115418331	-0.5023984830068746	0.28646431929214367	0.19474256597903852	-0.28338079660537585	-0.12087050119522966	0.7687640392505706	-0.7355614876047957	0.6846122994270506	0.13344465113206147	-0.303496155405357	-1.0357628719368452	0.6636317663604449	-0.5065487481737574	0.37365501854921834	0.9762597682271125	0.16342198003340153	0.6626999528376325	-0.5815721777197925	0.3514925542815088	-0.21061226908423816	-0.19799699171373603	0.546786206524374	-0.9289243756685537	-0.961360367860048	0.28207639771040804	-0.24250329712288776	0.07498095346345486	0.34293618870054554	-0.5921263603537379	-0.32716761450639603	1.1118982163324624	0.03048293152999062
-0.24508822974600544	0.0909566964402703	-0.41718967350012637	0.2648222792099121	1.9616108075581558	0.6953006148721858	-0.4360064778057435	2.1526238321308977	0.4144861295294454	0.11372968968425586	0.14245235575224013	0.2611797521144593	-0.039120572934846325	-0.31347727526517594	0.2599628775005311	0.2902984553752088	-0.45535495189605324	0.42741199002468894	-0.49404525716492775	0.23827806619526978	0.1725260472169764	-0.1906739521148096	0.020654254683853446	0.7798687896862425	-0.6820340152617738	0.7634737756172306	0.11105525263339869	-0.29594774785813016	-1.033675135485856	0.621109685056853	-0.5534016895836467	0.44576321192977264	1.0278201139569674	0.19016466816427416	0.6543930432376615	-0.5859310953721796	0.24117716599519695	-0.22726534703117415	-0.1450269055507199	0.5421192470834153	-0.8471678444354926	-0.9208719571228062	0.24876053133425477	-0.20527033017856736	0.06500806069891703	0.37100438987773443	-0.5410458097422568	-0.34075254091210044	1.1233495552633412	0.26014414468026537
-0.23590775759934296	0.15361337373531883	-0.32104000689431694	0.29807948284580166	1.9760197607712944	0.6206793116559056	-0.477778125708312	2.067756753310405	0.437806358997189	0.012211464423045593	0.08709606640975051	0.3039393633941374	-0.005202348638452879	-0.28617203392532503	0.30320388446829477	0.34852420059682676	-0.3788017547604318	0.515153588670624	-0.4439722232961449	0.2105352693894742	0.10744869512464676	-0.08682226003604429	0.12712546628024962	0.8469403206624857	-0.6008038799138747	0.7588986141940102	0.10422985240985336	-0.27903357708570514	-1.0428182131141512	0.5851838363379751	-0.5416050976410702	0.43280254641623755	1.0405470507898782	0.24450409657777178	0.7324695722801122	-0.6080591908908787	0.16388527255208765	-0.25337339024002786	-0.12803021159717062	0.4652280707889207	-0.7536936785071193	-0.9259345376374892	0.1918749854946458	-0.11564775951996746	0.04559252988757745	0.4015373467966663	-0.49706743072876	-0.33887776876235953	1.1279373355902615	0.5164831018070819
-0.21198374318980448	0.19596450402609095	-0.24278350838015114	0.3204136190107457	1.9886099663528332	0.5567124148807168	-0.4455353146669335	1.9376830844291635	0.5055350148318458	-0.09611665190424601	0.03998962216431987	0.27736734976102373	0.026678456147142315	-0.2645619833755676	0.330373421960873	0.3688112176446633	-0.29729088318164987	0.5599992798649152	-0.4452542156071721	0.2164173101052526	0.032173434655657224	0.03031406038843932	0.1934796142122323	0.9088281756849028	-0.5050481143117426	0.7382255025072454	0.11192066446953537	-0.2968979453039447	-1.0431763380613843	0.5193843012435544	-0.5389818167172279	0.4133363651561831	1.0591643145921334	0.31166199277624	0.7974569574795302	-0.6206736539645497	0.1110192703499566	-0.26815985326794195	-0.09395755611357591	0.44596444284760867	-0.6870560777531967	-0.9110679223242351	0.1259198518668652	-0.015752692551199876	-0.0023123491373526093	0.406914354530417	-0.5098865964158025	-0.3166463754651495	1.161912785745025	0.6660334636264984
-0.20355150505566094	0.22906358882021247	-0.1997170333559207	0.3143175894765754	1.9244766428774696	0.4919831280730193	-0.41628380714423685	1.8030549971247307	0.542967922334155	-0.21130047202049546	-0.0013609109327480495	0.2964705900121711	0.05779213601507784	-0.2391138897194766	0.3093439166915536	0.3893478627921295	-0.1766075810738456	0.5364571707421312	-0.406299914074607	0.1743518068045357	-0.07989878910308856	0.08074618206714441	0.22409999545084575	0.9720440888234018	-0.39530446031709643	0.6861275455908793	0.13524776961057178	-0.30284042325619215	-1.0612710446337101	0.45966905632331645	-0.5231792051208591	0.29880562675447886	1.1060158681799372	0.38776678176354384	0.9239281055146499	-0.6821074459610921	0.052482729475469725	-0.2985762627380512	-0.08970692219648382	0.3469475039001876	-0.5777796554687428	-0.8729181261058582	0.0687577144838917	0.13740304521473093	-0.08228181171540556	0.38736861741797	-0.5179991740935084	-0.30458229767403955	1.1182076189199068	0.7733496828950793
-0.18094436519794155	0.2827826165108103	-0.16050015406153828	0.31779367422057897	1.8531896274320965	0.40564565563936383	-0.3681425703478604	1.668264939087439	0.5390727333428549	-0.32119978722424625	-0.02948979576903051	0.33023990916681256	0.0735871201338696	-0.20817268517550977	0.3206218064615002	0.355398360088986	-0.04378013701549795	0.4870798402769309	-0.34715081312897234	0.1239630764486738	-0.13656549810903879	0.16184949391746184	0.23892696922379644	0.9615128425168853	-0.32208702442247755	0.6130933073286562	0.13757027683189466	-0.28864828968598466	-1.0586242241791817	0.3841841615775088	-0.4841617831806905	0.2163443265436432	1.1234807119909458	0.4673857695934932	1.030752186144572	-0.7236985145346017	0.0026558805964878064	-0.3429579671900221	-0.06294821724373724	0.24732823188435155	-0.4831946058153093	-0.8451493724531305	0.036090213228087496	0.28449831376225987	-0.18439699474142623	0.33728418200761695	-0.45709009042608384	-0.2469104983443314	1.0719264712751273	0.8816051964306434
-0.14882482983462259	0.33341767153097246	-0.11039503569807947	0.3193995489907683	1.815891052057513	0.40564407308005945	-0.352642638134521	1.5081888293985086	0.47813366613846797	-0.4037993855536664	-0.02922205020794679	0.38032769733676874	0.13311851701374772	-0.20419653213984743	0.32943985642213736	0.33738150339540235	0.10786288976110976	0.39629795631234355	-0.2870179227899717	0.10675144847913472	-0.15093359524499783	0.2452589722794727	0.24671114774252537	0.8974510086834335	-0.23560439879754697	0.5187996474516299	0.14299900102015478	-0.25682525681130863	-1.0184458742900797	0.26685530441424726	-0.42184922374661316	0.0871451961392653	1.2224305763802217	0.575554500782039	1.159167674244736	-0.7816657275933354	-0.017910448042386656	-0.3490731281815161	-0.057505412906378825	0.1623978959984542	-0.3703738038549884	-0.8121712377230714	-0.029434024335329247	0.39388721236510765	-0.2237304776209485	0.2421312409385728	-0.4157214899368372	-0.1896226214380099	0.9823209769905918	1.0133184650499636
-0.08370099078028358	0.44674957480278754	-0.011463337942074991	0.36809205593860667	1.7341160957698982	0.40743919383839744	-0.28821488986647925	1.4439689852636692	0.44630067050742195	-0.4346100295799915	0.0018763366965913741	0.43321988343766105	0.1748222082378572	-0.12875248879973605	0.33980507650633573	0.3613654220675434	0.25968728650101236	0.32990671938009575	-0.22372258144275553	0.13277534589950657	-0.16655387325783036	0.3681326032814726	0.27433979510507683	0.8512673853262609	-0.1416630012653805	0.44382807377002786	0.19517416919776961	-0.16720296015800146	-0.9645381485254527	0.19772574441608898	-0.30533060354706176	0.046130857922562135	1.3378196713664656	0.6722209075465837	1.3007378613629907	-0.8303289254873849	-0.014217832601313868	-0.38084889987264153	-0.06123085419291474	0.1338070520972095	-0.22512644770679796	-0.6941398133944731	-0.03700911457698453	0.5866517968678802	-0.17602511539275603	0.22896224554081995	-0.3014471854104156	-0.1199695466783937	0.8798573523677853	1.0783143201023493
0.017216130415325236	0.6032949346002356	0.11123090007714131	0.46217541617787694	1.668900584571595	0.48137604015515534	-0.19390365832681006	1.4179518932928432	0.4331836818889275	-0.4341743852747748	0.10963584347399277	0.5051608569758339	0.2292476866312647	-0.06268998357082961	0.410665356546928	0.4369849726606776	0.3985731514338049	0.29793299067210344	-0.13889019786486195	0.19651244875516322	-0.14572870965586082	0.4829812694831279	0.33673385458720034	0.8509383338598185	0.0019256257925862718	0.5150285012245843	0.35171449758678164	-0.09879682082185763	-0.8457554373539165	0.18110411842817611	-0.11338742656961612	0.062178088566873194	1.5073683466790184	0.8229769636926175	1.5127835101966869	-0.8433862692502956	0.06666523451725248	-0.38971175778004635	0.0029757704286323627	0.11820943157501829	-0.05715487333491056	-0.5929879765110014	-0.055230734135001514	0.7577500216941664	-0.10568624858565934	0.2148362511463949	-0.14908344261969003	-0.010131445342237033	0.8469846509064837	1.199317217040855
0.18113607010879024	0.7561291025526076	0.26548941926518876	0.5886382445594821	1.6688158217249636	0.5788082582437919	-0.025844329315775315	1.4399408165778895	0.4156127805645373	-0.32517137408932817	0.2842453732534914	0.6524113801490142	0.32281784280451864	0.04085092952361644	0.4834737925489826	0.5463404570529046	0.5640301646020927	0.32361370693714425	-0.05084131090910075	0.3049709824198926	-0.01057041861900665	0.6218957613127288	0.37783594607325127	0.8482968309135526	0.20748578099122125	0.5924172210481303	0.45562313189804227	0.015705530222101714	-0.7375668260980974	0.2508224856775635	0.09870606195526908	0.19275718685012627	1.705896022618294	0.9550572337530759	1.7086215097553268	-0.812146949165338	0.12727367031910994	-0.38520452220779733	0.07143493875865525	0.1916989317304773	0.1342631140329004	-0.4690254016720484	-0.0013078282038170518	1.0035758829366968	0.018624700542524353	0.2730877882278	0.017130629462538315	0.07797388675159451	0.868109768426103	1.3167189939241055
0.3830354854567949	0.9735341612299833	0.46604727484638336	0.7439078416630627	1.713115369802781	0.7146882798857574	0.1687078816655244	1.4697496371991732	0.4274334839890031	-0.20852595222374298	0.5031306020632775	0.7532548022196386	0.4599034679759407	0.22356337901427398	0.5491914603846972	0.662988113487596	0.7360666797410091	0.39055169001578754	0.027326262185685086	0.4314593107372728	0.14482903707943132	0.7730135989315253	0.46104505719505734	0.896373363026389	0.42988384073523117	0.7072641077345203	0.6061966952796817	0.16981402735598045	-0.5874637849978462	0.35834882256291883	0.34937485560418613	0.3399197235876462	1.9454812983267042	1.1398802677993463	1.8891013261272636	-0.6972259069401224	0.25439042062266043	-0.29019449791631535	0.18325601033143224	0.3433320241212314	0.31432862036384146	-0.2437660549774579	0.06284882693686714	1.2047996794988758	0.18933793658050746	0.35583575987129634	0.17272459422460976	0.240200453806494	0.8977303085892709	1.4161577506328071
0.6303114637791711	1.1826928197638604	0.671365978095175	0.9288929159139737	1.767750139456065	0.828884730689259	0.43773517669373324	1.5405718055749626	0.4348679259550721	-0.06962390993873799	0.746965781798271	0.8718512109150909	0.6084249760800298	0.39766022213220953	0.6459243724171989	0.783439081790912	0.9167737695997455	0.4984103007899163	0.12342903464166773	0.5723458464913543	0.2891728114251433	0.9511512838517133	0.5534628722500357	1.0020435822267189	0.6407526646783339	0.8203805507464622	0.7655972134116378	0.33710565168786677	-0.402457416266399	0.49630606923324744	0.6344968892743753	0.4833177631143345	2.1966114688136225	1.2694742758027324	2.0379509184470175	-0.5512843822863591	0.42089416010585756	-0.16932302461112997	0.3537408403539538	0.5044932352306993	0.41574256049343183	0.009863519897379769	0.21788884546808313	1.3895090894037145	0.3768176892632691	0.4821244728931836	0.3307322150471138	0.4064834316164324	0.9889493293336862	1.517181723286739
0.8765929702908078	1.40786608573583	0.8983398176463858	1.1170879714798645	1.8670571214266665	0.984674242537313	0.7230877759958421	1.6296588115350796	0.4649682241720684	0.09275067910635307	1.00969817619176	0.9750982286914507	0.7836566475542541	0.6292074576121299	0.7686042659594543	0.9016204397802182	1.0903103579679096	0.6531231764091988	0.2858902809025626	0.7439657115363575	0.5023123141757488	1.1237803261835684	0.6732813645001088	1.102425744859668	0.8667448891976999	0.9990018178077632	0.9439433527748731	0.500983918433947	-0.1659084149353899	0.6526550984953632	0.8825979730595186	0.7073402236009942	2.4557359443172855	1.4172204946130613	2.2000146906536875	-0.3771927872225374	0.5995086537690945	-0.008369211958295764	0.5759521453265968	0.7090599913102034	0.5776708239883301	0.3022994157291069	0.37819115320584523	1.578518479029814	0.5812101442934569	0.6385609903412552	0.48052532945104043	0.5892393735975265	1.145050769572538	1.6313991144783386
1.1081988771306412	1.625526265642338	1.133232882842898	1.3556663632980535	1.9499588390031228	1.1566621192822484	0.9485222114425704	1.7598162583815928	0.5161366358183126	0.28469181907413993	1.2864880558352667	1.1216261850005704	0.9675045767587331	0.8432308798274144	0.9015215329154798	1.054230728172032	1.2073678098662124	0.8301236120319	0.41835611330253764	0.9156002887563105	0.7074635425908601	1.2947937028835557	0.8885306890436698	1.2231360319825382	1.0876361088739024	1.1624388685674751	1.1439364760819548	0.6950097105167732	0.04877923054303969	0.8583743004562241	1.1554747601992228	0.9719531865908925	2.687440330990485	1.4897390331138705	2.3939721205018416	-0.16747987321739338	0.7877674162694268	0.1777298951597443	0.7783026309732719	0.8887585272965275	0.7582960959006577	0.5725959517063511	0.5435641105540331	1.7074460253049348	0.7974420803813087	0.7954563122151818	0.6454953958468082	0.8349318971706061	1.2698789064100946	1.861740326656518
1.3619683495871115	1.8827607492733542	1.3381166417025285	1.620707407716775	2.10655235244102	1.3402397899712386	1.2038892361715603	1.9137418242645203	0.5992690758765253	0.47937960522502865	1.5576304015493883	1.2345768018274061	1.1543303889464869	1.0184924577793701	1.0468579525659671	1.2043491629406478	1.297282557734158	1.0597562290199793	0.6069764645958184	1.1376142840103982	0.9499864678729685	1.530991022186221	1.1156072626187972	1.3647485369698846	1.3320462278710408	1.3852843691043621	1.3432072214749746	0.9116565790869542	0.29851425781742924	1.0839583018034076	1.414945846318766	1.3102203986535799	2.8626061407515704	1.594060206520898	2.5589960322994663	0.07064366248116065	0.9823341900540715	0.36291650999368086	1.043249337742233	1.0984358532014222	0.8884759604517714	0.8303807980628329	0.75189650144512	1.8015205749787442	1.0665435117109532	1.026467214297804	0.8008349002061367	1.0699171252492923	1.473723956336185	2.0458094404303218
1.6035518639414854	2.1713871708917916	1.5631405461725385	1.8778588333125632	2.276084622131518	1.4908669933655578	1.414902841623219	2.071333141561236	0.6830929170608621	0.7063586022833912	1.8113926871767319	1.367636213868488	1.3864312211708625	1.1614284712886553	1.152905305222839	1.4007596067070538	1.346104137177583	1.2738042452939102	0.7551426806106314	1.4042158696995717	1.1567711526734374	1.7225926873033621	1.3517779787790416	1.5208691054622947	1.5779460583962652	1.5834055243287906	1.5789622461906851	1.1157271713690506	0.570346564603803	1.3173948825035553	1.6574734796675845	1.629451369046718	3.0558150332277236	1.6845023119455025	2.7550998813646586	0.24444443235729024	1.1642359589570372	0.6196336312588432	1.2904127411888395	1.2521964394055858	1.0193928184829488	1.1245344643672226	0.9596018147586903	1.9174102737575907	1.29934803616919	1.2935849107406172	0.8968968003795876	1.3197126641850818	1.6945504367538338	2.2356582031775774
1.8627242870320218	2.473985162142937	1.7355840776471076	2.1260617339566346	2.4513895339632894	1.635993616254643	1.6226373514257921	2.253561386423113	0.8336687802395769	0.9415742806764943	2.0546508436040978	1.493948798173735	1.591624463929954	1.328663137412072	1.2716141459347798	1.5459510154254255	1.3797819343393043	1.4849322608600959	0.9338127967384174	1.6682395913273667	1.3806122467741644	1.9182728270083103	1.6186375363798553	1.7349839637356765	1.8189666122393109	1.814469343095374	1.7821270882795766	1.33018818197574	0.7798841862804016	1.5725397115692001	1.8702638186618548	2.0327235724600903	3.155293428264393	1.7345234451710034	2.893811002981061	0.44146177626080363	1.4037197005639714	0.8354916883426642	1.5712102558469745	1.4140408317003796	1.1654968058576947	1.422776118562042	1.1995443106990729	2.0601338678646655	1.5536094302059764	1.611064916210229	1.002826073932631	1.5601314013046925	1.9246779215406054	2.3611229994286136
2.0721716049418264	2.68921904004034	1.876494840442438	2.3204136923901326	2.612991362494388	1.7783469384788144	1.7492073842106877	2.3602547972182726	0.9688032540833398	1.140809952665694	2.2644765745785262	1.61991735753098	1.8263596988740634	1.4437867301726777	1.436674714238905	1.6328460122765787	1.4225865033265244	1.7074483938612144	1.076102404177693	1.8894972029495225	1.5807616328615208	2.094567527381129	1.8439689510694244	1.9427976000668763	2.055820530938137	2.0250517714919396	1.9603721484916847	1.4697280337978227	0.9548689130603558	1.786545734171186	2.0708214088936048	2.4143110651542137	3.2481007723658166	1.7487041693690064	3.0246886361699548	0.6330787337980562	1.6049098381752684	1.0853458024944662	1.8715768523460965	1.499865481623122	1.270137220891178	1.6507556592935486	1.3742503990630694	2.14421032416196	1.7493451222289316	1.874230266412694	1.0368874164140685	1.7919838043096767	2.1257283243188376	2.5062632082029888
2.256117428614195	2.78023676132174	2.0014656755670495	2.450033817665992	2.758676774427861	1.9120840482167225	1.8697522955700774	2.4658994320037317	1.0638190991079388	1.3066528237810702	2.4164676480470133	1.742147745288472	2.011394994399167	1.5394572404984648	1.5536596724472354	1.7052835169466314	1.4688768326120605	1.8908151573000502	1.1449809316607358	2.0433547843339825	1.7050881716413162	2.20773779602468	2.0289328960360216	2.1092190199147534	2.2270010354917718	2.1239377666967583	2.0527509992443966	1.5736875765195264	1.0209616281816642	2.0195580846055208	2.2484462119114044	2.7791696956228553	3.301125279868002	1.7034912825096729	3.0619470106343263	0.771374185941136	1.7629870030766952	1.2923808505427214	2.057318107008804	1.567847318701158	1.3562550026429534	1.8427992072638417	1.547846174008821	2.1936410924932077	1.8813661037509763	2.1478178859209374	1.0505822191769467	2.017305408622643	2.2681601991384026	2.572492902141942
2.376516460304765	2.8896681518631953	2.110006541715254	2.5587229371126265	2.83890992376382	2.0053086604909085	1.9217230600326167	2.507349045755173	1.1347016504080845	1.4138485694643586	2.498673968230876	1.8226115080032461	2.167951497167749	1.6058117251788644	1.6691840445971409	1.7283599593889385	1.472180310384162	1.992168423913315	1.193164209626937	2.1537891630945603	1.7888852401708146	2.282722683982175	2.167533225712348	2.257654144844574	2.336640582536274	2.221550810747677	2.124339880419229	1.648590352256328	1.1184202146272235	2.1572035524776263	2.3786769911829664	3.0648547251522027	3.3123228255223873	1.655487595311935	3.110122372810297	0.8625619902653364	1.905187068770759	1.4475926751685837	2.18969361167003	1.5807222488611392	1.3879177295491985	2.0210711599789226	1.6790389821234317	2.235137583431201	1.963139774924505	2.371755343639216	1.057278741236792	2.163174210857	2.335344013098149	2.6336828634480667
2.4576347209818334	2.925772888560366	2.1497812667073277	2.611753756091647	2.830551284086094	2.0786894033805963	1.9852912165730843	2.5039786892411575	1.1820598957213218	1.473599231048499	2.4981026371517125	1.8598802090018594	2.2677090794545416	1.6174955612463258	1.7773540114816568	1.7584101907437482	1.4620370584941988	2.0931999132526196	1.2358280796269314	2.234191199198931	1.8170295269915453	2.3516700924677982	2.2697328587817447	2.3076962312529887	2.3976899980981647	2.3019916999884584	2.1397224819357032	1.6556507887405378	1.1209927353001679	2.299014190232252	2.4964925418579504	3.341855820382288	3.2925145924686148	1.5455358261102798	3.1457980749526446	0.9292947142276187	1.9417717342887326	1.5212596437027257	2.291850599605335	1.5091205744020182	1.4074743111049823	2.1611199161943024	1.7728959653129006	2.249220433315855	2.0250826182199915	2.602407407552075	1.0707534109661938	2.255110170218223	2.3945007067038238	2.72982698616744
2.4922893372273593	2.971689797379591	2.191776383919978	2.6331913150169717	2.7938701622063684	2.175430620686984	1.9754794761053511	2.4884288783091617	1.2543469457467356	1.4885256610900393	2.4640335956783397	1.887393892771133	2.3808183589393446	1.6136798765771174	1.8403245305894314	1.780479428348291	1.42925994559779	2.1633586735486174	1.2989529722086084	2.2929892955859104	1.833944358441575	2.380758519415688	2.347553130100855	2.3271244938405653	2.4222710240244107	2.348262380832076	2.1322657564838705	1.6606802560072922	1.0772126816459273	2.426979900728251	2.5530254715989664	3.537386745926753	3.2247094870153155	1.480680700449215	3.2011778009820104	0.9529297460444057	1.9838655760842987	1.5328017522285282	2.315582566066359	1.3934414840898335	1.475566286073707	2.230390412245889	1.80386718552408	2.2535299962814626	2.053206311163014	2.783818219255904	1.0364320314335767	2.3257718048855898	2.4106859623660837	2.798276904574738
2.5038049572812247	2.9699126089049654	2.241359450199468	2.660551704349188	2.6862330384116486	2.2892775632679196	1.9333616891747092	2.4755618239984303	1.3031023363887735	1.4897910889490789	2.4297185937157812	1.9118743997952055	2.4597755926348186	1.5832397960319242	1.8856438160468159	1.772887069589138	1.3805941920244822	2.173920980075184	1.3151274720874777	2.317824578608085	1.7823674836378463	2.3790185891079543	2.4057428418940394	2.3238095675810384	2.4014252768980167	2.401663337898571	2.1015787452197245	1.6591776416649657	0.9606529325278628	2.536830775893072	2.5959279644151323	3.684812165096178	3.1246305350817987	1.358089151539334	3.208184947100574	0.9549322018963984	1.99773500517636	1.4873074672747928	2.3414085626094367	1.3399035301962279	1.5069770783513492	2.2963691095697447	1.8262690924405203	2.224061809614242	2.0470694150637954	2.9048464483498586	1.003552215521856	2.386883567227707	2.3793579283422686	2.822733650100301
2.4959673250078103	2.9650786245609204	2.2612018850268276	2.6442253313849315	2.575232437176893	2.3714139737698514	1.9054356023950425	2.4359522225953696	1.335209795566245	1.4783403511409612	2.3659923392007576	1.9099823099745805	2.526026058082926	1.5745988035170484	1.8894431938254967	1.7755651343771057	1.3583606317276877	2.1769896756743177	1.3785005126857939	2.3503772865891728	1.7685108229173108	2.3718892968099814	2.4072326772654558	2.3291969540871253	2.370679548097635	2.5101476472679507	2.0832476624213685	1.6077126797755976	0.8679495321036483	2.567750463898178	2.6029487140776646	3.782309309108559	2.9859039208185885	1.30085324704312	3.1448691794215886	0.8812791519166524	1.9754581906882773	1.4373538591570676	2.3577855854292626	1.3402765755397406	1.5186265141822308	2.3857482243591726	1.8499180873925116	2.2305777204923314	2.0446140672096424	3.0702910088740922	1.005507140612733	2.348884975458809	2.38510972180588	2.781663920193817
2.4849091273664574	2.927611878506691	2.314354658799399	2.6609495550641498	2.427311770520615	2.440113664490532	1.8830296052179627	2.374934558466481	1.3079935310712623	1.5125386611770526	2.316725750472783	1.9393662096937205	2.55879581542093	1.551146510908282	1.8949944022205603	1.7444006657635445	1.3380863977013138	2.1416828573248385	1.3228788275132732	2.3979574304125366	1.7160248570435297	2.314254763039713	2.3931610707713284	2.2757978524621043	2.2871150599280363	2.626871581357214	2.1063150487153446	1.564123402577445	0.7941086609357957	2.571628212701087	2.6150043652267385	3.826335570873875	2.913115816248208	1.2343716756082443	3.07899845598786	0.8433555635821742	1.9442590895830716	1.3962710787211141	2.350793502150995	1.286005506449322	1.527122577159982	2.498596059653738	1.8922061790583051	2.20458360475033	2.0263612110078792	3.172465335038075	1.0030448437853798	2.345397321906122	2.3222947656829716	2.771679544223121
2.4790271165520212	2.8412221366636734	2.3788856431417598	2.6794427288257396	2.278137929019743	2.5282099933360453	1.897111707817908	2.293609736133191	1.3210572747738307	1.5607666086541945	2.248331868617285	1.9186793609882256	2.544318967392003	1.5446259987810917	1.9254977161390439	1.7184243390255811	1.316875444677163	2.125843984523927	1.2959660554054082	2.4219795020061303	1.6829436338960697	2.321078977314096	2.368707486175823	2.2421241614616365	2.229698309070234	2.759428228183335	2.1303199217373456	1.5170312503433059	0.6808862831834468	2.5582249720732757	2.6119602152450208	3.8427754662865587	2.837129137529586	1.1738530982182849	2.948354525814741	0.8712739342138527	1.8920842110994063	1.274515429271344	2.382497162529531	1.3282061257727247	1.536998575069137	2.5733379350090506	1.8996938783346493	2.17919206301804	2.085113826676034	3.22590440025333	1.012244145009378	2.319221821384202	2.308702387368435	2.7598000164901015
2.4378184204224	2.7335037561454643	2.4492052419855916	2.701458584418714	2.1344597889802044	2.5582240218398193	1.9147600674200675	2.197318445737206	1.2890012103028519	1.6182271308197476	2.1491078935588517	1.9165050982348137	2.56887422020781	1.512190117188574	1.9037316737276613	1.7060583523245108	1.3241644451469679	2.096208213497411	1.2475332200057931	2.470504620143622	1.5892829272565003	2.2550844887584107	2.3541087899113022	2.1618100135638607	2.1602082948471533	2.8956654973492895	2.149209749883596	1.4334914456841563	0.6200548667133288	2.544760025224984	2.594281263149853	3.8268901962433994	2.74444352793428	1.1462803751502755	2.92367371238925	0.8306629189827964	1.8052090810658412	1.1486079961861346	2.423201557359463	1.3852355678234285	1.5550137731399434	2.6739279233224345	1.8998765892285934	2.1830554894572267	2.0827987376346218	3.2657736547629512	1.0186987024898295	2.2852990966628646	2.3192569340164937	2.771105691384938
2.392739160378393	2.698261863072399	2.4989494537874446	2.7298900545464013	1.9747329730737273	2.579512609614082	1.9381721543461683	2.0988998156008334	1.2717610536819353	1.656568617784277	2.0732157305044914	1.90331661242539	2.525058664656962	1.5080048972390936	1.829691353625267	1.6799657056008068	1.3041624462775414	2.0485264634929283	1.1903939803501424	2.5179044994057804	1.5140915977967502	2.1528052919536735	2.311372259125573	2.113941400898994	2.1068143936854478	3.0356245082394304	2.1873453416236583	1.3293549713856374	0.5337141499378967	2.512504722316029	2.568339384755317	3.7781771002743576	2.689989654439431	1.1144787009326427	2.934780029126287	0.7965465187518036	1.7218146477151652	0.9874704099125811	2.3998942386296696	1.4517046790012538	1.5760225893383115	2.7812534068956873	1.9077047168214847	2.194017701249279	2.0837145130734465	3.3519350091271476	1.0545043999480241	2.249030757512735	2.324061944133829	2.7592858708836374
2.3595403331543325	2.7555946129716107	2.508385006815754	2.739684863769398	1.808576602964583	2.552503069951331	1.903557463067323	2.0142319421644315	1.23509290731911	1.7121057547483818	1.994268738174456	1.8717212643725492	2.450248991282002	1.5013323011593709	1.7473538650644156	1.6061142368250263	1.2630313949889276	1.964064707191898	1.202593265547204	2.6069794434795854	1.4337170051591355	2.0606938686277325	2.2751306114726852	2.044567014725142	2.0588434824851594	3.1871730613534295	2.2480433311508556	1.2521059550582	0.5057136216618405	2.4477318650610718	2.493632266707342	3.694888358971693	2.656269196244849	1.1401665529975709	2.952197313377933	0.7549509206937733	1.630654899230359	0.8572114800224776	2.451581057323411	1.5898449916399038	1.5808678289223783	2.9158827756732792	1.9135549128030487	2.189979296588043	2.0875402495610245	3.4049515056756925	1.0503152009880958	2.192764969424546	2.3448889208190185	2.7684785731893258
2.3147531829764043	2.7582599995202695	2.496923624363453	2.717658862620851	1.6464720430672568	2.5159222116104103	1.9268828181185085	1.939594463192405	1.2355443900484502	1.7487078891344634	1.9132156213127427	1.7935819649903955	2.37437115433254	1.460060799962137	1.6333717344289724	1.5484014897916807	1.2075303150834198	1.8882012616540613	1.20391160597506	2.6521951306144804	1.3562506219916663	1.9538335173913803	2.213065944679435	1.9895500135900117	1.998809836471533	3.3025566784888953	2.2986977508750437	1.1665887906921744	0.48651368398558237	2.4084168833746262	2.4111247697129263	3.645475735509558	2.6363290841427816	1.1733621863515307	2.991191203908821	0.75794199454826	1.5619978459074875	0.7211364900848071	2.5233431536814606	1.6930650162533087	1.6057999073767832	3.029943754506401	1.8933963854004578	2.1970259361131466	2.1392501264163966	3.4168151705908536	1.0969252417073951	2.1581689664875365	2.4121353646663923	2.7783999248598747
2.2916397193508153	2.7283702723616488	2.488979966977664	2.698788853937986	1.5138773759389643	2.4669269667994334	1.9010343539788674	1.8888852122570907	1.2169268552935375	1.8358310500524204	1.833531450259407	1.760839696980776	2.3477824294158918	1.441080194778525	1.5358352126829384	1.485426390535246	1.162780223298525	1.7909387482250043	1.2475062680007982	2.667849854795304	1.2659551999177097	1.8574104995452956	2.1815765568368666	1.9604505504448682	1.942438083679318	3.372754466623243	2.318150396857144	1.0691696587407993	0.4828380300848921	2.3531792610320155	2.2908567374016644	3.5611107211925193	2.6234708769341077	1.2529129652919697	3.020195030081819	0.7093665516338388	1.5430478802417569	0.61904555567254	2.5720697957302407	1.861952591136871	1.6388901746962694	3.1395293550754353	1.9080296319489225	2.2022845531440476	2.1589660403037367	3.4278624645841766	1.150331316679754	2.1254525319026114	2.4423760084250454	2.758017645054357
2.287682604365	2.706061525731436	2.452585584924743	2.70342899624746	1.4011142920656323	2.422915201240698	1.8784202003019908	1.8427707172838026	1.1699592097496416	1.9313372226695116	1.7942368025072395	1.754509398783219	2.283233937028264	1.470911628979739	1.4332745972849399	1.39327282862333	1.115659300714845	1.7095357490470764	1.2844210363112758	2.6852942908080157	1.206615307651089	1.7908433584413195	2.1022517746148317	1.9141670079035893	1.8974242812907929	3.4511420112879394	2.321563956263876	0.9335557276264572	0.5181409157179923	2.2564612558184196	2.2219453540302916	3.4969170818013224	2.595682947004325	1.299696577987204	3.0664307558357207	0.6564956643779662	1.4738874865196727	0.5228335018822706	2.659424777034043	2.0807987228107723	1.6866382946820362	3.314266880355075	1.906169772943588	2.246973527537338	2.1916065036202976	3.4438744444387352	1.2143266621718414	2.104289515300861	2.488140626509942	2.773338078437521
2.3072691118297852	2.7186088091394507	2.3972933629958226	2.713739779439587	1.3313953892829402	2.3442865334388605	1.862838424737595	1.784162755667144	1.1579225694891284	2.0098108503064394	1.756656850736817	1.7367295875015507	2.2280751375847485	1.46951810833249	1.3632809551707052	1.3334784948684293	1.0810816014846008	1.6371041357325873	1.3041141328056598	2.712825458635677	1.1566802435664338	1.7407698655165453	2.0157150059323943	1.9000284854416774	1.8392220533155708	3.5027275912792843	2.3110406473793668	0.831784427195819	0.5391808656322891	2.171362694306338	2.137154540244219	3.456273535127609	2.602314434225082	1.3549380929816868	3.0861022387964896	0.6211223069723724	1.382641565447087	0.4564809109768689	2.727495358987788	2.2457820808195015	1.7645971743779918	3.479689706044973	1.9006048472728512	2.257722520833647	2.1947570330918365	3.4912656196048486	1.2858407755543897	2.0769837399249442	2.5625196553614553	2.8275832041432087
2.3750104716618696	2.752353997340217	2.342177881317237	2.7103171037988494	1.2482284224536633	2.277975715989458	1.880043663306094	1.740399008341635	1.1201387626515231	2.086467766518968	1.6972124169663736	1.7461521218953577	2.1415309541541783	1.5048009642523559	1.2882323721099131	1.2828729891343282	1.039320038235306	1.5825678952592865	1.3339187643853456	2.7056003256847223	1.0997497236977227	1.7188566068666873	1.9374423286995701	1.8437378724653424	1.8415784060965463	3.4821853967132554	2.2543499860032354	0.7509249297997052	0.5634917541664157	2.1326509721174984	2.0637917515170305	3.347354106478002	2.6430092651659867	1.4480038389309677	3.137054426678888	0.6695837561783413	1.3396397544861587	0.4239295395966656	2.7546503456526814	2.3763825523558113	1.8587864923200428	3.6241893737639983	1.9033050040215609	2.3298309302611395	2.1915280241756587	3.507291486692587	1.3382881213892073	2.0804976368489414	2.5706965232126087	2.8672763506517396
2.4433529286850404	2.79999025479517	2.292271781386927	2.7247013275534555	1.165103837047702	2.2399017129440315	1.827274413664218	1.6904220388805495	1.1090477849904699	2.112176961091424	1.6592895259996019	1.718359181709398	2.068259936702412	1.531497559248227	1.2273497177379282	1.2161785357912254	1.013874793260175	1.5330215342517424	1.4079568287513757	2.669469002401119	1.0581566750462792	1.6823224998628643	1.9141620182722707	1.8366029524613439	1.8537915263457898	3.413597388732294	2.151427626825741	0.6175254197826302	0.5805081523791955	2.1159773018041523	1.9781404035213612	3.324684419076827	2.6254754384681775	1.5379310152742005	3.118928144670522	0.7148311880823226	1.2951617154992736	0.3940335095117569	2.775046917632154	2.5799139291940794	1.9968147535089211	3.743651389964576	1.8296785466690217	2.438465753842681	2.1613179131738613	3.5452452949688316	1.3813781609609863	2.0425135241814543	2.6481081927849597	2.9389084433717363
2.5092944589867217	2.8158455015922006	2.246785672927143	2.7251999091416046	1.0871651302843517	2.2072279561438846	1.7332369552300786	1.6647369558832086	1.0560756563526807	2.1251040314017557	1.631793954285758	1.6927306610350086	1.9716783515109193	1.6136121025645802	1.1572185094462057	1.1853645600339207	1.0172665365718956	1.5109350296184323	1.5038032686827798	2.619370004888431	1.0605744793123228	1.6189182702518459	1.8865141620988441	1.7937176723146078	1.844101329997751	3.2964613859189846	2.0376871106355483	0.5251377742886152	0.6033741286902917	2.075813047662129	1.9112359526399483	3.3660304912186048	2.5856966596858078	1.5932974197846876	3.1858865239118463	0.7532188216016451	1.279562609593667	0.40831346993807555	2.735216533212006	2.7079063271983608	2.1552331379299594	3.892238026125681	1.7811550148254718	2.5186069383380927	2.1353312842733567	3.585102646135728	1.3848080062921133	2.046536904486396	2.650329014746189	2.9981756106786324
2.6034386559141214	2.839189819036651	2.184567163960993	2.753568331888233	1.0036583813543545	2.1769480576768276	1.6460627477523346	1.6258292276558701	1.0508808375579906	2.1152835294841124	1.6175008388871004	1.6726971119361729	1.8663082194338312	1.6806942456865772	1.1144869467083307	1.152518681517961	1.026213487490486	1.509593335354237	1.5980981962531993	2.5065437902434717	1.1160563654684452	1.5792629763556085	1.820562554007545	1.779067348134618	1.901066295977574	3.160558321110961	1.9273984352388958	0.45814389051519677	0.6279149094897882	2.0656729294042706	1.8502311870063264	3.357629166026554	2.5679711011408646	1.607118846452033	3.1679397100421776	0.8533365702318505	1.2659226183514227	0.4313020496972662	2.6610930359781655	2.869040289778389	2.3041571706361283	3.963029539118046	1.7040363662358526	2.5559839088827725	2.1016004041947167	3.6214445434180638	1.451116834715307	1.9890132444630133	2.634866767534416	3.0505653894431437
2.7032822408952386	2.8270236447041137	2.1290588436587674	2.773399994302892	0.9522139098768682	2.180095768134975	1.5920666363161964	1.6103756062395576	1.014759847147361	2.1227262647682967	1.6225725441740917	1.6443417945330077	1.8090054482093527	1.7106995788432138	1.0665589412070853	1.1439723185346784	1.0176123902501573	1.464214253796339	1.6985859857421801	2.3800667789837457	1.2167719289493004	1.5688442302027457	1.801867770912175	1.7242220699443696	1.88669796543216	3.000025619956138	1.809644889414495	0.46434768538498544	0.68927341735161	2.049092630345601	1.7810264211266482	3.352962318322631	2.5050972576395463	1.6687489405344305	3.1270683066756937	0.9493707212354243	1.2774203003680458	0.4831965322787132	2.5866583550894284	3.014456608551792	2.4358202044781354	3.9852983689131998	1.6468711262150566	2.5787206485838157	2.0723199307867763	3.5833538467004913	1.55689718077371	1.9241550146304633	2.610603610528117	3.1237155938140555
2.8039290198192335	2.785855941286987	2.103933509079842	2.831480401227003	0.923911887672331	2.1704793465166055	1.5709198282685741	1.5404836835670472	1.015050029567095	2.0981489522576573	1.6339035925387084	1.6273246522117912	1.7734231612773272	1.7295419964640342	1.0228197460828585	1.1369985296221752	1.0200525911680902	1.490820318629688	1.78353920002137	2.2397655776187664	1.3762350217308736	1.5928272077168786	1.7585943154448849	1.6770832797952502	1.9030447208867087	2.8506730169426815	1.6580283618667089	0.48630537362546267	0.7115091566918633	1.9837619813344465	1.7256000092581811	3.3469753623067424	2.4621655551487303	1.7020483282555314	3.070970708091541	1.0654163164384776	1.310169440900507	0.5226506658820649	2.425094497642861	3.0888926707180056	2.592950388126593	3.9759469691827953	1.5726887795861324	2.6078446727877975	2.0548416088536543	3.5111184113784306	1.6868208000688174	1.8429661682925182	2.5962653158942843	3.1722818983696333
2.9305229444474614	2.7536415280006117	2.0954626013674287	2.894969113953957	0.911014051414656	2.1603620448781236	1.460766625539762	1.4855278206587252	1.0033976635735866	2.083638061364424	1.6977830453012828	1.6402885662814264	1.7381702884860384	1.7528615358523658	1.016816337802996	1.1279286365325305	1.0680568516529974	1.5190119526390724	1.860104736048557	2.152729320645242	1.5640938454560067	1.618108173990067	1.7637969066173422	1.5632789487498706	1.9184365209661327	2.70366596859837	1.5850925460245153	0.5733874107108206	0.6864238021991136	1.8963445650105755	1.7042713460708385	3.331856574531014	2.429820696873278	1.722122876920355	3.0059302713214544	1.138792956895077	1.3200815117302138	0.6361571300507614	2.332447147392413	3.1597723672760747	2.772321603272977	3.9104973655534856	1.4976394180548134	2.626216227306952	2.0077342949218697	3.4575057557484463	1.7604821296420439	1.8126976067901102	2.52425708219437	3.235161353195495
3.072064671867141	2.7747926855263083	2.0942907689513524	2.9787728523503594	0.905371476400109	2.1585215284061148	1.4130278246429946	1.4023418863413566	1.0390932639520178	2.041351273256363	1.761785478308449	1.6221908547447317	1.649567614159127	1.7648520240956842	1.0036378893891613	1.0953130535542304	1.1393249483033134	1.5522668579372125	1.8873856049585984	2.0848920478014628	1.7441659843366584	1.61071008625571	1.7651442894473142	1.444633966750857	1.9416928350588598	2.592260433178905	1.5338419140632171	0.6907603524925098	0.6718933872666099	1.7783866291679804	1.7112806546327692	3.342871134572264	2.3780693294142403	1.702581510420011	2.892421604039172	1.2299495894883825	1.3343644625283413	0.7003316285024312	2.2129234153377726	3.2024022590672283	2.9103427325544637	3.8417947022338117	1.4733345599410708	2.6567539828414093	1.994806470967839	3.3492041839171605	1.8543061414520878	1.765727401808616	2.485847469849669	3.319129623402209
3.160331185533677	2.767812288530564	2.1136319446653706	3.011969110184558	0.9304364347203615	2.1758101975363493	1.3350742010582743	1.3289604562708888	1.093559001829254	2.0240969933945943	1.8124371759626619	1.609601712994094	1.592136274124445	1.754586551383389	1.036753895230604	1.0681045465022072	1.2138512089921418	1.5607971283645026	1.8885296227853345	2.019389726460126	1.9494522098681313	1.6213688408610285	1.7697204428795366	1.3754742342581072	1.947613495527603	2.5049351091408463	1.5111711880963883	0.8347295260668955	0.5962404755431961	1.699008883833725	1.753364291534389	3.3536858296154874	2.3317473209280486	1.6772395062455565	2.772337697477607	1.3324329597674152	1.3439314872893307	0.8136777595632552	2.141097284798029	3.1929171757243746	2.997295838959463	3.7405940643577424	1.4484065887314705	2.6751742067998103	1.947174250708842	3.248679462665712	1.9919419557213978	1.7213118532825546	2.4177129229110927	3.3848584400084123
3.2430242429554292	2.77766407698063	2.1505357544986663	3.0592169624870835	0.9592207282936623	2.2113362801003196	1.251696490594839	1.2611331950091915	1.1354535944984567	2.0200767763160363	1.8311547691896273	1.6090563244831777	1.523326246903473	1.7867648451481866	1.0551126017252836	1.0590870424914114	1.252692724267852	1.5958103794219864	1.8983048759734396	1.9629418596034227	2.1302401852779314	1.6184755275032963	1.7847643225448813	1.2783447062282078	1.9707077170632394	2.444066171971472	1.468858038208598	0.9713705655972176	0.6215513517259289	1.6265714644557652	1.8033390189657985	3.3508017776939623	2.292266791685667	1.6614169652563882	2.7065872768621264	1.4092072180121813	1.3678116099147615	0.9176064301827169	2.0617005165313813	3.2075838048240626	3.0555670883013173	3.650808189675975	1.4248386071003796	2.6908654657719224	1.952174231793664	3.1148759709929665	2.1021840336142583	1.6703436064235895	2.3343227509665883	3.4074896922086566
3.2717332333490186	2.7509357327973794	2.2008153852941765	3.1134427829760716	1.0170421425517688	2.2362307292516	1.133813680095815	1.1943274043462915	1.1868309058593978	1.9833883257439453	1.874630042513682	1.5803089544031157	1.5255723787660571	1.7413489592026115	1.1308250974234801	1.0528261418015892	1.2675502455305785	1.602954614692018	1.8493824536940822	1.8720637040646697	2.2778174550595054	1.611647033667398	1.8115589233392684	1.1567533288778498	1.9234956473153904	2.4316507425384852	1.4538248561589548	1.1251018106196198	0.6044213185530802	1.578433305164375	1.890127122028466	3.405132079432543	2.2431063402984996	1.6040417609154	2.6418180144774324	1.4651670321289094	1.395136057098827	1.0381853658875728	2.01806964725738	3.145321996346539	3.054196870593734	3.5800003655099824	1.4074509076413257	2.6652630231362338	1.883745177007199	2.9553215812267775	2.1927570659282196	1.6358715807924231	2.2881267201602595	3.4558425986953147
3.299993456437239	2.741882609520038	2.2311389625299696	3.122994823547862	1.087129325288791	2.2633027800069088	1.0614535133951453	1.1534698215494383	1.237236461923737	1.93323455015443	1.8642462934045536	1.5762302066356502	1.5066595593018355	1.6938184930124804	1.2009873080145526	1.1199344778846507	1.2925499450798328	1.6329948052431824	1.7420289912260452	1.7969516648885082	2.397756999459138	1.601095448725932	1.7870719154128412	1.0618014834872076	1.8604062855296757	2.372699543464884	1.4466637933329018	1.3284965629794372	0.5621333793360528	1.537315852300698	1.9774292573967718	3.3978360076795786	2.244095433160705	1.533954725222337	2.5920797017529233	1.4338036303967	1.3682936072581773	1.1357897861409474	2.000989371845621	3.0829790910552086	3.0110131713384964	3.4996239991146667	1.4090789306538736	2.5806164391220583	1.8784819241275694	2.8012546324564633	2.271790566828833	1.5756086557706017	2.2686843718015077	3.4889336733410508
3.3245627090842937	2.774506655638061	2.264656488575362	3.0901427899205984	1.1589439163830253	2.2707695321929875	1.0002871201654102	1.111812314328618	1.3183958196653178	1.8451610968867307	1.8585547676848169	1.5929433021533204	1.5315942638493776	1.6230694885683956	1.2764812778828607	1.1616897459440387	1.3087980895358207	1.638831137067525	1.6140985383750135	1.7536485604971763	2.4082837603848164	1.606374493963211	1.7731711905002527	1.0046169010625188	1.813072744578113	2.323665989944966	1.4195866353950826	1.4914073850266143	0.5437918226658537	1.5248244022729018	2.0847796333507143	3.356667815386044	2.1994756788517256	1.467403984209367	2.525694240031285	1.4013477048923462	1.3932667611286096	1.2227540888028663	1.9830991202057717	2.9823822780457436	2.9611210216931734	3.4078124805580154	1.4372888032037492	2.552245632430215	1.8514018222418294	2.655608306718323	2.355768489467484	1.484787677712509	2.260903595672098	3.5341928606731114
3.353678489513608	2.8406033296201256	2.3249783815778486	3.054647114384079	1.2293628433646215	2.3283129710912887	0.9534886977953422	1.0885890623552312	1.387637931003006	1.7934487441272	1.84912464252947	1.596316982153332	1.5440842025357524	1.5528465284644632	1.3482756888026448	1.2194055587754582	1.30435199096414	1.6755140520982308	1.4518886710744756	1.7607621395941115	2.444303925707999	1.6395486280328178	1.7507827067442285	0.9394236318848751	1.7153488469049356	2.286647170580724	1.444717958586378	1.6249613631250166	0.4765068145788992	1.493900654648028	2.185414737028207	3.370806265346451	2.1678571697961075	1.4364169739115147	2.453808375685196	1.3763104495822247	1.3685159307560615	1.2732430782340147	1.9748297235137193	2.8317054792834	2.8932725122130245	3.3466659684213527	1.4994467045859472	2.4881549337203985	1.7822428758749809	2.506992096970485	2.368314915737465	1.4960424642290553	2.192100996598844	3.6062793917678535
3.3890172919787944	2.9367933586867934	2.3901955339509167	3.0358271087965365	1.257258588476684	2.340391063708979	0.8775038798864923	1.0742636508712466	1.484886994627867	1.72825315167013	1.8073956886786278	1.6066773952123683	1.5417713538851707	1.4869589314259881	1.4704781233384694	1.2684411955547272	1.2896576190806814	1.7175132873074062	1.3061546468499476	1.7719724935618733	2.4386410055349534	1.6574214559727145	1.7156954317896465	0.883292115166298	1.6499416558383637	2.2395733494214496	1.3874907061968478	1.7379269166123563	0.42573121795980223	1.4743081177211022	2.2433933315524874	3.3954406256782286	2.164279189770467	1.3531867576918688	2.4069829689041478	1.2736747514272975	1.3624785138474949	1.3467065831166452	1.9881533269327847	2.695765593526044	2.8569916078242876	3.314334163946288	1.5284675721886591	2.4345304820407963	1.7805397955207538	2.3974079399606616	2.3258859155479743	1.461895313435828	2.1845808962179327	3.691908407567921
3.3836597806572293	3.0675018866770247	2.458901449752837	3.0184419746400044	1.267520007918446	2.3398664452992874	0.7931416774878326	1.0900461783734419	1.557774967375345	1.6926591251923437	1.7819907811228544	1.5996551535698118	1.5324824310895946	1.463588930287198	1.5549950355947817	1.29801262138684	1.2728613233847335	1.7193343219155621	1.1184736594739084	1.7901008032014036	2.362445993013215	1.6519678256112127	1.7180496636504092	0.8606566740493165	1.589039718574902	2.2054757561072917	1.3674040552893831	1.8136600255926478	0.3821731895352345	1.4174572024824728	2.3162265607660792	3.404883247509999	2.176043815332517	1.2570621792890666	2.3909422644416263	1.1276135031158439	1.3781185272767127	1.397329652281278	1.9875433170966506	2.5609729573613427	2.764869651537334	3.3373033547590794	1.5796912607809186	2.3769047071774763	1.7894836142880053	2.2935354035680207	2.259994716129932	1.4363229579821137	2.1528790012613137	3.76822862366729
3.3678036243711107	3.216512365882319	2.520294180742638	3.000759720641698	1.2383301679668652	2.296844728841918	0.74831914915323	1.0977208605698736	1.6067715177940012	1.6647553823057866	1.6831427742407463	1.6038308754976414	1.5195963614744854	1.4660211866592485	1.6228960482693728	1.347222828315251	1.2214972056101518	1.7440872432181944	0.9825317849543787	1.8033409522955737	2.245889856849779	1.6263023508539507	1.7187805204865576	0.8456363879366029	1.509555751423215	2.095001530999393	1.2954245410695797	1.8024745509671036	0.33415018129503626	1.3757397378170062	2.322874657437562	3.3803508183272157	2.179438179144764	1.1718394949448598	2.3655416062840002	1.009451458352348	1.3835610065049386	1.3802480817595002	1.9292767053822122	2.437563069982575	2.6362457017325074	3.393353644585454	1.6121095167983803	2.309458134752037	1.7987425514929072	2.1943567519896394	2.1813713054319512	1.3997427751853164	2.117527984365656	3.825551988874907
3.3150399274501225	3.3358755698564257	2.5830896946436996	2.9558467954859977	1.2075495632125561	2.2855650373937277	0.6605376608567581	1.1439085836905847	1.6404579804924766	1.6295245352521526	1.599799413852595	1.62200368732394	1.5273410686145341	1.4746858573801085	1.7114054600535333	1.3793181273263269	1.1782442538165454	1.7451567761387696	0.8630865733165531	1.8055489910800375	2.187214327949482	1.6203633237814858	1.6969219694049351	0.857149822145509	1.4608111487979758	1.9814198177790967	1.2489076713714167	1.792280919593613	0.29057991525938565	1.330514761671521	2.31906803982284	3.3379714441456394	2.1804972693479883	1.0926681879953573	2.326153280283449	0.88230106011719	1.415117603794744	1.382809661003407	1.8810249273439918	2.3135054893842044	2.5118581049182036	3.407898114219561	1.6104892503803865	2.2318280615624806	1.7622365116369008	2.1053812490163875	2.080534141856377	1.3560936235958843	2.009271151560755	3.8134601687624445
3.2785088839759764	3.441552917155448	2.652709758547135	2.9519994558762845	1.1643132042886064	2.221058021040453	0.6246079960834522	1.1733760866755745	1.6349018173767553	1.589596784793795	1.5478300707206059	1.6269783159247786	1.5223915169049664	1.4527551806312904	1.7721865895283304	1.4510052328325593	1.1357363061214578	1.778952946131525	0.8071912469923932	1.833173120452716	2.0488695661022662	1.5992449993041864	1.7054455334718406	0.8401711368599191	1.3998821830131187	1.8470463940689967	1.2201298424621698	1.744803270219689	0.2668555579422308	1.260404316344888	2.2392492014699945	3.287630447767671	2.1733747862858896	1.0103381369795286	2.295433659817417	0.7791226308547708	1.449651557368226	1.3622279531033334	1.7942765856562353	2.248643176410606	2.382054715928516	3.4305798205971643	1.6418224450040964	2.1102772958420135	1.7846101390117177	2.0354094327023873	1.9356662407347607	1.3196024872727727	1.9669384256244826	3.767016788001301
3.2369903350106326	3.5605682897696083	2.6518015512943705	2.888072310212077	1.1030208976037839	2.16381210329154	0.5816770442094081	1.1786230696116813	1.6399922653828771	1.5577819415166547	1.5259325597406086	1.615197778263187	1.5205331763726184	1.4317638687756034	1.785065407500786	1.5071156495197031	1.122425157236149	1.7653262251955	0.7439603596754728	1.8518705164200011	1.8823010155788018	1.563372005858472	1.6826926201559076	0.7909098006053148	1.3639952208726123	1.7079176447905742	1.2030995123177264	1.6706338560975424	0.19153743229348189	1.2100853293138396	2.1782109297560357	3.1982318334753304	2.1225049795419872	0.9250270692855347	2.262728056761632	0.6655768268865969	1.493470629507379	1.2977618546718486	1.6591315464664245	2.1596161755042576	2.233792167632904	3.4298753817861196	1.6334884150775015	2.0750811796940196	1.7895199615134083	1.986149432728567	1.8177366497005938	1.3151818366228303	1.905245650387198	3.716375104298769
3.2220213272066793	3.6662266212311847	2.6326593940135004	2.85110407975242	1.0464577731896365	2.0842789237187853	0.5629410668958067	1.1960706066014675	1.630558569334255	1.5615407671262607	1.510968323578604	1.60377633664655	1.481194595283022	1.4538951503908557	1.7527915704911177	1.5309345561190508	1.1419422707823719	1.7722892744025043	0.7460868481430369	1.9051744238242379	1.721478870414709	1.5715614077510058	1.6840287850403286	0.7856310877864048	1.3388916487708027	1.5357036264455395	1.1924475128137317	1.5823603114624152	0.1305679056411259	1.1352317054420404	2.1095765844635364	3.0581644442082583	2.0657564106068214	0.8487051646781001	2.198929993112116	0.5388571836382396	1.4859845526865931	1.1731352112085933	1.5905689123796638	2.116200185264603	2.182941667931856	3.4045747125929267	1.6037961711239297	2.01754694972833	1.8518884166287524	1.941034771858464	1.679412016078081	1.2905709839972768	1.8552557153971025	3.6526630652972782
3.2045293556705188	3.7098537062913066	2.6292174147685614	2.823832826372736	0.9606280838334224	2.005335089231305	0.5389534745560607	1.174064927723367	1.6142727728785116	1.5695510720486365	1.4951874985925058	1.6044544266400689	1.4379077702770542	1.5309146872137114	1.7413644453368466	1.5184684801279253	1.1493166227253264	1.7675348603688679	0.7947690101943727	1.9779171561443625	1.5777694177552575	1.6024388113298418	1.6925455876058062	0.7596731443976228	1.3152284218598909	1.414666706377928	1.1632768517160166	1.4804267741145947	0.08476952027304667	1.050064130393894	2.0570423193830694	2.897338076921146	2.0318026279421804	0.7790773381284994	2.1883453172837077	0.4312824306463595	1.498226573774136	1.0306440840944753	1.4404626798294737	2.0401129919692806	2.11064017377417	3.3898416450137487	1.608750049512561	2.007756280866696	1.9220734899205567	1.9345246353335308	1.5770424101663458	1.3144072046972726	1.7680851808661562	3.5759923456339306
3.1767810821698115	3.743661488290331	2.600165179165419	2.8399396205270957	0.8820156585821912	1.9233701490300983	0.5548560003633265	1.126253153231421	1.5824823795057081	1.602685901528804	1.460283596944414	1.5576218503152248	1.3732216745141808	1.6026605053129876	1.6955519365718703	1.4936003492230976	1.1680393464149816	1.7639577734958363	0.8564758316875049	2.0246234614445697	1.5199348562455726	1.619181909978306	1.7268124926655655	0.7104844368473544	1.2767789594628691	1.2997053940685697	1.192878952188045	1.3907689060534518	-0.04971526968081075	0.9423266932805744	2.010141161906355	2.7882157852985427	1.9969155473973035	0.6978117300644622	2.149956885198752	0.33736170282158884	1.4719586078520206	0.8535238185414065	1.351241720002984	1.9871156835010555	2.0198162246324602	3.3786776661139717	1.584996771456007	1.9452496565247166	1.9466933321649271	1.9360522309831416	1.4575883286836038	1.3559304622218442	1.6657452361655802	3.490993572835336
3.142874699936804	3.748894805220739	2.5886956280460867	2.787268244088368	0.7915583562284214	1.7970400577772925	0.5695869677736629	1.0449140576151588	1.550404175776548	1.6080871775835077	1.4664916396914394	1.4974425299968883	1.2938794293546376	1.614147540553665	1.6501500969120833	1.4424348844878763	1.2174732632466376	1.7058482686402847	0.9227909597449327	2.0699789950776193	1.4368087318162612	1.6562957139434986	1.7632008187982902	0.7077494964163734	1.2710196058383851	1.1988535423394813	1.1655596115363154	1.2646270401363995	-0.2035156427356731	0.8210382453798696	1.924034621551003	2.649214675795943	2.0023854845388556	0.6098962356174845	2.1111316158311446	0.23566519176903125	1.4664369814585472	0.7505927761487072	1.218151728682861	1.9315384150629211	1.9250099967010486	3.3397979448757575	1.532457047321047	1.8958872571676468	2.0112178435666936	1.9616136675382236	1.366290435344133	1.3710059216235615	1.6274418125132335	3.3841463759856936
3.0930688858819626	3.704782816305749	2.5332430032008983	2.743592352030009	0.7506230163048352	1.6549568546881386	0.5783467767541232	0.9577824914222409	1.510103609696401	1.6080603055633353	1.4453439568313275	1.4549207460226792	1.2142072835777769	1.608418990664847	1.5607767289447518	1.3736564098188642	1.2869060731663526	1.6629106119443287	0.969883695299815	2.1041557008320884	1.30483138726237	1.7046171049179808	1.7678651790900475	0.7028065692970381	1.2746287541574333	1.1287316063460568	1.22167914720116	1.1584933339301284	-0.3237630211309893	0.7251621241138743	1.8746768963306526	2.495554468013076	1.9875602506021646	0.5624228485184734	2.0453950004571015	0.1500236353182159	1.372217083419452	0.5940026493674495	1.1112011643741053	1.8606998075571806	1.8068646909799555	3.286666335680381	1.4690705013614598	1.8813733351068151	1.985903583760726	1.9611276143769838	1.2862642910217796	1.4089357376607523	1.5411715685110818	3.2776662680421715
3.0597648991061144	3.602360346516206	2.4982254128459522	2.6847836391522786	0.6584346520228777	1.5504412910563061	0.5988460840472042	0.8729917436367739	1.494585571086874	1.5796109792369095	1.450216082749952	1.3735899395274829	1.1449926468362617	1.5795315793644997	1.520374310899618	1.3589009040308875	1.3662065102996657	1.652672452636007	1.0287686336276767	2.1685469296201596	1.2053106001124616	1.7727643628128065	1.7492537622338726	0.6860560061588155	1.2238781481026824	1.0358534156593358	1.2677121075901543	1.0624016607906681	-0.4152854920855635	0.6787955016970806	1.8072994376614766	2.3850631011539893	1.9746574074079142	0.536963640336692	1.9271625049639276	0.14343217610566367	1.249452626839899	0.44940187609711185	1.0874231382385289	1.8152293647010844	1.687831908532838	3.2012987501550043	1.3947537070935947	1.8693183785240748	1.9371707957127344	1.9840475007925114	1.230405482141424	1.4457290347314615	1.4967787142351645	3.1396574246828797
3.0097028938798376	3.465827425981625	2.439145157232364	2.621073173567805	0.6179808527538608	1.5133568544316571	0.6364448091366712	0.8079912129811049	1.4564388385526528	1.5423842739577236	1.497237403583798	1.258924848710583	1.0700789369700177	1.5076408040645246	1.4915582555703686	1.3336197920914172	1.4033794311153829	1.6336035751249944	1.0713071397145248	2.208009509660408	1.1268794949288616	1.8575022665351206	1.7241929487090055	0.695685538648875	1.1813761124931577	1.0699943155591414	1.3178044425263247	0.9837042117354885	-0.45261195412296595	0.6401837273469416	1.7730178141492412	2.2869783540474087	1.952381007242605	0.4813592732637872	1.7913724245225489	0.11554507808426777	1.1611325719288794	0.3409716893905358	1.0445258535372628	1.7563963295113159	1.6035640544095628	3.1247820152193326	1.3575944481158229	1.819785636129645	1.888495966753899	2.0235269208279116	1.192644653049817	1.4816829963921765	1.4737339624481434	2.990618223108343
2.9889085662132358	3.3669347710179665	2.379957966341263	2.5730774488830557	0.5725377369607145	1.3973168565550769	0.687708156888534	0.7565285809358631	1.4163470140496441	1.544429804705412	1.5634169382923768	1.162511315654713	1.0126879049947513	1.4327337513827427	1.4467905394547578	1.3324448700649119	1.429622670187188	1.6200841897301046	1.0853229158684776	2.2422128913364903	1.0309215403539567	1.9359310622944448	1.6963769001875637	0.7192191581099184	1.130437563929167	1.097289187916416	1.3714880765336823	0.9122998267488711	-0.4567596301654813	0.6263582862632029	1.733027081436394	2.2173673738846995	1.9785508826952416	0.44352159266880414	1.692187878538815	0.08582903675825657	1.0235462523923256	0.2501612673807009	1.0517856446312777	1.7486045476407497	1.509990496436806	3.04030134975996	1.3101034051918237	1.7494810088242985	1.8644724154776202	2.0405933384587933	1.1222067295442915	1.5395379563547489	1.4970775321494592	2.885647381299926
2.9582175562838815	3.258752879462014	2.3470456642623496	2.508728537980036	0.5180615322877665	1.3392646248401374	0.7242999722185257	0.7263858896085332	1.3814318225221052	1.530620843551233	1.6039849586342676	1.0708878686433807	0.9571664720098075	1.3724790830976425	1.372047022801262	1.306630850283795	1.4674741697231277	1.5794067718330627	1.048337099765014	2.238108032853054	0.9560638027346252	1.9801845014558423	1.6683981146203937	0.7274761697096385	1.0666874176523553	1.124499371839534	1.3918896122100892	0.8857541167877863	-0.4731956159668326	0.6187002195318299	1.7152868377308557	2.1688371543888527	1.9818316276351111	0.3800074922030504	1.5945138231861549	0.024702281267059943	0.9050913144957761	0.1047244178981408	1.036047840221692	1.7095796795460256	1.4301691191255739	2.9430001018292526	1.2180603792048053	1.7336900933813493	1.815603079745009	2.0768737351370548	1.0608689668461104	1.584959983417733	1.5017779334274617	2.837984425046458
2.9346271962547084	3.10420720690686	2.318421169769258	2.500886748204804	0.4491113408383174	1.2689394083290655	0.7689812458677543	0.7026332850101317	1.33439934057925	1.5018433528572432	1.5807192045901475	1.0047725470635247	0.8975535625042598	1.2708612052063613	1.2983985271222094	1.257295125975423	1.5137717841748366	1.5467125494827063	0.9798023545842268	2.1916443976034037	0.96485746585393	2.0522000782381578	1.6363210908355552	0.7704569917889434	1.0151619416034063	1.1423276870382795	1.3888439613655197	0.8606701325592638	-0.46168526862692916	0.5963089807364729	1.6842381423602784	2.16410135326061	2.017626644704781	0.30124447790202347	1.4635694022113603	-0.008699892896824504	0.7875318067193084	0.03782988233571915	1.077726565679394	1.632610152916485	1.3898166979558997	2.8654445490231697	1.1666176099085803	1.6374784918061747	1.7889290189358387	2.0660039993393684	0.9978442679958166	1.6191134688178288	1.5202024840466348	2.747353270055756
2.8898456718964236	2.974521572505902	2.2932713291892357	2.451564854470182	0.3740900104988958	1.2170971709791243	0.8019037982669953	0.6626711955754075	1.3197684536725607	1.503808267544413	1.5558104344782722	0.9625131766255167	0.850956611860455	1.1811784861898582	1.226414582190765	1.2252437400132279	1.581950740310422	1.512283527916218	0.8989912596049379	2.1843877385632693	0.9555904163356317	2.067193907991064	1.5903356586137782	0.7813698165803361	0.9632057849231259	1.1919202017212394	1.3952198485131926	0.8780785002324067	-0.42462715991830385	0.6264467047817622	1.6256689418784713	2.2075100321820242	2.0583133600119448	0.26283806966492845	1.3782556725626647	-0.023793466930832254	0.7052378746831629	-0.05356130182040934	1.016529547597449	1.5631426222095066	1.2900577169364946	2.7978663372354524	1.1006579429822048	1.5893490515766682	1.749251710951156	2.0562888877859336	0.9650624565168069	1.6390493815748868	1.5192199057447637	2.6817007460234157
2.845754825088157	2.88645764464109	2.2543402047197616	2.400450096129338	0.33185911430740067	1.1752329383976163	0.8462817390107805	0.6244231412523964	1.2930661362425024	1.5238865524352365	1.531936806653738	0.8814125197071523	0.834368177491406	1.0662536195659003	1.1450513564334857	1.1658090063382736	1.6374251335019516	1.47100162132704	0.8488533431112838	2.095001656240099	1.0092340457212283	2.0900289287293434	1.5298767715743824	0.7891385962779418	0.9420950875728998	1.2267805158711151	1.4062856127937606	0.8873673659487096	-0.4209707365493175	0.607675428934012	1.5879614442351326	2.280923443932191	2.053813241102463	0.2246814404598425	1.2909474799616174	-0.06005224272498697	0.6527609919599702	-0.12531402431342373	1.0159217845747082	1.521839474292235	1.251596231862821	2.765183842527394	1.0308233399696902	1.5208282750993019	1.6526357648928147	1.9852525158542946	0.8979721744135991	1.6471133361176975	1.5374738660916405	2.66169440063983
2.8211336417982436	2.791410150474293	2.2423939004881843	2.38379761602167	0.2855844457602331	1.163916373317614	0.8361251999166779	0.6028115290998343	1.2873621145096417	1.5387703943963218	1.5381982579641291	0.8855575154087271	0.8300336711711905	0.9117429226370662	1.0892355831869251	1.1178812588123326	1.668696901009384	1.4154001291228389	0.7831657022380578	2.0083422572864595	0.9775689305973259	2.099966505268782	1.4151458942383974	0.7941014062206003	0.8973314325784655	1.2693127447726504	1.4301731981625596	0.9249099244796003	-0.379704200800294	0.6332055657344039	1.52553879934828	2.3143278803773795	2.0770361270528355	0.22927161051729464	1.2185356556385059	-0.0946679959266277	0.5915449905030924	-0.12278488673929719	0.9426512900454297	1.495871193220419	1.230584741199181	2.7678415443803495	0.93511420265881	1.5087976532361835	1.6150941019899	1.9402062992048568	0.8913007472717194	1.6127906262198457	1.5623645632872896	2.682395119014511
2.790519662322463	2.6723686310836454	2.199212841343674	2.421961572673836	0.27206915600770015	1.14749573796631	0.7825533650431958	0.6113227497939451	1.2897057131256935	1.551475159812497	1.5056527660351935	0.8557427004356413	0.8112589415587925	0.8288451353201507	1.0235639326146917	1.1002036867779295	1.7000154469522357	1.3844847380244214	0.7539442889683132	1.8977045999195739	0.9739545860922882	2.0874426795314553	1.3140277172212267	0.7632005357124834	0.8235927547915827	1.3117304518143604	1.46051758286979	1.0109144878046386	-0.30064503744306126	0.644794156325677	1.4924969008084652	2.3630839473209955	2.0690645458105665	0.23365619321763212	1.1365857801448507	-0.15605925717318514	0.5423891761913076	-0.1466942098431124	0.8898291565443264	1.500812692408385	1.24213495436848	2.8347805620515336	0.8503042872779905	1.5303686439876703	1.5786711259132684	1.8470566907163033	0.8652668766165675	1.5505639730689804	1.555218662379114	2.650253831628889
2.7833921815901386	2.582028349011254	2.2058621363079025	2.4288417087172753	0.23504825202725402	1.1388874857533522	0.7745645156988614	0.6048333706617312	1.2867698893532908	1.5459541811224788	1.502886061903991	0.8188204232195234	0.8051202325998222	0.8015739517801865	0.9902950384198277	1.1002009816619818	1.699465608621163	1.3323033047719615	0.768453863767925	1.8041076182827473	0.9861017097782121	2.0754176063345477	1.199839481108918	0.7234838806104682	0.7425182691555584	1.3580302661792325	1.469755614554628	1.0580474445155996	-0.27131087179333535	0.6597247071028073	1.4768589593386245	2.406374705893573	2.056053156015028	0.21391020004875783	1.1018775296007186	-0.12849799957506122	0.5574859199210935	-0.17165179268144123	0.8468819925857407	1.5756369379900215	1.2544605841689132	2.904058194241583	0.8003000215340383	1.5358497498836958	1.565626947177618	1.7899394925992567	0.852019135170034	1.498605808145333	1.5341427459964407	2.599627627579025
2.7763244210971005	2.52195573386672	2.1231846809352892	2.458246427497411	0.25045243797411587	1.1369705554052896	0.7183405541306283	0.5690168631796723	1.3318833720245002	1.5347461057995564	1.4787018211188292	0.849270200204282	0.8147539282967058	0.8223269289067892	0.9587983270977413	1.0821748103524857	1.671081834356159	1.234770464794858	0.7438255007440517	1.7022574136759812	0.9723623489427604	2.031732741771494	1.103662271260095	0.6772299686949734	0.7190220769354452	1.4106762013585683	1.4663084163973596	1.120234383398964	-0.2590251843797321	0.6729559010448274	1.4369998810048519	2.446040912726937	1.9967349745465632	0.18161530831176498	1.1247373034889827	-0.15744130478891735	0.6128703493496264	-0.1533663174198478	0.8020760399073262	1.600987801986054	1.3366704372655431	2.975755996818635	0.7520811342508239	1.5932808469900317	1.5357747417376688	1.7821725614716892	0.829846484256843	1.4556548207271258	1.5290547164950217	2.6389968070710084
2.789481482220651	2.477933277853037	2.0550030450356185	2.473165466967212	0.26372001561451064	1.0986934688544565	0.651724332001703	0.5537605854148879	1.4090315705963	1.525107193593989	1.4685324090074183	0.9078813098150272	0.8293730359767062	0.8682516400905929	0.9574673924504282	1.0226191579946795	1.7113608279465093	1.1555848925190964	0.6941800311747063	1.5700129064911637	0.9347539879516731	1.9894711949125985	0.9931882508184549	0.6400787197048259	0.6902236588160802	1.432243755891863	1.4412080441145485	1.2201316511539904	-0.26229874534479436	0.6768067751648686	1.4081977274597086	2.4644634689200453	1.8974909184341697	0.19200006370524436	1.1005045983396893	-0.15899182098262557	0.6255942788511848	-0.15987059092459938	0.8253283117089977	1.6694259438031103	1.3704978763627793	3.0492266200793425	0.6945882212023041	1.682510469866529	1.525687131453917	1.7504977664824828	0.7857522452085093	1.4256809994328417	1.4987290089358418	2.642339306357765
2.7875405744438155	2.3896752299809654	1.9666700501735508	2.476879464989398	0.2798593000416404	1.0901544773494933	0.592453030238876	0.49423603080040274	1.4960317390587903	1.4686691110808228	1.4052875343069418	0.96612763617442	0.8365711519317547	0.9076025670654161	0.9503645419438422	1.0052252624526314	1.7271780739949236	1.0952467226384839	0.6682807368767193	1.4730338868432757	0.8934586520879678	1.9271679293441601	0.8983081735503562	0.5792272631615172	0.6875972565349977	1.4075067717054872	1.4176413707968711	1.2742686752780883	-0.2970596796298728	0.6953779117580305	1.4211784733146362	2.4496544718912583	1.820710936517348	0.19829161324611033	1.1087222471928757	-0.15516707986562672	0.6687277942522594	-0.14605193979110728	0.7751386571195218	1.6774101954451115	1.4443134655447867	3.141875105732762	0.6973142332661938	1.8258111444675191	1.5253323912660544	1.7402817225894023	0.7556676830171934	1.3631607825008434	1.4705907094464932	2.6741588381057944
2.838889161346911	2.3339524876521685	1.8756532768883516	2.4579333646397368	0.28045410139644994	1.0574686139706604	0.5149842457196501	0.4303922566430072	1.5746284776658823	1.4174168398787943	1.3297565817995556	1.017317160175458	0.8412835115606608	0.9657772796301215	0.9591604421553533	1.0048634081093955	1.7170095157382588	1.0724486231213488	0.6295414744298853	1.354115457554675	0.8501832034487793	1.8702328677937057	0.8153105130186551	0.5258635583493988	0.7026448358230434	1.3978375922189552	1.3915434833135296	1.3113416878602375	-0.2955999074505262	0.7032535741089971	1.4576404437131063	2.3997032122594413	1.7670168892315172	0.22493535045276394	1.0771015388963991	-0.11691270801786506	0.7111916712777046	-0.07721399818957556	0.7614083804763665	1.7357577310428898	1.5174816647482197	3.1967754578183865	0.7205872919354576	1.9299498388996768	1.5329539569146031	1.7040747298579402	0.7577724547169911	1.3714735965991793	1.4314956665838803	2.6846993758830546
2.900687491859201	2.286196588886619	1.805147877999842	2.4306809530061164	0.2671119909081551	1.030540971751956	0.45965950446111076	0.3900410651029094	1.6438041712290261	1.3378644227774807	1.285629161807033	1.064046909621252	0.8688112057717206	1.0303511088771091	0.9955767751124223	1.0260596146271665	1.7054483404533805	1.0575140751894496	0.6221395966688699	1.3086025367924665	0.7535502148330514	1.8231020793131514	0.773277285950756	0.4727425805527544	0.6963049975588185	1.3632400046886777	1.416947907547315	1.3018771525612487	-0.3374595302796019	0.6946073959259608	1.4869932410858144	2.3383136787905583	1.7259172910577718	0.26877858359696144	1.096047822663533	-0.0861071693013498	0.7256332721239237	-0.02021792239213367	0.7045952323457049	1.8506210955372615	1.596095877584607	3.266824812410694	0.7676708550922073	2.059223054073061	1.548569074230236	1.7267813480496579	0.8193187221039459	1.3287008831171105	1.3807731086091959	2.7622690210906073
2.9605894883964425	2.2294977002356022	1.7500004642592213	2.4010283927969884	0.2821548386855401	0.9840388592192882	0.38127131475948295	0.34711882089524326	1.7007162971352987	1.2657858473594594	1.2494898357589792	1.1025336935695131	0.8958809865284921	1.1241553884040538	1.050123663450631	1.0081083750294142	1.6503793859308018	0.9985740195369626	0.6132072983452734	1.219684333967172	0.7222192342905036	1.7343307825485863	0.6804560858674161	0.45178118561462577	0.7150698235372386	1.3393273329264979	1.4224947175964175	1.2815015842931923	-0.4408988120850946	0.6475101231432256	1.5327369677922986	2.284751857969389	1.7216839736075307	0.28978115743455685	1.0981647578292142	-0.02594270229237825	0.7746169191189469	0.08830171331146663	0.72898832364755	1.9505994101800925	1.661745620015972	3.317612709845446	0.8395927576992636	2.1490575685516147	1.569567292033584	1.7590542860107583	0.837860251985951	1.2938080586011487	1.340754777071665	2.782485447474684
3.0385564245627164	2.154049195862986	1.7167095073330594	2.3663472604364566	0.2876534630036529	0.9194684613658375	0.31960361129273523	0.35890607032024724	1.7741190076354922	1.1664584734738166	1.2443070968797276	1.1191913752812623	0.9150929195922368	1.1907270294050376	1.0841871726474221	1.0316732712412966	1.593765209320201	0.9217287060821269	0.6006567469253028	1.1903586041400562	0.6471846212764116	1.6606057487845696	0.5944563187017825	0.4457607811940731	0.700128079767565	1.321953080716669	1.476279495914711	1.2501620634356128	-0.4924777204603716	0.6361533368407362	1.5923558075322315	2.1968522311622483	1.710500630312192	0.31917726743622954	1.1263468763100362	0.09817798528268568	0.8211631891419569	0.1925739280872118	0.730257773214459	2.0442251410747163	1.717071391605156	3.311718259475753	0.9123447021080053	2.2167370590077304	1.6305668866270815	1.8457802555981746	0.8541377658739089	1.2490199446968722	1.3030221317465487	2.7849787772436674
3.0910167599783396	2.0989317910262133	1.679739605557413	2.283822586724768	0.300207863589632	0.8002170787574624	0.22962244495408393	0.35698600347171816	1.7924677085410603	1.0702519997249527	1.235114147910381	1.0745257259427063	0.9152052956820198	1.2554818765959364	1.0960924816035789	1.0745695031049967	1.5375014875454438	0.8720279928968389	0.5618423155838013	1.1599613267925641	0.5915724288363146	1.5806155126605597	0.5674374665657237	0.39243264155068674	0.7037954729787961	1.3268763833444752	1.4225503477819303	1.1834782095530945	-0.5224292735893029	0.565883104880013	1.634210622421803	2.1377741363955436	1.7136525395664208	0.3685902847876479	1.2254116914069535	0.20055744979206752	0.8577146217434665	0.24245402675664965	0.781842024876821	2.1103028249645677	1.7806648268378809	3.282364263636088	1.0065818101412616	2.245066149037362	1.6888406576170332	1.903944947874954	0.8930217732691818	1.2204126790927579	1.2261552857732234	2.759836504242819
3.1628939627587433	2.0854994788504078	1.6636510445344057	2.171038938453714	0.3157728066594149	0.688899540714112	0.19469197080338596	0.37802234026274617	1.8091164306934193	0.9741079260641442	1.2143501634133975	1.044807374739666	0.9425483372829655	1.2912153947641185	1.1151085413367885	1.1024823321792019	1.4598856338947224	0.8207439306381612	0.5359946834164911	1.1192264750472163	0.5061011983511567	1.4864916161636046	0.54691546454474	0.33226134255377193	0.6898111202940234	1.33462520009368	1.3933783020383095	1.1066813236554254	-0.49542611061662123	0.498318715045136	1.6600054009514504	2.075189410238461	1.7283225620078118	0.4325462059334816	1.2943787234166493	0.2951884693878139	0.89002720785548	0.28346554803354823	0.885180387294038	2.140851454080196	1.7946586097771742	3.171925384796657	1.0912116001596563	2.334743067236454	1.7591286601387313	1.9702237521087582	0.9342903245546221	1.1718713106192622	1.204748954415831	2.756902004372805
3.2100210211528024	2.0922120694687902	1.6554459898035858	2.08365092020995	0.30330682249104196	0.5992540445646866	0.13539444447546964	0.3983293122938922	1.8067119491173684	0.9278307243908082	1.1931622133074857	1.0212028579091565	0.9443179305879467	1.3018767049736937	1.10215208327512	1.0874554130911653	1.4137038152421662	0.7518887925981779	0.4990542983379629	1.104924430266125	0.47877496750004206	1.4101065995795816	0.56039551649918	0.27356012664970575	0.6940023482498606	1.333434487708486	1.3885887304001927	1.0077542769863852	-0.45537328365264135	0.44141096512974787	1.6886208193903323	2.03464679538875	1.7377833620415863	0.5073857680548026	1.321810132589835	0.3005739155167103	0.9384652729866936	0.36174279663441367	0.9869659769755185	2.1217774834728167	1.798844147927533	3.0986647678964054	1.1570648293718708	2.3995348376306476	1.8432594979974959	1.9762478354724515	0.934270227965996	1.1453429724948019	1.2178884678618416	2.800866429328157
3.253712002011059	2.0852823813729016	1.707271132401593	2.0254734058253563	0.28228193180549244	0.4799162542182442	0.17153785601214688	0.42408377585802864	1.7846312018326624	0.8682088774997322	1.2043618484964536	0.990031833783872	0.955589453933516	1.2537394556426775	1.0687191533727267	1.099815268196087	1.3761991663019644	0.7043395301241714	0.477590199607046	1.0516005078370665	0.4727738034214009	1.3412287283474373	0.5477465913736521	0.2701095897704713	0.6669808196984108	1.373517138647269	1.3327631469161858	0.9254375970365707	-0.48356524313065935	0.3924112733310793	1.7399907073180614	2.0354132776561826	1.7594592053100464	0.5886479176399357	1.317186264187842	0.3086969255980254	0.9585730994294102	0.3983737548704879	1.0526628005798138	2.0877795365432688	1.7960511146953557	3.0301160412778425	1.2543976115285953	2.3881890643054904	1.994292261421677	1.979580771435239	0.9604005436577241	1.1210862614958603	1.1720797267389966	2.7585240508344895
3.2884272040065867	2.1264730622602745	1.7623331464414225	2.012043588977135	0.19668329427776884	0.3973604354317944	0.20215987696811277	0.41081831077911535	1.7631070987536586	0.8416223521838205	1.1920392279882939	0.982777583285468	0.9722063124341183	1.1924925540766589	0.9656793249632958	1.0984864250721724	1.339115293222655	0.6731204910610711	0.5037514064012883	1.0483725596495794	0.4251164001393257	1.2754865690343558	0.5699801752787851	0.2827057203112731	0.7291506617576913	1.3738977116726616	1.3276059925149437	0.8165405443536088	-0.4681065179859007	0.34187964341655463	1.7686939770651406	2.0494867714922314	1.861440258901652	0.6419257851673965	1.3272483623233804	0.24847172919747065	0.9449566744779417	0.4515855942739296	1.0965295852600547	2.0107775711882057	1.845426201054798	2.9600279476481695	1.3499176603011205	2.406977785446754	2.1676230106975405	1.978647350976613	1.0328371689443565	1.0380620080651384	1.1511163184607613	2.7604236253547176
3.321516111369931	2.1886683202596995	1.8206811924464863	2.0276786147973582	0.13459896647687986	0.3541675651855617	0.22667464141302812	0.44489049896646027	1.7133277674207346	0.866980093304565	1.202537524410957	0.9721914318802026	0.982080744541026	1.1921354401503437	0.8996245982488708	1.0804009215528954	1.3248313829385088	0.6225123491442566	0.5051854838487628	1.0435750972377056	0.39641308046132806	1.2437539276893532	0.5713472279310925	0.27799175711844676	0.7426936009738565	1.448033074555022	1.304489736365466	0.7329693858710007	-0.48066318107351497	0.2565387550812493	1.7575135701121525	2.116039817185134	1.8700590619347803	0.7280255781893876	1.3282963970880477	0.19579432860780083	0.9367138084703555	0.49726834095095407	1.1699760052779873	1.9719797741721408	1.8642142304403102	2.9266981032367654	1.3611673079362647	2.34316403902217	2.3364389543147515	1.9403225551854626	1.1568342464218315	1.017929632000792	1.1652784481980658	2.7831411213341113
3.3057767990302436	2.2359567463547054	1.8407248735252764	2.0783179813913617	0.10412964596968262	0.3122948659117708	0.2923478594048582	0.4839335130932743	1.6903812170035795	0.8950011773458764	1.2038024640696219	0.9742047758577327	1.0268178952227445	1.1855072504110233	0.8490763484560191	1.0461668677032407	1.2757223845181156	0.5609435665815503	0.5619045359769871	1.0754934033011492	0.3732505448618687	1.2246630660906508	0.5745706200662987	0.27717114872228166	0.7846533768728808	1.520663030529811	1.2963430500037205	0.6196977567410304	-0.491116723284777	0.17955943310624717	1.723405197551897	2.2169866310634565	1.8785581593702254	0.7863135327546509	1.370460957141822	0.15966538458601534	0.9102304555434889	0.5109341599406836	1.2601720821169349	1.877495498342014	1.918543317971538	2.8986540985290707	1.396477911878613	2.348488707434907	2.503259293361282	1.9276266482248314	1.2112331093957043	0.9596874465698237	1.1810008069251139	2.760038845416976
3.2577850954325918	2.3166274750858866	1.895063737750926	2.1287211014770278	0.08993303830163997	0.25506137125340367	0.37957108616136165	0.5121586198821573	1.6740116076418645	0.9609885986640337	1.2189381698298019	0.9440482181104946	1.035832584220988	1.2592129252646056	0.8262784147543829	1.0295550211815983	1.2209001670708828	0.5024264313090935	0.6420673486929899	1.0630634738905327	0.4219055253703889	1.183799849093373	0.5574698301984294	0.2988508338019177	0.8244148461269397	1.6401310273642344	1.255835641276685	0.5989062352082222	-0.47510879163685465	0.12744804275499316	1.6644162721222755	2.3280206313921843	1.8719429034169497	0.8383335707182308	1.3679554912054583	0.13318212412816283	0.8804124280071448	0.48965204951674524	1.3893067831404433	1.7670892147344681	1.9291609451005616	2.818119717639237	1.3979818293782937	2.349591881391147	2.6153373272757534	1.8736578842583467	1.2208279395736414	0.9168489436707123	1.2500652327826398	2.7028780165623703
3.2076802474259574	2.3843959581100647	1.9153962926002186	2.1696453739275356	0.05991157252461839	0.22604617505514019	0.46542531335004816	0.5602943358398209	1.646906039437789	0.9888119697811651	1.2521885142463165	0.9066926049320667	1.0247986004393521	1.27305108990929	0.787581563631695	1.0576162709507868	1.1802266242178592	0.5200967129581421	0.7327264507894662	1.0691381228439731	0.42865014761516795	1.184042127737042	0.5696730340764288	0.34529170486475674	0.8516054207940377	1.725180349734341	1.2218021037576015	0.5243286921849215	-0.4217274579718698	0.0910740120136683	1.6039376336720697	2.435639938229627	1.8023026502839268	0.8317845566366786	1.3423051553955365	0.07102730679376029	0.7690802014064375	0.43739658303745543	1.4620226517837198	1.707885296782889	2.0046994337255426	2.766608011874758	1.406511497856423	2.391782491236481	2.744551058677284	1.8428222749311982	1.2863320782816676	0.8622912551761317	1.2632796876851773	2.699528883138755
3.1344234205669466	2.4105863125589098	1.9150702142644147	2.205219315178474	0.03270854446950927	0.21530710960401472	0.5365215600917195	0.5843553674659273	1.642777067786972	1.0140231851046408	1.2476811125959404	0.8652255060929374	1.0463816203498666	1.3052099753085273	0.7568535703699042	1.0674340384293668	1.1500739349203775	0.5509112866267037	0.7935167392686722	1.0588981014830974	0.4495622757605445	1.1812559465688932	0.6040971440443836	0.3706599819648653	0.9152856857716358	1.8412804940141683	1.161434555903348	0.4775464015757981	-0.3889892259760169	0.04356428186244915	1.5030068592661512	2.547570333074506	1.7420176939460448	0.8183329950744243	1.313397275650534	-0.027399098017074713	0.6748191913061133	0.38072492393781465	1.4913952432672677	1.6551312787560852	2.0397705883230044	2.697525094319889	1.4185454233853831	2.40685611184864	2.832725716376043	1.780371387328464	1.36820874044361	0.8157691783833478	1.3058722994434373	2.662272676235919
3.0608255824864985	2.463947921738182	1.8961694039640418	2.254570196214732	0.012567138395827071	0.24262208321268033	0.65411989004102	0.6173564388528323	1.6729876669509784	1.0236114476237008	1.263927505650853	0.8405119694323826	1.0488762722477418	1.379993435518419	0.7192285322711677	1.0452767943860017	1.126385181852252	0.5753125617124116	0.8879081006184348	1.0521623989412359	0.4976142517040705	1.195212248721713	0.6162069162662902	0.4134272446759521	1.0067492593191125	1.9544471639166563	1.1290158413095295	0.4839736535392721	-0.41899191483697906	0.03700141935223306	1.4015826792245378	2.6507076673312002	1.695885388398553	0.7264718565414345	1.2211669721279963	-0.09211625180692372	0.5838529354079871	0.30699213444359896	1.4874835411504725	1.7122872318363271	2.1068916432492246	2.6441549342102086	1.4179541985115838	2.4384877709699593	2.9255497627031852	1.6914181634450105	1.3951140037255085	0.7866773153538393	1.3763203154382715	2.6284971798043726
2.9773518344004417	2.490349827378612	1.8671810324849698	2.331050147916147	-0.005694870768062843	0.32611743739003163	0.6874094128877454	0.6283406609662665	1.7101065053553526	1.0483381604234636	1.300836336657928	0.8128275965582891	1.0550349267464574	1.4449994269596709	0.6851680744632448	1.053667973884433	1.0999009188091002	0.5371111239939738	0.945064071946913	1.0470864156568793	0.5824336115562673	1.168562872043243	0.6014549336909929	0.4614832373777332	1.1257492390363701	2.0285775399800623	1.1337708782497593	0.4899381154292383	-0.4839565844508332	0.016378770147519133	1.3284936596903352	2.762377238353653	1.6729130726399397	0.6328400728780792	1.19507910877335	-0.1366736686969182	0.47821619217609906	0.2419448050555622	1.3939982418451942	1.78451313550359	2.186693942708185	2.6046798551345853	1.452522754908244	2.3782454343490844	2.923070947421219	1.6173354285266708	1.4318814664965054	0.8110622035029769	1.377802217572157	2.6111876110534027
2.922460712143685	2.499721465933171	1.8209783091446319	2.4066881634415282	-0.01988680186525637	0.3982051802679904	0.7561986942579673	0.6568098408939749	1.7219130554683377	1.0379372228700916	1.3526512868771354	0.7750036346417566	1.070429061113696	1.5183927979213452	0.6543813727695437	1.0542977248769978	1.0591428373540994	0.5534682500949988	0.9903309781284934	0.9841538909315368	0.5961145211311278	1.1394922828473781	0.6296550047594358	0.5076640828637392	1.2336327964742697	2.1605278946071094	1.1000030624249861	0.5382618982131395	-0.5709415240383487	-0.010946855284102743	1.2505366970162404	2.7993562602885484	1.6908374642115427	0.5502160511553481	1.1934324392963747	-0.1374973489000172	0.37476754791745587	0.18877797143678654	1.28617804841277	1.8819168966307642	2.2793026516746044	2.556039935376924	1.4679954373562434	2.339001643170472	2.913402367162454	1.5621048110368942	1.4726981543516686	0.8320209290332372	1.3978788882035857	2.577814585591218
2.8816012495872867	2.480420390925642	1.747348172334469	2.456436895192748	-0.022246957565428875	0.4941969924409692	0.769378887860095	0.6791698695363003	1.6982896763010682	1.0804529931621683	1.3447102767977395	0.7401884819784017	1.0465238105042869	1.6041061956468643	0.5997249823338899	1.0297492485066266	1.01763050347384	0.5926781602662736	1.0461705871579219	0.9432572456797967	0.624628007474487	1.1057999920608848	0.660790627773894	0.5381128337949155	1.324716320725261	2.2072543882006803	1.0910703858872695	0.5884103478276641	-0.5995764850376204	-0.026258401376511246	1.153097419625594	2.789226102863566	1.6633914053531065	0.4777282546892489	1.2105620814817695	-0.0910183814272138	0.24784148892451116	0.14922632529999116	1.193327136868937	1.9629488329866045	2.333860851730784	2.4914058904289975	1.4785487151691865	2.3247461326561125	2.855509860011336	1.4995338980616908	1.512517592886569	0.8552034716961536	1.4131033675356672	2.519646473623733
2.855174178191969	2.442635921920756	1.6798723835269915	2.5052877452757754	0.0016856129666797046	0.5742079624935735	0.7685546985069195	0.7132029613398516	1.6831899115336095	1.0762829442135569	1.3460377606950824	0.629732069721274	1.0260185447065484	1.708787466668187	0.572397149513791	1.0327246055372172	1.0161176428608116	0.6090630300053882	1.0371926023010853	0.8924359773803909	0.7227433185081279	1.0629929097842017	0.7007002900655348	0.5692161521865817	1.3649961247341083	2.2792745524543228	1.045298219482155	0.6293441117407585	-0.6378644736602227	-0.014841776278633367	1.0694994222994716	2.7983089676988886	1.6269430797672708	0.43167380462976424	1.2588624501189618	-0.0012960519726289144	0.19376891842418428	0.07074280018607268	1.0836826433022613	2.0665905610318047	2.322292897941849	2.4156894224494327	1.468590109605402	2.3098915245205593	2.77491834687001	1.4533439685654979	1.5219864321183434	0.9062238342707645	1.4460453116979555	2.4906033281506117
2.8257597965662193	2.3846883266107963	1.631245793896365	2.524959252848892	0.04346412399998982	0.6550653485649989	0.7714653413819308	0.7492138337013412	1.6416281984249188	1.054250412013268	1.3498712306050917	0.5508860255749081	1.0000146341346912	1.7711170444986368	0.49729346750245773	1.0267316014967238	0.9928206783608106	0.5845057132010106	1.0355201768167697	0.8628142499103297	0.8370508595845383	0.9828664022285514	0.7565272720200257	0.6228139978669296	1.3629450213880814	2.3155138532768973	1.04121530595458	0.6791082984457575	-0.653675467181195	0.05164299015575922	1.01404061577187	2.7352725466462653	1.6210734476639654	0.33061138297072457	1.309015314522088	0.08166897255551446	0.12383991679815216	0.001324471486453152	0.997256831677034	2.164035411211308	2.3575690948768155	2.3470346732022898	1.4851340639457231	2.3342934543215157	2.6910228381943346	1.4313834915735446	1.4487165006483622	0.932980851703156	1.44141893781866	2.399383946358535
2.80944448684616	2.344894517449132	1.60459217597632	2.541555207718369	0.04936391041121136	0.7482583096530793	0.7641361825629203	0.7657683596390796	1.6205144623100611	1.0038793802121744	1.3724440788139654	0.46146214209416436	0.9473271357132518	1.8294679073891704	0.4322200993391159	1.006509056378968	1.016376304602891	0.5424189429529462	1.0140085205724496	0.8177530406124148	0.953837059754593	0.8816236687546637	0.7929935859249003	0.6554327712471746	1.337583751191872	2.3414881809800847	1.048211677367595	0.7650056764028157	-0.7234774022221678	0.11909357261004545	0.9615823522882616	2.697971742064547	1.6510789745135248	0.29841966918772356	1.3162347951148585	0.09924417953456087	0.05126365592516334	-0.0837853115610723	0.8842222337226933	2.2603730195596357	2.3701890050059893	2.3032728138076486	1.46488590478384	2.3141558944354386	2.609939054823081	1.4192946550918506	1.3989825040918173	0.9306350562855965	1.4404239689552367	2.3227298120373314
2.8136759687284107	2.2739567281839803	1.51515069299798	2.578824906115046	0.06230734323466062	0.8701797071933113	0.7243870431362255	0.7797698296573454	1.5760366926237728	0.9685770047266621	1.4022270830772285	0.42215654625050386	0.8754683180727618	1.816002383363249	0.36066829195425715	0.9505345266829173	0.9977917306696407	0.5097398806010283	0.9335704512329475	0.8209682975281037	1.0186959372976756	0.788773672556677	0.8309050939247189	0.685750288810179	1.2916822504465797	2.3489150416986124	1.0536209187734618	0.8319960265926742	-0.7241419919155554	0.18004843866508663	0.9602752882665808	2.6949018156948568	1.6581923274876647	0.2562608113389896	1.3740915482832252	0.11339896998375035	0.03534323031453313	-0.17786315353765916	0.7941056940778493	2.331940417098788	2.4004523625331897	2.285959522450247	1.4545830787906158	2.305517068969291	2.5050758905756263	1.4390016309170603	1.3907907173520553	0.9717836670611246	1.4222354596620952	2.2536949838970877
2.837105776520079	2.2485174993142456	1.4674940954471256	2.6325630152539996	0.09702583985777272	1.0013401650855753	0.720779549069847	0.7420747099051294	1.5457343736758717	0.9145028456850482	1.3739069815292109	0.39511737965088767	0.8517170720489797	1.8021354943375354	0.28706644411073184	0.9164484156244276	1.0005563668772903	0.49966384077171755	0.8449068442659928	0.8305561330235924	1.1356843278504953	0.7170097279955637	0.8636757094526086	0.6983761341546788	1.2220648721735503	2.317324855949456	1.0617974971968223	0.8938313831664638	-0.7459336807964625	0.21595967275279787	0.956092830497069	2.6770718592208973	1.6667025839195055	0.24603908479832456	1.4257199070303792	0.1342961352099548	0.09776793348589286	-0.25310682472793306	0.7303714619721295	2.3369284117933358	2.3552583568819863	2.233296859496666	1.4201308713122682	2.3028831252691493	2.3589828569797424	1.4414041222569032	1.337153893059935	1.0348143447134155	1.3945672567238694	2.2120536125313732
2.863209579663602	2.258738511941386	1.387822442204176	2.667955785869709	0.1082211120408693	1.10386482163462	0.6888183721957508	0.7084350642495958	1.525537835399955	0.8804929980837674	1.379820574433469	0.42379438878001013	0.7524298570169007	1.78546758999412	0.2257624471942063	0.8859270432421054	0.9921720608450431	0.5165635312142233	0.7795029494857293	0.8585990986164408	1.2060667884611236	0.632249751928833	0.8484488082372532	0.6612301041952088	1.1615854441279752	2.286529061710775	1.0703255313309923	0.9394044310016649	-0.7000566250714133	0.2784615787092338	0.9851499571413518	2.653799578850671	1.674532141571304	0.22326884396497548	1.4626120481611677	0.1601862248663108	0.11298760432412962	-0.3334297081325356	0.6482789669968492	2.350926803147255	2.3863160305949096	2.2166706763283295	1.3695346050350612	2.326713768557053	2.2363085699275365	1.4612936160038845	1.280536680646436	1.1197157231478572	1.311945570427535	2.1633181374859265
2.909452951618352	2.2149600925082584	1.3568279129365388	2.7151087047593747	0.10449227750328435	1.2193124438248544	0.6446233647455951	0.6940730386919001	1.4493645548759262	0.8534779047612838	1.3286544679847316	0.4622922481981644	0.6799217182372245	1.742311148333643	0.19620238932970024	0.8720935311395482	0.9750722421205895	0.560781622937115	0.7041843599208709	0.8633009318911364	1.2658190572302987	0.5700866850954209	0.8472106851235347	0.6334574533330172	1.093518434413607	2.218593714596348	1.0934429929369067	0.9203487403261276	-0.6492019210378066	0.3591781054507582	1.0116728391411232	2.5848651417062816	1.638986680239175	0.2837058588940985	1.4575149065000133	0.18479171639575143	0.1284204300391986	-0.31524718360336657	0.6098899133681568	2.3058618443601944	2.3546967191749095	2.225670366377387	1.364018804463168	2.293546704507144	2.0561078894282536	1.5196711202096695	1.2957877814082317	1.2306979449787365	1.2727864645249127	2.099129546320164
2.9358592507565255	2.183666362684886	1.3244724911673944	2.7397682022616037	0.07429624410505369	1.3257600512461156	0.6798874885343771	0.686954393953866	1.3874410497427507	0.7941561531912447	1.2430552282642031	0.5298020057067563	0.6237663367729956	1.7214339576674522	0.17093007642191413	0.8127923400218655	0.9568291124229187	0.6302213727171718	0.6258850764163499	0.9124098469146109	1.2711939176508487	0.5748121904110628	0.8495258385794543	0.572393792685909	1.0387892142951594	2.1785906777847166	1.092278912978877	0.9267022834192034	-0.6185270376822838	0.48420237784726383	1.0128471863958155	2.497608080867796	1.606600229340799	0.3330460560507993	1.4316850039425264	0.2072333450523849	0.15550792306063027	-0.3104635375036265	0.6164701557515323	2.249842327964099	2.37175356718999	2.2264757305752534	1.3421038393159657	2.279723424965136	1.9585487929036685	1.5577690581273997	1.2440280156714096	1.299002110453029	1.2822823968021235	2.029425776046779
2.926892992511654	2.1305448284533672	1.3249796911294853	2.732197443756673	0.06642820593791662	1.425617376883885	0.6804817832260152	0.6627742114438172	1.3223508400018527	0.7721178394351007	1.1138604756776207	0.5470379596484622	0.6268850686252648	1.6838314138957873	0.13666167479775665	0.7738833949623738	0.9534370163557846	0.6851748762841471	0.5859736902293134	0.9871760691433094	1.2750797489261876	0.6112383790151398	0.7569703347681284	0.5726028064467623	0.9653385002609365	2.0761675406450406	1.115654798380679	0.9236655806009866	-0.5898377067251948	0.5989040114811173	0.9908075405281795	2.4482154439054638	1.4707438103955774	0.3815262447865228	1.3837152412551186	0.21260719005166076	0.14382605047247884	-0.31315075789639263	0.6723934534379918	2.1520428143855463	2.372652187521313	2.2292109105029403	1.288483707743987	2.2032266544323056	1.8529502795344786	1.5932183038999408	1.209747531560662	1.3608175118765926	1.256193324666572	1.948827647363729
2.890529858116084	2.1166997141396737	1.35398588515481	2.688060653602293	0.04585713991751677	1.4979292433932128	0.6970067048523922	0.6194448683826816	1.2721271421297178	0.7362598971470734	1.0006322904111256	0.5632475915741707	0.6792918005638805	1.6217546882518612	0.09623548346167657	0.7327576975544852	0.961928299301818	0.7031233588122491	0.533901180246784	1.0696234209103015	1.2490897171874091	0.6838152453979127	0.6482733752051458	0.5298392475638983	0.9170268254057273	1.9962822005332808	1.181602224886256	0.9100468971627661	-0.5349137347715202	0.6851323245785863	0.9757218773288466	2.4138916284693535	1.3558433881505163	0.40643689978646896	1.348391868596047	0.22676258577717862	0.1512018192665539	-0.31595236799185134	0.7526363716283528	2.1095134826435142	2.4042197926127247	2.26933231983356	1.2038656388018083	2.0868777247302885	1.8287669314474215	1.6531119567074168	1.138875662189744	1.41413137316435	1.2518787460656753	1.9290037407437264
2.8271554325930395	2.0921954306110266	1.3791219875220961	2.6108080453757556	0.058414960245929196	1.5917639164539796	0.7088055356521706	0.5940483539323879	1.1865399327518713	0.6900094290622913	0.8641916401973537	0.5943794323056351	0.7070536984994724	1.5030482126142775	0.08685373108333776	0.7129089994606659	0.9617484707263133	0.7509207773877702	0.5361170141988003	1.1296241163452934	1.2183614116885724	0.7737634590533826	0.5167138661172841	0.46342820175551036	0.831300369809609	1.9489511645016715	1.2564305340276953	0.9386002967562828	-0.5398656840968001	0.743964090687076	0.9461786836976845	2.319244559328832	1.210150618220148	0.4366909046942328	1.3061523658030358	0.18573292108588155	0.14624812358419237	-0.2936004325615818	0.8362998385278517	2.0559333584067305	2.4519269041309912	2.3149210306744985	1.1573958808274483	1.9460805133804147	1.7994956267089524	1.6972842696118502	1.0301286424342653	1.431549650718399	1.2273934955785881	1.887468957843525
2.7651130280593152	2.1004380038172377	1.3952573327290154	2.558436687508967	0.018539740476591238	1.6604449329748594	0.7053261682191891	0.5755694171034762	1.13649097688181	0.6565236754277783	0.7310069868296406	0.5801768009349363	0.7430338537765878	1.3895046160772264	0.10612169347716924	0.6447890852690589	0.9782644792395454	0.8545449093243203	0.5683332320603647	1.141413636905734	1.1494985384762875	0.9192268042290612	0.36807229191039426	0.43236402609392766	0.7857897611978726	1.892737466569343	1.2775177137767795	0.978281430537318	-0.5463201498287137	0.7390901923853621	0.9082021894347537	2.27322864150816	1.1195172495071417	0.5088567744156169	1.2783351001316519	0.19642512742102783	0.15428000459228555	-0.3126709774794426	0.8871080408443544	1.9893323297451126	2.445140002759601	2.350046123633297	1.0592310918650838	1.816530681972689	1.7667612936811419	1.7729784195514842	0.9796462286761306	1.4226465417543603	1.1841994112058285	1.8760969415801128
2.6989854129540576	2.076661868397454	1.4077130647409652	2.459514621944012	0.02323311775170605	1.7274872093351497	0.6769176054233838	0.5661056099153479	1.0552435365201795	0.6036815740819714	0.5941078451817006	0.5633016200349441	0.8309763098889403	1.263336110643413	0.10556360097629454	0.5855137730939397	1.016558456762974	0.9844013429456359	0.5826705448096974	1.1842622482616731	1.1087857187071923	1.084151211811627	0.23555508529700667	0.41215972731573275	0.7241379317511198	1.8434536972212363	1.2850974283649563	0.9851921945178879	-0.5340786052265218	0.760331746862269	0.8662032166775919	2.2090769737665497	1.0444953167495024	0.5506236713218136	1.2662933500956486	0.19172818311529655	0.1871660163629843	-0.29390544051474543	0.9056254904427927	1.9071336805613033	2.439738474399001	2.3900706853705014	1.0040601584885631	1.7002407349958524	1.6808579555421557	1.8108875902925128	0.9429659268547755	1.4257790048505268	1.1332170464018088	1.895709661510147
2.621875765150306	2.0399929951893903	1.4060085609737782	2.3172361043847336	0.024753733991705364	1.7638732546255937	0.6145999648248818	0.544969980721034	1.00710488235605	0.5269207038665569	0.4498144917315929	0.5243479018588882	0.9549538653331908	1.1245322468488204	0.08552829763353344	0.5219784623588964	1.0711721267427943	1.1465568068854037	0.6376206717366356	1.1719056380257917	1.0891749592744968	1.2695420414886944	0.11959011101406267	0.385175739331284	0.6866212440559958	1.7988872836269632	1.2567703424229446	0.946461535821375	-0.5695222233870915	0.7660964069335948	0.8120053338473839	2.0930653356619677	0.998120556643993	0.5854957062559857	1.2204921048724677	0.18027231981291778	0.22482870184338238	-0.26097339520590856	0.8857319799819589	1.8732308872266217	2.3885768452380005	2.4053053215387292	0.9488640592719328	1.611991453681308	1.666115935691975	1.863518220147747	0.8608797272913863	1.371848967303293	1.0439809668922877	1.9408958733367752
2.543269649321516	2.0063642789929803	1.3730386326619826	2.1625705881536073	0.02426488619518492	1.7663755973990596	0.5214994471813083	0.5688826943197326	0.935683319187968	0.4929122080093221	0.30569253760523474	0.48454832110059537	1.014290873121707	1.0510288459811101	0.06677897712392422	0.4349569021496159	1.096396178735757	1.2497576132579002	0.7059307344537562	1.1275664570062158	0.9980905275628749	1.443624261022214	0.028200044176106782	0.3492258775319937	0.650687217716897	1.7664607121024622	1.200870895410338	0.917840805475786	-0.5526937599159636	0.7613742572188293	0.7573909132331006	1.9717462825347858	0.9893749468336587	0.5775440868408472	1.2108217206018526	0.1451958504462369	0.19933781879695486	-0.212067484250387	0.8546441711543775	1.849624145372863	2.3512546823701115	2.4674325429897563	0.9029070121976073	1.4468253382213934	1.7152593491512715	1.9153473582595493	0.8135229320379024	1.2654586024471173	1.0324908200004097	1.9429093338730599
2.4885741324861934	1.970014713388694	1.3877387876277054	2.00736322678664	0.07296333372749261	1.793925897576416	0.46276305242994925	0.5825416055466646	0.8395001817757592	0.4364933430620986	0.1405539624222872	0.4012855049706402	1.1171988638357369	0.9846617303364038	0.10924285840410682	0.28488473388075414	1.1275729323391173	1.3232423227826062	0.7480986216241994	1.0993286197641752	0.9364716564085409	1.600294511175487	-0.030209339578236988	0.32383617715273244	0.5703958520597983	1.7187596016116786	1.1354268284164193	0.9068675141297131	-0.610979753280538	0.73690782199019	0.6806227626337454	1.8962692646799924	1.0423061245478196	0.5681195396877243	1.1914404435378871	0.13173854008574593	0.20416327917503052	-0.1668354236257676	0.8826086846846828	1.7844785341963654	2.237405013619732	2.4748663603705587	0.8627943867511227	1.2863079537788211	1.7362978436097947	1.965130113368009	0.7600801338028743	1.1476294216954461	1.0170506907309345	1.951503858172087
2.435053113690186	1.953689616941439	1.3428303227440739	1.8493363430577372	0.13575287379807083	1.8155579007199183	0.4583546368070196	0.5955997977337203	0.8049984408947563	0.42168596421295923	-0.0006814696774234075	0.3360859927786759	1.1917122590746643	0.9498123020362363	0.14735173370928342	0.14038713330058186	1.130135976495899	1.3158632336789782	0.795070295696091	1.0876316484845083	0.9143871496876855	1.7259452103529103	-0.07627667816958203	0.36845459637405914	0.4639101563200089	1.6767826593750097	1.0625090292609527	0.9154271155056308	-0.587210816094433	0.6734900658139711	0.6313782307594267	1.8563002623746179	1.1323876301664266	0.46107779227783013	1.198466670472296	0.08252503504216442	0.18671408604942252	-0.19605064745555148	0.892708335566477	1.6942707636809886	2.183913033718574	2.382373850314952	0.8200943337301168	1.131148020092706	1.7936809220209753	2.030830613534461	0.6467508646439452	0.9595145832928933	1.023886116666452	1.9433748291425683
2.395320546083816	1.9307802867785617	1.2984990135443923	1.6876502473067425	0.2117668793715332	1.8139080826441927	0.4161566780850925	0.6128592997347846	0.6989894737302651	0.43700046694097444	-0.12357098998654022	0.23414071092503516	1.2372684973223618	0.9085447601455765	0.2288113500142132	0.030959602653620782	1.140325776763402	1.3419235232785907	0.8507955029428464	1.0561890161382186	0.9371189040517326	1.8381930123917833	-0.10517836258049729	0.40084147643638246	0.326200311236879	1.6481705669096176	0.9752435268669581	0.8783187502612959	-0.552518936900473	0.5872516442632794	0.5958814806410663	1.7974310265308522	1.2130326826524818	0.3254708344231259	1.1877208677545312	0.012679173165903307	0.15384884996495402	-0.21898859570699286	0.918278757086127	1.6253838861608672	2.066689616176668	2.2933577610835743	0.76951625235792	1.0007600430013572	1.8755583192254364	2.090472312254273	0.6204528157597932	0.822263579329246	1.0129617264261306	1.9629908661410316
2.3766562402851257	1.962427394247803	1.213109412195863	1.5218129742971054	0.3354377724636103	1.843392745060359	0.37129135939729274	0.649159361220843	0.6625490454515913	0.46106704820760436	-0.24379141734144874	0.1889520646279291	1.1762593305380027	0.8805753645362444	0.3432519862549202	-0.0766904864748071	1.147149446829726	1.3663064274736034	0.8870471859927983	1.0254479508300287	0.9927148045719075	1.903657112629194	-0.07635208427755011	0.4155068684630071	0.18990592781927956	1.611609310056366	0.9161430359012505	0.8435545980036963	-0.5264580699812851	0.4943121707454501	0.5564351808726002	1.7139614074049732	1.3733171591586397	0.19252565642990827	1.222232886652506	-0.007124963891216704	0.10707414699433766	-0.2421581362253617	0.9071547839785739	1.5822922831764408	1.9996746483728942	2.182112498597926	0.7459770218373093	0.9122611569912522	1.9710068971886368	2.164985253817573	0.6127471268754345	0.6589418492412739	1.0163223559188344	1.989211186381241
2.3656785351402023	1.974172050850291	1.1223787650386199	1.387335809227276	0.4675362846534313	1.9054804238757286	0.2931486209016769	0.6791003648539992	0.5980378563809148	0.4782398081318142	-0.3171151274463325	0.11530996016085485	1.1111205335699048	0.8668739124185679	0.5073327760620553	-0.1903269971949229	1.1411333566050383	1.3971932997328	0.9413856425237878	1.0031783256141906	1.1153321939891887	1.9144413130993356	-0.028807972306182962	0.39112961794627654	0.06747686159251573	1.6305679708845535	0.8649727134024918	0.7951250264586507	-0.5546937352131764	0.4153502766218041	0.534185999419645	1.5768812003984067	1.5926891200996285	0.08282110122174101	1.252623843763441	-0.04841792378521863	0.0836752302406695	-0.26828305660346463	0.8458246422031083	1.5060439775443566	1.9450085782174191	2.056531651445439	0.702549055509581	0.872260671911984	1.989421624066892	2.1963118760320954	0.6203934347810696	0.526987463464136	0.9893260531858596	2.011472032606937
2.3817502035941844	1.9853842640042951	1.0302445923640227	1.2859756941899232	0.5806090598169298	1.91359104031515	0.24165529175640157	0.6613022015651128	0.5225990457470517	0.5323191542876254	-0.3689795789708479	0.09249631500149558	1.018117817577901	0.900967444657917	0.6673908061310684	-0.3114806644508522	1.102764594933707	1.373980383516091	0.9648189684821095	0.9630841729207115	1.2485765478777069	1.8651651227209194	0.004977252612090912	0.3966328921867841	-0.015687148746984732	1.6321226335652965	0.8020855986981346	0.6975425924670486	-0.5481307918001503	0.38472028308338185	0.531075086529805	1.4906744501110523	1.8475848431970305	-0.06991360834700758	1.2656475113185108	-0.039273207262140744	0.036324593802311546	-0.3056369202557368	0.7362369930152696	1.454785384764151	1.895920551130483	1.9378128130932706	0.6467043240010119	0.8038300497768391	2.000509492529593	2.2131670093296223	0.6878328770391773	0.4766990104164785	0.9814141605403559	2.0602778295030744
2.392566490990888	2.0059601924472554	0.9417632990650153	1.1696820097978236	0.7137263337375559	1.9061800733445806	0.18761739921070225	0.6048991518789076	0.469494635041629	0.5972402042719315	-0.40337694256006956	0.07549849459945016	0.9372107162565445	0.8914856817469579	0.8172168987522286	-0.4147431005977967	1.0305747330477568	1.3893742419402582	1.0188558427920582	0.9493823282923115	1.4025091201995397	1.7953787403018573	0.025300942869607344	0.37696505925551504	-0.09205364309804606	1.6495616269334679	0.7688932009869562	0.6164618254337386	-0.5404420755788728	0.37149964415276077	0.5073799951271444	1.342971818189365	2.037528207546578	-0.23469571782891538	1.266145683316695	-0.08004199785604386	0.0244615364563242	-0.3381408480379373	0.6870666053214193	1.489993296155698	1.9090967500361895	1.789954878613982	0.6457659484287188	0.8568477673684711	2.1037148740160396	2.1970598027332695	0.7067540424270756	0.47812592586066016	1.0073813921539787	2.10374358850463
2.390031410108681	2.0288750688960553	0.8562608364423442	1.0769582264735627	0.8162068074574679	1.8631290004120982	0.1725935012006107	0.55488494776659	0.4444647804296117	0.6801019350866182	-0.42256664640486113	0.09482486145665793	0.794235944611256	0.8582023144638724	0.9956267497590924	-0.48855254990585995	0.982637496091631	1.3507933073370633	1.0738303501565432	0.9425678751964023	1.499453797182142	1.7092851299514389	0.022204482556659372	0.3800162561099856	-0.12423251210266176	1.625700135681599	0.7094356098421282	0.5499278964536854	-0.4918649657910774	0.3424759609643543	0.5149108871211103	1.2288682912209425	2.1606109233194557	-0.3721691014658756	1.2560717915606143	-0.08505973861564461	0.013549819143666032	-0.38048585320966904	0.6676658210376177	1.5215356315631736	1.9268890760010122	1.659086662585257	0.6598500280827438	0.8537946870927285	2.229249785943181	2.193494751587359	0.7351417647517396	0.47909095796978984	1.0367417305245552	2.1260763045462836
2.406521985748387	2.090468951036256	0.813913649680605	0.9884061506643279	0.8790913403734084	1.8135025518222208	0.1626915516982493	0.5114674826975392	0.4317874458510869	0.7819012091066888	-0.4564130584983088	0.1014855280155742	0.6827335667640357	0.8634114110934817	1.1831182878256423	-0.5429745414232494	0.9170288232674227	1.2240859180711023	1.1041609991548333	0.9124636126388035	1.5832493150232483	1.5939659368287435	-0.0213972130708521	0.3792350008886885	-0.11294614013790025	1.613444809383433	0.7160321443873878	0.5393960254138763	-0.4572220370414549	0.328769304355044	0.5364663292668223	1.0860423652511062	2.2710667274452825	-0.5041237134594623	1.2615829326907266	-0.10052454879752834	0.012194535100558856	-0.40420680835224737	0.6655452785575313	1.524505937530207	1.9968798321638679	1.6011891323455507	0.641983660555311	0.7964659116884257	2.3340966867174076	2.1820080258584658	0.8076671103841491	0.4362126103934794	1.0611880376346696	2.0791802545135556
2.4091981448770263	2.10699054447045	0.7561492178046885	0.911562299624993	0.9105821993253527	1.777335611867589	0.15686324855107536	0.48656618910863153	0.42725988848422647	0.8721705135743146	-0.4368501342072285	0.12006708957344958	0.6053864315522357	0.8265854736613569	1.3952891111581402	-0.5731430855325478	0.8908970855810272	1.1169747005714625	1.1342877360419314	0.9267643317074266	1.6386394779609585	1.4734746200529614	-0.09013171684638652	0.39714216856743667	-0.10741205038214077	1.5874716190249192	0.7395630498578244	0.5802374862350838	-0.45568105957141236	0.2907576229990903	0.5826369724700716	0.9620819202938053	2.3841347511815503	-0.5832749420175466	1.2784804496022242	-0.08738531114743144	0.030404768238246126	-0.4588274225777864	0.6982811250087018	1.5320241528155307	2.0814009581483823	1.54348325839597	0.6378616166035519	0.7969838935775433	2.410721331351799	2.1405744737258345	0.8405843104946493	0.46920886266263545	1.0395306224935503	2.0394594657681173
2.4063977849608835	2.113008264695499	0.7067820271166777	0.8628424866390135	0.8929646800815394	1.6949116819910794	0.1320021085366104	0.44732272844268517	0.40837992445108506	1.0054485677586396	-0.40991556323200207	0.16599314780157087	0.5389252522487025	0.7819236958779638	1.5361483967993395	-0.5861339540174768	0.8584268698953508	1.013301029154388	1.1832072735501111	0.9102591225602765	1.6875746484783831	1.3789636143576665	-0.12789239726321983	0.451831254637966	-0.04516615132079377	1.5313891531703117	0.7870001226451163	0.5747288818642109	-0.47729705132175093	0.2558969697920407	0.6345402608523151	0.869262746472487	2.3960961808618246	-0.6684395047023822	1.2480942848822458	-0.05129974526248945	0.0473494915612724	-0.5103589897631325	0.7530618057442735	1.5109984522225326	2.2282963197970522	1.5638681476371294	0.6426033952233168	0.8484348028643103	2.4883472165225817	2.115219361777973	0.9292847249178084	0.46472728214406256	1.0020436443132301	2.007058341355572
2.3858704673496463	2.1317753116014235	0.6912185257323193	0.8214346335289543	0.8503676960783	1.600204227473465	0.06157478532258344	0.41893192745581986	0.37703824640034994	1.0941715910412395	-0.35659927721425394	0.1725588817613945	0.5084489192464412	0.7215995456441568	1.6860239204705771	-0.6013066337698143	0.8611646660171042	0.9316276269786001	1.2309208942843008	0.9055793979660688	1.687670379741699	1.2525574339180434	-0.17241304240296024	0.4434987354492468	0.040261678399543685	1.4867349015720173	0.8747308799913869	0.5724661263918233	-0.484262000258897	0.2230489136814419	0.6720040630528221	0.7632473562442084	2.411107059920345	-0.66586822170557	1.1871806785179413	-0.019390081644207604	0.0994815060745455	-0.5490164272158446	0.7935660095009107	1.4711647785714412	2.3617922538386633	1.6397976803222054	0.6480339594394977	0.9325914710326664	2.519969302622905	2.099913646925052	1.054204128411085	0.533505004728921	0.9794337132163017	1.9869126790979759
2.367852698054544	2.1543035326888242	0.6788799301777932	0.7997610020191016	0.7763035282630375	1.5035127974828195	0.012864981662555763	0.4194873443366968	0.40067652212562493	1.1921318305430078	-0.2942593965651267	0.2435612475053131	0.4766789407752417	0.6622053666545494	1.776487960639619	-0.5729735198479083	0.8352596887135515	0.8420906732175771	1.266530839380437	0.9064871068260633	1.6712866706962344	1.1406418787477552	-0.21856336305728258	0.4669978167121108	0.1501290350223438	1.451130764005615	0.9417658097534669	0.5842412046741986	-0.5328750361763759	0.20622446908989223	0.7355949260333297	0.6895025683273124	2.414619100421839	-0.6496569284737385	1.181502740488595	0.017114133700974837	0.16457809304348814	-0.6010202363492105	0.8353960578406161	1.4438394774819239	2.511948145249021	1.722370855970659	0.6887775407607768	1.0305737131594526	2.542045057390743	2.0642968616036677	1.2113945843493261	0.588931710791391	0.9558898858598829	1.990792543470199
2.3683992680706294	2.120645500409685	0.6857771813167544	0.79237292873591	0.6621758356303596	1.3420484653500249	-0.019991236621806373	0.413218890801793	0.36216986850839883	1.2491912267347112	-0.18481764653566693	0.31861888306208364	0.49161508294848355	0.61955952027524	1.8218212346492977	-0.5385483044713013	0.829181919971474	0.7613260988049417	1.300019076486959	0.9006086794851219	1.6620127787654035	1.0285578392642298	-0.23031915531239616	0.4865728014040638	0.23590514766939802	1.4033044581126841	0.9926301825218626	0.5749507824984704	-0.5565740441562853	0.20945746908116206	0.8248459711671124	0.666686979477577	2.3907530504974788	-0.6188350605435884	1.0964832597002672	0.0611162095599759	0.27303594360473926	-0.6357689214036796	0.7911509097850346	1.4283380918454498	2.6535905005085176	1.841900155762452	0.7841847224640992	1.081905370732104	2.538879683406727	2.028723721872271	1.3016466495643726	0.6665573407661534	0.9178973547127791	2.014804801826303
2.3659342935562804	2.0831573615383285	0.6801448111374283	0.8100107596944589	0.5143765406018874	1.1559273053456327	-0.032152780122482905	0.437994207154033	0.354468941035728	1.2982417918936293	-0.0989695721019512	0.3899052883090936	0.49823060845167405	0.5945816524999514	1.873784575089822	-0.4694570282282329	0.8549335253556194	0.7149802634585936	1.352108977518583	0.880859363008877	1.6072865624465098	0.9689041941309444	-0.20073382163893805	0.5294957090784281	0.30009277885065966	1.3716296714174239	1.010313169586519	0.5415476067755085	-0.5654045294917318	0.20684001299691746	0.905791512762856	0.6798147121429627	2.358673979227049	-0.5693564569824967	1.041755239675652	0.0567632639673582	0.35824942781511143	-0.6731752918047286	0.7617746110593877	1.3894029708913376	2.705799628567638	1.9405879553963459	0.917606939603923	1.1321076655550169	2.556177906475241	1.9313375153191146	1.417393912176964	0.7734936491905172	0.8892664344820911	2.0417836250472314
2.3588821122561003	2.0254720263198083	0.7037876069106155	0.8071197111657357	0.36692879217267677	1.0135101031151046	-0.051304597352726376	0.5033335731359129	0.38773074904165195	1.3164538556986431	0.0030477129851707806	0.464011410487862	0.5446351923567528	0.5663312237573015	1.935988695482758	-0.39630338919636043	0.8615649130465833	0.6857001675542859	1.4154943237265194	0.9119181385434831	1.465752461015407	0.9637929661649146	-0.13054026269053218	0.5795441930083205	0.366549705831192	1.3108648450297076	1.0491733383841404	0.5362215708885578	-0.617981589873952	0.15855327162200045	0.9577670230926518	0.7200215338094884	2.296980960435072	-0.5347157366457368	1.0232439787880085	0.04560398606572725	0.44541775807768735	-0.7155140149190163	0.7293964573003447	1.31403483601177	2.785536136180912	2.0193994685717582	1.0742038014649942	1.1712154488268598	2.5904676387883003	1.8563914904696985	1.4914592389480517	0.8377019483584223	0.8775605248061741	2.039713774347659
2.34550477865576	1.9559374473928486	0.7603099855382219	0.8439271708036913	0.2151273754976526	0.8539299660911436	-0.05702536085972167	0.5515009385471242	0.37751269070317695	1.2524594425432913	0.13001589067480138	0.5386469809587953	0.5710878428245476	0.6000008563317734	1.9788951368681793	-0.3101194771572583	0.8907615584844424	0.6375164480604176	1.4267507008588938	0.9252790163919871	1.30314378713802	0.9764414463105041	-0.025483887584374153	0.6328562546701024	0.4112104088733443	1.2693823852618942	1.058539238045896	0.5141516493035861	-0.6932314558763021	0.10078260892861113	1.016898545496854	0.7930186267687663	2.2587370508840023	-0.4556058176967929	0.9866714289965147	0.06312310410503934	0.4932618637519502	-0.7597246036272057	0.6958728780736733	1.153547485360496	2.811452596153023	2.108650336758538	1.2090312549848918	1.1507308294871124	2.576320600096288	1.7998753119657036	1.611389710787066	0.8394990763268402	0.8751975386423657	2.0156838249599356
2.338731291805587	1.9023119934690158	0.8035721966766662	0.9362074484129129	0.08075531916120397	0.7514006172537582	-0.09715811536916805	0.6218260243289672	0.34266048536516375	1.2196472808811056	0.26306252507086914	0.5983194836916541	0.5957138432342926	0.7069119544723497	1.9815478882359727	-0.2577320213780461	0.880053499164072	0.655305249858627	1.3769504014993807	0.9064273850961003	1.1971424115175495	1.023823162496003	0.09242605563484305	0.7030372336174129	0.4469807712296898	1.2612031272977635	1.1214022436215392	0.49073295887384616	-0.7500288312639738	0.0655581082401859	1.0337014852077524	0.8213168123118703	2.273638368887018	-0.4223760798980791	1.0191550733526338	0.05630486802824114	0.5261516728079927	-0.7657807882883765	0.667686154698823	0.9970530174338167	2.792060048467243	2.1641079193132167	1.3083158376477346	1.1533933954527156	2.6140049231301363	1.7236981838950332	1.6641845644365059	0.8709642450665911	0.8397146717274244	1.9986495728885572
2.301816827085003	1.8454150231779383	0.8539217067056073	1.0636809190660768	0.009626211053391644	0.6718538276709778	-0.10739231103018346	0.6954004540083203	0.2551852685143743	1.1954798888236466	0.3550296115819675	0.6574510456006502	0.5813076038059968	0.8345856174721155	1.9491448201965569	-0.19015705279405076	0.906467134438337	0.7415798606375419	1.3843659118647587	0.9339546727897086	1.0947335156957838	1.093260584522525	0.26884987853956155	0.7499243318032007	0.43921533560441023	1.2515855657618027	1.1531163363487942	0.4677488908086647	-0.8261104964328778	-0.002875632929645816	1.0210452579991984	0.9312019886319405	2.3022581512752716	-0.38313502541864103	1.0329796421288546	0.09545817610255751	0.5026735110667382	-0.8049052545190504	0.6332378994203608	0.8535756694139927	2.739456882524745	2.1768479653647654	1.4285852835863442	1.1303949995759168	2.638833461755799	1.6515544043119494	1.711363010211283	0.9589274376317469	0.8602262194722664	2.0540859684359765
2.280763278959466	1.800538439132313	0.9484746216884453	1.252396332930471	-0.04475134720321797	0.5834904419427025	-0.08007760512151299	0.7675705167587077	0.1535400598337149	1.1737600492217306	0.44872460566680267	0.722652169167761	0.5583842019266181	0.9631572667296382	1.8597732062342274	-0.11038814288324225	0.9083042999749503	0.8295030918134282	1.3402486941458283	0.9750803025358563	1.0525846906326968	1.1798924003237223	0.4557848780075992	0.7876991707814283	0.4607758456934091	1.2796252239041732	1.1764079538297607	0.40106783855311107	-0.9329860120193472	-0.014743850130575767	1.000466068623462	1.0219858432418043	2.34144651770297	-0.39993833338387685	1.0249574163291117	0.11537176729566719	0.4880601875507541	-0.8366342389465334	0.5224088858330229	0.7628791554340733	2.6873582990301927	2.13740143084299	1.5447264285869202	1.097883582400421	2.6612508586122567	1.6486261820017862	1.7791244522809788	0.9849892772075804	0.9172671513426213	2.0642583116176385
2.244158234319247	1.7901565842134435	1.0146930298578354	1.4384180510625093	-0.052152751285365895	0.5080615191489691	-0.06980200681729871	0.8780140775104479	0.08836268467060687	1.1397119782075138	0.5426928267179087	0.8120059396014332	0.49450065352603156	1.0840393991855266	1.7540040228252913	-0.016737209123886036	0.8972658391971979	0.9339626673351138	1.2781966067538346	1.044235567997657	1.0540391394267563	1.2875256208830703	0.6323816032607603	0.8053950518956412	0.43858959390558694	1.3144078486640376	1.1919763422468972	0.3864186948425049	-0.9623790930252936	-0.03418288471481427	0.9773217844926613	1.094264891215922	2.455001479463708	-0.37748181501473066	1.042918202089204	0.1236307627920195	0.45185373876738294	-0.8722868933146355	0.4498161425636697	0.6841982697750367	2.5662273094285104	2.0651735151230395	1.5932128149609945	1.0304794219148963	2.658547192626598	1.62567256944854	1.784782685018918	1.022962983020927	1.0119681004377754	2.1443389776257957
2.1925629768625745	1.739111737896323	1.0696760306092803	1.6256476845473942	-0.03355096002075527	0.46312807105085413	-0.010712920838953244	0.9400246656721896	0.007136197535469407	1.1074714984169118	0.6018693111314347	0.900332928667822	0.4457542061172578	1.1787479532806702	1.6568729516571647	0.10368219949337601	0.8919859571914499	1.0647773229454558	1.2128192848372126	1.1321234739777244	1.0319935981130706	1.4475717030811819	0.7661330912256906	0.8723249956202703	0.4314407621389022	1.3791145367143043	1.116748505746787	0.36888968053067694	-1.066369416975613	-0.02215507574154347	0.9288929622302226	1.1609018802079956	2.526789332175489	-0.44759757529647476	1.0942331719948246	0.14467420313083829	0.4060107046470036	-0.9492366587919567	0.3828694391371156	0.717722611311952	2.441090862338105	1.9856917146563664	1.6333677569399918	1.0074222750721502	2.724805019161681	1.560625761186694	1.7401261235927543	1.0220108011143012	1.0606175075700526	2.205909296111757
2.1235657609840293	1.6699788685354064	1.1281646519479072	1.7870219928819857	0.015436558047133231	0.387525161687102	0.012453320645341695	0.9671705881528654	-0.06910690072061007	1.0658076525946718	0.679812363019044	0.9490035306251945	0.42107665656428644	1.2852453815176883	1.546029185344822	0.11855050861636167	0.8803006733493877	1.1718629496338138	1.1539446492635543	1.20481746211381	1.0031312931384604	1.5820976582216137	0.8778730491391962	0.9183411891061845	0.43766316776336656	1.4335076082883744	1.068410191374301	0.3825493114717206	-1.076402509834619	0.0012110401450305564	0.8451841333281214	1.2484093718890081	2.5684225332677175	-0.507394435387217	1.0912907326955725	0.16631686703443452	0.3442884547995616	-1.0014842211303134	0.36793150029535127	0.730147724478018	2.306530491118319	1.9243309144761696	1.647330488981435	0.9225059233090119	2.7716296324514453	1.5779034631509306	1.6796504694343857	1.0147003028112318	1.1153313159401803	2.2183029694512406
2.037372578233618	1.6001978760482114	1.1467242347481608	1.9516598510649807	0.061893539785977905	0.34239112419704554	-0.02092294196101508	0.9558971769148623	-0.10003986434468341	1.001614467920406	0.755577455857249	0.9512493938488887	0.39312441653599334	1.304817219859699	1.441507374915114	0.1647700304255179	0.8661709708616092	1.2828232135225928	1.072130395712997	1.2678404586314858	0.9480368852443937	1.714665507860437	0.939313506414272	0.9550183480837964	0.4592800134623681	1.5315590549669356	1.0486328052023977	0.4235979841568617	-1.10090745191594	0.011507940918349946	0.7602887151936839	1.331081529672762	2.6027242737290117	-0.63911329440213	1.093707931862535	0.17988312713397592	0.2685549334684073	-1.05695205049978	0.44221429659873834	0.7464319646904405	2.1407181017091936	1.835356520682378	1.622644695890696	0.9436694813262401	2.830086449378334	1.6015554051439989	1.6333136844884866	0.9857497015148786	1.1611543095942096	2.1941093780210292
1.9779647883142464	1.527673056682893	1.1564159943049053	2.0856401013165056	0.11599919929059099	0.3069911716097041	-0.036149116838255765	0.9563570248575773	-0.14344854506715152	0.948398096334849	0.7881011697417288	0.9651714855358172	0.3357978774557909	1.333823099823428	1.2982875029543068	0.1955400029634101	0.8389503692333855	1.3308136373026376	1.0024005310446253	1.3310337768668572	0.901130790488442	1.7931813488516977	0.9227093334592246	1.0057059949158873	0.48337004744035406	1.614336487607525	1.04663248056699	0.5170030493172673	-1.1182121332812636	0.023970640718945595	0.6697363347607371	1.4418599026690146	2.5911909437285847	-0.8030793950002371	1.026080491455795	0.25324463568237476	0.23044549336547884	-1.1499001535191988	0.5737239917190641	0.8255597478580958	2.032279143650181	1.727621728595906	1.5840814932986096	0.9519392302114396	2.9090963670359224	1.6569287635519452	1.5860185421816075	0.9773925451684675	1.2207989859441395	2.1589108592335267
1.8881831981423143	1.4611097023568458	1.138108080709853	2.1897340087712025	0.17077704278327505	0.28270443314443733	-0.07523538819911714	0.8867009216428701	-0.1594837013996483	0.9062709117405415	0.7699941207233456	0.9223521440063877	0.27579210336425347	1.3606118457389804	1.1499874671650836	0.24526688703778202	0.8159318514530678	1.390714636557588	0.8819391628808282	1.3609523588428014	0.9194560990248034	1.9010901926592336	0.8721514819980589	1.02324395826314	0.48760134675058653	1.746589550893851	1.0144378342606437	0.6201872228464245	-1.0817546290423568	0.061801831379988695	0.5530846709056094	1.5233478603394595	2.554033514644616	-0.9434567480908747	0.9643795524504968	0.2973137963344027	0.23025242763991507	-1.196437362209103	0.758344423520793	0.9103772834824412	1.9134018367841983	1.6624979406598097	1.527200661744802	1.0251676972554074	2.964083279171367	1.7594528496029753	1.5631294984868314	0.9950525241722794	1.2586067758497428	2.1342893659759996
1.8213484607834673	1.4139211094084303	1.1010055791900908	2.2615987472425507	0.23294905628757573	0.24602569351048714	-0.06882022564739905	0.8180666613734717	-0.17427873509199626	0.8674642131055676	0.7329753102403925	0.8945197302332565	0.23735948065834087	1.342021736870447	1.037051158388553	0.31390640891762717	0.7771121073213173	1.4074047016056532	0.768455100098431	1.3970397072738059	1.0385834703789096	1.9947462453928053	0.7895724890246518	1.0301109399663755	0.487507061210834	1.834823000909743	0.9749411355951239	0.7385693392661985	-1.0737863271135555	0.14621659053825692	0.44234119957379014	1.5590347550621118	2.508191343003371	-1.099073696337514	0.8993669233810209	0.3260200349864374	0.25329954858347054	-1.195837941414582	0.9436200261078506	0.9914427398546548	1.831089819114186	1.5491408705245895	1.4960316483724903	1.041737323726291	3.0209093827423525	1.8214782918978405	1.461584720187396	1.0479632329800883	1.2791137194514954	2.095090462663361
1.7633341431141314	1.3732747568679442	1.1063602146903215	2.2535388280225033	0.2930637439755782	0.21390076827740204	-0.043097191568318094	0.7242057387211497	-0.16687825791072863	0.8383846564757279	0.6685491927219993	0.8258860130408904	0.21254390727536707	1.2652464504464978	0.953644016694207	0.42283719010610604	0.7463085229350657	1.3564747900598593	0.7155284588236344	1.4480751104712546	1.1567549392571173	2.0426196989355754	0.7278166614926407	1.0160826905720097	0.48595449265624674	1.9150652922729055	0.9005359253726588	0.8457959660409227	-1.0711966737850933	0.19762622689708137	0.3222824576814062	1.6107161460493462	2.4061544944297957	-1.2083659624326926	0.7826054453892948	0.3277761433729097	0.3076338996667932	-1.215718777980534	1.1218545648846783	1.084950934433802	1.7737403688026774	1.4936211016204546	1.452250843176928	1.1070413979083553	3.0354842926763417	1.9058161533512057	1.443622748657742	1.082711266481926	1.326865318681155	2.061330445884482
1.7116168486467411	1.3334206516550449	1.0978314579631983	2.2229949082880514	0.3184662191825462	0.1721052187697421	-0.03772864620535628	0.6301511338246695	-0.12495211363586634	0.7682868583798144	0.6340238804863036	0.74043325788348	0.18969187845981467	1.171469684218571	0.9191427310421844	0.5151400744183204	0.7277255977499497	1.3032909926948306	0.6359504526901609	1.5049413851166593	1.2651394127990494	2.11263977089586	0.5940786581129434	1.0072743136345577	0.4681583327418569	1.9891746712038767	0.8607618251173657	0.9423165161063398	-1.0620640942788784	0.2623443604775587	0.23053382028611388	1.612424991782475	2.289952821615216	-1.3134553985008637	0.6923132498513787	0.3112167918311208	0.3043102167310511	-1.1873836985271247	1.2972016114298008	1.2170487775402437	1.671100453792496	1.4555192194746098	1.4237617332231007	1.1983701800513755	3.0939891359671257	1.9942030360267435	1.3440345477894629	1.1343105306793155	1.3404027632492128	1.9798378144151314
1.6551600175078018	1.3456280269687153	1.0430679715730922	2.1174559838467704	0.35268410351059654	0.16737202127162715	-0.04798271923515986	0.5049886533831743	-0.07154116908716779	0.662606938925356	0.5605670073725749	0.6418059432810277	0.175397945624648	1.0571769053625164	0.9107747355717978	0.6081140979970951	0.7144851533194876	1.2639135274626534	0.5636743241369647	1.520753246643012	1.3691719859774996	2.1600715527046868	0.4798474710995195	1.0242790940735365	0.432846748107689	2.036192500009989	0.7900015323425496	1.0384416581714175	-1.0363691931191688	0.31316040735306755	0.16202761532036158	1.634391154390596	2.1464603014375006	-1.4005802462426755	0.6236954805891826	0.29260030780903934	0.3121577915593972	-1.1297840764049014	1.4839145005442065	1.2407247220084519	1.5758396559137222	1.441038975086661	1.4009047727594792	1.3290438003992504	3.0905345122914665	2.0314317323420363	1.2496221995693437	1.2176423745206644	1.3457785291244495	1.912354379179039
1.589612727336488	1.3686966147702013	1.012359716954629	2.0444123318178624	0.3408456566929746	0.2034156798563803	-0.06012257976710654	0.3787469389872712	-0.06056646997283416	0.5376648296896811	0.4904483100180631	0.5054745647389625	0.1733416091245861	0.9740801745352584	0.8890550003420786	0.6885014875840196	0.7446634327217216	1.209540125096631	0.5359543600849811	1.4831942603691037	1.4125472601819493	2.1793337766404823	0.33009467486707084	1.0401676753707851	0.41851683891972496	2.0993291274823944	0.7303468327805346	1.0919123493956713	-1.0516586126628054	0.38892647136404424	0.07779569929871777	1.5830207533402914	2.0072315323365557	-1.4916586541444365	0.5797860671952353	0.2194907959718889	0.32581236722310297	-1.039823185461663	1.5716676171812063	1.2830299021571223	1.5109040670290006	1.4365992775148844	1.4508693075024357	1.4393205222776377	3.115703601497478	2.079210758091915	1.1524433173682673	1.3311168116821355	1.3089768234767398	1.7645871627779992
1.555346725401686	1.421529742133791	0.9920142407593031	1.9403319759266808	0.3155286019754132	0.24301916316796185	-0.11358702481001155	0.28216956235432	0.0077855641171857394	0.41756608125449235	0.45325744665920364	0.402423835787501	0.14542945942269037	0.9030610056425695	0.8741391447414311	0.7203736145294316	0.7477498662220752	1.157213819443563	0.4858347577671986	1.4466494603004905	1.497842390616544	2.1991469472785026	0.21596306632921958	0.9937452392711469	0.39168616001499046	2.0902933614909993	0.7227480019338816	1.1320159146779845	-1.0666232879657875	0.46891161700806877	0.027274610280252937	1.5352430255620153	1.8963009636368706	-1.4857024809884707	0.5681361099112487	0.12490753267842583	0.34436012300233976	-0.9011196701753942	1.7408488236051134	1.2217479594485565	1.419196742008017	1.436299559699476	1.4267213049674559	1.474680955722896	3.156564213598047	2.1126085619404553	1.080912680582943	1.4703891163018161	1.2472721654878034	1.672129298203555
1.5336219737172037	1.4856265838778	0.9601429981633418	1.88337772567115	0.2702235911651404	0.2711258120690795	-0.13968322672327657	0.16194470695494623	0.04154745843103678	0.2929783569636399	0.4281857607522238	0.2801004840792849	0.12692630536060218	0.805187672221035	0.8896179489725066	0.7863949448542796	0.8018200934798614	1.0917189795344475	0.4358052757009835	1.4275556439708033	1.591503513034438	2.212162210578949	0.10364453903217816	0.9582145834843614	0.3170207496578822	2.053812593645416	0.6833014763200096	1.1248694775005648	-1.0799316900200122	0.5357586151951683	0.00822519412163809	1.4984258942755218	1.8049026964437576	-1.5063442298005565	0.6237804922798702	0.04763513201566823	0.3660905552620198	-0.8058359825845276	1.849110403528546	1.2494235987737188	1.3732749252075165	1.4243272602016135	1.423999602122763	1.5256501418527835	3.1724129136835355	2.1365650311182187	0.9474049286832921	1.6223170604996842	1.149169499436731	1.57803523434213
1.5361302237672674	1.5733815043841166	0.9525943329588659	1.8019434817787754	0.23318734218659726	0.3320612611054808	-0.14237191484566222	0.06309363792320848	0.036467455410650086	0.18668038104521048	0.36684989081994895	0.19658677465172772	0.12810309220556307	0.8220491633658966	0.9151272772422562	0.8520949966733978	0.806460698319734	1.0056658438713946	0.3516586434428626	1.4102507311117431	1.6493910983953401	2.2234153588044383	-0.015634416138055728	0.9166904602095544	0.26045555436660855	1.9853479438175128	0.6496654950754263	1.1255793071313718	-1.0697849622009366	0.5668489696153429	-0.0009573514997247623	1.4508500301452516	1.7929960472912363	-1.5073442105483181	0.7087163527486291	-0.08212517739432075	0.3996199623426571	-0.7294922199977345	1.9442595804918317	1.222462692700908	1.358922853070644	1.4697936372403442	1.4209262669916107	1.5208661677341457	3.1923405801753235	2.1245515824737775	0.8401292456550861	1.7831294718185213	1.0778331208034113	1.5265985599061616
1.521880022611547	1.704765886930236	0.9758313390581355	1.7092283221767506	0.19124734331617094	0.3891069059743143	-0.15171688013203122	-0.06332672832930605	0.053886173055677354	0.09137627787678074	0.3317501273205985	0.10450397635446387	0.1551002489587338	0.8110870855969015	0.9624681034761953	0.8705592164253169	0.8257078006018416	0.9330145137868028	0.2610406452145561	1.3816643284939532	1.726822978746079	2.2576664883741993	-0.08280593739036472	0.8297980608541039	0.2137303122890136	1.8804375213647528	0.624234273870875	1.116197726913096	-1.0600606067872862	0.5918106784557444	0.03527685110239473	1.3615523476769142	1.7649737784371766	-1.4573994520652969	0.8364953008878512	-0.26016232673022255	0.38654919929145826	-0.6322929455684058	1.9658469635694673	1.1571213678804237	1.3453737445572074	1.536661803251084	1.403342928981023	1.4990776709410767	3.170606467496105	2.109699186589604	0.6981175179744837	1.876703379527011	0.9842726450349326	1.4786860716516905
1.5314928173600062	1.8571215688728775	0.9567745072174475	1.628815228452778	0.12982976298974105	0.4325081122402869	-0.12695950297882935	-0.13048878634096953	0.03618969469613101	0.006279185849477597	0.3388488562459452	0.05194099200848917	0.19665014895194416	0.823488332488943	0.9794296870025487	0.8810599355100945	0.8426589712620057	0.8320968429329987	0.2214436080918795	1.3444029970035754	1.71704588843191	2.2644566760123666	-0.14794654948654878	0.7409725157000249	0.1513022849933779	1.7661238831029766	0.5820617144123846	1.0872342044677024	-1.0471674093948524	0.6065955700755798	0.12058049587854155	1.2605520699116204	1.7459842099370444	-1.434242053732334	0.9805360345703402	-0.3969465047615288	0.34286983523837633	-0.5481948466167665	1.9602591386616741	1.0761197076684055	1.367089511075752	1.5853011113397337	1.3623978485701023	1.4656329593282305	3.1719370160776625	2.085245752853104	0.566866842239715	1.9635508396856498	0.8900948981217425	1.4225480055626314
1.537721897970879	2.008169911991117	0.946611192791115	1.5254941224597116	0.07230173048096661	0.48848681936390853	-0.16336434015593476	-0.16519315684848102	0.06505738971388184	-0.03044138085823697	0.3345936695086217	-0.005089730439942035	0.22867733454020445	0.8552708508632293	1.0028384638183243	0.8481410098465016	0.8735891871735154	0.7431696070315008	0.17413151453670417	1.3238095896985782	1.6285403484348961	2.2228806234709646	-0.1833391676987903	0.667481273949632	0.11842806013308978	1.6289711389628359	0.5651617853323696	0.9950373724859155	-0.9982912123921561	0.5708960857549963	0.2242436502747625	1.2524335536917768	1.70109866862304	-1.3861471203328262	1.115093454864588	-0.5515707052269645	0.2680432159197948	-0.49447997380763126	1.9395581234674815	1.0096235642193103	1.3916803277614758	1.6701126081782092	1.314979424608007	1.4386998710476357	3.0976653358216657	2.0691792160110585	0.5014657992378808	2.037748089929131	0.7590818623994766	1.3779368075481357
1.5275080060313329	2.131104131772241	0.9115238642978973	1.4377431107312038	-0.0354916346229486	0.545116876246386	-0.21029103108428698	-0.21178671905029497	0.09105053610037403	-0.07732768165548554	0.35405706413089344	-0.026787793608029097	0.26054371182039493	0.9247097751052842	1.011195645340512	0.830935210033332	0.9148331968807726	0.6749127270236812	0.17195113030135153	1.3244455275026183	1.5171890978605977	2.1680167947452516	-0.22723575699084425	0.5731813023262271	0.06449358854347084	1.4750744940261893	0.5832565416545001	0.9264999689338194	-0.9501848135735695	0.5491852392328466	0.35108426799353065	1.2270796793671033	1.659537493780265	-1.3668310256986964	1.3214990709175727	-0.6014562687534669	0.18488171534432196	-0.4600423912396657	1.9042168722060673	0.94018922914145	1.4023879952213159	1.709950203087708	1.2836944932393015	1.3763415726157375	3.0745351840646693	2.068271586128334	0.4218183713071422	2.065908132288374	0.6442886134126491	1.3835360190559551
1.552801258390906	2.269839007050394	0.8694385947054549	1.3563970607040576	-0.11119420980645978	0.5940135276126461	-0.2177458722747661	-0.2573403981182771	0.14201716422205107	-0.12232893466673204	0.3658332025967403	-0.023799822862395195	0.27710183174889746	0.9626635016067482	1.0502294393746374	0.7910499633806609	0.909733503874539	0.6020514963253134	0.1483078449272298	1.3148490667924746	1.3950698670893784	2.0681144409234635	-0.2368424674853331	0.47848998757990335	0.01979517128541686	1.3147110822516268	0.592159985873651	0.8282311615756127	-0.8839018035998999	0.5022663461427411	0.4661294378797833	1.2473999537164746	1.654131467254426	-1.2984052127062085	1.4943484838244436	-0.6987036961566327	0.13915909163039675	-0.44303048592206895	1.8986425281786299	0.8271705468384717	1.4823457702614102	1.7287620835221502	1.256968715780801	1.3060536319752762	2.984335123619448	2.0201840654128524	0.38773905962518557	2.0851689569420837	0.5346806677346885	1.419158016912868
1.5677213648395008	2.37692590330009	0.8427985664769272	1.276291007725845	-0.2111461858899331	0.6387056354167097	-0.2514228342914551	-0.29442490682494044	0.19348557863040794	-0.143699600867132	0.4045660555092823	-0.046782480129815986	0.2639292274286693	1.0132550746214566	1.0596213678811741	0.7011739287554274	0.8760455074801768	0.464277308199486	0.16196286808220278	1.3125712664311853	1.2967966184429698	1.9313284875706942	-0.24368541427121845	0.3480417468135382	-0.006818493735321058	1.1929755700902773	0.6380390958125528	0.7313270073616049	-0.8314488937821298	0.4542392580482191	0.5392313695132374	1.2015491243841734	1.6163839301520517	-1.1818946303994378	1.6534284503119803	-0.786707138692538	0.06542523676862044	-0.4411467125476425	1.8716099928436414	0.7589171976278092	1.5640746653533293	1.6994266416424875	1.2113564924266034	1.2013110888576173	2.915436938578387	1.9795629164211515	0.3471304220652189	2.0828857836381323	0.39699480680678234	1.4831629530566226
1.6134237925978083	2.453153264681426	0.8012015975214887	1.1525392167298	-0.28111769656987085	0.6781228356724696	-0.2795256175544725	-0.3417484171295061	0.2620338614304496	-0.13792903811096519	0.4533786011742227	-0.0414852119352876	0.29122781201994585	1.0665902413635187	1.1194076503614578	0.6386653177270764	0.8274018394632641	0.34897370858066157	0.1498377791998124	1.3505824984961814	1.2518816560418895	1.800520204756539	-0.21084526284796387	0.1951363537523776	-0.02831166823468049	1.064144864414829	0.6620161130169187	0.6574799065398759	-0.7870854452358174	0.3773471691828032	0.621240197965682	1.213875898069967	1.5770697714013644	-1.0557996423590592	1.7869197509752763	-0.8183378708029728	0.010240889595243486	-0.4595123543631714	1.9190334831246212	0.7520109929640142	1.63676531203783	1.7096986032345018	1.1384686352443942	1.1219789758498597	2.8887703000254548	1.9153622374379542	0.2696351466917372	2.0563962676043333	0.25326666258332386	1.5945253434515518
1.6682374516456346	2.5240680764763304	0.7604903719844754	1.0325992558989645	-0.37156659571039674	0.7228809045483764	-0.28781245396687016	-0.40192418593555884	0.2554916315690876	-0.1287922711318098	0.5246530528125292	-0.06339481001619199	0.32566213931915855	1.1024236737976065	1.1520400436830518	0.5753416191955479	0.8225943199635	0.23054797494158213	0.17116082910458452	1.3594704305610457	1.2261205543688436	1.6775519137511505	-0.19470064148427432	0.09856997596819299	-0.05729252887346627	1.022738694228197	0.6727908735979312	0.5829598263158918	-0.7594290560657544	0.2611589027897105	0.6461444502577252	1.2275040926904113	1.550505273258063	-0.9260448150866024	1.8710227708107277	-0.8147824675640211	-0.03521982814523298	-0.47401574975794636	1.8798928704160507	0.7447064407507995	1.706639194068309	1.658891234336231	1.1066510843829647	1.085780037494165	2.772502839067725	1.8368595929770581	0.22908537375415877	2.0088966704774514	0.1683968454378213	1.6592569387191098
1.7143838864003826	2.5283315856970003	0.736573450597809	0.905592263397387	-0.4465047707744156	0.824391797344866	-0.31216912985796114	-0.3985267474185482	0.2560357829076722	-0.13907790328953232	0.5193874097880482	-0.08621800676578273	0.3549351725028955	1.144150158321666	1.1773720797363862	0.5160006241001087	0.7930275880841119	0.2058873820812792	0.22795839646204108	1.3329901081218665	1.1624877654320724	1.537781059927314	-0.14316493861321442	0.008096345103987984	-0.08939832658477417	0.9585823060238432	0.7244597500725576	0.5440837185894236	-0.830364473609962	0.1389335108849062	0.6628770598887777	1.2085601886499502	1.4343564535082238	-0.7525372515346211	1.9108037573213292	-0.8277718993229233	-0.04543399214386635	-0.44960826887510885	1.8216667013426815	0.6626060809053246	1.7525139402800263	1.6430306568800426	1.0572976831064962	1.025025512965037	2.685734480624486	1.738190801245365	0.20522148027700787	1.9559502163880311	0.11170528677844042	1.7051429414152675
1.7193644678058664	2.5488583898932258	0.7165199671185806	0.7978675732166776	-0.5210358649603457	0.9093780489925101	-0.343574110987655	-0.4067046230357717	0.24004711111047775	-0.12177712668982732	0.5621809509105086	-0.11308130744449925	0.33635572848869877	1.1513028164418562	1.1885490707309472	0.42172434868718317	0.7978029915039517	0.17675434504230533	0.31341928925735335	1.32581331517432	1.13864205467773	1.4452205899312986	-0.07547155238707057	-0.0974423881944282	-0.09279967743133723	0.8824995465961463	0.7474153058471971	0.4607947983630177	-0.9228129121483842	0.08034994992906433	0.6383333657100058	1.171495724428399	1.3168512070239686	-0.5474351382238558	1.946404023680104	-0.7927902969327272	-0.05941482309424824	-0.4516719716261474	1.755104854582174	0.6130510618604881	1.7807117191289776	1.5637254248678887	0.9589354457205351	1.0126486428055692	2.6004582139868164	1.688657024388887	0.17581959279849016	1.8785521797885931	0.11081348231730204	1.7239120202749103
1.7279265325471562	2.5415777011311493	0.6777008276480582	0.7276024989861429	-0.5817216196753872	0.9841656079766035	-0.38327917485246044	-0.38262622765064114	0.2204019194320555	-0.10973662946928393	0.5723237430695466	-0.12082976159624395	0.2991274619504534	1.1582895175098114	1.1931886176307405	0.39128575285285205	0.8012453628862677	0.14776122645588605	0.4140647520966622	1.3269345122433482	1.1073093489943464	1.3674621563796623	-0.027223629585267146	-0.1658763387113117	-0.08132669866914911	0.8191417843239754	0.7506259413239376	0.4198549852914001	-1.0053128721672975	0.05726191799663446	0.6300833515098883	1.1723211668702493	1.225955094668591	-0.39267253033554433	1.9685722831638408	-0.6984174680426524	-0.06080950286118134	-0.425964292376719	1.6984739230176644	0.6002691227136712	1.7661694925112805	1.5251861993791516	0.8964191207224239	0.9684676846543125	2.519694242538775	1.6497122628308485	0.1567206046153477	1.8044843365139829	0.14985751849665774	1.7919756992343587
1.7460689353851186	2.476508674697721	0.6845796621558919	0.6735622696958824	-0.598147270995576	1.0937412229926617	-0.4083117285906219	-0.3679246593083604	0.20467782758388403	-0.08272334064367015	0.5914268617947026	-0.11468612042915956	0.19821838473604886	1.1243494099528883	1.184156194918177	0.30422475205305727	0.8017121503229816	0.1819072537398801	0.46181357561110287	1.3465363027894577	1.2010826840702167	1.2737433492352925	0.00909408495868359	-0.22277852948737603	-0.05062944835045703	0.7299809609588491	0.7602234352309114	0.3561619733604687	-1.098798518174324	-0.0016287937908943313	0.6168017831623781	1.2000199572842705	1.1570655376566275	-0.16289215259345932	1.931634979171775	-0.6138102279570996	-0.06840056973060821	-0.4501412123751951	1.697355009948069	0.621423496917909	1.7343104598540855	1.4455166165260898	0.8313468943974357	0.9342639615484659	2.3778804671168006	1.643830027634619	0.14249118715566797	1.698766444473464	0.18338329734292952	1.8111140783790745
1.738789124767076	2.427458906659294	0.669739199194799	0.6505605559742491	-0.6066820347157471	1.228067092268903	-0.40477622198042285	-0.39207126857454816	0.15580102920341882	-0.03980547535640977	0.5729785461112974	-0.0928552682829867	0.07674268104304564	1.0603523429869377	1.1667456658386195	0.2585578953507211	0.799630970062592	0.23260797638341552	0.4887236277918583	1.3118859781721606	1.2431247539292885	1.1764232723388837	0.03495375451019324	-0.2917055016296887	-0.004215427125327775	0.6946936176280674	0.7384150178643945	0.32710809213547465	-1.1831541021265588	-0.047450452849959676	0.5681578191753249	1.1780601903560863	1.1330361606032262	0.0020174594774025724	1.9265787108861645	-0.49154409998964865	-0.0620707529576231	-0.4442759272506488	1.7113672616720161	0.6366658052665409	1.6920328694329314	1.3761768999314212	0.8062935593829639	0.8831529735309462	2.271497159301229	1.6530084968202368	0.12989443679710988	1.6159749425979448	0.2575557039885987	1.861563316828263
1.7491769843601979	2.404851452915869	0.6537679031000702	0.6492618596395022	-0.5786742565032923	1.3647901749039621	-0.39039189821997644	-0.38833379701671145	0.13902920486869394	-0.00500881500447384	0.5894012787820703	-0.09019804504580435	-0.06161079243928874	0.9904362757225952	1.124225178033348	0.17620127152459059	0.7667164359263939	0.30438656301782874	0.46087518427385776	1.254072546637225	1.3152904286567728	1.141627064537417	0.04358158400252391	-0.3492176792429052	0.05913864131324057	0.6807899289456663	0.7107010124046163	0.28652692096858734	-1.2665100568173695	-0.07383417342212387	0.5348333336228449	1.1369863343416204	1.1524649877795998	0.18894276835345844	1.8689191478421479	-0.42376455061799	-0.07279104084566226	-0.4231605257540778	1.6947138808048805	0.6237954381539492	1.7259593528940655	1.3227484171815385	0.7666382282776423	0.8394575509759766	2.1782910850794623	1.70902165989961	0.11711514414639024	1.5829589716025536	0.3585718672733819	1.8519880459637854
1.7416569945189349	2.32379565347641	0.6640572303544654	0.5822566973510162	-0.5551945095578856	1.511149848875736	-0.418254039953683	-0.3781731433307762	0.0744189030832669	0.04076473986653502	0.641291078291857	-0.0763803938004585	-0.1515452867472705	0.9354322923128265	1.0389297629780887	0.13433674202867385	0.7509998632058783	0.3883685967258198	0.4373867756704629	1.1819985150030494	1.4250511575305773	1.139141920917178	0.04259732453332156	-0.3917141416041467	0.12473096989424477	0.6636973970114852	0.69026963353645	0.2720156206699889	-1.3663723723144163	-0.06849731608200685	0.5028279170754629	1.0873518607316766	1.1128424349467474	0.2779335615332332	1.790333895652699	-0.3286053265466243	-0.05540100355637221	-0.4368698503356524	1.6824260583598782	0.6358835129618337	1.7073834086046062	1.2839502518114625	0.7614033887973802	0.8205641905403345	2.0809977489885423	1.803425087155117	0.09106362443164928	1.5537148065250643	0.45992936908805904	1.7894124346060025
1.7372770775491806	2.2663020612854687	0.6626759830199267	0.5310645501616282	-0.49556041990314076	1.6474339216467215	-0.41769249048718365	-0.3390775911110736	0.020171395036674578	0.032645073965092884	0.668148017109254	-0.04004846319095652	-0.25450374593155517	0.9110249528515556	1.0292306661574344	0.11569037780296072	0.7493598649402584	0.4764221182644814	0.3622332115013316	1.1481715063300952	1.4352046096093882	1.1735183419577742	0.055746139753044585	-0.44410437092798905	0.18826826656506487	0.641786889315078	0.6643378791268828	0.28038809355653393	-1.4379508588388041	-0.05988661897574825	0.5013113174684638	1.1112655078805704	1.0917574098146439	0.3796904649701151	1.6700522783119651	-0.2647064084993032	0.005015318064492169	-0.45956623941410396	1.6977111298708216	0.6473671461841441	1.6890535151201527	1.3026966836617233	0.8027012218917505	0.7562977024511456	2.03336279995887	1.8849550492543556	0.10328937276226416	1.5464146245817516	0.5482979400189746	1.7260803105085567
1.7038623054018998	2.1791976408851115	0.6328613582966061	0.47037593830451285	-0.4417381313633867	1.7432001241651434	-0.4051187340391819	-0.28009021460413613	-0.045999352827274034	0.01825217566952656	0.6840957438558704	-0.05586108436239541	-0.3554623207479547	0.8444281741354975	1.0041431181072098	0.06928290543948148	0.7592701525532389	0.5578794732613165	0.26427315742401536	1.070937518843769	1.4351081277159734	1.1979984081547856	0.05167148995513018	-0.4615491493242695	0.24887571865936692	0.6354956235091024	0.5954470945292749	0.27644511910146974	-1.4995404827271055	-0.03039465052780118	0.4976960114002435	1.0984131891824656	1.0499355202379337	0.41766552403270263	1.6233065474957886	-0.21477595364513694	0.061450546166368955	-0.5080809188340057	1.6538690601379007	0.5879963850542933	1.7365154673218377	1.254305203467379	0.841447997221621	0.713992140025498	1.934953724113997	1.9679669775227637	0.14720527265901567	1.4964300516749849	0.6313245200753135	1.6520810471888194
1.6607326082418716	2.059440650610564	0.5884329436962759	0.4224315936119152	-0.36732987023365243	1.7693421048167555	-0.37602719951740937	-0.19759475469459278	-0.08548094030602581	-0.012305545645719184	0.6638180583832184	-0.06650490987356199	-0.4218074267397031	0.7993244678682908	1.0180774557017742	0.045653717638581684	0.73582687891072	0.6626904121356081	0.15892306963191483	0.9875066500977244	1.4377512760808426	1.189344475224245	0.08700509870036463	-0.5024312476477971	0.33217868231307784	0.5969972937006274	0.5674227410521387	0.28088859537991767	-1.483778614473486	0.017680828234361675	0.5351182170278455	1.0964770969465816	0.97472358020533	0.45234830331569836	1.6005811479111525	-0.1635050639227918	0.15696010724493586	-0.5792638493407385	1.582557449865099	0.5742103592234636	1.7817504814405414	1.2570997152891363	0.8587491675592028	0.6812856974541669	1.8824576338514913	2.114330578854562	0.14919948213999168	1.390552256058244	0.6528413282975455	1.5947520429648732
1.6212250734212212	2.014060939199184	0.4884416569500664	0.3434453998110029	-0.32243230565856684	1.78059449711693	-0.30280925457382396	-0.13585848662002803	-0.11204117113982726	-0.03665786606018532	0.6791425212502409	-0.060009099387263766	-0.5052160601276972	0.76027027151285	1.0141065913182785	0.06085513744445041	0.713966434150862	0.7256247413049852	0.030446653230141108	0.8784088643477839	1.4506758761595124	1.1570829520265804	0.09262098664759547	-0.5139725194929163	0.43984880086036354	0.5965446305205397	0.5493228696851324	0.28017245577846833	-1.4279625031894616	0.10298479026825218	0.55885031221874	1.0815425846990347	0.953885777566067	0.46051031353087624	1.5978023500273766	-0.09366828119145233	0.20131924762515116	-0.6541765404896148	1.5518401405659838	0.5381986162134635	1.826835547206341	1.266065457708081	0.8590084963704658	0.6543455752808045	1.8378079599412274	2.2765007281844034	0.14766793826385619	1.2922335468169446	0.6727441699579841	1.5122806551711299
1.5954895450866362	1.9376101417278595	0.3677609634222308	0.28909578180354983	-0.2813725981789749	1.7690570067579146	-0.22115072125776222	-0.06233948692480862	-0.04520891805517617	-0.05848079650312754	0.6408626853941218	-0.02518888656847269	-0.5529732574127714	0.6959723438273252	1.0025563958956325	0.1269001916361571	0.6827256355013962	0.7816957118269314	-0.07862650375849607	0.7850257589333969	1.5138871686076203	1.1018323888452173	0.11679857904845833	-0.51729610765981	0.5089152372961062	0.6074953349900486	0.4980529341309111	0.2946698909682415	-1.3755110356615703	0.1557557064471033	0.597381487383306	1.069584561934599	0.8854583044502418	0.4377055839773384	1.6120503452802795	-0.061106936726628244	0.21906148090685126	-0.7077018264308446	1.4697224812807046	0.4930213113070085	1.8515903977620691	1.2698552569556305	0.9358737628713136	0.5934897140263907	1.7855945703207432	2.392943194493844	0.10818445148876155	1.1999495460555225	0.6261908441062469	1.429073762737774
1.5576355684856715	1.8556542593159637	0.27503198554465164	0.20677822236205473	-0.2450320483020146	1.7570964982966046	-0.09310443311464318	-0.012835347888167637	0.03235320557583491	-0.08292423749508772	0.6483102917047703	0.016946386109430583	-0.5692244036701657	0.6316010835733664	0.9984465157437373	0.1131051823505855	0.659795904725222	0.8619329812812835	-0.23686032391468773	0.7055542274765801	1.5813017763958095	1.0161829235304922	0.15248916433498233	-0.4961677879179064	0.562791746850162	0.6324431303860769	0.4745938722350466	0.2742855392210507	-1.2829314798615297	0.2157043551463139	0.569686709793257	1.0625147373594013	0.7884781043699488	0.3997573281262631	1.6144889425714712	-0.10707457684542729	0.22852899367018792	-0.7627273989563264	1.4433347813894388	0.4688658143464902	1.91782932489281	1.2067344811410101	0.9954175884674783	0.6113813531106961	1.8121782542451292	2.5319960603079816	0.10436826834648916	1.0732241067646688	0.5703417984937434	1.3464955653406236
1.537023863579789	1.7796075483903635	0.17405070091050173	0.13467673010458925	-0.23181559142670868	1.6998806555047288	-0.014872281940705539	0.02186545429860099	0.08088475250390366	-0.152037920325201	0.6323422837589592	0.05971097004906073	-0.5235610710784012	0.592622098516146	1.0019641945206132	0.1753110007338874	0.6754324019666157	0.90674571496006	-0.34436305268562206	0.6624692189534697	1.5964821434953191	0.9313233483517246	0.221311567629078	-0.46392490259554053	0.5486263659290653	0.655575146261917	0.4738143825643545	0.26959016386657886	-1.204336384198917	0.2880453991509679	0.5378400581300499	1.0078779426463462	0.7002131007625444	0.29166498128708185	1.653031105880728	-0.1651167332015134	0.22450267955173006	-0.7769803559118456	1.3632268966839831	0.41600139652382373	2.007631539151852	1.2073392179032552	1.0927914633384628	0.6195504257844269	1.8383827481963948	2.625116902384952	0.06393901297790458	0.98057225538243	0.483125843188438	1.2987579750475087
1.5137784095702678	1.6463672201095296	0.04963672604529575	0.046316695168696895	-0.2699321794212786	1.639351718477068	0.022842916172056787	0.05209024803189768	0.15878161143967467	-0.204728129612741	0.6549892855416006	0.08753803347340365	-0.4637293861055455	0.5962434666293616	0.9838943045191136	0.20040302506863208	0.7947281483195481	0.920327299924941	-0.425755882378247	0.6929835631787818	1.6174512303637094	0.8971613550781082	0.3029174345600653	-0.44346188299818234	0.5137615376107567	0.6842069235389677	0.4974103940852844	0.2749671843163205	-1.1075841002182425	0.3818793692885979	0.5104224493743093	0.9606744270074007	0.6198601096457492	0.1666279995849775	1.7166798757049775	-0.2593316253217205	0.23365369258347696	-0.8513781340031163	1.2457283298809068	0.31943412199879634	2.075455621849185	1.224602454346587	1.1412673352176965	0.7244183158840682	1.815435314923856	2.720565839909738	0.023026138264334185	0.9075920641070366	0.4373734125411334	1.2567941846305148
1.4838062062891464	1.505721173935413	-0.05473173350406937	-0.035868834360669496	-0.2965124928393257	1.5517964666580204	0.027507514099339804	0.0772015847707151	0.16179710491401827	-0.27814037153496796	0.6168585228242554	0.13688429013334985	-0.3820781841080538	0.5854166496416319	0.9705139280913266	0.22302426863341	0.8975358765345403	0.8846231183687948	-0.48062645555832917	0.7650151800975911	1.6321810934098153	0.8242220375659712	0.3655745010806809	-0.42395098295227723	0.5218672654632592	0.7221199582808042	0.48198860708967517	0.29351015201733255	-1.0484507484387358	0.4329132634801258	0.45966685865456924	0.9198392797533282	0.4851557049100874	0.046810246825554305	1.783183668067514	-0.3834541287257683	0.22841857892819833	-0.9315852869076913	1.1933764544229082	0.30826815040262245	2.074760260878519	1.2643091622822067	1.217689786353882	0.7848929911375324	1.7985386577480047	2.7244949349539644	-0.028162361802905832	0.7949862336689523	0.3364652434950138	1.2217809793992354
1.4446115535917186	1.4222931487745858	-0.21668550833951655	-0.06683596869901595	-0.3513151806146427	1.4551668197826528	0.05205184622888577	0.10438815507898576	0.21278187932052642	-0.3641403634400719	0.5667591118799	0.20294126535034468	-0.3427504375468413	0.5576554359246486	0.9209246914056604	0.27729304238353647	1.0498863542951997	0.8258385310613605	-0.48904598992632814	0.8536660336030298	1.6521951500645276	0.7205685094214573	0.45064402395329084	-0.3968091613787825	0.47373819027003644	0.7614847610056447	0.4810378847757858	0.2873055831244786	-0.9990265337293815	0.4918704718394641	0.37334841277163033	0.8329484715237271	0.40767859005490015	-0.006076236172519675	1.866557366858673	-0.4933270150558977	0.20696701147838578	-0.9517446905283151	1.0871167852324253	0.24384811782570986	2.0766680461057314	1.2977756127727431	1.2061341841557658	0.8401937573603047	1.8458027122674128	2.676850813754959	-0.04488755663481329	0.6741774076870823	0.24329623273585987	1.2308676460841501
1.4068947604389712	1.2803608158927735	-0.3505533266211244	-0.10367085757114439	-0.4429964511666274	1.3598044072709663	0.05479564851542288	0.0735401773995703	0.2683951423905685	-0.39145552765448377	0.5347347750903338	0.24017898565667398	-0.28874938286504587	0.5398747645868383	0.8431964670656684	0.3470704081673014	1.182231827096812	0.7972809241396042	-0.45929501509053283	0.889507053340411	1.7324047882243985	0.635525152932864	0.4869927799356143	-0.3826095257511924	0.45163153119202243	0.7860205226728474	0.46850946201003	0.26161890415336386	-0.9430606166033837	0.5402975948659783	0.24435776708322407	0.7452976766391292	0.3363356769629783	-0.1084287473181124	2.034226461524725	-0.5684571410348823	0.13764863467870608	-0.9724040615355527	1.0351446212378033	0.25179095602812707	2.0886621313613043	1.3446604502480692	1.181592318986199	0.9600964831642098	1.8705596479505395	2.6678538705458856	-0.07594017335911189	0.5878900172699485	0.13307942298819422	1.276704445598614
1.378464031740032	1.158348016438354	-0.43514752258254374	-0.0954609290651269	-0.528600495979395	1.2801440057556612	0.08053325354949004	0.022010585039863008	0.32276092151711594	-0.4070157302202778	0.5096461727236525	0.3200681946995208	-0.2908377573226778	0.5317883855262219	0.7662249871650443	0.4429866961915768	1.2906995849569933	0.7631482985082892	-0.43524236997154186	0.95184593372289	1.7797026256354829	0.5535983814964565	0.543453237738645	-0.3326820896618592	0.3875920854507378	0.8266332637175736	0.4935158494157368	0.2231919148973424	-0.9470466687680779	0.5642329506364969	0.12782427345288955	0.640507968504499	0.2826633389974048	-0.14432478021466086	2.1373034939408284	-0.6369083927852214	0.09693496826507104	-0.9461342412832361	1.003206168859724	0.2938334906291475	2.0222958105347844	1.4283701069190298	1.1540667504447735	1.0310798173878013	1.8736684818061522	2.6740594798861235	-0.0474747910414021	0.5593727030833571	0.07810008646386107	1.2546257948848178
1.3465725584499333	1.070839509492272	-0.5506931692320969	-0.07784317181296165	-0.6282033441275919	1.2345512634509772	0.10251149700420059	-0.04464599396399987	0.37849019430002784	-0.3932053847499085	0.47767341736238944	0.4052865713317525	-0.289007215451995	0.509516416550694	0.669481464127071	0.5423685984266505	1.3941608999379416	0.7350297811025676	-0.3776934928087664	1.0101813887929645	1.806629651143576	0.4944211145165668	0.5722721398582161	-0.31981305432335755	0.28720143914259244	0.8863524329100023	0.4994784604853921	0.19831776327389408	-0.9837215654267479	0.5883581342273925	0.03287359888756587	0.5097688782903242	0.27871271950399557	-0.23343412236578182	2.2650759338948006	-0.7302387744313596	0.013424393119099298	-0.9461302939008729	0.9792696300392889	0.3075385277752563	1.9535531381654323	1.508469591142016	1.1816685059815983	1.072000618387286	1.908630692364575	2.660011551581064	-0.04524203525998098	0.5603206679516972	0.08224539509820063	1.2755389162078912
1.3258556939922623	0.9754750054687216	-0.6262370019460806	-0.04102495063927399	-0.7210235569740502	1.128745486694351	0.07453460899998121	-0.1089925600285313	0.4353493441242239	-0.37179937777146366	0.4354364496897417	0.5074533698745662	-0.27702793818041854	0.4734872235782162	0.5652834198274158	0.626425586000918	1.4915422146153845	0.6861607348815226	-0.3399465092247628	1.0979072345074232	1.84712520202365	0.4539429081585661	0.6166949737329845	-0.32684281085919964	0.14606702539873492	0.8971129908476978	0.5227162641104764	0.13150552252203684	-1.0346146081476513	0.5557082362769352	-0.057767360180687996	0.37895863613685304	0.3294402997665839	-0.31234642767286336	2.346818740627769	-0.7736046039901837	-0.04857593895949687	-0.9555618186499428	0.9365217584286425	0.277199452826505	1.9067508873974561	1.5527691075973589	1.2240720847218653	1.1370898169950796	1.9363285879313352	2.6236270006539653	-0.020241775738324023	0.5497019664590693	0.09608742404408091	1.3513208826702152
1.2888365024752473	0.9260282025909564	-0.6826995710788887	0.01834604342195158	-0.7806393495453493	1.0463079942845952	0.09242219088258952	-0.16188877579240532	0.40998305185662953	-0.34466812403450586	0.4303982161116073	0.5357225042269421	-0.23956924158596166	0.42259720036293674	0.49737979788918424	0.6593430599189537	1.5930662934834634	0.6533146831973378	-0.26651457649402305	1.1304776456001284	1.8255516374362923	0.42305114443986547	0.6193971924115473	-0.34082561259771127	-0.030916282698952736	0.9243805669328061	0.5878500889717241	0.08457685742059659	-1.0695515892093284	0.5475729206455723	-0.14817894152629263	0.22478837287902267	0.3975715522508559	-0.35703787198222037	2.4243312269486026	-0.8516652761908491	-0.08997573125936421	-0.969536396074893	0.9450034789863107	0.25396478315449195	1.9139291521869517	1.6139949328157865	1.2401109985723229	1.1218974777150452	1.9463836712686309	2.5779429632235527	0.026268814750520224	0.538127825261998	0.11254870259847374	1.4230175476556257
1.2828770284518811	0.8850672964060535	-0.7869540405928492	0.10286323177988406	-0.8078301819805427	0.9681536274193381	0.06412851864759833	-0.2007750506548585	0.363603203617448	-0.3323036561101546	0.39286035169460604	0.53285075664794	-0.21446674431660528	0.3957534899561165	0.4331181281566601	0.718666342816874	1.6732352527905885	0.6143087717140732	-0.15325343234377156	1.1555449283042152	1.787124028383887	0.4341255404024227	0.6053863856455999	-0.3661761281579321	-0.19662958523015422	0.9086646507451199	0.6505111968843413	0.019429607588931593	-1.1782086387351547	0.49757293853593565	-0.18380763205124326	0.08269635118193903	0.502539564840901	-0.3564562711130744	2.4961036910971646	-0.9111735833084508	-0.13906840569774953	-0.9857761427706976	0.908593081571951	0.1724053714958353	1.9049680888472778	1.6746843243115346	1.238317501542618	1.0979914547361183	1.862077973784956	2.489911792106424	0.035757275523089535	0.5717336929478033	0.16576119921188354	1.502268725418687
1.256066103054769	0.9124588179202275	-0.8632486480677033	0.16998674197412714	-0.8773700597854361	0.8733163808828623	0.03303451071305692	-0.27236388049951477	0.31276664363758616	-0.2675102482216686	0.34067727592495783	0.49605117726419784	-0.17020474225940685	0.369282264901135	0.40230134745154816	0.7376120371392243	1.700135537165132	0.5578954283378376	-0.07307863546407974	1.1424970883540406	1.7473525540034067	0.46419339484380623	0.5647556015431625	-0.3943237327031559	-0.3086263493397462	0.8882388765296408	0.7356198250292662	-0.04945112567246755	-1.27769692039056	0.4556889157906051	-0.17267538395957738	-0.061115808620660496	0.6087502635584785	-0.3294536302580816	2.5320111240779397	-0.9429461629351593	-0.17185142833128758	-1.023000952335439	0.9147532821915499	0.12119884287009323	1.8919113493903779	1.7129172055705773	1.2023587910330726	1.0424811549894302	1.8197748243542917	2.357122068455692	0.06766427609640238	0.5874393461890521	0.24915536592759802	1.530720327022005
1.2596796102870038	0.9883014255239091	-0.8793238421810218	0.25189384122444824	-0.88253392931649	0.792005037674725	0.021228489052376447	-0.3101539113777218	0.23267232653832998	-0.24522739908195335	0.28562646951003545	0.4433615432065311	-0.11986796816506881	0.3169264908653361	0.4019967376653888	0.7697270834967163	1.6194691927233706	0.5282386259670441	-0.004807805634964858	1.110599476338879	1.7168033142466848	0.48863111511689483	0.5268905788656603	-0.43607463127870394	-0.4132353699820497	0.8501328518943068	0.790001695242068	-0.07765274019601964	-1.3829275611888805	0.38802114367870233	-0.11713546820091918	-0.2148156896056359	0.6968871618872782	-0.292596620570309	2.5398465846827953	-0.9860768426405327	-0.20399878361967277	-1.031047864743055	0.8795722287250392	0.08580876640891862	1.9049885930810284	1.690344274332104	1.1458067529039802	0.879252882780861	1.8176751990454445	2.245002301056561	0.10832826705566671	0.565464323481223	0.30530108536815564	1.5644456251513295
1.265822139826446	1.0451906310146974	-0.9503934731796291	0.3280269743554328	-0.8890737482911977	0.6705168657443056	-0.045954021257304675	-0.3774248646092226	0.16844786458173552	-0.19313028785176928	0.24084957327721418	0.3733815913470336	-0.041981260930338424	0.26252682961570056	0.39610620902979377	0.7971778066306724	1.5400501147418013	0.5383121582424015	0.034157210761972076	1.039902439611168	1.6515318353512303	0.5390548425593527	0.4921754169953362	-0.44345484572455857	-0.5194527447899605	0.8263082806003034	0.8751798171360126	-0.11079630690016211	-1.4993333786418057	0.3456012836008826	-0.028955310083524498	-0.33285262968797213	0.8384573927679737	-0.2374903705285448	2.553514759795294	-1.00909913305455	-0.24170518679269543	-1.038054327795039	0.8319285507315684	0.018718453637333026	1.9487597832076369	1.6389548004249963	1.064461708310532	0.7706591732875199	1.822331573326759	2.132624826287449	0.11562892602949255	0.5420072326220456	0.3708039907825082	1.645603674985161
1.2926192170521293	1.093185812401441	-0.9486765678906746	0.43564610003040743	-0.8853229192563405	0.5543983175366097	-0.07241276240771669	-0.420834529018841	0.061502185403593354	-0.15579446588461002	0.22247703450680473	0.27506947922221386	0.05279726831719368	0.21242693648908378	0.4369386699626466	0.7530295028336454	1.4017568635684043	0.5430377201156208	0.07890991884457024	0.9695514785065231	1.537569613196205	0.5702214425665939	0.44555424996886145	-0.4587045166533515	-0.5617963806927013	0.8205199836042085	0.9166265533556291	-0.1164443195557618	-1.651603875488109	0.27729809980280795	0.12050038365767987	-0.3941275405804872	0.9540029165945777	-0.19929377667833714	2.5359880197008167	-1.06343035033125	-0.23369309257591458	-1.0734444390430504	0.7614222433149994	-0.040929474776292454	1.9876010423499053	1.5620925948318907	1.036576061413023	0.6807526975666527	1.765977983686008	2.0433106732136928	0.11216964838717321	0.5397893962632164	0.4303373493344055	1.7218079042584713
1.3186451242313644	1.1623944519513134	-0.9395922675447501	0.591596478406573	-0.8601127753326645	0.4311515265782284	-0.07166694713060084	-0.44104369803275095	-0.05117920627412026	-0.1325140133535762	0.17283173689991033	0.22769758001081475	0.15578436012299307	0.13851775327757918	0.4827207373184839	0.7274543177395275	1.2612258547420963	0.5474793091487058	0.10873449655639367	0.8983398842682802	1.4408504644566735	0.5969698262636508	0.4574244499015422	-0.4652401740864618	-0.5897630432088845	0.8398620170754467	0.9761146067103864	-0.12948517794901623	-1.8126420962072989	0.22854515169367123	0.2694406313001002	-0.4829940143155819	1.081454582346596	-0.12022259269312648	2.4418195095847874	-1.1466766265931643	-0.213066496483234	-1.0645364815889282	0.646996418507862	-0.17562176715004357	2.017812693548518	1.5042762126809819	0.9538403456003867	0.5626627113793072	1.7039831518516046	1.9570570679433845	0.07321033558375137	0.46997089776996426	0.5481511644511217	1.7429232561867534
1.3863743669134485	1.2633171030251746	-0.9718258276538959	0.7006847529967428	-0.8266949090568321	0.32426616742754155	-0.12756359048761845	-0.4833167560961872	-0.14949277287360735	-0.13378864284376601	0.13837358593264754	0.17952140044549056	0.2931162119401184	0.06632709543965391	0.5206301489142561	0.6667030041329526	1.1150694706557882	0.5445508225114254	0.16825016949658217	0.8243966384721961	1.3510996926051435	0.6063106625441976	0.43056937977052323	-0.4780476753697136	-0.6005084518893172	0.8469957053323434	1.0695614267053097	-0.143983950852565	-1.9080131210248836	0.22050515593447378	0.40438679480723605	-0.5421318787099458	1.1803888241409202	-0.06085328705698323	2.356149111662649	-1.2046037532094835	-0.20349295319728591	-1.073047497398502	0.5542812144929526	-0.28352345675997653	2.0701336142559983	1.4007166732638485	0.8760084350493154	0.46056743811777323	1.6699394345875995	1.841686894424353	0.02722368154266506	0.4000523758342684	0.6535339060705272	1.8368307017783736
1.444435854916715	1.3365914633164844	-0.9369678976091252	0.8362630007192374	-0.7726475605449874	0.2233298227868247	-0.19658434346255788	-0.5228698477102286	-0.24877121578590383	-0.13162967959880345	0.12741369194621024	0.13965616161847028	0.38270588469913414	0.005376443165551875	0.5307991016370108	0.573803010560606	0.966814805340077	0.5083806992060044	0.2050009179601428	0.7457974096521415	1.264737688556567	0.5885073868474866	0.4017334202268962	-0.4600844452001363	-0.5708980781301196	0.8297243390714492	1.1406771662291346	-0.15802927243915849	-1.9615948280890734	0.18104151097210466	0.5417666275123738	-0.5730021269126545	1.2398254228502112	-0.004283235818789591	2.228556928718313	-1.261899412182237	-0.19016065767611487	-0.9870257002533347	0.5141381859892007	-0.3967316893490924	2.1552083545517746	1.3212458828393734	0.8144105597939315	0.4388439497899819	1.5920657770394446	1.7067032359177592	-0.004652100126529124	0.34677473944835757	0.7304833557875327	1.93629742137393
1.4952811473394398	1.3991638687585854	-0.8949222831820937	0.9626395918784733	-0.6672929686814955	0.16858843965601494	-0.25782348896591556	-0.5593271014822379	-0.3443870347072161	-0.11743682313583081	0.13108003395260007	0.14347350204778916	0.45569759509781493	-0.006568831349356261	0.5617093809559058	0.4593031260176515	0.8318390808065995	0.47467446477634834	0.2572361949746772	0.714235291811139	1.139385658220903	0.5970402778892924	0.3538253397070817	-0.47303337379696425	-0.5368633554180462	0.8714898576821041	1.1541700111582713	-0.13482271480912456	-1.9969050038419192	0.17914664284894133	0.6625068667343561	-0.6044104116900514	1.291999817718008	0.08576921431588132	2.122482383950505	-1.3654112478220275	-0.1696471353144578	-0.9519426597236175	0.49480177290910177	-0.44508144970971264	2.1855180694770198	1.233378609955559	0.7140450008771356	0.3985710317305541	1.5156204999591196	1.5805014172977585	-0.038797443456826994	0.2795568414092068	0.8062418220198424	2.008047822867886
1.5523581169051806	1.4180496061832355	-0.8726054848500648	1.0567655634511492	-0.610121561235638	0.0805870643688167	-0.33703334491163	-0.6183276528499364	-0.40202129577409673	-0.12310058996940265	0.14044339840373923	0.16720038131132337	0.4959737555487396	0.00551264331171007	0.5755763850526374	0.35333462713268365	0.7165379827805756	0.4558019103918579	0.25085178424996774	0.7077041054766761	1.0698998928649905	0.5504200388490257	0.3140871506283545	-0.4660642177833041	-0.43651918402386986	0.9196175599135354	1.1576032814067228	-0.10909578663860602	-2.024289498643025	0.18137854060528927	0.8147687927702499	-0.6151171796343404	1.3019627725895189	0.17475214906303363	2.0334336462307023	-1.4330743823799228	-0.138359789566472	-0.8955385975186362	0.5074007790090016	-0.5144845354819858	2.1952861081380357	1.1783875269666308	0.6399643518212548	0.469253194828908	1.4036493137892323	1.5130957632860587	-0.06400410093340303	0.22268817973596255	0.9162382986943729	2.057186874572171
1.5888376624918246	1.467287155616441	-0.8261606719231349	1.1162490282427244	-0.5209289717036019	-0.011174954508251062	-0.44903171308626105	-0.6713770643805297	-0.4754049506984989	-0.07828704209057978	0.15450147395893185	0.20877867232680827	0.5092040212429279	0.01603042477629225	0.5699145728710373	0.26136095543127225	0.6060992347155023	0.41826185531834337	0.21272256024281672	0.6923224457298233	1.0366878303844207	0.46542165148318304	0.27239102282425137	-0.4705473651355101	-0.33668651168284985	0.9985218090122485	1.0982076002238392	-0.0448796360749427	-2.0363099795421293	0.2152731991691758	0.9455167915111892	-0.6445102256366337	1.3292363742309543	0.24148705407768117	1.9645622549615118	-1.458488028774648	-0.10269874478811332	-0.8413556926775897	0.5107359488092148	-0.5588443628794515	2.2565286883968536	1.1665975048340584	0.57789082495093	0.4755818442455168	1.3601542373273454	1.4485061425793457	-0.05721742305716378	0.13795008936769784	0.9503292699589794	2.053781350985267
1.6268989289088664	1.4790072500955618	-0.7923527868950522	1.1820622979093434	-0.3899971908690947	-0.09400294342657727	-0.5585253435604862	-0.6805066285160991	-0.5827652507411105	-0.036261311586978276	0.21952956220599829	0.2683177809044895	0.48587712178947245	0.0371064347392855	0.5373756781632266	0.13052935715713881	0.5111671545620445	0.3877314991293265	0.19740698037637083	0.6631008328331258	0.9798524840157956	0.37557259474337734	0.2349737959458517	-0.4606142029090837	-0.23814083695944777	1.0820709125162566	1.0072202208668015	0.05120021806883941	-2.0671932519321183	0.24977464098062657	1.0054517570329824	-0.6521580597861238	1.300276749679788	0.28044576218209105	1.9635534862478488	-1.4427867562984764	-0.039370341062550794	-0.7514262964074123	0.5052806858915939	-0.5960669894486734	2.2921614807013926	1.185918089996013	0.5300727726189631	0.5264302838142284	1.2997534441709617	1.4788596665261622	-0.08573402792347637	0.050944445026129395	0.9521259690920033	2.063447288386798
1.6572195002524968	1.4595754412055926	-0.7818233750905188	1.2377786454484843	-0.289814170264274	-0.1666914748761484	-0.6730137838639461	-0.7123269642893373	-0.682680497787481	0.012487244637345218	0.2741684902131739	0.3465317430988321	0.4825951214475756	0.09842244561339226	0.47450452126447284	0.01275807671135878	0.41928257444719863	0.35434376227654085	0.20092994535966882	0.6495862450908403	0.9657291436589741	0.3116872105086419	0.1886635811498114	-0.4527497971009945	-0.1659668277047535	1.140524733266488	0.9291265175755333	0.07898091548406837	-2.0659440191103267	0.319147453395316	1.0240522897816755	-0.603576075255788	1.2550341204811732	0.3277084702744895	1.9569624695497794	-1.3776729447549738	-0.0017301191483783756	-0.6712383647233721	0.5674101315315345	-0.5664186430953859	2.282832945833374	1.22153486289485	0.5471802866458415	0.682957005997871	1.2677383059424865	1.4810272652362462	-0.12301681431853444	-0.0198017113957313	0.923377756059155	2.0553834950363776
1.6951578641481067	1.4560036330720145	-0.7275752573295368	1.3069393614612688	-0.2027538120606757	-0.16471248446492956	-0.7293429827353164	-0.7134260691359536	-0.7392289863781257	0.06719183755828209	0.33455800959470416	0.4323142104014777	0.41767011703668244	0.14360503524158325	0.4238833280569615	-0.0810703126541495	0.3624723655178076	0.3355836189364455	0.24977489092741734	0.6944032727026399	0.9643918687565666	0.26151680912434233	0.13877445754690218	-0.45265939002118954	-0.1191344143969737	1.1793910378208952	0.7896272706991739	0.09155475191683796	-2.0550232623901663	0.3664991831451436	1.0077769972861317	-0.5652527613441657	1.1989936811680932	0.3270143727720805	1.9374004424318407	-1.2771598498031584	0.08253406151190472	-0.6149671820976164	0.6033827373563143	-0.5416806547535633	2.253780229585872	1.2463288662572347	0.5582810938499285	0.8229518900538159	1.174458216544908	1.5400539579153065	-0.13696690365429443	-0.05582291038362965	0.8687617306605355	2.0065853273976266
1.7140173426128733	1.4597497530488448	-0.7120161744514366	1.3570019532209585	-0.09751861889666302	-0.17112264093085675	-0.8062985984048134	-0.7125522525466164	-0.7906303188341939	0.1526186574161396	0.3664324440072765	0.5225922393701867	0.38164794408245956	0.21306672161476778	0.36111225091472765	-0.14384938117492635	0.31714192972707034	0.30413551329079225	0.26865408632414656	0.6816939825321907	1.033444313624824	0.2379170135051619	0.11001502590579793	-0.46170305879149104	-0.08617533255090788	1.248969498036448	0.6695581082216256	0.08114935792858627	-1.9903898124614599	0.4406100589840909	0.9835999658650231	-0.5462511962517737	1.1278444273863208	0.34988452521823293	1.9768656833489768	-1.1400876611190836	0.13385459525789808	-0.5240723742415325	0.720749708298977	-0.4854047642967532	2.2470218558440487	1.2975304354441517	0.5977051060687664	0.9772909093553943	1.0841801132583573	1.6333716019253175	-0.1436906893287196	-0.08422998431184242	0.8382710358906446	1.965699141944203
1.7374276764134706	1.468398789780462	-0.6822243031788314	1.360397076431491	-0.024041769922852077	-0.1556167248579888	-0.9301391002389536	-0.7095611309553991	-0.8375453836399093	0.23842598507964202	0.4626271696809089	0.5777152919689816	0.36017649410053976	0.2717932528290914	0.289227907374803	-0.20577980973772458	0.2978005037145278	0.2612352405546766	0.30388112337866324	0.7145383472562541	1.039009249675075	0.22606015480675518	0.023899391192970337	-0.45604667334292187	-0.10392694254776509	1.3232961972881268	0.5447786247216305	0.10663751680999387	-1.919583694019509	0.5148346853689528	0.9629709096350897	-0.4837009987717507	1.0363003831221316	0.32363793667247387	1.9928777912399476	-0.9546971710806252	0.1602090183418712	-0.492439589678773	0.8298371044849174	-0.41941268944742954	2.265332136583176	1.32483330120014	0.615482272758826	1.137724466482847	1.0493688582937248	1.6809790211509212	-0.17195136734029368	-0.06296303491026706	0.7747758401954666	1.9520350313964876
1.709974974821699	1.4630157231301686	-0.6528646286528399	1.3757175900289584	0.028097862119855422	-0.19084607755222388	-1.0480873538799593	-0.706861929029841	-0.8991558554761558	0.3045285489327211	0.5228300050511477	0.6247384268937142	0.3098562602098928	0.37587152145914027	0.2595195563600644	-0.22984479171775757	0.2957985937306836	0.2078764801416117	0.33392506733298316	0.7602977543425327	1.0548342476311139	0.24934007006610806	-0.04321842222413448	-0.5051112858121397	-0.09141210857131471	1.3566872370958307	0.36755290824551035	0.15836034616628444	-1.8645519436767846	0.5884133450562447	0.9550155609809876	-0.4153427724166723	0.9781823009931422	0.2743608567557848	2.0123707921506946	-0.7936727756959225	0.1945574740816581	-0.4410330916937717	0.9281985505558319	-0.37772762960166906	2.2398132804481388	1.3730190567171063	0.6473663579646539	1.3172237318006796	1.0409921981388297	1.7107760638253797	-0.2292938125558635	-0.04088020624298522	0.7669752143413124	1.9151061085786256
1.7034247897358175	1.455737411347772	-0.6430963880944911	1.3594337559298535	0.08175113646628415	-0.21551422072285403	-1.1729672189642253	-0.6879288535714034	-0.9480574442909697	0.371846379540517	0.5738775936813102	0.6637728013225472	0.22930163896879133	0.4785677824843907	0.22850787815691978	-0.26381726085529417	0.303542802057287	0.13496300669723876	0.37212946847700457	0.8281505477225233	1.0557872716416845	0.3075840778518602	-0.13496123966498796	-0.5242155476081237	-0.10388137120355143	1.388618188806804	0.21660508322049324	0.23258110830553091	-1.8685090364089625	0.695910533871662	0.9357194093156662	-0.33942690548942483	0.9705098822996575	0.2919633615545903	2.0191237246090603	-0.6078162228848591	0.24973496479836008	-0.463649342346903	0.9994319717225659	-0.30474903937319336	2.197990884016243	1.4210774831349418	0.6291842539466722	1.4460625142889847	1.0209277656607678	1.817100440832908	-0.23832034094959012	-0.0015527677936574946	0.729879475477029	1.8266708528877902
1.694872245612385	1.4652732199656138	-0.6575801773487138	1.350704302510255	0.07775215689077095	-0.24113981227316145	-1.304481914785223	-0.6682188771150107	-1.0043604243221396	0.41188932139201456	0.5940073668081483	0.6357151530313436	0.14508330006313175	0.5348477044521645	0.23345156300103068	-0.2640955000645945	0.33176210794451483	0.06691647835710761	0.4130999942805486	0.8607393894519794	1.0707224361391443	0.3661496148652752	-0.20265078412895673	-0.525765254589974	-0.050192042017288774	1.4069819308826534	0.07320606260004872	0.2964126871917713	-1.8404684736623587	0.7491896332531386	0.9101492032464149	-0.19654191941267096	0.9383638570508628	0.2597409057368804	2.02646909914286	-0.41080654581483456	0.31644668751473726	-0.4739738568733875	1.0488532161317177	-0.2608701463577462	2.1931135508489144	1.5243180371628193	0.6489120835089812	1.5734373895725429	0.9930805190173775	1.9247320528578649	-0.20339615670234137	0.04417990839012784	0.6643405142056401	1.7603140046590675
1.6948142563945265	1.4725961397333511	-0.6519749865524227	1.339710361086808	0.0864175503875992	-0.28716063686991594	-1.4561089439275752	-0.6599753487401575	-1.076225088928965	0.42608922972452284	0.6074380041828724	0.6080053627194275	0.08916260880001528	0.6088760239748259	0.2416737151298253	-0.269465876584518	0.3656346797752862	-0.01628010994516626	0.5177177870304877	0.8990427301338946	1.0268449327316016	0.4761677728496676	-0.26665454196235244	-0.5472431475320118	-0.004114541597792199	1.394336495361447	-0.03665434996289813	0.3097510396675832	-1.8376887448844186	0.7729189227242065	0.8327862216545248	-0.07079056015675197	0.9229583553016771	0.20150108166970906	1.985177622001185	-0.22657405027133953	0.39070030803574957	-0.4921705854157213	1.0345679765805509	-0.21233683903779216	2.2070252277043645	1.629638265828223	0.6143828271913956	1.6562061443891465	1.0123290599784371	2.0183379561508468	-0.18259257298036935	0.12716126748291548	0.5732999491446331	1.6999068715021395
1.6905299783587033	1.4115254308208784	-0.6382731615150117	1.3775028454685005	0.02404656340797347	-0.2793966009183444	-1.5543391000422975	-0.648349604614872	-1.1330565646804347	0.411686975080114	0.6163094827928545	0.6041306981661404	0.023556022903072637	0.6834695151026112	0.28887458408606753	-0.25603759085088756	0.3901539417869996	-0.09108389987860595	0.6099780113099896	0.9797052590379058	0.9445915744967509	0.5906756480494159	-0.3072089518327537	-0.5686341023660868	0.010449431442606965	1.3685983853981578	-0.11579974068952059	0.29286639955776356	-1.826440806890767	0.7754915037715298	0.7591263810946229	0.005896340463595789	0.8813355016424694	0.1331429972224385	1.9428980544253434	-0.06337884142399441	0.4421281795665215	-0.5191507094645292	1.0601759198838605	-0.14700352658251192	2.2243905307141247	1.7364500493770394	0.5965007568692096	1.772611623344383	1.0020196988744807	2.09956150636946	-0.17206055605125825	0.22165355744567178	0.5111244272473925	1.648626099282324
1.6833921114978068	1.3191663006729872	-0.6742450007005394	1.3984871879327376	-0.04981307750408083	-0.26552467732815005	-1.6238649479178833	-0.6215702138351487	-1.1460285885991088	0.38384787975966306	0.5911564809426616	0.5639793491095961	-0.007910811162663147	0.7598887899954102	0.3298853664448816	-0.19773768938409653	0.4498023517651836	-0.16160900769107242	0.7073011243958471	1.1157472857547217	0.9175623973908072	0.7117681270478278	-0.3383195419248807	-0.6058719704299032	0.027360328710005526	1.317511924742414	-0.1640429869031064	0.22484684183502518	-1.7659575504559986	0.7778036196145041	0.6732421985294786	0.10094843602261765	0.9191797162317868	0.12869596976409858	1.9120226319487947	0.023175169091370164	0.477554095013518	-0.5547611615333012	1.069034543388164	-0.09622880064511224	2.188085556137941	1.7788336146001442	0.5834029971602609	1.8680484537986082	0.9516488843651754	2.1415753464598977	-0.14734092587149042	0.33077325101694155	0.45115535064888723	1.6388965847359078
1.6814131212495422	1.2513653322598397	-0.6928279755927494	1.4182644991568278	-0.13167133520993668	-0.2651836357978686	-1.6365293785987522	-0.5712697627562876	-1.1787053429869576	0.3727924945125765	0.5633581318666309	0.5269072942091031	-0.07193027416979783	0.7711415895538101	0.4084573976543767	-0.10963530911506807	0.5274976213957736	-0.25024706451999273	0.7864780377144234	1.1874597616476825	0.9002011324444043	0.7651884469332675	-0.3597734786142449	-0.6507068110685292	0.09193413774783563	1.352577135909639	-0.15395188367224505	0.17726141816252794	-1.762870674248028	0.7223531108112304	0.6393085642642811	0.1405901993667224	0.9780079163131286	0.0985570553487751	1.863956627006789	0.031665077506876825	0.5293518594871303	-0.6236189525611102	1.0742338942603493	-0.05496396286268285	2.196069726462672	1.8721457611305397	0.5402475458545369	1.8966083760258072	0.8968028859474323	2.202972788231537	-0.1184088606966404	0.4027975501159724	0.4322176186297706	1.6121842326787583
1.6748296140011605	1.1599485160900467	-0.7135392595498997	1.426840754687277	-0.20084622127437912	-0.2960815236736261	-1.6289348202424994	-0.5009669557074319	-1.2436761588712346	0.3782670823241329	0.5000093704829649	0.4913913464743823	-0.11245810285444706	0.7823864518670304	0.5031172207327206	-0.02300526935391391	0.5962482483551593	-0.37307090941751514	0.820857833958683	1.204059379306507	0.8735053533428303	0.8004937801528014	-0.32624257835194814	-0.7046145998288043	0.11850537427568572	1.3581544992128092	-0.11755589588849313	0.16394704357515813	-1.7675557562401605	0.6765381095285854	0.6340731166286095	0.16837033483494043	1.0328421695614265	0.08655075369326654	1.8329816095741507	0.019454333744021512	0.5497542023139641	-0.6569889791643885	1.0808462660752416	-0.026137721943228165	2.1804000344352295	1.9464942313669202	0.49488120654770773	1.8798834708678043	0.842639636867877	2.2689262344308787	-0.0858385487731582	0.4463198104804026	0.42999160572289974	1.6112916095645666
1.6581339123221628	1.0532930416524044	-0.7031880732078873	1.4127841599094186	-0.2858040736029954	-0.3160779517751492	-1.631457140859365	-0.47873885564019736	-1.2737555038617379	0.37136950704192445	0.44409756180704435	0.47164357220571773	-0.21116698062990405	0.7438461735049409	0.615579005924417	0.03526590378151534	0.6460928185010268	-0.48402344422993443	0.8045040743988802	1.2844040217613464	0.8051707705904338	0.8458121630894556	-0.30609868256421563	-0.7683956015778468	0.16901885219796026	1.289397114363535	-0.12288385043470988	0.1587502443002593	-1.7687411874024488	0.6051862324767332	0.6216112246860025	0.182943750990553	1.0775051396200788	0.05358376422245379	1.8048406109910407	-0.010443593118571386	0.5673667587458177	-0.7048621011238768	1.0014854468228784	0.009453939571252712	2.129206311690967	1.9883284158732777	0.4104954648493043	1.8080226961823782	0.8306805919942782	2.311282295624639	-0.04909267589331299	0.49619753666818484	0.3700236575908389	1.5673658837408841
1.6228773333748354	0.9215487051499662	-0.6865581523424721	1.4073678970922767	-0.3555917877414403	-0.3837094149647845	-1.5852992255008338	-0.4663673138622859	-1.287110220671832	0.405630844179875	0.3453249593834788	0.48949051293848644	-0.3275303992479493	0.7302698354750146	0.7071189324678716	0.03255258231570019	0.688913721597664	-0.6161387405534822	0.7878002354934527	1.2995912706249246	0.7678143964631127	0.8723775224569208	-0.2677156366750535	-0.7951931018112715	0.1810386870907112	1.1923041867806534	-0.11371225731842545	0.11091375110254623	-1.7769625019404192	0.5280178946053076	0.5868266994245732	0.23355380762751543	1.155707082013776	0.05980095646686805	1.8164715269027298	-0.048301609850843426	0.583573768238162	-0.7487587744840206	0.9476088837965528	0.05795759032704299	2.064653634914093	2.0423979175522438	0.4056060523798566	1.7425626480354925	0.7561580831377553	2.3987440901814585	-0.0025614311509992186	0.5159857354425214	0.38344242134301043	1.4917658031974068
1.5803483006505368	0.8070185347280321	-0.6576722605043493	1.4289551029623	-0.4054463639660906	-0.44366388296463766	-1.5016565822753374	-0.42968721070265303	-1.2695956953870244	0.5045789154292628	0.2816118391585768	0.5260613645469959	-0.422204718262563	0.6747415932947243	0.7498120810465954	0.05929997169650068	0.7240792417148227	-0.7281277819661278	0.7434826498107768	1.2926657971934274	0.7180180123797515	0.9002912809700433	-0.25268051622746757	-0.7951792124554353	0.18276804103233385	1.1508675707519909	-0.08060602530747027	0.04884820679971891	-1.7833673179359337	0.3994730387531295	0.5629777252188102	0.25345816291599427	1.2624438969777096	0.08045528069252732	1.8042642421609956	-0.1259961403127277	0.612869486734454	-0.816280015597916	0.8566364205897372	0.10974158233163278	2.0483070357263595	2.0289575104830577	0.37538785960487764	1.672838693492198	0.682769443987555	2.529105531916445	0.06033407534384351	0.5125736447003291	0.31548649935780954	1.426768731886598
1.5328737397046832	0.7066762153199562	-0.6402804257866566	1.4693212973880498	-0.5097005733231843	-0.5236859942347505	-1.37495708245534	-0.40130702159138903	-1.2471551851568718	0.5519405252621118	0.1974938437783448	0.5779159125494191	-0.45436012517775637	0.6001852109618903	0.7993141683266712	0.10492238334381979	0.7620197889871705	-0.779765045430979	0.6691440994367552	1.2523735474893232	0.6870821860068002	0.9121391458439009	-0.19347296796367147	-0.8224032758510628	0.16609992902979673	1.0951468679916365	-0.04921398492796538	-0.061752480746307924	-1.791342306845077	0.2392621743975975	0.5220550331397481	0.2669543012359554	1.3109875602005479	0.11181023471829951	1.817987736848115	-0.20278290760160633	0.5848481887786174	-0.8729376103898486	0.750751969235845	0.17184433292501006	2.0589424926238618	2.024276305596756	0.3284297378189457	1.5295805467107395	0.6398834837159371	2.5967710755776237	0.10472223474617293	0.512866466427516	0.28131281150287885	1.3323256350282005
1.4997056381109806	0.5886450707589307	-0.5917823070102642	1.4746075666510028	-0.5783162072784084	-0.5683220794394087	-1.2096849216683	-0.42181669906384156	-1.2360009524724436	0.5769126936085611	0.14827293342693262	0.6679596045533027	-0.4886595038739133	0.5612288079261671	0.8025236350839734	0.09794459085971356	0.7848869670260145	-0.8100384079197959	0.5679694047195305	1.194109373715245	0.7276426700249452	0.9464571819734587	-0.1644814938872045	-0.8091518370841262	0.08308779698058005	1.0376492828989317	0.007939473979758267	-0.15637553850659344	-1.8142755900171372	0.14685790085195335	0.5272367729803064	0.17921000950528027	1.380015082986112	0.17042280595631473	1.775249273185981	-0.34614506735922707	0.5439325725924433	-0.873915361061718	0.618321754668506	0.19159070424793284	2.045801953255112	1.9575088610831675	0.2946055559463387	1.4317181241081922	0.6348553777375134	2.63500064462698	0.088126944841461	0.5030873808774722	0.2839726069107122	1.1981999731095603
1.4777939361122074	0.49187387016032424	-0.4874160752791813	1.4543057302037992	-0.6415781540761174	-0.5596322462942644	-1.0295205825696023	-0.396781428994026	-1.2228723723709156	0.6169306851964806	0.08059669400445112	0.7957413328054751	-0.5257796127692828	0.5134430829121841	0.8064151343650711	0.09968533297189193	0.8075148465276036	-0.8420097208136152	0.41114829821969723	1.1311179841228742	0.720550596662241	0.952522242507284	-0.13947085377634186	-0.7468913264357336	0.030778808096290113	0.9729943877753386	0.008681562735538658	-0.20652811063527104	-1.8320881322424623	0.052234984208506086	0.5721944715587601	0.17418076658693543	1.4292272715383798	0.2001618817827068	1.7477345395198292	-0.47995683422282837	0.48994808755127356	-0.91977799117195	0.5635546671539611	0.2268721434173317	2.0037005209465266	1.8507010533829225	0.30508332762051477	1.3513969495972837	0.6615555255943449	2.671793876987611	0.11613810914399744	0.47803802866564765	0.27478740915344296	1.0690938318201217
1.4727583947763647	0.4544316228433378	-0.39224828245064564	1.3738730700512218	-0.6891834385582746	-0.5740090063028344	-0.8344128933530477	-0.3962135881511878	-1.2086447362382433	0.6670721810870812	0.00846570253116459	0.9030622715151531	-0.5672413166435922	0.4579383869609918	0.7571621447872036	0.07837118339881184	0.8126153984165851	-0.8591283635280671	0.27885969791862936	1.0364545573419508	0.7310070823283354	0.9526923007398167	-0.1208214034746353	-0.7029308417914627	0.009590490175463037	0.8893062920034129	0.008425891941510503	-0.2431945928421612	-1.815806655022202	-0.05373611234352137	0.6188082857938444	0.1917096264413674	1.5342991642403114	0.2453030052047668	1.6890674107903305	-0.6229089192681903	0.4635316095325708	-0.9373829039597521	0.4993104084080846	0.2091596477459599	1.9251158163769713	1.7089464542405959	0.3019024516150881	1.2497851260989254	0.6626858686374459	2.705739234601467	0.15981886036499957	0.4288322956732869	0.2961071758499383	0.9405205001755066
1.4503105088900783	0.4638366183460825	-0.22006325215734127	1.346215343472468	-0.7490412071352806	-0.5521609838141657	-0.6410131912950596	-0.4100886279111956	-1.1870281226875528	0.710617638333956	-0.056500586386133665	1.053465329854975	-0.6365727077641029	0.38086869892152697	0.7094101123746434	0.11760631133924519	0.7851783890100786	-0.8707059236061159	0.11551126088777786	0.8797524335161043	0.679410445939406	0.9316658631700028	-0.12446954083589512	-0.6656683095987981	0.026677701402199744	0.8309884189368963	0.020486809379593945	-0.23500436032106573	-1.8657970340672236	-0.17752488005967004	0.7212681714674931	0.21228031264609237	1.6146084323803258	0.23852246517431483	1.5415550533216016	-0.7603808929669477	0.43672900006274123	-0.9861817386525893	0.506791173599278	0.21134589890419941	1.902570074135745	1.5880668951069394	0.286034613766743	1.1012797184890553	0.7266936600240292	2.672773918871907	0.2203713070377678	0.38696395591486826	0.3424823055655491	0.7507549958458141
1.4466472347917705	0.45566622608950896	-0.04862124381728713	1.2904557323856347	-0.7574041726410423	-0.5264309433497105	-0.4437943693958982	-0.426271588643713	-1.1610105408855307	0.7625837769664252	-0.07697997351480197	1.1933326196051783	-0.6715782419632212	0.30955498867309106	0.6301589478231742	0.0931863532241252	0.7527363477459976	-0.8404310321209867	-0.0190813649412858	0.7743638699976216	0.6131175576752763	0.9413259802220739	-0.11026039925590787	-0.5925895059566122	0.03005555943510793	0.7381164399018544	0.0008142668037879885	-0.24683740620041056	-1.8646898187220668	-0.27726918566440034	0.8042981835264225	0.24638323728638395	1.7039848923176684	0.24088773811103564	1.4223520197726613	-0.839493333667001	0.4103221264191471	-0.9672742740707081	0.4614693525658855	0.18097301199054489	1.8461923462063212	1.4008969423158864	0.32166039400114543	0.9640491658785836	0.769975837797784	2.66066921126658	0.2558236825089885	0.3236825002261182	0.37137206214443175	0.6271484213285934
1.4391843686576513	0.47024087508354545	0.13851667999971728	1.2449618292368843	-0.7701382704618803	-0.47290166612918344	-0.23464197320997565	-0.461994624739629	-1.1173780164490934	0.7854171116539318	-0.07732714323156484	1.3350785832019407	-0.7098840332752846	0.2882281403355852	0.540981477571604	0.07174224988093057	0.7210087128825129	-0.780646358905489	-0.1264216398839421	0.6916093652022812	0.5784682978090115	0.9491362924098252	-0.12426976920280208	-0.5341531979484	0.0899602699731231	0.6579221794791381	-0.028383924312526475	-0.24897177480345958	-1.8356920125541447	-0.3748751109137707	0.84103302417426	0.3138048962607101	1.76596905947011	0.24803276339050373	1.2821587477136798	-0.9170232794073472	0.38352938811262416	-1.0068857028914677	0.475374880653675	0.13751460271081514	1.8345138478528196	1.2804224813737561	0.4021379065858948	0.8552794584225607	0.8321760914886669	2.58089400027394	0.30444596387254325	0.2797559109547497	0.4278627199228383	0.49484161859841364
1.4222575756179343	0.5140428266155123	0.32534790749996684	1.2190577619388887	-0.7693748421922681	-0.4240433126981106	-0.06602141012107751	-0.4831066347535109	-1.0861411045308238	0.8386028654225648	-0.08830246245439548	1.4263726826325498	-0.6767709624657091	0.2841083653947749	0.40608654823111534	0.06365386302754938	0.7257764323691901	-0.7029177672158818	-0.1838003979693123	0.6212695028977497	0.5645322612263893	0.9524542641833935	-0.12803162272443872	-0.4481593978265829	0.14451566212763184	0.6215021309661558	0.017115540153916784	-0.24014169443262934	-1.7964602943293215	-0.4319431752138188	0.8908710304534706	0.3604300525616162	1.842431415771386	0.22951818084943296	1.1116198391792274	-0.9714631135211181	0.3872468148560606	-1.0483841305012214	0.5267830944867141	0.07146780048766202	1.867573804565892	1.1530730952206913	0.4848783883949629	0.7832926067135655	0.8616210988532794	2.513594484401531	0.31565048949089286	0.22687583449586696	0.49229183444683466	0.39462740979501026
1.436795126330805	0.5946781383494506	0.4711411627819137	1.1730043024129961	-0.755864630903391	-0.3497696898483983	0.10172355526696719	-0.48649122111007126	-1.0818919483355927	0.8636505197165896	-0.07853698774065239	1.498847889007552	-0.6085335876750495	0.29491164391675345	0.3296754946727331	0.08909956323831539	0.7591796861265777	-0.6247386567628045	-0.27098617787334367	0.5786502074643355	0.609663690035248	0.9539787923931552	-0.12523635656600027	-0.4009291062847737	0.24294371564019324	0.6140454761915823	0.0638666186345682	-0.2363482242153207	-1.7493910330501332	-0.5077159781936106	0.9685183479119747	0.3242955701691324	1.8815771751219437	0.1843962711990661	0.9411836810846218	-1.0347981289037849	0.4489582153168058	-1.0941399178162765	0.5714578332629917	0.05169116383382555	1.860380384473189	0.9921775377159838	0.5683969169668887	0.7059522325671386	0.9081636664059853	2.446582632644959	0.33942683991471384	0.18701294982687428	0.5027262558419605	0.36757670570122863
1.4601323244760427	0.6313940757551928	0.5917492294337717	1.0911906582231503	-0.7733857031805932	-0.2510464752681119	0.28531948042028243	-0.5024192243946305	-1.1075529299433367	0.8494387225509137	-0.09406165541842852	1.535490632737955	-0.5378151128340763	0.27099424923569326	0.288846375046931	0.07003725226917629	0.7929797897254293	-0.5277804135999291	-0.3064039972090965	0.561208924060542	0.661533441417291	0.9356042589404442	-0.0508740553804933	-0.32686180139663523	0.3509474242842506	0.566760896315487	0.11073276118999582	-0.2220601790913471	-1.70869284692447	-0.5371482215155232	1.0233113395900177	0.3279768835677845	1.8682198564381878	0.1644113547791894	0.8016826038313527	-1.0793035424692605	0.4492284717608349	-1.0818664652896515	0.6339429494630063	0.03741477260217567	1.7965251190903557	0.8984874510981525	0.6932157435065658	0.6427138284422109	0.9117021615771378	2.376760600060239	0.33029260991627074	0.18537364406385057	0.5299571667485841	0.3353281000950393
1.4733854572888805	0.7113411171760434	0.7229566613842036	0.9603143682308699	-0.7337539500739199	-0.1506259658329418	0.3914478353006207	-0.5232522661957069	-1.0842592675854104	0.8442635786174815	-0.07377403314201336	1.5599741291910307	-0.4769853864107702	0.255015341869679	0.27511905353041877	0.07124679977980874	0.8420025011039638	-0.4604717024303814	-0.3250190135036458	0.5892019701120775	0.7315660618806892	0.9642099423556127	-0.008231647768048111	-0.2334169090252421	0.506077858548424	0.5587915221876582	0.17060118492006732	-0.163128763553457	-1.6650294002215626	-0.5122516289762096	1.0708214087852226	0.3530685350150474	1.8501159064700612	0.1076125635889906	0.7146504804612684	-1.1013869685949491	0.4480956001450121	-1.0970859777281032	0.6726412769552128	0.03148237847857472	1.7136027884453207	0.793493221626665	0.8457996794643788	0.6422179795599889	0.9276680350754478	2.3361493705208067	0.28541680358952953	0.10976388508209203	0.5232158210604798	0.3585075199669335
1.4829246836266239	0.7958005138203397	0.8345135479219229	0.8469880052049253	-0.7361974218066176	-0.04015517614586709	0.44636188536200294	-0.5315487980965886	-1.0511708020641686	0.8730753514947814	-0.015987443343101114	1.5455439366515398	-0.4253101345558927	0.2345805843048069	0.28652305770965425	0.10362063556293936	0.8543424376468215	-0.40663153752833414	-0.30704136679513006	0.6412820185671364	0.8173804790906933	0.9855161703123236	0.060864750004359494	-0.1676502872386882	0.6955179364443318	0.5122333731033885	0.2635280296524618	-0.10248498183579088	-1.6310824515118743	-0.5193310009691967	1.1195243761625253	0.3974497170438594	1.81471348318262	0.014036499863544669	0.6800621382999135	-1.1118499366087815	0.4485155247678173	-1.1134145452151871	0.6896399930408152	0.09165610619419963	1.6475960049001717	0.7268852392242542	0.9912483240917606	0.6174802306282359	0.9156012659761235	2.3090404994115734	0.2702698002652195	0.06986579809779081	0.5232350049900237	0.45268207802223054
1.4992568708056118	0.8662228154253961	0.9079512383628681	0.7759722323302576	-0.7486338851215085	0.04205949191370819	0.482551934993237	-0.5636007147831636	-1.0453481771624795	0.8938208605034555	0.0078082501435742385	1.509401375432485	-0.3688555004988332	0.20538116411970714	0.32730139091787747	0.12061153194819052	0.8634156903410437	-0.3307790243141318	-0.2849290187697401	0.7374818587955314	0.9339423334175757	1.0164238231210627	0.13941580132437523	-0.15447151084725244	0.825682816922636	0.48302732425422823	0.37356926068076096	-0.05653098003966843	-1.5880995908082716	-0.5162864972430197	1.1423138227303564	0.3822069530098561	1.8126155918605265	-0.010777125589352891	0.6153682130899248	-1.0958071884129912	0.41411503643658526	-1.1128024477913185	0.6881020492734717	0.129901796101867	1.5309035667784436	0.6736514813040345	1.1236189279972373	0.5616192154259539	0.8766451600744846	2.2597795074925258	0.2409492595639901	0.021974233596801722	0.5007921772040799	0.5644957887475828
1.4961773836841044	0.9090779208713412	0.9888178487756569	0.696437019036348	-0.7684060028552718	0.14371827487727307	0.47655679125758876	-0.5848090136051315	-1.0444546999573048	0.8802570861757608	0.06782771142796194	1.4572039034668884	-0.27871006994613273	0.16367455841998985	0.3618974798155029	0.11171720088353532	0.9094168982213068	-0.24474798264779452	-0.2268355874729971	0.78017998561912	1.056362882327046	1.0683554102184494	0.23464732299623017	-0.1074608731546465	0.9756461678945367	0.4598933398972226	0.473965618477178	0.0027774520374620137	-1.5715465085511446	-0.46264576693256165	1.1451356884717985	0.3665011617349244	1.738840423336375	-0.006887681785543692	0.6023652632578997	-1.0318120889307603	0.3886011918192963	-1.1096002299551013	0.6117655644225002	0.20487578965342362	1.389151380145118	0.6483965241749322	1.2519427355365695	0.5291169527402203	0.8237807741829061	2.2864925924561788	0.17006829199441897	-0.008712954925189951	0.4455174871574319	0.6866259361071441
1.5170154196417784	0.946687998800319	0.9954977457944066	0.5978583080592783	-0.7561498067323122	0.2222912365915662	0.4676563662537433	-0.5863898727809371	-1.0410302311293287	0.8859002104120186	0.11825994205139752	1.3680337802190743	-0.19821536177058585	0.09978051105843455	0.4189591764503803	0.052821317288257244	0.9215872667700686	-0.13976735576274482	-0.1919834305540241	0.8598798144632728	1.157136732307851	1.1596066791541366	0.35064963920751424	-0.11047229594467858	1.0951730560649977	0.4583874955493922	0.5573554294588297	0.04229452658179265	-1.550651923974228	-0.39649822499310206	1.1085487649103214	0.3510665063169902	1.649662796425691	0.03563047359384798	0.612828166995936	-0.9473678497603526	0.3834230107653561	-1.0810295545951707	0.49070148451018597	0.26934505340277115	1.215422680510093	0.6370827883122866	1.3344016271080046	0.5144240546105423	0.739017188979819	2.362255385005523	0.10091975157022523	-0.049876044802130745	0.37966683216962405	0.8640044012342107
1.4998934539359852	1.015883382726838	0.9634924330942625	0.4903479572336951	-0.8109261303394707	0.2827165951126977	0.445187409620191	-0.6057886296107826	-1.007961453734112	0.8716229839487409	0.14839911396886288	1.2682817840951146	-0.1685729538699665	0.05342595892088746	0.5026954477611514	0.06488096944579635	0.9219667242358724	-0.07435796381255207	-0.1768764608546867	0.893332737795466	1.2382292064449314	1.2368105684737285	0.44488906421533025	-0.08686451574126326	1.212214332265185	0.4731049980897716	0.6479960763765908	0.10539278591984833	-1.577704911506325	-0.3125868424476528	1.0683022418768622	0.32138945215250064	1.5506794550472327	0.06848673409839338	0.6141007242908236	-0.8924632945698381	0.3573589599555017	-1.0613903428356446	0.40391932828086824	0.34233323468109444	1.119389657528742	0.6477548222154523	1.3735183919981107	0.5333155192556456	0.6747629896012038	2.3934659496284834	0.07459046312770026	-0.03801784173422677	0.326786104690666	0.9810176388355002
1.4928027574090188	1.0561772687969997	0.9212520330888173	0.3603718678937379	-0.8785868889059663	0.3212351469797662	0.37902323244638336	-0.6381294809851428	-1.0046374022557436	0.8676637174977572	0.20546103389221088	1.132316063759232	-0.12375935686866746	-0.05746687410128629	0.5711723756568723	0.08711833000647212	0.9437967323383237	-0.03522029107206063	-0.13518615991588862	0.8844123661931977	1.2570349570124733	1.330341479633541	0.5507445473677308	-0.07250676031971895	1.3021225086918822	0.5151181603798917	0.7936416035295287	0.16096051596083014	-1.625856152428384	-0.24677423537757703	1.0298974908739535	0.2760248144143996	1.4709332089980116	0.07879319337222401	0.6328592469135118	-0.8355622152353469	0.38442151005905834	-0.969749939146927	0.21764209628331885	0.3823234251828339	0.9682177367616305	0.6074133241801783	1.3708165977461066	0.5500996388980639	0.5297725976600288	2.4674789507973647	-0.025982532546000768	-0.015402299777671779	0.24728454911854936	1.0307845010244094
1.5005547041217162	1.026394268026043	0.851340347772331	0.22657807845999128	-0.951760169974565	0.36294033235109613	0.291632747211463	-0.6564056192861194	-1.000931448573748	0.816225215052896	0.2777374372067036	1.0241723758574177	-0.12447531139986631	-0.16069942708370633	0.6747333247509838	0.09998016446070793	0.94876684140985	0.0496198153664914	-0.14862820453597006	0.8200858709749091	1.2996002969777627	1.418364265349933	0.6341610905964074	-0.052250102878917334	1.3340863092374713	0.5336163689667385	0.8803422657716011	0.19192000831984873	-1.708228972409281	-0.15488088527790247	0.9360017675063208	0.26968778486121614	1.4146746214499688	0.12379492088065006	0.6782504863268651	-0.7808407258702521	0.4010773640148123	-0.8993126982348798	-0.023571408277251304	0.47225064397407357	0.8573289328541176	0.6468405911281057	1.334489707548387	0.5407823150969818	0.4309360871764869	2.5397590236546406	-0.07608665332471627	-0.027281769025776004	0.17790496515262316	1.093721649621454
1.4925102147875826	0.9808722547644437	0.7986390042442044	0.1297138504255185	-1.021062551051768	0.37439394706693346	0.186106863473153	-0.6820023941022889	-1.0251976569160681	0.8000873454837546	0.3601347211143688	0.9189207782344118	-0.11656499373294431	-0.2785973370143477	0.7174519498899746	0.12720550635097755	0.9175270519476142	0.1094627433414935	-0.1326304999192311	0.794423860723869	1.260047566578638	1.5038000823624724	0.7147904584177855	-0.02953999595207842	1.4117038941297617	0.4680498964616685	0.9551913364566518	0.24499148873478843	-1.768151837164354	-0.08109658961085534	0.8257619415952355	0.288487931005222	1.3523901758491037	0.13782865972520114	0.7145524533861707	-0.7490173040407802	0.3984086816755989	-0.819627518670379	-0.24118651943299607	0.4955297979516862	0.7902530763909904	0.7128534399717444	1.2585630751729844	0.5509988415520174	0.3341378592369971	2.599929429180455	-0.07332569599219511	-0.030624993541875256	0.12390592742794435	1.1071405293002279
1.4907519297714664	0.9299126627852063	0.7649049713921539	0.0624900079334864	-1.0601595602033267	0.34516882437682805	0.06527721925313007	-0.714682242153015	-0.994862129080896	0.8059260654547235	0.46394178337942105	0.8031231313025309	-0.13383769215889302	-0.34385020286553	0.7571358057203458	0.1655865507384408	0.9047703578881526	0.17905485760408923	-0.13251337820944806	0.7399349765471104	1.240909261193541	1.627084656197869	0.7333308795089692	0.012901245697476037	1.412993853884754	0.43801489832156565	1.0334751923556742	0.2939954611140648	-1.8058079279974648	-0.05956207673297183	0.7309483150706996	0.2688526939365877	1.3383349126636053	0.12884022676196522	0.7424084723424487	-0.6710479276862638	0.4179446920817552	-0.7764309665479459	-0.4442186882630338	0.5018619453028135	0.7649993489132306	0.7180365906429863	1.2019468296778597	0.5128878895116631	0.2557742782016975	2.688322660305446	-0.07538534847528879	-0.04842303077765333	0.0311824352207684	1.0921883015695557
1.475196971213927	0.8643804422446604	0.7048305890007444	0.023510131208505314	-1.1325944618849213	0.2881072747869771	-0.03776505782339083	-0.7380688239240308	-1.030839214313347	0.8126080782769286	0.5219386061496026	0.6833770319600031	-0.14316421264437076	-0.414212515034187	0.7773750882481995	0.21588755058739162	0.8502743395077106	0.273977784970597	-0.16096076616140625	0.6646184898742588	1.1891183090113382	1.7454103349705505	0.7871803451180419	0.03895658293293867	1.3465408554683778	0.36217701795089796	1.110665047669455	0.32006831870179286	-1.830009115089371	-0.056674779346559824	0.6747792123288403	0.24168378560533457	1.3641385701436712	0.08535586844544778	0.7294528016166041	-0.6090259483299919	0.4272840575809109	-0.7149399755118069	-0.617061885963264	0.48418478621644373	0.738101565228709	0.7329401813479581	1.1296527829009677	0.4880481665167272	0.12420867393004373	2.744917103287853	-0.03281362739432473	-0.03952327010581719	-0.059180418032801406	1.0500401927168685
1.4380704563683377	0.842199894051895	0.6448445767345019	0.0005942923679697926	-1.154647635507238	0.19919885563397322	-0.11418214739682134	-0.763110994815875	-1.0341825585738444	0.8540566222163308	0.569509402716287	0.5436175803926406	-0.1289948595114589	-0.4830077181340212	0.7732417247235399	0.2493898254879968	0.8078233234691063	0.35835168514351223	-0.19354343238447394	0.5637786560076361	1.0946183891974	1.8576115864725236	0.8406490767285358	0.012666726028633215	1.2437130458145602	0.3484160922714471	1.1374911774495184	0.34007548732651877	-1.8601048875908155	-0.059962925212765326	0.5908852991078504	0.2470962996371449	1.3420559307339344	0.08029793911612984	0.7364556483885488	-0.5193973358268692	0.47491330982681906	-0.672726143449966	-0.7001120851472085	0.4402109580268826	0.6895826108623045	0.7164764982468863	1.0622321182981114	0.4061697147994714	0.022352724118231686	2.827305098008465	-0.02438072289956199	0.007325319473251246	-0.15187761697183877	0.9891130537992524
1.3796483966014912	0.8384742161003181	0.5701755711293639	-0.017594877067707036	-1.1762183185465314	0.1313538260660943	-0.1802980054546416	-0.743760947115616	-1.0338820972128122	0.8567237923640125	0.6050162589350089	0.43863233360257253	-0.1409989470885727	-0.551342166635448	0.7255218804771658	0.26174671398243066	0.750048658230315	0.4510434169960618	-0.22245724662472402	0.4500470767503401	1.03624255021254	1.9686782745023692	0.8782951035950216	0.04003956546974212	1.1536328768490987	0.3452962683437443	1.1430017423557903	0.35224814423913525	-1.9222015856355477	-0.07280239832407928	0.5318547362442501	0.22847837540846522	1.3492362376864389	0.02018784651236365	0.8245886055566615	-0.4197745014742392	0.5382801310528164	-0.6365201523356012	-0.8482037124687798	0.4124586551804007	0.7060628352499017	0.6773400799137069	0.9886727123962744	0.35480039635121224	-0.08130403860682725	2.885086899427615	-0.022498810594698045	0.020810159090443748	-0.1976786845228671	0.8820962441839502
1.3528058800633067	0.808746282025299	0.4806633177902806	0.015765159020738273	-1.173539966042961	0.005100488939593628	-0.21373629712099432	-0.7293219078876226	-1.0014425491626207	0.8698651059624473	0.6354545300512304	0.3285461001515845	-0.15997153367537617	-0.6235467984965757	0.6886059460124959	0.3076659363617351	0.6989208022289827	0.5032586640019725	-0.2835252891150477	0.4028083038875022	0.931736619710503	2.0783785307683345	0.8897006039750304	0.02095743993984511	0.990280979232377	0.35378326553013284	1.1540347638331732	0.3307948178414166	-1.990856332048871	-0.10552926666534715	0.49046459348343124	0.26351064230983073	1.3171520941449213	-0.03019364100123878	0.8919599587347232	-0.35756732773745886	0.6219017790183319	-0.6473073825856834	-0.9220840033869205	0.40766388716088303	0.767500205729348	0.6209760650515725	0.872219941900263	0.32824356918783504	-0.14113735661345478	2.8688120540878947	-0.0022714598902684206	0.0507914914185853	-0.2692290993865657	0.7819910442003224
1.2935558294716172	0.7901377004314225	0.39934341393435807	0.05370576126696891	-1.1782990856742086	-0.1499259128114675	-0.21845805923856298	-0.7204037745132992	-0.9915123011805027	0.8525390395345458	0.6752001569014822	0.22924439078151454	-0.1486464214597812	-0.6661419502250409	0.6341274203816669	0.36949272291553453	0.659783585892656	0.5428721909748329	-0.3047321486790159	0.355617046499587	0.8675242222198575	2.154943783596339	0.8977804445107374	0.05181693700315383	0.820149156166082	0.3826336754486678	1.1420644999770437	0.35948078571148456	-2.0695544858791157	-0.15751044065290612	0.41679730803592274	0.25366082552433056	1.2801303990352733	-0.11110062401662701	0.9778472863042893	-0.315429523144754	0.6704900459047165	-0.66665777909832	-0.9894165745455463	0.4011184011249013	0.8451983072315346	0.5624117136450011	0.8176173083514147	0.35031058264097037	-0.15604397591080388	2.8587001644436514	-0.028081944467021676	0.07260480066251596	-0.3414870627104737	0.6563181571898525
1.253509946986667	0.7425459717291552	0.3349016165838666	0.13444148365815686	-1.157442142339261	-0.3037626256048043	-0.24275946327118544	-0.6934427779279673	-0.9863141614970858	0.8381464018161443	0.6892224318533569	0.15095015148148688	-0.11762985621637481	-0.6972636525687207	0.5423988295810986	0.3974392757685511	0.6304288676860599	0.6305781716516691	-0.31538569105744524	0.3288678469377687	0.8063872662506759	2.2402073388893315	0.8896998356225951	0.038400829400542624	0.6333577162243819	0.3767565168383455	1.1140028588001607	0.3679714149016326	-2.1235738361391334	-0.23540139084313222	0.3357556611951193	0.25167066980648006	1.2278257482459316	-0.13650123019474392	1.0705968049573182	-0.2815335847283175	0.7004904676387251	-0.7103412347407464	-1.0393763801249434	0.4275711004978568	0.8697675498973995	0.523101935061266	0.7451065078489252	0.33012462679154375	-0.16891253096575368	2.8225100347810494	-0.07005324639963133	0.07334757856496688	-0.3783534971933943	0.5559679364182848
1.213918890382086	0.721639088481981	0.2261222253583212	0.22517985422507572	-1.1205065127053824	-0.4477516336501056	-0.22515604654966412	-0.6795498469180425	-0.9549910646094679	0.8021675354373394	0.6892106257498758	0.12903718482448603	-0.09031065196780716	-0.6551824343602992	0.44716172866616805	0.4362670763666719	0.5776058915512737	0.7216819338039736	-0.3598597137599455	0.33169856640159195	0.7842628486873201	2.2939287945052667	0.8289251265350328	0.033778872667890994	0.46416679370208513	0.36398886050875434	1.0545758113150208	0.34330059072419067	-2.187122876385054	-0.2965036941689272	0.30628068921240603	0.27638257775749153	1.157193967560581	-0.15300537973472036	1.1991994329660631	-0.29654137093076177	0.695032247906849	-0.7820141657280303	-1.088724681737299	0.4973114192606641	0.9344700680485684	0.5061492633638043	0.7029922500855307	0.3400978060503491	-0.0689335387756362	2.777660223286561	-0.04319466173057313	0.07768904662906057	-0.3833791225004749	0.4623624767364226
1.160279512995897	0.7418871521943128	0.10838284604696018	0.33466676726012906	-1.0900887075489392	-0.6056847220771246	-0.12892750441367698	-0.6565667584451026	-0.9597264937968951	0.7887451242218264	0.7087186657146555	0.11778446366430126	-0.050236518290537754	-0.6127468970302041	0.3143081712306969	0.4912474759520381	0.5296436396350928	0.7810103545198285	-0.3414768885763262	0.3936304126383114	0.7121047626411567	2.40640683845262	0.778189916281302	0.009982702292590859	0.34308252212880813	0.3702124105626257	0.9792494450412448	0.3412795264779862	-2.2648552204662207	-0.3904324970243497	0.310856802564789	0.22926195612647793	1.073905957501289	-0.1648525913606112	1.295571062397895	-0.2969035178457787	0.6717198327797383	-0.8132526714885004	-1.0267290338348976	0.520297716424257	0.9382472510114601	0.44155506865194705	0.6549152998642205	0.38910229962157306	0.027283897613200103	2.6906249651773595	-0.06518225053267733	0.11547778192186597	-0.3863590638383907	0.3762081036386012
1.1106710353839178	0.7445560249798362	-0.01968729793883236	0.4213319653971088	-1.0931783863800721	-0.7059770442085695	-0.021362059924412	-0.6094996149200445	-0.9485264012205196	0.69758448298811	0.7222535622270241	0.047915310251486355	-0.08535790341214755	-0.5809249408570988	0.20101744472429228	0.4946856783212358	0.48811054686554173	0.908968692118839	-0.30515962231421734	0.44362513154832894	0.6912215839097061	2.522897447243537	0.7367212438485244	0.000784665790503163	0.22372292164867855	0.4395810744299283	0.9220133960777253	0.3092986602043075	-2.3618340890608134	-0.48110059704320224	0.3499302041757625	0.16120628040878637	1.0300116394033476	-0.13809328331722448	1.4188651806381807	-0.2866022494029875	0.6384406730283201	-0.8596665558898344	-1.0265436717299954	0.5873378573003679	0.9415227577786689	0.3712637989657751	0.6287064175575947	0.39039885348308384	0.1411822398701353	2.6255295515993895	-0.09689465705692957	0.1299872261010602	-0.3751465084070025	0.31538753107270745
1.0803097850367154	0.7705396614291135	-0.13212851694339894	0.49628566319910455	-1.0943285305231567	-0.7745659557778828	0.07009197134462583	-0.5265699170609036	-0.9228472337935552	0.5696293688481671	0.725688857242256	0.04050342205781495	-0.10461549577767766	-0.5667351742619192	0.07199261928345782	0.487211821674688	0.43064290153501805	0.967590487188884	-0.2975219021461822	0.5241725110074309	0.6590222178674066	2.6103569946974856	0.7037661469009977	-0.06648417821652478	0.15892362088540243	0.5027781736437467	0.833397605648335	0.2864252858507839	-2.4640326519253692	-0.49701724570058914	0.40135492521257116	0.0953799438487095	0.9475507138677038	-0.10375544887743238	1.5155335241520667	-0.34408695634887015	0.5926729798949033	-0.9432545245861101	-0.9966448765498631	0.6053227517628641	0.9446615102216466	0.3569201198790237	0.547085496751168	0.4119631232167699	0.2943165714878848	2.533647649110968	-0.11587199168713921	0.09965130057933085	-0.3230086503879409	0.2846755131885822
1.0722215874115093	0.78891987073853	-0.23604168469663192	0.5721005737327224	-1.0424918847371614	-0.8067686638008217	0.1713799779802388	-0.4633362947216961	-0.9063202775611933	0.47921186111777114	0.6903000620583437	0.01660271843465238	-0.1491864104626362	-0.5312489186709785	-0.037689850757973875	0.44122467022712214	0.37707015143501954	0.9968019923186148	-0.3119309220647701	0.6144970199185138	0.6291968588358685	2.6464851879148066	0.6639620869680195	-0.15122625275481866	0.15201500510262195	0.5654901341126435	0.7191679022045787	0.2650986493609647	-2.5206946268875434	-0.5454700401386715	0.45808219021953456	0.010853098842768305	0.8117141782251485	-0.011522869710074457	1.5538754917386957	-0.4304865507850078	0.5773049125682977	-1.0228094686612337	-0.9527695539787292	0.654390324892178	0.9452279352215601	0.3328688763912243	0.5295659351846929	0.44357531456239013	0.45947384487337883	2.4796213523213164	-0.16988699536028337	0.07555346061569243	-0.23528663430595104	0.26041057161646697
1.0749276066597924	0.7432998466814286	-0.3118096359297363	0.6367401548029024	-1.0219476359277222	-0.8434642576913738	0.27603933144098325	-0.3577155521707778	-0.9301858443992105	0.35331571373560267	0.6436258968863762	-0.0019259083559878543	-0.1837609959092823	-0.49888119925830987	-0.15359123976006026	0.41362531900596017	0.31202708357519954	1.0314672591053435	-0.3350334059801151	0.73272455900455	0.5515027183107637	2.6628097289584223	0.591341402563345	-0.15998908944071127	0.19364812089204717	0.5749188176935419	0.6116180564097115	0.20233865324645234	-2.58760857312412	-0.6032346945948035	0.5289927424768883	-0.09286141554847716	0.6664230307195455	0.06155296423868941	1.5876599349693294	-0.5057350082861266	0.4795100526832111	-1.1061777153662873	-0.8879504480263154	0.6980913434000925	0.9503583173780225	0.3224554969238577	0.4900628057014025	0.5134564018666793	0.578007386151184	2.432838239579366	-0.18250620721948912	-0.03480339977575091	-0.15467731175009716	0.26112865058993384
1.0808434589431575	0.6716328792828856	-0.4002558039605041	0.6572154077821472	-1.0256199131866068	-0.8426895949114523	0.37767160842700004	-0.3156182478669309	-0.9313671319607424	0.23681557178271392	0.6226223468729268	-0.03290827763726821	-0.17814281689000086	-0.4494884615759121	-0.25429816178833525	0.4314837911608211	0.24788219234980852	1.0498356269557954	-0.3570425616194048	0.8225232127481172	0.49245682687154285	2.725343791054521	0.5582440221119092	-0.223062337850296	0.25180352038252607	0.616556008829795	0.4841826591627657	0.15243935492606925	-2.6199543274501957	-0.6608873847377194	0.571481026590172	-0.19740589932377808	0.5542906381082131	0.18802069944991118	1.5526168087114538	-0.6231176689857992	0.3565034413497612	-1.1794897757835174	-0.8327787094197348	0.7473198126079996	0.942172171435967	0.28771300293146307	0.4673181434900503	0.5983133073861668	0.7197229258288266	2.4645338654183404	-0.20692614418141683	-0.07797148322075964	-0.09354557617463415	0.26153609716193893
1.0780573799538007	0.6523074798499569	-0.4373033080729565	0.671273451925088	-1.035759953693421	-0.7895986866184808	0.46335465843346657	-0.24803673530336426	-0.9905825314056662	0.13915230881903629	0.6045429748045503	-0.0711773436585778	-0.17285940325382823	-0.3648569637802023	-0.36455919255430996	0.48047013531729627	0.17823579669512807	1.0463751031166457	-0.37951657752834794	0.8699944961771833	0.44975348533113124	2.778086576157194	0.5489966085830632	-0.2339315534314801	0.3350145163493362	0.6847023771251977	0.3825928994950186	0.09003854758040798	-2.621937607149428	-0.7044881882062072	0.5727042110000076	-0.3592859848602381	0.5081866358333933	0.23566364808411344	1.4964087484740216	-0.7644737008817043	0.23745939064851634	-1.2839549528610186	-0.7561245139209596	0.7356882587973054	0.916625144266734	0.2472680206940053	0.4839785329330697	0.6546128400300352	0.896765894732152	2.5447316450776922	-0.25854288954008975	-0.13414451456552595	-0.003194594388051719	0.27229869055671724
1.106932764782216	0.5867763614356555	-0.4843919604832436	0.70942734273676	-1.0363426471140174	-0.7078286385957157	0.4999901235506884	-0.2105945443311909	-1.0004052458480461	0.05010825202586272	0.5909740865525761	-0.09200783078205446	-0.19372939444228526	-0.2194573998502376	-0.4375047816004436	0.5135412598211454	0.14297735620059693	1.0278993385652058	-0.3634701614897352	0.933574372767573	0.4275177961838173	2.829392597788007	0.5102907010007239	-0.22639619908983272	0.4281786867488121	0.7139233864312189	0.3105410578890754	-0.05992842135552464	-2.6196190169064844	-0.7238709394100504	0.6286947917113948	-0.48932247965359876	0.47917750591640706	0.3179050275435796	1.4589331386747342	-0.8690589436496123	0.1345598053931905	-1.3598388313381673	-0.7217755677944571	0.7501800431664264	0.8790677176037696	0.1895731567866239	0.5238406203754533	0.6969220190585379	1.0193970672076804	2.60082317183	-0.26160054522369747	-0.20002089671051232	0.14256465401811974	0.36204993786220524
1.1244230052969482	0.5552993664788985	-0.49590814726526905	0.771760056368098	-1.0645301664041822	-0.6004171734295906	0.5415687141844108	-0.1859584297225821	-1.0632910180243167	0.03291329418438329	0.5590093073386055	-0.11543015285172498	-0.19746164275751535	-0.10261391536711639	-0.46542607693965465	0.5343134303971022	0.10241463222794064	0.9591779877025642	-0.35975836762739827	0.9787629151313227	0.4360991119113864	2.9060094901586355	0.524494617784154	-0.24381277788486985	0.533135463890235	0.7424980952520708	0.2298280117927225	-0.17626703274950117	-2.6406021493407463	-0.7284597712116165	0.6807544145611557	-0.6611404225071889	0.4274010712936511	0.3267721831798892	1.388514278449189	-0.9468341271822105	0.023822249684626474	-1.4507395490163497	-0.6957939794239323	0.7118322794024469	0.8231776516720053	0.11542935405968106	0.553676447512662	0.7210992582816427	1.120765331124299	2.6553523848497504	-0.28129726750224493	-0.22912859625718968	0.23160663729932188	0.42320722604430605
1.153040684310178	0.5467926315975011	-0.5206480692814928	0.8511097509315334	-1.1225295095687955	-0.49806040268444346	0.5500696206335324	-0.12946601687342058	-1.0882696360674	0.021469144092726287	0.5220817833343527	-0.17846954010207922	-0.17627781162851894	0.01996402691129927	-0.4680860762620048	0.5134982845457937	0.0731130037112472	0.9117401126099207	-0.3800358363401947	1.0179925254561466	0.4589999688446259	2.96481463764777	0.5450702508050986	-0.2857817898537913	0.5832109854803604	0.752339713688728	0.19505882819380999	-0.28418335614203444	-2.614522926004932	-0.7070500754031366	0.6904199380722347	-0.8403949621938548	0.38857258249966276	0.33693329027086316	1.290243014268445	-0.9607109949174333	-0.09682248573669208	-1.566228142951378	-0.6021517739053709	0.676089994072456	0.7799509113556602	0.048170820886098226	0.5813922249894338	0.7706798589579981	1.2027180642295787	2.6926058797957184	-0.33544187661590924	-0.2235959325199063	0.3323863642948167	0.5294918326087712
1.1855321729029706	0.5133554207307018	-0.5011346089537035	0.9618669063660479	-1.1822822014445464	-0.3857965733045167	0.521977875972776	-0.11527291251681367	-1.1095786720669285	0.026926851389792027	0.45348452729151234	-0.18313071613494564	-0.13548334513083873	0.1939622755321868	-0.4322935022740951	0.48012238364519944	0.041257119248754234	0.8325940648888353	-0.3648758610310318	1.0252660226613484	0.495456459114223	2.98821731861223	0.577541362553835	-0.29940447005774623	0.6532321415773776	0.7569743057455461	0.15787416239203453	-0.41105412715181044	-2.5299004659783995	-0.6910880564352156	0.6919512149768641	-0.9642410583898352	0.3369109942388874	0.37600257363136647	1.17107494742389	-1.0536904272606242	-0.18946769311908737	-1.7407026403145989	-0.5532762804693202	0.6546236674577735	0.8073170206539253	-0.036566021749579916	0.6246212174299696	0.7360561649433058	1.2540664335458103	2.776336968353716	-0.35838854567786566	-0.2508777268841097	0.41024027986645917	0.6140537474952924
1.2264461626343708	0.4913573453447607	-0.4485989408451121	1.0719233061031013	-1.2137515043277354	-0.3237072328018767	0.5019285438968878	-0.13394882065074268	-1.1063099687340137	0.04992172763371873	0.3757200778562642	-0.15184459170172943	0.007899024391122745	0.3791475836956474	-0.39666110808189037	0.37704989172303127	0.008552298206556844	0.736392369101372	-0.3285306866683371	1.0481239812865657	0.4993444807369169	3.0070219067755057	0.6127361791886263	-0.39204091774156946	0.6208945585808456	0.7104830675233044	0.15808071898128478	-0.4931706548328457	-2.4283614229397816	-0.6585614816140877	0.7029323506462166	-1.0592813619139732	0.27062564264904543	0.39334012051852585	1.0560975503658834	-1.1320187022138624	-0.2767325117797455	-1.9060069371421722	-0.47613430178297644	0.6391244444030011	0.8010856948683296	-0.10284780106840485	0.6630178643908806	0.7384321837913671	1.2872879067146779	2.7856057045549925	-0.37700621746528434	-0.2895563206013986	0.46065869356523353	0.7103332287203493
1.2470691191795393	0.49481006679633327	-0.4175179053936039	1.1809230244867712	-1.256002933588112	-0.25429934679209476	0.4683080364460535	-0.17089924737831957	-1.1572381694289902	0.11616467743460908	0.2859709997896511	-0.1308416655637718	0.20045687891633995	0.5393395750248328	-0.32924331653760186	0.30342258688876217	-0.023721739457006827	0.672981283591803	-0.2758318516522804	1.0498016542476771	0.5053057824320704	3.0235308212223964	0.6527332262026964	-0.4159097168212048	0.616908873101668	0.6613428048265887	0.14166940700651887	-0.5558727489740842	-2.354812768442322	-0.6403009059332206	0.6872826518110635	-1.1055155323124897	0.19944821747364944	0.36504976307778375	0.9458257191565236	-1.1879102209849093	-0.35135886209143175	-2.0528935917205167	-0.47235662208505946	0.6765168877003349	0.793373250215214	-0.19806580629235657	0.6825907689046278	0.727445637279691	1.2661022551111443	2.797806630847341	-0.3999787043440765	-0.29448654512666994	0.5207195144856124	0.7817367754256004
1.2686341841372317	0.5178331988230584	-0.4071385000200257	1.3012854752389598	-1.3767354787588613	-0.1594779321789088	0.43712627162352924	-0.20843289285969308	-1.199091646332999	0.1620379845017132	0.22907134351473962	-0.08955101594876312	0.39908457121625085	0.7086659195214426	-0.287037607398733	0.22217524094214589	0.008423711189325828	0.6314172542480281	-0.1769818951201015	1.034282007233569	0.5117707961760928	3.014480785268966	0.6642236295267694	-0.4250197032250835	0.5306999898271507	0.6428070612408718	0.14171900990985278	-0.6140500262673168	-2.302954318065276	-0.5948214809398826	0.6257217669660153	-1.1263777406040112	0.16420901986982767	0.3144533695277951	0.8626315871129296	-1.2372078291742747	-0.425949996361053	-2.1894451741653906	-0.4867816134292555	0.7256056541303232	0.7752492548971509	-0.2380463686387007	0.607345458557992	0.7039397118552507	1.2552814132317012	2.810325971557562	-0.4034558479156479	-0.2868985005484035	0.5781546422540852	0.845630733516623
1.2883371027930912	0.5385391480545547	-0.41599036465857864	1.431046333864265	-1.4872702496942414	-0.0933435700920426	0.3788846349102686	-0.24938094344748962	-1.2006516733469907	0.19268764069809471	0.17306396162016482	-0.010978511847524514	0.6040163050153886	0.866029568554217	-0.20993314202790048	0.11632152914388194	0.05849555727774379	0.596665843809055	-0.07982016437608494	1.053822022812112	0.543208871135741	3.0385227772618553	0.7139064505008884	-0.4695823966672381	0.447617379336969	0.6110260553019038	0.14309137319202686	-0.6203525090779538	-2.2344725590257806	-0.527820379586369	0.5152100514713271	-1.120432956102706	0.2088412316766009	0.25415892078463403	0.7618563617671387	-1.3014470164237344	-0.43279508785861653	-2.3076172380111304	-0.5776302772181303	0.7641774613585796	0.7622375980098496	-0.282776092298472	0.5720829455018802	0.6426025446105792	1.2249258041774655	2.7924659977450648	-0.40622868144391333	-0.25659781353973593	0.6560026593316255	0.8615561471081052
1.3151194663366312	0.5992026011150615	-0.42277555653797927	1.5865979194381665	-1.5768532525135766	-0.05361262745401578	0.31965407347450336	-0.26451912531011623	-1.1737002892623922	0.24211798893241726	0.1542897974806868	0.035876194272366255	0.7689952462954276	1.0401143008520426	-0.13929022814446632	-0.015726631908240796	0.13750487150223456	0.534832086185397	0.03770986416178453	1.0660111567619355	0.5461920273142522	2.9939598755873997	0.7374698988004765	-0.5143756534162705	0.3256110266134273	0.5469333059064401	0.179571824376036	-0.6153247244700373	-2.1684167315607406	-0.4425837910021569	0.4299477008961401	-1.0568841811276417	0.17359280253939885	0.1580036003471223	0.7363703083303306	-1.3381469276937166	-0.38064993847308765	-2.4035491307918537	-0.5984404875432107	0.8547702795459106	0.7379925540242308	-0.30807013507737907	0.5149522654190427	0.5720408151984364	1.1733109976924412	2.719219770236671	-0.37823278063468974	-0.27054951368309077	0.7272102460897244	0.8986940452369806
1.3292636424298494	0.6490309092315836	-0.4526572831479392	1.6654833823658914	-1.6717538086734784	-0.018529661495516336	0.25706433921495897	-0.32222700129099435	-1.1068859057218445	0.29651628153856746	0.13575738853849845	0.10376714772666955	0.9732345849291285	1.161073833869787	-0.04968376595858724	-0.16930102362372312	0.1959963204063734	0.5104471178453618	0.13688854449067603	1.0899844583039295	0.5455804745794942	2.9840202004889003	0.7458556819087422	-0.6003897934474862	0.19221340926215036	0.4754043870637365	0.17672735443661097	-0.5989179594702081	-2.1567067275959966	-0.36802578864190294	0.3621230096044154	-0.977531181366117	0.1734393156162696	0.09561465835171028	0.7481519577567515	-1.3621025542055993	-0.38303987161065306	-2.440982692187804	-0.6868049621043797	1.001497555346773	0.6945841105373197	-0.27973477203076147	0.46982538942297875	0.5097355780432793	1.0503413485022777	2.6456521524747223	-0.3131045493398064	-0.2796080015041598	0.8143455431275	0.9239187142176005
1.3293034559227075	0.7078260633939758	-0.46256958928849307	1.6824929860297224	-1.7659560212771255	-0.010222807702243387	0.23384771439605373	-0.353471422507852	-1.0687874051429478	0.35138064083398535	0.13176538655204556	0.14450723201468285	1.1751487740044606	1.205564165915164	0.025829628427933727	-0.3857454659263475	0.23875063631734078	0.5016532943236915	0.20112943140765577	1.0564214604188236	0.5559479798072721	2.979380885991862	0.7836639233413004	-0.6819110526342823	0.04101098915533837	0.4040344340111792	0.1764898469388772	-0.5700468991279615	-2.112105294226926	-0.2921880487962166	0.28417262556316736	-0.8840581192240045	0.15848260841297104	0.024561458149065882	0.7449383933765397	-1.400603323958575	-0.3702087821831145	-2.5041651881357945	-0.707689317271421	1.132480155069741	0.721124799618751	-0.21973336544965996	0.3819241091378879	0.41053286745287265	0.9994890369496721	2.559510637015067	-0.3005226700437471	-0.2438094187004753	0.846322242232492	0.8661481086737277
1.3520689842411446	0.7684779484867033	-0.5219884732808715	1.6717188263272835	-1.8156542977354437	-0.00012671235845189421	0.20328016894225062	-0.3837305962357856	-0.9988158052481844	0.3573876610815995	0.16012372441496714	0.17059984331366917	1.3504562385297159	1.2752481945242096	0.0601892817999618	-0.556791065397656	0.27478115105416523	0.5050755703200857	0.26803271485483887	1.0674262481179089	0.541095583302758	2.9497949506492818	0.7540676790632651	-0.77416230218292	-0.06903170714288805	0.3201581514398008	0.20176981594065352	-0.5528762070156842	-2.040040922095585	-0.1950583169456955	0.1971100178081879	-0.730835915584313	0.18445295086553865	-0.022506297408849428	0.7855458208049523	-1.452472075373959	-0.32890644761177973	-2.531684537742133	-0.7355320535158381	1.2862838307143079	0.743384463224737	-0.13680646976770947	0.31395201099129527	0.34711417781942455	0.9470871351188327	2.5239077389268596	-0.27467552416708474	-0.21095491683414572	0.8603836450550302	0.8239917182068639
1.3677494418522589	0.7704970342601719	-0.5068177733898483	1.6094410436325468	-1.8352958952996783	-0.026835565753204893	0.16512563445946	-0.4154401403042828	-0.9989810589967523	0.39089593021180274	0.19839370076919138	0.1905094404782062	1.495707651068767	1.3046470706005018	0.10594206741938925	-0.7053582874944241	0.3288208266256053	0.49992265397752955	0.3254771633010099	1.0910282143641528	0.5368507676645742	2.932779384086075	0.7766573559043877	-0.8324246396959432	-0.15563423254587014	0.23702735455793317	0.1694848255614379	-0.5091304425455984	-1.9766077020974275	-0.07428803891224688	0.12865374507435007	-0.6139795280790713	0.25351663894396126	-0.07631291832641576	0.7735614256305932	-1.5359955681941244	-0.257640125681269	-2.5185512872042835	-0.7783350282249428	1.435040473183874	0.7375285432144583	-0.048448108223900645	0.20253378746727924	0.29520625091017727	0.8388428057023136	2.4848151775299963	-0.21224571945234377	-0.22105175531412075	0.8659172495317495	0.7818717535741053
1.4065849076032488	0.8007142299861416	-0.533117168203132	1.5249069701714117	-1.8516901989808976	-0.04746208984211496	0.1586472364862134	-0.4421422629769246	-1.0185063033370996	0.42685517187284494	0.24652479533023897	0.1316642804503433	1.600309775620687	1.2656664552405748	0.12646175156518252	-0.8028485021474523	0.3632191190531234	0.509584228776418	0.32671629615455117	1.1375198189134341	0.506854735991846	2.8892020556852236	0.7916224464059929	-0.953921316892874	-0.28089335781958163	0.18033053885468053	0.171967006972084	-0.4559113088176245	-1.9356750346022378	0.04692725464022836	0.10275235183151699	-0.47601975518918876	0.32362597570722373	-0.1585434420048743	0.7660639765014641	-1.5383101448726182	-0.1847664404328096	-2.456759657526576	-0.8302711308646108	1.5697320086540294	0.713502484445295	0.08467145754478148	0.1366385864600877	0.3240957347688411	0.772876673837398	2.4748411682723086	-0.1534309770867153	-0.21154151952898817	0.8716772808003995	0.7354765808741269
1.430273935853853	0.8419766956598729	-0.5422259745501531	1.435757466075447	-1.8799605081893673	-0.07623143545230779	0.14110498150593917	-0.4334696673043751	-1.0368249581065645	0.49527565104172594	0.2845130415127082	0.05093591681229165	1.6520750534413682	1.1963129899137557	0.15975233164007996	-0.8141508011897752	0.39551215949750185	0.5334264034255243	0.2787404909313954	1.1606580202206211	0.500763147396323	2.8269925207583038	0.7906619874218157	-0.9998327930535755	-0.3368329685545987	0.1822565008273232	0.11711515535893055	-0.4204820856543088	-1.916814253576031	0.16009930473769196	0.02719265931107865	-0.3317741881383689	0.4200276325471931	-0.20315493781021637	0.7427524753915694	-1.595125517079057	-0.12152145248365287	-2.3670239361497445	-0.8154629454962791	1.6392471161584417	0.7464763233766163	0.20074462353454461	0.07893702101805974	0.3847378560692334	0.7035654620668365	2.5238571497202824	-0.11722159224446156	-0.18933474070417927	0.8636026407243829	0.6787981311673323
1.4415086976809253	0.8598968247055538	-0.5303791795351505	1.385179552560913	-1.8781064670621455	-0.06112036792610047	0.12311442523365737	-0.4333297208677197	-1.0440391935225093	0.5490398046869848	0.3328479951546347	-0.004781717174497477	1.6926270461126698	1.1434918809052768	0.12260924627959943	-0.8335094224444491	0.38749810094729853	0.5548421220865886	0.24157153306921372	1.187395304537452	0.4601999787488983	2.7766728218864736	0.7537487997407603	-1.104052727806467	-0.41597515062468365	0.20655538859423844	0.10114782602138928	-0.373335078742051	-1.9089405920866647	0.2818063806289287	-0.00808581912443151	-0.21494874972807124	0.4735804373723009	-0.23193582284227943	0.7215454551474005	-1.5852479017141503	-0.05690463962314692	-2.2961525769397726	-0.7529252650969409	1.6976768298608778	0.7700883570919376	0.32457909449361966	0.03750948042586533	0.4532470445848748	0.6201074735662476	2.5570813631540945	-0.07418587335930714	-0.17411801956930864	0.8011578215950136	0.6441860700780422
1.4397010785540938	0.8297337528069143	-0.4699028987257554	1.2957470599327219	-1.8085903374685923	-0.04029072235036189	0.0666291878345984	-0.4306724079247977	-1.0807879900401376	0.6017728056308902	0.4081456857615199	-0.09052481150977776	1.71012908349736	1.0207698353942471	0.09150450433994535	-0.8281513091168214	0.37697356646569063	0.5572913906996134	0.16509050435310416	1.2542443557396399	0.5045589805940873	2.760519163509307	0.7025013827033025	-1.2042522243656946	-0.43736539674314673	0.18833517066739006	0.06575213901993203	-0.3480758455955522	-1.912615634106801	0.42928490523883855	-0.031051785530128412	-0.09900036889536416	0.539313621531479	-0.26500626982746095	0.7818034604566908	-1.6134846476943863	0.01667785740126972	-2.211287325322265	-0.6673413344499821	1.6534855540812292	0.7988235608223717	0.42827042819366384	0.04611650800701498	0.5052313129859674	0.5677077634840143	2.5910981408242955	-0.06540815642999942	-0.1685772294363576	0.7667934003417665	0.6670092699713662
1.4381068078183388	0.8567944779821872	-0.4424197897988928	1.2224222020906381	-1.7423293203999421	-0.0173475688224578	0.046953273538387755	-0.45562116328247537	-1.1383271313656174	0.6491555873584207	0.4472990116440446	-0.15269409992909325	1.676877714345998	0.8818845030443777	0.02558000887299682	-0.8041616195306596	0.33299725725621354	0.5386331106228506	0.12800133101947309	1.2556265726598501	0.5597601921511828	2.746203992767236	0.6639604403887526	-1.2902861773525653	-0.4583470721893505	0.18976761253974744	0.05266982531192915	-0.2956510951049932	-1.9142672745456486	0.5634684105647277	-0.031948277484475984	0.017223295992374967	0.5567677628504915	-0.26185646016497205	0.8437160633958978	-1.6151437201975323	0.0480594327405995	-2.130481783005734	-0.570740356544831	1.6060233734780358	0.8034376731176508	0.4854042590896398	0.01691421365767981	0.5914542074336236	0.5428112238931097	2.571671885498333	-0.06994864293293573	-0.14943124215572437	0.6907174175061892	0.709050799204057
1.429102899857395	0.8275458222434586	-0.38634189062269325	1.1414183471593122	-1.644280789030422	0.02432675664241961	0.03900003945578005	-0.4333061885681409	-1.1878724191120542	0.7179642450732504	0.4681325678222546	-0.19762725941573783	1.6568890866753159	0.7354654642515938	-0.01219560548165704	-0.7624438624124087	0.2799196070492524	0.5537453279262591	0.04566237880284988	1.2683890610848871	0.6634526799815711	2.75865669234208	0.6356223732229881	-1.3342587836164745	-0.470644263711539	0.20126704207023632	0.03141542920727307	-0.2958143130122784	-1.9324552754201914	0.7485261777136062	-0.04054937002879326	0.11107510230574821	0.5487175614063549	-0.24406835033161153	0.8600645359945108	-1.5897947475784604	0.08279472247376574	-2.0240805133291326	-0.5136787108529293	1.4890501942756647	0.8542248771406001	0.5641661251303228	-0.02530587852918772	0.656345020136681	0.5560107242556309	2.586505434423192	-0.12655316330767835	-0.08628190826736107	0.6224850325269431	0.7894260208886921
1.4203313815232428	0.7881374007206975	-0.3840672881572658	1.11208071224199	-1.5542733874065744	0.01799169261552714	0.0006616255134521299	-0.421897057026397	-1.2183562799770418	0.7342991354084767	0.4691960307030646	-0.24063231010790842	1.5789694380265114	0.6079335599538813	-0.01425185018942487	-0.7289061054076257	0.24309892018364496	0.5615084244537647	-0.0007057022323879204	1.3199171604709246	0.8232567400652284	2.7484097282381215	0.6234181704868231	-1.333324408769325	-0.44553838161400494	0.1640196514218238	0.03661833393824028	-0.2695436336382623	-1.8987178512204537	0.9201647905251823	-0.019601858935806616	0.20954299061354514	0.5287395087165475	-0.23320334671466672	0.8652362358203186	-1.5517042038568256	0.15791004219376142	-1.945202456255386	-0.4682660062178002	1.319782145580446	0.9032669034248618	0.5855360053689219	-0.043152725293658996	0.6628407331974822	0.6036311889705558	2.568086995447882	-0.2101431990661753	-0.008067024112309857	0.5908413055016315	0.8373398249136402
1.4102754452890576	0.7618858786614012	-0.32386124170541847	1.0934914165881735	-1.4637718037725818	0.041780011940400756	-0.05387648129374985	-0.4332553012114566	-1.2457773326102006	0.7275584112937123	0.44372238070428544	-0.22767495819950084	1.4991400213212775	0.49760561905636747	-0.02498882511079666	-0.6205374473130253	0.26341381387271345	0.5282533509660298	-0.035871804677445204	1.3952778515709734	0.9538730551089006	2.7370910000419557	0.6030041219829532	-1.351207922454195	-0.408491235906847	0.15574943213022058	0.0071890698551663	-0.21160884851681944	-1.8501484074218884	1.1008562255127687	-0.02152494450278019	0.3631970025814731	0.4950771787486364	-0.21978079794766855	0.8355145370925336	-1.5431465044925763	0.24265718063497008	-1.8663570096231108	-0.45983641173084394	1.121599590193625	0.9164716567047867	0.5856694103802288	-0.06212016727337949	0.6982771836716584	0.6093385001598125	2.6141400365027456	-0.2514098088517894	0.03478130647688486	0.5306193395730909	0.8934509011225831
1.4136647852462871	0.6707006516219006	-0.2741110890548152	1.0866870098702595	-1.391491966950329	0.010191178671969437	-0.12881857706350075	-0.4296029977125381	-1.2494924582705862	0.6833988062403457	0.4246398172485826	-0.1954455595462689	1.428966469745606	0.4139277707108414	-0.008980267881164128	-0.5720472520792919	0.3147204018403255	0.5008898978092966	-0.06052031988853883	1.4737746610192577	1.124190976329172	2.758463325114255	0.6264405616250394	-1.3488846120234452	-0.3845686373332043	0.164189308251902	-0.01760503504322111	-0.1504668315172233	-1.8114583783105627	1.3108613304480676	0.0019226922382792888	0.4516615478055363	0.48607197010400666	-0.15078628613372613	0.8261675997679285	-1.458062499340144	0.352434867980825	-1.8230013432994732	-0.4319973827285244	0.9573999517935258	0.9297164110702933	0.5836930344052869	-0.07426050466118447	0.7188749942215384	0.6863392872762322	2.600740840376158	-0.3075505482920031	0.06618444131652271	0.4766345430949319	0.9201984693895506
1.3998771995673642	0.6143254283707431	-0.24136884377139062	1.1006179591891745	-1.3043828701099178	0.021013510480941047	-0.1733244867463656	-0.4824607314643643	-1.2735206695874568	0.6179704939455436	0.40279052857934944	-0.11148422322750666	1.362731988527956	0.33111763157279717	-0.03319503173956599	-0.5425759155372344	0.3695464152425639	0.4839242770457968	-0.04106839026454591	1.5109932301989275	1.270043783700357	2.7760867243199656	0.6280234905774765	-1.3948491202700666	-0.3697823075615567	0.20076955001239752	-0.024191217324090082	-0.10455986003562268	-1.823774388776203	1.490185290635861	0.024949133032875204	0.5329061498543848	0.4743711537122467	-0.07757221870451633	0.8340944214884456	-1.4088737097466253	0.4694994036145406	-1.7857763087058083	-0.3841039152561141	0.7772054266126667	0.9908083119556974	0.5405504694953537	-0.06918562339750761	0.6613956911944254	0.7826568149734593	2.6276404110424902	-0.36249824641619127	0.13412321309251837	0.4155508350513132	0.9582622276582746
1.3631873348771433	0.5755980749126353	-0.1957215897892433	1.0934166438436013	-1.2286320677895308	0.02927763517297181	-0.2471505798274285	-0.5099135543520449	-1.2784972585515024	0.5312852655260366	0.38579249010790745	-0.038412151832403145	1.3472641182106495	0.2668795903400457	-0.020543582101558006	-0.5695920888453941	0.42950444478305017	0.4585932804623266	-0.014986432255635817	1.5469309509605185	1.3972005226323572	2.8294111100768715	0.6381436472081704	-1.383707331552165	-0.3458856375113456	0.18174067127382326	-0.02006562412271132	-0.06774476540016097	-1.8639240152438592	1.6501984515086658	-0.010205528177472691	0.5488162431302985	0.47704484924827595	-0.019462664009423043	0.8870150198604237	-1.3974961288493426	0.5326996156112233	-1.774627682004858	-0.31652605947940066	0.6401848987790633	1.0118555513051362	0.5426270857878239	-0.0687997759106265	0.6013576503387675	0.8105446329792596	2.62165501354265	-0.4376370780113505	0.20067034684998014	0.38240845267929346	1.0392693508785962
1.326252530654773	0.5307980993374668	-0.14358952809265274	1.0819969514273668	-1.1038675878330695	0.07243956638478685	-0.32973446340168044	-0.5801873431960397	-1.2715708334919154	0.4028738970557077	0.36786720589103206	0.0608804200927219	1.3024797793007532	0.21180485955613645	-0.023498573174370423	-0.536679790715873	0.503721837431981	0.4006998992355439	0.0036312215439888275	1.5671556646943663	1.4735312203884323	2.8654328763703503	0.6120681167235785	-1.4019773060409322	-0.3341368735453823	0.2049884425910188	0.0543087573659084	-0.02228714796124569	-1.941375069093101	1.8378300175907991	-0.0355353076897791	0.5935707130159245	0.47375335109369854	0.010782982907654332	0.9733305367149695	-1.362544548165017	0.6208535504046232	-1.753004155823204	-0.31772720591917036	0.5289756485857442	0.9896440280740425	0.5387194443357538	-0.10636229162083428	0.48981795651194887	0.8765654930688498	2.605013148468933	-0.5165790805690961	0.2923473112846911	0.39153854742011623	1.032435891379104
1.3155729939509289	0.5014171250631774	-0.11062791696910759	1.0242947563213587	-1.03345655256478	0.12705273847348134	-0.4101986988001526	-0.6503543120314251	-1.257372452807554	0.30364602293203136	0.3602890226703965	0.10800468521326148	1.2403428208126195	0.18947245293025328	0.04384123037888628	-0.5632134615095417	0.5887765665921506	0.3721434772859293	0.051960501900556	1.5601483010336843	1.52376286331994	2.8989318748775568	0.6103794317419909	-1.4355903889432073	-0.3239391067083442	0.179274129377824	0.12358265719571508	-0.025184518214381994	-1.963739285867438	1.9823979490922181	-0.10148295567223957	0.6229628096594773	0.4993596972284329	0.056655478549206884	1.1072829916076228	-1.3731818862010245	0.694226351905835	-1.709010344977823	-0.3268971141849737	0.44300653820533975	1.0044170788744637	0.5743251664144589	-0.14471649708187648	0.4156386624445429	1.0032772146376685	2.5825376535151108	-0.5724031903036241	0.372375087529823	0.4677723237185177	1.0449593726631015
1.2952291646111243	0.48334428299627535	-0.12835548390182558	0.987782713521207	-0.9679731615425539	0.14893644767448394	-0.4586520126519071	-0.6956825973439498	-1.2168370524531262	0.20680442491486897	0.3566400934017017	0.18542819863128884	1.1916914100784157	0.2346972829252501	0.09940260042050347	-0.5513378221592105	0.6744880803227953	0.3207109617172813	0.11781661341051464	1.5199363701044741	1.4669071544743617	2.934969380363998	0.61923546190751	-1.4689627230109918	-0.3292623111401908	0.20076770401450417	0.21230027448502214	-0.0018686718928204531	-2.018573573614166	2.110785048120191	-0.14723501803773414	0.6173877754045208	0.4821882335771671	0.07477761115725165	1.1489129929911368	-1.3013654463593831	0.7380790393578689	-1.6716810469830161	-0.34271322004129623	0.4401205729246658	0.9984132341900024	0.5334464292923078	-0.14267444428890128	0.3651901234349696	1.10170768404464	2.4947058633886128	-0.6144035837522451	0.4993856746241151	0.47444854560815547	1.0127204528967249
1.2784447480839105	0.43780388775847784	-0.10481041509058824	0.9073177615146063	-0.8715565926420819	0.16414721643692273	-0.5010063410595916	-0.74162366572335	-1.1362715012434799	0.13537639667611845	0.3696741792208776	0.2110904779795494	1.191458596286966	0.30243659330512734	0.17743262958824108	-0.5227215727681388	0.754552562678421	0.269472551466004	0.16426888031089865	1.52959644884586	1.3975348801251692	2.9171951097514612	0.5453084323764166	-1.521260777518831	-0.37162637557654465	0.2171979601452553	0.28448333165298595	-0.026541868619224453	-2.092801065880776	2.255422805081628	-0.19164307797103153	0.5768286017397237	0.5021629081344287	0.049888955925893354	1.1989119092304523	-1.238423991733158	0.7967612643740507	-1.645051311720243	-0.3652173254513112	0.4200982021120865	1.0388581205390064	0.5645386151551196	-0.11671620771685567	0.3490657528054149	1.1944163579476073	2.472104391390959	-0.6630592630436596	0.5915487748887428	0.45688404440439545	0.9600497184362947
1.2755574043409796	0.43679905921477663	-0.10396532935579954	0.838279067548061	-0.8201047994083611	0.11709931085105892	-0.5129226698957339	-0.8239998704919277	-1.0857222772072994	0.07624030633636332	0.39802653673019056	0.25659651414136364	1.1819882872240217	0.3175870584688624	0.24647809428735273	-0.49259487680254777	0.8230892358102346	0.20995132431514638	0.23183070756455454	1.5207371327696355	1.2301924488676683	2.9085303092829227	0.4991911508767976	-1.641213463414283	-0.37955421804404726	0.23562110660828756	0.3396555251689471	-0.023095615053136002	-2.136835198564579	2.308656599106488	-0.26341326549436295	0.5515694334443657	0.5652052524812975	0.015520321810077726	1.2271252768613583	-1.2044488730850724	0.771656254883492	-1.643051085877993	-0.34519035427494715	0.441473267778965	1.0338811189658828	0.5802148253768982	-0.06165337972232547	0.2931023869311945	1.2792421372919378	2.464416815881553	-0.6770704889696879	0.6308674534817167	0.4355121312735368	0.8971714798688565
1.2519298273510913	0.45433863381357237	-0.0455927773496394	0.8028374750695699	-0.7385541285357892	0.11656765005245888	-0.5314541176788524	-0.9015158982929472	-1.037560408449591	0.040056154009512714	0.41064943985843183	0.2969709402231943	1.1438537356678187	0.3515585299445319	0.2869331324825691	-0.4343900601613096	0.8448587770334604	0.16536609764268487	0.2914293053127747	1.5213661995029577	0.9993697679521976	2.87392207241455	0.45110642613218266	-1.7421789789923445	-0.35360055180157535	0.3008248667737425	0.4030007377537923	-0.04023366358395628	-2.216119883611795	2.388387531360606	-0.3674002847597788	0.4788197733526446	0.6185917172483387	0.014119829991377087	1.2511182934366243	-1.157006406577389	0.724977662361011	-1.6164076144746908	-0.27552615251798473	0.47991687716395565	1.0583909885027138	0.599994672021307	-0.05711508243303291	0.3168611616804778	1.332826690516719	2.4816885661744275	-0.6885799684442364	0.7053023872243205	0.4315077793826818	0.8562647617618591
1.2517303271314435	0.45950273309567724	-0.05112496996690667	0.7603950216831484	-0.683341437025602	0.08754818094407149	-0.536783318309466	-0.9588423673297053	-0.9882460806072535	0.037204055504824265	0.4172575549097225	0.36952547583614803	1.1355600049598729	0.3747585138010109	0.320920240990377	-0.41837442119448287	0.8541977542466505	0.13294686527912725	0.3237884429806471	1.5183661283549514	0.7671479784346714	2.8531231036573126	0.4349265373917287	-1.8455688184981447	-0.30020979349119437	0.352231869653246	0.5172862912974094	-0.007046162657553756	-2.2854930652072767	2.457325558498085	-0.47825523327253966	0.36290876727456906	0.7027856349239888	-0.029786318648230226	1.2804247502237212	-1.1079185972512682	0.61949369983687	-1.5830774742480735	-0.210971608842569	0.4976962506744478	1.0630413478258214	0.6462974044877958	-0.04326361443125084	0.2876296011916856	1.3985963945533015	2.485085978576971	-0.6753365643909316	0.773467318039657	0.4610673823578885	0.845556712028946
1.200277446187274	0.49606480860668595	-0.043597914599761124	0.715157634413405	-0.6007792823356082	0.13524058380699971	-0.5284168462664635	-0.9995299925610095	-0.9583787190138361	0.04686894399655857	0.4030498159105826	0.4398560366787465	1.1048119747881564	0.3659149755831449	0.34783269353482515	-0.3791986615320419	0.8292171955129379	0.07897543604365373	0.34158579149060425	1.499350803903709	0.4606767088197379	2.830375472914244	0.41787280142697797	-1.9150703133223754	-0.25887909857052505	0.3862900845952815	0.5799636565819569	-0.017687465414892377	-2.3536400381721077	2.438746302665386	-0.5812836517517667	0.27300589359220695	0.7702495794238933	-0.1113463777634627	1.243849409801279	-1.0961786666713995	0.5046055422815903	-1.5093020230204766	-0.13625652564241453	0.5298594632884291	1.081746825383278	0.6655453243906874	-0.05045538238847543	0.23799327400739373	1.3897559416192522	2.5706372866265506	-0.6847621329616873	0.8145609806253254	0.49764178100984113	0.9054473112901403
1.163916042813133	0.55177685452692	-0.02991450619347702	0.6784965244145875	-0.5008350445154612	0.171939580200058	-0.5170169663218652	-1.0017380073790658	-0.8756929384894324	0.03929600156008363	0.3894963950596567	0.5092604286682623	1.0751667870213708	0.3179000765886226	0.40476139020358504	-0.3345392711620116	0.7934880489291517	0.05382795724258853	0.3388159619606699	1.5046186517333673	0.14710522472804005	2.8070192600432917	0.3846821199393633	-1.9421806523559748	-0.20059570645983227	0.4398690798472181	0.6491152351634452	-0.016660118061357098	-2.3943336876405197	2.391963244452735	-0.6843891342157663	0.22760585976295475	0.8144655809542491	-0.19127677279812638	1.1860451382443284	-1.0584803420103466	0.3519570280868213	-1.4189453155773062	-0.06995059092734271	0.5564539198919191	1.0796375816020247	0.7410919522748549	-0.034080504572558803	0.21511701524717858	1.3457308287412828	2.642049407410184	-0.6940029492351595	0.7777123996305926	0.5361043522847455	0.933333131588452
1.1292236903004624	0.574107960612663	-0.01738599878433081	0.6618436819656497	-0.37542461321053333	0.17363845761424695	-0.5048502189086946	-1.0132079555178213	-0.7637507608286368	0.06234765105390198	0.34616271486452727	0.5621162093569223	1.0002272243997778	0.31243545718138926	0.45582061354473763	-0.3147858833200737	0.7660186780476501	0.06656436503180893	0.35714456168836684	1.5193600893614958	-0.12165010488858234	2.775355751229664	0.3184631252006926	-1.929144860569528	-0.11312653980396023	0.49050923770424026	0.7003843562200743	-0.03556659055114075	-2.418328583574147	2.3456705883081232	-0.7077364978822602	0.21773661609964728	0.863364100262421	-0.2754023507786641	1.1331841982371378	-1.0280254903103692	0.22178021715838128	-1.3295595141762528	-0.00545727291687923	0.5348409702378729	1.085876485039224	0.7849414842277448	-0.06552866916443963	0.19113549669761248	1.3955222270003556	2.6220061621530153	-0.6949850589876285	0.6934756952058074	0.5953429838388982	0.9640011983158949
1.0953654304631708	0.5853314343117411	-0.04402439327945199	0.6618267968624459	-0.2814826810031802	0.14355242266208412	-0.4587609005785051	-0.9988323765470776	-0.6645981954128575	0.08698652491984533	0.2847361909233812	0.6409599932033102	0.9765070433804077	0.2987055135830707	0.5220999978586056	-0.35363612736350525	0.7425942538140262	0.10068653232834719	0.36003914108729684	1.5570281074022898	-0.36467883564888953	2.736079719419847	0.2925491331320304	-1.8645694572818012	-0.0020810382191859046	0.5058743180553451	0.6619120511756108	-0.02222453622588571	-2.4102285962089285	2.2850328597494007	-0.7389845952919083	0.11732873818850412	0.9100840791381952	-0.376170820944573	1.0235392235979397	-0.9804734687873072	0.07657602743149476	-1.2317130284348115	0.0755197915495658	0.5491070892064407	1.0901073999503592	0.8168551049639893	-0.04703537057294212	0.17082751845242314	1.3645846366514522	2.5759779197288273	-0.6859705100609138	0.6281115474710349	0.6278836791877938	1.045640886485589
1.0410408715200001	0.5970296764243299	-0.05924885785166882	0.711694014209106	-0.16670538345106023	0.09822254345800342	-0.40547189046440685	-0.9778726190220836	-0.6153636479687521	0.04517700831916076	0.20659503543034044	0.7212696180421384	0.9383842228594274	0.2557779120792453	0.5370394093115634	-0.34752346702760334	0.7055985312453951	0.11442329512898117	0.29526963221544944	1.6090932771599777	-0.5069194113279716	2.679836088111088	0.277662458374882	-1.7257388050769955	0.10470383339536574	0.5350633942224535	0.6402396711968565	-0.008712533357993747	-2.3822710743946827	2.2026445003947956	-0.7258869867665425	0.04027048840182339	0.9309077808638321	-0.4592996845185372	0.9163143077828586	-0.9659973774873059	-0.012215353295041285	-1.1236240418332342	0.16698475625207465	0.5108877827955319	1.0636956290099129	0.820903334368702	-0.027886338096269024	0.1086251939853479	1.2777077277107272	2.5544814747140743	-0.6444866887859769	0.5630557050525219	0.6864708357793255	1.1186169447639878
1.0100556744988531	0.6287240303263586	-0.04443713374640723	0.7659716494997699	-0.07677061481820532	0.0503532104647476	-0.33397699248675894	-1.0029622578884734	-0.5694937933555337	0.02100990941101238	0.12733435914728272	0.7895946949180989	0.9295139479085364	0.18554330695597704	0.6038130026548422	-0.3732383893945122	0.61370858311337	0.15971360316097682	0.22960185505232733	1.6726670910409098	-0.5970525926288724	2.6444761174074136	0.28389149156522203	-1.5915037366643363	0.22142846732455168	0.5888833403178925	0.6107890037460688	-0.025682509510780892	-2.3736710932051595	2.106509456579962	-0.6988221643478781	-0.04825151800917211	0.9907833034794737	-0.49230654256561335	0.8300583506842317	-1.026671184526339	-0.09461151856845453	-1.0203758024206915	0.2663506402502219	0.437295884396505	1.0518793332907241	0.8725412478391259	-0.06890208970201721	0.007069803860591156	1.2828547349595645	2.5494880224412544	-0.629599412699044	0.46198605703727	0.7284734965654766	1.177833139786028
1.0026545625542003	0.674691648045439	-0.062223292299928845	0.8690318654300114	-0.00789217950271413	0.06185762533428296	-0.3102652863564032	-1.031048045023996	-0.5617695643136267	-0.025254019112965258	0.05104506828708431	0.8715820449149876	0.8807589871596277	0.1293714600836594	0.6958920320582325	-0.4209805298982462	0.5536913443433962	0.1996660474564597	0.14650837857107282	1.7404980586668528	-0.6916688140722419	2.6477935645412165	0.34965170306496873	-1.4036543237001555	0.3402510330845089	0.6363344099565909	0.5322680964679637	-0.001099839829860974	-2.326720886399521	1.9922579535860436	-0.6291912991929065	-0.12860863952078277	1.0320484605815399	-0.5057460378792444	0.7278265934796156	-1.085231437243365	-0.17134318347571376	-0.9248119256916638	0.32344542643966656	0.42141777702762806	1.0233794111851342	0.8855276945572873	-0.12590815578412254	-0.0956088537460377	1.2599744403607342	2.5413034823731113	-0.5865630845134118	0.35724378494878856	0.8169203830675859	1.2656317394764276
0.982720985292978	0.6950424765126351	-0.04771789320837617	0.9445517577012229	0.043971137351402276	0.11398776187303575	-0.30835127157133196	-1.0527923987082004	-0.5710251184026689	-0.09661187880691921	-0.03259477990217226	0.9288517758579088	0.8413918429451706	0.08396467277985865	0.7720446163091642	-0.4928195727501937	0.4799758459635317	0.2644019165310085	0.09811733938471015	1.7854773809690265	-0.7271080527564165	2.63100389287129	0.4092696283642855	-1.1958807560560953	0.45479798533055005	0.6677418331655061	0.46147424639237034	0.042297109463109696	-2.2747594652663508	1.9285958082997592	-0.5240767512909057	-0.1781141702272508	1.044711486798739	-0.48147491327009906	0.6867398382075823	-1.1292821874070804	-0.1814071635050559	-0.8466575053781152	0.37833889720755537	0.37099318388061225	1.011154430427762	0.9234404180614696	-0.17268521710706214	-0.15839254625286756	1.2119416583966853	2.5575941988364637	-0.5529012985653393	0.27762583966913185	0.914379823245741	1.3307434707859256
0.9909723316878317	0.7014484367522028	-0.05202099847973146	1.0091358280887686	0.06549121112554357	0.1674044399989936	-0.28196420248846454	-1.05650593459107	-0.6080493589195851	-0.1563562783960554	-0.14167481340879395	0.9520144550816747	0.852495670864242	0.014738836864966265	0.852906022684748	-0.5749039807585333	0.44123784906482494	0.30163282384010404	0.009228918078835779	1.7935887203704333	-0.6952307453096167	2.644975049824324	0.4275135422508128	-1.0461946631439785	0.5310086728271711	0.6287039645414917	0.37945458325944387	0.11884462532098813	-2.2147208711714823	1.8813832423155972	-0.3927716722860908	-0.19956288235548075	1.0239749266903977	-0.4333702577021145	0.6102055518515133	-1.2053080214722025	-0.19858347232288992	-0.7752352566114219	0.41716376523004123	0.35303481348268584	1.0005146943858247	0.9795562584168602	-0.19189666431458155	-0.2421509593526517	1.1690199075688823	2.540828340609369	-0.48290868076461313	0.10917660729914505	0.9273035739077129	1.3516939644132961
0.9759916394892352	0.7306989623816135	-0.05741699713938875	1.1365374827021273	0.1015097213731544	0.27218060367162195	-0.2512543379126408	-1.0550208925844344	-0.640013624537891	-0.20489602273756463	-0.1956151433522594	0.9181586174768922	0.850352741533092	-0.021558921306792413	0.9209672224029996	-0.616058262224932	0.3524457069609771	0.36849063399710313	-0.03285387658409179	1.842463373917188	-0.6073813403386424	2.6130244881104763	0.41306513572257353	-0.88626916875373	0.6035586456716271	0.5648361871717462	0.2437730739297371	0.135501643756498	-2.2082976113478336	1.8396982546082785	-0.2243982331097764	-0.2229306981947632	0.9417329203749218	-0.3605590069964484	0.5966818387297781	-1.2674572904402654	-0.20178386353964511	-0.7022259163533019	0.4327132866773131	0.34253908002035366	0.9979431612589463	0.9836779084918644	-0.23133877525404575	-0.26561739300353204	1.109822393129734	2.494683048648392	-0.4600717993869738	-0.048514471732736	0.9341835178444342	1.3711845056562022
0.946816870177188	0.7138216143218691	-0.029579219542109635	1.2279789620107173	0.10665431466374171	0.32506106322818057	-0.1980493370810575	-1.0922735405645112	-0.722474375316638	-0.24713248688057413	-0.25288567290764974	0.883061393958813	0.8685170125353124	-0.030159389154377457	1.015497147639776	-0.6497328079261242	0.29286396775615914	0.4323799436833249	-0.04152204525872888	1.8846626610066033	-0.508515263519814	2.588063627042729	0.4132479267668542	-0.7574818424116085	0.6200051080844634	0.5101378260408698	0.10604763990853949	0.1988685564046273	-2.184368536279539	1.8720168875856227	-0.030247659215386857	-0.19791108808603922	0.81595956768058	-0.3392115459569649	0.6275102543592296	-1.3078201423768177	-0.2350779634301218	-0.666495823906959	0.4390721730052336	0.29485307221105406	0.9780465660182752	1.042580083673784	-0.2801715108118423	-0.2822599193416301	1.1257538295421146	2.434657467125722	-0.38923922473328043	-0.19849470530749713	1.009438484918887	1.3234273446593572
0.9216609743679749	0.6491580293125828	-0.04318160962355534	1.3013399525242915	0.08093273656777385	0.36382814812134345	-0.13399445702799453	-1.1501024912196445	-0.7982716837954801	-0.23080490899204942	-0.31604010442253117	0.7998728833678244	0.8702747219124312	0.017430466634368577	1.0670446729273757	-0.6835455850522304	0.215369975764003	0.4488473639333496	-0.039733367617084625	1.8979317494339185	-0.3952422254371928	2.5841670525564444	0.424992424241173	-0.6279755525046664	0.6261541831303844	0.45573692428616275	-0.017811216963579356	0.21433934242582442	-2.1957394622645876	1.917854866316158	0.15100013175246657	-0.1717162817821681	0.7015145136447364	-0.30480789474223874	0.7182659312957723	-1.3101183765944537	-0.27693191817146906	-0.6669745729413439	0.44524428173581476	0.239226756419929	0.9395965811452701	1.0777214878062098	-0.3222661357725762	-0.2543714036167907	1.086085253623595	2.4161507450252078	-0.30627139836054906	-0.2957364716549636	1.0577579058936946	1.2882408778871457
0.8903738439341415	0.5947695094483768	-0.07154173634724056	1.3715519075245768	0.03240914894235315	0.438908243193013	-0.05409148724624877	-1.1919405244411871	-0.8893792381320615	-0.25515526693473933	-0.3353116006711409	0.7394804605092665	0.9055095950702912	0.05891608092046761	1.0880748377605602	-0.713029274957115	0.1344106909561755	0.3900585428351261	-0.0805747216095291	1.8956028606409334	-0.3076448073299861	2.567725591793678	0.4139953031803535	-0.5790432677165042	0.5878630182974793	0.43978658298875983	-0.1239857021251353	0.25210609842028864	-2.1768917929645424	2.011896770178333	0.30897942092583575	-0.06440865441589845	0.6028108572940831	-0.2609325745993128	0.8133801596156385	-1.3021225855093568	-0.30109314662762576	-0.7122228637770588	0.4490651002508714	0.16657990622446517	0.9148831758863716	1.0291055250848145	-0.33528187380333274	-0.28426185560927786	1.037629304818213	2.4780263043962707	-0.233598581358368	-0.33615370682040274	1.031517100160122	1.2250149884345811
0.8623175351702118	0.5551369086333129	-0.10945623307424905	1.450732098841693	-0.02393556499888016	0.5288614442609554	-0.014512657683025443	-1.253514188793822	-0.9748971832593121	-0.27074706448182656	-0.3517907426232478	0.6483085631032953	0.9004947165058086	0.10187921525996087	1.0865170058958462	-0.7176351857102918	0.05743210529918534	0.33991035358902966	-0.05608021196826511	1.862591569316471	-0.174476534090721	2.558622342378327	0.41547053985550547	-0.5621715725598088	0.48582885717452723	0.43086707112061606	-0.21437823760101646	0.2708177526698097	-2.194189219174724	2.0903570414448978	0.47923362176910944	0.06981967893382532	0.47231846647009135	-0.14624113298266234	0.9613362569877377	-1.2847302728607723	-0.3098998250258487	-0.8150122317101112	0.49022346372681047	0.05550992629272387	0.893351412578526	0.9657913599178712	-0.367737301145587	-0.31027200329632615	1.0324874167431635	2.5307839032405637	-0.17189606454391707	-0.3923827903865115	1.0235734750382206	1.1448220949445835
0.8394944936648084	0.5064499310802894	-0.15369327808419717	1.4743720404771095	-0.09109375295627153	0.5935342020502691	0.02829687114308015	-1.3429774509046386	-1.0021039595007877	-0.2676959501671324	-0.3510948149877059	0.5773881514618191	0.9076821438754459	0.14863666022383754	1.0672564436636174	-0.7278352762427774	-0.00681876592251493	0.2856659679318541	-0.026906941408361716	1.8431564628623824	-0.07274459128666347	2.5670450590693954	0.4318125509597398	-0.6118803733526993	0.3823031223840791	0.40358225114049534	-0.2965525738266038	0.3030269136813334	-2.2284765579108385	2.1925214325399667	0.5901012445696731	0.2086727884053869	0.3963503522636536	-0.07181130454269466	1.0554254855743654	-1.2622382045101346	-0.3436602706854892	-0.9108871171635904	0.5198275893304821	-0.012358602317061384	0.909075217953301	0.9294768765671109	-0.41212069031675097	-0.3228634825069449	1.0790360967421835	2.6116810042849634	-0.16152387126086531	-0.4509058703848775	0.9428339579233572	1.0780182164606054
0.8183676800573056	0.439226251798935	-0.2044856041268932	1.4815919801639839	-0.17704970972539805	0.6024294513932352	0.05659193897278543	-1.3710747187242915	-1.0528531484796126	-0.2959643382243965	-0.36340766735072355	0.5196041658173618	0.8937479952188874	0.19484487328505815	1.0175793980084944	-0.7603618609064073	-0.05799429758499458	0.208757086455328	0.04848420756957904	1.797183826242674	-0.014978541128516465	2.544928869758274	0.4105015278232803	-0.6222260073584973	0.2805918892347784	0.33058344553925656	-0.3632364364746745	0.33156441214883114	-2.2285169420274173	2.3076749830464545	0.7045160915348797	0.3651330048781085	0.27451429927884163	-0.03664942986253438	1.150852165951526	-1.212945741169558	-0.3343525373736131	-1.029854939539455	0.5552918536251501	-0.09289418292076941	0.9310933773452439	0.8350478224225621	-0.4691429504445974	-0.2981382694321854	1.076499540672716	2.6805755680824204	-0.10283491329886547	-0.47523772882509296	0.9046719311164073	1.0241346512136569
0.7826399906455198	0.35300408702340885	-0.2552249080944899	1.418652320265423	-0.2926657941020709	0.5439443897083092	0.11765802284682234	-1.406546929797959	-1.094761973529075	-0.319375812211363	-0.3773705632240438	0.4600693992030256	0.9339728393403771	0.2299138490164469	0.9261775449993467	-0.7645133121804143	-0.09836531432698883	0.1433931056956151	0.10321342696199136	1.7031648315259222	0.06697921713152984	2.507169046870509	0.4088572536124346	-0.6680423624762011	0.18736706180472953	0.31293623060776715	-0.4022251329922624	0.3346279449622191	-2.234772459167702	2.3897069077853814	0.800940788468532	0.5208858991228139	0.15880007171584204	-0.034486189735165686	1.2631839364012007	-1.2098097036345012	-0.2978582330181199	-1.140863582659188	0.644296445321917	-0.152927559083966	0.9253554369129887	0.7459347632639683	-0.5158785010590148	-0.30118984327290305	1.1017606003655869	2.778525199524524	-0.0399786292313612	-0.4865526036125007	0.8302628286341689	0.9526328087139644
0.7487105858275118	0.2610221597810523	-0.3239167886412374	1.3898434354704274	-0.365679925618978	0.48512477498625206	0.1830825411296899	-1.4165601342650151	-1.0888966514866074	-0.29528463897475665	-0.39776139052172094	0.3898215361744754	0.9428983641313284	0.29699280916649134	0.8404592552834241	-0.7518533695463888	-0.14446439649762172	0.04672414863505945	0.13946156586449648	1.6637271328452876	0.16979053597473215	2.4480982817629986	0.3831974325292613	-0.6774914175183069	0.060262061376518086	0.3066585429474329	-0.4216535883958891	0.29993387544522154	-2.26596551794114	2.468346614245716	0.883819933271589	0.5868560485422212	0.053834301069618326	-0.06245365974260666	1.3527375416612855	-1.2759957621931597	-0.2747074203951515	-1.2350738166523345	0.7053613507763672	-0.24110034021821497	0.91997967256784	0.6660166694862063	-0.5765963475700294	-0.30273984903326856	1.1159326345969895	2.801610740792964	-0.004849265630148461	-0.49180839073302796	0.7126225716564946	0.8978390398901517
0.6864574294348526	0.16262233193786563	-0.3969427411334533	1.3359527806566116	-0.41454168777389055	0.3928531007977247	0.23633610944581207	-1.4374537382263206	-1.070463528845467	-0.31255439060571627	-0.3831836636998636	0.3516339138652901	0.949070361987643	0.39444461928342767	0.7147759180921445	-0.7401203799770196	-0.15848274330331563	-0.04666633453229001	0.1922811326754095	1.640414398258235	0.23769983274370685	2.377877647515249	0.3840332463080269	-0.677059500640764	-0.10283196528898082	0.38656977952253	-0.45921316743911555	0.24842852974374105	-2.286507309672797	2.453382855778878	0.9023880501133895	0.6368220981838911	-0.07149492356823846	-0.15876747458281387	1.4485884176642954	-1.2930135096740645	-0.20848827762068764	-1.3206866049769381	0.7136292870397145	-0.29956258996234997	0.8945925784218598	0.5670061125041544	-0.6651677803877283	-0.2511162907047574	1.1469990338368767	2.8503946070578143	0.011225010403670674	-0.42401479457228597	0.6545398395653023	0.888250611320907
0.6444945225084738	0.04760179060779723	-0.48541014769850505	1.2391289319333185	-0.48150380319131125	0.24781979351807318	0.285458126053166	-1.463089175022019	-1.0357211026005222	-0.3109358806876807	-0.40682538592030915	0.2798611941409924	0.9448622005846973	0.46487633576732873	0.6000248447098151	-0.7523888923334507	-0.16364071763892343	-0.13039356100480745	0.24522201647761724	1.5965637907848174	0.27765070238758416	2.336936176749532	0.41053041787483513	-0.6957069794033626	-0.28666558927736935	0.4329401704988012	-0.4697753278587486	0.19840270389203563	-2.264798574312741	2.4242209831335506	0.8868152493670494	0.6612472997952337	-0.14981231085190375	-0.26000470313671614	1.4843471583338945	-1.319550236207562	-0.13553494720234532	-1.416885157031808	0.7321053952717264	-0.36190549525368143	0.8516386157334687	0.5090478741151029	-0.702105114576865	-0.22670091886819965	1.1656242035096558	2.855541810840822	0.032710742154975915	-0.3271600491759067	0.6085781799546692	0.8693481863104273
0.6355344569927632	-0.054622756006996565	-0.5955888315866703	1.134924510391132	-0.5313626029440085	0.11274080800685175	0.3165368746970235	-1.4682095601439369	-0.9535075208256142	-0.3113500355197958	-0.42175659310233754	0.2381443686107021	0.945639868144794	0.5157110373774143	0.4554382984377754	-0.7967491870502255	-0.21115978605678648	-0.20146456637071627	0.27833631305977896	1.5491181582752858	0.3053042254075225	2.249918750720754	0.42170187810315	-0.7277494707832846	-0.4624096710975806	0.47057798532723993	-0.45511274221332015	0.13653091775440376	-2.2892137447756067	2.351481528044811	0.8132044911287316	0.6522039982362705	-0.21962857179168838	-0.3448866312399478	1.5417721308823304	-1.3785151464137109	-0.04653111414122969	-1.4949390644262692	0.7310739281793783	-0.4395288784606756	0.8131888091581485	0.4106216037613607	-0.7324420177222768	-0.18457404281235426	1.1558434162007	2.8395714926857982	-0.013194420529047336	-0.20670387980781046	0.4520305666533016	0.8962982616049742
0.6188627992014096	-0.13493464796230853	-0.7212794428659773	1.0401171922934884	-0.5574576198365229	-0.000603038970944747	0.3133352858052499	-1.4407527283254742	-0.8673170957311058	-0.3391335139015255	-0.4589212230181647	0.15061679660764013	0.9711755797575471	0.5715911376986249	0.3219327150103734	-0.8500174285819245	-0.2434388236449227	-0.25580086764121673	0.30190571779561826	1.5610516722271515	0.32931566598380385	2.1810766449309034	0.43472314681866686	-0.7584408224630641	-0.5919408034633115	0.47275691900170447	-0.4215314137571373	0.09719851501754266	-2.2557694900316965	2.255827955134527	0.7395822345843088	0.5987428394213582	-0.2761323427795944	-0.4510256195868482	1.5641528727535756	-1.474945955170939	0.03357639968731556	-1.550837936698374	0.6748017003730229	-0.5010410625926758	0.8059951929379935	0.3441804846651606	-0.7631359827703343	-0.19015468929959994	1.2046389659742363	2.708835095654998	-0.05419011879902973	-0.0945338377442583	0.37289888852744135	0.9381802310007232
0.62496320866194	-0.22775509440337025	-0.8381485620959694	0.896327856572911	-0.5406966437722034	-0.10270216906119667	0.26738808159446786	-1.4282878082480484	-0.7525213574558067	-0.31443953610815545	-0.5134706916817029	0.09261647838137972	0.9657535202963171	0.6448059361704497	0.1987501758196036	-0.8734996384163469	-0.29491941205510197	-0.24240372550150915	0.3417739148370348	1.5707754498359052	0.33099331698834644	2.0989103379673164	0.49359154431766505	-0.781645474635579	-0.6903444998781033	0.466412478832716	-0.4182432055297651	0.08542042477584703	-2.253047583092015	2.1363273637798867	0.6518003084900256	0.4628793105902793	-0.35491174294760225	-0.6206656430347502	1.5852097116926698	-1.5562732633623786	0.14080800276363167	-1.5682205021575153	0.6001445175540011	-0.5412564319140852	0.7719577904871532	0.31177823630899215	-0.7993906504543158	-0.181780254768175	1.2189700002153807	2.575833095725683	-0.07969564332330852	0.04993601181051808	0.3488599578035084	0.957441253222146
0.6401377752605414	-0.30229786017656324	-0.9453957341680989	0.7259095536086625	-0.5233282249974989	-0.1675037550907547	0.22848371062945158	-1.3948026863951273	-0.62971473418642	-0.24531737149131178	-0.5270097624949454	-0.00124991533754637	0.9933467498522536	0.6984720854154354	0.088133125525798	-0.9387217873197894	-0.31851890266613264	-0.2332789048581148	0.37713486296958476	1.6483064292495282	0.3146645682162298	2.046067946257751	0.5097576795495332	-0.8037597702860101	-0.6835708695597343	0.4808244905937696	-0.4138726114528085	0.043829405907339275	-2.210776514295982	2.0075546008739025	0.5477222507526726	0.36810642643350044	-0.4127227497849102	-0.8204534192329547	1.5961947395227862	-1.6544711763593714	0.205204181784837	-1.5417504436682554	0.5357522499758771	-0.5368737546506985	0.761759501682979	0.30524579477181935	-0.8424269087570548	-0.17841592184049315	1.2083501704990054	2.5066716986621573	-0.09601877213005369	0.17412661291599787	0.2815838352886653	0.9959142713936148
0.660236621792661	-0.4128552259927803	-1.0246050705612686	0.5920764139129439	-0.4794576061522039	-0.24779162554499887	0.19875019465426938	-1.312440010216498	-0.524629084784382	-0.1500457183230006	-0.5605215277742505	-0.08784069507762762	1.0191741389225337	0.762436804070339	0.008250656884475205	-0.960262625609265	-0.32958875100719087	-0.22840821065491554	0.4559080814096612	1.7098298347918948	0.2583194332156561	1.9990877293898712	0.49656207166652055	-0.7916274600522168	-0.6380113110386102	0.5194681030610877	-0.4221775546966172	0.028503538878564418	-2.188355025501771	1.9016821530822496	0.4552446444497179	0.2816588188370238	-0.48193419312013386	-1.028629832083454	1.6110270909239948	-1.723124139472418	0.27502176376666926	-1.5241644145576037	0.4365512146763554	-0.5621536102765614	0.7174490145491965	0.3306209856395239	-0.8388373291661273	-0.22715546825483174	1.1927321061110414	2.3933558437082842	-0.11226753529718163	0.33043258490902483	0.26408301344632334	1.0448874696764592
0.6547161780791273	-0.5252889003363099	-1.082017432888096	0.444262408764892	-0.41495468743696035	-0.249915103620788	0.16468297073932398	-1.2831692303055173	-0.3947055597662701	-0.03282084612909174	-0.5747759219644679	-0.22826686222571504	1.0517035073337841	0.8209202649143812	-0.05497984635325108	-0.9231051529552105	-0.32526136230113034	-0.206304963511985	0.5143558087632696	1.7819715505144547	0.19085673470369685	1.980223557138951	0.5021656659747912	-0.7805912304386695	-0.5829564129516018	0.5574704631038272	-0.45891310652634043	0.05909131507368187	-2.1948975146219847	1.7706441223454206	0.30703768963376615	0.17458463378844938	-0.49085581073722934	-1.17305187625318	1.6176384210487513	-1.7207563690926264	0.31148385789378913	-1.505327055861544	0.33871642166470395	-0.5892183635226794	0.64936738084619	0.3889995629729589	-0.8073284907679558	-0.2913974848864487	1.130177985438911	2.32285928836919	-0.10912974111011273	0.4791801039872981	0.21685003482486617	1.0912235985584047
0.6650058584643717	-0.6342518674153494	-1.109869617043596	0.3754805133035458	-0.34758298479176153	-0.1884437525268498	0.1671261445779712	-1.2613342102455631	-0.26028997926316655	0.0951098389016028	-0.5779045393868991	-0.34180501413764464	1.0483781897273472	0.8581897611330263	-0.12757557663292665	-0.8952426390376271	-0.30643802663234343	-0.21295319237825033	0.6374146248947723	1.8573836857251547	0.09235894637806735	1.9599158535631962	0.46939850803285854	-0.7615762814096064	-0.5268588739374996	0.5693009474223821	-0.46328663279462673	0.09890016266052012	-2.2001825892032816	1.6913581244179348	0.131235127053344	0.12224444479674448	-0.4645534475637681	-1.272767623868031	1.5804281972943397	-1.7117875256946047	0.32991130108891137	-1.4832093380356404	0.17692923096689558	-0.6064944718325027	0.5887250040836692	0.4567241879329524	-0.7791714492454331	-0.29073592815155613	1.0853693224339882	2.173198560297299	-0.16643556633428194	0.6178213007741711	0.18092733682882384	1.0839734820935711
0.6735349039719102	-0.7704472330654698	-1.125775496967518	0.31218329793802857	-0.2663491223656166	-0.14457995626315506	0.13290844086004672	-1.2623211146764668	-0.13906152929260227	0.18474182862413335	-0.5687997848215318	-0.4353853705399495	1.0394169436561556	0.8608376832631854	-0.19960734356853674	-0.8566333306545808	-0.2607193911763951	-0.18356901769495193	0.7471642607243995	1.88175918902929	-0.021347896782331743	1.9616690497621416	0.4322571196786157	-0.7425715179081569	-0.4418510312968599	0.556179121961436	-0.4408342084723202	0.1589039004986978	-2.188865683530019	1.5989595546380655	-0.07503899274998077	0.07279663510170728	-0.43672041499946823	-1.3456705338715582	1.5264830330681383	-1.6447013808843696	0.33152752177501615	-1.470474023020085	0.04695399705315538	-0.5750981323156968	0.5533635808553747	0.5127574223884018	-0.7557529975204702	-0.28861428823928625	1.0903927709466217	2.059315312673571	-0.18422888555723138	0.7380201946090491	0.21591122973634763	1.089697525943262
0.7112251692212646	-0.8960913681479379	-1.1249266982022603	0.2606751094457226	-0.21530340162439493	-0.09375335799854573	0.11674575885161276	-1.2029465536486939	-0.035699713694463724	0.3191476933520678	-0.5449163185774306	-0.5201800138391344	1.0271560659419063	0.8383216502090608	-0.2190970933718071	-0.8540883575712283	-0.21784641831311888	-0.13971969694768402	0.8456575359060594	1.8886428701835918	-0.19575459562130113	1.9795209670599596	0.4263069984221713	-0.7170338748447638	-0.32630410233046286	0.5212883444719182	-0.40307255257659824	0.20611779309976636	-2.2094667402639265	1.558142513637261	-0.21651033464705619	0.029501879229169158	-0.34714481769920114	-1.3830294072759521	1.4842456010613425	-1.595622247185617	0.311268604283137	-1.4689008833219053	0.004386881579956057	-0.5833073897708319	0.5198983535047834	0.5450682262274196	-0.7053166032754641	-0.2384034183246977	1.1109184748197356	1.9650537335855283	-0.24426398448909828	0.826564786441977	0.161444104130816	1.092011070603405
0.7506027956440058	-1.0460384565800953	-1.0877132216278351	0.2302984319480621	-0.12851985987932577	-0.019421259582504423	0.08585972606840331	-1.1394388780706435	0.07439059408824392	0.43714770118241153	-0.48664167289355	-0.5347254087646213	1.0381710771369557	0.8526564361117094	-0.21325306761264912	-0.8725534790284633	-0.18854156898611807	-0.11335521353170583	0.956502338023092	1.9090057328569467	-0.3468811003790361	2.045700608483714	0.392130912620226	-0.7296156446334112	-0.21079724471846029	0.5422693353618224	-0.34645299684022074	0.2087347482575516	-2.2553444952810384	1.530016655956865	-0.3017341123687835	-0.049080840829960504	-0.29537305971038846	-1.4243087931529836	1.4825368967458754	-1.5404850439504747	0.2365968910849415	-1.4631262661010507	-0.06459207579441481	-0.6196468287860627	0.5058320034077812	0.6082713021074762	-0.6947116148321604	-0.13739660230801284	1.1704734582174237	1.912621492775698	-0.2839658280318714	0.9094399413259048	0.14515886634164316	1.104826896184927
0.7783120346114982	-1.1723674787412375	-1.077810569366501	0.23635366185517914	-0.07639263097936602	0.01851347824406054	0.05233210057088694	-1.0653628455106836	0.2424352333561095	0.5187064484541073	-0.4284478919910709	-0.5969511026053328	1.0425250425203374	0.8845803250207396	-0.23498098578306342	-0.8727635763670483	-0.13176895918277026	-0.10513838734847418	1.0691455641872452	1.9119282821600212	-0.4747275079735617	2.1735350082618754	0.33904936148524023	-0.7082054972349087	-0.03659300290496994	0.5590235160044169	-0.3096785120256155	0.18105837569027847	-2.255895450014358	1.486879948220317	-0.3325190658538308	-0.10628690009264807	-0.23780379731314563	-1.4294933412377584	1.416269864274003	-1.4698662442032835	0.1836244048202633	-1.4431969545545322	-0.09027315287365878	-0.6524770897258774	0.5181528459153786	0.6680163378170854	-0.6907738503301328	-0.07112389040533809	1.1960324341776036	1.850556471866275	-0.28004668343605477	0.9773822921547811	0.21636261631383275	1.0530711197661073
0.7989296423004525	-1.2725920346526653	-1.0290310028805434	0.2478043851778156	-0.07572352329805589	0.07072788606581822	0.04473785760327046	-1.0151700391879568	0.4112685046279051	0.6212382211719385	-0.33052968603250743	-0.5462248671869643	1.0784798315186834	0.8999782235553331	-0.2294326765698226	-0.8561451473966002	-0.09680330568238654	-0.0652303603958683	1.1528249459367372	1.8850116305629836	-0.589085058750627	2.28167488093754	0.2512518032922519	-0.7219131971321621	0.07736757185509509	0.6165558338536928	-0.2986608031029565	0.15338107766064407	-2.297082790937364	1.4959117902813635	-0.35431240116992624	-0.2050170412576064	-0.22693605072491585	-1.4369266691614793	1.369732493994676	-1.4036433646680018	0.14187480872882285	-1.4276966810294056	-0.13122256270407145	-0.6505228814216287	0.5118142919021519	0.6471460586322182	-0.7147494840972414	-0.010718974681460259	1.2491306004020335	1.8677706893359822	-0.306738278465813	1.0295429020644875	0.2226369461642061	1.0593591758176413
0.8068618229642978	-1.338512019811795	-0.9609295684390071	0.27634542730568956	-0.06669810691730275	0.12214318056638836	0.05313642043999154	-0.9624055596201412	0.5663242308858554	0.6832450005685203	-0.2650143149191529	-0.4804771885024973	1.0914831419893682	0.8848803007188435	-0.1960268540174715	-0.82403361768984	-0.03255703561826809	-0.05802741166743729	1.2512636412477292	1.839558527725729	-0.6856522400277022	2.4070250364779175	0.1640754580429405	-0.7231980046359501	0.17882376261936628	0.660236798373162	-0.2763525285644251	0.0760762811927275	-2.2984438755244665	1.4942944377655774	-0.362028034249763	-0.2998157079991307	-0.23760087603598948	-1.3728593081398273	1.2589251180263816	-1.3547696214032368	0.06982535672348215	-1.4275817100019945	-0.1692937933442928	-0.6638642804546266	0.5729209469209722	0.6274121891084731	-0.6973928110164048	0.05414563764013702	1.2868646962130115	1.8663522076613437	-0.326287426103321	1.0580997622968107	0.24722363449991755	1.0233069320717232
0.8051378294826824	-1.4053186183918367	-0.8599715273755943	0.30965966345754875	-0.09795060689880579	0.15614699933463583	0.09809585898150712	-0.9442463443298083	0.6850055196682681	0.7434889754417757	-0.21099794804731647	-0.3373508378350583	1.0978789190720912	0.9042473652774975	-0.15777590430707272	-0.724054696365166	-0.030573936700339265	-0.05792030547574896	1.3307021621010358	1.7326757892523854	-0.8073076211335402	2.5552416911425007	0.11342873893914604	-0.7543429910951246	0.2160139080618145	0.6610772960869435	-0.2593816567441751	-0.007788024223328571	-2.321506265493467	1.5242243904711124	-0.3513252115247794	-0.4099384238693565	-0.24147842439210104	-1.3212427593817997	1.150239213231669	-1.3448957486636255	0.0037573939275811264	-1.412242229018792	-0.2572768151617065	-0.7104633422620188	0.6145669801979603	0.6356989891196502	-0.6635146777194539	0.14916333151876135	1.401207064034325	1.8186088919396373	-0.34108176817022606	1.0698388747555985	0.30013223510003534	1.0100007332074763
0.8126067974673372	-1.3947767135077984	-0.7449915980483273	0.33799199701363924	-0.14840057635676326	0.2049317637580143	0.1038417668475112	-0.9224184609113399	0.8250718295470387	0.7798543917592458	-0.08834272267275436	-0.20876455945122147	1.0843423607740053	0.9308010370693809	-0.09489221569488951	-0.6500866370920505	0.017628633676359907	-0.04144093611954147	1.3729338933787265	1.6923608730985227	-0.8880404324816045	2.6584887733658933	0.06934682303977546	-0.7815431479631307	0.2344436668033396	0.6332351334727386	-0.22378746038967331	-0.08210988723619693	-2.3590348229367772	1.547184787958019	-0.3054443550553606	-0.5250433744103916	-0.30771143014431346	-1.2034094049628266	1.0426288353538604	-1.2861747648176833	-0.08442917795530853	-1.4226765576598617	-0.29997869450220316	-0.732633762227082	0.6926966155866359	0.6165155197610028	-0.679415265633695	0.30679593924168747	1.4770357808379773	1.788413087283918	-0.35998034813195623	1.069347942723337	0.34494081641381713	0.9505556604638496
0.8314508698413888	-1.3668527485451407	-0.6122365749983366	0.3973014655271405	-0.23691315595169876	0.26546362852039007	0.11749737727963176	-0.8790319130143613	0.9442046801275712	0.7780669952659438	0.021294081052071655	-0.02344544428223484	1.0398287113320785	0.9608493791641	-0.031968300934916136	-0.6247470044775839	0.06056318536527759	-0.02599585631890703	1.387706888997809	1.640402644685499	-0.927366859293462	2.7385060809017983	0.05799902592763415	-0.8669149574772377	0.2467506797359193	0.6151228320578034	-0.18289479430177308	-0.20687262914304325	-2.3551305879433317	1.5701573643042308	-0.23729020909957463	-0.6355951904381311	-0.39074288473196195	-1.139715943938319	0.9609871027099931	-1.356780046726881	-0.1641746957716573	-1.3736239934797647	-0.37976207194934297	-0.7264976637201072	0.7804388675444989	0.6395261511492922	-0.6792582376861642	0.4454771887805379	1.5687743221902575	1.7463992471934802	-0.39831907290851054	1.0678004887598975	0.42437165099390556	0.8854776526833771
0.8392930893215891	-1.2900660046122732	-0.46561717043699424	0.4297032538917346	-0.2797179696863076	0.3137030034431963	0.07720805596653064	-0.8150121430721423	1.0896759736161967	0.7338962342526881	0.12165875058491826	0.1562583201549412	1.0178210668646206	1.002584507397845	0.0494316212162841	-0.6269735854139229	0.09365271686151797	0.018385478695286464	1.3627701027241055	1.6090037915683832	-0.9834252138594639	2.8654633054767453	0.05176922438485938	-0.9584682037616805	0.24785067769969485	0.5876585828322164	-0.16140647448878692	-0.305749953243421	-2.356862559557798	1.5987111059082308	-0.17758237394138376	-0.810074192836973	-0.4974726999617934	-1.087012087840186	0.917979210039419	-1.3731013834405998	-0.2321640049151022	-1.3473537419220112	-0.41364974728631154	-0.7710084609461544	0.9213428920912948	0.645722562120767	-0.6708938708564238	0.5513041194508882	1.6695363514984423	1.7182448658149674	-0.39093593117345515	1.0964654897808934	0.5473577920553867	0.8599491181208881
0.8620527754427053	-1.1879921585092381	-0.3147889715782143	0.44971148520748666	-0.3561184499975566	0.38164710122358464	0.08923755413000527	-0.777173049335162	1.2135939481118965	0.6764179521247118	0.20930951160852498	0.3455025920622163	1.0358036736128557	1.0412597127173115	0.13367111801193446	-0.6505794190471432	0.14189962706011788	0.05007378966162901	1.3243167623119225	1.5627712668032572	-1.0536432918086935	2.986320446066098	0.08014524816091018	-1.0848642880963264	0.22293886667148483	0.5690938807013485	-0.15393799583670636	-0.43209874160708794	-2.374628861095525	1.5895793972008776	-0.07610708486893583	-0.9204038689126554	-0.6105765034983172	-1.0690561457110879	0.8877584518336441	-1.4333122953198114	-0.2607680839024139	-1.284888328766828	-0.49649155452807747	-0.8061501757118185	1.0139538297787751	0.6118858683778495	-0.6536845730721176	0.6448127478379235	1.682741309402315	1.6771327039358908	-0.447891480913036	1.129300381514248	0.629983439268939	0.7355932178455998
0.8666098191801428	-1.0766847763710938	-0.19381739181736082	0.4750836355204509	-0.4262540279357202	0.45341163959719094	0.08586265918271835	-0.7922594750325757	1.3351648054308682	0.5751051431001306	0.2755607543408651	0.5067976714334128	1.0313235023055118	1.0601126884889969	0.19393322146091826	-0.6879410377846982	0.17681114027295042	0.0912680083122875	1.284508238822852	1.5566246494467488	-1.0566458122085038	3.0823706698845865	0.07161884118999565	-1.2086048959509568	0.19206192382828186	0.5369447512867607	-0.17791183650046444	-0.5732192999681675	-2.3550214983816664	1.5859038174624422	0.0015676095088679079	-1.019133980097863	-0.7301732502430958	-1.0599864000660475	0.8713264673852171	-1.5195920147791773	-0.2683841399330028	-1.2445070384945365	-0.5718470918858376	-0.8364384516164011	1.1278436155082316	0.6470398117250025	-0.6551923688690755	0.6907504409867223	1.6965045737864717	1.624036851769183	-0.47805495267973075	1.1866591607702979	0.7822679997472304	0.6809235847792876
0.868159040083218	-0.9571916308411076	-0.07957595454617258	0.4973474484916244	-0.5496101293525495	0.5461038077059207	0.09578843629653401	-0.8049833062573436	1.4114621448694913	0.46431725976267124	0.32181741915104745	0.6378195324133242	0.9912529824542589	1.0509842354647017	0.24099085633920922	-0.7210354262856953	0.20983679236475825	0.10482355446996747	1.192957791885925	1.5314104875015364	-1.057525827871198	3.164893507043044	0.0580382119018172	-1.2932962953849274	0.14867407557278467	0.5299775352948561	-0.20525834879185262	-0.6666337880180664	-2.3052067290557057	1.602495483456463	0.08785682337976704	-1.050430840138859	-0.8184017537877495	-1.0406136536260813	0.7946668491586631	-1.5956178084925436	-0.22415519219314844	-1.167193288733729	-0.6294648351265142	-0.8125755519600976	1.240822834961485	0.6276818943644072	-0.628913026519362	0.6994663263983422	1.643746412388256	1.5349855621966957	-0.5059904501246819	1.2350493131284195	0.8837393186874204	0.6116840935169876
0.875447159604118	-0.8078314186921226	0.06517371639210331	0.5215617082875406	-0.6624750747846783	0.6616410818807976	0.13761969265131785	-0.8316737149087079	1.4517903850223655	0.3745216682955067	0.3655388778424489	0.7815644032329158	0.9542610531878294	0.9824899396645176	0.2830602314528644	-0.6929500108140427	0.2491348191585833	0.12120223941899835	1.0995826942107776	1.5412492949177325	-1.0161631533640523	3.147702560901113	0.031398587793564664	-1.3987816598857672	0.054475828516077004	0.5288808725653619	-0.18510604937849898	-0.7356042911284723	-2.2692079604094455	1.652385774639954	0.08708528458842794	-1.0471510555212413	-0.8861915409823622	-1.0448970758184555	0.7559133769074211	-1.7058161317283922	-0.17664848465927502	-1.127845218762906	-0.753584423976044	-0.795704073499536	1.336217240210353	0.633650866408611	-0.564107196125119	0.7040337215123358	1.5680054310193752	1.498235876231531	-0.49497212879763425	1.2893856885579134	0.9853287429256102	0.5770379771918284
0.8785150488820532	-0.690248572498883	0.22260516863729346	0.5514767340193368	-0.7694081043024283	0.7680066336020811	0.16990926005799237	-0.8663307974091549	1.4267058148151288	0.2803042940519689	0.4064459090403038	0.8775419171316633	0.848313681901255	0.888781459829979	0.3176174640661107	-0.699880517871388	0.3096123423958881	0.11190999367938788	1.0768308336264794	1.528228130889171	-0.9688070682202282	3.098567798413744	0.06560333314133501	-1.4877501391380856	-0.00823426968598388	0.49930221210352305	-0.14439025958760876	-0.7607364835327026	-2.2371504892359133	1.6709658423966065	0.0693292685084885	-1.012679339986591	-0.9450113210936983	-1.066949874416788	0.7060147616636855	-1.8024203521536084	-0.0963117997691105	-1.079219093768724	-0.7733646950418827	-0.819322601423568	1.426464218044094	0.6818430750336434	-0.49096604303852215	0.738032221816029	1.4780466593923982	1.4312675708704243	-0.4938425476753938	1.3273194863479922	1.0536826073175223	0.46585714100890313
0.889271637677238	-0.6048230920796819	0.371111535283079	0.5494507390397032	-0.9408143636176742	0.8447832480745745	0.24900535532268084	-0.9498051761580675	1.4149925658616227	0.17748738477099651	0.5034067665005345	0.9614324404394896	0.7987766753030372	0.7504562529101868	0.298906144582242	-0.691563999573106	0.3596753908409505	0.08870212315051056	1.0396881683930246	1.5235834487556283	-0.8672592696627689	3.051063916111441	0.10012694474961978	-1.554157338015796	-0.08899242733613956	0.4759169918076439	-0.0882318316627615	-0.7672088307530343	-2.2822237087357373	1.7424614299882655	0.0289497835416004	-0.9625148244018795	-0.9955774002448375	-1.1129398046309276	0.6918192263282475	-1.910212399347261	0.0016326482582930345	-1.0233211591171323	-0.772702649007571	-0.8017228086975712	1.4622794088801698	0.7007783291076115	-0.44496564521907683	0.770226244719871	1.3649073519866655	1.3892475807195788	-0.5003833366640797	1.3301914161131212	1.0887555700814486	0.4308897334357293
0.875023383920625	-0.5234621676818737	0.44096313337008813	0.5609702202418215	-1.0540722871439268	0.9339246199573115	0.3193591772150743	-1.008193949794474	1.42765543085355	0.08989746500567733	0.5811428602051014	0.9748546121015191	0.7163821092939446	0.6319829315207525	0.2947713169707622	-0.7689588095579083	0.42648995038149373	0.0783216142854978	1.0139345797660826	1.5183214211270486	-0.685478175255652	2.976868611000897	0.12550101556222576	-1.566545801642371	-0.18544653450270332	0.4268426251115548	-0.03581964468596747	-0.7581998753344319	-2.2911670423276833	1.768333386773169	0.016552370373102688	-0.9111858953386657	-1.0690992595508426	-1.169492275268023	0.6848971106360564	-1.9698573375079829	0.1326302775409245	-0.9969795640144781	-0.7400565627514416	-0.7654018381300702	1.5078538572162858	0.713925889443281	-0.4245192619741408	0.8141748642385374	1.2434037075544095	1.3663624123869968	-0.5236567768767169	1.3688882625476286	1.0963724928832315	0.3831670699505432
0.824199945643436	-0.46880027138458635	0.5109381035778908	0.5458678360891697	-1.1772914527205942	1.018340390626598	0.38577616045788576	-1.1109460106989766	1.440727872121832	0.011299330341949191	0.6219881131555155	1.0058816040791478	0.6047631855576917	0.49480933937986177	0.2969122177877538	-0.8299152611238304	0.4697228871396176	0.04701098069829836	0.9902482181645272	1.4522673123889434	-0.5099023930540374	2.933551354026616	0.13711773602660862	-1.567891133066438	-0.2808737935700819	0.40452355696197967	0.0004805581810026549	-0.7569294679117486	-2.310880435200437	1.806153616460838	-0.022195041592849213	-0.8350083506657887	-1.0756553728232288	-1.21206768768706	0.6775710614680924	-2.107969794441214	0.2838909150677962	-0.953267714410029	-0.6753932620737493	-0.729062745127911	1.4826620881839887	0.6947488426092499	-0.37454171338920894	0.8220386288846946	1.1324552755489237	1.3401423242011734	-0.5185764501508511	1.4126947838705364	1.0946238212820518	0.36329687916906483
0.7695719819193647	-0.4116543520882795	0.5175649866902063	0.5189797948371213	-1.2507307137562091	1.0582965947561347	0.43840402925893374	-1.2394708297929207	1.460423905025292	-0.05615001030396555	0.6660428834469749	1.0254484012324458	0.5298372442803152	0.3806893143856619	0.2400164268326818	-0.8898109465562293	0.5270756262281219	0.012263698549368197	0.9857754216657166	1.4293451779632131	-0.2926928178634685	2.9275832019523165	0.12094238056552023	-1.5213202071262255	-0.38146507164969223	0.3789464862556667	0.07512160618113865	-0.7114297840018837	-2.3551228957306503	1.8752791980316232	-0.06722835767406947	-0.6950820660873218	-1.0812122486912326	-1.2425308537134743	0.6844772518281955	-2.15999400099352	0.4444546348989685	-0.9540490054556257	-0.6027039732329091	-0.7217362318975175	1.4835901276333014	0.6688656402389114	-0.32702300527796657	0.8561093221899361	1.0171522712988748	1.310006333842642	-0.5097022572035871	1.4363663047919666	1.0592722401531725	0.35760664730355973
0.7176095315421471	-0.40067991613500425	0.518807812248855	0.4967800148152633	-1.3493044094177458	1.0925585685110513	0.5110860500627	-1.3753578206555064	1.4244942610603726	-0.08369472671494363	0.6916337371325725	1.0419154157040817	0.4759852599217016	0.2721009297666497	0.24977033268569407	-0.9139248009643797	0.5683745430825268	0.005034068835284743	0.9514928009991024	1.3805126642889953	-0.03526827141218854	2.85176376202512	0.1394604426008458	-1.5034610208585473	-0.40663538219938955	0.33869480840077804	0.15506527785239074	-0.6753527371859415	-2.4039262265004897	1.9088457581258165	-0.07590152915218239	-0.5540031100989861	-1.084498268793035	-1.2815583471205447	0.6820368795773899	-2.2249895818942766	0.5432331517610383	-0.93934617817755	-0.5501370777332235	-0.7078712718345825	1.4361711630034193	0.6758952463482546	-0.3214508401189794	0.8279501255847503	0.8625840034362	1.295814573479665	-0.5088807342718429	1.4862205657860232	0.9845454179437064	0.36852676827802106
0.6382888500676245	-0.3594284321073974	0.4720042091876877	0.4544275380131221	-1.4215289311754296	1.0964655117958944	0.5088201404069487	-1.5226169566396124	1.399578107352872	-0.08136515057099405	0.7217492097027878	1.0391609849852483	0.42223839620217696	0.16844364411230225	0.26449609980615757	-0.9154090079142095	0.6019080226361033	-0.012584570963309111	0.9897162663595017	1.334133179446617	0.2319771238413332	2.7474335235317575	0.08596467266816574	-1.480256537041861	-0.43652625543935086	0.3062134693558403	0.18897386329593419	-0.6049495342079285	-2.4084099997902855	1.996286720244345	-0.09783828683654408	-0.4599967082096388	-1.0606902456499236	-1.2889025231436104	0.6551713866943029	-2.272379691999583	0.6033337117643274	-0.9099001121772495	-0.4387842533055634	-0.6844801393764639	1.3925290604005958	0.701414974603267	-0.32778375483496774	0.8243682286756784	0.7920131365462398	1.2814621179899106	-0.44295080812854526	1.485317431835431	0.9009665889791421	0.4405481742626113
0.5671971415359904	-0.289483348789576	0.42331731251618043	0.432361824261333	-1.5145347235060171	1.0912532735960783	0.5494826453236646	-1.6697614719556757	1.358923313141824	-0.053544792377336746	0.7352712530227363	1.0437783257811146	0.41395215028388527	0.12028217314106655	0.24278905574486725	-0.9055623858655227	0.568347179231526	-0.03501517621674088	1.01394043173047	1.237354229210831	0.4694263808477107	2.699054991791968	0.07598992135732374	-1.4726443282645882	-0.4849748800410512	0.2898884701002274	0.25226040761925134	-0.47692155075948933	-2.4367095628343383	2.0742647086824078	-0.1219457481937749	-0.35645134955947383	-1.05943739469113	-1.3067384752684854	0.62452049660886	-2.256988927288498	0.6471719392960585	-0.832773173927626	-0.39021891448387575	-0.669483165108961	1.3213158953108453	0.7166991559613887	-0.3271424568341009	0.7268247878955414	0.7342089324141938	1.2714990201297207	-0.37965419603132716	1.4585384242677697	0.826716871097414	0.4461506696681744
0.4909109406258314	-0.20017198198831676	0.3764696803397095	0.38494417883947146	-1.548750415691482	1.0522780742414783	0.5163010287564085	-1.8051145179195953	1.347501827983635	-0.04433933400019098	0.7418776112133896	1.0253159972344865	0.4285330348040957	0.03560673480572722	0.19578070695756244	-0.8603923597751472	0.5395946988722687	-0.021370718923491107	1.0559112230919023	1.158798910574474	0.689762696270125	2.619945311050232	0.06909472660586063	-1.4785788712127004	-0.5021482053940942	0.23148736965001926	0.3251729288303234	-0.34567643298563605	-2.4853728603687704	2.0896750253237846	-0.18502832393559004	-0.24578090366215632	-1.0278723473727824	-1.355880040453425	0.6173420668875942	-2.249162603487319	0.6784095557240379	-0.7933333859181361	-0.3365570569453639	-0.6492700545903071	1.2475729980949257	0.7577637283235761	-0.33120467158653344	0.63214094319422	0.7017295648032549	1.3030135187541316	-0.3258144436988706	1.4257627158614379	0.774877266759427	0.45661480430262247
0.4221873992351507	-0.11759229295227613	0.3208928917556314	0.3385245589661313	-1.5775176836240372	1.0146717174707531	0.4793248650650857	-1.967404413797523	1.3265288342957873	-0.012027765501676316	0.7353010142419274	1.003819815310922	0.45831955096678956	-0.05084223997453604	0.20368206461767255	-0.8623346330254102	0.4795066482871048	0.022332503932625723	1.1020829748430414	1.0326964050033642	0.8888336754985815	2.5769660719819543	0.0930073910871441	-1.4643982597937097	-0.5190889597490825	0.19605374629660371	0.38994402533409156	-0.1991180260578213	-2.5627112407845285	2.098106043659088	-0.21985601483515013	-0.1596607848581956	-1.0151891335166532	-1.3436458730725234	0.6152981910317809	-2.2063103508928514	0.6971235027644139	-0.7337011712935245	-0.266193377242969	-0.6164157565548802	1.1687477966932474	0.7647070891023625	-0.3533045022372783	0.5589017549680655	0.671866575261594	1.3166114015096917	-0.2985371973119883	1.3743416351058029	0.6524862563310323	0.4716346007171891
0.36349832941294025	-0.03926914858644029	0.25573247448813263	0.29562393229004236	-1.5631152337672352	0.9370140289306528	0.4571596119186247	-2.108836699210336	1.3242603510199935	-0.03202307285142103	0.7080166242040973	0.9695796975446509	0.4846954076317326	-0.14396637273877624	0.20428110806179287	-0.7960297163787385	0.41251764352542813	0.04748486023192759	1.094712796596158	0.9461212372931233	1.0733584222620007	2.570925219825876	0.08156124486332561	-1.454032591444342	-0.5239014508406045	0.14667260274682714	0.4022400556469897	-0.10361460119349904	-2.5716372668979415	2.113304448148546	-0.22736791460211642	-0.05000455389336348	-0.973016445671481	-1.3413630848576816	0.6375497395092925	-2.164737450697122	0.6728560926056677	-0.7323209001350494	-0.2608639358753428	-0.5866500360797438	1.0993069016753878	0.7738556186107726	-0.3822426328314116	0.41815529889054776	0.6351276512010264	1.3279295957445145	-0.2008946271205244	1.2922497453116493	0.5992267026669195	0.4858941250478737
0.2971954483880356	0.057971980895046925	0.1531295609268682	0.2970277148400471	-1.5434919040578783	0.9254689343741755	0.4289272196956196	-2.198903597075375	1.3344467818467807	-0.03916907588860745	0.6164747682415863	0.9461890196746783	0.5214997237305805	-0.2116681861563905	0.21455943241880954	-0.705077586629613	0.3569213963439291	0.06964322769192324	1.0673383786779502	0.8602590522987104	1.2507659938943638	2.557547655293141	0.10226987969076462	-1.4631818889341326	-0.5227040244857508	0.13168662212232224	0.4147272403996786	-0.06818260164310072	-2.5207753951207	2.03958906046745	-0.23301540530376955	0.05467483875560523	-0.9341272417925657	-1.333567058565712	0.6490926371459257	-2.0958925141086944	0.6301669574121652	-0.6954578808217919	-0.27083997831833473	-0.5670845647161512	1.0927500043173717	0.8072608206443384	-0.4035818862939233	0.3105837866769122	0.60444480796734	1.3384612766088322	-0.14511653506272632	1.2208070988646655	0.5662139810892823	0.4919349489325146
[truncated: 194 more rows]
[truncated: 3 more columns]
