# Supplementary material for: Obesity dysregulates feeding-evoked response dynamics in hypothalamic satiety neurons
Source: Sci Rep. 2025 Oct 14;15:35837. doi: 10.1038/s41598-025-19800-2 (PMC12521569; doi:10.1038/s41598-025-19800-2)
Supplement: Supplementary file 5 — Supplementary Material 5. [file 41598_2025_19800_MOESM5_ESM.zip › Fig 3_2/Fig 3c/HFD to_NCD_1st_MPK181_matrix_4.csv]

0.14689225736991812	0.22067778004470787	-0.08344677745907378	-0.4348455820363394	-0.15262415190152132	0.6395048994992066	1.2531830615282544	0.46836808065118296	-0.32369686238669115	-0.9380205487751629	-0.4122895586163627	-0.6990070090037384	0.21086446482181698	0.6841420126822798	-0.4804874283571496	-0.24219459888699718	-0.33576344056425683	-0.4232575158167836	0.09649332585652634	0.2998855906692115	0.0032183036757937435	0.484480152491405	0.4735001770229488	0.4025067542633221	-0.045264607587514986	0.8768307659769331	0.15347267630934297	0.03216214069320591	0.7918433049393008	-0.1550678301464441	0.2513731201415138	-0.3750217738416161	-0.8474826722898922	-0.14677766801407763	0.21436915381124533	-1.3052623337848226	0.3391394193024845	-0.0689841176641496	-1.2127143968521508	0.37396647045072723	0.1284753154206246	-0.08390301205836055	0.4146197097856443	0.4654103945940974	0.4157252335280086	-0.5141790509240745	0.020261272525495633	-0.2518432322573319	0.6425586257453749	-1.1677749808132558
0.03539784732499117	0.1409618658639504	0.028001472015275197	-0.4049555434193391	-0.30370130195276807	0.6546227351056164	1.3329959953000272	0.4114224877437112	-0.34641628378029665	-0.636174614870644	-0.40425011643247777	-0.5775777260034762	0.20772324571132406	0.5145346376864757	-0.4235579996756444	-0.21590173885086109	-0.23690482752688008	-0.5598162789032954	0.011965035009260043	0.1270666705544063	0.19772441821954148	0.27660319046529697	0.3375973591630269	0.16209016098200585	-0.11029118233326003	1.0344246815177751	0.02827870549850224	-0.15935947444545773	0.6729426142593729	-0.12191882669565896	0.19755399213866567	-0.33776323113331996	-0.7784832522893548	-0.1730748012858786	0.23358802543279727	-1.4301588129039724	0.387193357355627	-0.06292382120818472	-1.0392692457903618	0.36166172646807787	0.24633113248488703	-0.006369768259017951	0.5652383431049631	0.20848439764135476	0.42075037475521515	-0.533054185270103	0.035996504663677174	-0.16256137031201984	0.7491745882802578	-1.0670376610245307
0.06568218627109491	0.19711964008315844	-0.07528843492588295	-0.5386596905538648	-0.27421376394590785	0.6342479852975303	1.26042408274706	0.32250656825484697	-0.3646979683030465	-0.5042743562304142	-0.4776714580841537	-0.5853460326352699	0.2439740653819091	0.4853897125937046	-0.30980833406978886	-0.2573521440195046	-0.21681525700751525	-0.5785982599954668	-0.0653018465340937	0.1121931557602575	0.29168203724495406	0.18216667020348912	0.12431973103714579	0.17989837738949457	-0.10267415906803957	1.1398236231279768	0.09869630446175637	-0.18122134937058623	0.6913984824934154	-0.045385705104155905	0.16246007067176302	-0.39236137610645283	-0.7432242679060197	-0.19017696899980688	0.0974879219077525	-1.4788182037848887	0.3347292638689627	-0.08046935916957872	-0.9822783252241417	0.325166526062803	0.1722560912397789	0.020643960563007147	0.6669388769374417	0.21582348488801084	0.5858601334642592	-0.5218376106066701	0.10243249486472628	-0.08846921601566538	0.6415184700133273	-0.959244785064009
0.08944943773878782	0.1779020799546982	-0.1607960715032367	-0.5689964301894868	-0.26655507417111696	0.6156940513077565	1.0211392911695407	0.27648545200545055	-0.26788578717114386	-0.4135827275800899	-0.4855712300282522	-0.4848314803602944	0.324761039595472	0.3620777405756883	-0.2672701085723128	-0.22889967856819698	-0.2078931161055656	-0.5295308264140428	0.10004563513902981	0.09320068637699981	0.29463244259345467	0.07516663654352726	0.09100967177574111	0.19056329171718328	-0.1148145149824924	1.1559675231107038	0.13631682269177564	-0.20926506986324178	0.6732826708225728	-0.17008086174965287	0.16447070620095855	-0.4667934495340517	-0.7079975333340754	-0.2586919533109071	0.004636576943185866	-1.4342752925333997	0.300155407259407	-0.07922758678797157	-0.9967980873476967	0.14635613983292017	0.21821945683117067	0.08558787441766197	0.7686912366552867	0.13385770323415477	0.5209322194663801	-0.5965181653376148	0.1348985250709135	-0.04204711268793428	0.5622784091869688	-0.9005555486289987
0.1210351647640722	0.1711011886014289	-0.2342913766601485	-0.6280611259694309	-0.27166930668188577	0.5954492907641674	0.7948995542697224	0.32557181334300844	-0.2699843464778506	-0.3817770962082053	-0.44197693751404915	-0.4594010952959991	0.3251227123679397	0.3553167878034451	-0.2505509157978005	-0.27374739985502894	-0.2013052932805795	-0.45710797805702946	0.09930561695731634	0.04992688757575574	0.32744575592944236	0.13741639317524398	0.17146502450308376	0.1689416026396477	-0.09265976745942218	1.0713881351413541	0.17107089433469827	-0.19744024417418413	0.6936940357527188	-0.26148875825670154	0.15378166483183103	-0.4603056841160035	-0.7023304750649324	-0.2446165704192941	-0.0689247930877486	-1.410391434385345	0.3415376248600075	-0.08028375717489503	-0.9550216223164073	0.09746185619568573	0.22847702416519286	0.15494157830235555	0.7910753132804391	0.1048639417286085	0.5259892461074681	-0.5909156872161322	0.1885994475155385	-0.03733189745892279	0.5715281564155943	-0.9282114618257342
0.18744445384340702	0.10459678045125287	-0.22754056189881977	-0.7283116556665893	-0.27227139995860167	0.5430253984794101	0.6841036842180211	0.3685501319568298	-0.2484365560173453	-0.2920929282867249	-0.42601757841703974	-0.45703055325068753	0.3809748068890451	0.29562454695467766	-0.25611337318315464	-0.29564020645407724	-0.1903980396835695	-0.40182075874499423	0.1618317558882044	0.06551599240404711	0.34541942115853885	0.1275352569367216	0.14774021437000998	0.12572988527444554	-0.07456285071041426	1.0064062107007457	0.0894918505239979	-0.16433355143596187	0.7834463813524349	-0.2751928441828586	0.07008632034619493	-0.45066804539371413	-0.6339056025278045	-0.26395050575009577	-0.10736468961501171	-1.3769796865512376	0.39024372925915035	-0.05390339655385711	-0.9507287169641921	0.05364450081520622	0.24002184250616135	0.20376352475079695	0.773352336831798	0.06327853376720867	0.5363031146499483	-0.670251902991954	0.18882180660485634	-0.060668694080087404	0.584045520400169	-0.9787589663430479
0.2951296243700949	0.13473726941813716	-0.21564856030275248	-0.7613352939170897	-0.28630762176619057	0.4903061449888545	0.5778608239239883	0.395391495609803	-0.28458588069692636	-0.1951907209859649	-0.4280026344556966	-0.4324432724758644	0.3808080319649817	0.3361316601740726	-0.22456248323633493	-0.30080793328859945	-0.16799508900144708	-0.3157498815652223	0.05307032124063623	0.03554747319324566	0.321983704187733	0.1610325672592128	0.19409055161103866	0.1360799424115766	-0.02478754543392825	0.9977616442348846	0.037184927829176005	-0.16691867718165537	0.7975873375635606	-0.23265057460020136	0.07353997010184991	-0.4509508073798284	-0.6183216047600392	-0.23517530055740093	-0.11787789287737242	-1.2986272428898165	0.36671389702533935	-0.061139718041119485	-0.9161418032237679	0.06088766357286115	0.2667123348534936	0.1869786583244914	0.8075301351396907	0.03145657479527215	0.5349560318312451	-0.746302174479888	0.22059291026380054	-0.1076160569968211	0.6617900714789767	-1.0113595956740329
0.32004404063751096	0.11317532946456615	-0.2115878891327838	-0.8060759027139385	-0.32920916954979285	0.4339752302147548	0.5541374070277795	0.381161029439569	-0.28616265287246057	-0.16284942049440498	-0.44326575189598494	-0.4345159486370815	0.4177654490563051	0.37146792261312694	-0.215542113221757	-0.3030587007571848	-0.15295871487579188	-0.23638347134813056	0.12048805221870641	0.06054764684910974	0.32458173560914183	0.18191680856844705	0.159941573164346	0.11983716444540336	-0.011689659076887918	0.9458898627448624	0.021282745528378437	-0.18312791505821158	0.7807991767483217	-0.1859945609002019	0.05514531484567292	-0.46751884266050747	-0.6083514210938124	-0.2244354242737691	-0.15878621705281837	-1.2381678247369072	0.3798222286599919	-0.042636670649851605	-0.9254345900617665	0.0611717115725535	0.2817271763119743	0.1826677217449401	0.820233925081467	-0.04021272422125961	0.48011995254936424	-0.7915744593525218	0.24472483752163215	-0.12667194724879732	0.6509489408698034	-1.1020905647330201
0.3446195591989269	0.09973126415696357	-0.20642863032754033	-0.877196159426171	-0.3777774997469437	0.4122931254727574	0.5471185583855522	0.38594933556292227	-0.28904653426065174	-0.1275260559710564	-0.44039576994527707	-0.41870126188657864	0.4529431531073445	0.4006373591048586	-0.24011314357419433	-0.28648835354158686	-0.1537861156146022	-0.10934290152383837	0.17198529419292827	0.11670770812665415	0.32434413715542926	0.15502555594714307	0.18822352849721347	0.09169111745215573	-0.018814817566328683	0.87195184184927	-0.013289755040389373	-0.1912973628827453	0.7423790414241682	-0.1806757995795099	0.05972829162272929	-0.4726437212115109	-0.6038514594697333	-0.21128427697443244	-0.16979837085963492	-1.101451375898519	0.3541800224516442	-0.05557567797986277	-0.9439029119406493	0.03774721119596166	0.30637866232215555	0.22638430282476746	0.8186739966892262	-0.03904117505596087	0.4111005730991051	-0.8824759637727341	0.29247219020373927	-0.18425244695947737	0.6429112398599528	-1.1911089701208537
0.3699449357723165	0.12947531867412052	-0.21519227670921506	-0.8743724635337466	-0.38274641758602146	0.399505013014544	0.5369079551010859	0.36710143440225085	-0.2817345466267724	-0.08126020585251659	-0.512557119897973	-0.39278461481070476	0.4705493341928225	0.42771508068555447	-0.26392070188525346	-0.27123952986428024	-0.18388305494666946	0.0018491577652716361	0.1674224252150028	0.15898422675347942	0.27417282864894915	0.13435748044046067	0.21724681128155812	0.09699651318353764	-0.05723941288505916	0.8187036879483918	-0.005976155446037535	-0.21049532787640196	0.65457502371183	-0.16712904578468354	0.065822763114805	-0.5017656673491538	-0.6077419451876185	-0.2231818219411318	-0.18574271193100494	-1.0387028580100603	0.34902552636982953	-0.04788460897772662	-0.9305631912219082	-0.036144441877599444	0.2985109490563803	0.28242374979217455	0.8042117450102095	-0.05563180358383513	0.33076369981913406	-0.9531085794279146	0.3111619820020198	-0.2597693572917041	0.6316798683945493	-1.2818393393835312
0.380769546392007	0.14046606399306866	-0.2488629573869859	-0.9494008153024744	-0.4466197320703742	0.34488683379760143	0.4535960620673862	0.3471484024259751	-0.2836413191796451	0.020060502148881203	-0.5722930962288407	-0.3299589950667112	0.5022699730361387	0.4094144486767129	-0.28810735782879904	-0.2862504961204977	-0.17882905578196762	0.14738207849984417	0.21183577494632955	0.18093665695846667	0.2301249474347154	0.08041230368133802	0.23919939157223374	0.0619922758965048	-0.07061524652897497	0.7648795280416467	-0.04329349345957635	-0.2877506279111584	0.5995131036039554	-0.1604764726415134	0.03395014952637037	-0.5041237485498328	-0.5854190051504942	-0.22388460203719013	-0.21040651307369695	-0.9305014608860269	0.36460591626772365	-0.059216113891172095	-0.908476024779169	-0.11307947134432009	0.3190766279086258	0.379876259698427	0.7928278278929801	-0.11767321303000373	0.2632660198607998	-1.0313429311479125	0.3733001092745233	-0.31054931963973076	0.6426916138181709	-1.3859011492898996
0.4185612414467582	0.1516230537320175	-0.26928665985908895	-1.0065117714721548	-0.4592826793684638	0.2776562989382577	0.36510888969613636	0.3798535948570084	-0.2571852175606326	0.06893359824353334	-0.6733397044943944	-0.31637205488893144	0.5589514196883221	0.42734997966743915	-0.3013254256449605	-0.31257316829383663	-0.20525760246884794	0.323496267323394	0.2518666127763209	0.2596353439925859	0.16030405977074122	0.09344896696879752	0.2797282804027893	0.07400768803257063	-0.041494996792428365	0.6636811949245371	-0.046872515521843995	-0.3445742857662487	0.5697571650605594	-0.14360704818597	0.026439706183037103	-0.5425171866755952	-0.6045248557668088	-0.16632357829858344	-0.2841440552984895	-0.7870923439054497	0.35931658002421873	-0.03320246535580712	-0.9411767300150616	-0.23794740805948997	0.3506961666810504	0.4495685556569895	0.8039373292539993	-0.14767356452299057	0.193161813602633	-1.1225304072721816	0.4360154724064348	-0.37893372312279816	0.5817510210191498	-1.5481366573437851
0.4278607455671953	0.16537513872264537	-0.2617011233411645	-1.0192112768861423	-0.4788384474638634	0.1999062636434083	0.2781982564436266	0.4004264206661559	-0.241251456996857	0.0779411146579138	-0.710053388951963	-0.2892751363227015	0.6217392973348832	0.44666539715905584	-0.33991841622880126	-0.3091551839482144	-0.21738282021625288	0.47701616908551553	0.3022667110455982	0.31999781355603585	0.09407988329047923	0.11232696874156081	0.33932499899806967	0.0458779268716892	-0.015267085957985028	0.54208325993548	-0.085188954708416	-0.3709472719271213	0.5370672510412506	-0.1792926498751251	0.01212286565526106	-0.5857211994352534	-0.6537472344881143	-0.13732512014142612	-0.3278384941970584	-0.6253800528540479	0.4169839832206672	0.006433902789225052	-0.9459327317660502	-0.3414559887337506	0.4035482934538554	0.49586418587683134	0.7916021841506348	-0.21710122571472557	0.12045286662780974	-1.2240660063874111	0.4419128779288969	-0.4363369305553414	0.5353715106791049	-1.7316546592658484
0.42934575871609526	0.19319157384703303	-0.22172428208447795	-1.0332425715704285	-0.5266237662993973	0.08994132956210453	0.24453042627057126	0.4146707901122886	-0.27419077056294633	0.0523502615785457	-0.74495054892992	-0.29132549660687246	0.6433375429581341	0.4542370876268385	-0.3497167596944114	-0.3294090099985315	-0.2741745453493446	0.5537322998960665	0.2291144972611557	0.38497796988008515	0.0874079596983796	0.1675990494414398	0.3721868506530261	-0.029561605049287905	-0.03251698802803371	0.4114779793138791	-0.12365519959051827	-0.40549513697926526	0.5264417019242721	-0.18811259609969708	-0.015578263673538683	-0.6227844194674088	-0.6784886827340346	-0.09198811381557556	-0.346951833943521	-0.48150789802620864	0.48601181207351	0.029909983522952422	-0.925436632081279	-0.33779816257191775	0.4304084564126862	0.5581320909204163	0.7340184275445825	-0.22687275989104466	0.08883597044831164	-1.253918679024482	0.4571089654258541	-0.4668306987366953	0.4912016131322388	-1.9309361306635473
0.4395874194463504	0.24788549705567822	-0.21092589999619388	-0.9693887394043941	-0.563379938909666	0.009701334479153561	0.2650854138178296	0.3996167417295221	-0.2799066881229641	0.038673983974099775	-0.8120083290026695	-0.27945886343248627	0.6708703690941485	0.4841108611900144	-0.377433938963014	-0.3367542795071593	-0.29713972390068405	0.6303057644458943	0.21419580214721817	0.4235051923566788	0.04591062861822232	0.15555253547778608	0.3468129348353686	-0.11319681557323986	-0.045526109676101364	0.34966735728768705	-0.16815275942940627	-0.48380584796883186	0.502977162951759	-0.19228365309169854	-0.02023712136934088	-0.6417920548058256	-0.7133111943758754	-0.06739890776044408	-0.35427344117015436	-0.3402952234066294	0.5218289939369936	0.04406845279399529	-0.9521872504184918	-0.34900600745670873	0.4175279925534784	0.6121622189937478	0.6509678184116227	-0.26376863910951986	0.060603349583964905	-1.3065065799205562	0.4597999753246704	-0.4860230791160629	0.4313676838240344	-2.066106854406306
0.4279560727049453	0.3484893204479638	-0.20676781738116307	-0.7603967976052425	-0.623697659194856	-0.03959236479038828	0.21850274903167274	0.363003495275092	-0.3126733171176609	0.021447815731577655	-0.8769860077283612	-0.22262272550094542	0.6617738504703254	0.5700450776145829	-0.41084867328037034	-0.3183037987623567	-0.35793782793599616	0.6634762323747541	0.17929400026676467	0.44217170439934994	0.003698991944728043	0.14823677498711774	0.35026729483654895	-0.18625263048044816	-0.04045358366749076	0.2801116914533245	-0.17088546003535401	-0.5582458146676016	0.41432389268181335	-0.22275562817720013	0.007785835341020684	-0.7302753438248238	-0.7488603511798464	-0.012871173597727917	-0.37774840119816444	-0.18023717978206585	0.5488193870318	0.044609913070959246	-0.9692344523648309	-0.3200073143710863	0.40629944483878566	0.6641377331303836	0.6029197786548497	-0.2642121713632427	0.0480387959605324	-1.2896402704732657	0.47803152891316963	-0.43580516252335855	0.44709928454084247	-2.1763616615036474
0.36777262756228035	0.3616659058844598	-0.200779543086204	-0.5297134766291872	-0.6522966942454057	-0.09517842954787163	0.1927088195300266	0.29166227913764436	-0.29168077652648855	-0.042974216549736176	-0.9490349878538389	-0.21463964713601835	0.6819809529246992	0.5641071441128751	-0.462679985665881	-0.33962624543376246	-0.4593980365064484	0.6766379821614683	0.2745344802162234	0.451739767919876	0.009378606248052123	0.1297537769227683	0.2970980585892295	-0.3016088951668073	-0.033231432906549174	0.15692412771799508	-0.1709330443742638	-0.6170622436185469	0.36254131724284033	-0.25720188290431184	-0.010890782845466258	-0.8255385325743514	-0.7578651055762204	0.040597011775004216	-0.4156718124916086	-0.06475509387474387	0.5920401454002131	0.055826450965709616	-0.9998021014404138	-0.3267595729010687	0.4058601054386484	0.7662633373939677	0.5140373917987207	-0.2595578639784973	0.03298803033230028	-1.2130406305129695	0.49000044375838137	-0.367542734223352	0.38028844433513453	-2.278638668100893
0.36740518685568635	0.4203943302656047	-0.1653837955674696	-0.27456023015795694	-0.6515798788594598	-0.10992988927477913	0.14445119926157166	0.30868615862380305	-0.28402439443053407	-0.02273146449014299	-0.9768767723166125	-0.16027630991120803	0.6292284789005469	0.5229165684369671	-0.5272727714134919	-0.35696854363458846	-0.5549278258266924	0.66011310020249	0.2893308862759116	0.3952865096750809	-0.014611489301847127	0.10554961108589742	0.3611528303825377	-0.4326255317663222	-0.009016096599789875	0.11062643007013775	-0.18497926144409044	-0.6007426211295916	0.32535483899533985	-0.3280868944107975	-0.03287419363140277	-0.9111044668814829	-0.7904519540575817	0.06379311120359135	-0.41755791408892706	0.03848054581768394	0.602510593743897	0.006383278727091662	-0.9824449355758942	-0.30388381206795667	0.4145832093815514	0.807830995934715	0.466595853308111	-0.24880691045990072	0.07431067644079271	-1.1212518758720993	0.4687196689162212	-0.2971943335291883	0.3493218097716645	-2.325712355290603
0.32064216066276885	0.4823784088342376	-0.16105003700931828	0.08014941089729546	-0.6063714559533153	-0.1463401596287032	0.11029669042925591	0.2856487245913704	-0.2330321199700204	-0.032318102002770015	-1.0070079896227555	-0.14201917796300662	0.5972341277484654	0.4849118586379328	-0.5523155790919783	-0.3785116913829341	-0.6203820674890872	0.6050195835424956	0.27607281840991826	0.3289125335440012	-0.05138887228810213	0.14274979850284328	0.35929225658806435	-0.4652837987148192	0.0213645330216456	0.1177389555653268	-0.1503839175602445	-0.6325719240109478	0.3313728947703144	-0.3128497877090302	-0.034376241665298415	-1.021770757546443	-0.844448610033982	0.1089728477014937	-0.42348632358213767	0.07301009807118881	0.66307975138501	-0.02427962430443647	-0.9737252681872883	-0.28866303528482906	0.39246791194419905	0.8590334398207645	0.4384853085437045	-0.24602301343689997	0.11369137330244486	-0.9448732409414387	0.44489457384123315	-0.22408309287896713	0.28963699689646216	-2.3164063199950453
0.27910983769174263	0.4831788224677852	-0.11497987049420728	0.3484321834440468	-0.5718535512534677	-0.1578073008130417	0.08537511467673219	0.25567059247277946	-0.19726305176471262	-0.07260460035519109	-0.9494821644389804	-0.13188055564410547	0.5411717915859546	0.46519124865400396	-0.567937579422851	-0.3847836479009187	-0.6409082219253474	0.5686849129053664	0.29151293845254556	0.2828696763768761	-0.010725965420751705	0.16764612482705052	0.37873514405217	-0.5476135610116016	0.07318168124763895	0.09312215718722526	-0.21925341104029586	-0.6101175588404871	0.396596721887983	-0.33710819193999914	-0.03610370702450667	-1.071321080457858	-0.8523761448479	0.16885437041533888	-0.41966888239864975	0.18596956254270866	0.6557219002284256	-0.1293253498687752	-0.9179288341218635	-0.2365276032040471	0.40691613225365664	0.8189269600707343	0.42136385069450205	-0.21390610835984206	0.1818130720673186	-0.7687768831132533	0.45192894451253685	-0.12566486125541837	0.23430610026926027	-2.3144127968631567
0.24908882791092135	0.4943087871094892	-0.05191102490588055	0.6446434954643289	-0.4983538650242939	-0.18283498689282351	0.06864788239193004	0.22568220641209963	-0.1359548007329729	-0.09897572784381609	-0.9569353393425011	-0.10396147338863844	0.4779315910446996	0.4573587148975292	-0.5458475575595008	-0.3575395905596112	-0.6738780677705969	0.5625404634218534	0.2651831562197587	0.24977732993921	0.006346125422275734	0.21848289999257192	0.3504520646795337	-0.6029488913900213	0.1347493262114849	0.057740205819724735	-0.24840213253170754	-0.5915404341339775	0.41572069755325386	-0.3697663225147306	0.015460272490730587	-1.1863860076819561	-0.9157481624650196	0.17040084223961902	-0.40626809994996665	0.21101810638652915	0.6263530807690894	-0.17867563445851667	-0.8434814399161127	-0.17903908338387298	0.39957739079122245	0.7920317649285038	0.4506575942624993	-0.2135088598665678	0.23385482907174088	-0.5829787905910445	0.3762483310860308	-0.053977455140701104	0.1781977947242602	-2.265759318214549
0.2010635279194582	0.5273572391834909	-0.049803282965941685	0.8925833056756272	-0.44670992738383736	-0.199744873011594	0.052847784784751564	0.15381126837116813	-0.13596245002719062	-0.15792796493143285	-0.883601161193164	-0.06425456130638363	0.3617228304640142	0.4462889460845193	-0.5106994233306441	-0.29605601225172207	-0.7184067455519676	0.5519052399296297	0.31329564125017995	0.20403238087001024	0.012485428539154459	0.24885109243348644	0.3234991609638619	-0.639516383957963	0.16812591851773553	0.03827550872713398	-0.2628048922552205	-0.5182563615438471	0.46028101820726786	-0.3945619230731804	0.056233769996016335	-1.2456453855194336	-0.9270958466886651	0.12914031608385906	-0.327768316595927	0.20786501700793075	0.5832766759607239	-0.2483100004651729	-0.7822503051519227	-0.06845546542695868	0.38503969034705804	0.7696191857608938	0.4030034619916913	-0.21041080098070708	0.24996614607944773	-0.4413744922370064	0.3143953108102414	0.027016052438722092	0.2051490713803775	-2.169415945886859
0.19094144189428292	0.5235778916074472	-0.03662455833632465	1.1394633061733137	-0.3912414710964437	-0.17693407888593687	0.06164609883496117	0.13644458983534957	-0.12124955892678635	-0.17392430616927332	-0.8423468609900431	-0.03071648576762081	0.18347002665105755	0.3662686335999764	-0.4988800840233122	-0.30682998934919964	-0.7529039970063327	0.5320476387749119	0.3531608690632972	0.12642737327371156	0.01597387471431256	0.2990430651943191	0.31198089321347916	-0.6893879953585712	0.169556738814932	0.017781653593559613	-0.29850589224244234	-0.5080965783934521	0.4461216972725885	-0.378146293268914	0.12301931507501287	-1.3094554764539608	-0.8835126168703127	0.10752287145169308	-0.22232245157809008	0.21363443589944184	0.5125416177248223	-0.35835859425371164	-0.7210076341978122	0.03754681268397543	0.39070757167249426	0.7824108791676201	0.3894820731217373	-0.17872254013262628	0.2518120989735716	-0.2521299215704486	0.2696338970858165	0.05842001881822867	0.269207752831211	-2.0375698879025474
0.1710596691829541	0.5256082684632115	-0.07381200839858389	1.421829156411651	-0.29740511524214613	-0.14047307189269415	0.09421302559678787	0.1314486657988631	-0.0971713000658444	-0.1508074240609057	-0.7742928438127588	-0.03772881738363274	0.020185460196156146	0.355765137641767	-0.5065841090204585	-0.313689921827261	-0.732508097309635	0.5748361101174267	0.4572185355787994	0.0619318645523365	-0.04242930830441529	0.3340760633747764	0.27840161620890547	-0.7059198656387584	0.19503968773452668	0.034358563827995084	-0.35759459480370487	-0.49598599347984945	0.42004001034134386	-0.35237741363960523	0.16369165638286748	-1.3212401536612433	-0.8554156706012718	0.12520234715850703	-0.13462236619037501	0.2328318474085122	0.42301991058347815	-0.47233048996543997	-0.6808492459037117	0.08307487343942488	0.3908542868483202	0.7428312116924083	0.4357367219445174	-0.1845691983344637	0.2647577470636769	-0.08010597166055233	0.2079687742484168	0.05701701918132492	0.3030663862596714	-1.9040980010528952
0.17021180619340975	0.4644695490879303	-0.006223090236735196	1.5733163061415694	-0.19196600261643448	-0.1365129338347943	0.11370730607718567	0.1308621158972841	-0.04385389476530784	-0.14569698460431635	-0.7304305930742084	0.008762917136806936	-0.15674372957507304	0.31206021245499965	-0.4655204749760296	-0.3099761813072388	-0.6832629135225174	0.6012376423517034	0.5352763078335779	0.047392592211962625	-0.09192502692663722	0.3796216782764078	0.2785083814077706	-0.6548125884655049	0.19515972564043427	0.054685440235444985	-0.45791691144279467	-0.439067644007174	0.3665058990278953	-0.3058048276831801	0.1773017038412749	-1.3787417946775782	-0.813131842595401	0.1624635682669829	-0.06858509962353364	0.26410035857858855	0.34836028042066136	-0.5538630703013308	-0.5952149203338519	0.13523077024517427	0.4401773493533834	0.6757931555392058	0.49496806189277953	-0.18466098055295843	0.26818776731927174	0.09325763264405815	0.13207438828834148	0.07231235406554501	0.33022744137745524	-1.7578705813263003
0.16197949647809035	0.39593042957311697	0.019670716373623758	1.6231808084457466	-0.06976225226504813	-0.16162813126789877	0.18314541034347626	0.11541984187379828	0.008703002265150226	-0.16590036501940503	-0.672211331229399	-0.03649874853779139	-0.29473910536659365	0.2493061574748415	-0.42183516474266913	-0.34339022548908027	-0.6314043190600207	0.66378065132838	0.6654399702187955	0.002017043251243994	-0.11301973725829047	0.45661940597169404	0.3121638320792872	-0.6414498742758454	0.185541457308598	0.08444160086601071	-0.5081277359160765	-0.39054229233326965	0.32735607285683993	-0.2910572314030132	0.1471928018272444	-1.3837475238871737	-0.7590310159341038	0.1427121136963185	0.01340346224128346	0.20533489892596074	0.25439166655051737	-0.6433910994567456	-0.5347089872407015	0.11931917140574307	0.44109069162926434	0.5543852115935987	0.540005371417752	-0.2088381511139011	0.2887338777447045	0.22957403423947534	0.07934786998565899	0.01945561389467574	0.3213003985766923	-1.650926993708034
0.15043143847475668	0.355716191015713	0.017527883570362154	1.590619590112767	0.05930415567197803	-0.15175440727628525	0.2744636011522442	0.16240851521578517	0.045810072383178545	-0.13528926934176527	-0.5996136383112668	-0.02667487921971559	-0.46392747228482323	0.22314667404881933	-0.42271867725833456	-0.3311925743426023	-0.531758578772189	0.696503519930241	0.7475284646060126	-0.0017163377688371895	-0.1741575125565929	0.4408867167429065	0.3352598450761171	-0.6021074339002732	0.12626191030204068	0.17359483151806365	-0.5636425147370967	-0.3464964043670559	0.3039740529316567	-0.3288948299018769	0.09118207811768782	-1.3280298383427929	-0.7097359726965853	0.04982832216193246	0.10357426959777291	0.19300741396598162	0.2435053369218269	-0.7355346911797268	-0.4298047499584648	0.08642938646823901	0.4146618067971728	0.4682133560506074	0.5938433714058597	-0.24034611961834385	0.31798087990923113	0.2746770455814942	-0.026469149371246614	0.020717568807613558	0.3502172768224615	-1.5500019334148667
0.13225765733784575	0.27229709483487646	0.00042570491921721493	1.512341894225458	0.1827840716016893	-0.19564802027963868	0.3483137353702509	0.1374451548558046	0.08375836135183512	-0.15031062549207647	-0.5657401858501507	-0.04344641076591975	-0.5834591333752741	0.1917626194720155	-0.4014438421302769	-0.3448806802464389	-0.42939745530901147	0.7728067218857128	0.8033103816610989	0.034598192148706644	-0.2408757670168653	0.43721847375247436	0.3036216463374243	-0.5035007576229575	0.12275739076880583	0.22392546549316963	-0.6617219945449059	-0.3053637170467873	0.2532376926678742	-0.30676915348191486	0.06675879317790509	-1.2747758696540832	-0.6546985204541262	-0.011780732710618181	0.1602651030216531	0.17668421659803007	0.2814166084540481	-0.7572290179213756	-0.34577056226911335	0.010229656178324536	0.4070938833320616	0.47321790742856784	0.6046442242448468	-0.23746275095747377	0.34490917477653216	0.30084172847311763	-0.025661923353557686	0.023897051568222118	0.4003923035360262	-1.4511766589403536
0.13631636659161378	0.21227415890948215	0.01353424782218877	1.4014695665050474	0.23535282767993015	-0.2535569754296085	0.4107554750137531	0.11775578753802765	0.06371611377480088	-0.15550768256657407	-0.5374859974760411	-0.021749785092213043	-0.6702899404966953	0.15773272656338794	-0.4089289047101861	-0.34448163870587956	-0.3599709381028827	0.8118798456917922	0.856366176562218	0.04482931440239669	-0.2697877785395912	0.4157507139640737	0.25888543113333246	-0.48638473309621366	0.10534545927834682	0.19543505051120064	-0.7596758856868077	-0.21349518380423863	0.1793917876532672	-0.37845664092984554	0.004481643366877053	-1.167404013096817	-0.5563976351112861	-0.1114983383403643	0.18635741564774827	0.17376052459219785	0.2586295098005314	-0.795137107251444	-0.24241866659391084	-0.02535737442968109	0.4505385040505586	0.42359569007066755	0.5816074358105366	-0.28555033466892094	0.4096901324446705	0.29589824210903626	-0.05533719468805629	0.06917207695702113	0.4043039660588349	-1.3615707702978088
0.13785209040401564	0.17640725561712559	-0.019389773159569156	1.3053404310509238	0.290483051541836	-0.32609986081373393	0.45293639556896637	0.1437877795626088	0.09393975245103459	-0.142358984998479	-0.47568904476870755	-0.01428848157019554	-0.7545158061446332	0.12956586582795543	-0.42329529504810903	-0.35575322752510863	-0.3254473392928532	0.7760084548175237	0.9220561421771087	0.03425235325573741	-0.37028783504027873	0.40448570119000005	0.22174786318105572	-0.4215940710145868	0.07965314191821529	0.20134985757340523	-0.7914707212817587	-0.18992411392038822	0.09322014283221182	-0.42629037311957346	-0.054054450053446015	-1.1119115486900282	-0.4763839863487253	-0.21155167815793474	0.2559392316397384	0.12930466314658004	0.2448726060270489	-0.8171091409776412	-0.21218752606307598	-0.025991467624883635	0.504136298612587	0.44948159513021635	0.5346862169060962	-0.3369655555159652	0.44270726594616017	0.3702216819552369	-0.12548496248331104	0.1701970614939881	0.4498746249546873	-1.2463767876507506
0.16650042266386994	0.12855514407664081	-0.06824637584903742	1.2005895040603638	0.3226632361303643	-0.367538231852206	0.5009963470010995	0.13695019056077912	0.03462038809294032	-0.13902528048113255	-0.4257104893437716	-0.06254037748423545	-0.8160104614524842	0.0682197604762391	-0.3950771286110624	-0.36999466798979863	-0.2957988246354721	0.7358916019992956	0.983469340352684	0.04038340128790417	-0.4052626063949171	0.3414924555717128	0.173453089489218	-0.3569841235853697	0.04548104017361564	0.1928108174951378	-0.8372256123042972	-0.09411907349299434	0.03579802881346431	-0.469389576082496	-0.1451707709539345	-1.0106214155362827	-0.3548992048274136	-0.23440265521676856	0.2724733444057764	0.16865980653894325	0.25761541589248266	-0.8204960978595623	-0.19935454798931915	-0.01942268885908943	0.5506732238061758	0.46290038210740503	0.4812700919277287	-0.3261927198730838	0.4777297794111653	0.40174902361544274	-0.11249393328348042	0.274709822767745	0.4597901358895549	-1.1729322924844214
0.17995716173422002	0.06475172700847324	-0.08119460891324773	1.1356992833023674	0.3410377620941781	-0.3528375212306221	0.5544915604062643	0.14217181525589115	0.018958493270447907	-0.1387981204093077	-0.35879798950218145	-0.11550168268666867	-0.8664202932421855	0.009267458896701806	-0.4240592839126983	-0.4250100011926666	-0.20563152908055732	0.6974763013965173	0.9174853076419106	0.05389249897120307	-0.484969618592708	0.2574686179254593	0.15259293372315444	-0.34973269390521056	-0.03367808557969416	0.1772568866758723	-0.9090286802781218	-0.03906888056132952	-0.025250185352070697	-0.5027748680628324	-0.2316597667404498	-0.9419389207858982	-0.24397982575181829	-0.23351691225699275	0.2693590719351324	0.19221052047823733	0.32297459311902765	-0.8423264144000593	-0.12822075755981283	-0.0009749035127191829	0.5562991865099474	0.4599474214063881	0.45864062819361073	-0.323263746411135	0.5476900336541435	0.45143646161424344	-0.10850936100550804	0.3345060137440357	0.4300420570311366	-1.0770459765615168
0.18966376185462847	0.02410698435589325	-0.11228592644801834	1.043210841648595	0.3124063674969558	-0.33076085012449746	0.5808502974507993	0.11072582318935849	-0.018198549897235728	-0.13029599274073933	-0.27780777267034096	-0.14968649814321838	-0.8631412830692664	-0.007828439234925776	-0.43024455706530196	-0.4206940098703419	-0.17036122974392148	0.6828142584312995	0.8793389509912819	0.10443577078659291	-0.569440443331366	0.16127090919094147	0.12076929629136608	-0.25956616638679864	-0.12180396314488104	0.15639361516687222	-0.9472397541428224	0.06396447007366549	-0.07067145912020588	-0.5637631953217592	-0.3064743604834761	-0.8935481563864448	-0.15225316690214585	-0.24203090864652094	0.24352520302962022	0.22033118992203313	0.3189322097543658	-0.8461636797359533	-0.11920716952984048	-0.037499144014681005	0.5680089922464415	0.45089803087829755	0.41477885892893174	-0.28629408148759533	0.5886980770123709	0.4573611488441977	-0.1036524421171429	0.4049122482917687	0.38855201049151017	-0.9965597195317665
0.20963244061519387	-0.03419740664665426	-0.09682023791125897	0.8917761875361678	0.28046377635257735	-0.26603492260883216	0.5509268955814236	0.08439180374199047	-0.027112679475933342	-0.14444258253498443	-0.23791391855719515	-0.16237099803754745	-0.8515139036470153	-0.0682152613319612	-0.4241013305467741	-0.4061914242099265	-0.11940223280636648	0.6943731977636454	0.8149684600436755	0.0911828280871719	-0.6010899496706136	0.11895943277376145	0.13620543716940353	-0.1738876285873955	-0.2612619248581123	0.1638894647891605	-0.976912838054611	0.15636369143478548	-0.09969899268855842	-0.6032354472106047	-0.3348284336839118	-0.8309950962934923	-0.07238430082226474	-0.2714955753835304	0.22611544158725083	0.20831406611344222	0.34830003593545084	-0.8041273436295292	-0.09024238373929401	-0.017039050493147894	0.5979590412983458	0.4615427191698018	0.3356072373858029	-0.25723723811235927	0.6220000535445058	0.41685943612607257	-0.10571854441985355	0.4638674717785117	0.3638757108564114	-0.9025820532008529
0.16675520105597316	-0.033106655527023764	-0.1021699397567903	0.8082310354659862	0.23282403591772108	-0.21785300397262194	0.5420236734895905	-0.01492844898545812	-0.1111553346931636	-0.17156205760841395	-0.1861429013429211	-0.22504666889948047	-0.7643527144061861	-0.12702220983834622	-0.4643093841420515	-0.4204117376039161	-0.12968811695424237	0.6870290985404705	0.7711788433700146	0.07834303356368608	-0.6517313448949607	0.053966708990713166	0.09281863542357496	-0.1351505431816702	-0.3402974597865242	0.16198328470674053	-0.9829339563673439	0.2482374370599531	-0.16130786258236385	-0.6408158337722337	-0.35494613962174215	-0.8127228292954884	-0.008564913821492628	-0.3107795158497692	0.21095371046360478	0.14347557339946743	0.3418023551068503	-0.7722124656971072	-0.0725702099243302	-0.03272489386637939	0.6337607687091382	0.48111924235432707	0.3022646157470284	-0.20944896914019145	0.6432025783569786	0.3231093910806341	-0.09618579383341161	0.45453351076272136	0.3650994719142484	-0.8667143371632191
0.1395456260982228	-0.07340805742371728	-0.0729690224358607	0.6862967805532472	0.19848159749716004	-0.14065253249702886	0.5618325203384045	-0.054387245749790106	-0.17198483815468343	-0.1690780647642676	-0.15499653059769375	-0.255900826724229	-0.7309468678562788	-0.2265887031927143	-0.4671701853280025	-0.42260840538693334	-0.10454088334103026	0.6190121575282423	0.6240973219025193	0.06611708397854686	-0.7385881843442931	-0.031723066510846734	0.05425839820469904	-0.03907379380664054	-0.4901673774925996	0.15868301808744323	-0.9851330326012349	0.27575524584267963	-0.19734442627983123	-0.6352716173271957	-0.2989400238951493	-0.7447887578500838	0.0036556551796186484	-0.3099163898737295	0.19444188588403036	0.15520707498902667	0.31739033960705776	-0.7408996761631055	-0.0010093852148953253	0.010283203143007753	0.7038221019298765	0.5383478771012371	0.2674463865852858	-0.188928829172255	0.6266060078639303	0.23494861451775448	-0.09212917528670209	0.48300293776144115	0.31731982230604255	-0.7779102487935445
0.08789040038562523	-0.11327603250031788	0.005013070687267707	0.6133066522920129	0.1425770389573009	-0.07316937405149333	0.5868913442055332	-0.12333214817347753	-0.2358024717342367	-0.1771950661647808	-0.12895270200671938	-0.29959647728574673	-0.6414125943367794	-0.3147830730836485	-0.45227554606378045	-0.41893009720038715	-0.03742243565878424	0.5657045396905444	0.5030138800030168	0.04735577086005275	-0.7910948114377412	-0.03414050591499778	0.026223177961706638	0.026258542843508165	-0.6398059929215119	0.1134825602363844	-0.9881852280541474	0.29183612190254904	-0.2781929915321804	-0.5902294569950401	-0.21709642756848022	-0.7297721196839316	0.037717739033370334	-0.28124705150349233	0.19702235339431393	0.1320589309489973	0.2750081067379636	-0.6951426350096193	-0.04905566370613791	0.06662961858332177	0.7706371603536397	0.5443635932032351	0.20070328901078233	-0.14439931977064696	0.6389937037250515	0.23345903198414603	-0.029760576906193038	0.4344475099972823	0.25732387753596797	-0.6463304037220281
0.0734177403655026	-0.14817357017528293	0.10186385345897583	0.561953428117434	0.05500672559043905	0.025780411245576625	0.6094047676943303	-0.21648774719374203	-0.31607634074344765	-0.21525456113445257	-0.1070570447647253	-0.31986766012757994	-0.5570455144246557	-0.36183631917796666	-0.4194686598260005	-0.411936086156288	0.0025652753739492107	0.4881027373760637	0.37421673915937703	0.007131132265630091	-0.7973375103006675	-0.056347581744162864	-0.04587986720947562	0.024645645012887702	-0.801079149146035	0.0633778785293762	-0.9721730980110866	0.2970178672951529	-0.359587744260908	-0.5867010892325107	-0.10605460319414986	-0.7014908513766596	0.09232630672524936	-0.24271167630086077	0.20773910062990208	0.08253533669326962	0.21129785777975646	-0.638021384976757	-0.06409155778706549	0.13542204133742053	0.8021825354108119	0.5081397540667295	0.1437176369547485	-0.1402581584256659	0.5902583365981464	0.2422230591167426	-0.05850309434489533	0.3639806280571581	0.18292154625602344	-0.5459037730009457
0.06531428028364422	-0.18897597968560673	0.18853407496339075	0.48313604877790334	-0.012073190524931176	0.13307855526144763	0.5804567739773712	-0.3045183201638023	-0.3736801578864138	-0.21683085861076684	-0.09700843748834447	-0.41834906301504093	-0.5518024782001427	-0.39367806591044957	-0.36016874550844996	-0.44998724857202543	0.04507577041212725	0.4284832621227883	0.2701247382713146	0.017649676133539415	-0.8103290830805732	-0.0964672700633218	-0.0978913155551477	0.04521523607121377	-0.9626894701319418	0.07850405833076005	-0.9749159952610865	0.2984334152787182	-0.4317443119684534	-0.5124828426367266	0.003773119256286961	-0.7149780264294513	0.08472066296999527	-0.24490002950319772	0.2113089320535731	0.04879218262287123	0.14304037235221667	-0.5446995280607105	-0.1050121969827416	0.2265513684801242	0.7683542077276058	0.44849461448136846	0.11551637167004955	-0.09326476273078119	0.5305407826538724	0.2788159310708049	-0.08280096299911822	0.2769797185853031	0.17170500816558054	-0.3983828660847276
0.016335278282400494	-0.21295048279822507	0.301573026516154	0.3847766809589452	-0.07233821775857094	0.2489321806649861	0.5810515158073248	-0.412776429650272	-0.4545616194583582	-0.24275314935204903	-0.13076143740739785	-0.5058724959438837	-0.5172957414708946	-0.4719113368820739	-0.2647485559307749	-0.5054339299376032	0.05943680829405544	0.40811811931913944	0.1485840517195235	0.019247529985631798	-0.7840017415272967	-0.1300831544128754	-0.21031206013454087	0.037998306461059964	-1.0821459480973292	0.06573245699210795	-0.9564022885439243	0.37118157771509797	-0.44475082294792945	-0.4445699379347542	0.1597044182991741	-0.7048179019877553	0.0988817752104747	-0.22128999659867749	0.2069183660753199	0.02810518752006057	0.12605894188857364	-0.3877047182180106	-0.13016887834491744	0.28455866103457594	0.7548539931696355	0.35368937255722577	0.07163421038044598	-0.05239320828855014	0.49616915677083506	0.23321413588665144	-0.1050072774912076	0.21915130820231377	0.15012442880252058	-0.22005276660729872
-0.013839868156443719	-0.25178893379891265	0.43116927318193154	0.31080275473793256	-0.12085008357966165	0.3659301229742457	0.5630735903586297	-0.5089362709413237	-0.46994638526372967	-0.24328359278072717	-0.11964649131609029	-0.6066451733029102	-0.4727821805389702	-0.46959339308859027	-0.2440193063484284	-0.5596490658312563	0.10346389829197859	0.31049672216673446	0.05509175794224228	0.01688590562617015	-0.7746433233176802	-0.13041927696988603	-0.26239095365321563	0.036932090011842146	-1.196162925214761	0.0663327030880391	-0.9277335740712622	0.4122190907897615	-0.5042191110259889	-0.3422748138649963	0.28958704158631254	-0.7450847317104404	0.10687159389543324	-0.24652011320850709	0.205791551453577	-0.032024661735288895	0.08381486970556365	-0.2815268568238342	-0.1857226131030675	0.2951787271824064	0.7223404591774828	0.2865363744516146	0.03572200905810261	-0.06415359442568677	0.4629266996779398	0.1777122341077183	-0.10439445135218288	0.14365757023303855	0.14919592560062703	-0.039736306239677874
-0.0427109412515911	-0.2587339433604525	0.5174919104506938	0.24705955134529098	-0.13489839924507183	0.4265245796627726	0.5326052976986274	-0.5810787024441566	-0.4947733977453794	-0.22973282482047863	-0.2162465091460623	-0.6683946477797215	-0.41100373029868464	-0.4849304394490246	-0.21427036821383796	-0.5938696728220163	0.0662482007821715	0.2450585359925769	0.051130213248046695	0.034535384489224545	-0.7064432914107355	-0.1314957366524781	-0.33640952701606297	0.10148070398327169	-1.2674660213921605	0.05099186084050511	-0.8816574887610844	0.43281475892841026	-0.5829874680473525	-0.2968755931477808	0.45111618659938524	-0.7292239951626632	0.09351361578151916	-0.2586942559047686	0.23280334481101442	-0.032335772551294426	0.01927769501056639	-0.17247441996760784	-0.25577014677783744	0.27828788659644055	0.7069934068842588	0.2195548980188428	-0.025120190133185415	-0.03624337436296261	0.4030940181326231	0.19570159018032024	-0.14549949289066977	0.10325561725475776	0.1997903994585583	0.12371151367865196
-0.09783499166384987	-0.2650891372142899	0.6335991553795768	0.18176881198771747	-0.14110684332180465	0.44542946285117735	0.543792596603456	-0.663538544681256	-0.5323131863319992	-0.24076332791427113	-0.3145437811844916	-0.7404021389365468	-0.33594715507836376	-0.4593787945027518	-0.1872832845665306	-0.6076133722776256	0.017485832287590163	0.1426662055685678	0.027444293533871834	0.03206283627064699	-0.6305970718054378	-0.1761170166320108	-0.37471683020508234	0.12107808932735915	-1.2804894634790167	0.07658819268749584	-0.8317270719992337	0.37886283431975964	-0.6188044196496931	-0.20202891025853784	0.5437606674372291	-0.6898292805617041	0.0631383910718145	-0.24761877942319263	0.24576332564987052	-0.07182060792237872	0.024840485075115472	-0.042207777423620065	-0.2900279935869517	0.259196254077556	0.6698011098124821	0.16711571157115684	-0.1171795714279443	-0.04258436406779631	0.37116949148002826	0.2268133965067806	-0.16026320658525545	0.09924928508496404	0.2018142753842979	0.24602079313931163
-0.15148921242748084	-0.23611676005308624	0.7366884287706129	0.12246760880287577	-0.1329971769796978	0.4446505868746057	0.5950913669055835	-0.7709984742947201	-0.5988353085858267	-0.2548712619120947	-0.40545026049620836	-0.8139525950354514	-0.26339728407094426	-0.4220972506093541	-0.1910578840321116	-0.6299729010668089	-0.04704946301054737	0.02738319125321962	0.005946130695286099	0.09126860366746886	-0.5996587821211242	-0.246186894802978	-0.44451075397653517	0.17740687777606673	-1.2056645363518705	0.048476621744552625	-0.7053533494715738	0.324589778678956	-0.6560058048468387	-0.1090560888340872	0.6378083806743119	-0.7119362874273814	0.03908871266257366	-0.21719337095486563	0.2549438751401131	-0.06374821932781151	0.012557217551711939	0.02778625673758527	-0.338369177119405	0.20058945599918337	0.6094391007430245	0.051153731951271555	-0.20761386519803376	-0.03948855474611524	0.3409132096815427	0.25976010502907754	-0.18455890134672331	0.07768897158750492	0.23131955060784973	0.42495819997201495
-0.18491251422046137	-0.18406113759489467	0.770345605006667	0.056581095653064975	-0.12392542729398111	0.4784567711669725	0.6143399417095486	-0.7941905312633998	-0.6352213871087671	-0.19430664860483585	-0.4720191367752496	-0.8739379027294273	-0.19358698129528673	-0.424083284386369	-0.15540437211309358	-0.6359092428871597	-0.143284455772228	-0.10427567661632546	0.054158655488770836	0.13163407558973836	-0.5147637000618727	-0.3236668952037733	-0.468482509144102	0.23038250193773896	-1.1917238610969496	-0.002766080247917929	-0.5739372165161105	0.28311002389672424	-0.6639304410561373	-0.0007630840743691802	0.6793759628627377	-0.6407591654119489	0.046540103672886426	-0.2244078953861329	0.2852349843686882	0.032695383969219255	0.009399776010889298	0.0887056514545822	-0.3847534469795427	0.19143327387856904	0.5187038257683196	-0.022954325784813732	-0.30312171322340176	-0.04020996952766914	0.3249732236310754	0.33487521394292263	-0.1945567880307741	0.14108811528204956	0.1944814793655268	0.6117926710816458
-0.23123934109586863	-0.1204042466617753	0.7944195676786243	0.03797516025053789	-0.11611957674459313	0.4855633911529572	0.5812993511958817	-0.859322594840221	-0.655892727519802	-0.16994920177055833	-0.4937526142666133	-0.9342662773826167	-0.12340676417317809	-0.35801302327981677	-0.15183944214924722	-0.6628842076645345	-0.27786584281202364	-0.16457056945376988	0.10794209391160195	0.1981118560436133	-0.4231695338164214	-0.3661717870262075	-0.46652609748944085	0.2871778314691795	-1.1116073505655517	-0.07293888405811615	-0.46727063291987114	0.295873382512915	-0.6764263078511792	0.03578738423839491	0.7381505580044412	-0.597642489612553	0.055107778272490804	-0.23001134201009613	0.350253139116128	0.09644161533639961	0.03964604883977397	0.12518902185858335	-0.45572298093902086	0.1462283305555573	0.4597743049815103	-0.14133292039835726	-0.3762542781076693	-0.018230728694413136	0.2956504617231742	0.42910686777415297	-0.19497559905091452	0.18287560299291333	0.10527216165068917	0.7861513953581941
-0.24431489635008657	-0.012974178288388372	0.7482901530111242	0.000353301048242248	-0.10852070070399526	0.45869422685199607	0.4948183676446658	-0.9274057592260563	-0.6375211579419082	-0.14606707806265362	-0.507795002220277	-0.9825808630093998	-0.06595314100978408	-0.2680533804702331	-0.13615711403904845	-0.7225523713144245	-0.4542328185666532	-0.2213891750490294	0.18659637883309257	0.2686654968793373	-0.35029347304174346	-0.3937935659435608	-0.40572879294607744	0.35663703363617716	-0.9917966683293356	-0.1154569144968903	-0.3943790731934914	0.37262799458684276	-0.6617738029026323	0.10709984636611228	0.7622078374402849	-0.5295831122516431	0.09874250155440022	-0.2203417813335892	0.33694804287055385	0.12950332427005348	0.054814668760900374	0.15551482247205461	-0.45264433143986416	0.12207825322824324	0.4344006408370875	-0.19974380092131266	-0.41376306425559245	-0.007167290260799428	0.24335243101894038	0.4930601096305057	-0.24112211912506681	0.2555747797350968	0.08732302575843386	0.9176122925737242
-0.36296760286577834	0.09232572325621301	0.6699021952690258	-0.008051540274127213	-0.13253401613319396	0.372300556816913	0.37576919527999475	-0.9463055648650108	-0.6255152748704805	-0.04238793697067198	-0.47683181392065777	-1.0555093328029184	-0.040529409887328983	-0.1996019589212843	-0.11125556629334121	-0.7733069493052988	-0.5844405445662749	-0.3018082825603455	0.2348727267560052	0.3569011736244159	-0.3278063818797584	-0.410832686784434	-0.3245408403322389	0.4812772593378719	-0.9348464585183536	-0.18745372188703932	-0.2849088373431091	0.37907127170916954	-0.561453988843777	0.20470890566034816	0.7382847665241158	-0.3995519017247204	0.1388554999029791	-0.19977775116798788	0.34269070369290644	0.1752748471182956	0.019254279555454612	0.16836211427823572	-0.488026183890338	0.11242749704275783	0.4082619618472888	-0.3156417002525179	-0.41273172606113767	0.07638747036905776	0.257280830078658	0.5488082208935958	-0.2640271573769864	0.3517579581851919	0.04125519712293183	1.0998405055208826
-0.4405881806548724	0.16672351273695782	0.5941227741055625	-0.015509401829981822	-0.12666261770150872	0.32058365321468896	0.3487910275205218	-0.9120820565805244	-0.6103691810801071	-0.011783283925769106	-0.46167767404007665	-1.0295903900029928	-0.01589896981466931	-0.17600478464691918	-0.12988656696099515	-0.7958932176502325	-0.6983923061639896	-0.33588415106612646	0.3406018411074873	0.35595739009088445	-0.3156049230238459	-0.40939692338784034	-0.16277609689289682	0.597896140531836	-0.8258987354611758	-0.2649463117539332	-0.15181892526650248	0.39411501876363714	-0.4795815820016366	0.2509568381840782	0.7369785374487727	-0.2811760732403129	0.19514573211293046	-0.13559503645978976	0.37103349461664503	0.2362225804706616	0.043510747681172406	0.16749881343398187	-0.4655318826885062	0.1087703482404613	0.43970012196828145	-0.3871540606691972	-0.40908681308137834	0.11702461204362594	0.24838437446777828	0.5452812725587957	-0.2707203423136931	0.46596919005993664	0.05515899630102664	1.2242907976001585
-0.4746119174928583	0.21995592908364658	0.5134368597816636	0.012069087681361262	-0.10859111634345461	0.24848778629477458	0.23477972862234253	-0.8244926065714788	-0.5757505105835514	0.034029561618817435	-0.4511124143762898	-1.015832783412625	0.04714313809534798	-0.10523370096925247	-0.14012240870102327	-0.7925101484887676	-0.7445763389004181	-0.37733697380670217	0.4229144693521268	0.3806426691449961	-0.27959499971777024	-0.3453270577513271	-0.009043574428780243	0.688293364776867	-0.6830954104837933	-0.3247432549582932	-0.05649738275866965	0.3398457083162715	-0.443726814652992	0.2875565494935278	0.6466320829082665	-0.11398948015110924	0.2371258534008498	-0.08550899696869671	0.34535543626139853	0.27756058677467366	0.04794569188495166	0.13961255258067795	-0.48732665797062963	0.08799067649006395	0.37267385818151716	-0.45543727123627764	-0.360163300326986	0.18122504684556157	0.23898115334566014	0.5008293979116419	-0.24874651891845243	0.44872106614705354	0.006679095008615965	1.3193837049775232
-0.5903804271792834	0.26402922012051605	0.4454352730671354	0.0037986921485853404	-0.09424634292405572	0.20964558540484549	0.09340825471237414	-0.6884149011564261	-0.536043445360885	0.050542029323698556	-0.418945131837195	-0.9670736149270451	0.06931088654915805	-0.07974681012973563	-0.15237152249890512	-0.8424896641483495	-0.7973774276762968	-0.3429503884673192	0.4711614540022436	0.3550397782695145	-0.26864349576386004	-0.31172475973695996	0.13443940533802828	0.7447687276726553	-0.595637137273283	-0.3952323374036263	0.05305858987378329	0.31215442371792584	-0.42914976571795266	0.3110602123480204	0.5554440010032529	0.06659187456458124	0.28250319562082316	-0.025797048290932954	0.370386351540305	0.32050512435265965	0.008857549732382675	0.1164879220818563	-0.45896333234992853	0.10990791431143423	0.3277096874276843	-0.5585055937833423	-0.3466280338074913	0.259466279623488	0.23829395890575653	0.4495641784134258	-0.2801098564531687	0.49753779443340324	-0.035266376902843885	1.3891892154078007
-0.6321430715986972	0.2777141142067999	0.37315060638864395	0.013922507612345359	-0.06987169241013079	0.19572068412266658	-0.039112608883026714	-0.617304545200845	-0.5049932758824617	0.09346571200978986	-0.31052351763883584	-0.9629052247654734	0.11278543383102693	0.013367243978050624	-0.18212491666265035	-0.8710565362112144	-0.740906333394536	-0.3320863848452873	0.5282481283735214	0.31501915888778653	-0.2621319223118731	-0.23838275197532602	0.28489589996163767	0.7717355783105625	-0.5153801414246426	-0.4402777842073123	0.1537541886572117	0.32828731742582345	-0.3687048487022748	0.3471134821033388	0.4138771745660043	0.2251063248236871	0.3662601596678469	-0.005944066222520016	0.3636997301973962	0.3394454008981398	0.007661038114275017	0.116677129618905	-0.4551777861355295	0.1450410632286654	0.259725663748621	-0.6269745660874138	-0.3205604931255986	0.33408595948056596	0.285327410181497	0.4189190284707645	-0.26439828704143487	0.530019511684128	-0.1298668483068029	1.4433207355945505
-0.693151043916062	0.32390363714387327	0.3136359968842641	0.024324241051060937	-0.035422779213213296	0.18996123410464344	-0.1955983342182842	-0.5049880312306004	-0.428905605943726	0.13688619326471102	-0.20935424528916508	-0.932395668531829	0.13931481597224527	0.098456491660421	-0.19868527294493957	-0.9249866924096548	-0.6805277451297783	-0.28422097074152897	0.5765902299500406	0.2895531707628081	-0.26621952363029894	-0.16680137291814237	0.3893363430556227	0.7970786334766886	-0.43664120272342216	-0.5036326879178611	0.2470274802910893	0.3715553441591447	-0.3793090507865944	0.3664501169382857	0.34411900098541254	0.4905124163515137	0.4122462265631138	0.007809975915494048	0.3750213515219361	0.37696536530838054	-0.012194507747053322	0.07496913713761119	-0.4798695443999348	0.22638434855264905	0.19955317521672694	-0.6884380977745536	-0.22493337482232895	0.38865965023696214	0.24600546750915128	0.38734622342612307	-0.2923986990551525	0.49129949846611776	-0.17298999423522937	1.5088825690299263
-0.7834293893993097	0.3353480763008053	0.26034482734324466	0.033702982969427295	-0.017432770112059785	0.20010332624644356	-0.34462612321107927	-0.3870283090605417	-0.3483423269404393	0.17920068923311677	-0.09796839973956231	-0.8768531585278392	0.1709054306814982	0.19214450591221716	-0.1888668811567052	-0.9759724437511743	-0.5974082601787686	-0.24676802475781798	0.6215976984980954	0.22410118200146192	-0.21923585753545632	-0.10578455088838701	0.467357758592018	0.7796530705667462	-0.38062735021078553	-0.5386426751033269	0.2262034689478348	0.410009696933271	-0.3986064875433816	0.4017793394696074	0.2525166882309505	0.7965480498462642	0.46058750704910534	-0.06587014723922982	0.3942464878192736	0.38626420521616317	-0.046831692322998976	0.061095108513845434	-0.5015979418445679	0.32953316664359883	0.17295097300659956	-0.7115306349983179	-0.13491301147670395	0.45261107873488926	0.24706661408301897	0.3626777910311595	-0.2705972095652126	0.47774666357002465	-0.23219779919327746	1.4756054670393233
-0.8419174204000571	0.29893553030233416	0.22214468451568195	0.054545247512877315	-0.017765068635345833	0.20888992736211454	-0.45828770760298754	-0.30274709001494443	-0.2564459729249402	0.15988982820652453	0.00785291391160422	-0.8703755387015777	0.15038743534462565	0.28662268305607913	-0.20350180780749785	-1.0031633183691517	-0.5007936596568144	-0.21856404570028368	0.6085719875572752	0.17270235698963246	-0.18036470993091006	-0.02277609348741285	0.5328603400554488	0.7711143971181255	-0.26206308996342387	-0.5699214735284024	0.2595221080243307	0.42676992019452636	-0.3831187020732172	0.43039451685916913	0.2117117394133757	1.0777061060646265	0.46737863439142113	-0.06797143750063495	0.35908919346458223	0.31590743125733245	-0.04020482227021957	0.023035785982553503	-0.5516887618654157	0.3651671636683992	0.16381029510173195	-0.750634331834221	-0.0782109931103188	0.5118611635061509	0.22398905687896464	0.3634516788640036	-0.24900766499988927	0.4676818260804326	-0.2221858657305659	1.4286859534447365
-0.9032053037004399	0.2508027996249213	0.17852850924584715	0.05575985199601565	-0.0234244289616962	0.19065278571796504	-0.5267428866218498	-0.17139824227328332	-0.18544045195832096	0.11689026562375311	0.07064165282122502	-0.8577625526533652	0.1424466356611001	0.3293877060008421	-0.23825068487094248	-1.018543187007832	-0.3517174395696109	-0.18123175552941317	0.5833884926674889	0.11800214365635601	-0.13412793392544353	0.010602578513026423	0.616373968109247	0.7388317037208354	-0.21452032080915623	-0.5371694818982429	0.22362873135265962	0.40850228553232026	-0.3590773632951253	0.5288392278607993	0.1490264295875972	1.3418789592356284	0.4937940072006789	-0.03753461385655406	0.3233272813971095	0.30281903671122	-0.05900355462151362	0.03694436341135439	-0.558323291400224	0.43632446023590593	0.15106300347904317	-0.7243322724160854	-0.02173557535391954	0.5818436727493861	0.17523600397582864	0.341698762798048	-0.21244932977743053	0.4452921530558191	-0.1463646787830574	1.4167560396853274
-0.9554291199432908	0.17050309857861942	0.16944056664918256	0.02439708564848476	0.01673028723613527	0.20595286808077146	-0.5586462108617394	-0.05282214425104873	-0.14686095024851104	0.0440541549879435	0.13626951100173573	-0.834010433351812	0.08272284001983526	0.3350960156519197	-0.25561701114445967	-1.023713159168528	-0.20409962795387965	-0.1274199056429765	0.5231942660703324	0.03182727602881589	-0.1049440471306378	0.04579692497221235	0.6562104298630597	0.7077018446355976	-0.16126401380262073	-0.5634527172108548	0.23993656407323033	0.350364614976577	-0.32649221029922076	0.5770700765965275	0.08471759814529063	1.6658950423814105	0.4984531230351538	-0.04746910618217668	0.32215870227012033	0.27511967878211085	-0.12035209883861415	0.06426439282990988	-0.5663228011500545	0.4881430489269468	0.092484954212343	-0.7464805792257889	0.020694609171007832	0.5761314812238065	0.11808093194635072	0.3283921353223517	-0.14984240157041667	0.39175795687048554	-0.1321657754395764	1.3514918198354748
-0.9391341429026892	0.0784384911188497	0.14200157265703048	-0.027200643000926072	0.05238987471955958	0.2339721272806538	-0.5685691777684815	0.005009950778218697	-0.11019451456593514	-0.07274290220461226	0.1818214841875983	-0.8006938895996608	0.055591679145752394	0.3423052639992675	-0.28359302096123246	-1.0008232177015333	-0.10289176941584492	-0.05230000625145923	0.4856046243304224	-0.05340610708212865	-0.039953467873643275	0.07391878228901401	0.6874574348934605	0.6047462037513073	-0.09394970364234467	-0.554849304110552	0.22332886504549593	0.2969636585159108	-0.3813126623899158	0.6035640739497604	0.06043916803502704	1.8801182295544767	0.47891518534816446	-0.07123898710854532	0.3622523792005389	0.2622179507256014	-0.12270384488560664	0.05400515871738396	-0.5415762093736143	0.5247651187732268	0.026894403217585384	-0.7016715436073634	0.007804062816876972	0.5345980068373755	0.0003181332393351055	0.27452711744259994	-0.13529857808989662	0.3189047710587824	-0.09944258314385293	1.2738263834006132
-0.9573290992683422	0.05736425819385684	0.14761111680480643	-0.058184934157491555	0.10870577136002961	0.2665451743834795	-0.6381359087591891	0.0380932858069173	-0.07574686544560735	-0.17565207709971617	0.22959866091558992	-0.7993078100757897	-0.006809477384373652	0.35244877776958883	-0.27567064291835763	-0.9966071578799314	0.016581467537982796	-0.037446994535330194	0.41870838998622356	-0.1131406483744476	-0.01718461379339928	0.09526308364029173	0.6277342032998068	0.5056727204043256	-0.040912145870109246	-0.5429182452092253	0.16418076703263046	0.21036480549126546	-0.42955274469985893	0.5865776243884571	0.019910909496054667	2.0947885137203257	0.4838814134806741	-0.07593654529901064	0.37711592002692707	0.21302795722438644	-0.15377091103773272	0.06295799517545489	-0.5162017982909799	0.47809233733671064	-0.0640775829891497	-0.6780783008930569	-0.014121977556147903	0.5248751123287178	-0.06376375756132618	0.2187180852443656	-0.13117597324097802	0.2232494161695761	-0.09739229622780113	1.1289432110561626
-0.9692160351784904	0.04075593161378667	0.141399221366102	-0.08442244964494741	0.11696892797241709	0.2814353558112078	-0.6419632380792205	0.0632109354431247	-0.08575894945260695	-0.27014402390876313	0.29881523289622147	-0.7519200039942466	-0.08664282142146298	0.2866789540130944	-0.32192955754578473	-0.9587252858147343	0.11703699380213795	-0.0029910843181291972	0.3655709049543822	-0.18819045438519427	0.015291868308665014	0.030687063727725082	0.5936397361371075	0.4321820168595648	-0.04175505777356718	-0.5502313072380807	0.08901714009535264	0.17350613678300406	-0.4690583547485579	0.569730193840525	0.013343761712767677	2.234541867590701	0.4758503727073829	-0.08536971226578746	0.4232441131044782	0.14791508726063346	-0.1505218546933777	0.04894233322231084	-0.4352661954179807	0.48898329649678907	-0.07645083152621765	-0.6392946550067083	-0.05250609829428114	0.48326089085861856	-0.13304134934455963	0.21440381212087778	-0.08334754312308246	0.19793980474342393	-0.07646644869941514	1.0035425070677042
-0.8827985308403253	0.018899826452447123	0.13958454354153688	-0.06335983019428901	0.15036936020966973	0.2726469346588438	-0.6150186803321807	0.033146710901240425	-0.09371639092649206	-0.33011061772841366	0.3411966684571503	-0.6815599708649529	-0.12539475982868933	0.25320451749115536	-0.3258352632913872	-0.8563957332797891	0.19506612847117877	0.005774439989643669	0.3292140187355449	-0.21217950953278025	0.061855864841182384	-0.0218960196386373	0.5342494414071348	0.33136013880838144	-0.05251133874719001	-0.4931466483112241	0.015366950051500027	0.07517693250427564	-0.42807872024994575	0.5487874587682195	0.03796347513266033	2.3896517403190867	0.509711773193613	-0.0965982801231274	0.4379076722474286	0.11236749045740502	-0.11868495471087567	0.07546072135084132	-0.33978029721278624	0.44185150237101717	-0.07173498658896811	-0.6236946747434036	-0.09587176004220269	0.4239595160240805	-0.23600708828449052	0.20232439293572368	-0.0227654517324127	0.12662990014317238	-0.0583248245331234	0.9249852056585178
-0.8761088810870188	0.004502157159107239	0.18390873644869427	-0.07954487041611474	0.1318718837922403	0.21593104472615726	-0.6341804890866825	0.10176761316909591	-0.06913984019771768	-0.37729144895748534	0.38492302758646857	-0.5479842145649948	-0.20364689389163723	0.1796902472686596	-0.32599461394082013	-0.7981213707006003	0.1968563654201379	-0.023635799974927783	0.2444924824177515	-0.2630535653882941	0.0898764924312806	-0.10931159725749781	0.46863566361285824	0.25328906202381934	-0.04053460290948073	-0.4434789115419718	-0.05105772807300572	0.004880298402173957	-0.436451968781411	0.5731737390814902	0.0695673303496753	2.479835535904246	0.510240119076397	-0.07336039617270007	0.45028588593350277	0.053156730022350385	-0.14896589554187303	0.06352184509063293	-0.23801849203124256	0.3402724650036703	-0.0646361486228286	-0.6320556553066587	-0.1341346543443882	0.36061448822642095	-0.3640459011706302	0.15943959063520738	0.04789962558656981	0.08132459978940523	-0.03723518678286784	0.8246103889747829
-0.8296250961696741	-0.028282686499075643	0.19891837969317674	-0.1040261976743652	0.1418307914164357	0.19017755668501177	-0.6237265999344952	0.1627096881433956	-0.018305648437527522	-0.43033650767337334	0.410327678796616	-0.4523985929972484	-0.2589346227820227	0.10410330299781964	-0.3420781370178281	-0.7116584307852561	0.25066680492439586	-0.05047619162113093	0.21551073911741328	-0.3446746737584483	0.14985774941015792	-0.17561641503207825	0.4115248100589672	0.1536074073747452	-0.023553644118048105	-0.36989743077253334	-0.13501816977804942	-0.07874788263186795	-0.3640615751715422	0.569774804492068	0.06180257023232215	2.4399129357405385	0.5405636591001327	-0.03963388601445718	0.4832447711638239	-0.0032712753548445493	-0.15922412782797513	0.12294989871014542	-0.12343418734619449	0.2830762004220964	-0.053624449162515554	-0.6507670194881876	-0.18699969638315	0.3003314853865945	-0.4565350284156461	0.11914216005781401	0.13480435511484548	0.08384391232962249	-0.0343874837319033	0.7408629017905025
-0.7538115405303683	-0.04198999921398465	0.16336703337642824	-0.09141220548344077	0.15059793412247285	0.15270854854795277	-0.5856680921457134	0.2696042674736449	0.04623053457712385	-0.4397370246847099	0.4265838064373093	-0.39404340966359613	-0.3388719933179639	-0.0004744347098236734	-0.35074780257567684	-0.6122905467683168	0.2799085822787185	-0.11630550506075119	0.1714331075411767	-0.37154490142851065	0.141721797594046	-0.248270397277954	0.3766609478930769	0.08111840280134863	-0.03457739100856425	-0.2914397130625598	-0.14243282944456162	-0.09372145557218348	-0.32355397945510495	0.5397516608309033	0.10596021268598907	2.339868920280859	0.5405908126825075	0.0630502962014157	0.49065558075750354	-0.05566383609937353	-0.1478738336097383	0.13197636101972174	-0.02470702166874749	0.18731432674592613	-0.11001685343435814	-0.6497105309031459	-0.24341542363763585	0.27902623115979375	-0.5567923777868737	0.15290983627328228	0.24496742856269585	0.09837045232793731	-0.013685457224980069	0.70882797060112
-0.7056475472454624	-0.034264922458661105	0.12197569788806335	-0.11911057186489285	0.151852440166575	0.08476337503449623	-0.5923350849569189	0.3587377984001526	0.09234239595458257	-0.42845511574455913	0.44245029931347474	-0.24206552939438364	-0.4015892206828302	-0.07480323200924553	-0.3394997932368543	-0.4758946194218101	0.3102287898345508	-0.13174278170600023	0.11881028191603156	-0.38826646739108117	0.11051842221555992	-0.3406601769311509	0.35808480656572467	0.07123870928467047	-0.06827574000914523	-0.20240699288397837	-0.10031814034860329	-0.14939655526454348	-0.267179212451751	0.4482978788042158	0.13456053259504377	2.2548719850571732	0.5809760753211577	0.08749024083227355	0.5513941886788531	-0.06785413243446373	-0.13818871682830214	0.16496963126463465	0.07821759566044847	0.16273506594990272	-0.19564185342577195	-0.6393061712329915	-0.2554923097429995	0.23389555640727916	-0.6415694012341022	0.14396880503061568	0.3101948882958894	0.08489386801175672	-0.01964288742961289	0.6822788872078613
-0.6558426964738961	0.013224440508305766	0.10776020446712842	-0.14011040243972733	0.13686340320548104	0.024817474708920307	-0.6270336957975933	0.4232880728342206	0.1416626590527435	-0.316968219623439	0.4258942643157419	-0.016140628799336466	-0.45510019279435543	-0.14483100003967683	-0.30020502681085437	-0.35504883973234075	0.32423166835042605	-0.15363418037704202	0.10854935284116651	-0.45365785109949597	0.12962845158223613	-0.4013597031826538	0.19923248732564958	0.0669635271063223	-0.024021052363868634	-0.17336402331756245	-0.008965641538029413	-0.14692028741794433	-0.27864396404825814	0.3746244388172189	0.15075641430257042	2.112947542909083	0.6162970855770433	0.07796345875592692	0.6129145454364229	-0.1552170482272232	-0.14393345819399256	0.16358918847705894	0.1560464440119354	0.13031037300348505	-0.27622814641911225	-0.6567647702771862	-0.2754242684390063	0.17846866730961847	-0.6867717794755286	0.12229509628332144	0.366937432988529	0.10589175877646947	-0.06129527876801668	0.6577838254458437
-0.6146935545618248	0.07839333617410832	0.11537970155319965	-0.12248042628486436	0.06420292898499655	-0.021395382380530577	-0.7262097355586199	0.48013080079883796	0.17877829216967434	-0.19725622904144133	0.4383477497125267	0.22822417072895967	-0.4431539378132327	-0.23579342711700013	-0.3003015055549133	-0.2223046710389701	0.28970247072731875	-0.22807528237568891	0.11030632289836854	-0.4674572182115423	0.13660734489511386	-0.4495539783481205	0.129633909589551	0.06594823933187453	-0.046673131505330354	-0.05488782149017466	0.021542173644672945	-0.13910736023678283	-0.2943901424949107	0.2867574154582215	0.17764834281364178	1.8783821952529032	0.6108231646748461	0.10414866285113988	0.6460331364807665	-0.24231098435544615	-0.1259573675272072	0.11390887055728091	0.18640281321992963	0.07682734259375049	-0.3297267873183575	-0.6441367775235379	-0.31837891554521164	0.20919723953832858	-0.7139442911048055	0.06826772360626174	0.38084832663153845	0.1454244709584103	-0.05560726353517946	0.6494760153896025
-0.5918440572079946	0.14317819098432538	0.1510856079784086	-0.12334664356293094	0.052553492182930026	0.004598207145037487	-0.7850871976693751	0.6084470614440829	0.24991932494486785	-0.06687309110275726	0.4601413811477599	0.47030215389133323	-0.4490597375414538	-0.2625461160416659	-0.3000759314568107	-0.05403873245843797	0.2909407882099639	-0.30181374500726427	0.14245379766656824	-0.47573390167003754	0.13469170855084206	-0.5004485587285628	0.0752211973808222	0.10993974016145383	-0.01786765951509757	0.05337018766576176	0.061348512471315994	-0.12202300399708794	-0.2713989583978314	0.2178629596404932	0.14439452087152344	1.701011140792542	0.6082043437057745	0.15187432137444717	0.6096956185588113	-0.2850493641637905	-0.145154179889812	0.11376203813588355	0.22086591960005958	0.0624705378981979	-0.3191119443473787	-0.6562389293710198	-0.31026659986694943	0.22602159914775158	-0.6840809226330701	0.04160524696398727	0.445372734057382	0.16557720500299425	-0.015880910360796384	0.609187917949846
-0.5382555821142474	0.1580030705311727	0.15923596703238127	-0.13633436021020584	0.059934317097295485	-0.0023399347867958734	-0.8405116936234588	0.6800293754293857	0.308505269359196	0.087005183070763	0.5382209068096692	0.7446937221335526	-0.37552591177614747	-0.32279737053251994	-0.29917490712742467	0.14065353631330663	0.25202105077196124	-0.3314241997174599	0.11213732855791517	-0.4532132508886262	0.17052556997617502	-0.5248228659878045	0.0056167254031263296	0.12286208951197328	0.018412718980718685	0.1336017865094554	0.0835483060132927	-0.09530761256092664	-0.19321828088632043	0.2104622530249482	0.11880935781476332	1.4945567029374065	0.6506714146846926	0.1884764067644429	0.5974172675263695	-0.38312836082254587	-0.1567574836715313	0.12270695855707281	0.23223313443993887	0.060083946244681476	-0.3355583608613936	-0.5787809916774568	-0.31346685597744994	0.20476392933850757	-0.6492634476843018	0.08912761756620358	0.5473152224332933	0.21394407969320314	0.004509892768780971	0.6491042423532599
-0.5179713167135442	0.15903281843236342	0.15043089373185192	-0.1552209056706366	0.10112556733169223	0.012973741754186377	-0.8437961041085333	0.7560235375165767	0.34168636378187833	0.20916251070048647	0.5854136494726587	0.9326363299653506	-0.3281421759587705	-0.3001442858118098	-0.27514200323257887	0.2851822603193438	0.19713533451532533	-0.3834180187408961	0.05959820949600011	-0.44139326319744887	0.1654048557099866	-0.5279905917654772	-0.0340816188028988	0.16270943567397578	0.01856380867352144	0.2177865137810139	0.15871669138446087	-0.12217098740067449	-0.0954029835251046	0.20066610818425956	0.13844171392799218	1.3070072086142082	0.642279937878161	0.26037227749464337	0.5510182254296472	-0.4222679756375565	-0.20850624407358082	0.15366042374744904	0.22975647717467568	0.01823263538308744	-0.3410657422334956	-0.47951392507348345	-0.30004970634078115	0.1647728415546901	-0.6117176160955211	0.1313025848910595	0.5532675524142987	0.2577004285433882	0.06571225534922706	0.6390849102346923
-0.4979414955936902	0.17001238692776524	0.10987636821426579	-0.2217811521677115	0.10111346217120123	-0.008972647136331221	-0.8443186644731571	0.8162570569545492	0.39782818325108343	0.2915795320642681	0.6443033980137904	1.0894734072686698	-0.29879834664309846	-0.299253464650444	-0.2650416400131441	0.3762067081961181	0.17274200578378393	-0.4929996683480118	-0.001069188577940161	-0.4679988221047834	0.1855147576995919	-0.5283878021985188	-0.08606757559874013	0.23661846625805696	0.06645035899443617	0.25493157069648353	0.24697484861337426	-0.1051818054065847	0.02735429910101018	0.1898517232757389	0.10864465939591242	1.1429110710383479	0.5936097366334419	0.3370076687436262	0.45357386070305517	-0.5016457637971536	-0.2696441614782999	0.13946295877056875	0.2054212506360013	-0.01285933574317632	-0.36463851790102664	-0.38482091328081236	-0.31101323402112613	0.14235777506557584	-0.5743135087943464	0.1915259096585413	0.6125661525130447	0.2956302419134734	0.08192155010174611	0.6447512777466243
-0.49638156727718685	0.18388327259968268	0.06592487721335064	-0.2686878471008245	0.13579174046788184	-0.0233612900280891	-0.765749640337775	0.7618542219575657	0.42231546882164483	0.3491065156208489	0.7089540049696649	1.2009008036515116	-0.2239648548651812	-0.2928822393533959	-0.22309128663548736	0.48383833412216665	0.17786204130203745	-0.5594638064827998	0.0038045162434086955	-0.4995064784163681	0.21058190368315702	-0.5063586145343947	-0.14321011592660887	0.25796472351819866	0.07011661791387655	0.22959633760331982	0.3426456516715993	-0.1632166279311999	0.095008976789643	0.12066842711381318	0.08716954895289897	1.0326179466251273	0.5493854307680552	0.37270880872015527	0.3967700398196366	-0.5223050213091405	-0.3265077538184339	0.16286347657173011	0.1905075929821259	0.04083495463869835	-0.4037347265237088	-0.30027779261389304	-0.3248805491419309	0.12332001608912672	-0.5325111190000307	0.19166421937697012	0.6283249511877291	0.30269668096612695	0.0793601323056507	0.6561854941242423
-0.4641817066455272	0.1831192847250453	-0.026642530092387557	-0.2709514929657814	0.1390375849721248	-0.03572251800486905	-0.69619829060129	0.7462250901846508	0.41757297658360415	0.39348265406508853	0.7418625157326717	1.2572394423147089	-0.18987272827846885	-0.35288098900338316	-0.1803110454349	0.5677631660218854	0.18705997726617066	-0.6303810518415833	-0.059385883882785505	-0.4571441990416113	0.2094969711308078	-0.47058419063379714	-0.16372491929881822	0.32373265288896075	0.05340992271597779	0.20616114492405013	0.44114956678807493	-0.14644626948151787	0.18289794783439794	0.0985560832838622	0.09042992039064482	0.9209775933572952	0.5216128068140484	0.37369847956510416	0.3148795625156552	-0.5655674166846839	-0.37315380200449905	0.14240238284280543	0.18270382422629544	0.04680727599848307	-0.3974648293009834	-0.21349121092605441	-0.38600145471910824	0.0805738711858948	-0.4476772119744431	0.17208579678263838	0.6456250975396595	0.32940065832671783	0.08875218052294856	0.6525370443003896
-0.4140692507804212	0.14555324432747335	-0.039107188897355614	-0.2913210594150766	0.12727659080866988	-0.07060607675746793	-0.5986183517592452	0.6843224242879408	0.4064266011936864	0.39467812036183925	0.7568435155158394	1.3415822739180427	-0.08282590111825731	-0.34358723722617834	-0.16323476476506812	0.6501512126693888	0.17481323234076768	-0.6632493179276272	-0.07702962005714961	-0.46476610764409854	0.21828532804063583	-0.4484910037361032	-0.1713895235321409	0.4006351708397665	0.0743326276021806	0.19680773391427023	0.5345954366225333	-0.16186947799067283	0.27107802993405633	0.08393247035898649	0.06113323023082941	0.8313002735275223	0.5401967113063872	0.39600833817578274	0.2468847977230221	-0.6283059488738534	-0.43581108964484383	0.19527890966680464	0.20903440809867568	0.05850815395520139	-0.37179232569045956	-0.09795251771376354	-0.44620098217468646	0.012632124846466197	-0.382079639097164	0.09115747685747563	0.6303914959641859	0.3349558895910373	0.10043129059611186	0.6270827885889604
-0.37234617998274405	0.07570625595344846	-0.004475535693044023	-0.290952877482444	0.14673155377347022	-0.12019039599566902	-0.500876554795838	0.6394507912227037	0.40804544448741875	0.39428368806871983	0.7807742087196395	1.3522625445628411	-0.017615885287137714	-0.3225327469063116	-0.15210431233077923	0.65459709973238	0.20665638292235156	-0.7592960040952587	-0.14554189619333063	-0.49971858126925994	0.25833904451902	-0.37439019493498227	-0.1960901430583369	0.40761380744938336	0.08194656925399092	0.1576576311119016	0.53481483441372	-0.12830190766825866	0.3014572965667098	0.10758828044869331	0.060412019944922714	0.6975532905746036	0.5538269172870566	0.45287031575432596	0.16951258654095863	-0.6807232485507388	-0.511203586412703	0.24323508288833776	0.2390616135237412	0.021729647924189337	-0.2983350117644903	-0.02546960980243788	-0.48820467810957446	-0.021472895970404186	-0.3348190786468399	0.056576915328292524	0.6392951258349351	0.28867603547611526	0.10064447220582037	0.6259528327462152
-0.3227979266534361	-0.006834939726719946	-0.043744723518632414	-0.2931207960449165	0.1854134754448791	-0.11084481922715768	-0.4280933984637202	0.6174499005265759	0.4117467204106905	0.32695746011919163	0.8391872934482418	1.2969820345884275	0.02854433637357936	-0.32405871903379785	-0.14729158070814757	0.7369811156572518	0.2505960326336656	-0.852208049032067	-0.19882388096012524	-0.4652763410804261	0.26628065950354207	-0.3345261153691022	-0.1455239878342462	0.4602588153279433	0.05814473108550631	0.12765864970770502	0.5127262947555545	-0.16156202463661593	0.34396640691120883	0.08878436530516524	0.0673887662138333	0.617654732992907	0.49826073507794266	0.4956386852774731	0.07899393461206147	-0.6543395520242548	-0.5712386194709544	0.32829918840682887	0.28025345894452064	-0.010180675124931218	-0.23019371264145164	0.04177307467063922	-0.5289655677834031	-0.011224535990515021	-0.2816495132966014	0.1150771778256507	0.6010740512247542	0.23239275441341184	0.13898817115734358	0.5903797151269614
-0.29015896958846843	-0.10545473975624534	-0.08239237458549246	-0.2818853086813352	0.2686642244838028	-0.12109360790358523	-0.3000831073887573	0.5902624682657651	0.4410836936038603	0.30037802083873805	0.8391165658297215	1.2169655604803569	0.05639006904018655	-0.2916240562065003	-0.1364435034136826	0.7844330640211468	0.3260527926337736	-0.9130604306871334	-0.28333962340021446	-0.45357063677956616	0.2527316322488078	-0.30083529520808894	-0.14591054975552398	0.4299566058813077	0.06084703413943917	0.04831769237319335	0.5165311215003552	-0.19732335166766204	0.3632480505488892	0.04144335503682113	0.06837518339222673	0.5336420049409711	0.45520925562975867	0.5478792058372421	-0.052286295523230816	-0.5974863368763654	-0.639742429267488	0.4145360329867055	0.3624840390002492	-0.01762858189790801	-0.17323597932755003	0.0865319395989115	-0.5447754401164421	-0.0353339742190924	-0.28377028444724783	0.1925131420000816	0.5925660505974218	0.1575979417826209	0.17325686471348792	0.5999296959844242
-0.2498057549278448	-0.15134282058539117	-0.17632938936805592	-0.24778611919578206	0.3329241129169125	-0.15863691342893405	-0.21734047851776048	0.5469828573662757	0.44521613708377705	0.25972142902798157	0.8358108209217763	1.1172658977394554	0.07004230106966891	-0.32114406072024315	-0.09683961120035657	0.779317848847148	0.39199141396294823	-0.9662622537808148	-0.39445403148103103	-0.4370125235050282	0.22992495769368504	-0.2291986847448237	-0.15900830704150523	0.38711213459009713	0.03669815191952042	-0.03744165028514115	0.5553771064013631	-0.19142766429717623	0.4362984210582955	-0.014058562773177963	0.05531151105660635	0.437334385573285	0.4050520724931115	0.5278655756178389	-0.14856844917610842	-0.5557345157038359	-0.6942296750813788	0.4412422592785313	0.382187086644489	-0.06365296091903323	-0.16322282980292405	0.15682460146885283	-0.6097592217383274	-0.039240518290576315	-0.23664168709649522	0.2893912901601504	0.5693841776840503	0.10231492985812471	0.13122618419587614	0.6188764598864724
-0.20661029296193498	-0.20454189418586685	-0.23380240210172798	-0.24181998830891915	0.3487609858245627	-0.18605377164844	-0.16157396657234005	0.4987436506822681	0.49924429515347074	0.2112069728223552	0.7875966309657427	0.9791942991982022	0.04949129628725699	-0.2583477708687797	-0.05116942562143088	0.7805696544041509	0.4747562799738218	-1.0194366843097964	-0.5125750840246643	-0.436636448831247	0.24548750107730494	-0.16566332747518694	-0.10804015617984022	0.39169234354385046	-0.009491652994010088	-0.07407441886863	0.5991765020220073	-0.17564552532931768	0.46365964895161593	-0.06527877282589464	0.04876736255336552	0.3659352706177771	0.2991273891035396	0.5369100754089116	-0.24135776695855188	-0.4106200616527792	-0.7567244969487021	0.48098893203070564	0.40339610334107495	-0.08980386517738229	-0.1743124011642522	0.07891052107340604	-0.6530559196879328	-0.04756910838052035	-0.24864133321932913	0.2780629260858789	0.4770908874418895	0.004904119829809472	0.09938406235398024	0.6133730480098929
-0.1275034398258744	-0.25873042713753913	-0.26336191110806934	-0.2408627152840726	0.32251763082932905	-0.23316267892607936	-0.10100077324313292	0.4126557033168704	0.5676736882169509	0.2033655729333678	0.7239706356162281	0.8744971077045474	0.08508131096662483	-0.2528002467500397	0.03881481209602401	0.8046108463061877	0.5305608026243886	-1.058952266316362	-0.5769513086290879	-0.3987367838166014	0.3383743134837885	-0.1162910917329569	-0.07861441327867705	0.38161159519743504	0.014730009683809353	-0.1447406556836099	0.6210154193365762	-0.0952103823199559	0.48625249548901583	-0.057804639647109045	-0.032818064823049775	0.3144551379217603	0.24412189832121886	0.5185104834746374	-0.2775740437623069	-0.27880090958209397	-0.749380370306383	0.5380130764416504	0.40876807905797197	-0.051420948416513255	-0.20821843952300462	0.02011367673012112	-0.6747091775121745	-0.03710941567062897	-0.2592055320204731	0.31692805799405177	0.386253225207568	-0.07108646518959554	0.017914068647265653	0.5877763280903112
-0.07097191977417658	-0.3156021197574265	-0.2803734666812386	-0.2090320015770014	0.3102740126201481	-0.25101275112284416	-0.053499910682447416	0.3948718765132052	0.6240809171424104	0.2258489294892665	0.6606236562013305	0.7826163944478396	0.113807596123177	-0.26126530875043247	0.08824742494465104	0.8492223444313793	0.565123099113049	-1.0301306291064058	-0.7057327157006515	-0.3606794507371832	0.4105467506097538	-0.047778832039380756	0.006712049392968611	0.3765343505412483	0.04683144848793773	-0.19209844345880897	0.6156311587694451	-0.05882380103603949	0.4396972757690545	-0.0837934583525248	-0.05887594029081681	0.2552363634494153	0.19137183034852298	0.5204128349604639	-0.2852897259740847	-0.14181064595063098	-0.7795543497530136	0.6156562353244941	0.4195018203941993	-0.014743419758261444	-0.2145402513464066	-0.003921478636027187	-0.6580344065075637	0.00020913620645737486	-0.2618945947769772	0.32242781412414445	0.27352457354906495	-0.12383967448746132	-0.02029166558486466	0.6161286570771746
0.06730899128594581	-0.33547506075626515	-0.27322608576409146	-0.18285624563953584	0.2980810303764206	-0.2420997447190425	-0.05308919964340412	0.44067477097126184	0.6519672402845254	0.22884403786388083	0.549560292428602	0.7011427873593481	0.10295206239852057	-0.27502374766196824	0.1629054131756657	0.8729687003805979	0.6072847930365631	-0.9768259834824724	-0.8710369375444177	-0.28200864855365343	0.436025592738288	0.02649285235253303	0.06938611808378918	0.3746083469732521	0.10740480182132059	-0.19213188439448697	0.6125443542071796	0.051153514682110546	0.4744708023139119	-0.06165152979729267	-0.10077928758705115	0.18241834696387296	0.18246960758780745	0.4694349181861748	-0.3525197454597633	-0.06869660553091467	-0.7547888999399832	0.6888734549689989	0.45189207357975614	-0.02414330737276751	-0.20251784555012323	0.019941744478779323	-0.6894976400755631	-0.0029751996008343926	-0.24692972420234507	0.37406270145269643	0.1772755006794437	-0.1854660864433964	-0.04728668001191299	0.6447161495857129
0.14759807852879808	-0.38725470664700046	-0.2204249006596002	-0.1818602541275809	0.30853711988640925	-0.2985312913164598	-0.10051670545318074	0.392072957225656	0.645814681360991	0.2620257440035766	0.4807804304582965	0.6752266913015805	0.0891802340554607	-0.23187354630844706	0.24374227615844699	0.8961658893840626	0.6795483523328154	-0.9164841799541839	-0.9996499063811821	-0.27757859123984263	0.4535044191651069	0.08974466871394403	0.10966548402005183	0.35206870803986984	0.1789792612502197	-0.17939758076298642	0.6234225589420703	0.11844962142427347	0.4446364772560186	-0.1036519132432602	-0.14360419084116785	0.12406181903017328	0.11191254446153202	0.49159379242782936	-0.3726126902847246	0.04849546536751055	-0.8079243890637684	0.7567254464467886	0.495272947647907	-0.03675138988941643	-0.25576384614110614	-0.0022055809481614647	-0.6476384230213312	0.016033380483157184	-0.2516627950384307	0.365381589430338	0.11827181895179335	-0.27329198802103033	-0.09594858660163759	0.6757801774387128
0.19636384330372092	-0.40162479488998687	-0.2396479710899916	-0.20117990822704407	0.31928586945297754	-0.30720040033739326	-0.14690644198444539	0.33919869202421393	0.6217211793514522	0.31661488703209456	0.4510116139585568	0.6318863847544035	0.006115811861686843	-0.2060844997836377	0.3411697354846188	0.927985022251282	0.7338798107953229	-0.8454785152523943	-1.1458327688423846	-0.21918890069379754	0.5164582011318537	0.14588666304672154	0.1440641943766977	0.31355099926976737	0.2615597029746809	-0.2524692197181052	0.6049212581418376	0.20335470106420633	0.430649985688091	-0.11752189421885681	-0.21984282604935473	0.08275045833085752	0.035965467916461526	0.502500663918618	-0.3912227884184678	0.15830169052750787	-0.8416532681839766	0.7791622689367956	0.5306452001660078	-0.005556527849704509	-0.28881232623588426	-0.040236766623325	-0.6016894700291912	0.056775769040359234	-0.2557733010428495	0.3716692361156798	0.03627854801064703	-0.3197316529799726	-0.1609779062523482	0.747092295659317
0.2579322018639047	-0.4051090324474126	-0.2626217746188598	-0.22737387531386544	0.28323765884656993	-0.2912983907023915	-0.1605975724420904	0.2954440631884742	0.5939039174060323	0.38583166976588573	0.4082224479336509	0.5943692389172901	-0.012379330132848646	-0.20748430992938646	0.44353767431471824	0.9954190118830477	0.7841848334311098	-0.6760484737010215	-1.1999530837348145	-0.14372967684750076	0.5137502140461245	0.18215558735449575	0.1511718822377603	0.2637834591687701	0.3329356702456695	-0.28463968033329823	0.5703136697879263	0.25399607737779173	0.47267488777474825	-0.12173063280832261	-0.29522089402655094	0.06429905146032382	-0.058738851683682244	0.5259298676371315	-0.3845312876581147	0.24947140324478517	-0.8469444096027374	0.8311629164681069	0.599873648085333	0.04676108854515435	-0.3229179617239465	-0.05184139746718495	-0.6355048913770504	0.047427799168089035	-0.23898881917734519	0.3942039203344481	-0.05691113632813434	-0.3462895286023734	-0.22457069490664688	0.7239301524475485
0.2863021080796422	-0.40766280666475196	-0.25012329560919894	-0.24488270773605586	0.2159717346768555	-0.2987642186151517	-0.18446968127507105	0.2509952587494783	0.5358106156101363	0.40902300007476955	0.4055637640671385	0.5805383690004496	-0.0027077783378076314	-0.19627352910066	0.5403034628228387	0.978321903300434	0.8139970145684545	-0.5408711473744514	-1.2727772821556491	-0.0632548879868403	0.49559037560836094	0.2388474822748814	0.12370371311832451	0.1747536346371612	0.3976693104460386	-0.3028575883934389	0.5828658830684506	0.3806590985908626	0.5200731090967786	-0.1331624042207462	-0.37488251696014346	0.04826419296361744	-0.10901586753127841	0.500764757074897	-0.3999128654833375	0.34654397515537816	-0.7812035544118224	0.84008229425334	0.6592236028809962	0.056449107972088665	-0.43710130446673173	-0.04144408773033774	-0.6582345251666295	0.037642194990360124	-0.2245611710612871	0.33702297999598574	-0.1642771793198892	-0.3781888984843127	-0.3013577080758877	0.6990145285368052
0.36506601457629706	-0.4657266937962796	-0.2768587658107992	-0.243482824602947	0.13482269467902236	-0.2922009917760744	-0.1917237489525863	0.24703513748681205	0.4905348641968924	0.4030821768431913	0.4159480667364395	0.5618979627374932	0.011000274893477607	-0.20188778250728853	0.677194430401101	0.9901675126532684	0.8534768885543187	-0.38139717846998483	-1.3057071983744417	0.0016968643537630056	0.5333751679229197	0.24819403701097675	0.05527483717646329	0.16298234374475057	0.4978070995596582	-0.31690083351403064	0.6329020815151377	0.478805406155015	0.5567370105809649	-0.11946584423347706	-0.42759390861409596	0.0367742100461734	-0.13281877797192515	0.46784157657484327	-0.3422703223623839	0.4326557007025643	-0.7157706154786527	0.8939469756007584	0.6832397862434145	0.08590738950257165	-0.5326868944802223	-0.07052275937571972	-0.589899317939437	0.0029616865751560806	-0.1586185384864065	0.25705814031973945	-0.2337071777462219	-0.3857918159478339	-0.41322494759678585	0.7489140811156244
0.45484237646373893	-0.5288202959271935	-0.23136475433370302	-0.23102719023250998	0.08724205591009336	-0.27020859086203713	-0.20923116577851303	0.22620213824230548	0.4744588548314688	0.331390707290318	0.4178189061325354	0.5570001850576484	0.07449199446486292	-0.20048480700715926	0.7291320019433797	0.9756417009043286	0.8711310165522628	-0.23590948358270253	-1.3197556228401703	0.06898293466556367	0.569391581042931	0.25526559789443526	-0.0013210853987195791	0.15795519068680636	0.5595137706061609	-0.2857764842943254	0.611310942651034	0.532478506903773	0.5227474983383155	-0.11419956849700483	-0.46242026366284533	0.019683078631611457	-0.18730896988551232	0.47321557283196025	-0.2943842984749144	0.5123555447815742	-0.6362191331166913	0.9339207815891399	0.77851740659377	0.12046830508418346	-0.6203362333858194	-0.1211465078840213	-0.5388460381114208	-0.058011155345387554	-0.17170694021030497	0.1963746250720221	-0.325662466140962	-0.3769717119391062	-0.495163997563992	0.7435638670519207
0.5174631409225164	-0.5853881637829712	-0.25470563045558114	-0.25334297429559516	0.06333096183615317	-0.2620460379439854	-0.19291622998511274	0.22402343596618962	0.38921406741285014	0.28742546564508087	0.41293355409887306	0.5118014392905776	0.13709372472834355	-0.24399531612787614	0.7477003135171125	0.9732301119485228	0.8904144814915472	-0.10437441243297756	-1.2352394942952447	0.14563273780548217	0.5379003105187167	0.2600888312725777	-0.08580437890000177	0.09611769548192477	0.6495010061162643	-0.26187254194770015	0.6080285919474603	0.5811584829428246	0.4537789472014616	-0.13331276080153479	-0.4878372475318768	0.02682810004602833	-0.21010632361871462	0.4464836849458954	-0.26954144752260084	0.5339698750154666	-0.5303196927581313	0.913703441419621	0.8578731323248933	0.1098278334803453	-0.648180734255339	-0.06518826310771265	-0.48331736394110614	-0.09918056026512355	-0.11231869882056562	0.1969990899146857	-0.3855159283179299	-0.370938602025279	-0.55435032243709	0.7236432724667466
0.5446211142534243	-0.6461288568328942	-0.2573778551042598	-0.2480158172143986	0.058772142571448985	-0.26158647867899926	-0.19576617919705896	0.17944727105602204	0.32845488833422665	0.24868376745337173	0.4296974392770122	0.4710634847724139	0.1676518269942445	-0.2702037413589431	0.7247685210864188	0.9543343884556348	0.9028099654732211	0.007361626239221491	-1.1455528235308876	0.18609003691392306	0.4512332049262591	0.26961462436851563	-0.18683428839628755	0.03986756875745876	0.7184826504029923	-0.210328294966266	0.6068667693297634	0.5723598942083475	0.37815833429706835	-0.18892815160389648	-0.5031724035328093	-0.004625332297211754	-0.21014201846878403	0.3923144975418643	-0.2807280495773087	0.5205958582503228	-0.44734053671071583	0.8625739772269156	0.927840124194151	0.03286954518057357	-0.7341486527557878	-0.07715642616592519	-0.46575450641033667	-0.13767542970188154	-0.08058089315164202	0.1018144225159332	-0.36312905087075176	-0.3772945333379636	-0.615159454920635	0.7844003541148391
0.5464405653418228	-0.6360191744491834	-0.27685749515216956	-0.2844040689950969	0.05593026230534761	-0.2603501003282239	-0.2093252675030662	0.08770198783726672	0.2516898347951466	0.17446177493102838	0.4668137912972508	0.46031185374468747	0.1634081082242555	-0.3450381452354957	0.749161738737007	0.9927844403091892	0.9070384690507843	0.14532451933942242	-1.0286808201324134	0.23081629899454753	0.3912664111786722	0.2947295134761475	-0.31060316197924326	-0.06341108978908243	0.7548974416249187	-0.139733949929829	0.584662055057311	0.5478950937564889	0.27240734554318086	-0.20960553893951506	-0.5473979873225835	-0.06895895992736685	-0.16563582181291886	0.30602865981253513	-0.27586153364322985	0.550269832780295	-0.3374497588523821	0.770368164112343	1.0170483906893826	-0.01170599566201851	-0.8406371875901929	-0.05540668092669414	-0.41532253744124314	-0.21454622798208983	-0.0658036533578232	0.06607363541594301	-0.3552246421477326	-0.43922613150497514	-0.6850236141863971	0.7640777372436456
0.5348437270955599	-0.6853950307191774	-0.34101859003361595	-0.349666493974366	0.03232686084023163	-0.27300546368700146	-0.228636984327571	-0.002263251725264398	0.2502338583089444	0.12406249072579374	0.5262513694051221	0.45273691073114825	0.17125585579104136	-0.35088970978196476	0.7930037336194511	1.0525608174540402	0.8391155624981884	0.19954806099737116	-0.9278321674369131	0.2466047607280673	0.34450452477458	0.2737560093721158	-0.4074749515685487	-0.14443477800708604	0.7840845079910586	-0.07888430289985757	0.5348889215299633	0.44688259351557075	0.15153277819362818	-0.2258892052981179	-0.581510064377256	-0.11334575582205027	-0.16911224524647908	0.2721300329856056	-0.25239236275456134	0.5638147730780877	-0.2391298952675897	0.6421415404565162	1.120735795865524	-0.06027030360151677	-0.8808438366233128	-0.090736260057093	-0.3415076240306909	-0.22697551998273058	-0.061094390297433646	-0.01716305249354678	-0.34649615492867597	-0.466263963750002	-0.755004047676912	0.7122432084677958
0.5299593249900542	-0.7038266813327592	-0.34075936089803527	-0.415084109617713	-0.01519443890668241	-0.24560057906505445	-0.17077688648683909	-0.07452644374130667	0.2747603728287519	0.052890726880369734	0.5577878060960334	0.43970098013380043	0.19515699567368958	-0.37237351259452217	0.8402498300904007	1.1037669656670168	0.7134541468202744	0.2773774063580923	-0.841024217110417	0.2918051394305586	0.32114682469278233	0.26876518306429026	-0.5143832425540757	-0.24403172364073625	0.7718625210437191	-0.05074288288315228	0.5272849441722178	0.3733361643335996	0.04230368836688769	-0.1848106196082924	-0.5995592166931473	-0.11677199405631082	-0.09182270542311724	0.18625278564760753	-0.27113122788764754	0.5710797728802746	-0.14614283896487842	0.5070838884953195	1.2305935168974351	-0.12953877463718988	-0.929686947032865	-0.10541662458825059	-0.3168471238413565	-0.2182399305613268	-0.06303106782251229	0.013406729260693553	-0.3556896147224352	-0.4830825816530645	-0.7938388154018795	0.7005133300691491
0.5127926145670603	-0.7064456536874534	-0.3316847158916828	-0.46853224939952015	-0.02943865246343862	-0.2291522156070171	-0.13281205448018635	-0.14245522933237326	0.27365846041701924	0.03478621304137286	0.5733949435073505	0.4277761230254732	0.26569846845544587	-0.4056620071562823	0.9118273691752805	1.128921716944919	0.652154553804098	0.2766093622221683	-0.7425597617785515	0.3159997711894092	0.2649490683723211	0.2739963440467074	-0.5862119755737496	-0.3096622003516356	0.7487322661366369	0.008426653204360094	0.5120973827448323	0.24789515726794975	-0.05002215768979303	-0.21842081389167367	-0.5757996600930638	-0.10450450060341736	-0.07379161581540195	0.07830225121513741	-0.3040846630567894	0.5384963499721909	-0.007256196037375928	0.40448016974416784	1.3095519030547023	-0.2417091750420492	-0.9693897664786725	-0.1389489714309	-0.3069512709139048	-0.24369967991351302	-0.08111823464909454	-0.015616792274008001	-0.39449941027144575	-0.5567642902859317	-0.8543896837124137	0.665547149007915
0.5241687760431037	-0.6924024225516743	-0.3468338479035168	-0.5012568930032432	0.027887589925214208	-0.20742328370330015	-0.12137538994920145	-0.21987878280857598	0.31393378398765714	3.10728176904862e-05	0.5920246051802793	0.457514219807556	0.30924062397206814	-0.39433077102757486	0.9846724009975224	1.12962671314865	0.5839204191127243	0.2600612407647508	-0.7107012864802588	0.308203285623388	0.2665979147805429	0.27473641957204736	-0.6163627937976666	-0.40795229741513894	0.7023460083681874	0.005583121824921477	0.4991595493806666	0.2210636358775424	-0.17456064093243803	-0.23783596503042617	-0.5643607365440366	-0.14661749968749388	-0.013705618745374543	-0.06728702481353849	-0.3681117998510294	0.5477419636921755	0.06358424470233383	0.23160272916091573	1.3528972248309254	-0.35760037064456285	-1.0167927948860362	-0.21428231558699884	-0.22133213952998138	-0.20870247376310114	-0.15464540385791806	-0.057845568040088	-0.43480280480904926	-0.5732553975587658	-0.8778863168422563	0.7448801973039603
0.5756492838444978	-0.6660394149187336	-0.3392118168877361	-0.5136483924563826	0.1021906711293901	-0.1816609547715887	-0.11267488490020414	-0.32285546107580343	0.36311846510023277	-0.015729754401209113	0.5828009100445922	0.47636793990334914	0.33918760561626815	-0.30734331458644276	1.0690718783324178	1.1520185181394371	0.5106587314148963	0.23972720177650286	-0.6525452107872788	0.2673723740141434	0.24396109379646624	0.24602975913203018	-0.6252559920774426	-0.5219945084146895	0.7685448651095548	0.013382526632213575	0.4721209384037916	0.1270044926610544	-0.27950740896561654	-0.18730476765860898	-0.5429306087918545	-0.18648492610857445	0.06013837551090302	-0.1399347235561795	-0.424960321160361	0.48695240957397046	0.11883556333274443	0.10067969705661546	1.422056602050373	-0.4622363315957802	-1.0128649394233438	-0.2602896395853876	-0.1662956328788482	-0.21597617367762806	-0.22657741808401854	-0.08755242950029711	-0.46290144599450916	-0.5749184196724481	-0.9182338387611674	0.7778089450321624
0.6079601436590787	-0.5536964539006015	-0.3001672105874157	-0.500437391282221	0.17492235217629254	-0.17399660573323766	-0.137547264302683	-0.507467857606032	0.3821705432607786	-0.03296379697263151	0.5716836480932088	0.4974169509190913	0.3622622436387718	-0.22975840767450845	1.1362406145544035	1.1649158418937167	0.3904385469280022	0.19881941877635934	-0.5670381441802039	0.23877571811574522	0.21246655173650458	0.219565519095074	-0.6761151872561314	-0.6301530884279052	0.8255403565105329	-0.00482714585732838	0.45878903023862366	0.054023182280623805	-0.36191958952298675	-0.15233260551234765	-0.5152415886246333	-0.23261603587876944	0.12297314921115973	-0.2534951856586597	-0.46122274567486377	0.4529041420045024	0.15478912661866287	-0.04906530600415244	1.481760045881336	-0.5393874980232962	-1.0026798993660737	-0.3029538531645299	-0.17606728822463893	-0.1975231214225296	-0.3070528866296465	-0.08212847598652129	-0.5137116682146844	-0.5748166173788523	-0.9383615382948461	0.7238452593920032
0.6289260776874191	-0.41349526019250665	-0.31379576314708313	-0.515819478175265	0.22357267571541958	-0.170248140435936	-0.10924859614861257	-0.7022016111254155	0.33082182067237154	0.043911844389265854	0.5222329418566438	0.47241779741614354	0.3782012032100974	-0.1451218056685482	1.226640116103366	1.1908541504409873	0.3086466805282396	0.19011677687224296	-0.5571499993247059	0.16051532753637848	0.18035475457154937	0.17506537690535015	-0.7364128607670611	-0.710855714769939	0.8965499833919971	-0.04797011359883159	0.48435326596599654	-0.03178483646994406	-0.4268225531041473	-0.02848354930232926	-0.47989177646360287	-0.2722765833456586	0.23751842390498137	-0.3487692918810521	-0.5267218124975647	0.43502464089190757	0.16781592769180126	-0.13651168579990394	1.4762083561761812	-0.5921311142970465	-1.0065784117936007	-0.2601707721019328	-0.10432103963022528	-0.15089424510717633	-0.37785567203599973	-0.0819087362950805	-0.5995701300931737	-0.5676134063195217	-0.8981744766357425	0.7476650798386684
0.671130714171	-0.26615359608395506	-0.2517605097034994	-0.4669352107799051	0.2428421923686183	-0.1859365575456081	-0.10950976195749595	-0.8167927424205432	0.31530435013887237	0.08867310910156037	0.5035153679097991	0.5080389055520357	0.3672069003653696	-0.0026388045526359203	1.373382640514205	1.1885140497733704	0.19029575859019826	0.11559792336810344	-0.5854801521034447	0.07246544102453947	0.1799671764924345	0.13977090843843415	-0.8261278162252577	-0.793209963510966	0.9435966127871765	-0.14266943616884054	0.5072220443298214	-0.11305804373145048	-0.5072841079727988	0.24385153505047014	-0.4580105052365412	-0.31194812006523237	0.34965922247265	-0.4558182141257706	-0.5662674233363655	0.4246162973511412	0.15446817682282635	-0.24700136384689603	1.5173871847395046	-0.5657523166564637	-1.0345546580542477	-0.31485742521446247	-0.056387591980929644	-0.08154459062092836	-0.49104353455421246	-0.10223986078510824	-0.6754073022740155	-0.5123563313612479	-0.8758135069410491	0.7719522999819437
0.7414394528068684	-0.09099630912016948	-0.23653831482045148	-0.4477240317874755	0.24566198269479073	-0.21267775830784444	-0.10852441514850575	-0.9406282175484826	0.26331398510191084	0.11387955176095563	0.48170522362722856	0.5343820129334492	0.37499914316076677	0.09114216259151042	1.4935127685839322	1.2243182744502468	0.08783505035616002	0.06067607213556696	-0.6551550092067143	-0.03376599103139915	0.20013347062844894	0.11290090110888448	-0.8924835996107069	-0.8704511688837104	0.9596245373135718	-0.16665116063589436	0.5539839389245329	-0.22897494666481344	-0.5558637423435255	0.5638774885117035	-0.3977961145291936	-0.3475732031935529	0.44838425733494053	-0.5131494229942556	-0.6187616848413121	0.45032079773473177	0.1321243393852282	-0.36077854517685026	1.5470766027135774	-0.5625503534620472	-0.9772075652352712	-0.27323307679807685	0.02128676589330525	0.004422741861833152	-0.6058889573369131	-0.1468286307342849	-0.7768963512496179	-0.4598944520554865	-0.8646645378060759	0.7284938860196681
0.7602105431923959	0.01277963108981467	-0.2187367567944027	-0.3516716998762882	0.269214526662105	-0.23491941698679208	-0.0033216055917913655	-1.0367594942865748	0.24873900586386305	0.16660534223232273	0.4495921655956666	0.5614805428631652	0.38555317623296226	0.29249569061750724	1.6414095188030202	1.1906024204049204	0.008796029778078345	-0.03794194042430505	-0.6541057693142971	-0.11755522069676153	0.18897570775802977	0.040292909873420456	-0.9649526730047798	-0.8854950769609399	0.938697300642942	-0.19936414043824793	0.6242881002227065	-0.28062772791031765	-0.5587310708568098	0.8777519601142242	-0.3403766239646697	-0.3497463822727675	0.49855009100923253	-0.4986033419092729	-0.6397199405937811	0.4103171944487663	0.17031191501521267	-0.4490918316387392	1.546855316136819	-0.5302551208568589	-0.917808394660352	-0.2304964612050024	0.05576836978208114	0.10324378941018453	-0.6346412679335901	-0.1546739944120437	-0.8634029602149033	-0.3898854229885468	-0.8564045852074326	0.6451003150565994
0.776570152198705	0.18890622590963008	-0.12296253215924668	-0.19883363647716398	0.3647600045878382	-0.1977601890676875	0.1292585428788604	-1.131714822904262	0.22143909586250926	0.2533310532009804	0.3851060612050318	0.5733401781161295	0.4139992349291665	0.44154472198291306	1.7267215299716667	1.1618230608131204	0.015547992512074688	-0.09091851791265576	-0.6155520431035977	-0.19849352103664406	0.26463293911227315	0.025472201284301332	-1.047362029526386	-0.8958842136882208	0.9321626487703119	-0.17097850497701678	0.7529952397696427	-0.2783843763463202	-0.5048221361832409	1.1546562301140484	-0.22972082990913067	-0.33416496844219906	0.5448198135867737	-0.5255838743712586	-0.6064731118428346	0.46293690357220985	0.18388061415317453	-0.474827588705646	1.4905460178876118	-0.470728087514491	-0.8986601133869556	-0.1290294949577866	0.12616650253152034	0.16510312322183907	-0.6604972775891084	-0.14830305880641528	-0.8903027187839827	-0.25410532666502006	-0.8031795328028855	0.6086638253046496
0.810623580390035	0.35679742234086964	-0.04634696819466107	0.021350798537307127	0.5208482954889402	-0.1509714025589403	0.2796706447517203	-1.1322315890332981	0.2535456749786213	0.3182004905334734	0.3758400616343923	0.601653369187501	0.4504496454810596	0.6020570390179105	1.817116461234317	1.1652187545020738	0.10198914622644635	-0.13244081012523207	-0.5446378087813152	-0.231893861582024	0.35405344527155985	0.024069939596209206	-1.0432126506542847	-0.9178297003955758	0.9388372784003295	-0.18006333665460422	0.8405260363895101	-0.264823108129273	-0.42829701625181393	1.4240792627082925	-0.1427369838886942	-0.3442295850713699	0.6522214378705268	-0.4974612909144634	-0.5247972048534298	0.5232196844094034	0.2971136696789996	-0.48898463241919926	1.3845724457653314	-0.3789167185884625	-0.8629712276811736	0.004052416526600222	0.17302028011914422	0.2479589074502968	-0.6422878153204434	-0.15003440551548003	-0.9397672340558658	-0.06394917920658907	-0.7139860415560901	0.5967524514079456
0.9420928688154444	0.5233609738665829	0.07171679552211316	0.25328126652861077	0.7305698054045425	-0.11141193892089944	0.40348895246422795	-1.0895464626334312	0.32336365354447427	0.36403194812818845	0.36616138692556155	0.6687029711333149	0.5062707034523178	0.8000915573179199	1.8744156641642296	1.16337070620103	0.1855413041587461	-0.12512590286103573	-0.4455743117960617	-0.2420910399630681	0.4747750163883809	0.034466127331943555	-1.0903190114700478	-0.9291427505622327	0.9540275750839099	-0.16399100120920468	0.9831817601394747	-0.26128614937732103	-0.35509792720415645	1.7119931378762252	-0.08896248911765121	-0.31615869321103884	0.7633847803193523	-0.47898373084050017	-0.4218201844691814	0.6864209218396216	0.35306123317720484	-0.4680963578101599	1.3313221090183782	-0.2697697971404069	-0.8295807077561594	0.14880216791597253	0.2715659862284735	0.31767641885129316	-0.6101807595532555	-0.0654774609219693	-0.8794422487689474	0.1396750843678413	-0.5867450478238996	0.6019494676587727
1.062012955834565	0.6527997095986865	0.21901575479262067	0.526684159142054	1.0059440092780014	-0.06884489581266426	0.5899955416058751	-0.9907288972097718	0.4226027615752955	0.4056978857344051	0.38494524454321555	0.749411564224187	0.6008981402453415	0.9545044263829784	1.939267265225724	1.2001757669125457	0.20267729494046618	-0.12627280737390323	-0.3149447173997401	-0.20196689065734064	0.585781419734718	0.039543593952410215	-1.1357012689957293	-0.863640338737045	0.9735790526381335	-0.07590323679018149	1.1327389124719982	-0.3161524610332479	-0.25591126066721737	1.962001778413483	-0.009640808546264012	-0.21603038499808042	0.9259826533992277	-0.42165794506953047	-0.28789638520478766	0.8176347197321758	0.441153077409123	-0.3471221237110097	1.2834819036517415	-0.14020124772544257	-0.7405146000510385	0.3323860363051405	0.31034041216907415	0.3967108315981926	-0.4974835922976875	0.008319068401592772	-0.803146404454794	0.31867509066734245	-0.46148395073278536	0.6014859710911532
1.1853308429256662	0.8367840879030158	0.37762963365952845	0.7413439648731812	1.2963227336413656	-0.030412617050020945	0.8289874977664564	-0.8772016937867624	0.5647820178043149	0.48394580786927843	0.4017046301373641	0.7830606703802582	0.7490238847417003	1.0805878259361434	2.0047868898032446	1.2213872546345188	0.24214464569884173	-0.10017082608908492	-0.18378673853505628	-0.14822010189636414	0.7181633529113562	0.12257238866257525	-1.141588822092109	-0.7916913424022585	0.9112001321579164	-0.007829864583286772	1.293143679607256	-0.28389094004915033	-0.15795689611831665	2.1649973709330506	0.03329273582999096	-0.06095151634697937	1.0430205122215679	-0.39389470850056213	-0.14372272452246415	1.004170767692027	0.5021535769271459	-0.20581591784893707	1.190822217401945	0.00478227745148625	-0.6694143299148935	0.5468010455565867	0.37028466099952334	0.47760434144407693	-0.3631619074054388	0.14009842628978428	-0.6511559991721234	0.43380717724839285	-0.3228951379003263	0.626064950126467
1.298332614449968	1.0158067652117115	0.5134371847599968	0.9070010515592235	1.5511005212106657	0.04144398984079027	1.119148682517317	-0.6230020911556764	0.7482202315757638	0.6114161599627647	0.47901515394533944	0.8039431738358364	0.8905613106800077	1.2577778616136273	2.0806391700191815	1.2388368613189984	0.31822658728110664	-0.06082168805336265	-0.06584194284915532	-0.09280719331263637	0.8451952599906155	0.19443005555028753	-1.1256329846783273	-0.6941874948933495	0.8457511951035602	0.08230384308316094	1.4671750464179891	-0.24985188076113612	-0.03448195661210472	2.4385763762021306	0.10710945338937053	0.08236999936348494	1.1721584699260335	-0.2580527657009596	-0.007948302814714269	1.1902307786201594	0.5814001660521246	-0.10716130193440324	1.143086960448551	0.08466818986678941	-0.6034938471225427	0.7329243920526824	0.43868698659291266	0.5915727434978475	-0.24541153975844718	0.26634532472001354	-0.5155339482450352	0.5937437110583582	-0.23233187956681509	0.6793026537743964
1.4408384810986266	1.1754960648443329	0.7108243990848615	1.0657928595715664	1.8647613697502141	0.1059838373036021	1.3698878152364415	-0.319707574097243	0.9871991236263217	0.7094766094600169	0.5321692264420979	0.8604744088013436	1.0230119626129457	1.4390237924730074	2.1701398485933305	1.251174446987036	0.33667965767180935	-0.0035488960627607425	0.15626196839796352	-0.025107596599532767	0.9504942029386662	0.28591014145626004	-1.026053744186386	-0.5686992191375085	0.8039967835624526	0.21100259300675434	1.6225002108662636	-0.18341717816218078	0.10931775327479816	2.633853080332113	0.2438665858630955	0.2538316960959937	1.345625106148072	-0.11255648245918803	0.139621652396353	1.361721057719223	0.6853352475187042	-0.0022151976816691342	1.1254686438813133	0.17775263063887356	-0.5242660399220664	0.798562275372135	0.47131671780381995	0.7218003491974624	-0.1255459362686587	0.345155091342357	-0.3439275371157633	0.688791635788232	-0.1312658842963245	0.7443697656102293
1.5133703960115568	1.3502989028203023	0.8210631219070932	1.2129140050117375	2.1385786759233802	0.20924014106646355	1.6526384931226048	-0.058989703241825196	1.2417957060000346	0.8403751580176593	0.5942817759368918	0.9151947781355748	1.2093730800560398	1.5797606936739448	2.253029608016295	1.2659976195942915	0.43796218626250505	0.09282529592974056	0.3400244145680923	0.07730997401116414	1.0484484872691122	0.3636524560152649	-0.8964842680213968	-0.4222240555922336	0.7587712970571839	0.36507165316526785	1.7735294187117678	-0.06723143211638498	0.28209026479839494	2.735084419428012	0.33856364273115647	0.4179083474018731	1.464152532917805	0.03440181453080356	0.32230786854246185	1.5453918875133579	0.8324961487541742	0.1619612269811798	1.0904297042694562	0.2250076406976566	-0.45121279732512304	0.9254960241381648	0.5111619040598182	0.8349791869454123	-0.02684816626104325	0.44399642926616656	-0.13458618573889444	0.7946222549685187	-0.028541494732908977	0.8584172431476229
1.5740031985153429	1.5114600341583373	0.9747544544670388	1.3234402021260188	2.4630254598166266	0.3512915740853307	1.895508970572401	0.27397370006270555	1.5139361902818695	0.9540174727133399	0.6775860238015522	0.9892630190344727	1.3878951373855535	1.7468584671904615	2.3363862983575316	1.2475445150772093	0.5244857907330076	0.18780656395774803	0.6000042449859333	0.19149057602247158	1.1145848648597938	0.4212474540445025	-0.7516194439265993	-0.34134454793890223	0.6831009202273024	0.4719779223559515	1.948296838770601	0.08920059697502007	0.4688366158467244	2.8085411513023217	0.4076908639778525	0.5874344637376401	1.5788629418223432	0.16435585590627258	0.5432268014268098	1.7049557522224732	0.9342664018661555	0.3475828999497688	1.0506152050782815	0.3160453464961849	-0.4175477910409405	0.9774415450145062	0.5455747840564539	0.9210168036661436	0.11539941115307428	0.6228016975985338	0.016070930717371375	0.8819665908735475	0.0916204607268418	1.0037522026727212
1.6990434662388219	1.6926800980808445	1.157388213967351	1.4480789710759516	2.7834310980732315	0.4894452614000552	2.0514930303853096	0.5702979779161078	1.785014285844665	1.0970575205878625	0.7862616941092707	1.0142376184271655	1.5894254255000737	1.9009190684884498	2.358651971558163	1.2363322615371766	0.6041097226068226	0.2656871840224218	0.8145068137962536	0.32501725723445885	1.1835138405804877	0.5118450188736217	-0.6195145242057906	-0.2430457906537446	0.716246119620702	0.5223895874892721	2.0814310212768006	0.20473742068983078	0.6439132557083675	2.895970826781663	0.48956647237664236	0.7377804870640542	1.703041318649542	0.21076743566932157	0.7308882866246192	1.9261712853592052	1.0213410600716446	0.5256543173171083	1.0324160112470515	0.328267181671684	-0.3777238912687099	1.0038815988658352	0.5781610737952614	1.0024851548719251	0.20743244943797504	0.7612295197969009	0.15574787839115514	0.9530823704896327	0.2276881080518695	1.1966051230448715
1.8354571186025979	1.8231125458444226	1.2951085938839861	1.5044769754756204	3.006191922923894	0.5850036077757685	2.133913678334573	0.8263022906307743	2.007526289595268	1.2196207340800158	0.9030231377114536	1.0376936995638024	1.7489077928576564	2.015971108543045	2.4263021112717427	1.2620634822028116	0.651320602362501	0.361101109978501	0.9859048317438116	0.4687560233566616	1.2151419830304857	0.5134039453522262	-0.4773693282659508	-0.11444705351831155	0.7305282195143659	0.5769955188692643	2.158869179613954	0.3243727022479806	0.7515818800799527	2.9362498463434834	0.5220299967962215	0.8564890791520131	1.8260904816101278	0.30298564422241114	0.868901153490383	2.0777519715631625	1.1085908807373603	0.6434589249663956	1.012779919063353	0.3638210750045115	-0.34109918845681664	0.9596171305389231	0.6686343984546841	1.0682546402379827	0.2960100441639491	0.9114489274420705	0.217927463529916	0.957148117979262	0.3538780267038879	1.3825490172127446
1.9286667334783048	1.961589779501983	1.4011855943190918	1.5269574833435764	3.176973030388189	0.6829554893928671	2.1306418094875577	0.9739595449803827	2.1556967327106302	1.3301634265811277	0.9814006749242268	1.1048883242233074	1.8712704993361349	2.1282906338190095	2.4559602225830135	1.2441959732379122	0.6354627876724162	0.4464944823149931	1.1409252478011678	0.5692301830372779	1.224753450726015	0.5076080653942593	-0.3826400871367045	0.03073479549788381	0.7651315658650567	0.6217847591753003	2.228357099555762	0.4442042203591873	0.8008930868234991	2.9897174250176723	0.5086959406983652	0.9439270669431075	1.88750838830252	0.3832214388022185	0.990191644778737	2.156022954882398	1.1350949993493875	0.823771402563232	1.0817091419718992	0.4160785588066025	-0.322928957300859	0.9058703316744692	0.7486939404350798	1.1204276779051103	0.3642537577792632	0.9870673665364935	0.3364307823411747	0.8959055609865711	0.45104439854517897	1.4938662560212963
1.9250382852713777	2.0504729633446024	1.4916652060703595	1.529370618991074	3.2745319208902544	0.7492145485023026	2.139275820191375	1.124710560142816	2.251894256794008	1.410972653152992	1.0529316813006937	1.126185178289432	1.9530389951494715	2.1405059172507084	2.48543399901301	1.2302694462878294	0.5888818155558162	0.53650628925791	1.1938370545562411	0.6213360669999717	1.1786460997179853	0.4803437674279256	-0.2745121061718181	0.10373115450213446	0.7748595849521502	0.6767653349987143	2.2515238748420088	0.6241966049923932	0.8698556278011373	3.0616628056300654	0.5170892313172979	1.0091699423296308	1.9711959477201493	0.4484021812597341	1.0792109344288965	2.1679193826876717	1.1435711177095234	0.9189402285336751	1.0952255213331885	0.44409054733700754	-0.3219340349382008	0.8660708544889097	0.8002601119849839	1.1423347519014875	0.4265022483355361	1.04130518416862	0.37702832573031486	0.85215512424574	0.5049127227748539	1.5962960701185194
1.897218697412704	2.1615973040279806	1.5284212232024994	1.504449761684169	3.292694408748732	0.8293169188928505	2.0733422992045822	1.2044418772186045	2.287745586491812	1.4649425875906776	1.0885353524650356	1.0569257064207052	1.9730050351606025	2.1121183860956085	2.449273131993286	1.1932879463969557	0.5518878310439186	0.5759304872587345	1.2746193562825379	0.6600782104792505	1.0836814817010783	0.44404929068354126	-0.18640818489254846	0.16620475746035313	0.8110845850422667	0.6905817707908812	2.2399584162980113	0.7110395423120291	0.8991180840161949	3.1262947253710403	0.4948750434798336	1.038131724709159	1.9660211961012646	0.5405917274089053	1.1525080546459991	2.1933487561568663	1.1241685067305567	0.980555842048674	1.0869199527224143	0.42730159855917427	-0.3661417357964577	0.7930412562947915	0.8487130487759952	1.1356929913758327	0.42480024745660117	1.050312996071536	0.4462803727585631	0.7646618546745565	0.5311593922661682	1.6460326670619865
1.8332460445775869	2.2270156565759116	1.5794115720085165	1.4826513326206157	3.266992700346455	0.9073133634705256	1.9614140953975514	1.2519992211679116	2.287161713758855	1.5112737071465505	1.0951007810062965	1.035952659683563	1.99097252943853	2.0411137897033576	2.4258877386460656	1.1859208501450196	0.5591737805752808	0.6351229035920307	1.3214210540044893	0.6837352430840399	1.0192748335337947	0.38221886658281	-0.13646230453954636	0.238960867677786	0.8342297631154676	0.6872007145485529	2.2188440555153743	0.7536158279564027	0.9718358338893139	3.1904517324167054	0.4968684390304423	1.053208912486755	1.9739695832638202	0.6280345607673443	1.1960259826860584	2.1441017881447677	1.1184912737371113	0.9803042730799747	1.0707697749655396	0.3998428315756262	-0.39785575269309603	0.664303165223047	0.8631955386939258	1.1058927283912574	0.3876022984873979	1.0136068697753562	0.4239707502656402	0.7368213731320453	0.5507660991090808	1.6797615562332382
1.7472819663331336	2.25389490638171	1.6326441900431274	1.4536861828541743	3.2962658266870988	0.9497761284490555	1.8153221540056712	1.2465016596359928	2.2553448604333703	1.491846306052227	1.0232251843869489	1.0255984983155835	1.9657479912621638	1.9324827162289324	2.3541822315444336	1.1718528676459674	0.5741636969027069	0.6318827086074968	1.309918642956624	0.7024720827964304	0.9400939299334439	0.3347013301484369	-0.06494199502700901	0.3171208701529936	0.8212349619061902	0.6951568834811604	2.1573387483137774	0.7900947938959663	0.9991129721973492	3.1839995373964136	0.4313534050636078	1.0408263496825012	1.9330748494870598	0.661970242463855	1.2204020636035007	2.0575754980644465	1.1065520691625808	1.0346767967045054	1.0090273217693904	0.37836478521010325	-0.4718658684422657	0.5892844643972048	0.8467896471491642	1.0362112918194546	0.3578038062044334	0.907291250420528	0.4082631246416481	0.6704039918740373	0.5609063824831432	1.674947046623478
1.6227138572076147	2.244909404505887	1.6255514031217608	1.4720416674457093	3.2399261944378237	0.9836283372309478	1.6770620317512126	1.1905281567145627	2.197391281066719	1.4848259839131634	1.0090506533182875	0.9944508421416977	1.895122880168508	1.8453964012485629	2.2777982746874637	1.1806291197402916	0.6184406751020031	0.5509330207740661	1.2383733202795466	0.7313867149857578	0.9159926021681505	0.2562258142433739	-0.05630983222405006	0.3536633075340404	0.743581294939593	0.6541885973176096	2.074444960548611	0.7750191451293555	1.04134357088641	3.15633587289463	0.3673194190813268	0.9956642009595177	1.8294554314838547	0.6898792358914555	1.279596595587882	1.977999348647223	1.0377595176971421	1.0793161169300611	0.9528128838688967	0.33859141866266396	-0.5174588185210649	0.5793859174135961	0.7944613121337939	0.9543686294947886	0.32294837230815104	0.8523522863706552	0.4368060575636542	0.6334267452867226	0.589437479135065	1.6233828095302176
1.5462575457645986	2.20517536358742	1.67478876014716	1.4573552464580657	3.2145868496633208	1.0312603180677578	1.5079155622347948	1.0824592568737637	2.109398432067588	1.467863247764776	0.964447327355589	0.9368983096527888	1.825867049778709	1.7685820229876665	2.1533836555425463	1.1583118450925096	0.6203904617566025	0.531521894324922	1.204402561948524	0.7453439726480864	0.8836736330999667	0.17334528779980127	-0.05804215400986314	0.3746706348547449	0.6854336970472581	0.6207355069653714	2.0202775832670348	0.7249051750638027	1.0738234364216062	3.06534532538222	0.28963110186785707	0.9304105370372533	1.8504941764430942	0.7418532245438263	1.299754709581426	1.8839974030073712	0.9537435518999425	1.0787275126283626	0.8456703979470319	0.31514394944757174	-0.5485263132299893	0.5533787434870604	0.744762984554039	0.8341855699883706	0.272795201121902	0.8101683273986552	0.39250770223402864	0.5987685994492484	0.5592561026856818	1.5930418363227048
1.4530360513776763	2.190545132610335	1.7043308345350916	1.546963246453973	3.1366193306698658	1.0716333443405783	1.3233902048422272	0.9757685845061783	2.043674152253783	1.4636211320315156	0.9193072504000254	0.8865761953179101	1.771005926620218	1.7145833382239406	2.018945636799697	1.1331046183690223	0.6214257893309554	0.5179119909335068	1.1090083157480417	0.7495808383773572	0.8493537014702973	0.06587303054042679	-0.05456438425482015	0.4441432693619237	0.6237847210546535	0.5814000999287902	1.9056843835008384	0.6506119948511292	1.0654473802245221	2.9229269881492455	0.25625532685281704	0.8668727520900997	1.8209748996687316	0.7682213915027564	1.274729169931907	1.781279106867053	0.8449889979884944	1.0677896292946087	0.7897140599232914	0.2705448280261488	-0.5800589514751949	0.5455585649100299	0.6792150810919048	0.7574229143934116	0.26999608692224436	0.76462917065528	0.4466978467384693	0.5077228601375052	0.5733266744143068	1.5438253313172197
1.348340018312457	2.1371955112399816	1.6654818505633593	1.5659134517582394	3.052408555373429	1.1130809402225625	1.1709551130870284	0.8900491035978579	1.9191450459278023	1.448766568484284	0.8413156203211489	0.7989548528744275	1.6878314729413137	1.6401197330033885	1.9281751803450284	1.1013689138551461	0.5999494010455879	0.4935857065480616	1.0468492981655904	0.7218269575909402	0.8168844395715439	-0.01568494634062146	-0.04615593509252184	0.4738187040673584	0.4904350337444356	0.5605598054280185	1.8218769764286082	0.6032901051035449	1.05169060834795	2.796582693925347	0.2002314049698349	0.7628821648084303	1.7950942211441892	0.7619887411024695	1.2353348210338893	1.6566713535784483	0.7625911256478477	1.1004969494784345	0.6973125955832861	0.2691471135585605	-0.5765458485287789	0.47249692156451684	0.6412945144479362	0.68690660320311	0.2472230141637855	0.6678774309098914	0.4471181967977288	0.4739030201450719	0.5591605217966015	1.4289074560149486
1.1968671981255143	2.066821955849642	1.6077872999750902	1.6085652921722264	2.995667791335328	1.114530736574601	1.077072670003727	0.8329618272524921	1.8440128359961836	1.4106941882491388	0.7806490576938925	0.7438999337879774	1.6290768173612453	1.5476179488714856	1.7901258737008359	1.0379332489714888	0.5931829884337192	0.43114817099499436	1.0195007204067223	0.6671684899555288	0.7645977661954061	-0.0031122530242715164	0.017563742795500114	0.4602026764385198	0.3684282487748038	0.46424118424149896	1.757651714426128	0.5273113272248235	1.0555980014939295	2.7359962907302773	0.16779673123723882	0.6338107158021188	1.7855267265094728	0.788802277722275	1.2030715339761922	1.538280568957631	0.6654076587539843	1.1147757777297345	0.6246088907891788	0.224916583255295	-0.6393950022794161	0.48527064965824174	0.549647310417128	0.6631851534436229	0.2416358393746144	0.6015170543922688	0.507805394941202	0.40787579213165837	0.549084459119452	1.3649019952645265
1.0922395910448965	2.0068093447677047	1.5230764784031339	1.6168898935869547	2.928064030333606	1.129914409732236	1.0176513354202523	0.8618606098955859	1.7802457930239846	1.3740871490376152	0.7303601213825661	0.6055890861349319	1.5918085061032092	1.4838233966871124	1.646259354295082	1.0495135911443216	0.5661220525161975	0.3613713640578667	0.9635734348807997	0.6172297409356151	0.6935750152049098	0.008270901794896604	0.03488135903395913	0.4891881332132796	0.25147549106974976	0.4072458933324031	1.6594722225345753	0.4229077377248106	1.0782684975336023	2.613834731679412	0.15628010588025415	0.5855364508622514	1.7524737506365142	0.7448238906788999	1.161643625831641	1.4876939502751674	0.5854236080324038	1.041279786125383	0.5170058033662193	0.18027149452239188	-0.6151069095170014	0.4288295845915145	0.47046083314543513	0.6130947213920505	0.18988530248361288	0.5318442156846401	0.5629472427605865	0.40171088723260706	0.5297855908023394	1.3175609437389684
1.0147486484219426	1.9372848813987364	1.4414941365785587	1.5636692348142778	2.8673776169249594	1.1466637337098695	0.9659158952546477	0.8419992123541598	1.7630180385511949	1.308683689036035	0.6612034070826238	0.48524095130181566	1.5189518414254823	1.432095446717253	1.5221509443331083	1.091883330628978	0.5392934558144679	0.25744268830568445	0.9527801637630018	0.56690470515701	0.6736506016839318	0.05367702469614198	0.06388729816335859	0.5281564082037673	0.1324556052160779	0.3375335257043851	1.5546106148796155	0.33304119859958325	1.1008472618731329	2.544761210419188	0.13402509228896964	0.5251546053314247	1.7030637007774705	0.7316093658417253	1.1785235983223115	1.441263472228687	0.5624633334751621	1.0336376743080293	0.438158784560028	0.1264343270002884	-0.5716426192914159	0.4017903865502047	0.40424580597200366	0.6126736847801151	0.19741536182509728	0.42600323406332413	0.5838512415885326	0.34005411480219094	0.5738368721731129	1.2309866153833309
0.9524814479157209	1.882942270013934	1.3955195649626906	1.5327987950127517	2.79281774016911	1.1321807293951816	0.9089413632660241	0.8489319351520278	1.7697732776466797	1.274171937160194	0.5893891425053343	0.40518112384282673	1.4437776835396778	1.437539476409168	1.4378116424346616	1.0829450130643028	0.5323845945774939	0.21533458882603412	0.9159379437650392	0.5184613776603721	0.6834617091422488	0.12064829018581584	0.14108502478885523	0.5759714008053555	0.002326140474839716	0.30909694969388407	1.5196958611208393	0.31727044965300333	1.1405570418560547	2.441696396901233	0.1305320989811199	0.4812331382186067	1.6975601376698062	0.6840125281102198	1.1845894585238774	1.3672745732010714	0.5361390414125395	1.0108923175720503	0.36992197711280345	0.12403410348611943	-0.5428762070123944	0.44057643582290795	0.3272043464249725	0.610422075542982	0.19741111043658038	0.39297236776494904	0.5625766229028464	0.2977251863703204	0.5945258349827159	1.225683238867513
0.9065412248834372	1.800407348661712	1.2668688508435915	1.4852273931281432	2.730048131494243	1.114525750172702	0.883410847602725	0.8445493514753373	1.7789222545932664	1.2025062381382687	0.574872274463056	0.30350224635221645	1.3064887026911003	1.4306711095969895	1.360937141513472	1.0551193376574854	0.47078719410683145	0.11623964038600124	0.8840873836158891	0.49700628414831466	0.6696748488469362	0.11593824532559165	0.20823183211793933	0.5717283615833864	-0.10009089148929684	0.26530241360367646	1.452094830160862	0.2923910717316996	1.159949939243884	2.3863787997151933	0.13254831501878467	0.4260552139894946	1.6861700202825585	0.6640998564078423	1.195844124316838	1.3270258295853863	0.5404688708657786	1.0211136486266263	0.3088880477390776	0.13126126725345982	-0.4879344369496169	0.49298628092884816	0.3319953650227155	0.6480213730295816	0.22447885084724167	0.32039866204107487	0.5736702092493721	0.25797080226855373	0.63981716129174	1.187709696919112
0.8433199511327093	1.7445448914393349	1.1832101493922145	1.4200740766871893	2.608868354295242	1.0854712329096254	0.873156678120756	0.8215878454426507	1.772964226344703	1.1381450529439154	0.5885800727948265	0.16102502657853474	1.2239226584005694	1.4416687173739937	1.3112162350042458	1.0821639654901583	0.4081642145834107	0.059538397069410796	0.9069344234876688	0.46507025423572523	0.669303871909681	0.1546193854713797	0.2765679134676148	0.5836553174175138	-0.16246610043806775	0.2539907755752385	1.391827217105913	0.2638751399401734	1.1502587373750948	2.3090332335571593	0.1693746321970388	0.45744483507095096	1.6834796120168563	0.6406374295493033	1.2283503898228783	1.3190966269326438	0.5137145325065731	1.0326807898074204	0.28212970064274984	0.16749642933304162	-0.4170730545893192	0.5000853634866209	0.2863580501526415	0.7245442659842487	0.2237489724666264	0.28873725391165495	0.584930973720153	0.2666278313604439	0.7044745040539647	1.2316394137069893
0.8266289408869566	1.6926275352414257	1.102301330516937	1.3471073141223675	2.522685941093973	1.0665241522951532	0.8372875932728281	0.8142239687941313	1.8049888036232598	1.046925247717173	0.5985829887778266	0.05232612896613875	1.1750686790022262	1.402042098078136	1.2620132942771147	1.0832257186724987	0.35832819134553473	0.04871600444008923	0.9383647085225968	0.45824672746978423	0.6641051733611534	0.17193099250054544	0.35058689650115404	0.5660495640058848	-0.127072824182015	0.23523231956668952	1.3328448145588931	0.2916752957673395	1.1376385436368666	2.286120642371977	0.16513732773631112	0.4743677824128441	1.746542577794343	0.6000727934886599	1.2284818859879114	1.2764039766659292	0.5180897072712616	1.0281198444049022	0.2655733969332358	0.22474719595624287	-0.39029132782064063	0.5506759452632288	0.24700007643058478	0.8094373373353511	0.18421480047950706	0.18775223658789378	0.5425926905169638	0.2610600862845661	0.687836037570069	1.311036863631378
0.7690971140180396	1.6346539002380205	1.0443913589656144	1.3120278105490877	2.4615422216223286	0.983303597807296	0.8419516628225882	0.8626369797965309	1.8401657322436946	0.9492413343109929	0.6258255009802325	-0.046824749410572825	1.0842222260855319	1.3469822960873734	1.264096583121277	1.072754205480292	0.27695594775245985	0.0034577841190069694	0.9668666779534524	0.42818396622214827	0.6710189935455576	0.21848950666450895	0.4340256969488568	0.6178267527425654	-0.1473426802036367	0.21806719324673507	1.2528173289283666	0.3224783534843058	1.1697922812625197	2.2250544605728346	0.22847547578332356	0.5232789054896457	1.7166017011326786	0.5227574702757745	1.2185573163095555	1.232481126762914	0.5186900791948496	1.0336101862053833	0.255930508929534	0.26293824216167777	-0.3844979969585999	0.5718245615159143	0.23945996281710752	0.9150563093366255	0.2082845977523436	0.0919076227006692	0.5753934617314391	0.19696255973124505	0.7219723843455635	1.3405181726787379
0.7299928294949887	1.5502623843077756	1.0143971665070786	1.17728985077648	2.3801836753174332	0.9170767009901075	0.8589398242815929	0.8896871557182499	1.8621479792234346	0.846410473196047	0.6525524039754471	-0.16640833063563687	0.9750988962444813	1.3472811959795883	1.295943861576287	1.085749863656516	0.2572490890412083	-0.022734271308912337	1.0189490349941237	0.40653117950206524	0.6608353875054525	0.2748695994117385	0.4615788100323065	0.6627024489037163	-0.1092065051687511	0.21754310864806806	1.1820261079326393	0.3776943349324823	1.1574872216681458	2.2445852451674417	0.2498047480353744	0.5333702843780188	1.693736053681231	0.465007527156507	1.2291462310782946	1.2018228425909787	0.5837801212014412	1.0510947326679223	0.18654581804305245	0.35693466287841796	-0.3409286683406515	0.6563819322610945	0.2159595843027058	1.0195515921276848	0.15600943951833207	-0.034661934420389104	0.5232567801709478	0.25132195949749675	0.7652710211043138	1.365264010478395
0.675425579198101	1.5216832898200772	1.0270222681267098	1.0989987736533402	2.2830171344289347	0.8287017198133615	0.8597299474792919	0.9315039766744974	1.9210110526548836	0.7316593098215237	0.6619250582911828	-0.22391098758809047	0.9452206734910868	1.2903303208432253	1.31249515345739	1.1316623041291352	0.24549244609889276	-0.012910486273582222	1.0591666799964974	0.3976908586686525	0.7085393544730941	0.27302916575582736	0.5188756791625133	0.7223505117747742	-0.04854564307807974	0.19905882623821194	1.1473139275023647	0.403838873946222	1.167724145993695	2.1625985752308603	0.3207761702096811	0.6130757940756069	1.6712637780468764	0.4355125444153532	1.2078635436869534	1.1610081021895489	0.6259994564374053	1.0284758312668765	0.1705086428799716	0.41655567138934674	-0.3619780235967174	0.8003986508123146	0.2149063777376313	1.121029186825817	0.13049656793280548	-0.07275338055520486	0.5244418402922444	0.24359337063324693	0.7556103803426639	1.4299378820684372
0.6514878235808281	1.4998453072860645	1.0636098491148998	1.0145166975382447	2.188162520956853	0.7597104241135733	0.8904135776984143	0.925874342740876	1.960316494842609	0.623937058763046	0.7037903839184179	-0.3193334777858328	0.8886191830514332	1.280330514161778	1.3054096862440794	1.1524917097661511	0.19407986296649044	0.02900471653271531	1.0633764775519716	0.3875217431266065	0.780340358168445	0.2963397557959119	0.5378805534106014	0.7861167251790107	0.04879971485291854	0.2882272268580578	1.0471054733885226	0.4399801836702178	1.1633413799626187	2.0825465906186142	0.3830298575042807	0.7015446306383157	1.6461207627376744	0.35841912368441003	1.1555129355396567	1.157600876505828	0.657979215743978	1.0444902925326596	0.13982408615335812	0.46847062294131153	-0.33068004902009906	0.9175402725396953	0.1962611465871338	1.149868190586213	0.07317543666784998	-0.13840644784074763	0.481579600840132	0.2684749839592732	0.742293642498227	1.4332955487824999
0.5997012475976582	1.446812362582866	1.1301857125214863	0.9468926032031362	2.116382716941774	0.6708653952740876	0.9276354241356939	0.9362973121123044	2.0031265769682998	0.5278702461738477	0.699006269047273	-0.3685950003477436	0.8408123006619219	1.2537313177929572	1.3541411257666265	1.1163855611487337	0.1668972335532882	0.0688789644106225	1.0843921637872218	0.37666818057769863	0.843138620455651	0.30134602495677454	0.6109417263648644	0.8346845312129256	0.11258884054297255	0.29726018301147256	0.9895664058070697	0.43629237470423793	1.1895435683926436	2.0485969505398973	0.4594897856085841	0.7700302555194496	1.629277437477683	0.3134946283826848	1.1077393036573937	1.1044991330337313	0.6902176765302703	1.0704585328691734	0.10578932387443898	0.4551809981939942	-0.34534672983861564	1.030171579264718	0.22555433652549484	1.2065829756268134	0.05847983203633689	-0.1565627050491013	0.42075158061730916	0.23797506460970969	0.7260522099525097	1.394127649363011
0.5386150635483281	1.4444282623663958	1.1941155032070072	0.9676792049726843	2.0471079690800975	0.6119267481320422	0.9221281463416086	0.9660598673055704	2.0705701935558367	0.4678943463291329	0.6820141708109468	-0.40917634568144023	0.8258048690820387	1.3184085516560038	1.3863037539772063	1.0591515813167987	0.18387364828201208	0.13013416537746195	1.097291849144239	0.3994274841495321	0.8707038959191153	0.2611814004668922	0.700943284095348	0.9031763858388075	0.23011560312714288	0.3247380980886362	1.0126936690976132	0.4530245331461124	1.155509607293665	1.9632966940536032	0.5282789255655589	0.8235735075037157	1.6283598430793382	0.258464005053168	0.9971457855586779	1.054978537436472	0.6569783540296704	1.062118518418854	0.07549422338738498	0.5137350892335075	-0.3902747860876296	1.0927106964443087	0.2512458888673065	1.2450933057046538	-0.0052185520598072	-0.12865758277152553	0.40481964004178594	0.28179427674397356	0.7095248031923349	1.3646127734063334
0.47532148069776936	1.4195822125029294	1.2588086494519335	0.9509038859749918	1.971398497671069	0.5642024565300827	0.9859209122534736	1.0103186482939683	2.089596584824983	0.3922249089852151	0.6363529905657304	-0.41908431282713765	0.8252025725539498	1.375276060401855	1.4102604331135016	1.0862897523350796	0.22581575675658616	0.17078772770456982	1.144244610383359	0.44893837128511366	0.9151222214950167	0.23252227532259004	0.7414291742244342	0.9555036746713101	0.3315283735350767	0.31543114754005164	0.9920267710447936	0.44591667723982037	1.1445479542802413	1.9607109501367226	0.5914118680220555	0.8925720478088571	1.5810027023907491	0.13333500911139567	0.8949192609284061	1.0331595487621714	0.6543989399703933	1.0695707325616222	0.10497512757607703	0.5036537779262539	-0.4092193428597367	1.1039625201854242	0.29977431490460893	1.2373276465548098	-0.024353711664185505	-0.14789021086383766	0.43569468855915233	0.3283661596384211	0.6726373314139258	1.3276208683990385
0.39446433007797443	1.4292316812349206	1.3876551336506249	1.0079916506418616	1.936304608864192	0.5528790670794803	1.0417248913566168	1.1015561904803346	2.1168800032287103	0.33403003916823354	0.5591346073888057	-0.4392042576961221	0.8362732142362376	1.4332507015835652	1.4173710369015313	1.1131199153031868	0.28474491111789435	0.23908285394777065	1.1301741007209998	0.4797340739646135	0.9327687331494218	0.26370052641699887	0.8256361239419971	1.0490620753988409	0.4118041037805395	0.3630999079678131	1.0180922822909682	0.46456918844310274	1.1313343779613718	1.9276568319068246	0.6249364963280218	0.9489434015342321	1.5662051837545143	0.07938783976351785	0.8160765744458957	0.9868160318112498	0.6143352776547151	1.0759616744987812	0.1383249672222483	0.521627691008558	-0.4378562104752688	1.0987961207647015	0.25286250770397833	1.1859708734752465	-0.11196011919731372	-0.12280917299768132	0.44476059086696573	0.37958782919240425	0.7040579020145487	1.357928665010132
0.3599180432403905	1.400162553792371	1.4938155741747978	1.0462196639915278	1.880869145073039	0.547048093359223	1.0848152778666538	1.1730758089340143	2.1456813503841046	0.23824233574616302	0.5028873734208672	-0.4196950963197209	0.8479574073011389	1.466446143770408	1.4157973349812238	1.1061863118626065	0.37519843775790146	0.3077402689499029	1.1101512444615962	0.5088229708961427	0.907712725603842	0.3279460861520012	0.8497689883798956	1.080663670135174	0.4673342517505558	0.34660360036142823	1.0053000909926788	0.4637629776402982	1.1420974851457653	1.9926770511671204	0.6227485577506502	0.9793394737428365	1.530678254279375	-0.03338861135438152	0.7199972391547319	0.9479721596875983	0.6307646181549608	1.101535924287783	0.19799521806669773	0.5228655824937373	-0.4482135763739471	1.133307166587383	0.33638986577075974	1.1434920667790216	-0.14833474426629628	-0.08028100569063001	0.46270674888891444	0.3329923346388217	0.7569613020396874	1.299064600922423
0.3073033910785451	1.3964933354731464	1.6339695904197158	1.0700999362242272	1.8269898669139137	0.5120358854376383	1.1647378523736562	1.2690158415141175	2.1864984053924887	0.16774633249004012	0.4652123844868701	-0.3938479052338545	0.853339025664115	1.54810704134262	1.4236445165799687	1.0905836127086144	0.4431970106225446	0.3670475814277446	1.1168488120030209	0.49852804721436056	0.8550773673828642	0.41721657826601266	0.8684597538949097	1.146602691689841	0.47693298446608345	0.3664380566535752	1.011722787136994	0.4698664749837692	1.0770464522990284	1.9846200794366529	0.6487180769736609	1.0067423545238827	1.454775705238601	-0.10792508605841249	0.6606457817972518	0.9022860986056809	0.6771829292311244	1.1148911338417689	0.29885227029966255	0.48578531278964476	-0.46059456373347646	1.1310374685987583	0.4079009878587936	1.074726979950156	-0.13617815388496446	0.004448325953687193	0.516266551065361	0.3516922905568611	0.7900922289786003	1.1840774450805702
0.25616130085290734	1.3659773581142465	1.6937337631890295	1.069086683709838	1.76166599025672	0.5259747486451338	1.24291485172192	1.3122833267201863	2.210302447582274	0.12515623501010725	0.4105176808590099	-0.41594665357120075	0.8835602877535067	1.6148956570161492	1.4067314103657846	1.107329363959918	0.5621606732507398	0.41020324166539834	1.0943584948720522	0.5229097151253066	0.8146970299053757	0.47672658289776787	0.859755087739989	1.170604492093556	0.5347226529607898	0.37121043346536087	1.0019603246858884	0.47496003458450203	1.0166062732190826	2.0896487737315232	0.6391304491831562	1.0336936221809048	1.341221281338228	-0.18437378050768297	0.5987111707688337	0.8454397803722665	0.7338206051835764	1.1349384972447703	0.39226180889430723	0.46094900251687987	-0.41721630341758437	1.1332896539121449	0.4648357631967174	1.0185666511278766	-0.11039875425052426	0.08094372342495817	0.512829684333709	0.4004289433216309	0.795960829700751	1.0795331108527526
0.23935466583955362	1.3462064381210368	1.7461092776525367	1.0641509079819769	1.743135046630874	0.5280912269310246	1.304943742726432	1.3660076355826711	2.2308825578787843	0.10687562254296612	0.3394199837253701	-0.4400511934133419	0.9326898492767018	1.6455824111545403	1.3886224125664688	1.0674693196989011	0.6531276604513403	0.42328178553271056	1.0465162253112568	0.5989926919313302	0.8253804961747191	0.5366589369020172	0.8907261920998689	1.2120314877193927	0.5777515835541994	0.3749770889403851	0.9890483313171907	0.4576846966456354	0.9695779881642054	2.15834664683521	0.6045984361572702	1.0616648664417407	1.2615561126553003	-0.23422555996675656	0.5304518836593094	0.7811455441701467	0.7561486365411831	1.1706518150355822	0.5231642901527767	0.4041406363403245	-0.4056278198457154	1.072436412119206	0.55906140498527	0.9472539124159505	-0.08450368283731113	0.17953713435897697	0.549114166783007	0.3731316770523906	0.7643009409475308	1.0084785991455196
0.21550493591544986	1.277337855017557	1.8060913092764608	1.0570242043003262	1.6852025176746157	0.5353898064363415	1.3460463979215032	1.3802377471664715	2.242476501894628	0.0911147953240659	0.30547466310203275	-0.43635458746083283	0.9249912411176716	1.7110631023980514	1.355832131702291	1.043725625547647	0.7594914824204955	0.44130609310509444	0.9926009320868585	0.6589345971351767	0.7503204342176274	0.6023650698630837	0.8807850812703233	1.2297198535435518	0.6434887420981251	0.411766247659228	0.9624696739590964	0.4906037886548417	0.9288229669151032	2.286199372775769	0.5672406161821957	1.1004266536125864	1.2039637195666508	-0.21512096535547442	0.5286027167709877	0.7242519970658693	0.7523525861827174	1.113144398250134	0.6161568011766609	0.34357462660738186	-0.36019553094571866	1.0063189831232418	0.5876672637306228	0.8780934749079543	-0.03535878795733109	0.2103135219380432	0.4943287988994608	0.3771131103230644	0.7972866851998333	0.9490876126440956
0.19603621380908903	1.2454587095155034	1.8104351887783494	1.0198543774966118	1.628112049000104	0.5383677479802511	1.3515434215461066	1.4566046074963617	2.270470813421535	0.06566711186107511	0.2708278176937338	-0.42986409207300647	0.9668449167495501	1.7779526476569696	1.3428418545730938	1.0073313943391042	0.8726591384801102	0.44279215178956627	0.9968335098276702	0.7152907552872124	0.6724914357030194	0.5689936551596999	0.8280655547553263	1.2495288471401516	0.6513098497432394	0.35331301921887404	0.9777630255685219	0.5483029337387713	0.8827647040096845	2.359837116456078	0.48102826191255754	1.1294487347073785	1.152443239014731	-0.19453971463268072	0.5595551441970898	0.6326729674677747	0.7246580019941096	1.0979536576441953	0.6772267709744686	0.33819759420840817	-0.28170194452624203	0.9240081076742538	0.6597961626750714	0.8717153469435865	-0.002041846537616207	0.3216865892072734	0.474997505670801	0.4192545890295422	0.7750847120453592	0.9000321117094681
0.17640532152524577	1.2176407581553632	1.8215874345199339	0.9862327951976484	1.58724858752332	0.5432741181284475	1.2743807961942897	1.4805166376845034	2.326424347969764	0.1110755032393957	0.3366066796875144	-0.4503019359381929	0.9830418390249062	1.8407662112994818	1.2932770995128815	0.943396345736765	0.9754302514980615	0.386959598193394	0.9708815697876044	0.7617536576810838	0.5829220670590247	0.5544437028217845	0.7428744088216312	1.2517506203559248	0.65868532889849	0.40910226262689464	0.9634245811773668	0.6192454882255732	0.8356745888935053	2.4008909833293854	0.428440367452802	1.1648777842870486	1.065555964098213	-0.17539681161616272	0.5626371165782907	0.5717904549370771	0.7011037470428931	1.0845247383823815	0.7658843837216156	0.40598951459355054	-0.24742621616950317	0.9373757425785296	0.7010509822557567	0.8001852594308225	0.034310416227766746	0.3386193762255831	0.4332839665408105	0.4482177645078588	0.7606662873567048	0.867658584080161
0.15638315526543192	1.1976439912367411	1.8293872099928836	0.9142978050943213	1.4984558903029406	0.5920492316005282	1.2455776229017073	1.4362247348355524	2.325650295536529	0.1250703332402809	0.37116362382495627	-0.46444863309818185	0.9908835600306111	1.8653700587055397	1.2322112951184336	0.8668049345421629	1.0441541999983213	0.3858806886131799	0.9759359523670608	0.7795023339336387	0.5456080715631147	0.5348821649309766	0.6494910613269411	1.2513598542568827	0.6577039165993688	0.45104321097294725	0.8631720265780002	0.6361687625372099	0.8459774582652791	2.471522471257479	0.33954376152013765	1.16718101121957	0.9520515311995954	-0.17945888946170396	0.5604015494495498	0.5182973865349678	0.67819214311994	1.0686592898023912	0.8475007308161201	0.4336762723297663	-0.17325718047658561	0.9285745617762103	0.7261291129609557	0.7372552148723995	0.08056535323825624	0.34631865089468844	0.37557403957220586	0.5143706823111438	0.7265742455434824	0.9122902786169764
0.1736378631677557	1.1627540347405387	1.8103753496219466	0.8455501620228546	1.411419596486739	0.6371326000969045	1.1527245406779423	1.4023143786872125	2.304693334690022	0.12971833483597162	0.4728174325205061	-0.49169709656363897	0.9664072359531387	1.8046332388527184	1.1288823545682394	0.7938510603944288	1.092810602721842	0.34846260589363226	0.9308004900658007	0.803761708975907	0.46813490962265325	0.5328536407005582	0.5923345930315865	1.2482672867571383	0.6690882031953425	0.5086772377781258	0.7952515288118311	0.6664476447181114	0.8241214484737345	2.5612615070359377	0.2645956012868098	1.1221953261431958	0.8467509039697723	-0.1418982493600443	0.5956478973077051	0.4825968581498958	0.6200707340280597	1.0327321518051962	0.895898627169404	0.513352296425989	-0.11885519328047156	0.9695661486359795	0.7473503828074406	0.7526698830441265	0.1137045866179561	0.39441971986590374	0.29991102890561916	0.5799286194046563	0.6916662806908092	0.9003935414539871
0.16962102919102257	1.129996627729305	1.7841657991171815	0.7502734587985233	1.3304312465605235	0.6596990792285334	1.0812585008644926	1.2997739812416806	2.2295393698849395	0.1586264279268036	0.5936065045206552	-0.47251772758059385	0.9475451065934889	1.7687415568484444	1.0152057754576662	0.7397386851124776	1.1166389041776275	0.3450210233439902	0.9240686943306449	0.7898462785894634	0.4002325874686782	0.4966587745776231	0.5145791791840781	1.2072265980376211	0.6665454189532464	0.5460467821676793	0.719419851745078	0.6576043549763931	0.786026940456244	2.572181579482801	0.2312996492147418	1.0406983089986348	0.8006402602265972	-0.1589749166618846	0.6014436370946368	0.43607642034939076	0.5441001838670486	0.9907405949752007	0.9746790891563135	0.5517495224070461	-0.03761529224010251	1.0448550501727376	0.802234825851904	0.7556076911581238	0.23019407745854706	0.3999840340018943	0.25763102719005043	0.6036306243984394	0.6108988742158672	0.8523752970485807
0.20750441922296972	1.1023787545069563	1.7681119138356252	0.6943853021291915	1.2898651922620812	0.6884357133705702	0.953991794833426	1.2396732666298456	2.1234008511068794	0.2308398223161808	0.6874783279091771	-0.4958588647886012	0.9277157069887301	1.7255712781042813	0.9281003077685149	0.6758053400608346	1.0807764480224502	0.32579118512142535	0.9335285910070537	0.75668872090719	0.3799448660988946	0.41726411356172805	0.4395125427801873	1.1998771443490344	0.6824603479667344	0.6047047701116753	0.653728567244015	0.6931211729997904	0.8026262193272388	2.5361952646320667	0.2424381273983916	0.8960166014642592	0.7679336063517757	-0.09515786097140763	0.623711677352822	0.39594837273702355	0.4950160867098	0.925719265918848	1.0085333320289207	0.6012448610281378	0.03243419090874218	1.084830985987273	0.7518745519206647	0.7432318160814376	0.3505302246294078	0.3825369045609989	0.1682781673738586	0.6723284524284809	0.48339848741693264	0.8224539102075443
0.24044682355255215	1.064236364019197	1.7792021041557535	0.632880708230088	1.2404088074478965	0.7271592378953113	0.8202683143533566	1.128454640611349	1.9713182852381788	0.26689136341616004	0.7759221160530201	-0.5004993614319342	0.9174254618168366	1.67542561643827	0.8494906214773057	0.6380382295135918	1.0750743121419704	0.3060004186113705	0.8547366597114514	0.7397724801233461	0.37213077253449794	0.3228294048112801	0.3656022646108319	1.1884432265901812	0.6846668738043327	0.6182128433895487	0.6412160613948702	0.7631722170074778	0.8550219626155107	2.48807911509771	0.1810718222197681	0.7800453619690987	0.781390382711418	-0.08044064115335628	0.641449974106836	0.39070521840656275	0.3764396519664244	0.8758525102363667	0.9820944674277892	0.6579315564981221	0.111861030949391	1.056711866343964	0.7413808915577661	0.7178733380184636	0.45246610721495617	0.3818913245020079	0.12950380820055302	0.6851776727547195	0.43602825847391646	0.8307129311514047
0.2950941343303378	1.0644438717121756	1.7695783425450213	0.6087108708047364	1.2022407617071404	0.7589737286093021	0.6422739952603082	1.0678706072530024	1.8822033058303955	0.2938129780797559	0.8307424881240142	-0.4487044578020833	0.9014899542136721	1.6254791279137497	0.7739332770714089	0.6074683164567811	1.0030556268159665	0.26711084908780924	0.8258336238819763	0.7377110035492775	0.34387699096076235	0.2150819356578592	0.32860423551282747	1.1924987450234812	0.7339874710529557	0.6314207351835248	0.6436861134444444	0.8023732918546251	0.9062741436972113	2.394207365688305	0.13436558322057424	0.6522430043837366	0.8019049050894068	-0.029867145208539052	0.6831679181323753	0.3985504586222158	0.2554686392904423	0.8110339541544178	1.0006866076434842	0.7364314219638363	0.17629478921167804	1.0426465484091687	0.7442091085529208	0.6856600697922199	0.4982633397376947	0.3489814918359759	0.062404395949457306	0.7132585371696816	0.43052339206932266	0.8131771483794161
0.3153248676836263	1.024502922374861	1.7647025594306556	0.6548866652173897	1.1534051421819338	0.7578272924827741	0.519986556173232	1.0440698241984658	1.7428737976710778	0.2658082852682654	0.9259308327609606	-0.3966319423324306	0.8444655257582936	1.5899811255557117	0.6860491087660279	0.5690936315113062	0.9526535471087536	0.2758224879633221	0.8153808779244793	0.660226716590719	0.31599536559879454	0.16653990094394072	0.32473799761369226	1.1396650561838295	0.8161985723466012	0.61363977206114	0.6756056964821691	0.8778562177052812	0.9483542953788744	2.254770565391028	0.1312555279254892	0.5820745351911937	0.8539951646855624	0.008361860545765685	0.7298283398703468	0.4341820178625352	0.1661511587946627	0.7215583100439187	1.0227640114431304	0.794728793739382	0.23838916593415282	1.090831941291413	0.7341007541168765	0.6092781737941161	0.5453876516888229	0.31268655659458366	0.031629192594907346	0.7747794690034953	0.40437138864234595	0.7752543471078917
0.37679619291126265	1.038408898074192	1.793373641653157	0.6309889340349816	1.1621041478669583	0.791628241053148	0.38080452097976203	1.0040324935110914	1.6282080702654222	0.24414385891804544	0.9680975679247437	-0.3763293839415879	0.821266861396406	1.5474083752798884	0.6302870454659213	0.5451370999948135	0.8850841067994825	0.25623849113519354	0.849339087848324	0.6185040088954517	0.30818506853750877	0.10862151438241027	0.303102887027895	1.1009175659950874	0.8397154519103049	0.6057414157433356	0.6731074337173848	0.9048955490686736	0.9822852853412808	2.0954283055243605	0.15662755348455107	0.47106894925879583	0.8671107729463376	0.02746128987892189	0.7330334058943362	0.48576044283313163	0.1209525847732705	0.7044595110523518	1.0571228202528915	0.8751168243113827	0.2237321586437122	1.0972972208251495	0.7749690479400758	0.5446639009856173	0.5650552551910831	0.29822859416548225	0.05956332973658198	0.8477441849652452	0.3888053712039033	0.7585977441410087
0.43252788032220135	1.0541421544603318	1.8342533892920223	0.6349433663492827	1.2064843562631595	0.8430227114426	0.2399062375522721	0.9616011114876558	1.4856954030563216	0.22669792531438387	0.9792087230991525	-0.36045622590432275	0.7909233421013127	1.4750985676185173	0.5819615997108103	0.5301686160341091	0.8353409579903213	0.25349582866891174	0.8367947347720766	0.5457979616577117	0.2994091358552965	0.06703062005312972	0.27676031739854545	1.0858524571945662	0.8324671618167875	0.6552027568028664	0.6976690249379172	0.9524150074226526	1.0226118743648505	2.0179553498749017	0.1953819255026114	0.39633299874117134	0.8883700337688772	0.02707174256116126	0.7286255882808471	0.5342450019298635	0.11116473451793488	0.6454330453632064	1.1241236770846315	0.9060615544086099	0.1802625479776856	1.1303544982983733	0.8003179035372456	0.4810557068999726	0.6290250479301589	0.21274864183817827	0.11239373317976778	0.9154371934637358	0.4294932079269674	0.6802220358081043
0.46907816645491857	1.0308771124966254	1.8583988582783717	0.6304191625968679	1.234393713640498	0.8691808148328104	0.18806951774347608	0.9289864955450666	1.3172333824258864	0.15820844423178987	0.9045724474064853	-0.2994290642927668	0.7548876711407614	1.3725244449705047	0.5405151965705568	0.5559235951478608	0.7820906468003758	0.34408536970367604	0.8613403844724334	0.47286516460433636	0.28124941914909546	0.017594342883741405	0.2913977258354262	1.0553047965696036	0.8854400057074028	0.656693963857738	0.7737829026260146	1.03519420715873	1.0485467203842274	1.9398485609499194	0.18107660899572092	0.3189771066797889	0.9025876932080639	0.030922684106875986	0.727529456097612	0.5356896056465913	0.10806942037239864	0.5907439641197283	1.1532285568035516	0.8634409917234913	0.12697730510780642	1.0889297511187364	0.8078075897953351	0.42214232053452533	0.6372973997067286	0.25247626466397327	0.14937944032746325	0.9889689386384614	0.45605025915686515	0.6447465939918369
0.5050558081741799	1.0091985513217276	1.8748597975744759	0.6023762887769453	1.3141589676449328	0.8311029670239234	0.11510345069126886	0.8895790580097156	1.1610984450470168	0.1258463841458552	0.9110539347131776	-0.285625280628802	0.7464109318254424	1.3005623740975039	0.4963532054747919	0.5943691599705608	0.7071166115237693	0.37389991910340925	0.8192028428245953	0.414054933430476	0.1983126403468332	0.009920510731828164	0.2790627921003025	1.0138783172713453	0.8958467954660007	0.6537093681398884	0.8760049390240343	1.0617628024562338	1.0025471552381529	1.8217261343726627	0.24547930675764928	0.2522065244531653	0.9420373319067534	0.05719661363357078	0.7625155407913914	0.5465245083543622	0.10620502845845832	0.5450878021226904	1.247814737956896	0.8132031993154994	0.03721510644485428	1.0940774041258936	0.8677656793666845	0.3974988766710704	0.6477736712905623	0.28093705052909995	0.2013602941771991	0.9840340467115997	0.4826025898910927	0.5752201572843784
0.5069727306521024	1.0205370344802445	1.8840225760543956	0.5727491241419567	1.393878087537717	0.7926384860778183	0.07480330257550227	0.8130483543337477	1.0766102359858507	0.13253813201533235	0.8858760152453138	-0.28679873690418756	0.7500947571812406	1.2794439797946298	0.5105207350381094	0.5968847872010922	0.6133620164591094	0.3996224290205306	0.78554525663591	0.32201386452190417	0.15923437409661712	-0.046409194433169224	0.2135096781749722	0.9560825248254708	0.8623254217108698	0.6461449536914181	0.9800603889538738	1.0581147070195325	0.9990332739765704	1.6734560455289849	0.24555763125282856	0.1689886104098935	0.9809751319517661	0.14347489458767332	0.7405962961785053	0.5039525540909653	0.16835068279042056	0.5343006404665895	1.2841775733274283	0.752988485171674	-0.05153919120527015	1.0300454835968031	0.964450174911619	0.36059121791653187	0.63231987403091	0.2585912919300985	0.2127122755727382	1.016887996987428	0.5383840194074045	0.5093558313522389
0.5727820301681026	1.0082550194734892	1.8842168686239524	0.5064236431137552	1.4627145969421353	0.7314285328709291	0.038379309402147184	0.8120079047337903	1.0482496004606219	0.10526074085503864	0.8259883605113052	-0.29380816806592625	0.7411419339237189	1.2868093072445448	0.4981060336734065	0.5709136244618034	0.5594279913896913	0.3996188141659509	0.8007851330578554	0.2416116800993484	0.1574480394965745	-0.047788063996332855	0.15849587873269694	0.9671521969472592	0.8205868444058222	0.6462222449500226	1.0745548986570508	1.0595591161587121	0.997462126231131	1.609775897542134	0.27422180464008805	0.11490119806400337	0.9796356644912473	0.17180128871748687	0.7215268050274516	0.5074572361748804	0.18475597731979446	0.4912683428130853	1.2608041786572795	0.7440339614517834	-0.1622153963439527	1.020405901492902	1.0228802466877982	0.3561102496770534	0.6014138950392418	0.31187841967879776	0.2091115973649041	1.045601116904271	0.562738602625361	0.47719112112392253
0.5921154914172927	1.0077459974708813	1.8204490130382296	0.42888017326113576	1.5108105357782462	0.6906877594580807	0.061309667422080494	0.8118195088930473	1.0356472127942258	0.058555232752339204	0.7911613231073453	-0.322998055970778	0.7459534741281082	1.2607447844499369	0.5316317497767203	0.5449881153601743	0.5011277154738811	0.39534446626446784	0.7516827331431004	0.22837083467872596	0.139252305464267	-0.11402904287297541	0.17956775064056607	0.9718257438455096	0.7835144187549588	0.6222609418931314	1.2262812170675796	1.064997465217154	0.9696498293082267	1.5419518443341822	0.2745960508754641	0.1101202040897312	0.9712664605426926	0.1662186987931494	0.7060795783621008	0.5008684338571195	0.19610940684242265	0.4758582927658675	1.2775690775075323	0.6831765770476362	-0.2731783651611873	0.9791338394455508	1.0614648182627808	0.3261561165026499	0.5555516162721919	0.3823540407258236	0.2704072930998814	1.0804228893328618	0.572055875812693	0.462474958734658
0.6560573317701948	0.9651465525669252	1.7526128335720812	0.38012813464588235	1.5642018098203165	0.6532731654317405	0.08720022275153737	0.8099732866201098	1.0314112582228294	0.045337097920300926	0.69828274637341	-0.41157179096576046	0.8020274606831617	1.2568412965595273	0.51398945438136	0.5164971425649811	0.4035604028046773	0.3526771327154047	0.760734217776381	0.23763120073888494	0.13297863352686173	-0.10292574124248369	0.2003386650806557	0.982298901151443	0.8029218762000865	0.5895970482731566	1.28988749179288	0.9979701822823033	0.8936013983551561	1.4586674365303975	0.37585667966701775	0.07581834741480138	0.9607108013341115	0.19661658281900563	0.6929556821779019	0.5162710430755413	0.26919343858341704	0.45561596341212435	1.289827703017098	0.6189628084089593	-0.3768383362022297	0.9728456794720379	1.0885568487405324	0.324877096112925	0.5574375322183776	0.44763946077589445	0.2895367798241191	1.1363157413138305	0.5503808965992953	0.4746429633624861
0.6935296016177466	0.9418537779292888	1.7615569405668725	0.27514505509048715	1.6167112268765425	0.6146647644608356	0.16188930578962318	0.782275045282333	1.0092928678414137	0.038606694254402205	0.6611496547880009	-0.44318784748539	0.85719602475599	1.209184082761673	0.48558779094886206	0.4837279987939701	0.3614424586652425	0.3740282311220179	0.7225719053433957	0.2096586166961107	0.11211779995999933	-0.08246823095911764	0.21280002820788915	0.9675698746655332	0.731698086250163	0.5542041966565853	1.3598503204314119	0.9308577637646704	0.8492704841623013	1.3409955541773633	0.438625209502575	0.001991418846982873	0.9308486900941567	0.21870453005741713	0.6824406202867579	0.535318521661235	0.3092621191135618	0.43628738286649077	1.2755278715476508	0.5251736597100929	-0.4781520978048932	0.9666720428611436	1.0638979079413389	0.329039313378619	0.5182227245366622	0.5275776285999381	0.36233987104862686	1.1563416647502993	0.48700321068666375	0.4492384725456855
0.7537480319209412	0.9691844833202939	1.7505236343830781	0.18261610550623447	1.6317950480354682	0.5993793857506279	0.17826846423527049	0.7212910023879161	1.0220433991783955	0.03411474754056301	0.6041277551930181	-0.46653928974654485	0.920654778031438	1.1592604752273887	0.4684015339560611	0.45937125454581446	0.3350563888558205	0.34810875982839495	0.7210478916391249	0.18901833928360684	0.08985601109585953	-0.05173053998958201	0.18287799852484413	0.9849756684877432	0.6287347658004658	0.5296477041596935	1.3971077701555514	0.9446273342352823	0.7665422657437053	1.2776519324405913	0.45635498877703745	-0.07038353171106886	0.8509286228478328	0.2632996477528312	0.6595305148544539	0.48170100893272416	0.33242528155003115	0.4438262591647222	1.211149260650503	0.4500070720517531	-0.5668985760198224	0.8846743086259391	1.0146798642206316	0.3694338268771434	0.45998754474053005	0.5683360578955117	0.4072636534000602	1.1267036077374868	0.4566598462201538	0.4481602331620649
0.8110230386067651	0.9958750700774658	1.7280979870770676	0.14050195165235196	1.6579687152832476	0.5466943722197761	0.2374703438161855	0.7162451758332684	1.0267206969730567	0.040476489444290685	0.5814369859917827	-0.4686797712885099	0.9787938326227976	1.1471448552393262	0.4120410678347578	0.41563911560130073	0.28118839684653485	0.32549363513857044	0.6537847515216906	0.12756813806163741	0.08297498235115147	-0.05540389684282295	0.23042126895394316	1.0327901838774782	0.5730839998561356	0.48673422608591765	1.4333310082623059	0.9535352092586779	0.690205522627396	1.2643837670608533	0.45124459751255985	-0.14203209601195238	0.7954589168980261	0.2715605455142175	0.6254896229408895	0.43070732236329423	0.33421655954751106	0.44765153304644045	1.146134938977328	0.3805265620804753	-0.6039601192370996	0.8303764032562654	0.9657460041283439	0.41895736875566153	0.42126827890436774	0.6413297442618314	0.41609706461102486	1.0944769111167454	0.42130818221919475	0.4635492949892889
0.8796375362024478	0.9542682613996165	1.7037700456014377	0.08314466989290317	1.6478772838432174	0.49237425517632677	0.29836086425174596	0.6630206245768326	1.0295552166313335	0.045530376902410984	0.5805987705215451	-0.45590096826448423	1.026743108698949	1.0847688520986345	0.38824945220578666	0.3948993517145905	0.20415712710551218	0.29967880986850914	0.5998038204751353	0.1299217381103708	0.0659159776511109	-0.026069613539216902	0.27831327783057985	1.0322402167751226	0.5388636255438184	0.4061227936880936	1.4171769749228535	0.903715314098459	0.5883270944179035	1.1994943726235703	0.41800241336868416	-0.22570839737610884	0.7411237244073683	0.3247847315052118	0.6025623154945443	0.398591690176143	0.35858469806022475	0.4088182569058188	1.0871125208574117	0.325542833152768	-0.6241915776943048	0.7728729813361465	0.823380604606667	0.4465094663813562	0.3210140925661961	0.7026312584486485	0.33874515089169965	1.072021929052084	0.3854380870367489	0.516728354124136
0.9617426294754455	0.9549138023813069	1.6937340586910365	0.06152280979919382	1.6482505658510427	0.477942984781338	0.3447541976301522	0.6011223776408792	1.0130398991759688	0.01671248066989694	0.5939811105355632	-0.4646929510991106	1.103213552545207	1.0195201361118649	0.3832072076599655	0.4054449389415803	0.18440336186763118	0.1938279954414483	0.5412477401718354	0.11819146399301968	0.08046282330865374	0.029348026598936504	0.29104676262520945	1.033375902753059	0.4449862609635707	0.34371415392282134	1.3661122664822458	0.8156460575894602	0.48580758840806926	1.1632773163792753	0.429928539687843	-0.3597264318355017	0.7082004610699304	0.42568359445770554	0.5911907090868945	0.41094241473924564	0.3481892897290873	0.4186459663807027	1.011310234501168	0.3403254429863455	-0.6177312087037554	0.7460230299420421	0.6900948233858668	0.5133737941826466	0.24462726088245432	0.7457113512427533	0.3178189321864789	0.9859496161155816	0.33803717487187407	0.5593279821302809
1.0637742663676657	0.9208108444423282	1.6846192992872429	0.1217067857804445	1.5838876332282354	0.4740956017363713	0.3941620990798036	0.5884583441217336	0.9829988259943013	-0.0066119973822179575	0.5796170544855928	-0.4472980520788174	1.157156308340869	0.9401909923221062	0.3480763155979373	0.4337818316603162	0.1514407203774461	0.12686859813028867	0.5291846185108267	0.12319004594678482	0.0985558752462001	0.045353573319586685	0.2784838346087199	1.0405759656623204	0.38173832096981186	0.25098995804283275	1.3322142031074926	0.7891040647484361	0.4814691659458604	1.2148859816603932	0.3694213348249987	-0.45953627752716936	0.6570015710843141	0.49887943500430076	0.5904658840307961	0.45851388233261686	0.3604610352247814	0.455010763944124	0.8366335260132868	0.3166044390568165	-0.600657028585222	0.7156093572895588	0.5231541918659477	0.4879906936172066	0.13576896991617035	0.7570125383161066	0.27790924309339426	0.8978639587037378	0.29537066371358967	0.5660911288885386
1.1513687704029931	0.8721627813335099	1.689949416737265	0.16502366728092854	1.5301333072257357	0.5248870914762266	0.43277661948918816	0.5512188747755031	0.9481186057771052	-0.034036853247380275	0.5629578628737476	-0.4364744544885669	1.231315515671341	0.9187537292628114	0.30461868179438323	0.44082936005377577	0.20749439021000807	0.0867477127409514	0.5392726473303522	0.12268492967718803	0.1063776607237132	0.11460742750765449	0.2975371586866762	1.0292595210329931	0.3641906172179147	0.14509150609098365	1.2248873018368505	0.7622159407438068	0.4549359800612339	1.2144855271009813	0.37632431581996884	-0.5294355852977948	0.6423551181528375	0.5221691495424582	0.5815256251742028	0.5179165569095927	0.3363233372662516	0.4647103929485371	0.7318924875814096	0.27980157179010867	-0.5997352380948208	0.6638990978950028	0.3064271050781118	0.42004138056190365	0.07041849624228202	0.8068080781401216	0.29288098678183794	0.7926812809639947	0.30236678593068267	0.5863844722923034
1.2284470485050933	0.7859713491617032	1.6320418092019988	0.26345310843545194	1.4593284037830219	0.6038885266575714	0.4631995571687881	0.5370008888851232	0.9224168368511879	-0.05884857727442352	0.5767092730930058	-0.4199332711891888	1.3150875913381166	0.895822093356618	0.2712883210560729	0.5128111455848872	0.2095996427301209	0.05011236653293958	0.5246660214502861	0.1585617022965318	0.07800294645068118	0.18270512676499617	0.31385630711977497	0.9733579076007433	0.38048714042603843	0.03957826379895473	1.140367682120035	0.7612992370820326	0.4371521207437671	1.204873216293376	0.32273259624618167	-0.5933130334934499	0.6329323060366809	0.5365443586040859	0.5947182301721815	0.5959641401729983	0.36973462646227223	0.5133558651443059	0.6314918389130093	0.20667481850505567	-0.6027630523827371	0.55996405414381	0.14278021925988055	0.36848717754977695	-0.009088761082462848	0.7919819633268323	0.27826001896549946	0.7176793238360558	0.3002079550589522	0.6138185901841545
1.2416943569899985	0.7017425758688886	1.6472860189845633	0.38292505759743206	1.375459588985029	0.642916471018226	0.45000963473977673	0.479837033496069	0.906755643798807	-0.09163728281716224	0.5694772315312847	-0.35955621033926055	1.3281766635285357	0.8820451868632393	0.21100052411776477	0.5762695270128871	0.22271916851252974	0.09424114562329652	0.5687327870711693	0.1452640400095952	0.05061809085790418	0.3007897041928868	0.31073929839300374	0.937393031901855	0.3885919015220187	-0.03444796115721804	1.0330852212230526	0.7415655136299735	0.41979580748237044	1.2080866624407367	0.2987474028930264	-0.6585606759073934	0.6349544375047795	0.6073649446711843	0.595605076698038	0.684946331538219	0.3616314624923043	0.4888381127818852	0.5212810681647365	0.15995345345585296	-0.598241137499599	0.5329004216745619	-0.03586037808209895	0.3238446991252264	-0.10569608934511318	0.7524533690951227	0.22785475641339667	0.6658290214412896	0.3274565104188682	0.5804521065396695
1.230872048025606	0.6688651190869118	1.575519588950727	0.45044558591794237	1.3177594237271133	0.7189592869630188	0.4223959451071021	0.49728574356859145	0.8968651063751585	-0.1568142484856337	0.5867052832229878	-0.28358410511649784	1.2828699409956217	0.8918136513588216	0.19419456293417864	0.6290254500521464	0.2798561263403019	0.14699667073762762	0.6058091699996756	0.12934861321168697	0.030200360179182918	0.4090971835174896	0.33042027141451547	0.8834641027445679	0.3807263280081049	-0.08107819821205554	0.952677460249809	0.7271861330031413	0.484692673164765	1.2552821820370554	0.21021350292094415	-0.7021363244520934	0.5722964534764876	0.6183091466315913	0.6000680813498452	0.726494993599575	0.3104831517486625	0.48021181284518644	0.4328575554634072	0.1282676750927618	-0.5833350610450119	0.4837158209153949	-0.191641423213267	0.2671688928966702	-0.19795207044385116	0.6655263677560929	0.22378486365428904	0.6033234981328167	0.393304406100783	0.5576012378648917
1.283702699400129	0.6542357328697463	1.4990199555208708	0.5943540233213019	1.2633606601217866	0.7595815710007492	0.370144877973008	0.5160220151073418	0.842500239005858	-0.21929497235367862	0.6119499453609546	-0.25675329172015193	1.2493146529907448	0.8740439306744154	0.20322133543020668	0.6476587735016972	0.3336636511683393	0.18044602068076288	0.6787131955953977	0.07739888441229789	0.0317113912420113	0.5167338185551775	0.33651636361467663	0.8109274317479187	0.3762542724996655	-0.12136579927223204	0.8584822220495587	0.7345077641647493	0.4962985775180752	1.2764563202665133	0.1935795621346054	-0.6591473548083244	0.5705115288564275	0.6066106095874331	0.5352193002791267	0.6674379144109805	0.2550591149862421	0.5075705754992887	0.3462873991977917	0.12900455759748203	-0.6107869859613709	0.5183540639580718	-0.329583321943854	0.20185722247181365	-0.2445068153725663	0.5869487674836029	0.18000005682154724	0.5116089732873594	0.44329207670711623	0.48730286957916275
1.3102200700887332	0.6447648911497341	1.4490396473496454	0.6797495073449682	1.247155568802857	0.8415860667255686	0.28491989609034857	0.5267654852734125	0.8254160475396036	-0.24161869478731618	0.606338053080795	-0.2439939478285031	1.2091833656391915	0.8031688424956753	0.18865423335172185	0.6849550500147121	0.3767744460046688	0.24444244218855743	0.6931901964293258	0.06642493495391427	0.023144966187387768	0.511427780832323	0.3335841748946493	0.7124571128901485	0.3812805652435503	-0.129170697057076	0.7764721859215868	0.6907842717161021	0.5512965179456593	1.2719625562053216	0.20520658403581002	-0.6356207949188648	0.583582326421622	0.5518711079119009	0.48092015053161796	0.706700099390851	0.17583100947392993	0.4922007177876366	0.3127858318068948	0.07807685756855945	-0.6658209286241694	0.5842322859129849	-0.45243678311998436	0.11464881786556905	-0.24017609594573855	0.562369746411363	0.08436204981495893	0.4923925950768607	0.451936497211278	0.42913590432915366
1.3518438727208142	0.6231917444604828	1.3754002517203783	0.7825081345959765	1.224191288164195	0.9299064014252669	0.23214738787366826	0.4629639032347015	0.760156971132862	-0.2936672929732182	0.6170290507330625	-0.23689742630695493	1.1638173124035105	0.708608130997309	0.21534973273228486	0.6810037630392043	0.42275082864427277	0.26943373128840076	0.7333904281035867	0.07756605928291274	0.021807592806939675	0.5863729508297311	0.29805602752040894	0.5655190460246247	0.33666052513775396	-0.1256756050424766	0.6850979342703687	0.632069571099278	0.6067671288801815	1.2392165473183232	0.16922238183930755	-0.6205134410572256	0.5704100981155064	0.5502852341725575	0.5129037394571506	0.6768109711158344	0.10589230127909892	0.50242691250894	0.28283575126225796	0.05641879443947333	-0.684241260787269	0.6077906795251498	-0.5814768580164094	0.023124113117732943	-0.2489728990097782	0.45242110759435805	0.044403880989639335	0.46442353664908564	0.4530896337990053	0.3194627610296183
1.366562735610881	0.6398311322129666	1.3369495305784875	0.9194106082379161	1.1546621736948128	0.9981392030662434	0.16641231661764272	0.3906603464942494	0.7151119617323539	-0.36093267383578614	0.5970929727507174	-0.2202615562199075	1.1002112032371905	0.6683475183506483	0.200791618883548	0.6825912441349375	0.46330553477088954	0.3095976880716985	0.7521729804923706	0.06462956514058624	-0.015241256129015907	0.6107156618428834	0.2929414979390698	0.49139255547547744	0.3176275381034132	-0.12379607174477714	0.5944153549740144	0.6112776084922105	0.6601341840893068	1.1973081587434364	0.17375876633712684	-0.613246065939022	0.5226342531932697	0.5054804515259048	0.5058160961618874	0.6446773469778789	0.01230275693826619	0.5954059647769722	0.23306783066168774	0.007326569411966857	-0.7007301118444457	0.6748268329974886	-0.6271792612773484	-0.07345720616444354	-0.19700598344880954	0.3809209439216322	0.013298351745272153	0.38245255419320046	0.4416042927545181	0.25389566812792713
1.3975858564096866	0.6296513564164707	1.268033291277005	1.0276241873312544	1.088050956734668	1.0647805945412592	0.0728989045295704	0.30585308394344196	0.7053305495610787	-0.3463635905036109	0.5795208732698464	-0.2245106449994631	1.0592586351273359	0.6510207302266386	0.1962260552001315	0.6380852977067419	0.40475380627946356	0.32899341524033493	0.8091164939472136	0.08432466922673863	-0.045146197010664676	0.6461786126803075	0.3083293787734583	0.42790225657668823	0.32233107716039344	-0.15524357080808943	0.5471104041114982	0.5601818089398225	0.7356355150746735	1.1333746331554575	0.16515104603479788	-0.6153349439017524	0.5236446815192826	0.36040476950291345	0.50083139908326	0.58450401717475	-0.07141037127606938	0.5775009627114144	0.20007196818297132	-0.0767742211801977	-0.7106511210141435	0.7176114161765568	-0.6948328950597469	-0.16382358986603826	-0.15986652508282434	0.30809678546438807	-0.04809151394577217	0.39900057586247195	0.44593306047035186	0.15333047632768224
1.4221599618042478	0.592333328866977	1.2270789293813897	1.1030231684527316	1.0738517142447295	1.1471131331809872	0.007424312841854086	0.2559101196771246	0.7471657817714659	-0.37791029962427675	0.579684673427075	-0.24046559891651392	1.0147153009700227	0.6041200632573303	0.22069172712306204	0.5622740214698394	0.355984068758846	0.33084446177515764	0.8795182127099033	0.08967761126850692	-0.05681903503401161	0.6554558011584977	0.3826928028925768	0.3440814810503481	0.32217962492483665	-0.15589446137790477	0.5024675590892759	0.5038617637713633	0.7122902580211881	0.9761518658279602	0.15054113941594952	-0.6356750972154259	0.5308442963549964	0.2528649858104571	0.47236745801351143	0.5508380785598908	-0.14225625345315368	0.5902894712352434	0.19770652043938666	-0.08770358662594184	-0.7183244053225538	0.7906579382162546	-0.8016150599887514	-0.16360408148358926	-0.08163345141054014	0.2223497104960866	-0.10348292657722705	0.4062286030697801	0.42165242253631874	0.10691085597855202
1.4340356121787414	0.6101549472961564	1.1856308575076941	1.1663294467828664	1.014423224807854	1.1540573211251228	-0.06624085193434329	0.2636275131862	0.7360703120836822	-0.41252448936063546	0.5736763239837868	-0.24218529974031014	0.9699749169635202	0.5773857424319406	0.24612354233818942	0.5181814902912109	0.2811547137283705	0.3340612887330901	0.8893432101194378	0.06161440146131599	-0.09053502594835502	0.6357433789986697	0.4596672924331169	0.3033379850087072	0.3260784278303741	-0.1124855245203924	0.492518608515662	0.500626225523215	0.7113953584749441	0.828068929567141	0.10753110414789446	-0.6928423270766262	0.5120467691119869	0.16761456853233025	0.5015320668879085	0.49432311208713786	-0.21462839835320352	0.5801874677281547	0.1616404368767163	-0.11196689137321576	-0.7127609013650614	0.8940942792988679	-0.8879512949220724	-0.1758540136871964	-0.020241020446070453	0.1171833044700572	-0.21251207447849496	0.4063498794654204	0.3614779497177752	0.008797317075453647
1.422901614538829	0.6082899845408145	1.1713640797134566	1.2298143685702934	1.0045900367916358	1.1501461121358534	-0.13630838078690505	0.17403410109509704	0.727084847573128	-0.40341417716169586	0.5365955722269905	-0.25257414378902415	0.9285160601900542	0.5734401734160098	0.2969292063037128	0.4012390471882038	0.26512990620466886	0.3587060546597729	0.8973761984578834	-0.01692782412111408	-0.12684473605218763	0.5990150340323943	0.4994721677404678	0.2869754779973513	0.34451443383855146	-0.11214323020859691	0.510937293556624	0.4095131016580523	0.6802002895009036	0.699700602202193	0.08157816391120655	-0.7033735938742101	0.49391446457150134	0.1464857360959812	0.4917760852173633	0.428845905119581	-0.25617150111882586	0.5348400647120342	0.15992798792296772	-0.11484224873358528	-0.7213001437843252	0.95923010652479	-0.9339687503544971	-0.2027409683567401	0.012794394026042261	0.006954298012722704	-0.23419415377082284	0.40557054760079014	0.2630562279202941	-0.05333854488852654
1.4818184736203768	0.6206167646031178	1.1431165996178902	1.2748805497347915	0.9923242558533261	1.1562575709629106	-0.19815829709484406	0.10114786002647247	0.715130965666979	-0.3829810095123218	0.47271796180981757	-0.2872721708425331	0.9136603713772473	0.5939183160102768	0.2830967091956849	0.3084140146706614	0.2771699643584394	0.33491211785868125	0.9016472486498375	-0.04667902407669237	-0.1585152091314618	0.5583768709096224	0.5337435541179817	0.23882120341479532	0.3626973124957641	-0.16697353219080996	0.46958663050228233	0.3501604054086224	0.6747401958499969	0.5666588711563258	0.02194610197149497	-0.7512353018620755	0.44792647634629557	0.1256410384081461	0.5165703735608036	0.32013329070268826	-0.3122037523844148	0.565448637231956	0.17063627316733196	-0.09054743660751588	-0.7394542926998557	0.9559739185787018	-0.8990547432657381	-0.21741687965215303	0.1081203537896394	-0.06483571999321863	-0.27017040516064916	0.3452524128080747	0.21885461339961018	-0.0890830098704633
1.4925344609593894	0.6114593432534767	1.1938732802119267	1.3644472579290068	1.0003555313914165	1.143452490887125	-0.24589350686730665	0.0270988056489742	0.6764804153475167	-0.36122882018726277	0.39366646063334143	-0.30228885082148	0.9463127539600164	0.512834869515763	0.24709735380910494	0.22634371064874506	0.2531452351326328	0.3449276588799194	0.9798400224605996	-0.10182272519328799	-0.17957598679001893	0.4997682900819348	0.5538008640147096	0.21452447043983197	0.3320387304082713	-0.15857831462691635	0.45061492452311497	0.3284597700700384	0.6023177334343882	0.466115279605048	-0.022035185578640298	-0.7582124737320639	0.4009837692575064	0.1320207436543399	0.5232082089994659	0.2347644827908304	-0.3854433228622814	0.5797816953672758	0.15887920344663414	-0.07279051565242037	-0.780993712063703	0.9962729296039544	-0.8861315512174087	-0.205836213242319	0.09522559482008336	-0.07314571945991369	-0.33042814405708143	0.3008124751643585	0.08739978687291435	-0.15692719798302462
1.477093249540467	0.5676522093525241	1.2256701087882453	1.4003151696652567	0.9651279240763955	1.1688600784615624	-0.2913335179967973	-0.05396997541120352	0.6394909548825132	-0.36235119839485297	0.321118075366666	-0.38527798363384125	0.9620479754938402	0.5238711579232965	0.23046737683198731	0.16977991070316545	0.23129084462897712	0.30460538592547365	1.0307467868012021	-0.14045626607894018	-0.22672330575443472	0.41945709995763414	0.5791994854833178	0.1588334560743729	0.3274425040065273	-0.18781973261638227	0.4713848086808602	0.2955241046146142	0.5704989590910235	0.4206522765557616	-0.08893633657942213	-0.7753137246258868	0.39083869188301684	0.19452354277808334	0.5750662440908298	0.2338566389397883	-0.4199121856421275	0.53614455882796	0.14658909341309653	-0.08254906514099228	-0.7967074958675772	0.9452443306642214	-0.8773688858831017	-0.1751865475447674	0.0667244562569966	-0.0943173103835481	-0.38574245082869607	0.34700391428151794	-0.003457770580209363	-0.11664359889942907
1.474762192452178	0.5316869529010251	1.223080240548898	1.4766604250691584	0.9100503932660393	1.154818994015144	-0.27884429451977993	-0.13096169957866532	0.5742886708361346	-0.3685733499226119	0.2720527199012158	-0.43609609866902216	0.9694359065183825	0.5490416942021572	0.24212114990050143	0.10854235857856258	0.20623475639926375	0.2141290300040867	1.0662751885677297	-0.17580491223562159	-0.2604157948689596	0.42805060885958196	0.6006659789562947	0.19348276039629836	0.231879587526431	-0.24516435352341498	0.4353441754746707	0.17268417300161637	0.5475341144070315	0.3732396401104196	-0.1884148868803498	-0.8007215709787339	0.3437768623379506	0.2331575650135534	0.6047699045398709	0.19072993285989992	-0.4470041522345804	0.5212221257513351	0.12235377939093543	-0.056172007467716535	-0.77534605647322	0.8764020924310613	-0.902555066638914	-0.15045050343948058	-0.0032206460373066293	-0.09782152702613027	-0.40438733261047466	0.30200577421328856	-0.04234766930344973	-0.08913951742042321
1.4294452725239903	0.5195018325790217	1.2139360048199124	1.4821422185620603	0.8454620040070526	1.1317475357302342	-0.3244306476346405	-0.1439383888129522	0.5926808022783019	-0.31837020809181404	0.20747798691958536	-0.49517221369922837	0.9703873552427542	0.5518857198936782	0.23093971592239543	0.07036064638037381	0.22537495759212653	0.15007252158017698	1.0924301714885398	-0.22390547781389342	-0.3303088084838195	0.37131666380986106	0.602387181109024	0.23634319090356573	0.21420855579313153	-0.2787014513706393	0.4521661739715654	0.08808343859129013	0.5070529633911419	0.3493435514459752	-0.19754665756260775	-0.804777801157802	0.3150151085921945	0.2692301604989188	0.6018610274249683	0.2277243823737078	-0.49200933066194263	0.5138878840378757	0.15097036424452293	-0.02175342205850888	-0.766066974565399	0.8904766233468836	-0.9118837260043543	-0.13421251931901726	-0.07336626081962982	-0.06878417451958647	-0.4183368176593822	0.3036700835669547	-0.08004677359326866	-0.028215089116863813
1.3883987398900446	0.5225278059306953	1.1689309309634848	1.4616205494261876	0.8375354974462329	1.1101470660054322	-0.2928824181848713	-0.08904873082543888	0.5424035914203877	-0.28249261807573284	0.1464919121017973	-0.5506727898867987	0.974698503895808	0.5556988269682688	0.2168608575306863	0.0173257821247126	0.24850740891773543	0.05080981336223293	1.104109746257872	-0.26343915057601036	-0.3786361627839241	0.3568059093147643	0.6299472335123691	0.2844972339210256	0.23270439948288563	-0.3129117934793067	0.5134458464346977	0.009484579368477363	0.5140761283618567	0.33973973651506956	-0.2299055880831796	-0.8340426661227862	0.24699993765901068	0.27505785665030663	0.6461113064022691	0.27690762889337117	-0.5415387446892297	0.5006025268008656	0.15993206382645928	0.04794187862148759	-0.7876853751105602	0.8063801319775266	-0.9091473192571584	-0.07369825800951661	-0.1770639188066642	-0.06398708025338859	-0.38381365967234576	0.2354942681287319	-0.10956561566774914	0.032398933095905184
1.335332376738919	0.5451119208583179	1.1421779522679738	1.4156659808887553	0.8058941902963008	1.0568628739564319	-0.2665680730175883	0.0015422433459359786	0.4944300251666311	-0.27795786364659686	0.1081678355749374	-0.576045396060401	0.9702490607683046	0.540665383312272	0.170831927327653	-0.022825843090468857	0.330026366114114	-0.00710612552207866	1.020440538671186	-0.29767879990912416	-0.4267701312802722	0.2951230193122037	0.6061689624686626	0.2836466233514795	0.2642976258542107	-0.2989935934604633	0.546481146264597	-0.017511856016468486	0.47208156661179335	0.3093326337252005	-0.231408505701163	-0.8046872276368168	0.19637699136392917	0.33977968059348246	0.6640752538835593	0.340054878231664	-0.5536045706477315	0.49717632515982657	0.18814894980077637	0.11221613546668836	-0.8078726900346439	0.7816479244697759	-0.9136075441474318	-0.04209621682123322	-0.24049293492636475	-0.06898714327365807	-0.40354135166398225	0.13917350211348375	-0.19068440632622566	0.1244484732211657
1.2733075999331356	0.6336294752794893	1.1045078735528941	1.3218590045142589	0.7625845369759533	0.9655510720976734	-0.24716672686398805	0.06076299068953991	0.413553335631447	-0.2702703710952157	0.03436262678622819	-0.586844754139934	0.974489947486082	0.5543363046971226	0.14989034224322215	-0.11088732197080402	0.4064203591900202	-0.05829567956670836	0.9078890483899716	-0.35516536244050256	-0.4804408316582537	0.2595615886414757	0.5540922928766047	0.32277449832568206	0.29642141306260605	-0.2671763196146802	0.5724813819944322	-0.03601291854697681	0.483080605447724	0.2787407626477674	-0.20600559771659782	-0.7880816639626402	0.17239078058351226	0.3881985176631482	0.7023551190266303	0.36095552775028616	-0.5672612742387131	0.44306048573969115	0.19976978997265726	0.14067292398989464	-0.8256099098900815	0.675486243402147	-0.8943504599776251	-0.008133474803495699	-0.32749795804541765	0.007678368079198761	-0.3823627786382885	0.05422311076879628	-0.25978541879192324	0.16879553207635012
1.292385278229055	0.6766724480217186	1.1027686226155982	1.3292270138427689	0.7662051667432458	0.9015325280213586	-0.21236265583410324	0.08410918231151003	0.3464133679535538	-0.29501408955447905	0.009773965048675795	-0.591740306603536	0.9759843620357751	0.4755594157641931	0.11092964165695693	-0.2048291612577285	0.41152777728898815	-0.15207183540813402	0.8041378525882159	-0.3975555266658501	-0.523848861346172	0.23357152014122237	0.4997891884797102	0.35827963907809796	0.3259023747124187	-0.3258406965538426	0.6457536164320892	-0.03029749274207677	0.5049280167633108	0.27848539975586284	-0.18332256996174556	-0.7672965880897435	0.14630303550525042	0.4087532485500587	0.6988291692791649	0.40774734414210173	-0.5504776598891767	0.3574334527255739	0.2021893097421159	0.15864572789595927	-0.8004841299026169	0.5212457195806619	-0.8472507877872019	0.030240891615379618	-0.44126480016021885	0.0879661998444269	-0.33472168228570415	-0.0249193457135606	-0.29693475915282885	0.23453983679203105
1.3512347433585385	0.7000205002827865	1.121350305939945	1.3454343983530652	0.7338994999028288	0.8085291516485006	-0.19545061186394544	0.18371263915376848	0.2521478871647725	-0.34459945449060825	-0.03018734109711857	-0.6527121524085843	0.9686683470145873	0.40389344118381326	0.10211836577771223	-0.25953443302342194	0.39450183611845546	-0.2554961714692411	0.7195430744881526	-0.42998872269914523	-0.5283067472535897	0.22442336809242733	0.47795182598116925	0.36755977457546707	0.3554562255829584	-0.29431046000311895	0.7024450794795121	0.09111424603322549	0.5056199835029943	0.23855031235725704	-0.182191054145211	-0.7735900009635472	0.1214902376248399	0.4565278749768337	0.7482109827193792	0.4584126776093379	-0.5826574827098636	0.32964756872934425	0.19624304654531372	0.12502922084676685	-0.7853165860453966	0.37454059177957283	-0.8669769808018548	0.09231683800686771	-0.4830490620338976	0.152651159718815	-0.3082319333568055	-0.11440449963063863	-0.2944766616631342	0.222979646926246
1.4081476254190366	0.7246247466445894	1.123041020672602	1.338345906413498	0.7511458723800855	0.753977042256716	-0.1433399479735268	0.273113724726328	0.17488278733258042	-0.38068464045043576	-0.018470201840843394	-0.7240611023283815	0.9680466331655937	0.3203232018492905	0.09273173655457319	-0.3364110368570742	0.3762503641663236	-0.33468719238487216	0.5946661525728263	-0.4984719949565827	-0.5090332171817947	0.21945649930360278	0.45948469886117876	0.3953272693550005	0.40319993405872834	-0.22838199034561812	0.7863402201766061	0.17412269407894976	0.48904299925180467	0.22960910768630072	-0.1435679405624942	-0.7549124530027622	0.12309331883778463	0.3951758393652201	0.7827813079660816	0.48860991804189197	-0.6031143937730306	0.27563244075301235	0.137424830376745	0.06437628895142662	-0.747381684468287	0.32266121409853205	-0.9235854265326076	0.11627682337163991	-0.584179808159301	0.21722128918709274	-0.2518611050872782	-0.1826666520935057	-0.3266990368129599	0.23565076488094722
1.5381742214542509	0.7726884958154357	1.113795132253233	1.3307791738560586	0.7051026997597063	0.6610992608816808	-0.06950109334194968	0.35934006775771593	0.1698887455979916	-0.3972164360535277	0.029314823775079258	-0.7558464747845354	0.9589809017828064	0.275081243882446	0.11221166790479434	-0.44734846375224785	0.32629278904980275	-0.4795126459132568	0.40924712360291193	-0.5650455925034414	-0.5199521579426898	0.1718330358677265	0.445444866194766	0.45706252387623103	0.46545088147850555	-0.2273321693592895	0.9366395182520515	0.2566678192251778	0.4979426850868104	0.19735445826623232	-0.12496981249851033	-0.7669535461060173	0.14517770436416397	0.3702656677281535	0.8015974167583757	0.5061063405352606	-0.5928108248126815	0.23573972382887504	0.11077525539553776	-0.025318162086170236	-0.7405140438231738	0.2437401849192768	-1.0008660337826074	0.10446032083353415	-0.6595874685425618	0.251508056223076	-0.23842670757437126	-0.20885463011191918	-0.2375434193104971	0.28511980233211653
1.6652967224789126	0.801047425651709	1.102889556811934	1.32939227606423	0.7140730904839505	0.5337991005996496	-0.047971991245194565	0.4508950752463453	0.19876826994383137	-0.43758690338595435	0.05327117921214843	-0.7557225532593439	0.9358449481758434	0.2722923586642329	0.11924975648333055	-0.533914711849161	0.28201959828288325	-0.5776042553163052	0.25132724362536996	-0.5948556843735234	-0.5347675738603856	0.1730248021863308	0.4633058395416231	0.5802427942345183	0.51493452326725	-0.20558589976093472	0.9955678785855955	0.39352992881461796	0.46375245107427565	0.1865026058602333	-0.09774443506154362	-0.8139548474605576	0.14989638142677775	0.3095487568485119	0.831362111276469	0.5014216863443759	-0.5734923401829565	0.22700560143219226	0.0578662775998429	-0.08835493386191358	-0.7352532487430128	0.1743531590841881	-1.0573019316101624	0.07830317386498979	-0.6340251448058047	0.2664295431139382	-0.22793411600364596	-0.26238784247812125	-0.21097907692740284	0.280845583352864
1.7631861223041299	0.8080561893165539	1.096802732597663	1.3274158121067274	0.7263067397374324	0.42630947875086944	0.007796808168802724	0.5242969431171074	0.25058416791331595	-0.43761195806882036	0.06063085039580555	-0.7845238340036206	0.9470286058574015	0.32348762471120446	0.08395373997682812	-0.572961462754978	0.21355550057785716	-0.6872414290897568	0.1949956677254457	-0.6388094026014999	-0.580980215061907	0.15942513382684836	0.46759040974227845	0.642418679581824	0.6403771259182006	-0.17411557951854414	1.1207594701794883	0.5463732035149312	0.4651991007844051	0.13793081262927012	-0.05226884446475065	-0.8270472791901282	0.17328752627555005	0.22786529750309015	0.8795503158322436	0.5235210495853894	-0.531234673043714	0.18644583177772098	0.0276570395587852	-0.12408183921400766	-0.7558101408072548	0.10838845527694865	-1.0636258583981921	0.09207831058181558	-0.5646921574301933	0.2175589305888374	-0.2161014253584168	-0.2624262206187885	-0.18020290887528911	0.2423097956733839
1.847048640767591	0.7684565879681368	1.0792223194085415	1.3513121655760976	0.7331507442992982	0.31095393256698467	0.0743076388974302	0.6255784657201101	0.3079299441861999	-0.48176546775959334	0.04950790658952281	-0.7730783958980132	0.9482817422158423	0.3631276289341572	0.0876735721780964	-0.5929550029900554	0.15813227356503595	-0.7317667175623944	0.1374325525346849	-0.7104660524340981	-0.6121644938014985	0.1892324561912675	0.47665993363239656	0.6679974695800313	0.7153399189911903	-0.1850451868018314	1.170316859713101	0.7040804323615967	0.44925898283512816	0.11506181998660817	-0.09264257709885029	-0.8839044599152747	0.2908988702145681	0.10946369848084203	0.8375534179924552	0.4437095054784647	-0.470371116366269	0.16882862461235482	-0.11576098743329481	-0.14144772897623298	-0.7894688512369139	0.015915060909737412	-1.1041238662665593	0.09080396928558167	-0.4961237227599426	0.15846016789281586	-0.18051574362090425	-0.2827559694697792	-0.15495036113498745	0.15986751482352102
1.9039489750943681	0.7174871173811274	1.0513910982150398	1.3463873719630859	0.77847056632944	0.2638117036586571	0.0680068627063217	0.6796575316818608	0.40276738165144155	-0.4577981581299443	0.057495210626303375	-0.7527986498102283	0.9277500109223293	0.4070163219348376	0.08816072661330114	-0.5934162393413376	0.07754040571252586	-0.8077935357697555	0.1198644929082188	-0.7692973025557087	-0.6445052984687373	0.20692017685970718	0.45714789542750756	0.6792394042282359	0.7204831317732963	-0.15592586095171274	1.2222552760965106	0.8076520097648399	0.42873120945623705	0.06424889622920733	-0.10660606579018954	-0.8433243863118431	0.47916971785722984	0.025359724017479192	0.8005712794048725	0.3519198201230277	-0.4022565593604174	0.08007903370241926	-0.19437922683415373	-0.15929217325031436	-0.8359683721219404	-0.0484531334268003	-1.1517016899192143	0.05196921303344544	-0.4087155149594815	0.12254954979452262	-0.1959090205049286	-0.2040680006475061	-0.13951845700377263	0.08313434074803654
1.9761680802029076	0.648409264863128	1.0052943586819558	1.3558921904602332	0.8072244445799714	0.23279204540731424	0.10891510673583696	0.6710163881994479	0.4835936139155924	-0.4155702797794464	0.07700657517078614	-0.7414260299878447	0.8544227926430585	0.5073201619824662	0.11629439607357125	-0.6068708675380065	-0.004459143718255757	-0.8537886241142694	0.1269309836206488	-0.8775506680944007	-0.6582439226323392	0.21070139740011862	0.4744950246770861	0.6887714371755165	0.6988209484314025	-0.1580128885546433	1.20960135978877	0.8335685553017852	0.4387689650019465	0.0068610495006834245	-0.17888386332501252	-0.8136388520850366	0.6641912414440702	-0.03859619853068839	0.759730389989504	0.245329506236523	-0.3438313280446249	0.07645853696122225	-0.3033046968061096	-0.1632822781323034	-0.8664511584875596	-0.177231120712031	-1.210224679202623	0.058784738076503196	-0.3170034565076213	0.06479135076090249	-0.11326973789376396	-0.16662406520397322	-0.07823479577812478	0.004498293711467055
2.010322558486516	0.5643962302573758	0.9667164239260811	1.4087120455892563	0.8446277290049929	0.20996236528446613	0.09753304802369148	0.6562542923344639	0.583985126717685	-0.38534860545835314	0.08938817849627986	-0.7132336911778825	0.7566110950115343	0.5815336056287802	0.11237240487440905	-0.5675433501828977	-0.060609557747395314	-0.9131966705397158	0.13834945499448914	-0.942630646250616	-0.6727868120140954	0.1915437365291823	0.4793274667243842	0.7158096896589876	0.6300269586307633	-0.2152860228389238	1.1811315648471565	0.8935484073584853	0.4630869378090937	-0.06260174446061327	-0.2430615257284706	-0.8089362213509889	0.80834562191632	-0.13563950585941736	0.7173674365989818	0.09810958912237316	-0.30052448268207577	0.0815063521744963	-0.3546788976167992	-0.11524595501676609	-0.8921137386705317	-0.22620577565901495	-1.2522335423474467	0.04381102538498598	-0.22459075222258912	-0.07946117963355705	-0.13313055676915614	-0.10876878828360274	-0.0025596697489792845	-0.07152890190786454
1.9903605248275373	0.46640379082085215	0.9275966123649966	1.3912178058402236	0.8695526500497403	0.20304572721082045	0.1058364800790563	0.6031963432228091	0.7110217980068898	-0.35619948631835047	0.08993146675182033	-0.6971866593473771	0.6308405048821258	0.638486108661682	0.1912617165165113	-0.5247303909166101	-0.13639986703665782	-0.9320469322183816	0.1748797988109982	-0.9883766335855283	-0.6978969901050661	0.1629097739527419	0.46585264518869235	0.699689873820359	0.5896779984576284	-0.20491496956237604	1.1055830145969145	0.8631838171979697	0.48984557046896116	-0.10538806949004713	-0.27811986468142785	-0.782614519115268	0.9219960212553999	-0.19020733538245252	0.7028121922531037	-0.027982500107654573	-0.27514879898800665	0.153192229578366	-0.41372000631691563	-0.05706085558423553	-0.9343129732619243	-0.2543334072956636	-1.2723714512680204	0.059446478055569	-0.11941681657854704	-0.20601645114892836	-0.10405114943879704	-0.07243165855664302	0.023058167510941387	-0.12191710672064689
1.8723831685244545	0.47649082353048977	0.834061007508649	1.3561801641567899	0.9149552618833978	0.19835302438398178	0.07138199735027975	0.5341576741953618	0.8765430509841318	-0.3580728607486479	0.14126267223326522	-0.65839362055616	0.5359819660123243	0.6514842294510247	0.23603969841863343	-0.5373360576653547	-0.20704532818547028	-0.9246054729118752	0.17031893543319424	-1.0107861157737628	-0.7625464166576619	0.09930555674825052	0.43350719598268617	0.6703130250949478	0.4928015895791552	-0.2574756900919498	0.9942726328804767	0.7655858136751291	0.5385711946779156	-0.2514893157478765	-0.286845368929236	-0.7992741927322673	1.0208106756876854	-0.2893362948930305	0.6772542171881889	-0.15005038967426948	-0.25725802660436414	0.1594330762446043	-0.45968505201159743	0.05345074212006303	-0.9521165857650594	-0.21725479378803492	-1.2961470759830853	0.053853284384930866	-0.0719659639781983	-0.30418645754250445	-0.09817307809526232	-0.01722276315205742	0.058936203372151184	-0.11559452564718939
1.7483322636184866	0.47521083174861245	0.7779233683442988	1.3531007379795916	0.956395894247651	0.17880209049958065	0.024438251705371984	0.48806992359849277	0.990928000168086	-0.36595649567446653	0.18274758480906544	-0.5922450777250944	0.47772469589465133	0.6951606031412801	0.3220808454484489	-0.4836437141021962	-0.25623510019020823	-0.9669609650059117	0.15692804750354256	-1.0307519654435393	-0.8251632304424769	0.03242881333336954	0.37565348405373183	0.6547355550506919	0.3486014236242111	-0.2987368727266157	0.8766531541316664	0.7096746123552335	0.5784877767815777	-0.39074705060265913	-0.34488418215636846	-0.7867837445706077	1.111565833630745	-0.30734409025762355	0.6696319882257737	-0.2263624993495969	-0.2156329222412377	0.20856247489419505	-0.45565462616630076	0.14408390340298735	-0.9848129494378567	-0.26834519981352045	-1.2661875927778812	0.06519375460210448	-0.047545486672140494	-0.39235470020340585	-0.08626293530639123	0.05473606670786901	0.04685617775942903	-0.14917052925588375
1.538125797596659	0.4545665744023325	0.7382685503996649	1.2942240129325664	1.0204857170436645	0.19838936278781835	-0.019756193344965936	0.452180719388162	1.0231606873732748	-0.42429432035340026	0.21341923901149745	-0.5719656078710498	0.398411987763842	0.7214242086386812	0.4252549066126532	-0.42988611846322344	-0.2916306318017328	-0.9423743307606671	0.10641173167856315	-1.04449860348971	-0.9109625269410617	0.013314223676587716	0.30740349207388473	0.5783171959054416	0.194751239655735	-0.33682821774087957	0.6752198954080945	0.6095288155131846	0.5846490235031154	-0.5687708966665419	-0.35887481487433426	-0.8068955823604697	1.1904065605470155	-0.41355921570450443	0.6299871267280698	-0.2842980802713384	-0.14428479539454225	0.24753075971468483	-0.43923333818364607	0.28207999081919705	-0.9707676315727815	-0.3155434017506119	-1.2448848471033085	0.04010105232156249	0.05656189463184057	-0.4694641059389196	-0.07269178454880619	0.056700192642964255	-0.029908047125479887	-0.18917321038821133
1.3609753337304125	0.4713170300337689	0.6894946882721376	1.2268303292262668	1.0696731062032483	0.2584454002653317	-0.017643834431680366	0.43276406623967806	1.0707906669803302	-0.4373672811944317	0.2757534295291296	-0.5211143524601848	0.3541161884900734	0.6181317585553006	0.46209156663513484	-0.3285848565076369	-0.32547208110653136	-0.9208458634893713	0.044030809994116085	-1.0610767404601504	-0.9839278930334074	-0.039279796267663245	0.1890618354988586	0.5376753311244464	0.053160982733823324	-0.33817902273123024	0.5724774053032516	0.5060637251563425	0.6013880390145665	-0.7431005447972373	-0.4438094494235417	-0.8212448366877865	1.2207694468582906	-0.48944648620606995	0.5474979283632369	-0.31955255820936695	-0.13957484267332546	0.3260636316678047	-0.4379056919429164	0.39229222947676645	-0.9513235176882618	-0.321164962490457	-1.2286957938326206	-0.0054790608131731425	0.06840796359588347	-0.5103720592544161	-0.04448672842729181	0.07549876953292474	-0.09316847995088454	-0.1638945954813541
1.1827981831073546	0.46074309070299935	0.637495879767066	1.1345392330883857	1.1388007724090232	0.30719994482958	-0.037494960010050954	0.4435096278844123	1.1125099176443525	-0.49773711223860906	0.3543641870651181	-0.4947826780863574	0.29485143269821584	0.48600290293405735	0.5623268575288956	-0.2728534996523283	-0.3265373376302087	-0.8823107103747685	-0.1091502605392316	-1.087675624802184	-1.0562082908390218	-0.10187381459942549	0.12052902861047539	0.5146983627322321	-0.09514719142295522	-0.3489594391859121	0.4516853257296809	0.4888957777435297	0.5783987851875997	-0.8405835770545009	-0.45990341912690846	-0.8692018015919978	1.2717580832500028	-0.5197971626125695	0.4856143651385085	-0.37930532616242585	-0.12718173584978915	0.4226934611952332	-0.42689294240264647	0.47522328788701546	-0.9114385134636827	-0.2739695144335632	-1.2181214677863355	-0.04047584977168205	0.054201778810458644	-0.5185457069591055	-0.01824570745794319	0.07799485658600021	-0.12872986752402557	-0.16295286803417536
1.0467588467172892	0.47329658411114606	0.5911006994595923	1.053370636009169	1.2267952411052505	0.39346606893709735	-0.060364258394630964	0.4112279395377108	1.1150383953569054	-0.5690566987129423	0.45997728194553594	-0.4967793109080277	0.28026219267783536	0.3735747607834938	0.5870999421434997	-0.20983299159462035	-0.37172338193538845	-0.8855608662919199	-0.27348661408481256	-1.1172187340602349	-1.0832952373433953	-0.20827293703090524	0.02423016348475846	0.5290570258815878	-0.24810437820648534	-0.34731816865919324	0.36804488870380464	0.4320620522679352	0.5657295450405918	-0.9738293843139058	-0.45975705268393063	-0.8619487275560551	1.2092499629570281	-0.5354828054016986	0.5034641838727892	-0.36764429304685325	-0.12492600094223805	0.4616185600094303	-0.3447597447117643	0.4946800171955535	-0.8748566160135273	-0.24856682221753856	-1.1967310640860735	-0.045251502738347625	0.016288406181597215	-0.4884664246080573	-0.00028204286602032114	0.08697758497756965	-0.1519420816414722	-0.1424746138944871
0.9299513252811668	0.4853560518102932	0.5845930065119492	1.0532402520976705	1.2486146742124948	0.406353586702272	-0.050017509537884974	0.35270235250132614	1.1159596089825694	-0.6856780295183563	0.5630002994448601	-0.5358962260866627	0.3026819348073972	0.2857230631139223	0.6136110837913561	-0.18952823394153723	-0.3926844324110722	-0.8400281580131288	-0.5325326499562646	-1.1635105525130802	-1.0947700348523584	-0.251447483281085	-0.04802135805029595	0.5261466594318261	-0.3489420198527645	-0.36730629586801977	0.2710615566287936	0.3846781158620599	0.5516783192322386	-1.006621327379631	-0.48028004982172207	-0.9536969026396271	1.0946566550147074	-0.5416230853377471	0.4674062979214061	-0.32818944426044466	-0.14510028547564505	0.513115901890697	-0.2857177199503045	0.48492476983471794	-0.7615266396725496	-0.17443086517152087	-1.193177684539455	-0.07194311531629187	-0.007103413661640972	-0.48422711555401704	0.02450851068603381	0.013604354212309155	-0.1736047656103328	-0.13174208253113384
0.8161632117860285	0.5636220908233671	0.5809539680008081	1.03127101828894	1.302767774266678	0.4197072707149493	-0.04468297506045769	0.34995112218253455	1.114060127821158	-0.8176206639788729	0.6508213298644465	-0.5788742827759897	0.3839307008560956	0.16587722950812117	0.6290236126662347	-0.11498093148090302	-0.37867299923815534	-0.7960582718640503	-0.7382247890351765	-1.192828209787637	-1.087982815493137	-0.2598116025250476	-0.1000822260584967	0.5005226516547908	-0.42229901136825443	-0.3731795666701817	0.22757780662198387	0.4601302500450215	0.5304973327957636	-1.0163785449502116	-0.4661536969706229	-0.9981446579428468	0.9631554614840802	-0.5362231915674129	0.49062347584475763	-0.270620449336358	-0.2032946443771449	0.5370665255557132	-0.18813725480519286	0.4666792186446756	-0.670566938846472	-0.11779640761612689	-1.1461293153619627	-0.10440637147454886	-0.06054209190501127	-0.4901791818443762	-0.007149196937092009	0.008606672557941144	-0.16718718770854707	-0.12791324960098505
0.7249087045921075	0.6178958939856896	0.5330574513318592	1.021047437398273	1.3701727891039965	0.43315011159357447	-0.04014956571580179	0.3552532205475777	1.0585270658530719	-0.8981399720775733	0.7608685387450845	-0.6349038465763577	0.48496135879773805	0.04480367160404729	0.69464545931428	-0.013550899344933077	-0.37947050075990063	-0.7553035980378591	-0.9464053737835011	-1.2427888143008183	-1.1004998634252863	-0.21546985506292504	-0.11781588378684818	0.4259150455035413	-0.4491282628054786	-0.3898771276243239	0.21838349268025498	0.47137345588052576	0.4735077835353799	-1.0128604929142608	-0.4565768130134124	-1.0319970759273134	0.9075968462189472	-0.43774311901004326	0.5117595574173854	-0.18224845498269324	-0.2354648539918042	0.5211106798596374	-0.1309965861413178	0.4342965219894612	-0.5375506879681281	-0.06550267611344245	-1.1351430888665444	-0.14304255444290193	-0.10350883498083603	-0.4574180851662706	0.0005219992644913518	-0.02506256035635749	-0.22828567925809704	-0.14733893718798757
0.6527916816083836	0.708590907350783	0.46333257078841034	1.017391184942059	1.4534806618414464	0.4549112057895376	-0.10586923994195978	0.42064011899943277	1.0257633842928442	-0.971261491343632	0.8188426532395633	-0.6698366723091762	0.6459736672106711	-0.0331765518945319	0.6781185422935111	0.07328719437552249	-0.3107490552584288	-0.6708185824260324	-1.1823941940982101	-1.2696064760610446	-1.068906034059517	-0.19330025642207882	-0.10553429084802528	0.36993715484168377	-0.5101664684582644	-0.45060063095703606	0.23441130856074902	0.5298552305621889	0.3942532616641966	-1.0009660708966126	-0.4431731170460457	-1.023325953408348	0.8749496260906572	-0.36005146839088065	0.5035510292331038	-0.15225504835946885	-0.30653641762467054	0.45804749657058197	-0.045825164429215824	0.39543970756354363	-0.4657937465010633	0.03138264663005547	-1.1691857751799541	-0.16392783548810672	-0.136668134914337	-0.4155001173021435	-0.04504560162621653	-0.03228272620519162	-0.2683981827006995	-0.13375870242882296
0.6436482445665421	0.7527120681164081	0.4431692868474649	0.9861568388690521	1.4987680926774374	0.49947343295747865	-0.12723973370029612	0.45337137760229707	0.9457893184930647	-1.018353342656125	0.8684220948690922	-0.6910501958636238	0.7830641598899922	-0.10040126296299587	0.6604652020395617	0.22228643087829053	-0.25723090673106447	-0.6246200982638659	-1.3550267822595699	-1.2914271132660757	-1.0453448901035973	-0.12928327622818148	-0.03355506655352215	0.3678272526012113	-0.49469232798887164	-0.4911719969001136	0.2451725068051423	0.5722993745851139	0.36114417194194337	-0.9008324808177403	-0.4606884910179739	-1.029246183304	0.8349722135373684	-0.25072822351271945	0.49218790804968754	-0.15721557912936587	-0.3276382720295597	0.44031959905898865	0.049339046550551144	0.33371975659285824	-0.3966460296395027	0.07936615505851241	-1.1885216593012755	-0.19764266735310784	-0.18361995953054908	-0.35895396098431614	-0.12988965396467483	-0.05517346658816876	-0.30813424491007446	-0.1677648503679135
0.6351866914684774	0.8355394063637455	0.393128770142327	0.9607364655710935	1.551669701109836	0.5522118009886455	-0.12398106118062135	0.4909790936782746	0.911948139103292	-1.1189424539178343	0.8980715020069827	-0.6680487494246699	0.9325601847226548	-0.14904163583142946	0.6500647538208411	0.286147907384892	-0.2127700733905275	-0.5533860952478282	-1.5218844969118521	-1.2995574754208106	-1.0385286834160146	-0.10291000556594768	0.060025357626183065	0.2987035068972156	-0.4374300323115265	-0.5443749516901966	0.29006427740028495	0.5900902017209365	0.3032889755014827	-0.8052718717947289	-0.4273014195367619	-1.030815120749683	0.8625762612772592	-0.1894690028815337	0.41341472514708644	-0.15826585925761477	-0.3502978078440681	0.3386502728655175	0.09476096386786548	0.33180858666334545	-0.3190604650554654	0.16209141437147237	-1.2508347970722695	-0.22373136212875044	-0.1944065824761306	-0.374384748913578	-0.21164508564803497	-0.10796097163703884	-0.2824671900790161	-0.15023880590275518
0.6708842514367462	0.8636515724413929	0.3241851230297025	0.9240176418401271	1.6269819966648416	0.5904962104961847	-0.12184527543398134	0.4889918634255294	0.9629010001893752	-1.170812906150078	0.9871196600851739	-0.6347009682403794	1.0705477216698098	-0.18349166170504427	0.6262977415665185	0.3916589929497061	-0.18220401207215786	-0.5502010067131006	-1.6915099075563407	-1.303781733637847	-1.0054884548389764	-0.0935961339827558	0.156537778231509	0.26077572585477116	-0.36803617691330237	-0.5721672364954019	0.325643427491085	0.6399536299285867	0.3308710438436385	-0.6630950782727705	-0.40974540835634754	-1.0384331650954854	0.9006921691877622	-0.07737508859240985	0.3661338399949379	-0.18941584845176218	-0.4006617656204681	0.26004838715865164	0.10007790919275887	0.2759424276007192	-0.26756569549724857	0.2926366516996784	-1.2896783750452623	-0.22629881017658465	-0.25150627591878455	-0.3857055660660337	-0.28555958435302264	-0.15775875148809135	-0.2737904433277589	-0.2046910657142969
0.6645527689465912	0.8902070698131924	0.27113076658077284	0.9409954213113124	1.7127481664063466	0.6278830053319393	-0.1059359314827063	0.47931705747625586	0.9656452020342732	-1.2248444035228059	1.0622873317789394	-0.6380764371233962	1.255757032403189	-0.14197784908366926	0.643501060961553	0.42210494227274287	-0.12681243482032767	-0.51619687298819	-1.8375617839518565	-1.3399994081966924	-0.991756373746869	-0.10577092489122948	0.28536733896192057	0.17794645574169582	-0.27111295470169683	-0.6336765862336445	0.3351084623323956	0.6565860725951851	0.3487465093936906	-0.4642313235205712	-0.29665542901481856	-1.001221079996522	1.0077962149765471	0.020399981287952108	0.38252785558892227	-0.20229058858206414	-0.4104515160602831	0.16919316398070242	0.12784856102239886	0.2377708470149368	-0.21122287611807064	0.35341729119648824	-1.3284056907947093	-0.16535508988686448	-0.30084278938200754	-0.3720371379461041	-0.33400944961001133	-0.2669682836808023	-0.22409496774413143	-0.29931374362653274
0.6338950916115571	0.8995959626008696	0.22272220403421375	0.9720118591054373	1.7694966049579606	0.6251636087264753	-0.13735439915037467	0.44935861129886384	0.9647959900220723	-1.2783071595944746	1.1638747246675194	-0.6340302343529787	1.4002472862896038	-0.12026731645877178	0.5944995175179304	0.45555765857643993	-0.130075637154763	-0.49691925516816865	-1.9638904600513563	-1.3432039411594405	-0.957064476110998	-0.10440478935278405	0.3941838175091517	0.09562138733198891	-0.17956655875941813	-0.6666367110685529	0.3060305225451123	0.6595687137606919	0.38474906524134905	-0.288465745713791	-0.23871252197278223	-0.9637036876993065	1.1178300521722273	0.0934146192549414	0.3655178672988501	-0.22732563846278092	-0.4409691697816885	0.10011559557246766	0.1543453636560687	0.1914853628268509	-0.19611193852264494	0.348181564093545	-1.327279977201649	-0.1634243912051282	-0.29931968693187166	-0.3609813137276595	-0.44101441478656084	-0.34968421030460156	-0.2093385884991593	-0.3471450671845851
0.6080198827511031	0.9112301767126472	0.1694686201322113	0.9682108755191885	1.817873968995817	0.643688091780035	-0.10715581481121679	0.4687385618451124	0.953916869042034	-1.294837738255827	1.283612131921088	-0.6382256877479467	1.4839150837515167	-0.09264978036639962	0.5765449953959803	0.4735110295385372	-0.1203168236233908	-0.5170017806078105	-2.1060291639318214	-1.330246385055497	-0.9473677963215966	-0.04135337565472236	0.5306744710098064	0.027393642085559507	-0.0638813230315111	-0.6788064223137362	0.309409953797264	0.655600507567473	0.439332541579855	-0.10956022812379343	-0.15509664826210895	-0.917707933909267	1.2664050121798656	0.1624822112759831	0.37952253968279703	-0.23560380999468156	-0.4864963807088585	0.028958977350579295	0.09155977204550711	0.20379939510213124	-0.11001810293173497	0.3761304739124004	-1.3056978331041438	-0.19529834335087748	-0.31133087982591845	-0.35248966278270716	-0.5787305208143506	-0.45233782925853383	-0.20329845813781847	-0.36975848900722647
0.5618523898198758	0.9123556568511797	0.11094659004903333	0.9187075082246332	1.8978120973510557	0.6745838379441964	-0.05238206422810511	0.5340525026852063	1.0086886227221137	-1.3130955724370021	1.426310770232753	-0.673560410553516	1.5538893550148205	-0.05557241991828203	0.5582656782600812	0.5476379504440736	-0.13134319196864622	-0.5177560802633233	-2.170617746196164	-1.2969692273208353	-0.9683223631917187	-0.04890961427817907	0.6281378041776481	-0.07172425325630265	0.048453183799482547	-0.7352542075028573	0.28904300702364194	0.6590831513620199	0.4185228259290975	-0.03647398654273005	-0.0597014047690503	-0.8440488297962601	1.4498919303885867	0.2309930912209313	0.40330254600308546	-0.2751651111566874	-0.48590948282067303	-0.08495681848112893	0.054170313398460436	0.21485788220933716	-0.04405109046933745	0.3781496889723267	-1.2833728103068238	-0.21198070228910187	-0.3254591791737098	-0.31348642321559156	-0.6927898641707453	-0.47164321091935824	-0.23681928338192026	-0.40382314484988413
0.538370226822173	0.8812585135485371	0.06520367501523401	0.873651533221665	1.9678986030339032	0.6885855547476241	-0.036902133343443805	0.6021630109166096	1.0483728102391379	-1.3004414757841247	1.5730354582629928	-0.6940616347157976	1.58673986618683	-0.0568729102874415	0.5558475397720818	0.5761658842052869	-0.16482499163508665	-0.5105544063105663	-2.22435774782492	-1.2194493426806727	-1.0243270989031124	-0.03267056824411778	0.6925194764623912	-0.10411833259389605	0.13986653561454654	-0.820994834301081	0.31254423223479527	0.6130926585763795	0.417351635415441	0.04746641388508558	0.035939012674688756	-0.7684024523102214	1.6131588087323934	0.2599470088558716	0.38606753386682574	-0.32845202178915434	-0.4351550371336776	-0.19853266077980075	-0.0004703050801953712	0.27852885725120846	0.029420967525675218	0.36125402309703736	-1.2480873177323548	-0.2796695158125011	-0.32126790529024424	-0.24299837551015346	-0.8131688291937922	-0.48411002902462047	-0.245482582209465	-0.4060185182975166
0.505362225316597	0.8716607412355339	0.05518652635777462	0.8004791351090492	2.021216692282155	0.7057949989604572	-0.021239078767480296	0.6848299700071486	1.1460422550256562	-1.3386662529174227	1.768518389503631	-0.7073997343324656	1.5869584908370258	-0.06957692443548875	0.525336079834808	0.5610934152058163	-0.16341330690546474	-0.49831290210357826	-2.2760166443864716	-1.128972643554934	-1.0640465861597246	-0.04181239969349973	0.7273814156842144	-0.12533729163654836	0.21743745219750416	-0.8474257956482838	0.2533714073601037	0.5477022568352079	0.42821809101647457	0.09540242747702168	0.07513352427180463	-0.6754670448660323	1.7292775615887581	0.2316994274465077	0.40111937885558024	-0.36910408496872094	-0.4048894169719081	-0.22967572511625328	-0.11696564715056143	0.24690514195556137	0.10565320553182304	0.301874858268252	-1.181031327141944	-0.3447888362297212	-0.319065686038388	-0.191934346642528	-0.8624161090940892	-0.5098476569400407	-0.25326710038951156	-0.39553148398984217
0.47684404795149904	0.8215333157837318	0.017728618083671332	0.7474127801966549	2.073932371778905	0.671754266788781	0.07188360134761099	0.7559106546350685	1.1680063963365146	-1.3369054098055975	2.009715911816451	-0.7532776314428592	1.5423863902783712	-0.1027398900863882	0.5160938945105789	0.5486048751726454	-0.16699923141258538	-0.5169710945089394	-2.296342168226985	-1.0553062079484299	-1.158758991595213	-0.04758434491700257	0.7384482932163732	-0.16494567983067798	0.2259849414413148	-0.8498489389371973	0.18761957178777866	0.5271212412832562	0.4305586312680158	0.07941577618933804	0.10566275235084385	-0.6413122886214437	1.8564733370046178	0.17789429880191482	0.3564021644394272	-0.4008097255768998	-0.34792502157256217	-0.23892901877927356	-0.1825254646420551	0.26975738994579546	0.21204653672740886	0.2583873727046304	-1.112968191972168	-0.4193868384683491	-0.29649744517868265	-0.12229288777313436	-0.9135462590710365	-0.5192422653482219	-0.25795429643939705	-0.408655657642114
0.4641455780820431	0.7615312966915508	0.03481428556017861	0.7200505599607515	2.123321426582776	0.6690688400462526	0.18476459103161508	0.8422348414329036	1.198738656936624	-1.3500233974909803	2.2161512616710284	-0.7674368358527597	1.4419829477599788	-0.13939017187761998	0.5348448651939386	0.5283883675297902	-0.11475497753156179	-0.5161301990037306	-2.2551988368797824	-0.9855087953612868	-1.231481427137794	-0.07326571331665535	0.6825690435344328	-0.1780639989666028	0.22691748297717235	-0.8424365358249538	0.1494740963331465	0.5152616210097017	0.4459278806053334	0.14896323696311792	0.15993512058272535	-0.5940131735012277	1.9338267177957948	0.11227635689109294	0.30784744533687103	-0.4012003008422938	-0.37372569707249703	-0.2369352508460091	-0.27864812310740916	0.27920816419540767	0.3085222444881245	0.1751776207449125	-1.0238243166118282	-0.5078681282892855	-0.23976419591787113	-0.006948806035881638	-0.8939232217394629	-0.5459494332250592	-0.28758922062543363	-0.42574195607955934
0.42281542211782375	0.6302284574043642	0.018309611967049392	0.6767232110083332	2.1481919930833575	0.6113229464713721	0.28300618410339584	0.9072238055512519	1.2148753694167111	-1.2877692395408518	2.448865851118245	-0.8823776952182489	1.302571229432006	-0.18252092891137578	0.5081738930165863	0.468662640597634	-0.04976000321257943	-0.5729192431215429	-2.195509924987024	-0.9241102107776438	-1.2590452570389503	-0.07278409883111187	0.6327967297850676	-0.20640647144345953	0.22683497730989127	-0.8121057162449545	0.11889017169979929	0.5063136009875766	0.5223463969827933	0.15517155263618773	0.185894806191299	-0.5353276704962939	1.9280030847952876	0.06208541157920812	0.266405428232725	-0.37775903793706517	-0.40978142118581057	-0.21305011896917692	-0.28592186169868683	0.2791311145482407	0.4134058604019192	0.15536162013837093	-0.9661102724981209	-0.5557571777366623	-0.20196654608444606	0.10005492689982054	-0.9179626857256785	-0.5467226047269093	-0.3116282533450132	-0.4422081448986418
0.41254476795550765	0.5582913019447371	0.017373904862101257	0.6986159263182043	2.1274367855562852	0.5713365533357692	0.2915699143071491	0.9392970784559903	1.2180242119080311	-1.2249906942368185	2.6217458489316803	-1.0255513309440265	1.1659760582257848	-0.24583461854600458	0.44144173872661324	0.4183854446639813	0.09225710160842866	-0.5734437986860266	-2.0705924620638942	-0.8735770768853268	-1.280533921140313	-0.14155325840174546	0.5338463756093856	-0.19034508511114726	0.20801012607072306	-0.7929082661453215	0.12707476296427417	0.4853599772988262	0.5657408871322971	0.12100138957231169	0.19764025162926807	-0.4747544748121765	1.9085135145407253	0.029469836282489385	0.29538877419223414	-0.36688897595876246	-0.4260349946216772	-0.18850755352081106	-0.2929167954743202	0.2620479377221588	0.5068045801069958	0.12839953074260424	-0.9068428358975964	-0.5408165540891565	-0.1708292320380078	0.2213551767350052	-0.9376355205917324	-0.5700918030173863	-0.33554479103159285	-0.41114850806575676
0.4605302864337874	0.4720045635256339	0.0040767578032071036	0.6786836887438585	2.0623276370400907	0.5183671902366463	0.28018565647004007	1.003184720365797	1.2275837243699783	-1.1868299139220413	2.7328994825656094	-1.1346275484994406	1.0019412640238952	-0.2800801444389003	0.32023885781930334	0.35242464612849045	0.1656364137821981	-0.632771996990325	-1.9465678665745139	-0.8425759459182359	-1.2501588529636094	-0.13422473857020767	0.45164486425957123	-0.23576438815766632	0.15504185928237924	-0.762813839386497	0.11447171091594657	0.44756789634672806	0.6280624653955462	-0.01907148231851973	0.16215975804663368	-0.4938228353893625	1.8394003718405678	0.02450210115186951	0.26972800055301954	-0.38102090365157226	-0.4419778015230779	-0.17830953452400158	-0.2598630893352823	0.2746721159947712	0.5948917267707835	0.12318478319971529	-0.8857727069417205	-0.5527396532484021	-0.13837574762611543	0.28113042145756756	-0.9637870656743261	-0.5351051719251234	-0.3546288584992029	-0.4008404419801181
0.5420246243364106	0.40493907353862574	0.008558267364824328	0.6482118434943895	2.043596285757225	0.4856741578381337	0.29633093308545	1.0314512660986759	1.2260363914506314	-1.1276880486775323	2.7880837158953065	-1.2048312716974854	0.8394535556525554	-0.2960423935088297	0.24264133760345893	0.2870008463194888	0.30026810780421365	-0.6309485036804061	-1.801988014867072	-0.8463233435254487	-1.2804288515852786	-0.15606008045448394	0.3268429516811756	-0.258928642644196	0.14989347120245686	-0.7080722743139869	0.1329267869298105	0.3702979919880766	0.6724194233192031	-0.2083584473970858	0.1270009293064787	-0.4924747367613273	1.7402456329030778	0.051155638614321194	0.28708011870794964	-0.37383971635355306	-0.4382737546422427	-0.1703528860250824	-0.24974012661173117	0.27658955149998754	0.7062420962036582	0.15759186253434074	-0.8561324834932356	-0.5672185027217529	-0.17467033605487514	0.31293529182231866	-0.9413236354594906	-0.5354389348638449	-0.41253390728291306	-0.3997194243027622
0.6376997575179785	0.36101560825460904	0.04197177264596264	0.6048728710779477	2.060992113451264	0.3519649128657182	0.29830833135270696	1.0945582574936168	1.2730293041502603	-1.081983439362927	2.815711300687436	-1.3175265809485985	0.7654994527636484	-0.31144980117520765	0.15289599636870813	0.2043920909899087	0.3777668702037441	-0.5928771765733574	-1.6017347415635197	-0.8512795790704727	-1.3109111957015895	-0.1849482745855065	0.2735751436488431	-0.32110981643760594	0.14532677390803964	-0.6861062076989757	0.12958550812081965	0.3666120073560133	0.7010310275479832	-0.44975877759916577	0.07625964135274228	-0.5204435163853549	1.6536637401770662	0.026926127947709544	0.27970467248544395	-0.3768657375795904	-0.4229390067743707	-0.15541346281887478	-0.16706546019280608	0.2742516704640698	0.7659180909070301	0.14836292903145162	-0.8558723698359533	-0.5224789273810825	-0.22114800756116396	0.35775531885365985	-0.9393970470528782	-0.5131260089259951	-0.4422966324854558	-0.4126177433959996
0.7555835626702373	0.31870425536378755	0.06806601826762235	0.5772751410914153	2.0454682341050714	0.23497868860092005	0.21803758835267978	1.1321431056511277	1.2959266593556937	-1.0310843500269198	2.788407101761699	-1.3381397565073223	0.6955007300592044	-0.33083653862295265	0.04365488012451933	0.12602832542323594	0.5217026388654746	-0.5819707586575964	-1.3534786949187576	-0.8262914898210308	-1.3424822764815842	-0.18994656915832547	0.2080828373952321	-0.3579688228623755	0.1135753610694989	-0.6075708091575216	0.16805353741563228	0.3271887884836774	0.7134535440787317	-0.6867405045131767	0.02665499732356503	-0.538596022273433	1.5189586606778227	0.024931317094406748	0.2663150382650918	-0.3760291118671516	-0.3828847244602609	-0.05485748863891162	-0.1345774992209671	0.30422482144450697	0.7892441916086129	0.10015543500885549	-0.8483914493804331	-0.5145817300785296	-0.23536992248410238	0.3355892921677955	-0.9530084052074361	-0.5469541240326112	-0.389685884895394	-0.3862012688101918
0.8495003054510548	0.3063358149191423	0.06563536650960931	0.5459708879585548	2.020180316482982	0.16029943292712961	0.18271307878247142	1.1364220919605328	1.336750732065197	-1.0079242163774442	2.764653888285003	-1.380341059265065	0.6609623502884803	-0.2999905400276132	-0.0447111487010874	-0.013714774837900724	0.5813658140884759	-0.604728758466409	-1.1375635615651398	-0.8040214318857462	-1.362254525549217	-0.17953276981915484	0.16115018531375358	-0.38818141818159385	0.0760171915730237	-0.4849022577820133	0.13844452241730504	0.3428503573195022	0.7186746000980111	-0.9182803645070783	-0.025720117224471782	-0.6131860515727616	1.4013515054201897	-0.005722252643815709	0.2265386888725552	-0.39230987821778696	-0.37532666295712525	0.0756158220056781	-0.06868958370174931	0.27772084352826004	0.7576681837125323	0.08749800077236403	-0.8535049572411056	-0.46616276511296373	-0.2548945092766462	0.31568077509353615	-0.9556299659660261	-0.6143170474209054	-0.4092213268908772	-0.42973875040799203
0.9437348994038356	0.3204198472370029	0.08227846801788537	0.5370368939790272	2.0182197551955925	0.09217852614475933	0.13862071004541518	1.1437651352029052	1.36432047267451	-0.943755887814832	2.6704755785495573	-1.4193995126418153	0.6557728914864661	-0.22101901797576246	-0.15817105815472338	-0.1343876897624205	0.6108338065451078	-0.6476459186319414	-0.8858376872835111	-0.7892506188750876	-1.3664824148854042	-0.1481723858847987	0.08362350984335928	-0.40269929798055343	0.02601121631120081	-0.36056196348942304	0.17815535267799437	0.35285851805103735	0.7135048980376922	-1.0544372503432857	-0.01768889866370329	-0.6833046258783062	1.3004005506345568	0.014821774293244952	0.15450343562782282	-0.4351173021373455	-0.3938532888909145	0.1495883355505409	0.04454226949357928	0.2665088498163132	0.6883605795544143	0.08560663585239343	-0.8649494045318636	-0.4392822728277886	-0.2944549548448012	0.2723721530203333	-1.0288921717975923	-0.6169678423309224	-0.3493801155777232	-0.41430314376755695
1.012384293063715	0.3545109135555804	0.13894208597947272	0.5020500772380784	1.9761056644908124	0.06642131076819482	0.029893621315974738	1.1389775208137403	1.4529638625672117	-0.8806124317925764	2.5859167812957295	-1.424523111404407	0.6740747951799898	-0.10310884379297876	-0.28757224052388713	-0.231573568700558	0.6309817199901689	-0.6538429843321059	-0.6537324059376746	-0.7690504178014164	-1.3134074535587132	-0.10406936974094186	0.012095006916970158	-0.38477921059776243	0.05042575173424176	-0.26385727558275635	0.21841518724885217	0.3423500265034098	0.7415816419660753	-1.1474880236261265	-0.05154400143037141	-0.7459606863800389	1.195284407502287	0.03430438547232437	0.1148304637235189	-0.4851197821503366	-0.36827893918204396	0.2175814739910351	0.12066981457551558	0.28810663641373097	0.621274662344512	0.07149645470564459	-0.8988470398806591	-0.4290888840161961	-0.33316009756830944	0.2000103066679304	-1.0860429466164323	-0.6400441935250283	-0.29069822506755455	-0.39244796329825105
1.0560193117939924	0.45452047361528936	0.14200115969297572	0.45148563336734737	1.9420982336176897	-0.024767763273832195	-0.07203282333479713	1.1385836392287747	1.5429869324995695	-0.8245287411386955	2.514129987130748	-1.459176557401485	0.7171723300058772	0.017835096466762446	-0.4413341153393808	-0.274566853371233	0.5667939627803333	-0.6660688241692512	-0.46687455729560046	-0.7458199640811835	-1.256647069172009	-0.06621897407687269	-0.07246838138502676	-0.3952872356615228	0.03554800315903674	-0.18578126137671855	0.2947465848461898	0.3787263374630543	0.7082868514849971	-1.3084474196112281	-0.08411504545242758	-0.7807048730203323	1.117267393886347	0.041631539637696245	0.10976273384634269	-0.5417945771194088	-0.32537795594997065	0.21201182088035556	0.2050720132317673	0.27793503308039014	0.5258058076310836	0.11639302365792606	-0.9505052062217331	-0.3494129201062064	-0.39101664870310887	0.03471313932513056	-1.1859828565292516	-0.6503927754853909	-0.1695418551128734	-0.31637734536889994
1.0835939961042613	0.5448332511673609	0.19440393421662214	0.38374807565385943	1.9277127140698398	-0.053651215786772746	-0.2218760554360884	1.14680258071474	1.6610459289264594	-0.7965100177048001	2.408787562743234	-1.4304441048975165	0.740607698701204	0.11298436491476634	-0.5313951110154556	-0.28273784302898586	0.4484721876044948	-0.6338488220043983	-0.2969885355392859	-0.7106631004341445	-1.2462839090769564	-0.0066413078081483	-0.15817842959495937	-0.35098210494384413	0.028934960479385263	-0.12418705487461897	0.30752170526289524	0.41639009727711346	0.6403104416383052	-1.3984972896414938	-0.11667133092587426	-0.870432087737105	1.0972145734670131	0.09081786058000692	0.12232301596469379	-0.6407890642082971	-0.28922584929752154	0.21677058334859495	0.23832788743817535	0.2471082312783004	0.42598870204730854	0.06202099384743258	-0.956871947034941	-0.30580475038989635	-0.43422997231292537	-0.09205443609258165	-1.2667233496278831	-0.6522649740964815	-0.11584182570209953	-0.2533172614912626
1.1101995309565873	0.6260265349241126	0.20478159532253848	0.3120532510210836	1.9188954101105253	-0.09018733045861448	-0.29589712665935997	1.148023939150106	1.7246438453017312	-0.7226239726872865	2.3254006045966595	-1.3842017327130312	0.7804073813612931	0.17442208466612397	-0.6168260996859637	-0.28961720663218726	0.2706384874942619	-0.5862814325781641	-0.16063763967991213	-0.6405277768543736	-1.2191758117135678	0.06648828055640629	-0.17168677724243303	-0.35389771290083966	0.04033406601043641	-0.08489948738721419	0.33777927780615374	0.4523462708925184	0.5425055852836097	-1.4713399438298602	-0.13693390794713106	-0.946858576715659	1.097980464752562	0.13971508597312485	0.07682482680295383	-0.7032990836289497	-0.2741813114229246	0.22690721951704132	0.28269194102107986	0.26898112745107633	0.3422311847123197	0.004242484330810786	-0.9809183889135825	-0.32671058018134425	-0.49676407114977705	-0.2670106377063857	-1.3405542304137599	-0.6274074505473003	-0.029760476746291387	-0.1569068529231611
1.0631063493879644	0.7175208211358539	0.23418626127724637	0.2538020156113103	1.93417829390864	-0.15757558521001291	-0.3650287653511256	1.1697818276948477	1.7852746776446207	-0.6717579483741808	2.242912867794701	-1.3117320411233009	0.8019319849971092	0.20040883018166836	-0.6079690066864345	-0.27460881471485815	0.13483919393891286	-0.5366068239225996	-0.08076780020780448	-0.5575181364161444	-1.1847578100937182	0.08252125310895339	-0.20469578428229313	-0.2997940146814383	0.08465455516559596	-0.0457183512095413	0.36990329505991804	0.45824807798630135	0.4014911060125047	-1.4702879343552087	-0.19707450591143405	-0.9815712340693311	1.0947152874482782	0.12342010039103127	0.10869271564365594	-0.7890823811074812	-0.25045493430664956	0.26222249649994567	0.3019610391798667	0.30543300224705894	0.2452492289822732	-0.01876713606372103	-0.9472865880616403	-0.34795317382047375	-0.5275322201257211	-0.4229508545597495	-1.4265819000243418	-0.6474639367388197	-0.014889085734711687	-0.04713896116738209
1.0151292356638697	0.8305116480304969	0.19467269329192588	0.2276295851880752	1.900018796901766	-0.1986680869467882	-0.4264724587911255	1.1639682494334367	1.828801968824496	-0.6239828916523344	2.1781668446219036	-1.2712070935115956	0.8623903019302295	0.24242737212481696	-0.611146361136684	-0.24407890467888532	-0.0007784675333303182	-0.4915823641976342	-0.007759719358721333	-0.4550379732152933	-1.1141076261590146	0.14919404116041465	-0.21192948183202165	-0.27132738889143276	0.11394919703046962	-0.043445068814579726	0.43899450606767737	0.49886759658513624	0.32767713819431193	-1.4519590292251656	-0.23352852732329055	-1.0355597431410604	1.1279272510973113	0.1026261753423946	0.11774593714919138	-0.8556057450478939	-0.28589707157703775	0.30436438256000287	0.30804055269223574	0.35563427650909146	0.14117174040817987	-0.025107769972641924	-0.9791942016840813	-0.3412875106528904	-0.4958145065189288	-0.543646885912805	-1.4965475802538815	-0.6856581859799153	0.033488950737462275	0.09504578294949872
0.9355841176602857	0.8899828402059151	0.15748293092646204	0.23287677156992462	1.805579714821183	-0.18279319087211035	-0.5341697922698951	1.1029364931561132	1.8258419024932309	-0.5966220326056932	2.0526993875425843	-1.1807672361621573	0.8645377137903753	0.2845463914598714	-0.6208269892611691	-0.2347685362050115	-0.08646689376348764	-0.4645064607590954	0.061651215783752565	-0.3201112277696277	-1.033255462326464	0.17375551917395565	-0.27525303324218725	-0.2276471710064158	0.11415161371369473	0.00824127876911453	0.5505867485173239	0.49061156861852984	0.24541841411092363	-1.4000952540793998	-0.25860351271073434	-1.084978512822089	1.14495199179045	0.07215530175817582	0.0886512776184326	-0.8985109252334939	-0.31053667735429374	0.3423246305229149	0.2976788412776482	0.3337065734828972	0.0003358124965370801	-0.024207301218452337	-0.9947051509223599	-0.37304382858860163	-0.48757161261339366	-0.6934693476969767	-1.5701212491270682	-0.696191027149424	0.07270810037442098	0.27161026299679386
0.8598690877171252	0.94346085786382	0.14431793236506751	0.2852519801091149	1.7458689061412975	-0.18385460884626587	-0.5641196972234698	1.0001460134563247	1.7913148129962557	-0.5558118913813723	2.0089525820810694	-1.1376112389050785	0.8701137211104164	0.2902024275443223	-0.5589363243587352	-0.25232304054470156	-0.2269320734675154	-0.40667175167368175	0.11122900727809817	-0.19381369407309412	-0.9501432379094947	0.20063410024049175	-0.297603821806688	-0.19943534505316324	0.14095560498452187	0.04405112919219012	0.6461626972942545	0.5396206487046303	0.24326569791533084	-1.2794859199240651	-0.2738084017647214	-1.1289816884575312	1.2298223255614553	0.04672275247551577	0.1271432650971599	-0.9651128465291101	-0.40245105360656364	0.3479347023812319	0.29824818235171996	0.3056172440407252	-0.12309687411650685	-0.006888128625154091	-0.974633585286492	-0.36752069861684056	-0.5094843743915332	-0.8222761074512583	-1.6586939123000914	-0.6945240513700764	0.028433052871669584	0.40585516454301
0.7829175729093292	0.9684611305638213	0.17444023971870884	0.3654843657536103	1.725969762905168	-0.21744914904984514	-0.6285133290708165	0.9270026914110661	1.7591463728447956	-0.5300457700576346	1.970633791000628	-1.0978067242345613	0.8769069067872224	0.281726603339035	-0.5383359873189796	-0.2527855849795551	-0.3285934276313629	-0.3405722881018479	0.15996325623152058	-0.07494339415777503	-0.8900100523321752	0.12253925488215596	-0.34107789177066505	-0.1899803700853734	0.18171048615236823	0.059930275448365954	0.7845796591173771	0.5407749018780004	0.282736106856333	-1.1510054917530255	-0.3261164851955084	-1.1909354821882006	1.2686207153629572	0.08372957252341282	0.17247156452175777	-0.9881630468869439	-0.4744640895515424	0.2997563099040146	0.20967505714500173	0.2603726751848845	-0.15770875757390138	0.04008455555899798	-0.9682149878307174	-0.4070035766409223	-0.564138779695254	-0.9846262573911234	-1.7279123890375654	-0.6987452790606362	0.0035659207953181614	0.5632798026549197
0.7052214117301258	0.9789683483013135	0.20575874658395815	0.4276205460660549	1.6958200014126148	-0.22665207046973795	-0.6453221293299364	0.8493831167419483	1.7008461190429511	-0.5261871341418407	2.0029431685939616	-1.0557920941000294	0.8799877883709014	0.2244418285348797	-0.48252749752708085	-0.23120501995696724	-0.42214695943811414	-0.24286525906096829	0.23803510200757932	0.024099516236840212	-0.8156575702995823	0.04065432833002699	-0.3302175802344622	-0.16824949571825848	0.26610346037632737	0.03978495402576894	0.8315045300728532	0.5735415992635143	0.34490881742409607	-1.0502772876232638	-0.3504799557532633	-1.2328757894315745	1.2737892750180546	0.048174678373324654	0.23856786376947953	-1.0279803135357375	-0.5174647460967825	0.2772984294142008	0.16386800355769596	0.2368404428909153	-0.17373053845045547	0.09933474866752905	-0.9662938007224298	-0.4286487195645541	-0.5688178578971723	-1.0889103908758142	-1.726200208018159	-0.6955170650720592	-0.02037592094363456	0.6950366546261533
0.5919579197243539	0.9807196727970948	0.21206483328737225	0.4569697610545241	1.7051480956734377	-0.27971397495509775	-0.655422091878542	0.7466808534963131	1.6228717401588373	-0.5784267563883934	2.037224156792081	-1.0366365886428888	0.9000350934658229	0.2216339783219931	-0.4397218150660195	-0.2158335549947174	-0.5183579596390427	-0.20067493368915787	0.267947174563401	0.10996045680973232	-0.7821463927394414	-0.05075510863297916	-0.3265611438936915	-0.1259388758504442	0.33051289671877504	0.08162710669045947	0.8785359559586737	0.5922835510915185	0.33404332695811945	-0.9696919994105471	-0.36920803381298384	-1.2565020136469411	1.2827484092106414	0.10370808596382242	0.3118300837465552	-1.0261581037514866	-0.5948032995252018	0.26894784906719604	0.11930625645217223	0.10589743784141441	-0.17640526896358255	0.22452744430184873	-0.9543618825372351	-0.3988284150082043	-0.6084754902068286	-1.276437455908124	-1.7798430317360587	-0.7093400916408047	-0.0210695410632818	0.8070344039741955
0.5307554946577782	0.9352276183061482	0.196539216943607	0.5061023097587347	1.6630192888911979	-0.29276451066434533	-0.6912671188672996	0.666278375220621	1.5514911932445112	-0.5989337279750107	2.0330257041567767	-1.0060644194280952	0.9508031172934286	0.12574517456427023	-0.38317465274884566	-0.26686013071187453	-0.604120249034094	-0.18897718394097346	0.253010274606435	0.13001975039372032	-0.7787812758537195	-0.13885211269050607	-0.32447173975521315	-0.10577153526820474	0.3929757503783676	0.17037032747340466	0.8780256988959028	0.5547111913719455	0.3534149036351549	-0.857590220137172	-0.37483976918168244	-1.2436190802276816	1.2993351322066138	0.124371129443602	0.3198842652058046	-1.0701721878383765	-0.65115655240984	0.28663490854953777	0.0163248612178583	0.009636722735298775	-0.17046088596062867	0.2747772058651543	-0.9429596033704138	-0.41916022146309223	-0.6318086408885298	-1.372887237957063	-1.7761297151027342	-0.6977084072534816	-0.09588722015792142	0.8601193977003719
0.5085775237988839	0.9473297788719824	0.18871181203300955	0.5605923014773101	1.5954738383684421	-0.30007112276448084	-0.6820426257577741	0.6253069592373283	1.477133035746127	-0.627622513847475	2.0712965089473654	-0.950683314333232	1.0366639213616136	0.09338107200804915	-0.31171616962240983	-0.2753406646574835	-0.7454024273030578	-0.1383041604836613	0.1896695928253635	0.13979339052551124	-0.7571052212280625	-0.23688579099937415	-0.30474651393827573	-0.1142187326808665	0.4382066297071049	0.22346022042340588	0.8920524573699977	0.5143455833745956	0.35691248288823857	-0.7631083830870098	-0.3770510564981251	-1.1840881072753393	1.3029705069929336	0.15410759115969694	0.3228496277802786	-1.0786182692511654	-0.7002676753727123	0.290041655523663	-0.042054524143711816	-0.03733265750784029	-0.1565447096953732	0.40836052382777	-0.94556858302974	-0.3789767064502354	-0.6250610921175019	-1.499792617944489	-1.8037564291804749	-0.7361242456632597	-0.09854645101546838	0.8745765874811182
0.50412371351036	0.9894268226694501	0.1757871452538515	0.6017212321510301	1.5896936637932684	-0.34065641393312607	-0.684554889393034	0.6307151812642943	1.4513878974273053	-0.7024235558832559	2.0777384944966157	-0.8911119735918295	1.0752437647728141	0.07418211242602542	-0.2321350385068802	-0.3184855957607624	-0.8402767849834246	-0.08565436584926436	0.14342774711592568	0.14896895994161571	-0.7702735330205279	-0.24944121026098828	-0.32511216373587615	-0.11452555643270741	0.499115791891969	0.28284717713303087	0.9157948672017948	0.47889482747461865	0.37745090784857205	-0.6477062525357592	-0.4181512575574201	-1.1646436533243132	1.280217225472572	0.18753832024525385	0.3123113266297792	-1.079620585837227	-0.707757079755713	0.27138244968994485	-0.12442903810076485	-0.1245723575886581	-0.18459632886228228	0.484502006645602	-0.9293851583270172	-0.3444990023809242	-0.596302234382509	-1.5785306890116357	-1.77179914759292	-0.7757055879328842	-0.15474965133099217	0.8016434022125416
0.5458785991240115	1.0085187578523722	0.17839273419996757	0.6237873651101169	1.556618092921876	-0.36060093698539464	-0.6919636846002104	0.5896758939500384	1.382354069766595	-0.7557870954107755	2.1278320083811537	-0.865840330850331	1.0840822415850035	0.12232190710885955	-0.17635986610220017	-0.38153221605650245	-0.99253790635745	-0.07314480009270799	0.09331018106054928	0.12403545380396737	-0.8162644021395218	-0.266933017663792	-0.358314468457629	-0.13893564678054734	0.5195191542828153	0.37515783906767564	0.9316617800391487	0.47459084731511136	0.43827664083567586	-0.6003300130879681	-0.4359728551590768	-1.134312897754572	1.2478256970253925	0.2495884240813143	0.2560051649747147	-1.02363570721507	-0.7221841008603932	0.24176946136365074	-0.1431467747198422	-0.19128312748514392	-0.18121228690295269	0.4766077837406292	-0.9561546275699865	-0.32786989676198713	-0.5987338755643029	-1.6362299877049757	-1.7327586308420453	-0.7413408776443445	-0.1547580677186218	0.7042624611053119
0.582753418653751	0.9990672661886288	0.23726973606897173	0.6262167324342138	1.5501743498431777	-0.37748195807017415	-0.6679283688281904	0.5751189257551099	1.3819112528260953	-0.8129570139441116	2.1451314135995054	-0.8523009642611701	1.076100284372759	0.07035420415435159	-0.14549967808498698	-0.4232558154929899	-1.1563719390357792	-0.09258082887339716	0.018846484978931065	0.10283117562354624	-0.8355347367577959	-0.2731904954693768	-0.42305297227624533	-0.12742952139218106	0.48128331080666636	0.45827547169158206	0.9555245697511842	0.4720726873563498	0.42191488170208374	-0.4851486001582267	-0.46403100158060384	-1.0503403047282323	1.1866378035760494	0.2866965022501483	0.2435993122833855	-1.0357975912611805	-0.6545961713459109	0.14735948480165764	-0.17717764007706088	-0.24728361541066057	-0.14096960397774844	0.4626709468347062	-0.9482254516525737	-0.3105807281118263	-0.6264855793595959	-1.645958606413663	-1.7100481848486804	-0.7097069550362587	-0.19968931900905834	0.6150704992922077
0.6342645161965247	1.0131932910166623	0.2847120728020622	0.6347248230555408	1.5602527741695822	-0.40148450224961313	-0.6294563892624285	0.5616311344740833	1.3342926418948502	-0.8441483044921199	2.2286991896498702	-0.8447990029691509	1.0700497752625893	0.09077915975115708	-0.08834885711735652	-0.47002269311220235	-1.3212194392168102	-0.07932700472404747	-0.07485430540990692	0.05245782340834778	-0.8594741995858447	-0.2324466964808558	-0.5102468644559954	-0.1328795936756355	0.46797636028604417	0.4988105294426129	0.9238803385888815	0.5479010300811408	0.4178527423107282	-0.4104053220068689	-0.4884852502154306	-0.9585307855286469	1.1256909421514343	0.3183237402504873	0.230269421981034	-1.0504042815558605	-0.5938199799685243	0.07972843796344457	-0.205822512189008	-0.2956331495754288	-0.08550256134042197	0.4643869646918894	-0.9514361344545506	-0.3487222114666801	-0.570529815528015	-1.6342170306897401	-1.683189066531326	-0.7228377223307232	-0.27384635741601254	0.46726359059921085
0.69372748383335	1.0379954927862023	0.3457997251849189	0.6116197614450509	1.5515952978880985	-0.4164131039039708	-0.6442079586009626	0.6489203392931351	1.3034035286570684	-0.9084475688273898	2.191603005780438	-0.8665716696530525	1.0560437740294082	0.09911317608019801	-0.0939188402408387	-0.5094130060838618	-1.47600206839624	-0.0737291292859097	-0.23797520093107893	-0.062228933138269535	-0.8639075109340476	-0.2302083266621974	-0.6000778654083385	-0.12523005978630702	0.4609044019245886	0.5314131042918997	0.8771766498373003	0.581495415216364	0.403059441705349	-0.3936111245008088	-0.5061711276839539	-0.915407502796511	1.0331638809239263	0.35663648396462433	0.17040558609491435	-1.0333946237948781	-0.5416213077048764	0.03217108541362322	-0.2254659426260978	-0.3316211770284711	-0.05909350724088726	0.4957359552007043	-1.0273895991956183	-0.37667554135930315	-0.5714880784997683	-1.5936441324145616	-1.6190322970749313	-0.7636165655683688	-0.32339482066354475	0.3503765867212419
0.7837293841809767	1.050747757481325	0.40219966670572205	0.6077250300290731	1.5522432800085064	-0.4300812678183924	-0.6746867704612876	0.7249225580491085	1.2689901259181924	-0.9480168589865684	2.1273173728088293	-0.8687374956406959	1.0316347633310752	0.12050491229963198	-0.06495052224272842	-0.5099095454812901	-1.6373779751266333	-0.0946537551822865	-0.39384147615837595	-0.18613333852712083	-0.8825515366623545	-0.15509800252446415	-0.6794891765559259	-0.10926740154548405	0.4920457368799721	0.5794341944287441	0.8354305864182303	0.6013464076247967	0.337020593128294	-0.42227521984435146	-0.500125730352592	-0.811678131891059	0.971154914864693	0.34216272299662387	0.09059874409276687	-1.0539228024486031	-0.4931348790269333	0.04707134771703704	-0.20611874332257235	-0.3264644388844416	-0.05407294616923045	0.5388318770537917	-1.1076855502577174	-0.3569849015965355	-0.5042320474647466	-1.5175575214901902	-1.554451426151426	-0.7777578162503153	-0.33889606851023	0.27736006964871895
0.8871988131650147	1.0607456716295696	0.44061299945618587	0.5875028472033058	1.529596684669976	-0.4232138648537941	-0.6976677998541078	0.8567854049830517	1.2638082554131995	-0.9880210984403016	2.0181701224534923	-0.9004955669955104	1.007409066525291	0.155548731523417	-0.06907889995462473	-0.5536343682839704	-1.8106694734559319	-0.13380913701256705	-0.5567531028583196	-0.30721863001842675	-0.9113617303844137	-0.06348742872968526	-0.7624724566359731	-0.09476295408670582	0.5020142124487728	0.6320469011211874	0.8817547050949741	0.6151711617832504	0.28402763304102013	-0.4365109225226075	-0.46910579678621234	-0.7227853309633636	0.952989787452635	0.3320802956830395	0.00778539527582961	-1.0597140065938802	-0.48065273992331675	0.05453999434483997	-0.19436484646087943	-0.2788374272022407	-0.04222690491232678	0.614282075857273	-1.1874778828943318	-0.31989596887035365	-0.4884779151146915	-1.4583290467068857	-1.583809559237555	-0.8259824233385717	-0.37171128943055914	0.21800225974371398
1.0463478824514776	1.0383079817546121	0.47585256677670645	0.5692810878732811	1.460404853201729	-0.4076947485545867	-0.7578742883069941	1.0376430520621467	1.286494377815003	-1.002460548843328	1.8721596651432222	-0.9279480520977048	1.0024734712151155	0.14696329561786806	-0.057172801378792104	-0.5772767239841484	-1.9937193736391712	-0.16280283326748046	-0.6818972575834124	-0.4661341710452504	-0.9068287513192695	-0.003996596864105366	-0.8334443926642855	-0.13915061898546383	0.5435597993634755	0.6627718905371556	0.9103326949271832	0.5812793812619136	0.2513480722886805	-0.46173482037041336	-0.468763408210829	-0.6356158857169434	0.9371643117693713	0.2703583336982821	-0.05276850601974474	-1.0541293050639688	-0.466649926366545	0.00634047007425263	-0.17747623865157552	-0.2092185834798186	-0.06920395633541447	0.5879642141738565	-1.2527641040818822	-0.31378119533933874	-0.49422758647576304	-1.319433446694569	-1.5195317828304629	-0.8777508940486379	-0.4320315029788054	0.1782996316525292
1.1551912310747454	1.0504570012253673	0.5255161411218029	0.5405698886256642	1.4833887552770042	-0.35948247519681875	-0.8049815485160259	1.197314199312277	1.316246623471787	-0.9962218612248772	1.7739479338823543	-0.9408315170166904	0.98610179305161	0.1576576714890912	-0.056278015490222745	-0.6120362461959313	-2.0820488835017037	-0.1660608615346046	-0.8190523615535195	-0.5936383919863306	-0.8547824977794164	0.057082315561321206	-0.8898427536381236	-0.1645624630666825	0.5587735797539571	0.6168662590317358	0.9597144472670005	0.5672687091374761	0.19157050229479128	-0.5198756178209889	-0.41978331247573253	-0.6063322035384578	0.9450217316992241	0.23354561875691632	-0.12402578163902948	-1.0332073650702271	-0.4304948571537482	-0.005326040849177679	-0.07025256821686218	-0.0993301226802353	-0.01514102629837894	0.6147587074278297	-1.3264999130446207	-0.3215782665853529	-0.47991843306045456	-1.218375839500325	-1.5441077366154228	-0.9732305406800205	-0.43415778438620356	0.14205127271792123
1.299678384878032	1.0127224420541652	0.5364539262818566	0.5256257244493956	1.4832779099838798	-0.3324628711505748	-0.897641379084169	1.342001798100522	1.3256054296817796	-0.997240777909193	1.6160644861918119	-1.0166163204171677	0.9358001445057533	0.12414751168200118	-0.10319558454673503	-0.6673859012231361	-2.1029489233819287	-0.17080273940840304	-0.9051717904308332	-0.7388052925973941	-0.8169187321135718	0.09333934971612873	-0.9464542269783728	-0.18291423159752365	0.5537880368156418	0.6542316739488034	1.0247016195074556	0.48026583854447047	0.13388885468539832	-0.6541070635595124	-0.37282224470441194	-0.5621277255345849	0.9633022299659701	0.1584789251417035	-0.20131641557757868	-1.021994496455918	-0.434833064693103	-0.03246278550277084	-0.032748919187778794	-0.036177607093857325	-0.009021713662710262	0.5736708148740095	-1.4247834755213364	-0.37544870267829306	-0.48256543257897055	-1.0842328200493572	-1.5402611007184521	-1.003393883552039	-0.41343515602608194	0.17043872986569786
1.3750712573264137	0.9749961138770482	0.5824962417328133	0.49613213463598804	1.422978956653386	-0.2547337475786871	-0.9396491619315899	1.4491187089369952	1.2877414233035416	-0.9501378309514301	1.4930843880151639	-1.0721476659741511	0.913505823886041	0.1412265882160629	-0.1166438957701822	-0.7210142855837764	-2.098550561695821	-0.18618274069109883	-1.0042423338293478	-0.9139191878290426	-0.7660274067746062	0.04406175419073706	-1.044526046534107	-0.21230422320674616	0.5422971318338069	0.68021236696589	1.0538511057471711	0.3716389063745819	0.06361272102609945	-0.7783904507857532	-0.3076907217006045	-0.46523306764810946	1.0094316317170904	0.09123945040279324	-0.21187100902022343	-1.0698715198504838	-0.44859826018067855	-0.09567133372757339	0.0249516533285121	0.04208773109967189	0.04575875031939287	0.6012770118128083	-1.532930319048591	-0.41922199858555975	-0.44250102741599806	-0.9804271836343684	-1.608537781705308	-1.0174126625440745	-0.3467210768333718	0.25136815791885014
1.4472884394390748	0.9582195681604141	0.6048092288986814	0.5247420878110762	1.399354509615128	-0.17276166346620958	-1.0128633010070338	1.5428534929242441	1.2823745661970973	-0.9070442059306985	1.3460742163329789	-1.1197100287601252	0.8946608608763921	0.12688608585330224	-0.13727065668196928	-0.7498747919878072	-2.0396543415290926	-0.14678253198988248	-1.0599186512117278	-1.023953846522843	-0.6976857858438242	0.04927317701290529	-1.1136065580566052	-0.24774001960076553	0.5514046589971301	0.6945820297452883	1.0821173926679115	0.2893429138124371	-0.023736502625290694	-0.8952557601021628	-0.18317131921936664	-0.401055999234283	1.1116411942008395	0.018915599485062357	-0.2680672597297985	-1.1329124667461028	-0.44022460495001303	-0.1652287867148664	0.03309571528039608	0.0488623424943269	0.08395233815981215	0.7103925548513369	-1.660767092849344	-0.4463512517677425	-0.4141283488083437	-0.8803584151545808	-1.6958080330242429	-1.0913958611703491	-0.27796348957595074	0.3596885938041544
1.5469169254593167	0.9223279718858037	0.5946461022497977	0.5369920945516105	1.3679436752267042	-0.1103190156129475	-1.0695131071116306	1.6653040673785635	1.2497955905302764	-0.8628914836728155	1.1996604655519096	-1.150947460899629	0.8393458039047316	0.20353281790233813	-0.1612989369704962	-0.8248007618268651	-1.9464744481598468	-0.11092976163320223	-1.1183179729515251	-1.1560113075884526	-0.6637949579725875	-0.0009357744475507912	-1.1702941130969062	-0.2925033519284729	0.5899012613492189	0.7205448803246529	1.1000890287928606	0.13132615631122718	-0.07670241260911799	-1.0575742044048866	-0.03758189432122494	-0.37842514707067665	1.1808981270483052	-0.018835169081294522	-0.36651085471725453	-1.1591404504350151	-0.45224828999907407	-0.19596028421852676	0.03548507336402124	0.052676384699041456	0.07285277081947197	0.773287072788114	-1.784825344384867	-0.47468897082676953	-0.42560684272119803	-0.8657212259610588	-1.750544921175554	-1.1286099691093014	-0.17039116925541972	0.4483048440911622
1.5876560831652526	0.9415254659577771	0.5812199102032313	0.5412485152295815	1.34114541334506	-0.01785223841441007	-1.148838959945186	1.7716922159023567	1.2407687215831298	-0.8578480475966911	1.0412623405618338	-1.1537524457235182	0.800398829296409	0.18022087823313365	-0.16574665582134218	-0.8389409931278088	-1.8387689282712611	-0.0456965778787327	-1.1457063195085233	-1.2663960101513618	-0.639107873144142	-0.024558006325157467	-1.2228841251486593	-0.30403083450303214	0.6156306668331022	0.6974402558136116	1.1237874061167599	-0.06760563292565089	-0.14430620135840805	-1.1773787172507515	0.0608104072973931	-0.35805120640476135	1.2195766834103927	0.002676222878311876	-0.42981360477594704	-1.1845157730853342	-0.5215828259013584	-0.2546564398517699	0.038184826549230055	0.05166000671597045	0.0489462584333043	0.8702847418267583	-1.9210643706269352	-0.431728593791617	-0.4769843712864862	-0.85589426490035	-1.7976712608855476	-1.163565890333373	-0.0468963242943533	0.5411713091141315
1.6431345884934079	0.9600117010584469	0.5307910890858851	0.4773154249743933	1.3437104414700465	0.05953578410259619	-1.206787716912823	1.85872775772547	1.2108978767774636	-0.8390264687340678	0.9689653617267743	-1.155439159634819	0.7626876592897196	0.14919380327949133	-0.14912700769129011	-0.9159936939096525	-1.6867652699633624	-0.044865161325531956	-1.1289619180239157	-1.3307796086611943	-0.5918763007219094	-0.02426358791006568	-1.2953623952317488	-0.3262846157135108	0.632145613168319	0.7006369350051717	1.149007785515088	-0.24977956377857363	-0.19891152484501062	-1.2238705291217038	0.17720262489330557	-0.3271259105204498	1.2355546817310707	-0.03409271610868375	-0.47437649727766534	-1.2030860901423839	-0.5168189770385341	-0.32384109278434703	0.06650749889698761	0.024082159926074476	0.056567950591973684	0.8823985200557309	-1.9708781198359049	-0.3872793324794407	-0.4720421321353596	-0.7996485417401472	-1.8634267072263548	-1.195951009417866	0.06053336570059885	0.6065467681402131
1.596673671635154	0.9762461816633248	0.48037821768936323	0.3692864119208331	1.3138489093870975	0.179476950132546	-1.2352797156007416	1.9089378941495234	1.1832873422715564	-0.8179757389444496	0.895372613975017	-1.1679108828174727	0.7035641609116493	0.09808707671647662	-0.1777805853053385	-0.9583268526851398	-1.4693418685618904	-0.024126017634115714	-1.0940657629266926	-1.419372597135376	-0.5604693445212935	-0.038716680648438986	-1.3628844859971252	-0.38960961155578866	0.6284449580050764	0.630453036159463	1.1426739701180932	-0.42801092563871607	-0.23980385849078542	-1.2121738576361998	0.31212347209269364	-0.35094652073288424	1.2365417900287592	-0.03181101450649041	-0.49408785511805975	-1.1788429859629395	-0.5492765463697492	-0.37520459997426625	0.08820769369283388	-0.017907950371345502	0.06925397653684524	0.9110745243456204	-1.9624620266536905	-0.3371546252500173	-0.5548021268145356	-0.8047166988073282	-1.928838659273887	-1.2627210668477908	0.10310317988361746	0.6289621451978781
1.6154089230202835	0.9951522696640183	0.4259457876311097	0.301243690769375	1.296460020402699	0.24609777269972985	-1.2997042803335037	1.866850344708006	1.1594501765324985	-0.7890419683829207	0.8697840987748547	-1.157801188309715	0.6400752029147929	0.06254539246798808	-0.18792029107278135	-0.9780688758279867	-1.231016451228519	0.0232395102794097	-1.066085710708192	-1.5072491822672718	-0.535821130102455	-0.08407379991712269	-1.4467290276430202	-0.4364111861146142	0.6136521169428983	0.6132392132300047	1.1013634053664858	-0.5938886221565467	-0.28990524762694697	-1.201060122020553	0.37143219503738545	-0.38579511363688745	1.2503927577301137	-0.014797957471410208	-0.4992410823131041	-1.1390824989122286	-0.5391097397324515	-0.4444938217414996	0.10091328554530865	-0.07072091132754618	0.05986017464731129	0.8915688409738968	-1.9860069723537843	-0.34422120165542786	-0.6293113677061151	-0.7617702683634644	-1.895239511516655	-1.3245223779392739	0.12631832144024005	0.6300033048560895
1.607921118607176	1.0506784835578635	0.37577516877987005	0.2877207246888531	1.3450121576400644	0.3293536059810203	-1.292371760371628	1.7824538095041653	1.1580487416193794	-0.7501084515391889	0.8030801654307516	-1.1647698136094735	0.5614986989103167	0.033134547461024254	-0.1877021056042179	-0.9915530119563755	-0.9651593645943715	0.07015895710485945	-1.0014160464282447	-1.5375850815593832	-0.4963080158856921	-0.13588524695467033	-1.5559173032453426	-0.4524368989051525	0.5973636329390773	0.5343433039490713	1.0642170905653097	-0.7018542477604475	-0.30196847069802923	-1.0969294798470588	0.48449527416090976	-0.4195700047017299	1.2404814178827759	-0.050924143828616764	-0.49720859819244784	-1.148467295364983	-0.530687258397858	-0.47073917368266915	0.07701892369761151	-0.11440619853258482	0.028514719170383906	0.9196833340984736	-1.9613095542948933	-0.3438781717489797	-0.6858379994849946	-0.6675296329880641	-1.9363787966755297	-1.3773644987417522	0.10840144226840005	0.565604603859877
1.6068230062891806	1.0805866669851376	0.34335097466773656	0.22280668691465574	1.3059797401452844	0.34977641223740424	-1.3248814215408087	1.706560803369478	1.1934705880088063	-0.7468847728720284	0.7613135941971246	-1.210277250581401	0.5036037991503428	0.07657315781795657	-0.1906738581075512	-1.0013510902635723	-0.7770442676202733	0.12897593464156734	-0.9055675478879543	-1.52436944226381	-0.4936383666339831	-0.2157976047244249	-1.653249207366499	-0.47914198710714395	0.5485378548875606	0.48613155684669784	1.0028408558830046	-0.7830850030612876	-0.2564661255851489	-1.0094054057377082	0.5212625083830039	-0.4609758194496155	1.2294602641377201	-0.05294091378169478	-0.42609927643432277	-1.0570303272117882	-0.524578856271547	-0.5350667845365688	0.026134547233006372	-0.15644736480499608	-0.04425197740239005	0.9193268317892072	-1.9201564180240076	-0.32651922570810965	-0.7650019146730983	-0.6229244760145415	-1.9462526945205905	-1.4270436870119882	0.12432522753743065	0.5616556131037562
1.5630375112752735	1.1386409512902327	0.308237727067629	0.20327253714734178	1.3307323406700986	0.38201489670483857	-1.2847118957685972	1.587557864662708	1.2413614857434014	-0.6835535427394128	0.7776618972415423	-1.1922829243445179	0.5045802746438817	0.14651217835542898	-0.1975222036326754	-0.9791008168731246	-0.6130790745120304	0.11983060157967032	-0.7693789125860006	-1.507362649877385	-0.4901205527193298	-0.334934574612579	-1.7209794777287226	-0.47583857019996423	0.5111059862230699	0.4214679134458067	0.9884753478990949	-0.8111290694373585	-0.20843904858217405	-0.8748494038846648	0.6000067038513868	-0.5376044471171991	1.1776103073714992	-0.04799976071922468	-0.3572994077633296	-1.012848093351333	-0.48961794072066167	-0.5477173494092271	0.023618494448650957	-0.17221715842566335	-0.087671124496952	0.9521102233591048	-1.8066077178673665	-0.3065205183563494	-0.8474815727934573	-0.5428213973406869	-1.9102634190122223	-1.5009809127816898	0.04992143345272272	0.5364013927530886
1.5119585829258304	1.1889458268662632	0.2559323943307684	0.18082769146055924	1.3469762634450357	0.3774211116256647	-1.296100886299313	1.4270426552177526	1.2966672864785056	-0.6817161754676345	0.7520613506962428	-1.2067571886816226	0.4760033000551718	0.24300765393371632	-0.2232854255426175	-0.9437823322990784	-0.46258668405790343	0.10192622684921293	-0.6004232200851708	-1.4582474903023046	-0.5087811643730512	-0.36285550606554573	-1.756140928029962	-0.4867941808658161	0.42079486407995503	0.35502399991602906	0.9385006607076514	-0.8070980636861377	-0.15771175181396857	-0.7236140497041953	0.6247572612319641	-0.6076008600726948	1.101416280741254	-0.0798518350083596	-0.3028533792805393	-0.9286045395260583	-0.4379707538162584	-0.5210426530948116	-0.015877579866995395	-0.17309730247214947	-0.12143415586564144	0.9948495427618287	-1.6666775505709381	-0.3175131159689148	-0.9365859655733619	-0.4876964375335989	-1.8545427962943113	-1.5754100481167257	-0.01854037266900279	0.4867750592036029
1.4495267323941587	1.221942629452383	0.21479046253625372	0.12165016573351795	1.330529068916283	0.36685031358062636	-1.2742950005047722	1.3141721459844484	1.3775761872618177	-0.684589231744287	0.7186466888933193	-1.2015034147688841	0.463464478781214	0.3191869716671907	-0.2856741145445359	-0.8714010184986382	-0.32613777174801994	0.0700216199430885	-0.4369057948972051	-1.3931882774603586	-0.5131090257550855	-0.4743703478239496	-1.8006612635003112	-0.47135207470167473	0.3376249912821875	0.2904384269194952	0.9000737578771829	-0.8470312852400937	-0.08970035143450197	-0.6085226560865771	0.6106316398067324	-0.672197677795684	1.0052261447953066	-0.025032587128379146	-0.20997714170598983	-0.8571036274289451	-0.40285154426100644	-0.5109849257262139	-0.05937804631302673	-0.19105114031121895	-0.19691580870579392	1.0032101227606918	-1.515808030754933	-0.321749004416406	-1.0275776687548848	-0.4333822717245425	-1.8137045856630063	-1.638436995564453	-0.0697252286744065	0.42602539350059143
1.373241708653483	1.3292193991710268	0.20207767069606608	0.07066084783041908	1.3139378229776857	0.3827333748884129	-1.3023007149245653	1.208877100239429	1.420833998718791	-0.6901291084652004	0.7440369303074412	-1.2029930742722323	0.4724363597796245	0.35562035433240213	-0.32098848836772664	-0.7774965128294494	-0.25505587406283226	0.030289122562744176	-0.2466322408636806	-1.3522909910072891	-0.49147423052095374	-0.5466750346747873	-1.8127724668735223	-0.49677526234332586	0.2698907659768886	0.20513123890314322	0.835819350467121	-0.7953119013277862	-0.05381934996023065	-0.448479316085277	0.538835608109761	-0.730977141420032	0.9193396915551023	-0.044482659722365855	-0.13211981718754282	-0.7838878650173638	-0.36677453808151944	-0.47992798183337965	-0.12991219893273176	-0.17224086600940705	-0.23323748825069446	1.0147510338238257	-1.3914449138332248	-0.37503340859018924	-1.0608248959056972	-0.38444154455766616	-1.7662391763972025	-1.7033635414457886	-0.1388555155318588	0.4158635971738708
1.3666083380845606	1.3796183535654118	0.1560750263895399	-0.009468209336208677	1.3329268591063692	0.38912519416222324	-1.2821362061511805	1.0744724149945697	1.4842108575088695	-0.6922453701496822	0.7898495525016165	-1.2467527343299198	0.4942307203440217	0.41903256788309073	-0.37877222543535827	-0.6924957974027679	-0.1782260792571519	-0.01852209815912029	-0.10265345786001905	-1.3236385654077112	-0.4632493982344671	-0.6813721557735863	-1.7953748394406115	-0.5580765670044195	0.22411087002836613	0.12129522610437768	0.8245751201995754	-0.7841574025224147	0.028303377819742702	-0.2622399669834149	0.4979221482013124	-0.7946623696889729	0.8584588466629892	-0.026013536565685214	-0.05582450170570381	-0.7094006414289697	-0.2753631406610462	-0.3990602982817615	-0.17281559839831004	-0.14928743743855147	-0.26560203378792424	0.9566655918415023	-1.2084514034787375	-0.47573404472213443	-1.1137949010789439	-0.3109761402174131	-1.7141532831276245	-1.7909160884182385	-0.17625986328969395	0.4007409239002476
1.3490504947547914	1.3879173616538885	0.14782794214114872	0.006347223732599558	1.3226188006766355	0.4402208544178974	-1.3026342909456365	0.9297728532738889	1.568181160227581	-0.6644851394581561	0.7827702672959244	-1.2637001346908225	0.49357326424136083	0.5298768571403546	-0.40311129281028596	-0.5895423072567336	-0.15041101121201753	-0.055731242283994134	0.06952343006839631	-1.2724572570628512	-0.4560029009057155	-0.7986769872651386	-1.7296051359643592	-0.6074421773782805	0.16247249297318062	0.028958507198346778	0.8228237276227895	-0.7835759322835469	0.11478665597658408	-0.12765914899567873	0.42208895779251926	-0.814769858611713	0.8524804236736225	0.015240499653704173	0.004812515090409591	-0.666636623090728	-0.21825205965706368	-0.34038569372350375	-0.22648799047721443	-0.15220186151013315	-0.3201839486062597	0.9574910549132083	-1.0696572565137588	-0.5451171481826632	-1.0989478619884518	-0.30124182343120964	-1.6737275349800953	-1.831500926201145	-0.22086414706896904	0.389529185875087
1.3874735115837091	1.4191953557809467	0.11447463800637177	0.024960601952689683	1.29501297426471	0.48946157316726613	-1.3365519284629193	0.8013784103892482	1.612039076360195	-0.6660770424226561	0.7914638530194431	-1.2363061190636722	0.509004338613801	0.5910832347058467	-0.42339407112275484	-0.5211474846111652	-0.17970605962607372	-0.1150517288985244	0.2423284140391273	-1.1847979661124144	-0.37999118724095937	-0.9361804713805381	-1.6651221328878978	-0.6272566393533234	0.03768636461435262	-0.019079404695284147	0.7948233181957047	-0.7654114545344014	0.1733522795581724	-0.006266053184002906	0.35041952778620356	-0.8247049291799378	0.8136097882240463	0.014133476534650843	0.08501731907125971	-0.6070628000817185	-0.11092117578107805	-0.3040538516949821	-0.2956671728452818	-0.1315655952404021	-0.3917466133844566	0.9245959058778219	-0.9254005474298135	-0.6509533348289478	-1.0615615509996097	-0.2494705459493495	-1.6104470559218353	-1.8429932208873374	-0.23624654088512873	0.42176317664298413
1.398391970342003	1.4215401060695563	0.06072341394959635	0.04262066609344458	1.250979384875775	0.5374442850476242	-1.361334441901622	0.6856168811233211	1.6131746807549916	-0.6493635431009384	0.7647502331856222	-1.252078835443677	0.5205388025597196	0.6306848929214472	-0.43901192772737085	-0.4840420209865178	-0.25391132846570474	-0.18597550509458122	0.35564439189604957	-1.0667559797509238	-0.3074353033007876	-1.0824786349845286	-1.5541323095133401	-0.6904269716164605	-0.029468236399140608	-0.06794656920429287	0.7430930747978209	-0.7578496387122071	0.21049444933262534	0.042767709424959874	0.287570077868874	-0.8393957368403131	0.7481256735473261	0.08150328342040788	0.11628477491990444	-0.588104156753125	-0.05880831325737634	-0.2785325152457299	-0.4070824422272105	-0.12181906888358655	-0.4486026134280873	0.8981445360824074	-0.7837971268303885	-0.7698604709819966	-0.9886108011161825	-0.29258040210579883	-1.6294070559631408	-1.8870352174845557	-0.24510643554980285	0.44941684554055017
1.3683335401008523	1.404322671486876	-0.009441469082173503	0.0789734298865721	1.160693955217576	0.6097031075815872	-1.3697231413201407	0.6287490065864411	1.5888513286825288	-0.6388901129844703	0.7654666198113675	-1.2166243039263838	0.5177882311794453	0.6593192882559087	-0.45221543156448235	-0.49177690166577237	-0.3154216179917044	-0.2934115537497458	0.49635813726797445	-0.9360371398373074	-0.29161054252294105	-1.1764792814225842	-1.4352809891542249	-0.7450442593133806	-0.11080123195146638	-0.06542618852552272	0.76250329595165	-0.7207915288008333	0.23548521778765275	0.005304883219055317	0.24565766901884162	-0.8485492658077959	0.6870064471552213	0.10039797748687071	0.17867656255228517	-0.5974261538009233	-0.014008700241917752	-0.25017800907098514	-0.47822298515152256	-0.09787110717468209	-0.43719832995333946	0.8927281043679276	-0.6386923678701237	-0.8815783272289737	-0.924678760707139	-0.3838144125297819	-1.661694172871794	-1.9008132825995738	-0.2232640434085555	0.4769017041092778
1.3678381644831599	1.413851346770589	-0.07266235045306685	0.14799012289504723	1.126012116579574	0.7150589233978786	-1.3403670316577987	0.5484465612124514	1.5038613539914787	-0.6700195542582048	0.7331979262463861	-1.1619929432418261	0.4963635907882907	0.6805796170492033	-0.3963004160157809	-0.41827812705416456	-0.3945665220053595	-0.4184831122847828	0.609774598908522	-0.8089713562584689	-0.22752290713209472	-1.246129502171942	-1.29441530347549	-0.8021575214627404	-0.1249652090713232	-0.0641316378584712	0.7916523573311962	-0.7113899349652225	0.19552230920127936	0.004792989617143514	0.20221999342710612	-0.8281803430654804	0.649001634912644	0.11129733665405143	0.1806394942988577	-0.6771397422310177	0.08758734050207634	-0.19963738397768155	-0.5911163024265533	-0.10963303215954064	-0.4293930019866864	0.911217455734951	-0.5564681247860758	-0.9839938674861604	-0.8720719941687932	-0.4641899785239983	-1.6695774198069322	-1.9044221518405773	-0.32285068290679636	0.45150794689720125
1.4139238298561951	1.401484639166804	-0.10692942805632724	0.14946475091942618	1.0496170816695272	0.7607054436586855	-1.2964919645477102	0.5014227152214928	1.39995169217677	-0.77480274784688	0.6570763705647813	-1.1632171958328013	0.4707325833609688	0.6490929688149932	-0.3365188620751761	-0.35572792827622873	-0.4404049927051622	-0.4953074557754132	0.6634162403302534	-0.7215093357935899	-0.14999800927749624	-1.2717541742041552	-1.1494714714614072	-0.835610087982167	-0.134779875876664	-0.045353446088022005	0.7897375975222894	-0.635178366287185	0.16327545359058562	-0.00846466539966533	0.1675899855889259	-0.7996466732011148	0.519086949986	0.10556921212917711	0.22633780242933974	-0.7310051690483307	0.17807090375267992	-0.18906025054504266	-0.7378754231707196	-0.14897905257601046	-0.47293085826471426	0.9269959875761836	-0.4607450993755416	-1.108019375663455	-0.8216320668270656	-0.588279457509202	-1.6838460438550638	-1.9118430903486392	-0.390245913157915	0.4322401506356865
1.4705408378404785	1.3918413075795248	-0.12328465150945152	0.1915990455127071	0.9633014325841593	0.8460248370357164	-1.2278671973412614	0.49906128200073574	1.3260545976417908	-0.8880421832420747	0.6152271085219375	-1.1762714729544048	0.490678918387182	0.6078276093808782	-0.2306796384477754	-0.2757704530065858	-0.5277098374388357	-0.6019450232190984	0.7346196864801045	-0.6468394905368663	-0.07172769428543022	-1.3509650399527537	-0.9306471251078798	-0.9189914374467817	-0.12369232146141403	-0.08339562700533051	0.8141340286007892	-0.5977114704426097	0.12172466093949738	-0.06169769753964036	0.19188299545480852	-0.8134167755129015	0.425709131145738	0.17746407825278923	0.21509860190861968	-0.7455647804050712	0.2428222810617616	-0.16440146023313723	-0.8705364005161902	-0.16057383909547554	-0.5036835683087592	0.9188658322440683	-0.3944259898305552	-1.1486407785690047	-0.8115115004176807	-0.6883471954856082	-1.7605909028320585	-1.906995712351551	-0.4753684525977646	0.4212889464706414
1.5220108693979193	1.3764255220792667	-0.1768152094425513	0.18959106834892672	0.9199468398444728	0.9516492952542993	-1.150450662977426	0.4922565682765665	1.2337402482946442	-1.0172878385786406	0.6043850861927971	-1.2170289172975832	0.49695380542781625	0.5866015568535891	-0.11670835204147827	-0.23307843823466595	-0.5689207162247072	-0.7061281847336512	0.8155183988145204	-0.5712135508817224	-0.009380211583036252	-1.3625032983996952	-0.7209954727739927	-0.9823080625237741	-0.10306787143550211	-0.1291475330538689	0.8647917209996516	-0.5249709335289495	0.10656405625348371	-0.04608289899965705	0.20948492961464077	-0.7984703882771524	0.33640169075953014	0.14713188482946132	0.2416902691538764	-0.789962685279157	0.27696410481823425	-0.1154665998670413	-0.9568863278247143	-0.1379039616931899	-0.5560218695152391	0.9670579345798849	-0.2844519839615164	-1.185103841639481	-0.7698735713367597	-0.8022181120225207	-1.796346436774294	-1.8747457534653833	-0.5535906794157887	0.37892360378214984
1.5537783158213299	1.3095169985934882	-0.2585234351220794	0.17309493418875344	0.8610907346139582	1.0518519763584337	-1.0817491472563163	0.46629073859259995	1.1624321240558477	-1.0820723405362167	0.5757382447860728	-1.2478810110424388	0.5232417655457756	0.5325890440131549	-0.039312744789782236	-0.21997419391176512	-0.5885776804545246	-0.7450331535377195	0.8550934398853587	-0.470813182228599	0.0007862226985092507	-1.3974910650543166	-0.5045311640348443	-1.0392261372022407	-0.037844599118482564	-0.16649643008099227	0.8885920137808512	-0.4778397976801113	0.09814500767661057	-0.0845155008221115	0.27416351308671755	-0.8051382804260383	0.27883746200028486	0.15544007022311745	0.2800975532538447	-0.8390930804433314	0.29918199457363126	-0.07566729888661494	-0.9972194674301671	-0.17997527046493125	-0.627714530388236	0.9875035923690014	-0.15531501096077796	-1.175257294723091	-0.7624393297896724	-0.8249922819939781	-1.8696099892650893	-1.8016461531424475	-0.640507080396411	0.30035449540776765
1.5688609887423748	1.2669901958224146	-0.2998545620765322	0.1888288129800105	0.7675621552343022	1.1247137795419935	-1.063968890643943	0.4351643602733393	1.0954313244088107	-1.1576660411530713	0.5549452985758062	-1.243078840929399	0.5424175925120551	0.4880787893649038	-0.0002979624821507321	-0.22016451246622482	-0.6654519364228879	-0.8081490768001383	0.9548143768804804	-0.3317681558305066	0.030781138421421394	-1.4206966943260526	-0.318002161653432	-1.0272715891352537	-0.0066172146403948974	-0.19919203493307555	0.8747652794742449	-0.403182551846598	0.05928559941800846	-0.0797252082808775	0.3314628628890797	-0.7912640561995457	0.2423575984040672	0.11128305879403688	0.2648440808120413	-0.9191950970993584	0.287558203348339	-0.05549374848891366	-1.0665783279901335	-0.1676666316649537	-0.6617134829841622	1.0415510448523049	-0.06712411674708732	-1.1556435491540715	-0.7083594571301524	-0.8659800589095703	-1.8866134858269148	-1.70768498996368	-0.7442310074733133	0.20729414245219724
1.5375686782194227	1.2317542487678441	-0.36348250484952355	0.14687903454379425	0.6404700277665556	1.1904611714866014	-1.0239069547730655	0.4228891708866575	1.0448238745717193	-1.257475880192839	0.5929730284674237	-1.30124131286335	0.6138158006417658	0.3940916400802824	0.003335902633578297	-0.19718628752640024	-0.7399487552200353	-0.8521407324067927	1.0156384369917146	-0.2157041398149883	0.05246548600978599	-1.4388146208129848	-0.18418515286264817	-1.0236698131192594	0.10417666675673107	-0.24982778238468964	0.8264208912142657	-0.3203075987112912	-0.015212456128225822	-0.09799441844221028	0.37990072824797033	-0.8007764085204785	0.20610191121444546	0.07371895146609658	0.25324777309596797	-0.9699381400511158	0.3033552142769281	0.016651451923639808	-1.146772786795924	-0.10864863401354112	-0.6927437426712654	1.146665650598114	-0.018674132647467437	-1.143178018719569	-0.7621904960197663	-0.8959380045390459	-1.9207291735883167	-1.6106061315435383	-0.8530271803341547	0.1289579533003214
1.5010352461432426	1.1836193231586758	-0.37753229552007206	0.1692629124696891	0.564273470017346	1.1663955493231442	-0.9643867068932025	0.4133887633333722	1.008953597080898	-1.3145931123073475	0.6528614482002558	-1.379944364594425	0.6943306566846383	0.3374209440259406	0.020570299975538702	-0.15763387105870497	-0.7801482331239147	-0.8760509871952301	1.0469202647171172	-0.14730319461244454	0.043934347891892225	-1.4138005743795587	-0.05822688204971662	-0.985272252212001	0.2627102686593309	-0.308912274713364	0.8191697177407218	-0.24339880628999477	-0.027854777781113015	-0.1601832237839785	0.4091850044854287	-0.812396163305432	0.19023245437663172	0.008057775910655074	0.23463659983634672	-1.0638397055987665	0.28561094611667637	0.0809798040674337	-1.166676375400352	-0.09933087624271889	-0.7045098402798907	1.2719578864839522	-0.020512469080737478	-1.1131033907075154	-0.7835940519896588	-0.889627100806821	-1.985700671878103	-1.5310482643291852	-0.9501513055688442	0.004767707190035686
1.4082564224375649	1.1324803013136904	-0.3968891544841018	0.1617812972407616	0.508714264585616	1.1632316773184377	-0.892601210261277	0.4368124861507964	1.0081568774730543	-1.390524120540387	0.7037927748874692	-1.3856185892794755	0.7939669711952544	0.3085474857540865	0.015339607290760943	-0.09066477584913822	-0.80430299478347	-0.9084015257754405	1.0781437906122515	-0.14305023576461479	0.012184702125898417	-1.4032918394684373	0.01714533524834145	-0.9860326619182445	0.30381794018126557	-0.3701517283630915	0.807052535781474	-0.15652122593106027	-0.07726021680199355	-0.18740798331530187	0.4360223767537625	-0.7498873537717493	0.20724441959154402	-0.10626360900550802	0.2289010513851839	-1.1301041353805097	0.34164327511708403	0.1815800543858881	-1.1675029458488335	-0.0869125898679259	-0.7081488603167682	1.366914379519855	-0.0280357422034068	-1.010234338311886	-0.8398463926841933	-0.7898386191435696	-2.025812840805223	-1.4481693179559776	-1.069461559193471	-0.08258521733662327
1.3670558719407082	1.1038461169269862	-0.37377129372685547	0.13529660103130667	0.4493275339964996	1.142534369637532	-0.8634383522545569	0.41274615854837854	0.9865111994388975	-1.4294070555586527	0.7706955383803933	-1.476770122193217	0.8339711110528778	0.2640611765595306	0.01253880634695052	-0.022215120165502547	-0.8601437450480744	-0.9217821108253652	1.0953665470310683	-0.13866049282522114	0.035260814278558775	-1.3908379801720165	0.0494434382271607	-0.9647098975629159	0.35170045721403964	-0.4019298890921214	0.7819025149265456	-0.09227620666024501	-0.12186989972716988	-0.2192592488988836	0.4103317745947709	-0.6874540974410749	0.2315794746847586	-0.1420049332455943	0.1888118403622575	-1.1386825550881166	0.37146327610673896	0.29139686929793174	-1.205224171650301	-0.02179957564385988	-0.7136114693764232	1.4840555305840748	-0.10432175381245612	-0.9499672869271445	-0.8398729213485403	-0.6619338428335235	-2.037088226147631	-1.3529770016781775	-1.1442060706052177	-0.17388496638281248
1.321005689182735	1.0050519497859296	-0.35483190522311797	0.10759387980979093	0.4076283417336506	1.1015517557325984	-0.8311755799352115	0.4293026128982628	1.006416066533904	-1.4355364331749993	0.9030770548285492	-1.5553445027133979	0.9135977325383269	0.18142679685727456	-0.08695777393581527	-0.02844911944451347	-0.9504163723908047	-0.9169044670465849	1.0827269805022104	-0.13989166089205435	0.0436228596476729	-1.3804786105607643	0.05174679079468808	-0.9133220041739933	0.3769310763767288	-0.43175979586812085	0.7196377276871393	-0.010017955609288712	-0.20626385351371948	-0.3140354734292322	0.4013565778098143	-0.6061995296384664	0.21483849894384388	-0.19505091714126327	0.16039327787474378	-1.1259190546916558	0.3308282628668005	0.42700017435223714	-1.2138966529306279	0.013756482699383238	-0.7322612253804016	1.5858879116982882	-0.14977363966313567	-0.905737583078818	-0.8038117936688091	-0.5313040619812051	-2.0404582408675696	-1.2729612448123548	-1.15634835644543	-0.2534519096836121
1.1881939640170973	0.9381799459212748	-0.33845998590660187	0.09303256150033304	0.41439726265299354	1.1173193818364315	-0.8480802093520519	0.42375254467241436	1.0397037949250634	-1.444419778581096	1.0738810544704356	-1.5600303554022665	0.9419422746041967	0.11644613212331476	-0.2029525546070195	-0.05549078127373934	-1.0493572797468895	-0.9408500670797965	1.1040965318198521	-0.12994136726530273	0.011652803671008922	-1.3517459588708263	-0.021237966034466794	-0.8974754414068403	0.41903054704769105	-0.5277719011157787	0.6765836727578868	0.004198364314601503	-0.2803288441861499	-0.38765180711098174	0.3779151101924156	-0.5617622199795413	0.31543642073529415	-0.21579791017058242	0.142649069582443	-1.1523050751784525	0.3421955982849404	0.592037468025975	-1.230319045719059	0.0963437980793365	-0.6772679771542891	1.691871942457873	-0.2348695596687594	-0.8368387494342329	-0.8277259476080342	-0.368696993404405	-2.080074069678953	-1.185622011894406	-1.15366261396685	-0.3237664857124748
1.085268260261399	0.8556910892552466	-0.36180516158268033	0.04145380649318344	0.44253883340315203	1.15241679490046	-0.8773166607443615	0.46947081888029174	1.020277394692232	-1.4345258847547615	1.2364476177146937	-1.5614218751961908	0.9272856492886739	0.06635374789346288	-0.36538510044335093	-0.11592533739869593	-1.1362500353708862	-0.9753687151064703	1.0934903188425804	-0.13654740702900897	-0.010685662382815956	-1.3539872822406118	-0.10965158999670828	-0.818043137370361	0.5308921168558631	-0.5288246672730499	0.6597565589445591	0.01829245386606877	-0.307683403873625	-0.4719916305255518	0.3637771357969825	-0.5196441946086587	0.3502961752181508	-0.27160929151520363	0.1133873685710967	-1.17154326844268	0.30483943973688077	0.7250111226504666	-1.243579969252767	0.12514893567767962	-0.6304805881962554	1.8266668675664992	-0.3858278447697254	-0.7953682383041082	-0.797996667930128	-0.2384791512269747	-2.0306901519619105	-1.1267997419088727	-1.1763786271440488	-0.3940694206591222
0.9660652353886425	0.7892444545006859	-0.3514881522636871	0.018509341882763226	0.4635386759383193	1.150052617100253	-0.8699419409311563	0.486062836505513	1.0265693251599555	-1.3640261590886131	1.380258119225831	-1.5531845083269402	0.9025735845522076	0.005070226119783194	-0.4717803755721183	-0.17280096317324406	-1.2637635795829225	-0.9630316180783896	0.9897369512011215	-0.17320500960301308	-0.03247576426625447	-1.3829590871846906	-0.28787899202095124	-0.7256657186310463	0.6237530928247802	-0.5327371461087383	0.6676998296331361	0.030123404104704404	-0.36850639061279566	-0.5719744747509331	0.3575848437706275	-0.5015878655895853	0.3650052762538313	-0.31541510848337895	0.10243348991790024	-1.1533828305149103	0.23954305497019024	0.8420708681259651	-1.2710967923620071	0.15422382324405542	-0.559766694894029	1.934694077150787	-0.5569197020257831	-0.7859977809702829	-0.7682377135603728	-0.10068266389380823	-1.9548037375511402	-1.0698237418433225	-1.2161442290443536	-0.3915451695627524
0.8658536955332423	0.7230998972290348	-0.34319488843916257	-0.013834451162686761	0.4790141346425477	1.1498064135065065	-0.8572209337847321	0.5353963422615383	1.0239101778525987	-1.39193002469777	1.4857734333475072	-1.525408131491009	0.8875130789618488	-0.06840878205491335	-0.5553054984834047	-0.22213904636448553	-1.3679178052699883	-0.9361833701482339	0.9716265494164645	-0.22280822822525534	-0.04473352396990368	-1.3892138646006729	-0.4720562338081008	-0.6374254137286951	0.665540930807823	-0.5546564639786256	0.6837725532334763	0.08810517615732691	-0.39652513869823836	-0.665441769823923	0.33808716754040924	-0.4759815687215541	0.4135495438821059	-0.3855034874826544	0.04007544469767945	-1.1138842013148758	0.2109419705010996	0.9486857132044053	-1.2720571110208527	0.202033637330909	-0.5181322653619249	2.0951662813664513	-0.7214644274789247	-0.7658686806984858	-0.7501920998051564	-0.06382384649731529	-1.8822794047869824	-1.020469121940494	-1.2109066744294732	-0.38850492481384113
0.777491812196858	0.6648926175163471	-0.29756930469348003	-0.019708972050398194	0.4959274965282538	1.1449365687522177	-0.8292022123453417	0.6190140335974523	1.0139327612891187	-1.3973161649540145	1.6190433916114	-1.5470651636619297	0.8611644217370588	-0.12185895612384838	-0.5965658909707354	-0.2754316258990658	-1.4488733489661443	-0.9327862101448641	0.8398265747353619	-0.31236876910162303	-0.06681048628078867	-1.4315829774584237	-0.6772821049617841	-0.5643205477015474	0.6972994857386206	-0.518447690930494	0.713740303163962	0.09453071187362785	-0.4067970711044727	-0.8163685378024341	0.2803031383871575	-0.4816371282369108	0.4336673526037213	-0.4198331172072047	0.08100668107564377	-1.1074880103271298	0.19010817512077216	1.0312025319734348	-1.2576342702484429	0.2116313985997325	-0.43967355201116404	2.2218057154451416	-0.9131097849689281	-0.6820767505623172	-0.7312591447414285	-0.030002543694161415	-1.8472806933313035	-0.9768289281097271	-1.2315936063281485	-0.38433638305200635
0.7494011635910218	0.678909206223904	-0.2536924279493149	-0.04333516707801741	0.5144841220828282	1.1215079594313155	-0.764012355280672	0.6396975043245586	1.0075915665595523	-1.396090704622632	1.7333533408466746	-1.5037516978265253	0.8213672129874852	-0.1399116956653495	-0.6240143754898761	-0.3622676129965612	-1.5084793010260635	-0.9372148086548144	0.7306614169201822	-0.38871912157741284	-0.12659133506638842	-1.474028038773735	-0.8554664497601732	-0.4784513598554246	0.6817780153126705	-0.4490504254275254	0.7416218605079753	0.13150713216628346	-0.37478126005234713	-0.9415166359432042	0.23605618070815287	-0.4681447261803683	0.3740386502710651	-0.4404599130588043	0.13208136291217115	-1.0901342047801408	0.1295752073567972	1.157835055316569	-1.2451380870902986	0.21743772453834015	-0.40544379709660816	2.2942698168582423	-1.062315869180814	-0.6186286191031687	-0.6766041017294303	-0.029208480221602644	-1.7949899154790654	-0.9341650138611499	-1.1386773272748496	-0.3920525763315149
0.7273900627412351	0.6976486526952334	-0.23151721859417806	-0.1052594092014127	0.48450525697368063	1.1100654136743422	-0.6776085935134784	0.6839772814800885	1.0000496431688213	-1.3905911301487293	1.809650846257736	-1.4767327385603535	0.8176786411754653	-0.13806294782975054	-0.6552752100395404	-0.451792928654611	-1.5302702108696673	-0.9342032331398853	0.6509409324513431	-0.44442356034111175	-0.19542722418274777	-1.5204519553934661	-1.0338759462269602	-0.40426603925492943	0.6435477912492109	-0.3683875608394623	0.7165717650653165	0.14602391699049697	-0.39255657353758666	-1.088515545049709	0.1616769966569082	-0.4743294842818142	0.3590305138077615	-0.4104924096079038	0.21275773364334602	-1.0159995709510041	0.09183287949923305	1.3104997812450727	-1.2348300376705752	0.25013158323019125	-0.3978298485971642	2.3698783487519437	-1.1883871272997435	-0.5745384700362612	-0.6293234747253058	-0.03994271969538789	-1.6949700717220253	-0.9050706318501736	-1.0568535726699206	-0.3529948427277827
0.7766955181655015	0.7658388286020468	-0.19204524251633368	-0.15760062781801212	0.4654821159398912	1.1067731418207454	-0.5697686482006816	0.6851801665435973	1.0190095768083869	-1.4106669464356258	1.9082849959599966	-1.4673557540489113	0.7793251174268192	-0.18088096785071336	-0.6463593203066	-0.5423060071167259	-1.5462976366618384	-0.9272835981744022	0.6025352587135411	-0.4782182193720952	-0.25724593540976876	-1.5335344991441369	-1.1782450687837223	-0.2870539680817888	0.6406529236113969	-0.32111476228289965	0.7623666779157591	0.15813208876399815	-0.29500317873488263	-1.1295575391056343	0.13473037374487928	-0.5049543236273537	0.3125846844954387	-0.39288553228520656	0.2549058851537178	-0.9563228939565583	0.03622234049384322	1.4381209706351947	-1.2269467033735422	0.24679668822692538	-0.4562804330089101	2.4148016453633105	-1.2519353205168942	-0.517800534935203	-0.6054124668135823	-0.1708180634415064	-1.6095472444850412	-0.8484299578004695	-0.9764250172795439	-0.389264649356193
0.8233531448800976	0.8273300583494322	-0.1630260146043658	-0.24005992031311146	0.46237188088062753	1.1268153609522131	-0.477856031074867	0.7190518669578753	1.0127431205957194	-1.4593195613210566	1.9885201589528196	-1.4511290168239799	0.8041124063027937	-0.24382630067414945	-0.6328026323603936	-0.6192680926907224	-1.5143045366923338	-0.8920243066095143	0.4970064072879836	-0.5247390050794914	-0.34088144577356755	-1.6062340504645487	-1.2829712780873554	-0.17143967259974024	0.6630148325959866	-0.2895688960683891	0.7472226459618316	0.1328896104778963	-0.29457246528103587	-1.1417690237383078	0.08675720762027317	-0.5099704909543579	0.263615265706514	-0.38641337656186014	0.31954881269966706	-0.896684030045388	-0.025396470416696498	1.5243558781340127	-1.2059440038676397	0.20206482973751966	-0.5086731800559134	2.412786806469371	-1.317109339431563	-0.42084932202377223	-0.6100236078269977	-0.323676974157286	-1.4973309293301138	-0.7569700858021429	-0.9386894114825054	-0.3829223574813338
0.8393985779382259	0.9151075453200029	-0.15432030385366685	-0.2857509022583424	0.4384441718805231	1.1410365791672206	-0.3497466689470624	0.7014204576791031	1.001350654778952	-1.4799147540252857	1.9809007706685076	-1.4283261517517094	0.8111213399896606	-0.3224622047229729	-0.6109253877934704	-0.6830580809091357	-1.4277946410803248	-0.8917653223614448	0.45233011051057276	-0.5983614627168469	-0.47094956627264384	-1.675320142948582	-1.3511856287169475	-0.11096394444379024	0.6966709634928445	-0.25015989092406826	0.7494510375473726	0.13314593421948256	-0.17381696050163434	-1.1255451107393202	0.04551189166892855	-0.564877346950584	0.20964884108272316	-0.36234922591785035	0.4069935226106489	-0.803219054177316	-0.066816493051242	1.6231280606132519	-1.222195550401956	0.15820265008977638	-0.5674051915832228	2.395340224356949	-1.3719848321302455	-0.3615679887610088	-0.6544705143289353	-0.4710129828288082	-1.4408245309522292	-0.6390366524003694	-0.8777906892971167	-0.3398824565250629
0.8871331788655482	0.9962858833243379	-0.18466946809802945	-0.3213921801998011	0.40053603105619456	1.1462349031465844	-0.256287959698047	0.696738556550036	0.967708918454932	-1.4450131226501262	1.9194874996439464	-1.4318109861764319	0.8350722457466293	-0.33379969016561495	-0.5962430611799007	-0.7408860979953692	-1.3030953237951168	-0.8468873847420874	0.37116981214961997	-0.6113813147635969	-0.5704709770916436	-1.8089286694890134	-1.4035407071674393	-0.016576118223714482	0.7302433288863501	-0.18069339832102907	0.7331712260543775	0.15958362149275795	-0.10064612358926736	-1.0910380321526656	-0.018082986857464886	-0.588963380231855	0.144959392111506	-0.38361896998636286	0.4740400263792157	-0.6958687303022177	-0.1303710391657354	1.7063235956885676	-1.2103982097785022	0.0953058377280637	-0.686463186349178	2.3040029307477767	-1.4279008717296602	-0.29741401768465675	-0.6412972468976251	-0.6046333956241974	-1.3612906445225548	-0.5679423880811605	-0.8246468733296893	-0.36217059157763754
0.9247079837442798	1.0768431278434485	-0.18115764837215692	-0.36848542064544887	0.39648626148168653	1.093252513072501	-0.22134454239272477	0.6620740555133247	1.0175240698358836	-1.3914067746117118	1.8014509629569115	-1.4023450563602022	0.8618539092276132	-0.3925775174116997	-0.5869160208731345	-0.7719358951994877	-1.195782132499461	-0.7441435779908441	0.2824721778810927	-0.6108294468721601	-0.6872123065200957	-1.8785379624584635	-1.4695863113142127	0.06914419517066102	0.7018987031180866	-0.10172457658061751	0.6894245555806856	0.18420059455941878	-0.04881924845120144	-1.0493148108698613	-0.11465647615301751	-0.6194547093568041	0.1119425663800722	-0.37945669819164185	0.5659771828506545	-0.6536524918995307	-0.15553380027908362	1.831471442834761	-1.1615874349777737	0.04484212898098326	-0.804233312077228	2.1828753628500634	-1.3520785249407024	-0.2889721804438357	-0.6791264080227389	-0.6953184306296276	-1.3120313889741162	-0.495067227244015	-0.7633534326275456	-0.37131174894681374
1.0046172978629575	1.1213651380209995	-0.19682989281176105	-0.4172936762869748	0.43880101302331465	1.0177632500684843	-0.22879711501576594	0.6277858497370928	1.0016997152325262	-1.3800470529850595	1.7140042255981704	-1.3794469673791006	0.9203558519718962	-0.4529428150989482	-0.6296257806416379	-0.815343127479322	-1.1029464014635724	-0.6421136648539292	0.24865832290288722	-0.6252094270035389	-0.8163907214604643	-1.9119324992478155	-1.4422830137469798	0.10210600015004585	0.6557347746936346	-0.06092538997792858	0.6047707420801025	0.1919885698719298	-0.01984238447331496	-1.0048501365897486	-0.20414607341707153	-0.6481886780048804	0.08018052389853211	-0.36169116415048475	0.6155680007614791	-0.6642560181199473	-0.16524650687544534	1.930277494882819	-1.1954711284903754	-0.031145503104366833	-0.8554638330934907	2.074571463411702	-1.2556598638926206	-0.25568092106311685	-0.7442723048811848	-0.798780424476127	-1.29774780998668	-0.44100967605945146	-0.7122415338953434	-0.3552541982173901
1.0960556701917177	1.1958158513496744	-0.14650135768801725	-0.4514538335334154	0.46241699436109795	0.9209005232861026	-0.19872518544535658	0.5738959315718383	1.0232203378327733	-1.3175386687471302	1.652069642647914	-1.3421745953285877	0.9813620537849677	-0.47168533057930573	-0.6248517357309283	-0.8304551431914078	-1.047962763612902	-0.5804902025850935	0.15504479220703407	-0.6378169392383735	-0.9205513221330428	-1.9606433083118684	-1.3845353312817692	0.15892628551443763	0.5674809014090865	-0.0393858277475967	0.5514808964828484	0.09725486712401682	-0.004553241345686712	-0.9629828844075472	-0.2931872578628165	-0.7039983588152656	0.0008166671005033598	-0.2770623049702179	0.7472929195001554	-0.6896140984840777	-0.1993081169352644	2.0474330797497595	-1.2336162157127664	-0.04123172526825308	-0.8921398781556495	1.9445232263534074	-1.2051073882061076	-0.19926692320380462	-0.8006465668956129	-0.8259822787113498	-1.281559503969981	-0.432329724901274	-0.6773827774655606	-0.38422663682261565
1.1459202897540874	1.222306728197738	-0.1771767561480321	-0.5027934389354323	0.49056528228854895	0.8369120130418313	-0.21124891025876993	0.5059467194770899	0.9729624045998273	-1.2510963423057953	1.5289157923747936	-1.3212735995587246	1.0007410362691218	-0.4406029071433534	-0.6313170912630561	-0.863555133239128	-0.9517784483431317	-0.5199738417456832	0.17501010919322055	-0.6306603219991879	-1.0375429620872474	-1.9293483244381897	-1.3479249844289778	0.19458785787679284	0.5017487187644624	-0.011854915176377824	0.43152419396764846	0.08859809380702653	-0.004654229568416632	-0.9095785625472823	-0.3457318315938494	-0.7844592332788142	-0.05983501139066481	-0.22657175574641442	0.8003689531200024	-0.6918587742665256	-0.24798305255080333	2.1579943710965077	-1.3125585748642896	-0.09296412842539131	-0.9392637446652741	1.8678582058746644	-1.0965466142543892	-0.25812550200562284	-0.8689955363878337	-0.8576811991844169	-1.2477756715185209	-0.3975111705726428	-0.6651122331964705	-0.3721581619840449
1.1915444732398683	1.227224891566766	-0.25536806469206796	-0.513394703227961	0.5483383079536296	0.7640245298884933	-0.253596500507179	0.5039092286320145	0.9132292765838594	-1.2096402913571875	1.3832795585800206	-1.290635226324157	0.9942868338657247	-0.452562068186323	-0.6063218907336592	-0.8626082936774828	-0.8742060697851674	-0.4569399355171596	0.14789695885823514	-0.6458516326237971	-1.1005035914543948	-1.9260901356088442	-1.326641337854919	0.21461303626580358	0.42165506655371515	-0.0054319102973908046	0.3905513437664861	0.042054634793398146	-0.0350884474816046	-0.8836714911090932	-0.4009789710789276	-0.87816653118402	-0.058820166737539245	-0.124375945687617	0.8277704382570832	-0.6693154596393954	-0.2774431672371906	2.1808016137987867	-1.3523852773593292	-0.15792350057280893	-0.9712011152639228	1.7763274396639468	-1.0186073722808424	-0.28968921062029984	-0.9165849842538403	-0.8695055889888345	-1.232732526033971	-0.3618384497634512	-0.6380134227541556	-0.36477839890787034
1.2777830424403471	1.2053751401552462	-0.3066938082759524	-0.5397581131827047	0.6208944246140622	0.7530394865057228	-0.3086217937555067	0.4933578408430089	0.8485683820026532	-1.2193469980685896	1.247831092302199	-1.2656882503054998	0.955055503380142	-0.4665894717815042	-0.5928612549714563	-0.8713329068912966	-0.8514608916536192	-0.39188120464467946	0.07580275919861322	-0.6680141558959023	-1.1234179604013728	-1.9169079670897797	-1.2774582810527735	0.2436426234022186	0.29852748065954965	-0.0009462988587981239	0.3905917989517627	0.03313991610467464	-0.039039271705126104	-0.748643496105998	-0.42145645727387143	-0.9253529102873503	-0.07788340207366809	-0.060185674204192595	0.8114510612096039	-0.7512535398817932	-0.31712169670762635	2.189386824137265	-1.4081763419710525	-0.20703028883032887	-0.9715038112432163	1.657957657467037	-0.9621721203545294	-0.31364535127538434	-0.9887988145219619	-0.9039742590671362	-1.2805572047440141	-0.3176528339622979	-0.6084032811703889	-0.3802110782015626
1.2698225077278027	1.140675916564191	-0.39578057131754873	-0.5321387266499535	0.661227869946204	0.7214338013712387	-0.3820411424257539	0.4882000265922712	0.7766544196264028	-1.1892571113793715	1.0724631096779629	-1.2659304919494805	0.9281607879418866	-0.4424484896245714	-0.6405337058353654	-0.8583629540782723	-0.8459534709650425	-0.3247348791867278	0.09767202670052715	-0.6823348065579409	-1.1297327852151846	-1.8711767004030004	-1.252378910102463	0.3002099864846878	0.20620172655862215	-0.020219294930550875	0.3765783810869705	-9.076055444354748e-05	-0.1277923895836435	-0.7438924227893965	-0.4574406594703732	-1.0242231497848686	-0.12528151899320467	-0.02158107894048671	0.8408812509863719	-0.754238104654517	-0.3999373859302881	2.205110471675231	-1.41430158695788	-0.18583774104203926	-0.9471974758191045	1.5481825851563675	-0.9439628725423288	-0.3807343900875514	-1.0169437717550864	-0.8498066571065271	-1.3095982957717178	-0.2336995387092574	-0.5724846087941244	-0.4154849721945847
1.2641680831299937	1.0721423493602993	-0.48790373568116674	-0.5436980557564315	0.719765023977451	0.6831775027044034	-0.42611747600808736	0.5005911831811385	0.7269588498724902	-1.1998905836515075	0.9268500344839443	-1.1979347127113253	0.9087060707146005	-0.3363385485632485	-0.6719548812631636	-0.842190706211255	-0.8031241976239796	-0.22344126372952142	0.18177300567293214	-0.7384894076702601	-1.0741411759946233	-1.8042424808831814	-1.1941137048643666	0.34528035378915345	0.1177067623425476	-0.02138985234261919	0.47825676641294834	0.0450867742886683	-0.14074441430220377	-0.775908156089181	-0.4456213050739148	-1.1708032214492847	-0.14341732563556286	0.013546368441499094	0.836251684525523	-0.801964377991274	-0.4258524473535844	2.282732915530629	-1.4676349061711176	-0.1674873091949136	-0.9528464937647912	1.4935355879186896	-0.8544545335654948	-0.48558443634821113	-1.0820539569499883	-0.8288691520978665	-1.363431546723557	-0.24622061397984724	-0.5317300264578585	-0.41424631420945557
1.2619842577338336	1.0366300863902702	-0.5590400815607233	-0.6142005410156299	0.781253542726353	0.6704939661748983	-0.515467970571492	0.5201006100913697	0.6582957673618048	-1.2219833949693704	0.8312473664840686	-1.0828466936572374	0.8721777751310755	-0.19094198344201044	-0.7021450957755242	-0.896163603279868	-0.7649445985743133	-0.12571937361981692	0.1539005898301483	-0.7672538176432181	-1.0522835130938992	-1.6885620096857814	-1.1498257948073654	0.41788950622539467	0.04705994105875583	-0.05431909183991527	0.5411703151301658	-0.0019476911677023256	-0.19698678232371605	-0.8148451580140513	-0.4035062912586719	-1.2714156171151665	-0.12812410205365027	0.025232787974323045	0.8166068629176155	-0.9099411965866988	-0.4459535747845201	2.3244950414611703	-1.4490769352062458	-0.11405541096311722	-0.9366797792538326	1.3830953784343845	-0.7172378896579775	-0.5689344702773326	-1.126264826361457	-0.7730568970508236	-1.3864609585742458	-0.24056063815911202	-0.4752661111538384	-0.4608533725705305
1.2638056837909712	0.9731458730488448	-0.6458319760164921	-0.6721424006694084	0.7897474885750321	0.6206329390293348	-0.5801204697161928	0.5653038116982655	0.5752027474597639	-1.2763869185902548	0.7434879532424657	-1.0024352820320406	0.8240813589120624	-0.13322454991338983	-0.7197127964811194	-0.9263940230191533	-0.7488408477862044	-0.08746373712729398	0.23615095866994817	-0.8294518668262232	-1.055970457798446	-1.4986824270670245	-1.1348602735882243	0.49126394218729336	-0.06052281759252161	-0.1197816323376825	0.6127199310708313	-0.08972191716788627	-0.22709329301545056	-0.9360452134932646	-0.3648743274229618	-1.3951136226341347	-0.09783493653476363	0.04833749487429001	0.7834025678004276	-1.0405976938030643	-0.4885274412584	2.35679649704216	-1.4475124716507048	-0.05323233481944516	-0.8742856037737232	1.3566873697344504	-0.6077917696467985	-0.6537737974951446	-1.1766829780912	-0.8031038599870246	-1.3932964084394743	-0.18393467542351144	-0.46883746387267006	-0.4925974230718966
1.249584795161675	0.9051298548686262	-0.7118937398065203	-0.6873780065785012	0.787462833373134	0.5972972014437954	-0.6134443592691781	0.5965799545383554	0.47192085409850015	-1.3272154324638694	0.7122227990435172	-0.9452374797047159	0.8173018372758939	-0.08411290099704871	-0.7007521258274487	-0.9456195052541532	-0.723958240426439	-0.06274624514628474	0.2787243258042864	-0.9233849080149579	-1.0714022158344165	-1.302651103773042	-1.1207182740674546	0.5274691449044515	-0.13166318645470965	-0.2307975135890757	0.735204993445176	-0.11305201088119639	-0.26810714593879253	-1.0299446012644462	-0.24737856373567593	-1.4896451981227439	-0.038671177835921444	0.08273922512482354	0.7626372557919977	-1.1411049291223558	-0.5364287599490088	2.343340072906435	-1.4544037586988412	0.021074514248415784	-0.8079996067230054	1.3251206925065682	-0.5520739294570469	-0.7022791457251758	-1.231634419407834	-0.8556467723384553	-1.417246839012681	-0.12207148486708094	-0.46653942503472134	-0.4955288290689085
1.2173044508415294	0.8642272293952354	-0.766082897837568	-0.6957440502348508	0.7575671061897642	0.6304249234278249	-0.5930867723722707	0.6479329986027533	0.4209788002721374	-1.3876104613605293	0.6350021278246565	-0.9132873721882324	0.8219397003321841	0.003979092289350505	-0.713677603913877	-0.9642939192591381	-0.716724244587026	-0.07648903862503913	0.361820650340237	-0.9900297009250261	-1.0664698050792425	-1.13005469814417	-1.0804986448066738	0.5766774318298287	-0.16502382687977651	-0.31487427463377105	0.88429004115809	-0.14648645309048888	-0.2843573881035848	-1.0929425488426652	-0.19355800863968992	-1.579339913420998	0.06548475561781938	0.07384285590883778	0.726132564066271	-1.20380058049544	-0.5339525518185914	2.3172523708523167	-1.4162985356024103	0.11784243617474091	-0.7753533035580039	1.268759780374767	-0.5370042147341609	-0.7755087585244306	-1.2358277339577886	-0.8624459124076257	-1.400378623989377	-0.07230016699227207	-0.4745734159220062	-0.5413147569107892
1.1881960102629043	0.8134110213621174	-0.8947482762437611	-0.6608974118365973	0.7732847472225108	0.6553887212332798	-0.5520128288517491	0.7061211088737049	0.28622602625047044	-1.454401335163538	0.6027321706207082	-0.9054586777915308	0.8160958058996497	0.0905773096242483	-0.7336157064669363	-1.022231678472877	-0.6737465203638959	-0.1154244686036939	0.4864912185258479	-1.033952790314455	-1.0889756885512152	-0.9370597097962806	-1.0871445067156658	0.6176840038134516	-0.15796013449311624	-0.3181375707871321	1.0051545169044296	-0.12453778555970814	-0.2988159886453273	-1.1754712810154917	-0.14504049913081668	-1.6113545168868673	0.15338141169000236	0.06713519550814065	0.6610005286777934	-1.2633090327498575	-0.539775528961636	2.265351176919965	-1.415457321189291	0.19676210367959712	-0.7781703236078618	1.2123275677811125	-0.5071136584186291	-0.8733351878568891	-1.2444369657604528	-0.8363674040579177	-1.4241195721005568	-0.01690370233286696	-0.5140328259810476	-0.5454631878005005
1.1745085562353572	0.7689750611736029	-0.9668847486657762	-0.6605094351764025	0.8261736254567204	0.7218394326996906	-0.5042995472263334	0.790246077373199	0.25013788422846384	-1.4408169259226813	0.6142454307359256	-0.8831996862613991	0.8384375263571731	0.07234893813397784	-0.7810823954239087	-1.0398866999088425	-0.6525368990546223	-0.11563310194398184	0.5759139866346514	-1.0809454381238828	-1.1046828642477393	-0.8044110029850631	-1.0483394954382805	0.6848407761384262	-0.17590634524040352	-0.3450665543075956	1.1903663594657723	-0.15294724960995404	-0.3263823516079267	-1.2985816922752236	-0.057874690608533265	-1.6363462853779862	0.24285774699434573	0.005480622177755334	0.5819735664468786	-1.3136046241314019	-0.4682746963803842	2.2520389856596266	-1.3818144395396326	0.28551356017280477	-0.8167930613988446	1.1422512307113053	-0.5265013069109096	-0.8941489736623748	-1.2398884051860095	-0.8430482484007854	-1.4421406620895914	0.020231304709065527	-0.5258384563160772	-0.5754539527593427
1.1506782567367857	0.714819163391459	-1.010337580029995	-0.709000183387851	0.8905411153164181	0.7465501706087881	-0.4540865357158933	0.8247915268870502	0.19466527273780163	-1.4658008829982263	0.6504878063727306	-0.8920997071811456	0.8518398646582014	0.09785383531798465	-0.837495191323492	-1.0458392406710908	-0.6408526701726389	-0.07130381891963582	0.7569088333387818	-1.1464162491593775	-1.1496565900783495	-0.6492243686106252	-0.9650246830797844	0.7183281791230982	-0.207989384999757	-0.42913252418362474	1.306986397153415	-0.16307336462965247	-0.3035986715479932	-1.3834664974712967	-0.004452231107365827	-1.646240794397108	0.3136337142521694	-0.06966068792507583	0.5521614257967856	-1.4047465992578547	-0.4435682386582484	2.242685651403387	-1.3791069331887011	0.3888962789783684	-0.7929148440823008	1.0949522868295158	-0.49867279953736754	-0.950166393807551	-1.2174613954528417	-0.8701526089338285	-1.4384430244172872	0.054381638970117364	-0.6099298418993441	-0.5793780610681492
1.084979362428146	0.6833884171765459	-1.0682271619428387	-0.7134959619114881	0.9556270029359825	0.7411533878338574	-0.37845580440645615	0.8322078939534009	0.15082850795635475	-1.4642996064008937	0.7048992517997692	-0.9024122032932873	0.8695301946592033	0.12674221597477542	-0.888793989182146	-1.109891225860578	-0.6380870211828155	-0.04823657231808337	0.9158186764637619	-1.1566809889736325	-1.1976850173098577	-0.5013767653342518	-0.9240726629481675	0.7425215605278027	-0.19543860802865504	-0.4918463553399798	1.4210038179216034	-0.16850312290933236	-0.3255973984925276	-1.5114690934017687	0.04462091825194471	-1.6810676931447461	0.37089042095107083	-0.14597202687170124	0.48778871873487895	-1.4031810371551927	-0.43103640973048574	2.2362052347696926	-1.3765011210366482	0.4135098311008778	-0.8093014459477097	1.020323485369158	-0.466986453226088	-0.9722890169534226	-1.1388927341765709	-0.8770212170544166	-1.4513522921639441	0.11733401844448257	-0.7237971719026806	-0.6004803279551909
1.0567204553953293	0.6896709039159672	-1.0915696042253535	-0.7771383863871715	1.059294568839098	0.729235263995798	-0.3624116891168971	0.8484813883299529	0.09522971118190407	-1.470586900104105	0.7746188105070007	-0.8904789133827187	0.9180737845870712	0.16320809326367053	-0.9175627989484229	-1.1590821648603433	-0.6023254259985387	-0.001995842555401994	0.9662430993377218	-1.2408331666676848	-1.2023435320490106	-0.41997993420271174	-0.8660155537006553	0.7052047671196963	-0.1975851330404381	-0.5161061023857416	1.5193215593120948	-0.163012650024698	-0.27812710790364187	-1.5731240501612844	0.06965233503856712	-1.6381489744313806	0.4454481473932329	-0.1873535503343219	0.46570280480036325	-1.471448120994469	-0.40295617446450416	2.198565485672904	-1.4196837320946658	0.4092443711006994	-0.8292263341776268	0.9748913718383033	-0.417564766070963	-0.9825669893781374	-1.0775861812601462	-0.8977538337438855	-1.4806721416519995	0.1184967087655063	-0.8243389725958064	-0.5677512740639632
1.0385530446463078	0.6952782975168661	-1.1192884312305194	-0.7715277688073029	1.127841820290866	0.6967877495607706	-0.35790027969847277	0.8588703638488463	0.05883597634704455	-1.4440332027206757	0.8259419556826574	-0.9074129624461706	0.9536420015258225	0.14223270967170706	-0.9658653171005319	-1.2329614320832658	-0.6497687800002062	-0.008850940317132443	0.9815136710941459	-1.2973726677123496	-1.2815510644286963	-0.2572222124374925	-0.8222249337007013	0.6645029770470368	-0.22841788973060595	-0.5733948974996388	1.585367432110068	-0.25319372265704	-0.22307571654183828	-1.5995527470189124	0.10197477553532071	-1.6087865944844313	0.48656115699933533	-0.2584796968302818	0.4748656891454163	-1.504959576221728	-0.40739673284970135	2.1208633783107524	-1.3901509231868654	0.43575210836236816	-0.8395246109423058	0.8733474972277403	-0.4930081441469646	-0.9782298296414332	-1.0031416474371035	-0.9519226480614119	-1.5226115347726394	0.15638891633891483	-0.8885970492474826	-0.5741775320012295
1.0388964516167747	0.683475918419802	-1.1121934280441006	-0.7188278697272985	1.2321091850285133	0.6739500288648606	-0.345243132364454	0.8696405837828886	0.017989731912631535	-1.3998419893114296	0.8804523641393469	-0.9868915365667373	0.9663215120771413	0.11861881328234254	-0.9935234711214074	-1.2173389595729665	-0.7189526298271243	-0.0051595311510209295	1.0475742683939422	-1.340391724312705	-1.2990393250516223	-0.17809345541023394	-0.7761938330435934	0.5936296240513441	-0.23609340926921224	-0.5820155998441797	1.686706609077249	-0.23232903765987167	-0.19835246597656017	-1.5978963916758446	0.06051064947233102	-1.5686299081847719	0.5010948961570538	-0.32142665653086283	0.46611048178190045	-1.5583249017731202	-0.45500516401435814	2.04500946430531	-1.4191955999400498	0.4186425991843425	-0.838939281880949	0.860722108142643	-0.6114892230017224	-0.9217723129405522	-0.8883135142012245	-0.9982994424055853	-1.5398338634591375	0.2393272780319581	-0.9786110010644518	-0.5836909307822286
1.0523468796967914	0.6701755814312758	-1.087439224923472	-0.7211121812878297	1.3151372940568347	0.6632589962040406	-0.3096733509480598	0.8085314834852445	0.04019818747018692	-1.3884261451951574	0.9568173285375922	-1.0500506164743064	1.0063309737190136	0.09476714451578613	-0.9971800048572466	-1.2266849124830563	-0.7590511644246185	0.03593812007763932	1.0011712239153847	-1.3400209151293279	-1.2985387040001173	-0.14684117144713812	-0.7328874605235353	0.4767444038815672	-0.2642789331498058	-0.5801478316473369	1.7710950549163769	-0.19645498802840272	-0.16248716988184453	-1.5534521542125383	0.03619412020134104	-1.5127170839547828	0.512682409707517	-0.37118668784836467	0.47453676430739566	-1.5651048685681854	-0.4935307997376997	1.9858001918322437	-1.4125570026372856	0.3669143448543595	-0.8982316244608111	0.8783601600346476	-0.7099290935789832	-0.867843633585965	-0.8107013983357463	-0.9728961711838189	-1.5865504340038123	0.23481580530870855	-0.9947668883485129	-0.5422849967152427
1.0849894006151242	0.653435898293852	-1.088685504637704	-0.7095330574537907	1.4007049787256327	0.6121509322736436	-0.24941369857032067	0.8024673428246695	0.0589552323527515	-1.3749485154334358	1.0169818433004418	-1.105910680182323	1.0806906828668355	0.11728619908815681	-0.9934382352816777	-1.2086706243732588	-0.8153138840572751	0.08117106051569839	1.009373345477335	-1.3043201485721103	-1.2220047010657	-0.1032341831183267	-0.6611880663939514	0.4056849773790539	-0.29995250571082144	-0.5680800326665232	1.763359795766462	-0.17535014732832965	-0.10106009633686157	-1.527342660969791	-0.05400983632632943	-1.4324134795800725	0.4900680831392119	-0.504556836142372	0.44126641511032594	-1.5722499745081944	-0.5213325716053716	1.900343051728321	-1.4149263961157867	0.33395221791846036	-0.9367082597327467	0.8917418146926579	-0.8376427770573478	-0.8247714327605424	-0.6345196067986738	-0.9559925817612909	-1.6585883342165577	0.23816520374721284	-1.0677453845698202	-0.5514741528131797
1.0791947977849712	0.6395679512312262	-1.0659746978950047	-0.7035178356425762	1.4764656399309868	0.5496789332122056	-0.2195202546514777	0.7930211835078593	0.0989683395211431	-1.3812083277287832	1.0803024858921995	-1.1611015599811485	1.1035182606514176	0.1212095201847275	-0.95063499030665	-1.20301430369877	-0.866515853015341	0.1101002597319094	1.032104109395057	-1.2929110916179516	-1.1783850867054055	-0.1312332486566878	-0.630068978947156	0.3428982139214426	-0.3302707779785382	-0.5555997539245675	1.7331041435911672	-0.14972426934289457	-0.04685003952566731	-1.5601262346724432	-0.0855678441445989	-1.3426237582616536	0.4760854451490806	-0.6224062571536623	0.45661339869288586	-1.5473325470058668	-0.6155305118306185	1.8959389176496262	-1.4383364006975328	0.2559689153015394	-0.9829912548143298	0.9812136799262697	-0.8869601133305437	-0.8000769442408128	-0.5430807425729227	-0.962516173308881	-1.7986283508374061	0.2541768141259867	-1.073125560362032	-0.5647275200350357
1.0712168892872733	0.6072751621755648	-1.0177975281949727	-0.7429513083112476	1.4816752104704607	0.5086084963038322	-0.2676542727385617	0.782148098630967	0.22190183114409018	-1.4332677352207208	1.098634394027505	-1.2145705904715307	1.1572805072786614	0.1700988707848617	-0.9496778961813519	-1.1534689653128787	-0.9350233415217257	0.1622908875046538	1.0033249553022816	-1.2741659457798533	-1.094725907160889	-0.16940663117009658	-0.5980492848267709	0.2572543404780924	-0.37330886277649145	-0.6033329497060252	1.750717146750399	-0.15830230672465057	0.0026987659208777687	-1.5207561668676282	-0.12070261710067762	-1.2514467901479116	0.48586173644504554	-0.7142897094545446	0.48895384670779996	-1.5471682655017234	-0.707849160968163	1.887737769270029	-1.378354884249157	0.12206399481002075	-0.9833627102311905	1.0617188110941695	-0.9375569716595378	-0.7521289153107843	-0.40312902889525154	-1.0290267747806816	-1.8577670832477107	0.21614199875148757	-1.0833882472866208	-0.6083091850530089
1.1100453983821477	0.6008620625563246	-0.9811670994157785	-0.743841279262387	1.4918621104850431	0.4372519631934334	-0.25851773673972267	0.7689094700046291	0.26604601334067995	-1.5547043219469177	1.1452848568424945	-1.2448488009476202	1.198133112143854	0.22899851895524687	-0.9195459985223404	-1.135330713469307	-0.9907068310072127	0.20075046605952268	0.9834911842337946	-1.2402109488579776	-1.0112849314424688	-0.19552277410990054	-0.4929332195150663	0.1608131890030952	-0.36643529687368953	-0.5897689181802386	1.7591716091941183	-0.16499819135280758	0.07189710694072668	-1.4884037126814151	-0.21557480982915878	-1.157945645270617	0.4475648046520462	-0.7971595291685737	0.5531185169123856	-1.5083770198341777	-0.8087959432242263	1.8099929790395208	-1.2951736668223162	0.0336133706205326	-1.0096754321136308	1.1509881910274067	-0.9780789701454623	-0.7673310610193663	-0.2631808013561637	-1.0826590403380696	-1.9045424258487256	0.14475013374253706	-1.1038676969337315	-0.6061684163799542
1.1681094793263864	0.6113692153122852	-0.9447900636075278	-0.7034988327041178	1.4641627341269436	0.3854936724554502	-0.2684545365210958	0.7432244925392324	0.2836316003934391	-1.6486517947048824	1.1434127656301418	-1.2734607848481523	1.2650286593035798	0.2864471596337462	-0.912060402742361	-1.1034537815605732	-0.9868461200476167	0.20747179733250326	0.9262299064987456	-1.1968247911660788	-0.9284486876945317	-0.22055594605268367	-0.42439882410767105	0.10461945933184176	-0.3613378551142982	-0.5493112031114314	1.7848428502036136	-0.18990990535147093	0.08496181556410962	-1.4811282058983521	-0.24868091625392302	-1.0750717935222032	0.46462738917092256	-0.9207452538026312	0.5753929500344436	-1.4672479450588907	-0.881599265894344	1.7554900588328803	-1.2101047609982194	-0.04437180320210519	-1.0842101271678366	1.2346191264316586	-1.019621990860292	-0.7399869949086932	-0.22376753885847062	-1.084078003081188	-1.9794571749338536	0.0452810223824377	-1.1304052989896065	-0.6269323893195685
1.2030528388263533	0.58728261400242	-0.9418527736586311	-0.6905689166613211	1.4493561448788728	0.34512899840580896	-0.3011417525787683	0.7237539248142946	0.3438391951819466	-1.7444988920423068	1.1370084041139497	-1.267363615613966	1.3353948727851623	0.3048328944560739	-0.9437027800276887	-1.0763521152000908	-0.9794507466547643	0.2423894449746124	0.9113154488853846	-1.2079379423919023	-0.8706775509264846	-0.2633551870927264	-0.3498492088390833	0.03638168481336136	-0.3090448695234503	-0.5185972775651428	1.7945571080199632	-0.26120651575397097	0.12590579270936159	-1.453513200484203	-0.27617562094909515	-0.9860229853497751	0.45586732661410573	-0.9927799913905229	0.6883413742343173	-1.4418107001112177	-0.9535725793464929	1.6723746065459344	-1.1044128411291518	-0.07031035524606333	-1.1258961166045884	1.3281525643928946	-1.060844054020851	-0.7854797267904917	-0.2491670599233548	-1.1149915890515079	-2.0439400283034947	-0.07485166053208898	-1.1022460785954482	-0.641523758917185
1.3271047831895526	0.5724925739430795	-0.8962752828645766	-0.613515960157662	1.3875869129964904	0.3087927761200802	-0.29473924634979365	0.7430686895858412	0.44147009173622775	-1.8405626264847523	1.135288547667518	-1.2813405748136613	1.3993418638073793	0.3151685000179424	-0.8959405458891684	-0.9997852685981323	-0.9255970810201207	0.2170369355061909	0.9427966032324839	-1.1432473138782333	-0.8409087059319076	-0.25862089779710545	-0.294511322757787	-0.019350088138203617	-0.23222178800666843	-0.5162549316907189	1.7459746026297593	-0.35366646137260577	0.13959084627728133	-1.4322258228260023	-0.3240940845457907	-1.0002452025779456	0.46733109285769225	-1.060108191560915	0.7352241402739808	-1.4085038508478445	-0.9880655917436366	1.6644468297789914	-1.006006212312355	-0.0827140360558706	-1.1309309461301582	1.4053103792154282	-1.0802049437473955	-0.8431773668713877	-0.2806385586155682	-1.1631495377681393	-2.0642734283782316	-0.1409059205851675	-1.0929816484297086	-0.6391461678926333
1.460782769737729	0.525950995504628	-0.8231407524141515	-0.6156347877957835	1.330642418316137	0.30014342571667113	-0.23615181237988372	0.6835891290818155	0.5256760558761578	-1.9006062240825716	1.1664563383798103	-1.286210729119469	1.3749076825078723	0.2823491109753713	-0.8727831641260846	-0.8974203521759462	-0.8561881836080918	0.21800345925753986	1.039760616560329	-1.075163781336661	-0.7916423447902117	-0.3600331938728575	-0.26165263978022807	-0.052323471372375044	-0.13726279524647683	-0.5114727688082873	1.6200817793272038	-0.3739455255299312	0.13126059012560537	-1.4629997762093627	-0.3634252915105293	-1.0062575113716627	0.4487216829380462	-1.0421950781447475	0.7907571706402459	-1.3403234057483402	-1.0361558060459395	1.709124640056757	-0.902281245366917	-0.1120962323298254	-1.1639178542187305	1.4719984422307417	-1.0562026999680225	-0.9040865665762565	-0.28379410922849824	-1.1670748463803429	-2.0729545709064032	-0.23044283993874687	-1.1019480286943923	-0.6308560682841873
1.557954929223913	0.46129603155720406	-0.7486371168403126	-0.6248108317039265	1.1785980422060387	0.26748482442326854	-0.21659540740807012	0.6165340444610375	0.603662781703618	-1.978795518259539	1.2228763925365638	-1.3238893182315068	1.3938064890292325	0.3313267297433725	-0.8635575841754577	-0.7960412896684271	-0.7590447422566757	0.17066211873765355	1.1362019308135243	-1.0137933782509538	-0.7368054712582404	-0.4271355126454114	-0.20423922351829282	-0.0833026566824862	-0.07118442958945981	-0.5096864213425345	1.5102314125865612	-0.47671623964883414	0.19467154264898118	-1.5122651560754636	-0.38744507318024884	-1.0336460910704484	0.4682666621626784	-1.0220327128082412	0.8335802696361929	-1.2888002310600077	-1.0574816628345072	1.7413782975336942	-0.7787031870884454	-0.10109692951203701	-1.1706505007795374	1.5483963864008294	-0.9742665288378708	-0.9988373917634759	-0.3194667169663735	-1.1982628291331698	-2.1383872999820355	-0.4031608392789332	-1.1356208978106714	-0.6049358180025841
1.668074805574247	0.45494573658888154	-0.6296115679664789	-0.5683895238424687	1.1115940009201521	0.2358051535506128	-0.218300959754538	0.579260151166368	0.6792033937694583	-1.9916943848470556	1.2425069578068517	-1.3046046735007462	1.3906242058808245	0.37728441955499414	-0.8324018662109832	-0.6763613014360229	-0.6936363614602324	0.16572116680567756	1.2480624864903287	-0.9701076067388857	-0.6770975853280197	-0.4619085983266612	-0.0939267780929946	-0.08458864874772788	0.0609841305882871	-0.5236212093744396	1.4192252597856219	-0.5745119276087923	0.24875349971631433	-1.4982970783791953	-0.4597477879562811	-1.060494265487103	0.5168389575329215	-1.0159926268213713	0.896112898758542	-1.243860476097487	-1.0814808200700567	1.832515864950847	-0.6924302219496318	-0.10507624744342274	-1.165392470716152	1.570565121994546	-0.9474662408785015	-1.128431593812444	-0.3650135512082321	-1.1829000837256491	-2.179937508585568	-0.5195628524662507	-1.1961573210385237	-0.5508342348151919
1.7558153904740537	0.4254838535452558	-0.547556400768164	-0.5603330697251724	1.0646433843276353	0.24837175895559443	-0.28803167857873135	0.479482369170565	0.7071715362888996	-2.018418568609667	1.2747365668864754	-1.2811615906962257	1.3634399566130664	0.37032715150407225	-0.8550581465484651	-0.6213846661364247	-0.6228134344039277	0.11627724210333276	1.3430209168569323	-0.9544253447554858	-0.6861474140262531	-0.5571815502032049	-0.0624862245619109	-0.11564653489780667	0.15417909906948793	-0.5347181927481834	1.3749864397895555	-0.6799861308462554	0.35107343334437635	-1.5107304484514805	-0.5428953378111503	-1.131794878602338	0.6093140244762724	-1.019276712431542	0.9798214552725846	-1.172099902667025	-1.0572817116040214	1.9244643230104408	-0.6072024291092077	-0.11572005504297382	-1.130504472522363	1.6051768897337049	-0.874548419702851	-1.233710379356392	-0.45471097017238593	-1.0899223100371631	-2.16541859830078	-0.6103454523415401	-1.1430456154195527	-0.5005596110560326
1.8626511759488231	0.4263897899670036	-0.46145635038612287	-0.5226188879135332	0.9830700307630428	0.2501767616468846	-0.34773441123626	0.35653817319935094	0.7274613242901881	-1.9566085872358685	1.2710684253448483	-1.2680867571804435	1.3738059293364917	0.32689324395936314	-0.8464418619347477	-0.5306085335891868	-0.5524130530640793	0.09316747677891964	1.4376949810116622	-0.9229251046275687	-0.6395189081345627	-0.5963649628149932	-0.03497128609850857	-0.15051163285488672	0.22527744922646648	-0.538382203561831	1.3195699056339765	-0.7557281024605326	0.42484783062525294	-1.4861838851035423	-0.6465260058401414	-1.193394741455069	0.6097919803398695	-0.970538179318179	1.0474410838359172	-1.1228872692943788	-1.022018606260437	2.0140077817292683	-0.49794185641310873	-0.07502511544645651	-1.1116713225486028	1.5827452837574534	-0.8584374282108291	-1.2969435833637832	-0.5203844643458033	-0.9951706561177283	-2.102488250641994	-0.7392995908667765	-1.1691186694712647	-0.4083586295259417
1.9943142489009371	0.43255307169560187	-0.40556657830518655	-0.48158996020345163	0.9775895578083945	0.253400034164209	-0.41880582328110644	0.250160685520109	0.7279033692835651	-1.8814240868580634	1.297308629133873	-1.2338190409091463	1.3405677909064055	0.2417431310341908	-0.7994657932134336	-0.47455350210139935	-0.490264334176154	0.0707783849294231	1.482527447542702	-0.9022695498767097	-0.6261667816824568	-0.6455667364635878	0.03766775882985733	-0.16279616118328585	0.3058556579553064	-0.4817583314327435	1.2221029892175939	-0.797497241003742	0.48708000228645165	-1.4918662933574625	-0.770849711267136	-1.329972209662807	0.6111562156555382	-1.001591191304547	1.03439079242334	-1.070071635323314	-0.962992052928817	2.1114765015253534	-0.4811846049666112	0.008847658992058683	-1.105462860290436	1.561785751923394	-0.8202360606155169	-1.3872120496718492	-0.6142196517683811	-0.8609008140301329	-2.095033529911432	-0.8168657300429478	-1.1845470057859848	-0.3034263242764703
2.032872098182151	0.42936738817800374	-0.33222201980333455	-0.43829968281680987	0.9217379573677169	0.29148704448658497	-0.5195344152921082	0.1533490434483818	0.7654797551815113	-1.8084362164288934	1.259609556645998	-1.199531297691673	1.3314474033610693	0.17395353986685475	-0.7469549554246762	-0.37703890632492454	-0.49301763284300987	0.09508177523586683	1.5710921748739828	-0.9095692994606788	-0.6422019478581661	-0.6895684036101893	0.02924944412843148	-0.1529654405550967	0.3167259314344107	-0.4998176833323398	1.1394359068385183	-0.8235085746838763	0.5411864913321298	-1.4345731372134738	-0.8251579193665094	-1.4142186307800135	0.6138296870791156	-1.0026242469296198	0.9681815387968753	-1.0526010762592268	-0.9346426824428811	2.2521915203109826	-0.47367086806598097	0.018821968660183545	-1.0767723368391737	1.5252582849774243	-0.7796740162525939	-1.4511209409562136	-0.7118935173655385	-0.6881897406308453	-2.107691164762202	-0.8535215436116739	-1.156878039971249	-0.23712904376106217
2.0553748623023758	0.40082410573474314	-0.27909149771211805	-0.40758222458776566	0.9050322662353256	0.32423374303553193	-0.6276999336410863	0.10032069242194533	0.8383808975739278	-1.6848309428839379	1.2392224075390446	-1.130600083584412	1.2843733450457342	0.09832291370556448	-0.7187344276730351	-0.36798734826970414	-0.5313670323663803	0.08205742285850233	1.6241043688864718	-0.902698946911061	-0.6536593681865577	-0.7426156164394215	0.013693328261848709	-0.1504143911609707	0.31069349191200113	-0.4902656166467393	1.0112710588110834	-0.8367316171842909	0.5951881403888077	-1.374724405786939	-0.9524090349225988	-1.5254119706871219	0.5941753104236839	-0.9961263092672656	0.9263363164078229	-1.0775445920902225	-0.8964028517397027	2.3821282343453363	-0.4910081832228791	0.05104776344598581	-1.0577739307607747	1.4907366442265633	-0.7644197666221757	-1.5509541451408182	-0.7661062884301031	-0.5364791339761756	-2.0739026190034417	-0.8616532224823594	-1.1625014676624514	-0.2134494529812027
2.096242088563911	0.4180879082507671	-0.22517567903748228	-0.3587240862327863	0.8495128575076949	0.3041328713517314	-0.7430010493036437	0.05562779533295977	0.9274157348349512	-1.5751428298229828	1.2230319724337047	-1.073460804444248	1.2547849437858558	0.030324770903902037	-0.6305541048145974	-0.2736244049396637	-0.533315913330629	0.09889284492485917	1.6240708742919296	-0.8976752240946626	-0.6644870102754454	-0.8024746464272546	-0.01702578681895512	-0.13461273324684025	0.24034814305544377	-0.470339041952326	0.9340449396869923	-0.8334933762192286	0.6622132604800913	-1.3413861184852576	-1.0602516838234057	-1.609744766995901	0.6122696035911777	-1.0221118366900237	0.8659459169476375	-1.0921997068208975	-0.8632503331210198	2.481323136548313	-0.5215033446735023	0.09193928124670915	-1.0804219896956622	1.4832374779536277	-0.7903351698801148	-1.5861136062202703	-0.7809039178832492	-0.36558045334594114	-2.0116007764447006	-0.8752253291999279	-1.2090020093159084	-0.15107851531594732
2.0703447541138185	0.3845181865993623	-0.2151448634122024	-0.3752249711275734	0.8404983106392008	0.31589248993943675	-0.8618981050079608	-0.018707995072734428	0.9558196695760742	-1.4999540128812439	1.1924485712773918	-1.0113951497589526	1.1595451422242746	-0.08955723818053311	-0.6818605959885435	-0.29794472058139154	-0.5905000493921364	0.1344353482965074	1.5889894853995314	-0.8922198793888139	-0.6433067835210132	-0.8773562813205548	-0.04261372162934744	-0.1395474949608476	0.18369503703150794	-0.43614108826111647	0.9141393655651144	-0.8292394928482292	0.7202796196969572	-1.3339111094428948	-1.1733033039416778	-1.678999472300836	0.559744540655527	-1.0920244539878565	0.8122176342305514	-1.0950777667415013	-0.8215145948351598	2.5294927241116247	-0.5369457308061849	0.11913848405624097	-1.1402775089575852	1.4974428932846764	-0.8534503324503608	-1.6235643506687354	-0.8140697904633974	-0.15691887530574858	-1.9362277784620183	-0.970063470590687	-1.1835854334993043	-0.117936071275515
2.0184001063845356	0.37611943185888547	-0.265394240935839	-0.32844686274469603	0.8571576223919847	0.2844699927447051	-1.0038915337361252	0.005198096780850698	0.9885780176834524	-1.4411780175913873	1.1291184913819632	-0.9277981492546015	1.1624184023062711	-0.1000107758027495	-0.6803683670389022	-0.34801108690598404	-0.6504444826368475	0.14152548390297284	1.4712318540329858	-0.9264700404206583	-0.6395596577751691	-0.8949396150534363	-0.05004564963053102	-0.16598628330275167	0.10175045904359496	-0.44340763528857313	0.9030995015359821	-0.8770814432453771	0.784864351928127	-1.3020705488585929	-1.2708851044299148	-1.693776420983016	0.46687437178755553	-1.154294059918435	0.7244158584752107	-1.0959377819899863	-0.7989600096643503	2.5120489318220156	-0.5770072004609863	0.15184076656061574	-1.1560220223356483	1.4835673427307958	-0.838111285214039	-1.6534721019198888	-0.7947502056251474	0.027363215405007257	-1.8610453327602041	-1.0597703056221606	-1.2178812982651208	-0.08337591320751452
2.0074538792687746	0.4379823559707282	-0.35131976783258695	-0.32606199396815566	0.9586381101810033	0.27756491689046225	-1.10738386894502	-0.0009720094193485459	1.0130511976747694	-1.3830056254041774	1.030459027173173	-0.8457874210042909	1.1421884305628305	-0.22041389265690955	-0.6813065706474419	-0.43726984251073586	-0.7265668509429586	0.18875557285503053	1.3608991151930887	-0.9841457008031919	-0.6136882009241138	-0.934330029405664	-0.08247199625738393	-0.17598543624550306	0.015298405120160419	-0.4482859704686192	0.8980872221913522	-0.8577792182011563	0.7816637886017017	-1.204704687684353	-1.3815887662449833	-1.764856145101367	0.36344886241502106	-1.205188496552281	0.6840525813256798	-1.0752155826367664	-0.7821536552889123	2.4897615983217163	-0.5680738938993772	0.21878253299270795	-1.224073486627951	1.4940589252974021	-0.9067429980199158	-1.686373000563837	-0.8657699339457505	0.25389725810493075	-1.7492489540477734	-1.1817112848771412	-1.2288024760392493	-0.043047964820765026
1.9827452384096964	0.4530024761412994	-0.4610820675441449	-0.3677686931499232	0.9613727292309097	0.2478310023686916	-1.1867298751655189	0.025323655401780543	0.9936356047016588	-1.3157864883277	0.9607760354097159	-0.8485712202349257	1.0934869130915978	-0.27473815672834256	-0.6894460220558779	-0.5082746721375179	-0.8149230375031001	0.19647827588080377	1.3038536700614844	-1.0564253100638636	-0.593230808580628	-1.009418412877879	-0.1207696011198031	-0.18354718662337363	-0.07627479270157694	-0.40649235858428157	0.9125582399495908	-0.8736306529001711	0.7557768483769458	-1.1580162930993585	-1.4507377677286128	-1.778938947685511	0.24651175959166555	-1.2169023871856333	0.6283852925478967	-1.045213464910694	-0.7748828584931075	2.3903734072944554	-0.5616581289251952	0.28361574692663216	-1.2806808770000182	1.5526591926651012	-0.9428701921842118	-1.668714330772018	-0.8359792302065492	0.4159203646631117	-1.641904919315414	-1.263107146897295	-1.2075373749034122	-0.06363950727940251
1.9576408613332474	0.5260273285885417	-0.5360880343671157	-0.4143947780251322	0.9647125667460251	0.16880962157975193	-1.205700088707161	0.05704625976320934	0.998336973211152	-1.2773935513214851	0.8790676237730917	-0.8336246959528719	1.0269415968682056	-0.2907225632789353	-0.7006859099959224	-0.5872683302136356	-0.8637039314821321	0.22118934145367247	1.1752111642047496	-1.109887836504862	-0.5535925771421025	-1.0795635644090062	-0.1125689971292972	-0.16138038314040457	-0.13878758662555674	-0.3339658879118818	0.9262400969386245	-0.898301632042305	0.6716198791165403	-1.0315319580212479	-1.5199217151147864	-1.768827831630977	0.1355870991351932	-1.203615798272802	0.5916239269241845	-1.0807007661887869	-0.8120534899383245	2.331947352877272	-0.5466572583263622	0.3049951443427984	-1.3341424602254566	1.5690676120134344	-0.9812046154353602	-1.7125554735349169	-0.8746941596264243	0.5019802277163328	-1.5378715501069837	-1.362547355122467	-1.2451684162324006	-0.07533962431949659
1.961740035172094	0.5659614404246299	-0.6088018438351729	-0.4848090579783186	0.9595285270185709	0.08249880684521782	-1.2393365647850698	0.08670245065243573	1.0251547671457488	-1.2693477052203113	0.8620209880751688	-0.7924795268624543	0.9719353472149466	-0.2781953567827127	-0.7437661904929328	-0.6970561645936421	-0.8642953472812959	0.25129106293418263	0.934397674382892	-1.182793371667075	-0.5193007875672575	-1.1752324609109652	-0.10575992074425282	-0.12727189284103715	-0.2546345254853941	-0.2929666930363465	0.9079456010741742	-0.9356319441571322	0.5957242027210468	-0.9140864377438872	-1.5796271959576553	-1.7777965337458503	0.07736707767003939	-1.2257998232404748	0.5045821493815394	-1.1160233061773819	-0.8157899436017418	2.224563461461518	-0.5804965318128945	0.2790496070286293	-1.360797705614536	1.6035361779822985	-1.0556693700854072	-1.7107926332420846	-0.8599333727061664	0.5729004806631421	-1.4561215916314887	-1.4315287069535672	-1.271703822708894	-0.16957550214877606
1.954188378386202	0.5988776334199959	-0.617332986775277	-0.5999090644322819	0.9657420346918493	0.02845408192232952	-1.2478700846279647	0.0844696547627822	1.026272476402697	-1.2017362619195169	0.7995222532650887	-0.7320966896580884	0.9192835268290885	-0.26584694758963917	-0.8479637672768453	-0.7832352960048774	-0.8501883967105494	0.25939691644631424	0.7909632991982944	-1.265431164656214	-0.4777244374864784	-1.2384654589323354	-0.11808724630937084	-0.12268573047384342	-0.33916445023474345	-0.29033526071353444	0.9359538959059919	-0.9679913807139892	0.4970694133397845	-0.755707043903325	-1.6088484720470866	-1.7423524303953797	-0.0049490710385903134	-1.1650015658981014	0.47553679677756816	-1.1261426615049868	-0.8134069395200558	2.109590572823336	-0.5692550110028295	0.256460428548008	-1.3766748672463474	1.627035288064383	-1.1310488131656191	-1.721728787244346	-0.8604512913100404	0.6143273227396681	-1.3472193375055466	-1.452473940408361	-1.2385844225617344	-0.2611134201259648
1.9866803264998765	0.6391366384769828	-0.6239398945217474	-0.7023364863017406	0.9872668297751128	-0.06088385274484013	-1.1983298255137689	0.06535467910096548	1.020380723323485	-1.1385404086810589	0.7512216184419741	-0.7061626384071963	0.8570229660855192	-0.2367278578178599	-0.9167501563391781	-0.8735767265239704	-0.7295602398883008	0.1965631928313732	0.5653379187924649	-1.2936897909030447	-0.3900366888232104	-1.2997229531853827	-0.14274749905928233	-0.12147854094945576	-0.3779931417496571	-0.2630223063749976	0.9717565224455995	-0.9703112770820088	0.37616110135907493	-0.6132861666659767	-1.622371723635921	-1.752578958692719	-0.011524754464415143	-1.1438319268755301	0.49304193842568067	-1.1527752466842756	-0.8526310657837589	2.003703516771343	-0.5721017163731851	0.2837035538899222	-1.3788118302111598	1.6827417781200467	-1.1499399481460753	-1.6990859012556712	-0.8687899647474774	0.6281969889741679	-1.2389879120554101	-1.509037196167596	-1.2357503869924202	-0.38507396709516
1.997067474119051	0.7365113923486388	-0.610459610094057	-0.7914167192714184	0.9840923661584193	-0.0998838109248382	-1.1571805532866686	0.06462347537350219	1.0049430440516893	-1.0977732183416513	0.7368600868881209	-0.6905551251502484	0.842872773265614	-0.1927912015588316	-0.9397232336895621	-0.9241500512837391	-0.6298721379926909	0.15551306489091313	0.3685877746679044	-1.3435013301245085	-0.2602822553447048	-1.3596235016633496	-0.11952995599740109	-0.11450600639303768	-0.3842897843041709	-0.24611585644472797	1.0658492843731264	-0.9424981964764576	0.2804010152308826	-0.5031196566259888	-1.6008263556748872	-1.7468150371172146	-0.04919283769981185	-1.084336101969243	0.5181261137865251	-1.1401949073456688	-0.8625112477304071	1.939533304235526	-0.5643693776226464	0.27876159798761685	-1.3371044703386326	1.7237505592063613	-1.1792969900357808	-1.7174374368145557	-0.8481939200633557	0.633042779576584	-1.1284422623396673	-1.5311354288652477	-1.2293429544970278	-0.4201245533208132
2.0014703179633466	0.8186665327457238	-0.6523315057211938	-0.9442027198449748	0.9850523132972364	-0.11214506154354983	-1.1331298720360712	0.06126945160677642	0.9460095830780337	-1.0481559265810698	0.706613500804825	-0.682047455892892	0.7863639106382798	-0.08539606331194208	-1.0203686778472831	-1.0233802823202303	-0.49124536149719517	0.054820246297769895	0.1786838484467113	-1.3846448338753405	-0.14617709898822595	-1.4128059871342153	-0.1126642932208948	-0.12065679778542479	-0.3686772431383719	-0.23530475411374666	1.1450454801001062	-0.8694938550868972	0.18529660676424897	-0.41506325209791967	-1.5898362756727347	-1.761938222527813	-0.07530353857323362	-1.0294908054405412	0.5024113461816271	-1.14672877813856	-0.8609035189164718	1.8977879495695646	-0.5690812359557865	0.29977049667183425	-1.2956614638046133	1.765410858276968	-1.1329534836564341	-1.7434857539582462	-0.8380110538066408	0.6290581665051276	-1.0048985904150987	-1.5364103544284675	-1.1607520483076625	-0.5018562792957819
1.9568590410013667	0.9478472195931014	-0.6926387182216295	-1.0635712613501769	0.9932388513643972	-0.1346034541810233	-1.0560757042460829	0.056154280734245055	0.8910406319965585	-0.9779202772723297	0.6824125126529981	-0.6993372709944543	0.7840728825194361	0.04971943982533798	-0.999799266411576	-1.088144108336785	-0.352230537854065	0.0011379367334291262	0.023757255864556542	-1.3590449094733255	-0.10034620035903263	-1.4549978869243243	-0.12919559254837157	-0.12514650077321587	-0.3780223264413675	-0.25531461948905504	1.213462862880094	-0.7629238931921245	0.08702272109396456	-0.29689913441437826	-1.561184699064299	-1.715204627397347	-0.03334019022251529	-0.9292870769056412	0.47509539971340936	-1.2227778829763474	-0.8704940954739973	1.8628232171732784	-0.6083788031952235	0.2942959160327488	-1.2476185234537227	1.7750289100447758	-1.078622771746669	-1.761464270875122	-0.7826114396153122	0.5899535941055916	-0.9039576798405682	-1.4935746855877332	-1.1333449053341864	-0.5558440667574567
1.87124548258472	1.1117531419726028	-0.7040724296248159	-1.2204500197942307	0.9914873612312418	-0.1258560586502812	-0.9717377159114353	0.036483148343480716	0.8277619508451112	-0.8937971751749867	0.6609618065450228	-0.7743438932556878	0.7599462859662742	0.09759108377279627	-1.008505204808459	-1.1398106715462448	-0.23340272877851098	-0.04091454218376338	-0.148519343637811	-1.308759476115505	-0.05097441968405967	-1.4715501781522347	-0.13884835373471732	-0.07265875141103433	-0.37600314457198936	-0.23315384435060377	1.329180582541164	-0.6286483609096065	-0.036283284681540386	-0.13149823422820442	-1.5243305877030922	-1.733929845632335	0.08349451755261691	-0.8703557875603876	0.48322500538807295	-1.3135752072918359	-0.8383162937586215	1.8577104971660794	-0.6557375475466918	0.33380523936624185	-1.2229550867579986	1.8638387424787948	-1.1173795221384264	-1.7737190784978218	-0.8184115320400942	0.6023580259745915	-0.8131087778111834	-1.4529319220055448	-1.072853491483658	-0.5595998526285484
1.7617851863958571	1.2215714982612043	-0.7345047038086276	-1.3158123075026442	0.9654650836523635	-0.11629693298745655	-0.9062546684778084	0.04321030401663293	0.7820335577098025	-0.8457150912108193	0.6481412971062162	-0.8247413580164107	0.7048595623052625	0.19490251535941594	-0.9804443400091485	-1.1663662890671596	-0.0739352927556168	-0.12691868597305317	-0.27222096243169525	-1.2443766192240395	-0.057550206535358084	-1.4754465871866138	-0.1827513405532112	-0.048526617409520814	-0.3621261862061156	-0.24405120045377485	1.4511528386917245	-0.5192162218031959	-0.13644938782171684	-0.017245431326873006	-1.4644268091806758	-1.7172971015386573	0.21548988442846798	-0.8306836066539862	0.459527320629214	-1.3661759199138879	-0.8316269102276188	1.9120611342903338	-0.7465119860600055	0.30268634319844023	-1.160591084624214	1.8714495660761217	-1.1336991397315885	-1.739524884956905	-0.7625707512623462	0.5957021864931634	-0.7169176786213602	-1.3474370885696694	-1.0362650759135215	-0.5403198590889375
1.6600407366872747	1.3557461602652316	-0.7702863030729118	-1.3655144930408216	0.9731624308220287	-0.05657901718968946	-0.8517266630102428	0.030969823410113735	0.7429987952718718	-0.8275458647052194	0.6179762946702025	-0.8153923268248621	0.6916324113884034	0.22052651126295558	-0.9785840422896068	-1.195417152051335	0.0901475577627613	-0.1924701375906897	-0.429189566966389	-1.1769694426329476	-0.07792253894942414	-1.4305315132570846	-0.26291528364809935	-0.036021241694215514	-0.3791064199120403	-0.2683269667361995	1.5317776777196328	-0.3872874393117468	-0.24593334349501017	0.09772032452647447	-1.4336004596604783	-1.7172971015386573	0.3526756922667428	-0.7889862099869006	0.4221848908196411	-1.399667569001969	-0.808669226831031	1.9526593344590264	-0.8323514084901611	0.27932590621667014	-1.0631283545487693	1.8687487606601416	-1.1033380904971215	-1.7546681329851697	-0.7852347163859031	0.5745303935100434	-0.6276767358060716	-1.2734353169093384	-1.0111546004557062	-0.5629417994906009
1.5081770003946375	1.432297004514454	-0.8413914734907371	-1.3433166855539995	0.9442026936363213	0.05345435525767337	-0.8155220301855746	0.04243207050240265	0.7134365889613437	-0.7799849897294743	0.593580176182047	-0.8461625633046559	0.629051177185879	0.29140557874434564	-0.9264751307134684	-1.190867759073211	0.2574517841884587	-0.27837169421692604	-0.5052743242028611	-1.1278483501109329	-0.08324673513084796	-1.3613450000347207	-0.33334812648746687	-0.06822748731733477	-0.38208516181603247	-0.3068047836264008	1.6517745040291767	-0.24341322721524355	-0.32421781689486917	0.15805311655679377	-1.3834734068960945	-1.7376631807909324	0.40304959413595504	-0.7137634911890717	0.3441554799991814	-1.3748588653590272	-0.808785138084297	1.969155550299869	-0.9435077237640662	0.2798424775324579	-1.0425828933702037	1.8696400164333056	-1.074454955575773	-1.679749465598147	-0.7515250231922017	0.635691779443054	-0.4924561528520571	-1.153743145906498	-0.9617980674391177	-0.5597108088279249
1.34894144084183	1.4874773722533363	-0.9219682219857253	-1.3243477940269162	0.9446349435994776	0.19812364927334214	-0.8327774310769245	0.03857137992579217	0.652426520050076	-0.7572147212623564	0.5994640603167143	-0.918785411157099	0.5292287872081844	0.3117365594915297	-0.9020318684277571	-1.1460035346389983	0.42800187309514504	-0.4027076941091908	-0.522414579670799	-1.0562376806170737	-0.1335818993928377	-1.336217874786705	-0.3925817915707223	-0.07618202998883447	-0.3461081137790649	-0.33034667252495753	1.7825592098017171	-0.11999974046290969	-0.362336703346491	0.1656252491380737	-1.35355240006039	-1.7306263792621608	0.4683162616137821	-0.6440989139251416	0.3107482838182882	-1.3795603195339763	-0.7622323371329759	2.0049471060399475	-0.9718437953394675	0.31292892534411126	-1.077696633821311	1.8705412863162802	-1.0102612302031269	-1.6404524424764002	-0.7901255562498589	0.6973269948716305	-0.40083918373155686	-1.0195796391115144	-0.8963881898438387	-0.5555136766462339
1.1902803224785499	1.5881266032963228	-1.0646786999681068	-1.2420975338548597	0.9204303191633016	0.27921941750644513	-0.8695727040637543	0.02644213017678009	0.5890453102853046	-0.8213172676813318	0.6495696055463882	-0.9695818633285078	0.4393079220210553	0.3371144717016607	-0.8144000560982707	-1.107046220144787	0.5983385154867603	-0.4938393187366422	-0.5670383565378628	-0.9669386714577415	-0.17776353316156163	-1.2726507035520682	-0.45762412055196666	-0.09610711123595816	-0.28819136498545156	-0.3648968234704716	1.8154857199367846	-0.011793862630499733	-0.44130177244027713	0.1270660363695953	-1.298082687683928	-1.6877657848304992	0.5497238580123635	-0.5913254540151087	0.27350222333026575	-1.3830524597288512	-0.7835768502782549	2.042046820417262	-1.0289456574970504	0.30523064955281215	-1.0782317411494047	1.9160774464480699	-1.0099798018048618	-1.597929135310602	-0.8012775435246	0.7656867500070053	-0.29312329791016223	-0.9497204815570038	-0.903894967232109	-0.5092188783622199
1.0742258135596092	1.6692488405778179	-1.2141798140697677	-1.1801685409968503	0.8726138987683619	0.3661466761757024	-0.897716833207126	0.04041719529626666	0.5770539257843849	-0.8655939719636055	0.6860081686088051	-0.9921421030988247	0.34766154739905586	0.36616374279967706	-0.7771176674774363	-1.102462299844496	0.6508653694579232	-0.5232733926424061	-0.5815801264580658	-0.9332195091764944	-0.2547273398108961	-1.2174125464965662	-0.5032718028833145	-0.1184408606359145	-0.24933267305762946	-0.3790349685436646	1.8142045116116452	0.07703938438208706	-0.44785275824553616	0.048073253045151906	-1.2972244813330984	-1.6221352748458553	0.5709877901252309	-0.5233482602076226	0.24055317136662518	-1.372748604442386	-0.7712118316362109	2.0673563357948694	-1.085050672439551	0.3189410161756265	-1.1225730124710862	1.9933473191593873	-1.034006405288216	-1.4882990382262082	-0.7992148795019275	0.7700186023058087	-0.25098204057113244	-0.8137144746162756	-0.9264078893165065	-0.46061779922030943
0.9228399157562317	1.7186319170180622	-1.3507765771552473	-1.1034125054066046	0.8616861827113953	0.395019376759549	-0.9412647923107393	-0.0237636117006641	0.556236617190111	-0.8890430075819686	0.7173019754909692	-1.0240777160170986	0.2716041890760622	0.36723345170288874	-0.8020288509101192	-1.063743026139678	0.7691425188001068	-0.5750608436344249	-0.572701838801692	-0.9316710100267098	-0.35463395494353855	-1.1757354084743663	-0.6078464340306889	-0.1375626613415042	-0.2539192920763887	-0.3918720960400644	1.8292935904518948	0.10944216093516741	-0.501000727796838	-0.020177345725000972	-1.2454752885343818	-1.523144019757511	0.5994326701241588	-0.4878918708451918	0.19240332812918454	-1.3881530053592424	-0.7698218466892537	2.0129771875208293	-1.136993953987163	0.3371452230330191	-1.1565030976083819	2.062553830651026	-1.1036447090438224	-1.3818063060490529	-0.8486856747720181	0.8549527919603953	-0.21906595713698257	-0.7406356632190821	-0.9241619945740466	-0.4539983363980141
0.7743159555479808	1.7617125068472916	-1.4027132711384616	-1.0182524202830927	0.9029209165811253	0.43967827779430113	-0.9901818345551113	-0.1014084957030306	0.5256327735027463	-0.9252756797221073	0.7640337994081294	-1.0951156727842024	0.2235177691815146	0.3400899952580169	-0.7707619988168104	-0.9778187428706975	0.7701984714138159	-0.5909609823260069	-0.5410266667743928	-0.9270863252834305	-0.5117742619950141	-1.0903080770872655	-0.6897216301329151	-0.15771171923358457	-0.2722293416681966	-0.40591003050321117	1.7794017509933746	0.09241446522505703	-0.5601284109395062	-0.03655064212302532	-1.174786229252624	-1.399439407305802	0.6367633823914229	-0.42089279046172046	0.14625320248372953	-1.4150963864953972	-0.781143923167966	2.0021706231887357	-1.1775766918343424	0.2733752095600594	-1.1711428860188469	2.13219996156336	-1.1547444476254543	-1.2600500764129858	-0.837982021924736	0.9325325214593878	-0.2195887494875711	-0.6052164538196559	-0.9650785374826969	-0.4727561498256323
0.6815367502130064	1.7825044311155196	-1.404259485389729	-0.9445518988391516	0.904099658561918	0.4554280401133325	-1.1089057919907508	-0.1301288109254982	0.5060379835316062	-0.9204349718227725	0.8216980615608602	-1.1318811942869451	0.17434029865520517	0.2608656066105124	-0.7352074564478918	-0.8976626518420838	0.797947341727845	-0.6510072514099257	-0.5721771223292734	-0.9899540558516156	-0.6492780050219054	-0.9814432204713451	-0.7706271607876569	-0.11343725524479911	-0.26205956423514076	-0.37029457694527523	1.7868419022700155	0.06899426486035552	-0.6308859715128929	-0.1041813241167194	-1.134089694002474	-1.3169401435541483	0.6293946267801882	-0.35198718014023844	0.1211007897104525	-1.3520930577702528	-0.8359660592220122	1.9135972144132125	-1.190798564795681	0.26535077668540585	-1.1675875823061972	2.2547160859274427	-1.1896547546228131	-1.0740880130209531	-0.8555014838370762	1.065420983868332	-0.22723050002321865	-0.5053111841773874	-1.0215615552421617	-0.5083444896479501
0.6364120704750656	1.806035687976506	-1.413924617281432	-0.8376896662069424	0.8914669741650558	0.45433614275757145	-1.2400927143417106	-0.20751108007772306	0.48411686072859633	-0.955351893712961	0.896922621348972	-1.1553838208088334	0.1455106184223105	0.2350300745956587	-0.7006025434032941	-0.8083492153020044	0.8008548135930766	-0.7043013737905282	-0.5124176497776963	-1.068676845482655	-0.7711699946809638	-0.9311227260428854	-0.8434901868967273	-0.14198070431994164	-0.30386853846075146	-0.340107743500257	1.737895716575289	0.024774032348087227	-0.6495806375571258	-0.2428668281009254	-1.044043124067513	-1.164292189592142	0.6432622581487946	-0.26628108042563364	0.022116017707195346	-1.3592420394763307	-0.8428114651732089	1.8581203030160913	-1.1901675726304815	0.16793445234369012	-1.187775424195723	2.298845263630811	-1.1874979058328314	-0.8878123816510046	-0.8045120220156283	1.1653949662430558	-0.22914852752473358	-0.3800918805201651	-1.1036199623935026	-0.64363591765474
0.5661965414540726	1.825766969235044	-1.3803711031494088	-0.7530909595570577	0.9198406222038781	0.4217056273728633	-1.3467659718021396	-0.2788889337130112	0.45297139788670177	-0.951287451473625	0.9491151861577947	-1.1860324146917935	0.13100329072975042	0.22069343396524288	-0.6970977355558899	-0.7506186200212712	0.8455710680796757	-0.7068729010080232	-0.5120846343564599	-1.1309008513084966	-0.8714869973442777	-0.8745031509315326	-0.8729430015061064	-0.16412732408848543	-0.3695692614578823	-0.3251201581452505	1.6577592883002705	-0.05717736380755669	-0.6519932119797016	-0.3609666184706147	-0.9604479740897418	-0.9989768638455375	0.5653893898074973	-0.21609271330765054	-0.025025365727231776	-1.394144924709042	-0.8099563686116223	1.7425813841983355	-1.2069585051956473	0.10299655249354855	-1.2585055770863907	2.337938345510314	-1.1641390719620164	-0.7345656646692211	-0.7664965140290325	1.2288123463415235	-0.21942676369654263	-0.29438698265339636	-1.1157743239203144	-0.7803720888573571
0.5144057111209491	1.8339430900258702	-1.3372071249969653	-0.6747109645177134	0.9635285815692475	0.4043912630310794	-1.4252568670538919	-0.290638445806699	0.4002881752184318	-0.9337803128589623	1.0218548211304017	-1.2540336418731617	0.11268506210346615	0.1786466751487604	-0.7091915898723036	-0.6962643253300358	0.8622124695942966	-0.7251778819559515	-0.4848378917481437	-1.194488693310801	-0.9454046085856556	-0.8535405327730844	-0.8641927699374176	-0.1693015522747982	-0.4342210576314959	-0.26365264853389364	1.5739077807425166	-0.08758790015560558	-0.5595965337838298	-0.48195150346431	-0.8898580636477578	-0.8478846752797635	0.5170181966729143	-0.23335149889244775	-0.08415191336727192	-1.4324886206003105	-0.8083657414580054	1.6234995944374908	-1.2020511499345845	0.04190786674200554	-1.3270934465718036	2.3588898660565247	-1.1973623864142477	-0.571654852696297	-0.7364250826032711	1.3114769028153208	-0.20972692155679726	-0.18644115234217265	-1.1615909425963942	-0.8541312835563666
0.46537481050508156	1.853365347997719	-1.23536235830812	-0.649174182385915	1.0565177344265566	0.34537659195908693	-1.5071174795929863	-0.303464304435701	0.37695225579937575	-0.9398630171803701	1.1185479184536176	-1.2998403320638166	0.16397095307122314	0.12219122319229225	-0.7543189016087297	-0.6697649858232267	0.8681993298204661	-0.6695309712249425	-0.4663375819946336	-1.225044111639472	-1.0471548862761373	-0.8317179249135261	-0.8679923402018032	-0.1613591041856627	-0.5158772872398751	-0.2384792907621786	1.469991062103047	-0.1301322358250347	-0.4865813907039852	-0.5777771098785773	-0.870029108388384	-0.6891046932301436	0.4918060681208482	-0.2604231571733402	-0.07986331894341225	-1.4531336344845762	-0.7618135105620284	1.5673603019457842	-1.1924024043450279	-0.019591722237782844	-1.3790689824141444	2.3999006499648017	-1.2108869125188049	-0.45154767630678155	-0.7224845245723944	1.292502506746606	-0.2650580038548031	-0.14053819290000955	-1.1694126026609806	-0.894675884875555
0.4576241644816335	1.873358721436323	-1.1822672964577352	-0.6196079855118133	1.152529063234459	0.26708241555704526	-1.5231944397761779	-0.3063454098828909	0.38289435386640325	-0.9555551015079657	1.1789279542487152	-1.2881663872696532	0.2276886327251466	0.08109985876653748	-0.7571878226700296	-0.6787352449634757	0.8577764476566874	-0.6003479563670043	-0.45027417291490235	-1.2676107810361061	-1.087442175190406	-0.761908634339166	-0.9000436374899026	-0.20166160093109342	-0.5972134822320072	-0.24217914228042048	1.3817947645147153	-0.18751728659334913	-0.43201305821191144	-0.6338993337377365	-0.8256608152849676	-0.5392948350404175	0.4437324807987201	-0.3000028787122654	-0.0839651143811336	-1.3988753084415562	-0.8271867750653301	1.519917748702013	-1.2282435077976364	-0.07630157493688894	-1.3928780622439378	2.3821246036396038	-1.227883342341893	-0.3418795411371825	-0.6584740885590952	1.2741918760906565	-0.2913957149567759	-0.14157442108717197	-1.1848135857159043	-0.9492487513729031
0.38487581972374374	1.9098848407128226	-1.0293139801601	-0.634508664630576	1.2386662205416046	0.2231237487079211	-1.4970810140169424	-0.26407416839311215	0.43010467494664545	-0.9423221443255441	1.222610291172996	-1.3190024978233643	0.2704588059037668	0.046172434145257735	-0.7845181348194135	-0.6964240332079041	0.8446499480585759	-0.5559041226175512	-0.42343988679787425	-1.283362755145982	-1.1088655607412834	-0.7541576723092416	-0.944002138867555	-0.18737685085688754	-0.6943601667337178	-0.28153223592557375	1.377339425868208	-0.23213267562352594	-0.3013742984614341	-0.7258699725932737	-0.7868602984216416	-0.4691935642080879	0.36886378027640204	-0.31375848554726826	-0.03891719620714175	-1.4065245113598945	-0.8621812634210919	1.4992421337278465	-1.2717694384710665	-0.1356571516468245	-1.3925938217439593	2.3174044133432146	-1.2101985663381307	-0.2409612289950641	-0.6391649621365976	1.3070012851919568	-0.3796927169856748	-0.11228621751288284	-1.1814884722248986	-1.03038953386089
0.2690949850444328	1.9290146817895562	-0.9214143773492337	-0.660672543731505	1.3126858036341995	0.17636046141188294	-1.5020646358278342	-0.2796899456271647	0.442622850199634	-0.9531708935913453	1.283113700414756	-1.3595589053888337	0.3246297511780714	-0.047974429877533496	-0.8181341635888367	-0.7096767450161249	0.8389973452067441	-0.5726066786955994	-0.4061525253873371	-1.3007596387933191	-1.1268530729356339	-0.7464370896623407	-0.9755128380539615	-0.19555853072397542	-0.7864500142645048	-0.3173046094379752	1.390779707365241	-0.30979018819784726	-0.2057395746031241	-0.7530704025807801	-0.7371542218785937	-0.3822855527812411	0.33022182861882704	-0.3066684523201132	0.006829740693804998	-1.3757268045625117	-0.9089240741831885	1.5192318039806931	-1.3312426466357699	-0.1857740777126943	-1.3930461446310296	2.2106810408562962	-1.2085340788377041	-0.2185320679638405	-0.6368994575655527	1.3212747673099912	-0.43909863620595785	-0.16821449617712683	-1.1727518959354923	-1.0506224763435263
0.2311115249798834	1.8839154045601965	-0.789873875228852	-0.6786532824587475	1.39168289421897	0.14706510093710007	-1.4749938650301162	-0.23290446309950466	0.49680652052608654	-1.0125959483370484	1.3051713983166837	-1.3818292531949576	0.3079742924653309	-0.1476308192963073	-0.8252804917815431	-0.7146961354634029	0.8332641606143237	-0.5407187611714164	-0.38259636585599416	-1.2555476166824697	-1.1325455451352655	-0.7193601987343963	-1.0089068519385938	-0.209948736794479	-0.8242200809372268	-0.34970390516054917	1.3847840806626392	-0.32927890070911475	-0.06706041508030022	-0.7369292100307712	-0.7730111559742057	-0.34162709084796783	0.2869500181556736	-0.30722294181525733	0.029010745377096546	-1.3780377806836763	-0.9326259389196743	1.5627180159100535	-1.365970808775856	-0.2427128355998404	-1.3940438078266433	2.103495016496118	-1.1569044244228797	-0.13245894886664658	-0.5703834232158165	1.2188791019909762	-0.5289945844511145	-0.16307747998905478	-1.1659977448627503	-1.093964274569389
0.21488017757123093	1.845143523529212	-0.6821665703489961	-0.6567017213827832	1.4007393265251373	0.10529363825179694	-1.405601060529468	-0.1767788600371031	0.6001265901814277	-1.0346610133832574	1.2925386945591042	-1.3731622661278455	0.2989237137844504	-0.20904864253441618	-0.8087292760718789	-0.754341638808484	0.8573333757034586	-0.5289142527179947	-0.31974060279134797	-1.185648602379081	-1.074041356113229	-0.7687584257265462	-1.0003934769152334	-0.21109199557689706	-0.8712271841086323	-0.40403864707007786	1.4214077069925037	-0.3789192196355377	0.08510532237305421	-0.7055417628705196	-0.7966370241796756	-0.31251159274215146	0.22565376534004794	-0.29834817608609476	0.035073429822223605	-1.3796799959934147	-0.9566581766395764	1.6109974552563648	-1.4310079099495792	-0.23503259450617509	-1.4234882215659934	1.961435655848522	-1.1498967650344745	-0.10281566456058422	-0.551127039519262	1.1055095859665465	-0.6103763759124642	-0.2548036267726539	-1.180059515977354	-1.0791909606138819
0.21052986344059116	1.785354376716505	-0.6322673627035726	-0.628961390178902	1.436814049806581	0.046105097578599825	-1.3185428461146438	-0.15082759746134128	0.7071970245793554	-1.1043291454911595	1.305358683937802	-1.3942221730300128	0.2710666313341938	-0.22813844260966207	-0.82272448298978	-0.7997620269145287	0.8335025218475938	-0.5168861052612772	-0.20927668483334605	-1.090721451434446	-0.9673493475948052	-0.8623593301163078	-0.9897286619056602	-0.19874709603756058	-0.8464733086676832	-0.4510025922505244	1.4322854018951916	-0.38731298963914107	0.2435067974263975	-0.6678377822262992	-0.7958600873696441	-0.28135246161806726	0.18616570004255925	-0.28907210114078974	0.06881332784104788	-1.4581376607955456	-0.9248223649445494	1.7611314677990648	-1.4806159672695132	-0.2568224472465932	-1.4740405154062721	1.8120812164859346	-1.110120967026179	-0.14896416485108294	-0.5633061622597351	0.923227480052001	-0.7222801141462083	-0.3215284469117107	-1.215063455093747	-1.028568821765055
0.14980557385105592	1.7074826745217908	-0.5224349846910716	-0.5958946936829268	1.426645279841192	0.008061094972600037	-1.2509378166240634	-0.14165235380493413	0.8318749061690234	-1.139209995796502	1.3320738337692704	-1.392400948633473	0.23605381449774412	-0.25804118368735407	-0.8332113096198093	-0.8519684788025517	0.7834867190750556	-0.49839146494309683	-0.12969835451258085	-0.9584825163544919	-0.862030851514499	-0.9155143897552763	-0.9984504673446588	-0.19370241913453334	-0.7366096394692196	-0.5008574019148464	1.4142165237747997	-0.3833488761315348	0.35509345775144885	-0.625563350798776	-0.8803860173981779	-0.3297326465619309	0.11121325321001448	-0.316314009122372	0.11083751733772876	-1.465292759764898	-0.9474438020602374	1.8390290442498967	-1.5319202838267336	-0.25827216599252245	-1.5489307932300198	1.691995816996234	-1.0510636328724905	-0.21129911706386023	-0.6393553061535637	0.8053055637993829	-0.809451866961556	-0.44246124142203824	-1.2150643699184887	-0.9569893392086026
0.15806183414592495	1.6326008448275022	-0.44224819541953087	-0.5628311643433611	1.3410104052021723	-0.005993203438849873	-1.1856615090228382	-0.09815041139921987	0.9879598704982377	-1.2132326604204429	1.3374698572904442	-1.382414791992934	0.2157116537890717	-0.3383398936115959	-0.8440865344149708	-0.8728172014876527	0.6651180126719412	-0.4883717306905469	-0.07090259963219933	-0.8238297618144241	-0.7414836076036528	-1.0008998651035437	-0.9911767223945734	-0.149436560605387	-0.6455490508175364	-0.5108935004325834	1.4131126520841317	-0.35119716267461865	0.43735621785416434	-0.5738260892808589	-0.9687167435182644	-0.4086441785714559	0.08232664944147619	-0.2879061351749704	0.15730123239108967	-1.473432843074369	-0.9799531082325155	1.9442159000056765	-1.6056087138874175	-0.26035428453481585	-1.5841703274341055	1.6187000437633436	-1.00135929287489	-0.273592927610889	-0.7262437817078092	0.728158241601249	-0.941977602037953	-0.48171516500714795	-1.2730862143770545	-0.9198978068338259
0.16536478593982268	1.5708062957279243	-0.4054574568015766	-0.47333231247522445	1.3063021725671775	-0.03705331387559532	-1.1266869407158704	-0.1494836800038768	1.2078558858033563	-1.2869778981202493	1.389109642433776	-1.3855308620474296	0.15941767617975885	-0.3719383215865535	-0.8709606558189178	-0.9376939637892722	0.538563182864118	-0.4929609894040142	-0.005134312651281431	-0.680527215615546	-0.6211776736911439	-1.0660062584114067	-1.0042218077343645	-0.20186211596381712	-0.5529143015272245	-0.5710736275178074	1.4112271226548405	-0.3701850520892126	0.45533528012378416	-0.4645167577286343	-1.0527242551460456	-0.4874573592784155	0.0030463841545792236	-0.21973130946950356	0.12034808085120785	-1.4525578995554596	-1.0185461141328669	2.0891254372196486	-1.6550125692560045	-0.27733534941091564	-1.6323121957321245	1.5434885713236428	-0.9295188349707617	-0.31800569690196834	-0.7495411356981969	0.658652809178088	-1.1394225657880732	-0.5588961435909483	-1.3392005985064144	-0.8627906386829578
0.21972436539295925	1.5214213420434155	-0.36592963084442165	-0.3559214695257978	1.17314928398069	-0.061268160348872745	-1.0858695091888517	-0.15061568265819175	1.3945817121933286	-1.3174611648059067	1.441244868633491	-1.3739444680026425	0.1017995092006913	-0.4317092561598422	-0.8865506641456026	-0.9635940184972245	0.45391467852845774	-0.5348513702088684	0.03978830935901398	-0.5411935142681945	-0.4777640078525692	-1.1837981811161638	-1.0638635064995658	-0.18110402622368074	-0.45340519780362054	-0.6245315187979655	1.4094984838892572	-0.38965455600527277	0.4855068496922814	-0.37749747299440034	-1.0905584771692802	-0.5384541822996669	-0.041249741023962554	-0.13459365705840237	0.06755270139853559	-1.5109213890405162	-1.0533904447287157	2.1512587796722302	-1.7121720310078312	-0.28168721508684474	-1.6690993332029678	1.4031750705804662	-0.8624631211951694	-0.3932238426329383	-0.7599257048317168	0.6494843599834985	-1.3209656964154268	-0.6286314318807074	-1.4249791404725052	-0.9000571385725559
0.25294178040718407	1.5084553603089002	-0.31126065142961995	-0.2425410991489146	1.0463414774589628	-0.07191436525662438	-1.0436989216813473	-0.07928396362424947	1.5452834050131847	-1.3615166247849035	1.5104744803668002	-1.3750388907356457	0.05901862053757171	-0.4317564651594596	-0.9027907195288168	-0.965355900595589	0.33543243148953006	-0.5898545155043842	0.11384910504403978	-0.38069323285581286	-0.36720998942602556	-1.2696309084922883	-1.1027161733473134	-0.162743339307396	-0.3349490840598286	-0.6474870226035205	1.3706185611579633	-0.3789370286094882	0.5726359611331062	-0.28062482033241987	-1.1160397289911743	-0.6286056122776053	-0.0869475264757721	-0.08866535529689246	-0.06163128138135822	-1.6440617500319914	-1.0259932394111926	2.198154589690695	-1.7436516736589538	-0.27294893839867285	-1.6731587486474992	1.2732857073743198	-0.8083981422834903	-0.49559848172323767	-0.7905930958998064	0.6268506666164028	-1.4512863154807296	-0.6569306673643924	-1.4927530166844813	-0.9099524487674511
0.31491785864167726	1.4687357597309325	-0.3364396386852122	-0.13964739267703047	0.970897370156387	-0.11398178959362042	-1.0108025205662419	-0.020597804737596592	1.6594945959174752	-1.3648194834084015	1.5849269477057295	-1.4007751432821176	0.02755667074991906	-0.43621265105631213	-0.923815179138383	-0.9356981476755157	0.20267238774547436	-0.6310361438214223	0.16062860173790844	-0.24723507718091325	-0.24759450172056913	-1.3282774635487553	-1.1411307433727806	-0.2070697489798176	-0.262314703698391	-0.6354671410864581	1.2981764185181777	-0.36495654969400215	0.6637779549815849	-0.13831061354698307	-1.1618985054728308	-0.6506627735991997	-0.05197713616935751	-0.04684589448409017	-0.22575503574030273	-1.7164617424007749	-0.9800816729869771	2.2127103702196362	-1.721755692310106	-0.22675640487285062	-1.692918703223714	1.1852257014406067	-0.7338954640033812	-0.5873418441092516	-0.8389208398956919	0.560493320991075	-1.5486333292385424	-0.6818159585189435	-1.5913848462805371	-0.9122942285835152
0.40218007047421966	1.4541965028989947	-0.3325087232380097	0.003960980410178972	0.9137609809907052	-0.18071474387350034	-1.029910061100716	0.06050395983629718	1.7840486852594346	-1.3814772467984633	1.652972202169216	-1.4196544917304896	-0.025800544946436292	-0.421771399985556	-0.9531376029199936	-0.9490840254333307	0.1512691908585272	-0.6381077633394324	0.21928925853609718	-0.0829452503357275	-0.1176249837872608	-1.381518176170417	-1.1403532051194953	-0.23670014583876114	-0.17069005290262426	-0.6529040334447317	1.2223155110718082	-0.30620846087073267	0.7681265849504808	-0.00770189527372962	-1.2228425341174654	-0.6866190396851374	-0.010779451458460288	-0.009606728490887359	-0.35591308256532544	-1.7530769365849028	-0.9228397383699551	2.1603940874889296	-1.6428092653906283	-0.22480704033252835	-1.6724833026108374	1.0827449067161428	-0.6607925459861174	-0.6544811340950566	-0.8769084417680617	0.596422528562116	-1.6640429197086288	-0.6472292912788686	-1.6801237611128612	-0.9899933295059199
0.4944254402739416	1.4589838367830967	-0.3834037726467917	0.11863009523459653	0.8450761421265576	-0.20926201940343522	-1.026029094586471	0.15312952770720473	1.9172551790169217	-1.3661052682576447	1.7550434220411297	-1.444336743747965	-0.06763919013361344	-0.347869364807581	-0.9502453733984992	-0.9702570311618741	0.06389888941312624	-0.6760887190820026	0.22920278978457684	0.0227792484856153	-0.015927902789668297	-1.4682441417946275	-1.101299047176004	-0.27542737408162826	-0.12382714204812344	-0.6387468772151877	1.1442108575933965	-0.3254141603108927	0.844258500085938	0.10032750763736586	-1.2251595287256243	-0.724187297001248	0.024995529907174827	0.019117463177169336	-0.48470720816159363	-1.7759196072868453	-0.9243339743472345	2.139095420035618	-1.5878024664406525	-0.22683268402354648	-1.6766456339144469	0.9857388558675868	-0.6094165462161567	-0.7669592285111968	-0.9632172404980007	0.6406270823979368	-1.76731706168188	-0.5971496794278796	-1.69701051103183	-1.0757802601346627
0.5734928682821555	1.481578204352474	-0.45038646844142133	0.20919010285781875	0.7843686831447704	-0.24631453832190792	-1.0485322639057864	0.3040000908135047	2.0036500974716502	-1.3928998198867055	1.8532579351159018	-1.4808618267991986	-0.1395123099746719	-0.3386618011082216	-0.9692950122923882	-0.9681595343658757	0.02990075567761491	-0.6943774733493762	0.2077674655080853	0.11019432450787917	0.09259548100698724	-1.4841021797332599	-1.0659310894031937	-0.32219211727320085	-0.02605634019510014	-0.6353903173153042	1.0395883952302714	-0.21785741716579676	0.8862088849722788	0.14307950854638327	-1.2677472061901505	-0.754909366979749	0.09164163943526633	0.028170746608151685	-0.6159981564748659	-1.8066191529992939	-0.8633782155365092	2.069507837471507	-1.4588871874546927	-0.21574667918520976	-1.6390750212821483	0.8927097785469723	-0.5338993416282032	-0.8561186187779537	-1.0755021336035115	0.6843142629188771	-1.8739484251123983	-0.5476681192734801	-1.7342932785814071	-1.1744774144000627
0.6428786951163759	1.472943674952491	-0.5126849402976783	0.3049674464137299	0.7243697320858471	-0.2533230508505365	-1.068992802664293	0.47913009743154544	2.098705560875203	-1.4141624335500809	1.9150552355499735	-1.5132341959536253	-0.2230254161133698	-0.2996528781100419	-1.0144195818570263	-0.9402037350642809	0.003175891808552822	-0.7134246241074517	0.1761623715085601	0.20114549623230088	0.14509138050647413	-1.5081921865997	-1.0116661930688533	-0.37014734757431694	-0.04079334060956679	-0.6531718258397152	0.92353274179091	-0.1537992618118848	0.8483833118382798	0.24832667241291412	-1.2630433251687454	-0.7941856585837413	0.14225456931833752	0.023215991350274155	-0.7719400788520913	-1.7869535759369821	-0.8643120180130847	1.9773878093752604	-1.3627219801365282	-0.2308100113645964	-1.5830567487699345	0.8141171420707446	-0.5134456792719375	-0.9279814372833437	-1.1006285199617247	0.760417139631902	-1.98465920410657	-0.48400987255928857	-1.7311462814677363	-1.3658126225799085
0.7851418559262046	1.4552093483816309	-0.591079598547784	0.34878822249900476	0.6909298591786273	-0.32392015495176757	-1.1110397879904266	0.6995044028053266	2.182270240469335	-1.4358942927896143	1.9785737833374284	-1.5346434618057594	-0.3055082535880204	-0.27674792161934153	-1.0482702453171662	-0.9225271150391187	0.06515261186528634	-0.7410793059291617	0.1078557695575832	0.3011734983034767	0.20366792372607567	-1.5941928444542073	-0.9768776267041359	-0.4346385396605224	-0.06462153563628036	-0.6515435670470561	0.8106451856585186	-0.10557718393338122	0.822423258246018	0.379065368841056	-1.207596872134859	-0.7591845542551136	0.23668702528489063	-0.016938205131687915	-0.8769898013350181	-1.7830845568492628	-0.792823968491061	1.9398034054515851	-1.275880829169743	-0.3045045274123336	-1.5112382312660269	0.7613310668592118	-0.549694948770956	-0.9518928320618538	-1.096414671205232	0.7722093312571634	-2.049868483940175	-0.3977077872856333	-1.7268566682508744	-1.4942433256036782
0.8914966696906312	1.454327693392433	-0.6563642216097835	0.35953200882997277	0.6822544387768862	-0.3905761316523371	-1.178962460100268	0.8893325402210408	2.256175054475543	-1.4381915566616015	2.0675452328972037	-1.5488470170773072	-0.39735843816352456	-0.18531675077761695	-1.0686619868724712	-0.9152572124385706	0.15722962139354685	-0.7328135794485104	0.11804671713088373	0.37203470310826076	0.24693164825466427	-1.601070399222186	-0.9577058743535151	-0.4861842258866349	-0.09192517426734312	-0.6491434864724036	0.6930173626559923	-0.07620058159323899	0.8052035817867553	0.4480827375141489	-1.1901604921565867	-0.7693961960457724	0.3497202406334437	-0.03171845734545181	-1.0302122755067784	-1.740601437842966	-0.7316676590280187	1.87604995884058	-1.152171219275603	-0.3642256242616321	-1.4694341602965557	0.7218648592481568	-0.5793859465160673	-1.0293164505137076	-1.0669629646836074	0.7400889450044261	-2.0802689312693543	-0.3438894512629636	-1.7187019204976004	-1.5834370438248282
0.9619264308470086	1.4583796529365975	-0.6631725878494786	0.2856876193061182	0.6377255663508621	-0.4728154869065836	-1.2383077560731224	1.1283568131209987	2.2899168632174955	-1.4448366312361394	2.100646036546357	-1.5655445793663698	-0.4644987873986667	-0.10189490325645174	-1.0641076965619596	-0.8583047747799055	0.2586451217948573	-0.7240905336985473	0.07936349135811702	0.44254896400870936	0.2724807827524214	-1.5756335730416733	-0.9033598799432937	-0.4690218101092943	-0.09263814178413585	-0.6249600489615992	0.5988452368489273	-0.029276010537093434	0.822916179041233	0.4831171832925829	-1.0719014449421231	-0.7395397178883165	0.46673023561874	-0.07963427989475129	-1.0689308664397128	-1.7599218693156662	-0.6219072165505944	1.802857812236623	-1.0347505413508045	-0.4008834756253769	-1.4393689962605416	0.6570901921943972	-0.6513177533101244	-1.0490774402835208	-1.0990307631292286	0.7142354337218306	-2.071083753429852	-0.1875625222597066	-1.6728349864606922	-1.6965599676826009
0.9921894358342991	1.4524354817145688	-0.7216287948606132	0.18911745732193713	0.6611499222068844	-0.5463210470412662	-1.2826541994664744	1.3287118427973978	2.3234783170407343	-1.4930337663040274	2.1342413076170272	-1.5754855410977222	-0.5424399135135116	-0.02822001390882011	-1.0588092112968783	-0.863920407971223	0.279794769935801	-0.7169347282338945	0.06456525130045723	0.4860020898391263	0.31155041366990993	-1.5320256564539358	-0.8628676942625443	-0.4932092537468482	-0.07305548555305272	-0.5615010428079716	0.5188224510215889	-0.013427278554992778	0.7692621277621273	0.5241355290319178	-0.9466124767982048	-0.7289996028187842	0.5673182320564716	-0.17087727326938373	-1.0750243491061349	-1.7138668008193823	-0.5527832556374781	1.7612986186074995	-0.9117729669778696	-0.4488945501642272	-1.4050906882963161	0.6462528224160224	-0.6987673194304553	-1.025312226275465	-1.1259789970086747	0.6874595208839007	-2.009971876679599	-0.0732274762876399	-1.6024245853412746	-1.7738903204936292
1.016525060041206	1.426735285710556	-0.7278317513636081	0.1018217871357396	0.69101948483748	-0.6181198241360575	-1.3355821995428323	1.4683302344154232	2.322698650446606	-1.5002065640845321	2.100121664625367	-1.5469247371707522	-0.629442384134939	0.04108162182672741	-1.06857896000446	-0.8578975196913416	0.34847121086037947	-0.6581908510897874	0.062098919785538734	0.5174143386016372	0.3205014876379217	-1.4754735910826366	-0.8144931100312889	-0.5312263751066307	-0.05809224033284392	-0.4800582463097827	0.4589746168078547	0.0022365103697261192	0.672748885331669	0.6020597490600964	-0.8222902342229448	-0.6957862174048108	0.7054660434216087	-0.2245730509312887	-1.062676114891647	-1.6321041795805649	-0.48307248320819846	1.6482551801029177	-0.7495669042009113	-0.5357535487850917	-1.4029809724355846	0.6314278841815258	-0.7356011295534118	-1.0199378129465049	-1.1315734671805406	0.6809279479865984	-2.0303914821829645	0.045675524659264145	-1.5126137703583442	-1.8011809008168562
1.0336602897594793	1.3705147080437918	-0.7258334190417359	0.05270006218855883	0.6634799678046892	-0.6592983413055848	-1.3962121851953242	1.5867880052011825	2.3589745510620057	-1.5290183756083502	2.0748586216520257	-1.5105256473977622	-0.6953823905497012	0.08070613390095487	-1.077175668558472	-0.8994020227348056	0.38844945331217107	-0.6241510507996958	0.0743283078416431	0.5520563707784746	0.33563637282541636	-1.4990792155641912	-0.7742616086810494	-0.5022572687051846	0.011463372578725423	-0.4433113952052771	0.41325530357585444	0.0023237695157978465	0.5598894136680725	0.6789385772495427	-0.7183446223424986	-0.6666977324543755	0.8790828802946422	-0.2978174059748374	-1.0517371225967562	-1.557352421838812	-0.4317425752887045	1.6177264471880288	-0.6645259032649863	-0.6376682178022963	-1.3732352766642937	0.6229212283628526	-0.805336410766911	-0.9598220958792462	-1.1567578424781282	0.6483711132432761	-2.01948931382681	0.17441965917567356	-1.3691515946409325	-1.8482946926569432
1.0384168683243045	1.3481394004397924	-0.7308650055892553	-0.032442603574700205	0.6424371954650614	-0.6887435431574225	-1.4290589797936042	1.690873167160316	2.366049095558327	-1.5314154931292794	2.0385601229196975	-1.488574272830164	-0.7402436653578417	0.1554347968534595	-1.054058627189241	-0.8794103229428915	0.41390643302540464	-0.5989535061305764	0.08918518757130348	0.5420587618999246	0.3455653316528494	-1.4889671003758862	-0.7625542235619646	-0.5022267584391938	0.061585143996232085	-0.41840467669283343	0.33200011650985173	-0.0693735186691625	0.3918344823006039	0.7371104775889341	-0.6205297408112527	-0.6601580900695069	0.9945617301168775	-0.34258827648137097	-1.075183136928061	-1.5418500779894244	-0.4048506376615567	1.6347777918864677	-0.5491452109696828	-0.695440212588092	-1.3716883908508684	0.5818049958782674	-0.8862957024044619	-0.964500371347788	-1.1764415162289827	0.5924652945510643	-1.924445279730044	0.33640888103163685	-1.244599779469054	-1.7948358767517032
1.0312602795332781	1.342485573924017	-0.6821729236421461	-0.11843628426525825	0.5735329604568491	-0.7310532879276866	-1.4814569181859711	1.7680186190786045	2.3162409618784925	-1.5649346500547758	1.9596950032748208	-1.4429783643297254	-0.7490143972948713	0.20465772154207862	-1.0648902057501175	-0.8719370589778584	0.4096555341955277	-0.5314160534071624	0.09395329271994599	0.5819632141806844	0.39147317223787553	-1.4504722027254713	-0.8106403661831305	-0.5182438657700935	0.13561683664081145	-0.4096072640917254	0.310644435151316	-0.052065319553647904	0.27483501994241344	0.8733115458767138	-0.49295622898681557	-0.6264152300836461	1.1227710753697895	-0.4170774546628082	-1.0292190245998332	-1.471186766168752	-0.3589207603687181	1.5739125247487764	-0.46769979148465257	-0.7394474149123933	-1.3471068137262705	0.6049674015461826	-0.9405431945527857	-0.9269506460754562	-1.181545648254841	0.4845376446138799	-1.8330501150035126	0.43851643439519217	-1.198949110001236	-1.7318933843927264
1.0064762854496203	1.355310040321637	-0.609489403129799	-0.1637170402765167	0.5330786217571876	-0.7534810017274786	-1.5222445337432646	1.8134240512100135	2.2662952812567605	-1.5482283163723587	1.8861473209083162	-1.3953036895088142	-0.7684215061279367	0.32442917836380775	-1.094939838255502	-0.923577460515895	0.3564810539886019	-0.5063249461228738	0.09934989932098139	0.6158392435788687	0.4433575227993698	-1.4392723368505496	-0.8354279512727996	-0.5162896441176275	0.20336385064176418	-0.41637336580263257	0.3020624806681325	-0.15626316472860385	0.15097546534223516	1.0254100928081786	-0.30778236123480757	-0.593991434183549	1.2858302497518401	-0.42766698604570613	-1.003141432928063	-1.430934394176321	-0.33847670146239556	1.5415361016151146	-0.4590319311887224	-0.7878157966062391	-1.3430083011057632	0.6802055115179811	-1.060329547545858	-0.9364372627232402	-1.1850924966668863	0.38563184971391445	-1.738448843223169	0.5465318124438394	-1.1168902454375245	-1.6394333326758919
0.9825133660577151	1.3873000154370236	-0.493900025468064	-0.20278169758127298	0.4700338382575615	-0.7685532117565178	-1.5227051825876852	1.7972545611032111	2.207692564536763	-1.527585691574224	1.8520513233348432	-1.352514315810475	-0.7603889200493312	0.4065654217252722	-1.0849522392336872	-0.9426664305410031	0.35706868235538824	-0.43860899991335256	0.08832535140628982	0.6256685199205326	0.5151233004237715	-1.4208168616633474	-0.8705336361960881	-0.5492524661058781	0.3021973559429635	-0.38679543476285017	0.2597886389529286	-0.21663684124987603	0.1112568236647038	1.1320460064994233	-0.15427850210602506	-0.5881360944032543	1.4810212543351557	-0.4666441214377516	-0.9675101073037261	-1.4093911246514634	-0.2993639087348028	1.5080930260541676	-0.39556254778490396	-0.8179215491827522	-1.3477937712613433	0.7291619908556581	-1.1636913701297593	-0.9060280631660509	-1.2322026429914756	0.28617252194368203	-1.6366808434073252	0.655668799468878	-1.0446767247509425	-1.504488307367008
0.9398970896611235	1.4304067422825575	-0.4071722490377586	-0.20772721231509467	0.41208983709038066	-0.7434173830855582	-1.4783423325231624	1.7770030254794864	2.1290711536096367	-1.5273015643120424	1.8308539013828686	-1.356305393702188	-0.7529398604219385	0.5258300058281188	-1.0367034981171899	-0.9787124985757929	0.3578008366716038	-0.42638597162976916	0.07238073134046913	0.5684578542539543	0.5286374820186898	-1.3456810525987446	-0.8847425207278921	-0.5383971481605409	0.39643989171235405	-0.4084547516952745	0.2802062290586756	-0.25158814471675683	0.07445964580317073	1.3035240374584058	-0.040134749390688784	-0.6097523893205354	1.6279611989871967	-0.45555826105798236	-0.96752333962222	-1.3686896585736448	-0.27401518002130015	1.4494669743068687	-0.3329154962153582	-0.7566981535535788	-1.3379050031545963	0.7661068458985432	-1.1893958404964087	-0.9364476516196298	-1.298209190941323	0.18071616055469414	-1.5720108044048884	0.8215508189280415	-0.9543927624112698	-1.4032233723591714
0.9159737587403443	1.4424760510737553	-0.35642797952801397	-0.17525195060707577	0.3741043735644317	-0.7445946102438101	-1.423547994722859	1.7901484164752681	2.0364059192066266	-1.5083446185771345	1.7632537371440968	-1.4064341444188118	-0.6776855233839947	0.580055935904755	-1.0364789066306446	-1.0107994843696078	0.2701058205347452	-0.3837619360055543	0.05287954132527715	0.5435565936828924	0.5592683386414659	-1.31051269738948	-0.9736979132795192	-0.5635376073373399	0.48079307686904366	-0.40404611128638157	0.2970585625716249	-0.23648945818422523	0.04308898366653511	1.4886793594059538	0.11935144190579661	-0.5403349945692739	1.7751397983141035	-0.46227161126590854	-0.9401671751759807	-1.38756329743133	-0.28422408870062826	1.4120487820008132	-0.23890661269020613	-0.7176085814572627	-1.3221179584980896	0.7632757569139242	-1.226829139243473	-0.9301014265654338	-1.375352421167249	0.058770734779491	-1.5368638642441015	0.9606014886301921	-0.8475628049874828	-1.3355374561271744
0.9005152477832136	1.4193382934913805	-0.3178904103462865	-0.13459912272065122	0.3495487785927091	-0.7318331611846381	-1.34469067066858	1.7915136556218372	1.9579122304398335	-1.528279097818744	1.7619309846325266	-1.4049163934787001	-0.592609322912401	0.6706385023686795	-1.004329600804666	-1.0540862512787073	0.21552916699359265	-0.35969327025644915	0.013333622211710694	0.5018264698039572	0.5622254645866567	-1.2847931741724918	-1.0434190996014716	-0.5998565585846294	0.4931399507316286	-0.45583000791823414	0.3150632018344889	-0.27847964036073597	-0.008853707678310343	1.6755180911492933	0.19964070950297427	-0.5745439360255393	1.8714993208929567	-0.45236965752537894	-0.9042918786794132	-1.3743803851703211	-0.27565650236939737	1.3888606638799246	-0.16147795135014414	-0.6760627343452119	-1.262002543781846	0.7434358025567149	-1.235267377611124	-1.0079797023884038	-1.4181555708129354	-0.04975410196969617	-1.4618190663534547	1.0062084932108786	-0.7572586890587367	-1.2439460360093493
0.9332303822138519	1.4815735112418114	-0.23104355251722816	-0.11365313380478223	0.33394356522700747	-0.7116151713862424	-1.277007157342349	1.7669701128098652	1.8626076386466175	-1.518686833740194	1.7126462831407097	-1.436070188180149	-0.4960179319837862	0.773437093861616	-1.010990031390904	-1.0438086690810549	0.18164819665529816	-0.3700068520212313	-0.004425317993159273	0.45452093320559495	0.5325996541782237	-1.2969407080234185	-1.046744120712562	-0.5941088156291326	0.5207828387449102	-0.4982978925364063	0.3236201414006514	-0.21880596752011822	-0.003126061041832944	1.8769131889583974	0.26602188985477493	-0.5788455761214847	2.015570383028947	-0.37449219913888454	-0.9129731066312902	-1.4012805856245434	-0.2608842954795617	1.3813035320601974	-0.05466208278846768	-0.6597629238219767	-1.2646532517002502	0.7489346503949377	-1.242437250482857	-1.089729682668903	-1.499629350410149	-0.23426694461390057	-1.503059062384651	1.1024199357731959	-0.6878580440451783	-1.1492037271935547
0.9383128083466282	1.5368886795592567	-0.206304419998953	-0.0945607231777186	0.2977354082647256	-0.6957074897190811	-1.171904680890104	1.727876551697047	1.7861322407211524	-1.5045685915299916	1.7298858793601153	-1.5260168048647411	-0.40590940917750584	0.7978908130313408	-1.015583092963634	-1.0176342210286513	0.123804215771839	-0.39022794688640683	-0.02889559037686589	0.45418224351368186	0.5084179835815636	-1.2899796099521232	-1.0197610351356596	-0.5613493954141575	0.527759702141946	-0.5520265525483214	0.36747073267164004	-0.1848612909677555	0.00015601232709116787	2.0402872435082573	0.30510205520798783	-0.5934121901727534	2.116057577938549	-0.29528572624815475	-0.8740800144982181	-1.4628370991223396	-0.21942097455048343	1.4538753934436648	-0.02257705050365568	-0.6430202895023853	-1.248694896922785	0.7548278538775115	-1.242768782363174	-1.1122817680670896	-1.5484962725033273	-0.34898924889965793	-1.4165122556413876	1.1389846311401932	-0.6732299049325879	-1.0935894083033206
0.9531742996182271	1.6122484845240792	-0.15690534950026042	-0.06474827989275954	0.30745460206371805	-0.6979278098245116	-1.0679331998926072	1.6458475377886277	1.7065395799593954	-1.4710510330932618	1.700491147285177	-1.5961845486181037	-0.33598943449673435	0.8807113698343875	-1.0474646485659882	-0.9434302015253311	0.07979613621438197	-0.4018428200686072	-0.0364751178904175	0.4307043339930144	0.4629246922250074	-1.212886524749011	-1.0030692117816984	-0.5682549638482979	0.5164837161302127	-0.5715603598691205	0.41431252646970285	-0.14959344143491513	-0.03210924226736169	2.1532302410886515	0.3794346311775846	-0.6101242843649631	2.1013434686968635	-0.23899501420575914	-0.8270688949691642	-1.507766748605825	-0.17107869213973587	1.4205332808954894	0.10470641896049744	-0.6249728913774697	-1.286905429559885	0.7203376574314565	-1.1767474701993554	-1.1743607411449264	-1.5276742469631348	-0.49190056904135854	-1.345168365881171	1.2061048178457807	-0.6667722485588411	-1.0191518595435878
0.9810103480246285	1.644063442712612	-0.13791121924973931	-0.005033129365163616	0.324040649903987	-0.6777615539458146	-0.9519905873311689	1.6010316259467838	1.640997760374639	-1.483137326206067	1.6992372446677422	-1.6411492630218099	-0.24755087320433405	0.9326929641726901	-1.0634695627184192	-0.8607597000881126	0.02108245382111083	-0.4689612709812493	-0.08438741914640593	0.44344162944203047	0.39020749874784394	-1.1709705710213707	-0.9506362122933499	-0.5535233557244965	0.5341596693813996	-0.5590090230345772	0.48579828337783104	-0.009105781894115095	-0.02837153741222349	2.2701912141713505	0.428123213069838	-0.5762135246554368	2.1122248434123287	-0.17761950813932384	-0.7745829036632762	-1.550182329577122	-0.11854507781271881	1.424016672548746	0.16383175160967842	-0.5884834485282473	-1.3284527489716613	0.691849067206677	-1.122221779158975	-1.2057229378905843	-1.503202846525419	-0.5990437230226637	-1.2927532625251366	1.2036296392478747	-0.6195490685449089	-1.000153769495315
0.9568350229721881	1.6822068801250576	-0.09722990120852812	0.04599926186510729	0.39197235790071433	-0.6896425290897291	-0.8389131829746486	1.4924794399116705	1.6243896689105046	-1.437885934629066	1.7003131111952914	-1.7426019357717002	-0.17602893718665308	0.9872638545697123	-1.0415930493973065	-0.7444125110613298	-0.03476084884357402	-0.5873926629748212	-0.09599392357548321	0.42867956752809977	0.2962328626643987	-1.1264546484299094	-0.8596135712631499	-0.480507282394528	0.5581227393762349	-0.5661694504106025	0.4811134692569328	0.0778524938698141	-0.04050898814310465	2.304290724239981	0.45251618447090236	-0.5753028802436666	2.158680962311535	-0.030972390262832616	-0.7579837871326374	-1.5729500188240837	-0.10253731051371598	1.4074933711156068	0.3103570651873193	-0.6219932714505922	-1.341509682166803	0.6172746495727517	-1.043132556159994	-1.2598597223822934	-1.4285059502800006	-0.6036703801120991	-1.252471145203348	1.1984842651944771	-0.5954060202521253	-1.0074458390208965
0.9793214750385746	1.634267837734765	-0.11181477213812754	0.09614199885988091	0.4434611437782744	-0.6728202789843274	-0.7441946306874332	1.3911010745222807	1.5937903867288656	-1.4471035667724417	1.7484871734857528	-1.798434713724697	-0.10755691931740756	0.9597514715498597	-1.021293361025482	-0.6389744348121125	-0.024216801777936062	-0.7211085437600976	-0.13434861274311352	0.4041350253914466	0.18235427917895056	-1.1013427128734057	-0.7932349633676852	-0.43238484801263477	0.5131003420709994	-0.5599326224090715	0.5510270141158801	0.14307767273451344	0.016754492768175665	2.3822435558116886	0.42492720710840404	-0.6053702592210796	2.143478780630124	0.07197889284116159	-0.668666464319001	-1.600622613726371	-0.10043853948139672	1.3736144774732852	0.46474285220608547	-0.6131884441880538	-1.3629618350706971	0.5156443531945213	-0.907604769606761	-1.222886703563069	-1.3656499363046342	-0.6189972892594123	-1.1905201073736953	1.2001161177114033	-0.5614226596182934	-1.0153213775414425
0.9736708370349654	1.6071329939021255	-0.15074730930231933	0.15525174743975373	0.5426164913286416	-0.6394535213592805	-0.6738838729347587	1.3323819565360595	1.560670346305903	-1.410102524776648	1.7262841258073167	-1.865384564597602	-0.043540169771937066	0.9433364863648229	-1.017806232568963	-0.5555204749723076	-0.07174734905975237	-0.8755073371655596	-0.11836155589474466	0.3761389320464468	0.06769136401873597	-1.0539036185376163	-0.6912457305187474	-0.3397013878359929	0.45070800297709435	-0.6028680723930562	0.6302613198000044	0.2803612131112871	0.04323348193240238	2.453365624661311	0.3974069187617885	-0.6129705819333666	2.1094912735166966	0.15129727712783267	-0.6096809235729117	-1.6145577619538958	-0.1003425801651677	1.3459049941342862	0.5957844511286201	-0.6273740462609997	-1.4106177698083442	0.43320279361250214	-0.768253422094698	-1.2564379307605225	-1.295946287369771	-0.6364630172657317	-1.0936010811567671	1.211229779950858	-0.5594390451294641	-1.0331842425228337
0.9579304252766881	1.5233543982243825	-0.20170456779360055	0.15857243175646457	0.7077784307641648	-0.6025533993488357	-0.6221038665710206	1.2842128428704662	1.5392088127490635	-1.3966161616683268	1.624771285531375	-1.8621689736649814	0.0102756542778055	0.9118021407620333	-1.0750980468693379	-0.4381588807493261	-0.15400019785111058	-1.035095133824218	-0.1444542697580944	0.34159308777177716	-0.013303492029939435	-1.018956357727027	-0.5975858135034271	-0.305231515170676	0.34722010128924374	-0.579063767205205	0.7160223189005718	0.38162955446577157	0.09428342334999344	2.432872363313299	0.3619845166469167	-0.6382640112649216	2.0854245672070406	0.1962022137172075	-0.5124161875698743	-1.644029379513833	-0.14866600756355405	1.295007842982853	0.758540557488471	-0.6784565229437918	-1.4027108939807087	0.36606740031193846	-0.6293283601751425	-1.2408128669863288	-1.1930301196199502	-0.6697169572370724	-1.0078008045759543	1.1804151855926222	-0.5367522331580414	-1.0540514532242464
0.9155771983818836	1.4862546364215394	-0.2794045303756112	0.15500143123290946	0.8567185848358978	-0.5857905497560527	-0.5694343504438354	1.2123758404950165	1.5409358689940245	-1.3893175893798346	1.5851749464153113	-1.8221979514343007	-0.047254983733580294	0.8899495199009311	-1.0847680109924265	-0.30928585609732184	-0.22937020094914767	-1.2675913341399698	-0.13224138768373828	0.31433267984659774	-0.11093813970968916	-0.935640393460108	-0.40066555580757585	-0.266794838537788	0.26999363657702835	-0.6007685862495497	0.7607414008314899	0.4456084072791546	0.15473671949275203	2.400751721020576	0.3335043375000241	-0.6937865246708698	2.0273045186395686	0.20394690371771418	-0.440606131845509	-1.655795268219369	-0.1634641260599327	1.1764559580976761	0.8651191694163973	-0.7324683256079478	-1.4097543429373371	0.31170740746143827	-0.49519063521624973	-1.1976335051036622	-1.1043913389104387	-0.6271152402769777	-0.9363244612615971	1.1968054284181338	-0.5832433694983225	-1.0449872460431169
0.8552373000765083	1.4542378022728237	-0.30608729779427535	0.15223887905450625	1.0212750288907755	-0.5816675433461372	-0.6015460709588893	1.1330708758208063	1.5281945308455063	-1.3250011733245222	1.5200053920755596	-1.8499226111755078	-0.07960776424637654	0.8581332768808851	-1.1192763462700948	-0.1786816208646403	-0.29141410676282337	-1.4745202303282077	-0.08456477640292166	0.2921410109726789	-0.20028149849113053	-0.8676175793819215	-0.25063229281254534	-0.19024935328424142	0.30621890857421	-0.546052997896413	0.8151008998814138	0.5108703237887599	0.21922792136299302	2.369395804949111	0.29833153039885196	-0.6820468415118704	2.0586441417091885	0.23573220278481916	-0.4160375206939825	-1.7096046051300469	-0.1918808667228779	1.0785081839001294	0.9847514114230378	-0.7774195977849017	-1.4859368428866258	0.3065323157933989	-0.3477123737351417	-1.1121067110728124	-1.0220856731165306	-0.6011327140123279	-0.8357794204053455	1.1768231424171245	-0.6274640123736469	-1.0681918650561246
0.8513704449288728	1.3561901429742302	-0.36463909970465147	0.17639003025704075	1.1125702504662844	-0.5499556478512115	-0.6334740840837624	1.0739235336816735	1.5135563080849894	-1.2901372428044433	1.4694000244326018	-1.8054021727042198	-0.0911771218371228	0.8265880786345049	-1.1231839410673732	-0.07775293457270831	-0.3379044275088428	-1.6195040144871586	-0.0214857626956653	0.31204400106968977	-0.3042584366685213	-0.7234716262908455	-0.09499354753392304	-0.1589040447822343	0.23366984358639903	-0.5359390627180451	0.8458510043211988	0.5206122669042921	0.272381321992475	2.312655416040647	0.2785007465748098	-0.7381741819757708	2.0535375927502573	0.19469455704662045	-0.40646972740301707	-1.7160585802664623	-0.20988761945740472	0.9685786744757401	1.0848653393993521	-0.8471012666042453	-1.5215505814018	0.29737341096041686	-0.28484843906652035	-1.019816009271516	-0.948329966266582	-0.5391901661049634	-0.7103863044099833	1.1449469428548977	-0.7115475945018618	-1.0720665012049768
0.8026233161371691	1.250572626140342	-0.40467119983663424	0.22009552184900133	1.186025471988295	-0.5404817958938564	-0.7460621042578441	1.1058141073801626	1.5142040418981133	-1.2392748048902278	1.3934405094109317	-1.7510154323430727	-0.11580288736956443	0.8453769891662116	-1.1374577831074657	0.01903465573343808	-0.419582127523095	-1.7450829379449027	0.028138844010071617	0.2843301454265255	-0.3952368025011531	-0.6039113703325544	-0.039960844715403745	-0.12404837371503034	0.13578901000748372	-0.5165504881654304	0.8702379100347125	0.49998426268828366	0.28992221294644765	2.2343074726773495	0.25063602166038257	-0.7655188548430538	1.9988640094386088	0.16012575983131563	-0.41860872558132006	-1.6824363096155364	-0.24809300845316717	0.8737686277828238	1.1810592488882077	-0.8765909606831892	-1.5732152987257717	0.27019031016112494	-0.1717233578529733	-0.9295708566285746	-0.8821167158070337	-0.566738956478305	-0.7039614894195773	1.163230164022672	-0.7548003253550423	-1.0872741065654339
0.775501278327689	1.1372504584127676	-0.44454402438688134	0.27903052257396643	1.2597840583264577	-0.49474034077390094	-0.867620274699186	1.132557120770002	1.4665523775946057	-1.2373332938919517	1.3691399740485337	-1.745599716400046	-0.124192248740809	0.8684815167286674	-1.0823660284665413	0.05059915568378094	-0.4882483497904497	-1.8837069638485975	0.07151463352027557	0.33767473229865913	-0.4727640589047784	-0.5141910439431293	0.0679592183402414	-0.07592029884550075	0.05580265232483457	-0.4977659853143894	0.8864312004537644	0.4337539916661709	0.32660085467513345	2.2595831437943983	0.20605873824393517	-0.7906436986680523	1.990538549893048	0.10305821129564263	-0.41007354934481866	-1.6759786236392678	-0.2906066995394536	0.8147977169075995	1.220449073104866	-0.9250094669826641	-1.6227331860862928	0.2583074973608294	-0.15066518729723424	-0.884623419103715	-0.8566389691934347	-0.5357587919072222	-0.6754946648676817	1.146456507573339	-0.807869491623493	-1.1112102695294825
0.7149817024151774	1.0201386543665425	-0.4455681604674033	0.30993563482028874	1.2502116455323224	-0.4679310132957243	-1.0148806116570446	1.1359365271124202	1.4250380438032082	-1.172404233572719	1.2818818436725148	-1.7759347849876934	-0.2062876747053922	0.9189629139680122	-1.102122614481552	0.07990684414584157	-0.5802465642581788	-1.9634120974154825	0.11006892151351182	0.3863234139210518	-0.5427976648663063	-0.43559206960094327	0.10777249607710412	-0.06264575150141075	-0.08294218779093396	-0.5386677869709164	0.912872738440969	0.3443782717240135	0.35726363411760903	2.244874474784339	0.16535781443858227	-0.8683203029531403	1.980296677555232	0.04856088204030773	-0.4042149403316627	-1.670910208634356	-0.32423373740874734	0.7361837558902352	1.2683108376416643	-0.9940341817224805	-1.610094318590794	0.25255781610006467	-0.10741314880492814	-0.8266991865582642	-0.883233257973278	-0.5200630938883387	-0.6535423399251291	1.1073395831008175	-0.868886838218397	-1.1073090921034956
0.6742909611421399	0.9108685978067073	-0.49369635070978635	0.3485161922678158	1.2197701734075426	-0.4051639314359277	-1.1330148991327116	1.2197897335943872	1.3921952025743776	-1.148994913205939	1.2600870271845583	-1.7530618639696027	-0.2756895988602047	0.9468064563631508	-1.152117052626587	0.13562801011751488	-0.6667729269674771	-1.9788700188968842	0.09712446730073546	0.44388098641104656	-0.6161887870991114	-0.35333087860965795	0.18800482909577573	-0.06729614189008881	-0.19285998462259535	-0.5329855549157031	0.916730094897044	0.2900866542095488	0.3848639873821069	2.2771967603362198	0.11427917662099207	-0.9240989311796467	1.9461305140748746	-0.0742397203186953	-0.42893043021847166	-1.7047093401616968	-0.3178028135158023	0.7169355432444692	1.2639591394832723	-1.0480400574907014	-1.649525505368215	0.277446426778791	-0.0947392285001762	-0.7390236906261695	-0.9492525600886763	-0.5450534070451091	-0.5689306632555855	1.06863328818321	-0.9140964706779293	-1.0921138206306487
0.6048646919969246	0.835754062025269	-0.496047069174924	0.3615265540834206	1.187708989667325	-0.3630408027567212	-1.2576014807740996	1.2798959820797302	1.3573165262514268	-1.0787071501568373	1.1832651498525057	-1.7716841615762462	-0.29884607729452495	1.0298859481983915	-1.229267294155304	0.1929515784637968	-0.7531141171677518	-1.9501720900436355	0.14321428423091373	0.5795954418049611	-0.6763282875012452	-0.26189914655499885	0.24441982771610835	-0.07431874457531311	-0.282516610144311	-0.48153053570579496	0.8849548878418927	0.28326284419832876	0.3703048373153891	2.243164594444875	0.01851049958796508	-0.9724656931778792	1.9443002424258993	-0.1934156665435573	-0.46420704700518234	-1.6798171763569578	-0.34318564190351547	0.7404071963643473	1.2228966490834656	-1.1291445481774263	-1.6610863395784605	0.35810317156922683	-0.11724943026083774	-0.6810652647052012	-0.9886535785874404	-0.5383587721422962	-0.5035250597444179	1.0316658705926298	-0.8988652059092056	-1.1033506069861045
0.5657517577047703	0.7450602038874157	-0.488813623298258	0.38393996574283623	1.133548286306454	-0.3656021927520202	-1.3955787141560196	1.3607961671730533	1.3364529008297787	-1.0950440203272316	1.1923665494944182	-1.758019031903625	-0.2998437680090528	1.1308088411241473	-1.2962638829261817	0.2716407374239197	-0.7972363869880106	-1.9548199897313858	0.19278963361217097	0.6911544228897899	-0.709341074740768	-0.2278499762550628	0.2942427650582007	-0.1200475312430147	-0.38692257884856013	-0.42237506319910667	0.8835395171726386	0.17435271555868398	0.39209119945167537	2.1790153728532307	-0.06847222491280867	-1.0311262236496948	1.930564099229488	-0.239126759914088	-0.43554667216739185	-1.725022102687762	-0.3275310238900799	0.7372928815450697	1.2102011452955197	-1.192772316147924	-1.6299451567694145	0.4004562467565459	-0.16664923059102127	-0.5563535167498743	-1.0201968492205993	-0.5097761444068809	-0.47918130848647217	1.0307787783521918	-0.8614379783845644	-1.0643759124516445
0.5275185160675223	0.7035307954346439	-0.46174416195332324	0.4423345387338231	1.0539960989504036	-0.35890020681410817	-1.4894821388476451	1.4398589435008062	1.3105884615919634	-1.0968494607745582	1.2078872629022595	-1.7915023978154772	-0.329418526803095	1.2004633686537716	-1.351420383289867	0.393986218120313	-0.8061931705458829	-1.8748939483846638	0.3308393907508961	0.8178120123033826	-0.778441159389247	-0.17876659781308848	0.3025663538627484	-0.1517843881585758	-0.4469159906652262	-0.40419042466257815	0.8305816318197025	0.09675896779840573	0.3506525116243763	2.134305456771442	-0.13211098899123322	-1.0545968086013933	1.911316197679223	-0.26189141192886484	-0.39850395437170477	-1.7882002606982088	-0.3101318119569514	0.7721050482631615	1.1371505412501997	-1.204477088921972	-1.6324173558497155	0.3465336602084717	-0.214912180145302	-0.47022054288505766	-1.0822685670423309	-0.47438734493216933	-0.46572972183041045	1.0014058008303812	-0.8724261945158128	-0.9623095772416601
0.4839184305249133	0.6878236038631061	-0.4377508765005428	0.5325652095977782	0.9291825187212229	-0.3048414395601729	-1.5608063556093352	1.5135815318935422	1.2791786349312801	-1.0958801022529516	1.2405513217684123	-1.8414032556963016	-0.2823699986689504	1.236394680894889	-1.4260752484919008	0.4887460507371296	-0.7324229624166484	-1.754843824510555	0.3620605034908043	0.9339171139764195	-0.8181634616882457	-0.15807233087135328	0.24247008784129873	-0.11478325865630179	-0.4942497901759878	-0.39846635248047874	0.8298520619377792	0.02781171723930912	0.32669218277334405	2.1534691572089364	-0.14111264713867383	-1.0241777459394936	1.9538925959740574	-0.26558949324723496	-0.4067327197330822	-1.832113155055112	-0.34108693996881434	0.8905670307845572	1.0982089850621946	-1.1861358860985187	-1.6291836727617865	0.3405644496324344	-0.23667560842166208	-0.3894828664850133	-1.1382895046598793	-0.48832976268474076	-0.41640717329822	0.9641448005777244	-0.8400128561047964	-0.9683366816927153
0.46913423032316104	0.7204544412898617	-0.4408137548023852	0.6105596825231463	0.814780444616822	-0.26998848484922766	-1.5886831041283356	1.5781105660189994	1.242316756272589	-1.1134952623431718	1.2526236986602868	-1.8320051699963593	-0.23654195702772443	1.2320188045606035	-1.4699690399525551	0.581986856096722	-0.6838392619276623	-1.6361850179989044	0.41062351494936566	1.0503538673830692	-0.8210074914034882	-0.1673140767360151	0.17593281197840568	-0.1258323559064085	-0.5651497388107447	-0.4193991939136801	0.8013399509233496	-0.004096548991603563	0.2843696944529509	2.148805670250077	-0.17174094278794608	-1.0160120788647826	1.9487450707841787	-0.2656738090781144	-0.36698862411687344	-1.831560727198933	-0.3498001927148246	0.9613187739082203	1.0569666993187716	-1.157604655762357	-1.60628908775267	0.33175699999737407	-0.311794753301381	-0.3025156969610686	-1.212053280645233	-0.5030630311640376	-0.43142350102612914	0.9505784864400837	-0.8031564883676268	-0.9993308240211396
0.3986313359258616	0.798715224018994	-0.4625833876530083	0.7032089840509698	0.7228658660651248	-0.29536758760281834	-1.621105210465786	1.5923016963467678	1.2225942090526094	-1.1370111467188135	1.2611263128592645	-1.8951790591016766	-0.2589611094460589	1.189167231783208	-1.5496283686668924	0.6697385777453635	-0.6464787939320313	-1.5186893913607187	0.4170154274235104	1.1705045417438558	-0.7755997392943795	-0.2164736567970748	0.062283807777612485	-0.1559752470025546	-0.5739224577405866	-0.4334965117494657	0.8165626907727154	-0.04127550895926248	0.22688800527935324	2.1498382160896745	-0.21180963020065854	-0.9335429811971719	1.9053603480401935	-0.28276358960755277	-0.35267820247372833	-1.891528423997651	-0.37962712937783116	1.0511310759982653	1.000908219641678	-1.1068238580827032	-1.5879914481706734	0.3015202966934671	-0.30104243532714314	-0.21957433113101668	-1.3021862713685182	-0.46074015629515036	-0.48795361022543365	0.9699601830428195	-0.7682096343151564	-0.9645191971101058
0.38788178896766506	0.8574926083746031	-0.4423108255923903	0.7583084475132552	0.6889854206991146	-0.2854368565714979	-1.635267796084921	1.5435767539156138	1.204056951551337	-1.1808771718199007	1.2953050693963948	-1.9130140138166882	-0.2584612213067464	1.1143893520920212	-1.6248019613654072	0.7272922243025564	-0.5393663777200809	-1.4262511333640815	0.4190919957588912	1.2790966043906447	-0.7241645021169328	-0.2858058222836047	0.035962415614882545	-0.18378852282736494	-0.5625986160853029	-0.44424358076595916	0.8337854173808559	-0.010977492507868192	0.2020473767432957	2.176696961963814	-0.22377892689988937	-0.938664775815963	1.883542690459794	-0.24074870169707158	-0.32212560609131646	-1.9379107585824351	-0.45921884037267013	1.0858387803792315	0.9990191482033183	-1.0365850610453822	-1.5829958770465478	0.276373765406403	-0.38529259379227465	-0.15543663871908553	-1.4231335131248273	-0.453691785952502	-0.5034076695356474	1.0036398977684162	-0.7370738486568256	-0.9098796456539541
0.365866166478922	0.8887510430604548	-0.4378206725970708	0.8191629192161292	0.6118458788595145	-0.3109889313739509	-1.5927350786382486	1.5351369457722939	1.2222504118748743	-1.2021376236220693	1.3025565627918423	-1.9282498392296574	-0.2919604867450102	1.0571422902243408	-1.7375128389781267	0.8708484642248446	-0.4244569144446368	-1.2868735870068615	0.42216664509588997	1.3366699214385656	-0.7204046325981212	-0.3693518766220616	-0.07723654693672108	-0.20877143168447293	-0.5909352296586988	-0.4236553554988952	0.8425312574255657	0.08857611975326249	0.21362250469444483	2.114442525244645	-0.266618778060644	-0.9394714070347053	1.8226545609044025	-0.24481949205993345	-0.3065946684710944	-1.956812652299531	-0.5889766515712322	1.142231696319548	1.007916170274769	-0.9360767597638322	-1.571236736316864	0.2696157133582372	-0.41238427548335554	-0.08118228808464217	-1.4950487513718393	-0.5166682722516839	-0.5777647930054369	1.018539700583822	-0.6915376237642754	-0.8912570463723888
0.36138750165429173	0.9409967653811526	-0.4567311757796304	0.8966816852487529	0.619812182124432	-0.3026677173804857	-1.5651489963849479	1.546872012828517	1.247602278223084	-1.2411370915495854	1.338369217725757	-1.8841061528875884	-0.28008478136317777	0.9902608844481154	-1.7723757446850712	0.9715666403234728	-0.25869911312542515	-1.1894532560991593	0.4557524569052044	1.38802847657308	-0.7121590691180422	-0.41013768354633057	-0.16431094068363034	-0.2384220122578414	-0.5329589332177129	-0.38564410666794274	0.8809165239594883	0.12628771669143796	0.19099403589950484	2.068304951531668	-0.29755711700806176	-0.9201608647381578	1.7896391921056243	-0.20549963468555998	-0.3070801291558377	-1.9770429067378612	-0.6523123137080601	1.1769249019422845	0.9716996931952625	-0.8205627433516873	-1.59843305437635	0.2764307456912263	-0.45776059088873	-0.016220437159937144	-1.5451099565216868	-0.5737747486179267	-0.7135040032854254	1.0454453148933438	-0.697099575232792	-0.9215704049422948
[truncated: 200 more rows]
[truncated: 25 more columns]
