# Supplementary material for: Obesity dysregulates feeding-evoked response dynamics in hypothalamic satiety neurons
Source: Sci Rep. 2025 Oct 14;15:35837. doi: 10.1038/s41598-025-19800-2 (PMC12521569; doi:10.1038/s41598-025-19800-2)
Supplement: Supplementary file 5 — Supplementary Material 5. [file 41598_2025_19800_MOESM5_ESM.zip › Fig 3_2/Fig 3c/HFD to_NCD_1st_MPK181_matrix_5.csv]

-0.18131123660149973	-0.41630771648560894	0.3437357726276516	-1.936824157547751	-0.424564830615534	-0.15782990514032932	-0.20890392508690944	0.11067217227284083	-1.0977708613855701	0.4894191388099136	0.391511683064825	-0.18365369406481397	-0.36399297667265684	-1.262141899287215	0.5825415896135543	0.4148561502672747	-0.27419377389920624	0.486205470552276	0.5934432636801947	0.13825208430482042	0.34614984816321265	-0.024952594941917396	-0.0057867049190706175	0.34386102464051066	-0.4275866668370111	0.24987789561049797	0.29329591257925386	-0.7843217621245561	0.7974518042849136	0.2766811855083283	-0.1928589148184346	0.10519873475615293	0.9757415611702959	-0.0420133438829476	-0.6843365758857497	-0.618630782621585	0.7235547604324574	0.15852990870887734	-1.238060379589431	-0.09932777636430078	-0.4467356728239002	0.562126431754996	1.1448622620941344	-0.206579911534994	-0.7772907181548745	0.15590388855407084	0.7897592998739942	-0.5515638263135857	0.4448674800816086	0.2184901917283862
-0.25339016969935163	-0.34435547820713985	0.13120878300510658	-1.6941880162117817	-0.5327940833552921	-0.025783745481505034	-0.019761083903603024	0.00914579755520898	-1.0675582414742393	0.30106964989986124	0.4913140251946148	-0.07063132953419218	-0.24391937819972012	-1.7911996786128832	0.2921405063339569	0.3104719216481159	-0.3138471813986123	0.3899800603820536	0.8032522321645639	0.09367169829251318	-0.0964601074184658	0.04191719922721729	0.2093362778050242	0.31995317198798856	-0.3020205500959128	0.44808733640990167	0.20909390834083258	-0.8700743472929021	0.725174124267953	0.548414853586302	-0.04236594560604792	0.3157958141201189	0.7232594834561505	-0.059651721733064614	-0.8366291655267328	-0.6487667631155031	0.6544902439203977	0.34372609583028624	-1.2395375437471774	0.057181047519800916	-0.5546571127768812	0.5960093846567809	0.9200754115157416	-0.08393596058555608	-0.7277589807036962	0.16377025130015188	0.8637401957054918	-0.6122691302503114	0.6753035533381219	0.24804953777167504
-0.25055660231428795	-0.2970956865053183	0.11758759332901754	-1.6749309071988299	-0.5528968692339568	-0.030991159002849846	0.10347602654203873	0.06597404760786418	-1.1649770399079094	0.33004485131606187	0.5119943355881169	0.003063836879276638	-0.25777187691928205	-1.9496935211418223	0.30788275127272197	0.1870740104697125	-0.38900344169273565	0.22338361504070833	0.8240091473778963	0.09175708064356697	-0.12706073085287664	0.22357107810667362	0.2834807512084898	0.3505517757943293	-0.2624105564758322	0.36189709131421477	0.0697219338704304	-0.9041525354830863	0.7941027463787323	0.36510695395360854	-0.0642192453985394	0.2181755530908108	0.8006475048097021	-0.06728292516411813	-0.825277566526664	-0.6269777368341798	0.7284183006627217	0.4789925427145971	-1.3419675744912254	-0.009324201272506591	-0.5356577215720633	0.7500037904099616	0.8853735385096249	0.05328828432622298	-0.8305628152037002	0.24169060418915422	0.8555551119128926	-0.48943894714287345	0.6731895760526959	0.3665410244161221
-0.22140315337314886	-0.3449638739636518	0.16036964674330342	-1.6346033231865347	-0.6189250803105661	0.05179401305750472	0.07263842561298403	0.07632802329616634	-1.2391429074354705	0.22186118941779484	0.5388859824929126	-0.011599661771228106	-0.21348400790214261	-1.9906482961422811	0.3601554893577513	0.2008175666641739	-0.41160969550586646	0.23458413563982738	0.8964594697867625	0.16816637339921203	-0.1927775385907658	0.20261758418428746	0.36647143668363874	0.27503230949934815	-0.2867640496384673	0.29941492957640004	0.13835958600945633	-0.9569307139373028	0.7385477211837281	0.4698076283182734	-0.10832541381824401	0.31589852245891975	0.7814376364920746	-0.06953257086585164	-0.8881264116089601	-0.6722195814871227	0.7153233567614885	0.4617637002500671	-1.3483370565299428	-0.01227446227177293	-0.30911890660956054	0.8120624067116471	0.758308644076817	0.07383667355261522	-0.8953005922180783	0.22908869975191923	0.7762445356899568	-0.5274823325682096	0.737072862340811	0.34145865581151935
-0.2226252771958243	-0.3627492532188353	0.15875267380694758	-1.5850700998616245	-0.6350524754937407	-0.05755387591154639	0.07379064244621862	0.03994813805463153	-1.2506275102533848	0.21624227112971833	0.5461563309935142	0.004343252635440248	-0.18657268536446764	-1.9891173809512683	0.40742117696498	0.23860705672822707	-0.507586647491341	0.2443458701014843	0.9790255097853848	0.07340513531779042	-0.17470137709212863	0.14484909320423292	0.4149519047982806	0.2362957588659731	-0.3227219624733194	0.232178157186051	0.1349809725844135	-0.9676850849444409	0.7507442979394023	0.5260709861376643	-0.10436278479236591	0.3700711549816277	0.6583235945273578	0.014581170899256934	-0.8822395819463853	-0.6738495783943486	0.5303072743378112	0.49147045738586853	-1.3525576533329398	-0.03588418822299943	-0.2237254518843955	0.7645745021240054	0.7684968556610027	0.11309080714459988	-0.980550215897938	0.23766274092224773	0.7736383645272785	-0.5602500512632613	0.7767077827878414	0.311546708308326
-0.1775512637653749	-0.37511978068406876	0.14934757430488155	-1.550826709462907	-0.6996188228409533	-0.03942312181723605	0.047831127171359546	-0.012152493582829438	-1.2688781119561083	0.19678163294010834	0.5441621332051575	-0.004158466076983878	-0.10605607752983993	-1.9282833144810327	0.32305085717427245	0.14693554202507506	-0.6259351851023965	0.20854998127906052	0.9854365422474207	0.04519443693006291	-0.21773213882474537	0.11195885904996582	0.46320260282675285	0.21953252530755266	-0.2639025938210177	0.22263363981244375	0.14038969503595608	-0.9392946423553772	0.8026738899234843	0.5898529782829908	-0.13131293403126273	0.37452055757554414	0.5836911300196999	-0.0018005065331533389	-0.8887808149095502	-0.7260115567906396	0.473483271893564	0.4715407515790755	-1.3407914528028682	0.002345821026710789	-0.12244824289100864	0.7711623080202114	0.741975678420593	0.16269348873055875	-1.0086902219099814	0.15484516844691135	0.6873779785720836	-0.5000220856531953	0.7973964729359385	0.2454842709041972
-0.14435319049453071	-0.3582747947899388	0.11225704105729829	-1.5200660375358397	-0.7194807913425223	-0.09094257246239106	-0.003642602327259849	-0.0022989458361900614	-1.2570011184678742	0.16749744941799313	0.5357272862765815	0.04228298370437523	-0.08014775100236889	-1.9289958075816895	0.2975579329173646	0.06378171598819604	-0.6906903506718534	0.222799076787258	1.0169684133525998	0.019550850071002487	-0.23758948680601905	0.0832274063190652	0.42147013276995	0.1804421791124034	-0.22898683038040277	0.21350089733704286	0.13306037846465607	-0.9451269411019376	0.7860893578300627	0.6306454504985171	-0.16093200640161762	0.415221618196241	0.5488090331154044	0.0009524306916286701	-0.9533340380182821	-0.7697150112694905	0.4320047438890194	0.43740732132206256	-1.2853871398089782	-0.0016437268679563393	0.002187730093491285	0.7862666510138785	0.7878964005075215	0.16084756327745484	-1.0011925165221378	0.1817285284188112	0.6480852827704014	-0.5334622375602811	0.7135827532741663	0.23175621258048923
-0.12565558994173506	-0.3061428409224366	0.12485400442636649	-1.5233627380740309	-0.687989996749417	-0.07968168601129873	-0.04895486889850243	-0.036419649689585734	-1.2526823869216144	0.1514070447022537	0.5982232054863614	0.07334122756207398	-0.04477330942239375	-1.928947366124421	0.2939527678096685	0.018272000531998046	-0.7363722138266733	0.2338673826601121	1.0384241603057076	0.05323301288713567	-0.2497533718832584	0.08602083366903114	0.43206560031867614	0.11075974582721414	-0.21233521415257262	0.19225781173797987	0.17733935281879862	-0.9440955774175983	0.7975938220303684	0.6023329700940339	-0.1982393193699779	0.4843894501665869	0.48127074089414784	-0.008783975931508498	-0.9537269835430914	-0.8623606169439493	0.39379171776264454	0.437892969500912	-1.2492377347624797	0.028497065328802206	0.11371200738299139	0.789574512373995	0.7346309580681536	0.1447309161608422	-0.9974967456799084	0.1414368038642683	0.6485052117158945	-0.5944079608055226	0.6238758285975959	0.19911252517771189
-0.11873798826575103	-0.32008423327880914	0.167816418126651	-1.516519386909055	-0.6910059288215658	-0.047834341763385434	-0.023300891820499194	-0.020582314870165815	-1.2128925837769553	0.10011768338957147	0.5719269358713253	0.06585465024479141	-0.04100016093614722	-1.9410176072142886	0.27539618563819024	-0.004581850360185078	-0.7481795023542924	0.26146634802220403	1.0400238673562656	0.0435729662572071	-0.29655756011075224	0.06590305192577556	0.47176785020094947	0.05701644745529529	-0.20826132966537017	0.15812857851601106	0.19916981923109478	-0.9142739346149826	0.786915263080191	0.5818589001080441	-0.24770754872600767	0.5785419162111575	0.42185773451335506	-0.015148358531805363	-0.9465281996403463	-0.9329573990339115	0.37573219652854495	0.36439568413438483	-1.1970366042844363	0.0036158920306669385	0.16294645283071826	0.7534558493772356	0.7545227720964924	0.15016250645120507	-0.9839209559458827	0.15409427301965636	0.5908558868023956	-0.627915311020031	0.4762716415019706	0.20807631291220688
-0.10515618261780288	-0.3350743193958704	0.18750315451797603	-1.473354649734211	-0.6693493831143578	-0.04945764048762119	-0.025179634048067712	0.0053739599219942286	-1.1724292232035658	0.07102106009799065	0.5243476954944615	0.0830740153811466	-0.024781571692218552	-1.886429308231957	0.2630723964974334	-0.06273817034415521	-0.7660268067143007	0.25410231551043405	1.025032061088758	0.04581511674663352	-0.32250438358188527	0.02145105003996045	0.4448180581403599	0.0403603215867601	-0.16460695096165837	0.13998980947134504	0.2320822485823261	-0.8889183901212027	0.7536959243744812	0.5945692461640418	-0.29934592752929035	0.6644612202494675	0.36086302937469783	0.02982230744836975	-0.9468441914833823	-0.9603225798551929	0.37607779017133935	0.3751625177945484	-1.1201791181264829	-0.009324841726538868	0.22662444221744402	0.6917972317510992	0.7211989926397255	0.14066198254021478	-1.0245957528820422	0.16536820963300553	0.5555093523133883	-0.639943166836693	0.3918357974519987	0.2158823792026249
-0.11455634415837898	-0.3223133197287081	0.21022115312348827	-1.3660679619057197	-0.6632326569948859	-0.02423907193879678	-0.016433150844686984	0.021884692813587604	-1.1787237059957338	-0.01887290384105169	0.5017512955416814	0.09345356758411359	0.011002328614751703	-1.9194197021392743	0.22297895448618782	-0.2122860761658661	-0.8218231330702268	0.23957318503149438	1.0261580897326583	0.04796035858164079	-0.46000597447399094	0.026504490384275752	0.42995596282979065	0.010612673096250002	-0.1282261302416411	0.13274461655265318	0.2580068807663408	-0.8913932909721074	0.7839242045892463	0.6045768758290142	-0.3101510197974031	0.784953362868736	0.22572158870900422	0.064769075391599	-0.9669169461935198	-1.0320816603723642	0.37124015658292575	0.41212121012346836	-1.0709952220217491	0.004716391069751494	0.3748622754414345	0.6851015833501012	0.6159517050318272	0.1461398950910174	-1.0827619117259428	0.15381518571742203	0.47744856939842323	-0.6507096192818536	0.23806352106690748	0.18372519512898533
-0.10362473115457951	-0.325202750610676	0.27074252175397184	-1.315942989138841	-0.6161506737290783	-0.00844912121700463	-0.054393129879775626	0.06219497971695798	-1.170673888117612	-0.06888616098931814	0.5016140683929324	0.10633033436807324	0.048699339248664784	-1.855575953249724	0.27581030340030216	-0.30141940056457633	-0.8677152054446319	0.2556798833076135	0.9896207089944417	0.01376613365708576	-0.49389135385740773	0.03039529095457518	0.41607228260967755	-0.06423681725900666	-0.18095464811359108	0.04077136136016622	0.26735873110065433	-0.8605482646980882	0.7943120856160379	0.5368113709168323	-0.3790367685317668	0.8426678817342967	0.15035704774109382	0.0750915714451321	-0.9861852048503419	-1.051800161681621	0.3580293573157791	0.41832482624379175	-1.0287624442940444	-0.024225615396509685	0.4935956009641611	0.6821483395180418	0.5526680335167565	0.14552149005238985	-1.0978701108201048	0.1625781855160791	0.4376371425511242	-0.6527203286190597	0.10824398219526352	0.17469045564181676
-0.135479412039568	-0.321963517463014	0.3159303600294217	-1.2431262946613841	-0.5663517415681265	0.0374048830811326	-0.14219142151230985	0.030223601072878935	-1.1565167615726	-0.11950265898234738	0.4902330505494269	0.08639584650407761	0.07743437639106694	-1.7932511743282018	0.2581306140197577	-0.3472056635830346	-0.9316433246266935	0.27027220705055155	0.9357923971528944	0.0031847884304043615	-0.5847837208617577	0.002722501791811388	0.41507438168982647	-0.12504895017985035	-0.1716493272466338	0.022785049799084876	0.2911639826054241	-0.8030433233037018	0.7311050520473535	0.5862734594045944	-0.4044646108476038	0.9225047089134601	0.054743016160239265	0.13928158829478848	-1.0490903536434195	-1.0560730989743912	0.33266502783365065	0.37945031128947765	-0.9509370649092181	-0.028682524153971267	0.5745150651543459	0.6057006080261587	0.4576161214708372	0.10918977550146161	-1.0943825057674728	0.10890951690403958	0.3973611212805228	-0.7066458397058967	-0.009197080097116162	0.1561450043101828
-0.15624996719673184	-0.261524096665488	0.37606019164411386	-1.1815514973098886	-0.5225084170659755	0.021084385605807925	-0.16388923594669152	0.04097962510708106	-1.1161606030714202	-0.12903094063297516	0.4304846371275393	0.10003028163797192	0.07454244920245871	-1.7159285899537196	0.1764110722999576	-0.4681907902512579	-0.9570552155152867	0.2357722502443195	0.8911934930606747	-0.03744112964998329	-0.6700916498292241	0.008358578002105202	0.4083692825486315	-0.14331846330521886	-0.1502114855057029	-0.001651317120052842	0.24971948652499507	-0.692078276425511	0.7351113515798982	0.5589482302322452	-0.44136534372305	0.9151622188412178	-0.030502219871593315	0.22936434287554902	-1.0465876605822835	-1.0288749433720112	0.3536393904985606	0.36651789215152275	-0.8772351659781965	0.007838824295352343	0.6035589694376333	0.5579651316941678	0.39369865152589073	0.08800203462697186	-1.0359059072686825	0.11299690001660563	0.39002417102974013	-0.7340011365212435	-0.19204617562558207	0.2413073680001722
-0.1916155813348237	-0.2490354636568542	0.4137887341003112	-1.1217030675295052	-0.5166130807431047	0.05829606501045696	-0.22885991225035357	0.06378503526947797	-1.1301054887229145	-0.1312031330258631	0.38848252306224873	0.06696346646324222	0.10438596538597696	-1.6316608217376007	0.10652529352232594	-0.6046721014533645	-0.9191865273854362	0.19390290560937043	0.7678543643560958	-0.002375564570231272	-0.7978397197209194	0.03066040358083403	0.3479023134282472	-0.14705420596986551	-0.13134230541068367	0.008075640711242869	0.20916222008494403	-0.5746673675443008	0.7017263677864679	0.5144076414770182	-0.4737946605354713	0.897125238757083	-0.07613911051323141	0.22987206274812425	-1.0560250683244337	-1.010797763143018	0.461587099410143	0.3401385515317698	-0.8051846699560261	0.07205947314333547	0.6408046732554676	0.5400952971505015	0.31190639974066886	0.07049539672776324	-0.9839271389199681	0.1233111972901817	0.3673779227395831	-0.7541365885754414	-0.3256159526472119	0.2758540023772695
-0.2544034564938281	-0.21666382697752345	0.46089337496548344	-1.0769661360886995	-0.44106584884674904	0.07976124873372284	-0.2657648623836232	0.10876938527333335	-1.108480834933975	-0.12517170349451187	0.35878863612451284	0.05511251525011224	0.08408462256477321	-1.603613052837866	0.11012015524071372	-0.6597962449440392	-0.873813513767363	0.175336261540543	0.6496440671226901	-0.019004018650908613	-0.9036241974123559	0.05204296071217111	0.2846044289365519	-0.17109204135507744	-0.1738136795209126	-0.04165324556175974	0.14217359960089151	-0.46889240821742406	0.6689174670465154	0.4548688525440171	-0.4750024277425348	0.9060293748566461	-0.09944349195502827	0.2598557793434776	-1.0275177424154855	-0.9530893973282906	0.5417246327823917	0.3431302265023544	-0.7480864895612424	0.09608547928989328	0.6130344553725434	0.49925164152033547	0.20206019165893618	0.039499036444864855	-0.9292870078962283	0.21077102832741296	0.3686574717512613	-0.7996414419546427	-0.4768208954309111	0.3576948387814055
-0.3104617991268099	-0.19506821597213117	0.5421795608740572	-1.0105638114490794	-0.40363749732049464	0.15570355765449193	-0.25284365995942726	0.11186178804596772	-1.085080565909903	-0.12535055965724007	0.2984824560618572	-0.008745643346844727	0.06830952263753422	-1.531770628505313	0.09495078099077583	-0.7399534886674268	-0.8496686625410896	0.13627044193549426	0.5347882376899579	-0.002296031893680299	-1.0119639508602785	0.07667709176587294	0.25995657611593315	-0.18296218974815845	-0.1988800797053559	-0.0604976929525504	0.08093876405825422	-0.31149857049718915	0.6074719236641644	0.3618649448126533	-0.42646978489033466	0.8014952996886796	-0.18456708708568748	0.2978219973577527	-0.9395033962688458	-0.9292397768933206	0.618047326786527	0.346459697740223	-0.7527899240016523	0.09519375560107826	0.5499632736715941	0.4578537754838819	0.0503366556251605	0.00840089787577096	-0.9012332917422962	0.16069959641659776	0.37848216162451925	-0.7972673870026323	-0.6049236005455638	0.39436218089624575
-0.3528237333520604	-0.2155756275334461	0.6005775538550496	-0.9176404605115831	-0.4193613559178919	0.16021983472867252	-0.27509512380927736	0.16217768405304545	-1.0563569151810688	-0.10867333396068099	0.16999774903758466	-0.06346752577066037	0.02155039576318062	-1.4504416163414922	0.04767320352336881	-0.8219043163463435	-0.7990046972311671	0.07950764062288225	0.4249755641741232	-0.025897532029577258	-1.112580761170992	0.06455135925996174	0.18794224482263808	-0.17418793217067127	-0.2033769592087887	-0.06854690559201532	0.005599414979166972	-0.16307405430044394	0.5265204825362578	0.3468406157898032	-0.4110323062339519	0.6891133741063842	-0.22211262068342483	0.32286709234401395	-0.8605047747328373	-0.8264891708090449	0.6696264921672226	0.32325449138871193	-0.7642579502898593	0.12968399635492553	0.4686448797415784	0.41678927062485593	-0.04153509931057414	0.000644628379332704	-0.8613169283031177	0.17872861105963186	0.38055459609103626	-0.7336671342650336	-0.6328354087446733	0.4239837913558839
-0.39694353482727557	-0.2196735617136069	0.5787716799408847	-0.8385318241687776	-0.4104472697597612	0.139162603995732	-0.30787128195019314	0.1986469131411251	-1.049894270903477	-0.02247061859965328	0.11375246940104142	-0.08204382976798788	0.02845584892841028	-1.366616977365159	0.07107698541993808	-0.8793225788499045	-0.7830605912857455	0.05077495497590771	0.3926094160515418	-0.012782192034682432	-1.141964237827633	0.0591989668301405	0.08844753873192769	-0.1839233511269997	-0.22724238503284414	-0.07528198186454209	-0.08832931155709026	-0.04647007767001366	0.47900745955252777	0.32309938509687935	-0.37793706857297593	0.5522684495414782	-0.20246588729017895	0.34976056673674155	-0.8004645900162805	-0.7200512923812736	0.7035358683976671	0.34503372079682554	-0.7584084660291699	0.18628553265269637	0.4289682534229171	0.3769630651470037	-0.1410297702593451	-0.044913238449939975	-0.8128290059725733	0.1904013595788593	0.4213291954861872	-0.662561185189111	-0.62399966651271	0.45868193242699434
-0.43506311144859094	-0.21188533254824032	0.5850740057665581	-0.7548219596692199	-0.3998035295385529	0.14759811785618066	-0.30286028222819	0.19418227047470799	-1.0207693629373273	0.026977461232026545	0.07493423596509495	-0.1781551026997058	0.024790066030476156	-1.305327579545638	0.10251818233913564	-0.8037028849100691	-0.7832521258821779	0.027411232144841424	0.35001433955413386	-0.016936257243163576	-1.1975567270169754	0.10094528482410832	0.05889314335915012	-0.2664855734094383	-0.28775759437619736	-0.16246928144690706	-0.18335631692594276	0.10741557700320672	0.4562036275773867	0.28937635213478485	-0.3433325300429398	0.38413914515603464	-0.21616990429152816	0.3151403136954912	-0.7396111539505501	-0.6306132777205231	0.721847373702128	0.30965880804711315	-0.8146378810830761	0.22656379531219564	0.3768146121990049	0.3970381171839318	-0.22094525703638937	-0.09879674938049762	-0.7416709577632623	0.1818490233765585	0.4620991322585538	-0.6354333486366899	-0.6391046256878161	0.45139851931296243
-0.4492699405785732	-0.20694701377556993	0.5762368365056216	-0.6794491460069568	-0.4063000983525275	0.16964759432062543	-0.3419747956368099	0.16777344332334948	-0.959265638007539	0.07887772635520766	0.06504329161434233	-0.21009067065601505	0.050094917432009264	-1.2014269510943658	0.11936996636868846	-0.7055417941507661	-0.7819427953809654	0.007806365210025609	0.3654106872340572	-0.022608802543802937	-1.1582608175000355	0.08985215715055661	0.10422925502266885	-0.2798564469207064	-0.2640937292883769	-0.21207963439134062	-0.24770104167981355	0.26751286729609425	0.35638122085793933	0.2768005496963789	-0.3889192935012208	0.2291164001733957	-0.16629377004260212	0.2906693087000282	-0.6827002441288504	-0.6034071419962027	0.7215003974122629	0.2597455055845772	-0.804910542415669	0.24701875460743644	0.28936210626118436	0.35504692873796095	-0.23637566007749186	-0.12654998385135946	-0.6723234678169573	0.20951022049793275	0.5822688355760665	-0.6342960473220601	-0.4821998169764581	0.4608751025376983
-0.4886218372187826	-0.22179768901274333	0.5613256348778741	-0.5782728765240852	-0.44808575648426185	0.11797924420095232	-0.3802611094001201	0.15487061109256045	-0.8904939673795607	0.11011102115590639	0.020302981877437128	-0.2610558589087647	0.012376273172892215	-1.0641343380455992	0.08706723474694082	-0.6239218455342216	-0.7149708083923991	-0.047316015828926784	0.37912207684500576	0.033790535223994334	-1.1074274064453675	0.07371913966125102	0.07360222862343634	-0.2367324751220639	-0.23233694810830802	-0.21753985022127717	-0.25947472558588486	0.4479793544500691	0.28047056017792416	0.2830376032300953	-0.3515385882563812	0.06601328789612888	-0.13945201735839258	0.280631648852876	-0.542519202155411	-0.6080698132443165	0.7267369596065557	0.1975235975287763	-0.8027094273773129	0.2472121120219291	0.2057332983982049	0.27593984078363465	-0.2582945566755829	-0.15676924910473772	-0.6872074491695692	0.2622339223285873	0.6510102703097629	-0.5722721631338902	-0.4399556303292756	0.40533776216932094
-0.46702379835671026	-0.26361242584608624	0.5685262209630622	-0.4806816253478032	-0.4888958186427459	0.04519484668737856	-0.36893248700063186	0.19096821156857632	-0.792505860441354	0.12050091228919646	-0.0009846478003582321	-0.3126865577625437	0.01760742331908059	-0.9269379033083549	0.10823741889275815	-0.5021148257935563	-0.5924540948937804	-0.05239569796528505	0.4474653063961204	0.03643047335345735	-1.0579210201104374	0.021269657268020527	-0.028529223089851768	-0.21470440465448756	-0.27862886344209953	-0.28394407100928365	-0.30452833921746764	0.6150867584863452	0.24151190131422298	0.27948585009874305	-0.32928027776556845	-0.01720804601251604	-0.10451700517240814	0.22974779397156878	-0.3567723792517664	-0.6572895333479922	0.7099434108036504	0.20175550259018932	-0.7857357317745007	0.28613215078838555	0.15877978779822383	0.25162508841564835	-0.25652824180210093	-0.2235977045910203	-0.6978842903534892	0.3257005897280506	0.7608532685577327	-0.5291130060245672	-0.41036197834203697	0.3577390231551608
-0.47890916441521075	-0.3214178337534313	0.5047784077659685	-0.351752644206657	-0.4817143482841028	0.02117026422978461	-0.35033250362594337	0.19203123357236107	-0.7188291334217916	0.15709688180417367	0.047827221041882376	-0.36459490172766573	0.022724124609349288	-0.8284345042251102	0.1972304675200282	-0.3822348660237155	-0.5440739881117181	-0.034114184270877965	0.4581068341123743	0.055591563388853335	-0.9874273918073235	-0.011051184364195363	-0.0875169446362854	-0.21425572727901532	-0.30587885488306443	-0.3389593712673564	-0.32243048406822256	0.7525252011861107	0.20889497806684573	0.27481492278150765	-0.3065738298074151	-0.08826392824003065	-0.08492832766381342	0.17581364119596973	-0.2216516917911004	-0.6998125631226549	0.6942578027172628	0.1829638387090195	-0.76657232658747	0.22492317189761718	0.047529568542845894	0.20496835564330929	-0.22189492773484423	-0.28453400861389616	-0.7166875978283711	0.3285083443921928	0.8335750535145792	-0.4685928212628653	-0.3505069860376881	0.24275472619651423
-0.4671574674775979	-0.3532049790283021	0.42576081418616746	-0.23627500306379018	-0.47064856062455807	0.019954263227704265	-0.281356256442038	0.2111739004914602	-0.5957017031765475	0.17834856045463512	0.09791197429528527	-0.39068981682181114	-0.03258258715502001	-0.7269045016077544	0.2743136740449332	-0.2096677700267004	-0.5071104924846079	0.003830147732195588	0.5004210017417844	0.0866960468426877	-0.8965458820154486	-0.05061703210392994	-0.13070288262440782	-0.23126323162125417	-0.3046528432634035	-0.4081137032534773	-0.33426311281832344	0.8293835933385976	0.14149749952184565	0.31748341430785526	-0.30344666289050476	-0.1530884034807784	-0.04627887742481779	0.1434355795631259	-0.10925103837905051	-0.7068057339820497	0.6563642440364673	0.17319897872948084	-0.7477583783632255	0.1791935978987226	-0.04076964602619155	0.1353070576718746	-0.20978624430548448	-0.31952522028785	-0.7134242105172874	0.41530226701031553	0.9022942808946952	-0.4016210363163557	-0.3343984237588581	0.19979624027161852
-0.44146993651540034	-0.39738278768208884	0.3294447858144753	-0.12358757751680123	-0.5044538200012185	-0.03950711337386482	-0.2876391395036607	0.19964228207143797	-0.5168823837945113	0.14360315059826392	0.14572606959286513	-0.418977833159292	-0.09398760850683371	-0.6521277139823243	0.33495355545533156	-0.014798046940839193	-0.4091978535606694	0.05792974783956972	0.598866916600463	0.13540989540459644	-0.7677842509134638	-0.08032792987429052	-0.13530182908052296	-0.25597670641909714	-0.2666716366109899	-0.3992801480529422	-0.29170979524370166	0.885594569152882	0.07731320030792352	0.31386128735744345	-0.3274896053391462	-0.23730317885654967	-0.04630070294536352	0.10710190501151291	-0.023769120260608432	-0.7041167368927345	0.6132001863241086	0.1186691272807426	-0.775266771462551	0.1363280583473842	-0.07233321493584424	0.08402469040188723	-0.13864901284094241	-0.39031294125238525	-0.7303315531530661	0.45572338073617064	0.9759774507535036	-0.37148120247191707	-0.2739757413552694	0.10611449956703026
-0.405722158617783	-0.42951738062516664	0.22176913859595243	0.014410245183253156	-0.5070291978959947	-0.08832798909995933	-0.2568780427198624	0.2102564579021397	-0.44793113622446823	0.1257083161970825	0.2570546708018125	-0.416303667019921	-0.13174149463926782	-0.5972055824098041	0.36788962053756274	0.17673751419719413	-0.2870861974265863	0.07368227812347258	0.671608862135463	0.135870232556658	-0.6072170511297447	-0.09391344725683476	-0.07445631310563379	-0.2502331790425078	-0.24622824091589557	-0.4227779693307877	-0.26075512987739	0.9266973853226176	0.06266735694582135	0.3231695547083663	-0.36653871249814346	-0.28103263097277503	0.01866614184673594	0.0706316847194823	0.0672494487249633	-0.6765462516009577	0.5557450405140419	0.07665910682841079	-0.7247820545772065	0.14065153013543402	-0.1377119118069275	0.02809870045250139	-0.06701383562633131	-0.4245595531151441	-0.7433912174267161	0.5388509001549509	1.0663541923826334	-0.28302732194057106	-0.22430980583805668	0.06358160565602165
-0.37515039153545554	-0.4008318572039215	0.10602243622178001	0.15712510166540597	-0.4789393493553346	-0.08132464912334428	-0.2587400375869782	0.23647598828389974	-0.3885808387810056	0.07029145747622953	0.3810759062008988	-0.4019810435343841	-0.16021553256146298	-0.5133351662563524	0.43329646253146537	0.395877474936502	-0.18459051867921206	0.16718684227123334	0.7068346196222197	0.125988732395653	-0.39195211966699717	-0.1268628328841646	-0.011384653967367885	-0.23208450923893714	-0.2513224592513933	-0.41852025530437487	-0.25795368210399333	0.9754563654292981	0.028378102289911576	0.3314315985975436	-0.3646988184154719	-0.34343532514587594	0.06852517943790104	0.023904664323605933	0.10233376114173261	-0.6559322286076492	0.5258623336265844	0.05619818694030217	-0.685720438309052	0.08213134281445543	-0.23144600681046917	-0.051051432970274827	0.04239210001279901	-0.45848687906785573	-0.7643285682153635	0.569956241603056	1.1265360284382493	-0.24232207704439773	-0.2333735365063724	0.007706645885506752
-0.3404104882741548	-0.40216913868960036	0.03689029531658011	0.30838876743572674	-0.449875089535989	-0.0880022692029518	-0.2796578666096497	0.23042607845236723	-0.3352414484412759	-0.013618962253022764	0.5237750503801181	-0.3795727494469673	-0.19305216547083554	-0.4406009346954883	0.47172506320020346	0.5931985684657693	-0.07741350455351326	0.14990181486078144	0.7105016191693332	0.12105371418328237	-0.2506502156531508	-0.09996894845101295	0.0861923772132737	-0.17249131901236012	-0.22126467292539648	-0.3788829297369046	-0.2016756062859419	0.9944081342435123	-0.020311837657226474	0.33239750041420973	-0.3837311921650609	-0.4412726904983784	0.004193329978138816	-0.012711118713009516	0.1739090481504638	-0.6330565630552322	0.49312255592026427	0.04380985814040398	-0.6778667024909305	0.059253049290770576	-0.3361105767707107	-0.07838845962952995	0.058766143523343396	-0.45834693929012615	-0.7655285611847001	0.5981516703374999	1.2329715432534116	-0.2104898305293783	-0.18143211251729316	-0.06199141045080905
-0.31568746584790164	-0.3491463435791577	-0.03539948440646568	0.4150084353701362	-0.4333908051154836	-0.08267220417781353	-0.31475570686728205	0.2850175504476066	-0.30404213943967523	-0.12834224039661696	0.6666363642855203	-0.2991843552542391	-0.22499246843787005	-0.4197403983880523	0.4527151300297538	0.6704336667619117	0.09286334888405054	0.15213146283858148	0.6268034850738731	0.10221360876325872	-0.0810260216249781	-0.11836188888568708	0.13941878853549444	-0.04816790418191369	-0.22724258855403132	-0.2937937171072546	-0.13305126638008696	1.02294057196232	-0.04468805671440848	0.27931354752862825	-0.3168596948230671	-0.5149680046613136	0.022181069178853825	-0.08596272355890235	0.2470878923746244	-0.5997835890263737	0.47009206944706994	-0.0056620900750985696	-0.6461178926777091	0.03804267717790848	-0.49720352353034203	-0.17215874520813035	0.10467992932115718	-0.4642699118456835	-0.7195669816819078	0.6574063295213048	1.3294635081729802	-0.14977271047509985	-0.11028363163333303	-0.12372500487760081
-0.2883103348262842	-0.3352894621283215	-0.10435911753040361	0.5136144722359057	-0.40483004048573246	-0.09752558421624737	-0.3085979396635519	0.3231881495486469	-0.2883563572866966	-0.2300770941309574	0.7681717315738688	-0.21934623107401338	-0.2578720196682126	-0.3930186031858766	0.4442596673782613	0.7572500760402312	0.2600169702397327	0.13802199241023014	0.5602426074360369	0.0539923240805289	-0.03464414468637738	-0.13078520220489961	0.20115052722270393	-0.015751090740305534	-0.26983072401425956	-0.26519284788635156	-0.14274894736846422	1.0262648849789675	-0.048670007453252104	0.2786537820352507	-0.21126928355871338	-0.585959520754279	-0.013750467174543863	-0.15661956015811826	0.32061354543129605	-0.5187163422754388	0.4515801330901505	-0.03214087923096125	-0.672790304033926	0.0410225551054984	-0.6687347852967834	-0.1765806466168504	0.053735092237631524	-0.47091833907719954	-0.6991784547742774	0.7189145431855956	1.2879759329372016	-0.039291125130834804	-0.13780228988484022	-0.14249158122456412
-0.24601505016720004	-0.30256768500195547	-0.20300225732208607	0.5978193963487554	-0.39356655692086134	-0.053900943958883965	-0.31869419435137836	0.33092132680127706	-0.2728200782520785	-0.29976679700207215	0.8703443934803466	-0.21043926421329912	-0.2802090866211469	-0.37770436492273274	0.4208834267609861	0.8307434027527073	0.3374269032093194	0.15107826205690122	0.4912151947936173	0.001653225249026502	-0.016844668852450683	-0.17892293884863106	0.2934580454193944	0.036795207492264004	-0.2372598165584431	-0.22444105816614024	-0.17794576028643236	1.0059554022617445	-0.007213593074552232	0.2045640950251988	-0.11109080564312405	-0.650723371588744	-0.06904105837246399	-0.19065841823765875	0.3232458499099736	-0.37846440715077645	0.4168768046424291	-0.022228901169076998	-0.6502859345403322	0.053933782747401404	-0.7660384568323015	-0.141945464876873	-0.013305034037022679	-0.4941367520760059	-0.6190653538018295	0.7094703739636432	1.26512788338422	-0.049570261194514624	-0.16170243171724447	-0.13954918633752672
-0.22145447852964012	-0.2486523129093622	-0.28717677996568713	0.666420504018036	-0.35775916373145983	-0.054339509958287235	-0.42236160827759645	0.34172654063336116	-0.32670326945529754	-0.3859979009353359	0.9494793452547677	-0.11508095047181835	-0.31543770061924326	-0.37151612288860414	0.39639480836843227	0.8185506589207392	0.396351525821857	0.14975591596531831	0.37114233312645784	-0.0388354807265482	0.037968468835061886	-0.170710410256976	0.47342387155645727	0.055559348920091026	-0.18395082303834584	-0.18528978196185095	-0.11847054591421022	0.9723420978323066	0.03454704937273812	0.20543126734277467	-0.007383804323708276	-0.7966454766750318	-0.18807016497894388	-0.21066516789536052	0.287130477510295	-0.2140009340608516	0.36365981272833053	-0.01503162157638086	-0.6462851214051925	0.031216118351629196	-0.9786278752907837	-0.17782543992645403	-0.10145314720320553	-0.46300908020412723	-0.5539496679757865	0.7073075076629061	1.177535077715109	-0.05205647079564742	-0.1387151848161212	-0.11370754397411784
-0.17482125015371863	-0.2500756841181643	-0.3634769419387863	0.681728095041054	-0.31109552573347765	-0.04379974540949831	-0.49672967559727577	0.3548917454004887	-0.35408677706532526	-0.4288063994942096	1.0068550859595444	-0.04197304737759592	-0.32950653559084897	-0.3818084429833283	0.3193097391833228	0.8127936896713654	0.45545504174746265	0.12121234457024903	0.31872105782461235	-0.11957916072350643	0.08309366193048746	-0.181618261361826	0.5191012721282109	0.12335572740448356	-0.12828894186358725	-0.1591121040015852	-0.07351734231613918	0.9068179838967033	0.06197143853523701	0.17705897843005194	0.08787830355172058	-0.9462024395411037	-0.246755715897717	-0.232795943006876	0.2808836152145785	-0.041541226784186494	0.27839583852430666	-0.0043413148889082705	-0.6480058717417194	0.03857135298527174	-1.0463169860948314	-0.15121286664579667	-0.22750382941284938	-0.4188946535484542	-0.48607946719482015	0.735243634379305	1.1394488212982181	-0.021247795463795148	-0.16358818065619538	-0.08028832214072909
-0.13964123259995526	-0.24516136275681455	-0.3773163323174115	0.7148775710095407	-0.2432796846035769	-0.054737715287799096	-0.5862723704154682	0.3468962577983691	-0.34888802065617464	-0.5250270749040453	1.0361311385822742	0.03764886054558085	-0.31439928660943445	-0.4052178432648149	0.23069325956875847	0.7662918791448246	0.5247578515469344	0.12726521012264583	0.2979640050726632	-0.1934919610281069	0.11223372719859186	-0.18048612133571976	0.573679114082219	0.15918543382096773	-0.1015669425259487	-0.10888674182261	-0.05142109936770267	0.8721417605697491	0.08336541382383664	0.13858647602877397	0.18679946609218212	-1.0733748704133574	-0.37229692853246477	-0.2329485534738514	0.2806659800348165	0.06593558751908044	0.21602948426296803	-0.03497475156573463	-0.6551869528913457	0.001216263647386484	-1.1579367476323832	-0.10316206370333217	-0.32255009736158485	-0.45335426577228455	-0.41373469562978726	0.6349210534224009	1.094423826574514	-0.014709839153191417	-0.19961356470461183	-0.11026295051069368
-0.13709046266837369	-0.22900635297491787	-0.3472731191019015	0.7600227523496491	-0.21496400366170204	-0.04378143901903818	-0.6134888276806268	0.3646219351668518	-0.3912273195215016	-0.5571371605474449	1.012318254341174	0.08887012292009468	-0.2907069777162789	-0.39554768432934434	0.17921737645821892	0.6907544289182173	0.5942583633568437	0.08760617681659473	0.19407395421788504	-0.26139471722319707	0.13424092881728264	-0.17278930315401833	0.60533596694746	0.23237102672394108	-0.08009587283641266	-0.10484735803433562	-0.03112580952619266	0.8587401849995938	0.07690472072550775	0.0880940144765409	0.30833955509854266	-1.1464219827066136	-0.44685690806133305	-0.2385079601154852	0.25170033090715693	0.13500133888073967	0.15962781477270063	-0.01466670298106782	-0.5611431553332958	-0.029800219564751807	-1.259435318816742	-0.10210253289479294	-0.46422622026464316	-0.44483167575068483	-0.2981675719435967	0.5310653956497637	1.0621360852561306	0.0019273823716164317	-0.2308953608889294	-0.059013139883747644
-0.13290838738570915	-0.2589534591170203	-0.34866319793283895	0.7474580947880755	-0.18222200765600896	-0.074450768790575	-0.6715817647011851	0.38293316390936244	-0.3930789065887659	-0.5723509063993755	0.9317119398816779	0.12677174772091002	-0.22817812442804347	-0.4056357719373985	0.18976457028127774	0.6472523830234671	0.611188182949345	0.07750394922256847	0.08107770188018078	-0.2811524827061999	0.09826397482696325	-0.16897450571428987	0.5917558663096759	0.2740521563400488	-0.03830757397263387	-0.1201775117392049	-0.028168377391602845	0.7922982880986126	0.10562443055219277	0.06391661585766556	0.38891801847257873	-1.1711922238259223	-0.561240368955206	-0.26319296838081163	0.22188635142890295	0.2699667092238616	0.11710275301715796	0.025309964757739323	-0.49749084569367674	-0.06640347014417172	-1.253522342429942	-0.11024629022749273	-0.564187864261325	-0.39950767147020716	-0.16310229000146653	0.442545204574457	0.9735499382111088	-0.031713104306311565	-0.23687676319263068	-0.03442834488583512
-0.1386097819487548	-0.39409569672670575	-0.3386317777063773	0.7338117871932893	-0.18484610611471924	-0.15025834267755994	-0.6517736068564436	0.37595001602876	-0.36923448182859087	-0.5966726525106566	0.8531006230224225	0.11089777078261513	-0.18386199212636348	-0.4209342116798192	0.16125072144283958	0.5793097362024868	0.6315250965570252	0.043578019323662856	0.021964952879593623	-0.3319985621632867	-0.0007247059964217428	-0.1498538399674535	0.5707509531759927	0.3298684003912053	-0.021372742291653316	-0.13278696493613457	9.222641982226595e-05	0.7414901996457719	0.11199906780563573	0.01637048060596178	0.4631429537231203	-1.1855999797436163	-0.6689534051323606	-0.2224058517999259	0.1622002358326486	0.36076073660521274	0.09232231606462739	0.02043780837707187	-0.43047099679651274	-0.11353901714078278	-1.2343429280576377	-0.06666739194265896	-0.6811028316701734	-0.35560976513320497	-0.06843032340165087	0.37246075994972944	0.8702746864597894	-0.03845833501235093	-0.23645821229927858	0.07818148382712108
-0.18874034864948866	-0.44494375613591924	-0.3070450464807263	0.718695745781156	-0.17025955429852382	-0.20921657305841265	-0.6617978846931059	0.36279426366274226	-0.3899596133796317	-0.5801170571623884	0.7534488549902605	0.09429154482952343	-0.14111967116535606	-0.4308099055165952	0.11746686396946524	0.4948907629016106	0.6541880277556562	0.025378888729676703	-0.09937496952764971	-0.3648145092918439	-0.10197543121278514	-0.18293721953199887	0.5163617649585494	0.3761451304509934	0.06057635051325381	-0.18509512703140182	0.0119507846305672	0.7404801600303282	0.0943290515247875	-0.04677118142064056	0.5664323545927787	-1.1994511010294162	-0.7285534453619895	-0.19975166004336783	0.04876852243769011	0.460836329813859	0.1066759773379538	0.050029912035290794	-0.3410577407658091	-0.17999079073515828	-1.1654760199285008	-0.057413636700480206	-0.7961424307178906	-0.3316544275478226	0.03723665954905855	0.27923329187496704	0.6826486262219802	-0.10997156596685147	-0.22679503481314828	0.10496737165103102
-0.25623662932126323	-0.5534182328597834	-0.29143602305394156	0.7033027051175951	-0.2180271795431024	-0.3086455085161792	-0.6470725781490825	0.3244642174798187	-0.4109832630582141	-0.5100957464000577	0.6236336799170401	0.08734180890456325	-0.09817964678433629	-0.4446153619309284	0.14540995675782914	0.4056041043032648	0.6509971456543149	0.04009809496816228	-0.08187395094013865	-0.36918676226947045	-0.1777352695750927	-0.18614520764105819	0.5064661156332584	0.38121800277885476	0.16365937393416752	-0.1458653773734766	0.010932308651304434	0.702594579947627	0.0740305082473902	-0.05443168814703806	0.5568372008353056	-1.2285861312335653	-0.8432209654057619	-0.15984993077469253	-0.09039964744102627	0.523176388803338	0.08187771661582996	0.10260038075604205	-0.241183198213449	-0.20217739390367373	-1.1016212726473618	-0.0004560398348045384	-0.9359519759206423	-0.27081900035858647	0.11331251625061553	0.18163617963674647	0.4885741402433347	-0.13806241609997255	-0.2642624263441369	0.21832355061669412
-0.32137453410993044	-0.6436778823969812	-0.2570956224579897	0.7197325347530835	-0.24436516099761438	-0.42904682753974777	-0.6623115017317648	0.3350009706830071	-0.3792437195392332	-0.4291499746369971	0.5200366718655627	0.03536404281100784	-0.06159760527910052	-0.4462719177479622	0.1416913767137699	0.34039049793522674	0.6604235667860406	0.062200858341386535	-0.11972179960544498	-0.3276256117415654	-0.11033203900074762	-0.18723094558513775	0.47567905220136647	0.36209830441764707	0.2519724063992246	-0.1247544504441469	0.018555162483503248	0.650725217901942	0.0724316627288733	-0.09046508668470467	0.5384293625616055	-1.248009484702998	-0.9227877193477685	-0.14192121692224532	-0.19905782485967466	0.616503686894422	0.053061240751509545	0.1556278196096625	-0.09071644095392362	-0.2367539331246212	-1.0183560096262176	-0.055996290435455766	-1.0437131542727944	-0.2151788588807141	0.22403354035499218	0.02999987086561142	0.3361988904596944	-0.2242200311198755	-0.2537503767115239	0.28358129069432647
-0.3679302799989776	-0.7598502217967156	-0.16179104616120266	0.7183767337897936	-0.21286413254745157	-0.5455374370118309	-0.6125867955860104	0.3598467313744894	-0.41262754543286795	-0.3910684180846444	0.39135037984065196	0.07665447586168642	-0.0026447204512563605	-0.5012789760026111	0.18239405356611704	0.23982012882918938	0.6865401517618274	0.08783736007050134	-0.15022657162790984	-0.33285309952742814	-0.04887858011282709	-0.15741060407348678	0.42575271565437145	0.3367218499837425	0.33095910298123005	-0.14450487816889646	0.0635104824523037	0.5922341545684822	-0.02615827310074257	-0.03978718520854258	0.4803962135645697	-1.2286197647460668	-0.9654147797665127	-0.13317742842553454	-0.28797819545272424	0.6322684177879505	0.040549196291936804	0.14788809345636586	-0.011663781278791113	-0.25178634452237714	-0.9017526990293744	-0.08376033927417834	-1.0898156517333548	-0.17833013982580578	0.2879063913163171	-0.08172881548995617	0.1369521183241616	-0.289888104429528	-0.1912909570096799	0.29387482775383433
-0.43554951733232194	-0.863695098920618	-0.14615776034969805	0.7316470629661889	-0.2532592554349827	-0.5938118217088311	-0.4867908648885712	0.3702462382010336	-0.34568218254024025	-0.33493083224967296	0.277668345077157	0.08141087906387953	0.026962640288095675	-0.5944611173360139	0.2604417629396066	0.13586226177518998	0.6985245327516763	0.10165272630668709	-0.15366168106953715	-0.2975229866877541	-0.0010204110333402905	-0.13640152693474247	0.2940695156421053	0.3259054925913787	0.36582593708081224	-0.12115275410741817	0.06094447700338812	0.5363004502040591	-0.17554234174253963	-0.05366597782035121	0.4442352666732331	-1.2154732655471667	-0.9903286114692028	-0.13179564904627836	-0.3609578566961282	0.6035146704152952	0.10210510444068585	0.11367286570211896	0.08496299952125634	-0.3027290623742019	-0.6973881202720721	-0.03927266209078493	-1.0694393928764012	-0.12376565446397622	0.37979999434688033	-0.17590262017075192	-0.0008928876559698539	-0.24903545346686226	-0.1525962037386477	0.16888972790847806
-0.5189432597196981	-0.9084734764524564	-0.07496845116850138	0.7043686893833742	-0.3270612841521111	-0.653220357800131	-0.37516223027257534	0.37495328520644394	-0.30563494991396745	-0.329321968247596	0.15591469613082568	0.05107853765431601	0.040818628302045655	-0.6212083982494243	0.300226807852105	0.07207115427776745	0.7329337996146023	0.15929765002419033	-0.17708093126027222	-0.2602090061466255	0.06474522849351572	-0.1226751363994232	0.2639946795484022	0.25525034022954324	0.3994870119954073	-0.03999975736895504	0.06314652155565484	0.529674771638165	-0.2962209406463864	-0.04571108156815299	0.44995461089667954	-1.189579665110319	-1.0074797420915407	-0.12291782519988208	-0.46202287988671725	0.5393226911274824	0.1753270670237978	0.1164155083880648	0.23480023075646245	-0.3094032718405897	-0.5797666652115161	-0.05649919880714571	-1.0308787894690155	-0.07709795358889779	0.3968307586576663	-0.26170052592268667	-0.15664457665075296	-0.2779850596367922	-0.09265296141789671	0.08853014470188746
-0.5714493250296782	-0.9889883554075143	-0.04573042265933381	0.6930366428866394	-0.35326843090073845	-0.6972190783201817	-0.28149539420167824	0.4304183580621704	-0.35918107810984035	-0.28320892485767873	0.0665854538540696	0.012544503811263197	0.03253923057867579	-0.61463036432279	0.36340440071830243	0.030451210875320583	0.7483941657832743	0.19522577505321353	-0.23998207138988467	-0.22070324741453948	0.15876657098159602	-0.08696421497972799	0.27321078065614	0.21712004099344626	0.3978617499592881	-0.03146998302040884	0.12320641077640888	0.49397786147209244	-0.3777212756637769	-0.05544964344628202	0.4369939692478611	-1.1503856921548778	-0.9441639069890393	-0.139060968202676	-0.5686454592782247	0.5113366314855073	0.3030851531818996	0.13412967614658722	0.3140087703679508	-0.33312191704107097	-0.4625118086895023	-0.06730964146437529	-1.0662854352217024	0.0186509628934468	0.47641837477764915	-0.3186968072997776	-0.33835583266051816	-0.2674624130838416	0.027480556832882606	0.05294227254589826
-0.6024681329343883	-1.0559220459441114	-0.07087738276283026	0.6609310766934583	-0.3553098077209034	-0.7383812137963337	-0.15056548538549536	0.4391263825848097	-0.32813826320970296	-0.26624079787204813	0.0005996348908384963	0.03123632327894259	0.05785371243271866	-0.6316939226926939	0.4301724849367261	-0.0681841187154995	0.7250984640368251	0.27866139924486916	-0.19213632621427773	-0.1406727480953382	0.23542659777049946	-0.06847172460644577	0.27620833161835534	0.17121144301943267	0.3796270741568467	-0.0014160613887686524	0.1674394212535516	0.4334688985024459	-0.48865763213193236	-0.035127586549480894	0.41959781967297205	-1.1406361777185974	-0.8568069881866608	-0.14957737641664073	-0.6684649259971104	0.5210047772199509	0.3962441678546368	0.1380541948236597	0.37044860755124104	-0.329122390159238	-0.4293059806835	-0.0775570605267337	-1.0149455113353263	0.09821510574880486	0.46483640733796	-0.3885646266969306	-0.4992601805660767	-0.2476267950125922	0.08618641655225487	-0.029944971716726644
-0.6364910758160334	-1.1171263743275837	-0.06038460624222579	0.6949791980483269	-0.35228291311051746	-0.7223911132055143	-0.07745828525949998	0.44328257847816194	-0.28880327635057823	-0.1978596613436138	-0.018618957055431724	0.043550182720153444	0.02658795985673339	-0.6119605684525522	0.4536467870036983	-0.07237002448592937	0.6909729135409026	0.37098112582525283	-0.15453330068553575	-0.11292569637887091	0.31224827921296816	-0.050442665258931305	0.27576421995901745	0.15588228147613908	0.36391631856752193	0.034947172952263	0.23369726676302688	0.4266702411287353	-0.6215128254308872	-0.024459394009181873	0.4407847959190005	-1.0767561315088825	-0.7402914558484655	-0.1963558385329906	-0.7585459679906118	0.44893979202839224	0.4748444874548875	0.10133878155828153	0.40155489932176824	-0.32296776259570936	-0.4275151449985037	-0.11446010761523999	-1.0159141271401946	0.14963833802267965	0.4169207396424247	-0.38020213661498403	-0.6696549009194809	-0.22979351652861504	0.20584701658464563	-0.1253033824387952
-0.6567366344227656	-1.0890216832995672	-0.05704329746220915	0.711658967882405	-0.37068270055378927	-0.7133166551388619	-0.04264228060754046	0.44365588613515977	-0.297783753108681	-0.13393903843972968	-0.04987431866066933	0.037412693654978305	0.014247023465965838	-0.5453734025861962	0.5118516931777695	-0.10950618935283343	0.6913886968428382	0.3887751026587583	-0.1336210218522988	-0.03449906996209138	0.4030447697160243	-0.008012451056336401	0.3036675910293842	0.12771478635440364	0.3664737475054085	0.04333528742995961	0.2852215663247056	0.3610981953981474	-0.6816939016746449	-0.005977636305011094	0.4805778684133518	-1.011142614064857	-0.6043773371916596	-0.270048456048969	-0.8063407976878427	0.4061591183167927	0.5738428764720596	0.07355483310206548	0.4761678827662938	-0.27657093861883686	-0.39687462213984004	-0.15619176157299	-1.017101277130046	0.12853344493071053	0.4071808024832804	-0.36889677120792996	-0.8131604783951772	-0.2161666774264268	0.24999029486460156	-0.26647367547098894
-0.5841100752419468	-1.0322404817394408	-0.10833301419922745	0.7275590097465239	-0.38224828123241716	-0.7007306770647774	0.0011531239623515667	0.47330178754561664	-0.2247130057640258	-0.1228195936304924	-0.10946342956221977	0.08249091145794654	-0.03190685040388051	-0.4681390587298967	0.5602128967744137	-0.1305329235639502	0.6788666491275446	0.43667081053108675	-0.11070912410588092	0.018248402428144805	0.505674399417408	0.024045497051415312	0.3042849942166397	0.08416820142616643	0.2723467776766818	0.049271361265463165	0.3478267127228139	0.28738343461250876	-0.6439875531330432	0.03283629143287214	0.4701713654445158	-0.9019298986901448	-0.45629227156645635	-0.3132605302412545	-0.84276117651217	0.3174113310030858	0.5958111906293408	0.007574427892285218	0.48418407952447023	-0.2164347473704964	-0.4308428247701701	-0.13565619723997752	-0.9690114330774776	0.09699603282374546	0.3197047068215589	-0.390132043728105	-0.8940010506688715	-0.18054827113750724	0.2496529074116808	-0.31825024509173505
-0.5286279682720384	-0.9731969499667942	-0.1499124348720628	0.7011379808904945	-0.32563098759661163	-0.6570038359694916	-0.012604531212648934	0.5087059424638812	-0.16358536108511226	-0.11280079334520705	-0.16397979111884872	0.10113903918281666	-0.11582514807521191	-0.34967026752336927	0.5924729894224198	-0.11304194360854376	0.6391426036689731	0.44761123088900945	-0.09552832694393928	0.06632598156104533	0.547920592796102	0.07000464341087141	0.26299179050104204	0.024945157340727463	0.23247855582301646	0.0032622421269141457	0.3931182534548829	0.14784142263171837	-0.6268930298210074	0.06169023793930258	0.4931441082769325	-0.7562782911281484	-0.23845147818279502	-0.3567371889719305	-0.8534723724253073	0.21335114890778759	0.6111259796798116	-0.07182248891635008	0.4831028683753349	-0.21099338477891116	-0.411602036591737	-0.15319026785269696	-0.8784257271736557	0.03626963846746421	0.293299592379224	-0.3752407957297681	-0.9509479848374085	-0.14469393636807923	0.3187631893910904	-0.4608066070073427
-0.4621006704164051	-0.9401818975462932	-0.24127389137214142	0.6990195418853549	-0.3294234910688218	-0.6030712412457166	0.05467640392633653	0.49929458467443427	-0.1337730773018358	-0.10512804751096232	-0.20390439968498245	0.13386395200259732	-0.1815180237284159	-0.313341453522446	0.6407686882605751	-0.06770298845927802	0.523084275872995	0.39393940279225176	-0.11562164584591425	0.059263702744742665	0.5699313772949101	0.14069070287078822	0.22420496784858787	0.06475394323686659	0.1796442900046326	-0.04315680477293766	0.4421207797158986	0.11688471045327306	-0.6313793609867717	0.07330857914069484	0.5334620321897743	-0.6084741303576982	-0.0993059638936912	-0.3790886258320778	-0.8789568911409098	0.09830530294566357	0.5824660921943895	-0.16835332004141032	0.46992467154375717	-0.19272750008076395	-0.34276081749871523	-0.13742746260443156	-0.7770824706247711	-0.005889923931215119	0.24063333166806058	-0.3527379530767396	-1.0166273848845093	-0.07840118431037349	0.33385416365142656	-0.5496485437705234
-0.40479254086299116	-0.8546410261078954	-0.35193054724775374	0.6870480472452201	-0.3181203942794753	-0.5458461733027221	0.024319937933995617	0.4763382470285237	-0.054719709567732554	-0.07241291002767378	-0.22743479018064824	0.09200211197377199	-0.2663684515025041	-0.23201413680963015	0.666950587990361	-0.04155039441893287	0.41221746266778336	0.3575721258837072	-0.1717785799716593	0.11198049561142583	0.6155091467472085	0.15366124964131628	0.1751268424931635	0.06814628946206998	0.06943550808451465	-0.05521658317714415	0.4543617896327426	0.050977817253495525	-0.5532907578463522	0.10265262382048716	0.5417380455597758	-0.5019766400388275	0.03417768298310189	-0.39580019935822475	-0.9123979914597864	-0.005776425478873687	0.5501390072927645	-0.21453689145545404	0.5096044002873785	-0.19186334305323252	-0.328116743477758	-0.19156363310813457	-0.7287790217297382	-0.016229069631942122	0.2069083905667309	-0.35484052779961994	-1.0458240653072592	-0.0022315365240762053	0.31053202067174734	-0.6228161399661136
-0.3404478485138003	-0.7684058137287246	-0.4129367183912532	0.6693934394286092	-0.28514960413615725	-0.4418101217055125	-0.010481014450329462	0.4603660025033265	-0.006372022871861049	-0.04645939204726772	-0.2550066024189811	0.05159109822058159	-0.30052585212354616	-0.04704374606630033	0.6397172636849974	0.056702098394321644	0.32159188770864133	0.3204091785823756	-0.1523061653948367	0.14692511426530047	0.6012131432258776	0.1459673288250799	0.1424550663404232	0.08366369748249283	-0.0067267297962338435	-0.04552613078882502	0.47991257668496	-0.02465932677043537	-0.4476591860390907	0.04146590895206949	0.48104016833070895	-0.3037309131879622	0.162987903897221	-0.4451133657400309	-0.9095830812444892	-0.06439832525288904	0.4548509813384477	-0.3010968150968198	0.5592080073907104	-0.10119605676336682	-0.31664004164652004	-0.20784047917682802	-0.7969370407318594	-0.0340757611910336	0.1306419487848586	-0.425414954842598	-1.0938702737315187	0.016586231334255987	0.31836656259215246	-0.547242882372695
-0.2710453954122972	-0.7398561013996703	-0.4843263591893983	0.6838621998136257	-0.24247542508160946	-0.37761492512136896	-0.07074500912739425	0.4607658017581725	0.08077199858422668	-0.044787729339569246	-0.27674946266610306	0.09070504591091094	-0.27673381919678786	0.04429612591232376	0.6122861495080715	0.10747376312536942	0.20206487603265627	0.25756796026038015	-0.15433961880739502	0.18784784691572265	0.554436460310965	0.20426833788375637	0.113604892055162	0.15796998525888242	-0.03959357366930927	-0.0907307598362496	0.4925972327756326	-0.08200301673380662	-0.3820598439334717	0.003157696404738597	0.39559578099207043	-0.10946635998672774	0.28111107679689773	-0.5460110255246259	-0.855536639916525	-0.1119912100976513	0.3846207522985424	-0.3330017136361448	0.49996764148640016	-0.06747696608533946	-0.3595438556261151	-0.24932888912967588	-0.8596013074972072	-0.05032184217708509	0.1419459881421828	-0.49579403717332005	-1.1316762199011443	0.04243619416020621	0.3464535974549471	-0.5502280101514182
-0.22765163194290663	-0.653851121610306	-0.5521400954643914	0.6324727859908058	-0.25273710130600796	-0.3028426504467636	-0.08595441538940976	0.4000571959471907	0.17949428471179105	-0.036188325851351635	-0.3036388517343547	0.12545395701514322	-0.23220595651165565	0.13724068061384237	0.5310675691632222	0.11984840429883384	0.1153536399911175	0.15929929310686627	-0.12272212912822292	0.18069996685758866	0.49776652753616224	0.22249284775504002	0.059655615371285164	0.18277646202497172	-0.05227933988754865	-0.1297177983928186	0.48560408545804845	-0.108470886414833	-0.3476322318721979	-0.046720304562643145	0.35122902893395	0.07832185017295054	0.3023482176843603	-0.6535494227997429	-0.7525848504686579	-0.13850049117366	0.2462217720663335	-0.34138580055233697	0.507195089166401	0.026573057287540502	-0.35074681013799885	-0.31528233950845885	-0.8873814388168206	-0.13979664887018278	0.10778009635363792	-0.49227821821883255	-1.1412511830153238	0.013296565126469618	0.3636110837053974	-0.5987485469327452
-0.20367641661651445	-0.5880147384461749	-0.5898284083640298	0.6347201115370984	-0.2694768354918215	-0.2514253931407535	-0.17431221292437707	0.4196846093574279	0.2652616650787336	-0.0009578629762418166	-0.33839544504734886	0.10413867987118772	-0.22214199406659016	0.2714435654049651	0.42664693229722206	0.16642174055965847	0.023827300809105945	0.07077760538044031	-0.1438966335839491	0.11223717908794004	0.4317998178243827	0.2113314292512043	0.002885521979152317	0.22321666273992422	-0.08373739350267613	-0.14657203043149744	0.48124475367524394	-0.14897161365883368	-0.26197976826540353	-0.06986956667617152	0.3268141323874159	0.23668827080089455	0.2998943925973633	-0.7421011051531201	-0.6495362571835744	-0.1909069779728375	0.13294204448433727	-0.3462390534922561	0.48928391218284356	0.03519549535553074	-0.22429986672852328	-0.33988866926294764	-0.947286916886028	-0.2030927496381738	0.10830028151403011	-0.4472422231307556	-1.1418482936012144	0.040161099192715426	0.3516590196897037	-0.6235662494456538
-0.1702726452790645	-0.5201987668464774	-0.61962387814658	0.5567323608541217	-0.25743145351487395	-0.18415069161659756	-0.2080937294412999	0.40910040758814104	0.3384390721520647	-0.01531668860678424	-0.39226270501534083	0.14031783004906234	-0.17846077377171413	0.3765840309361784	0.3306091868117743	0.10399359365048397	-0.03320803986699	-0.03046781792234335	-0.17664531620695173	0.11065317933390825	0.39521922207085564	0.19486281869328642	-0.06478408904992713	0.20989952557973623	-0.0754089743246926	-0.11218773039364793	0.490337466171313	-0.18123588398717086	-0.12801217791125932	-0.07747250631554022	0.269767098051211	0.3234914897071347	0.31259467209675745	-0.7798414146134283	-0.5269500642580695	-0.18191345654701482	0.03904259208083976	-0.28178325187325515	0.508968641332125	0.04738254859663031	-0.180823522100641	-0.37049455395299435	-0.9628866428426379	-0.23394771923399144	0.16937201692036552	-0.4439097870394759	-1.1299926997770353	0.0678236938385991	0.2889442617973649	-0.6115437321330698
-0.13404371051673764	-0.45227777687248255	-0.688199097156663	0.4862940859131572	-0.19679797126453935	-0.1242131283990153	-0.2161430832133288	0.4008206638973764	0.42036489155906753	-0.01807690622232715	-0.4148272627803563	0.21837145035227676	-0.13780239899087582	0.4450349136125187	0.21464804364644782	0.09306461016170171	-0.1217646734382358	-0.07119664258098468	-0.19597236622120612	0.05515461867204716	0.36711360467179055	0.1706485549693421	-0.14250554205954297	0.23785484250767217	-0.06051176186061626	-0.08030146537885971	0.4971819031722863	-0.20097500727674872	-0.020080743871522932	-0.10778011901117304	0.20362038347538647	0.4083389198614314	0.31124125337979713	-0.8449337173418823	-0.4044268846835991	-0.16853991219209685	-0.11745390459413649	-0.21871479842742664	0.5051608871616249	0.04487517920050585	-0.17103884812482648	-0.4258019508342302	-1.0053553933100408	-0.25600411696189623	0.25730034957507475	-0.4298544214765398	-1.0730315750174138	0.10928723807883714	0.2167175473064744	-0.6189006842967573
-0.12467207251241783	-0.4508258938878531	-0.7023232181204884	0.41918478655169766	-0.15404700919357822	-0.09052031517913106	-0.2066435168565421	0.3596345000948304	0.490264488030521	-0.0005815675566589823	-0.38763185056243654	0.19496537864024396	-0.06905108702087791	0.5046985280507362	0.13738850045700998	0.06028319097044503	-0.15776563876581845	-0.07661867848870563	-0.1957553302861777	0.03155285398838976	0.35079662922524546	0.15546100017551073	-0.20972109577627673	0.25829273164174527	-0.004985699925778503	-0.048529367087878195	0.46417028222484785	-0.2592608415161894	0.048737913109580935	-0.07356533476679963	0.1947017948516681	0.44732483590853966	0.31165529259851277	-0.9465090939177407	-0.255157763013009	-0.10073789294094068	-0.2675368666568688	-0.1363352474242166	0.5465062655133748	0.047199424877717305	-0.09969869555754214	-0.5227672492003336	-1.0740802867017798	-0.3281250433303338	0.38555463033247894	-0.3694526788490695	-1.0273848665401606	0.1678131576002624	0.13919605328692927	-0.649538636926075
-0.09419585712545286	-0.40977867821990677	-0.7280235386681344	0.4240326294918617	-0.13144844208613965	-0.012222269070542607	-0.17908976352392228	0.30878680080766774	0.5643297814487058	0.01867053427233338	-0.3258615286648081	0.1813357394708333	0.024784762303006684	0.5493659554210428	0.06979719290507583	0.012075317582098488	-0.1759805022727045	-0.10837432437835218	-0.2077015493076768	0.009057123405974268	0.3496854108538159	0.12158401525352407	-0.2564927476940253	0.29266774849120414	0.006901266408008128	0.0010548803020485388	0.3930244825547335	-0.2173092371620257	0.09586109168874626	-0.05803451261978857	0.18124690410430708	0.4742865442102661	0.26231106447321495	-1.032829216323109	-0.07427715006635503	0.01604777160654307	-0.34241225157177685	-0.05554851677622459	0.5479770753194539	0.04821343186613954	-0.0017769877951704983	-0.5611675178735526	-1.2014890027752465	-0.3625751259128588	0.433782001455629	-0.31539920527051885	-1.001407791653061	0.14395690859576943	0.07724509541108233	-0.6371370989452761
-0.03863600953712024	-0.2922479641643376	-0.7487667646497307	0.39397714259138555	-0.06564935093816016	0.003939321061874656	-0.19877340838442964	0.25595794665337157	0.636745502018538	0.03380971117632815	-0.32523313858768166	0.20891592063987172	0.1196160375298427	0.6116184464770154	-0.009551153383078067	-0.11465771067141613	-0.1161853932262998	-0.08547868993838094	-0.19374060963303105	-0.04325158449953177	0.29492097661942474	0.054745133688446426	-0.30333860948422114	0.2777004399199052	0.017618442811171565	0.05412974607020562	0.3727389907258616	-0.25425790013825134	0.10817701040882195	-0.01583684596165118	0.1672028146223336	0.46565382214821016	0.2949878700752653	-1.0635163923030275	0.0797631948608848	0.13232316435679997	-0.3997608606350024	0.00966753191634585	0.5272707930742606	0.0380764557005494	0.04522115375666044	-0.6386476912153809	-1.2484632544601886	-0.44923648200838534	0.48270638094601476	-0.24109441772240933	-0.9058396895011057	0.1707219903392642	-0.01788919736511938	-0.6225144277317147
-0.0018541996728047739	-0.22318341438153427	-0.7531970612601007	0.3830901463058144	-0.07396405569044243	-0.001082298999877046	-0.14361353000620852	0.2675675473825511	0.7005849868317688	0.11512143447690226	-0.3347266191699203	0.3028447910182579	0.2060108060642038	0.6742591958129933	-0.08044052188277698	-0.1675671678865676	-0.04641753742669038	-0.06835388895219166	-0.15425327316498508	-0.08489906577975755	0.24841360647493574	0.05423222627683769	-0.3138654711534447	0.2806163351154255	0.047421902418548836	0.09010233783434471	0.33051872719682357	-0.2930763853301001	0.09764268501269482	-0.022229320906177574	0.1216546611862847	0.4889930413943744	0.309393313837111	-1.0989195546037247	0.24317063259288396	0.27554400884798697	-0.44490612014741127	0.08006230148519566	0.5128338679826646	0.06388694317806935	0.07170150214604035	-0.6667923770305016	-1.3093151662929328	-0.5730230884619293	0.5302787814709553	-0.18921154705986637	-0.7626752390916087	0.23681782679792254	-0.08150956430281793	-0.5510967155687846
0.03269272013965019	-0.14397951479895457	-0.7629383716264624	0.325264950389398	-0.052772387420869024	-0.06266169741964256	-0.08421517577748541	0.2782244953282752	0.7825141127848332	0.13953087517196194	-0.3622461594982508	0.3769712904185205	0.27794628060637605	0.6859238987232238	-0.1394882999188231	-0.33078040618725413	0.05195417161797812	-0.054022526293918405	-0.14929907722449925	-0.1606562690167403	0.27388500809766725	0.05700527043431937	-0.3136534757343193	0.292466359879709	0.060382505306683584	0.10988399815043119	0.2957817154159212	-0.34040975619439695	0.11607393072838708	0.016899669943151247	0.13913594055437686	0.4592733262089042	0.3394621516133115	-1.1372054526929156	0.4192553257407988	0.4083335419431499	-0.46891619374362464	0.15275285283847864	0.39385837583017336	0.056984694083052914	0.15518037400056395	-0.7777960643355188	-1.2455976633428167	-0.7005094279102436	0.6009744315468997	-0.03484953805038852	-0.611839944880715	0.3140081212782925	-0.14834266367579263	-0.5501926118657747
0.08819173472607242	-0.05461801788006768	-0.7900610466544433	0.2798800828075648	-0.0062247754467238126	-0.11187163709059449	-0.05437610065631352	0.24527617371736232	0.8386136030859225	0.19537984385585855	-0.41209045492090757	0.40535761317732205	0.28263847434142503	0.7589412012424622	-0.14374654408294552	-0.38003505071729005	0.1988349285350271	-0.039375486376491645	-0.1195077427568246	-0.20111139346000254	0.3161101030634678	0.031356361086920595	-0.32968089555738284	0.2553974085831506	0.05054670024025505	0.16015059613021837	0.24352860832060283	-0.37743065441095125	0.11773448329808962	0.024077371623768114	0.15081445193005735	0.48686075237720267	0.3291302230060774	-1.0883934596523763	0.5226560966718916	0.5214968239386881	-0.5220315452661918	0.13783803808814732	0.38874251563511375	0.08515226950347113	0.21947600311670068	-0.8326776450525669	-1.1941895502182693	-0.805719672764879	0.6438687225370243	0.0708846220018585	-0.5011810797920855	0.33898802102761044	-0.13946422482359738	-0.503393446483642
0.16853203901049565	0.019867570880038543	-0.7939979339119582	0.26151054633174003	0.030090259363245463	-0.12400992352805318	-0.03438919468668431	0.2510410190312074	0.9169834683854287	0.25577954961515015	-0.49028310336891207	0.44239056077304484	0.2791502197633535	0.7830405730167826	-0.127473996643178	-0.41853635241182363	0.3016087921302598	-0.015932614122993453	-0.07381686733263812	-0.22036814556870618	0.3109115773288503	0.01130481531354022	-0.3316502878630957	0.2870961859004879	0.065586417407512	0.20653021031560606	0.2019307929384187	-0.407177811118434	0.1645629272011545	0.04579795866526803	0.1284025176298576	0.47327931300301634	0.4184038772106959	-1.0611349629153806	0.5396354236419085	0.6144482202857918	-0.564194086746759	0.10907932960030572	0.3904998783698408	0.05534095252574685	0.2557096388774591	-0.8466246551414299	-1.0809001142317147	-0.8647948635965774	0.6332662808764357	0.1536325456464553	-0.44071193034035766	0.386119353141438	-0.24309521146259833	-0.4252901002329642
0.26515459310746853	0.10818794446471433	-0.8092142331726292	0.18218038179582557	0.12066963631858689	-0.19557924913807312	0.038741110376522406	0.22799395077200996	0.9600165908327026	0.2670235452062586	-0.5170608334380341	0.5077600630496676	0.2908272830038981	0.7909307395955033	-0.095975905239123	-0.445792843877579	0.39970323569313254	0.0032819446075959156	0.0007164911596210354	-0.16898447299706204	0.2845141132331702	-0.0074182109836331625	-0.36829007354610155	0.29547942901530017	0.09096130586679972	0.2350302634911782	0.12468412352720881	-0.4480980621213561	0.16531615757380777	0.045271881062513605	0.05043745483039243	0.4561432906350077	0.4498716399141938	-0.9442380418865557	0.602894385504183	0.7417335972745029	-0.597293431370884	0.05850358482285388	0.4003600513185782	0.11783439454428213	0.22702169267397979	-0.8926823786783562	-1.001461294876202	-0.8924340857822706	0.6225396022035978	0.15482813245867363	-0.4371956124456684	0.40771714821066285	-0.2606502103339832	-0.36003420878890097
0.3239599802981381	0.21442060361477727	-0.7722656633177974	0.11456628868285554	0.15998394754692452	-0.3214699893315187	0.07140355245235414	0.2010250688548803	0.920941089112134	0.259201514638698	-0.5444563864865721	0.49961104665444633	0.26395804135653955	0.8137043457503413	-0.10386358267485178	-0.4289070398230429	0.5026225583222809	0.043500158504032695	0.09170959089027228	-0.15429148239437301	0.30171001275516957	-0.03319960291984938	-0.36963411379265426	0.31993065349503896	0.08794894311618401	0.24460144563737693	0.05126808513686933	-0.49181986385368087	0.1377492796221765	0.04318993624273982	-0.031158827501799425	0.5109574235500286	0.4170852520110716	-0.8556749696331789	0.6273921988960786	0.8085422661467334	-0.6586473886108526	-0.031977323374053054	0.33403462377988513	0.20526524407696164	0.23305831628908663	-0.8261543084039348	-0.9564777581673208	-1.0225807748431088	0.6018003070227472	0.14371991568788348	-0.3545565209720657	0.3760185616787156	-0.2859059920043003	-0.319031922528791
0.38258174165281833	0.30592832445906576	-0.7329242435938575	0.09926154598118873	0.18685089512415115	-0.4125221173577696	0.14223204674098047	0.1570161817708436	0.9204055073774265	0.23968086344245326	-0.606032978259526	0.5109023746392708	0.24475882706066562	0.7774085930440033	-0.09844737267051426	-0.44833197117397655	0.6036673241947609	0.021718054886040873	0.13773511427024757	-0.11940191372435834	0.25266281528151874	-0.06168963345450944	-0.338161477372637	0.3190875682274764	0.09019257727583356	0.21125515105163775	-0.0013307428747715872	-0.5166507518273957	0.09612022614301101	0.043971467794188576	-0.07190685726694772	0.545603557028841	0.3870501528520479	-0.7031314759796747	0.6291235173533217	0.8712477843206239	-0.6914607411800301	-0.07999945987304084	0.36711205972145494	0.2657470281205773	0.27243645999784805	-0.7940274529052028	-0.8630075653331402	-1.0665656498886018	0.5948339637099893	0.14464888831949468	-0.362812588435652	0.368802163285187	-0.24847037933743574	-0.2711453045442821
0.43070292632581675	0.3690349426858611	-0.6832338409321455	0.02993133925397099	0.17954303266423713	-0.47692699100769576	0.18473745827292218	0.09011513386948496	0.8633400332625978	0.2252016311089741	-0.6999398872640491	0.5035588198629812	0.22572681975185477	0.7958173376539842	-0.13559113642165724	-0.5313101651934475	0.62626940255369	-0.0248122817098677	0.16553296129621306	-0.1007743523879352	0.22109746242578368	-0.07033760584857886	-0.2938577244913919	0.33066799729527174	0.049839227372542025	0.23695682205572535	-0.07820602841495808	-0.49051885798980804	0.055978910329516476	0.011775518505598654	-0.08923345166225215	0.5870944045948779	0.3801914011749211	-0.5556255292972544	0.6580112856464153	0.9040437294602249	-0.6675164410932589	-0.1581890221399756	0.3664312941480298	0.21110686058722816	0.24290465394731156	-0.7328240328616625	-0.7357528912133733	-0.9996045520976619	0.5863717823096367	0.13133154954943613	-0.3601283552000052	0.32020818290662934	-0.1904571216915861	-0.18330798839507545
0.4830273960904905	0.38653982665442654	-0.65379993261974	-0.1038604385144342	0.2094055767023438	-0.534430709771496	0.22896583574278084	-0.02011976286558371	0.7992965660482754	0.17983546902899483	-0.7735284512400125	0.47771152265759564	0.15865664981789912	0.8307451696635957	-0.1999828358515999	-0.601904650375371	0.6700236270537866	-0.009974149755832447	0.15589012897376525	-0.1259635479299051	0.1662590201180622	-0.07609731773024031	-0.25335902544112066	0.37416406159107646	0.0307098142910397	0.2299079303637114	-0.0452068705395951	-0.4673499591971243	0.0075791341657989635	0.026675303274977587	-0.12367138753821824	0.6001915802476947	0.3134290435592781	-0.41691473210920715	0.6423199783330101	0.93177480520591	-0.7138881987508467	-0.20255457568727833	0.3270894388293172	0.22028068072906642	0.2235899972953798	-0.7139267011306978	-0.5844724373474356	-0.9423503812815589	0.5844399130759101	0.08256732586641977	-0.3682344999902508	0.3770212577208693	-0.23089489583238065	-0.11327022024719742
0.4970070737588138	0.40184626817215624	-0.5807614735778337	-0.26424563978866533	0.22063125370194941	-0.4974599109704337	0.355538667017888	-0.08280683707180468	0.750417155254768	0.188273817131346	-0.8127049092883112	0.43289023255679704	0.06259644510768017	0.8667573967224257	-0.23021482565568469	-0.6177440459947796	0.6904985987985747	-0.029344002619910253	0.16821909045407055	-0.012356077742837635	0.15316142954955125	-0.07395007502346332	-0.24968234703897912	0.4022902601154462	0.026262585649808833	0.2537016929876877	0.0012897943932812072	-0.44288593751741734	0.00982440939145659	0.024093613905096324	-0.12335018153931317	0.6156694704493949	0.2737382468997819	-0.371042175979279	0.6296558558608797	0.9703204662042477	-0.7481246031569309	-0.2188049596209068	0.3325711801649093	0.18967851157265578	0.22673205628857857	-0.6475457647204157	-0.4883634031517296	-0.8112182242865826	0.6162153716207429	0.06137381370473057	-0.37254788679974693	0.37414098059929074	-0.20619075981039217	-0.07357009318967384
0.530861929979594	0.4290538678535166	-0.5267498437416459	-0.3973704475086123	0.26419602689479776	-0.43992950030828537	0.3909123024003185	-0.19940407036983257	0.6882618045689626	0.08562922386371222	-0.8513290603629929	0.34209582516851916	0.03897331496505789	0.878315748615108	-0.24992162566932538	-0.6388399664828462	0.7014470227860072	-0.061372172027869584	0.16174688081592561	0.06529073402707983	0.11022144296839483	-0.07936637905943116	-0.25976096577761576	0.4101664013244154	0.04817209812118132	0.2957418271005651	0.054552261396904576	-0.3807107804849263	-0.012040279941436671	0.05612794748651726	-0.07080447174847135	0.6261647239416082	0.23045132824321257	-0.2972601069433652	0.6042840822287242	0.9740094865744539	-0.7423419902647925	-0.2619656242926935	0.3187049325159576	0.17441410384296824	0.20707009786239422	-0.5755567644884918	-0.2936078735432547	-0.6607461667925663	0.6879704301420724	0.08995665200184824	-0.4292658364303305	0.3676332341625692	-0.12490832026748003	-0.06739424520180556
0.5356270857135945	0.4420513964609798	-0.4640341761335186	-0.46069753215551845	0.2788451453926409	-0.36711455277536353	0.43948129191380947	-0.29297861265363123	0.643825761864082	0.0789931503742576	-0.8779454660737487	0.20306030841940986	-0.040422968837106166	0.8938568690490216	-0.2671385490806788	-0.5518058063192475	0.6654813457924708	-0.07909459869632111	0.11405443067944762	0.13020001206966658	0.05646016896574738	-0.0921949401773141	-0.1952296673028301	0.4393843109422889	0.09570426325061132	0.3206882244313037	0.10913283544466428	-0.3315471287248122	-0.015284558923098565	0.05887677589218717	-0.052550175656204345	0.6624709235136974	0.17413211844991688	-0.22228857397367413	0.5353307420184772	0.9415059179025216	-0.7223722008154134	-0.2770300227915549	0.37309188023427187	0.12066049837313693	0.18116620344685713	-0.47795292741691764	-0.17978500054049923	-0.5039416034127304	0.7892467303192003	0.06792828959657049	-0.4948424007654156	0.3066906822788789	-0.11203263180157237	-0.06921702837250021
0.5411301492025199	0.44539063228637427	-0.3692480135432564	-0.5305634369209093	0.2693467086409396	-0.2910615394030395	0.5219290406823357	-0.3485017804640744	0.6012807485973444	0.016203502083858366	-0.8692614251760593	0.03146149489652086	-0.06672778222429422	0.8566725458844713	-0.2860486813522122	-0.5374117963545982	0.5977899548597047	-0.08353162936028544	-0.0002659636744851479	0.18381927354463112	0.04663259176606423	-0.1333651100447671	-0.16894437747190943	0.5104998526654074	0.12159622843210907	0.2903418108361104	0.20345741736830827	-0.28285103860507227	-0.00927515357517161	0.11022583958909168	-0.012273310604214643	0.6523265936825436	0.10866028567619601	-0.2223220783757763	0.4915646038920549	0.9563357357100777	-0.6987623468393978	-0.27565829050421853	0.3730076951930875	0.09895187473324686	0.15558215252455737	-0.3873159159205338	-0.0521613651332284	-0.3306046482712922	0.847650549777428	0.05000859081917949	-0.498812071186574	0.31620745523873	-0.15257381458768424	-0.10989463769691801
0.5180029648524025	0.4952070406069014	-0.2588348718775789	-0.5921395373794227	0.2810510466703462	-0.2891335182335253	0.5467832510460638	-0.3977311291822362	0.5364921276098322	-0.06049679133171112	-0.8254636230627937	-0.08583165792267114	-0.07786504464445798	0.8606999356135002	-0.2996888623078703	-0.5325634070462963	0.5221378498023361	-0.11273852692406931	-0.1078947440402886	0.23148646695250247	0.08003205314011555	-0.13053092631527372	-0.16100565778406142	0.5571878562153496	0.15705701211299694	0.284352977126184	0.2935517974773031	-0.25265546404253597	-0.023676454178875466	0.11587714801228081	0.02535840059910711	0.6083557622554753	0.055992758289169164	-0.17081684412913775	0.4842420378642692	0.9432638399645118	-0.6913585912912094	-0.23847933199614482	0.3565292828527668	0.06495280251903464	0.2027280310233864	-0.2571592216452278	-0.052695377239389864	-0.10771767068193117	0.9274038831918461	-0.015060403882036461	-0.49670992862547514	0.3589107169925021	-0.05682564716789842	-0.10419678337447964
0.4664610639029668	0.5177607423193442	-0.16025747053501285	-0.5720190665608298	0.2758016650583619	-0.1716994800711637	0.5300333068491919	-0.46417261626646733	0.5507740447777587	-0.08790351053576317	-0.8163456266858331	-0.20860494885599068	-0.10198332659647587	0.8563333786176388	-0.33160224721286014	-0.5089104052869486	0.46866851556538675	-0.14128107899932968	-0.2634779856048185	0.22759601156188647	0.12944382387342807	-0.05551857677356982	-0.12376683776985589	0.6270640345845482	0.19325326320829822	0.23278047426060916	0.3123075451890628	-0.19161379269707876	-0.043398977076766605	0.19517843592165204	0.07464372665214686	0.6190084205861932	-0.036462783991976236	-0.18083908680635213	0.4473188407469064	0.8806662434397211	-0.6910050692565025	-0.2078853459782713	0.36896681321623015	0.007493166369158655	0.23287170593296302	-0.12035002648482074	-0.008307305106734154	0.02808177838450978	0.9983410259671537	0.016737953078582436	-0.48156009044241	0.32111921837088153	-0.03574474456714568	-0.12875886658854754
0.4293182484618274	0.5387557527669338	-0.10785212928227658	-0.5023726961636024	0.2959339942577103	-0.05451511745352481	0.5702617350399315	-0.48479520582778457	0.562397341457504	-0.1475562215939803	-0.7954079792841767	-0.2762479408424782	-0.08175225816424139	0.8193518159800236	-0.31032805849918244	-0.5048281429169814	0.43405265182536457	-0.17435455934937827	-0.40210543916082175	0.18925884045136626	0.06952288747681609	-0.013599080370513928	-0.12909564214674224	0.6835611647471819	0.15994822576300083	0.17282879395401587	0.36532810317986375	-0.15685880498991497	-0.07375234152776548	0.23001177462649172	0.15200155910196772	0.5635564281065872	-0.035798560650041326	-0.14282453268218728	0.44185827009689244	0.8496947061780494	-0.6261090350449268	-0.2087286038133867	0.3861063209713141	-0.06080254494346467	0.23726687011043196	-0.015856409660358128	0.028405616413332203	0.24788300231494115	1.0061621484609877	0.031283329999725454	-0.493153434771612	0.3973481436802449	-0.008192358643120705	-0.11937677697968727
0.4074179805768277	0.5506748155337903	-0.0301677574526475	-0.49032144852562676	0.30979580917453015	0.03945143517623097	0.5473861247042463	-0.48376794126240935	0.5969242954337688	-0.13386379322379305	-0.7540920361862888	-0.41963765804676934	-0.05487003634176073	0.8334772348252676	-0.29066068600116257	-0.4666911799652855	0.37049656944341286	-0.1663155491504143	-0.5065290196344222	0.1617240041379488	0.06805764505217135	0.011865186437268098	-0.14341202712724152	0.7094222440598272	0.13282873709017995	0.153583826208952	0.37387520746339065	-0.15123250917156592	-0.09001751152366502	0.301745091012198	0.16215999471866355	0.5356789549348566	-0.08091172973825606	-0.12543604072225334	0.45226930803695486	0.7999711971762093	-0.6189537069210009	-0.21831840149382248	0.33609150232065776	-0.12595560802163683	0.30396580351463837	0.14791007505584663	0.029861415570437637	0.43012511535745174	0.9343992219352731	0.03447560023080432	-0.4776630224025199	0.41033218598746357	0.00859740075102736	-0.09447935976212414
0.37610752704273326	0.631205534364308	0.018629685575740233	-0.44119367306389046	0.3580963248425666	0.12521730753498578	0.543907308810694	-0.48145440390387345	0.6231924420753551	-0.17892461499951137	-0.7355883436237268	-0.49226481452917525	-0.04918381242151564	0.7944063370885559	-0.2070749327009847	-0.3527269642429044	0.33872136296446503	-0.15085132662812512	-0.5716314653027703	0.05432014685466643	0.09994785764037778	0.046725152357150065	-0.16032988891465016	0.7085599321797209	0.14429836038949378	0.07125019988830802	0.4221482128954469	-0.12017285068479314	-0.17630392278451157	0.34836519354467255	0.1568007930281703	0.5482870572740159	-0.17171317038105927	-0.11384060802544319	0.43999523399527385	0.7328504804557208	-0.6018393475365003	-0.20427807635027678	0.3328803286823986	-0.09755177019412078	0.3693919201473296	0.26542850846988586	0.03189534444924364	0.5696056673991734	0.8541498577262564	0.04584735390006768	-0.4581417449918848	0.499031940231591	-0.003376919542329193	-0.0914284460216744
0.3421994527007628	0.7111737000178773	0.09364256851615434	-0.3370792675365567	0.38842839295365283	0.1723654358485977	0.5627521998221091	-0.45743815359664836	0.6332488295582905	-0.17742361003066218	-0.6802230918844322	-0.4964214762239858	0.012736996426701976	0.7379193042389802	-0.16700338600677678	-0.26652575970193004	0.2542514417862271	-0.14318312824033644	-0.628655800460104	-0.015504508733266508	0.1707337932889174	0.06982732906787595	-0.18099251857479715	0.5866687092233196	0.13124658831737535	0.0018251039130680103	0.4235238538697924	-0.16271873214297342	-0.19957064554532056	0.31096148148670494	0.17048400532560487	0.5310477547974941	-0.16524008474593896	-0.06536437486646245	0.3992196406229346	0.6331384008017562	-0.5361007257053446	-0.19317682529871272	0.40582415750698464	-0.12231052359863925	0.4199219543143446	0.3986312262604323	0.0791525075324598	0.7464433577373452	0.731089753191817	0.014122899943922722	-0.4622597808072316	0.545760057180633	0.06202232191044145	-0.10228612103944752
0.32395716270622765	0.7129026224242953	0.12471452168314301	-0.23433056088920834	0.3827259397144433	0.15993370387735584	0.4843276540309455	-0.43831227712688925	0.6583825159915653	-0.17483499643970984	-0.6346085238856268	-0.5445480322008556	0.038427065928647704	0.7415344681760769	-0.15869606644706608	-0.15636316214616006	0.19174435608201762	-0.1173069113983823	-0.6442042383408858	-0.14574105027911727	0.1604340909747934	0.11768055621883859	-0.18794774323865168	0.5193517013026459	0.13165986092814447	-0.090855180633719	0.4168935810452159	-0.19394885229500863	-0.22987038990910752	0.26864539388501196	0.09064892772844949	0.5225030768627874	-0.23104157754809304	0.08644276707443924	0.3912400144201872	0.4969305634730743	-0.48390108761675743	-0.2195265779242502	0.45166776926125773	-0.1134735524262587	0.3942840963564773	0.6042475544318111	0.15638410697293173	0.846625935544445	0.6222360959727805	-0.05820542356887622	-0.47495667395998814	0.5558999599924609	0.06719427114650425	-0.13861267466603194
0.3025041077313103	0.7705988143903459	0.1870621133337304	-0.1649604420590534	0.3872317774008531	0.11844835234598808	0.49219578163246674	-0.45592906532205824	0.6861719887306823	-0.12213846449582552	-0.552831163657961	-0.5722458598977673	0.026114532394196532	0.751462104466351	-0.16047320373204332	-0.07648230082400936	0.11711473931424395	-0.12381009570700648	-0.657091964199927	-0.22879237236928018	0.15277725363126776	0.11813113709701042	-0.19368868017520177	0.47902464310957316	0.12117519709534111	-0.16505069431847025	0.32232504428371095	-0.1952067484760677	-0.2615079993997207	0.2221984788221326	-0.02901373466199897	0.5178689674265926	-0.2236955620308218	0.21422378428840583	0.41322340595838336	0.3977174314432967	-0.4415244622834763	-0.2287752917824903	0.5274739704332732	-0.10752392442891578	0.4648987055801236	0.7164701428260762	0.16632535849694463	0.9279154414213217	0.45449238273953735	-0.08500216487027086	-0.4680005199277539	0.5523949844293007	-0.019579079987865323	-0.17315206686876478
0.3324439859884212	0.7608452051576997	0.21951702242972035	-0.11347810175214249	0.43818497228395065	0.05802411472224611	0.4939134234913244	-0.46074120810296854	0.6496259947473134	-0.13062721862916912	-0.4722402067138022	-0.5590442261983155	0.04932531866183574	0.6982406643831477	-0.21336985446890497	0.004871285160110106	0.0014041693929328857	-0.08659374061183589	-0.6871180193177924	-0.25501554882260735	0.13659740824334404	0.12073030246443887	-0.2518219400696734	0.37868406641305224	0.088847393618503	-0.1967145290335559	0.18248255618242468	-0.16617406484058833	-0.31934754796618625	0.12898443177477031	-0.11469704702193187	0.43320951497366567	-0.2036436378486493	0.3420905805779153	0.42767156037658866	0.32134166038062245	-0.4434171756305093	-0.22270482163613284	0.5503537647369725	-0.11376737428263892	0.47244510483450863	0.8101397725140129	0.23082498379331576	1.009663469852981	0.2762963518153881	-0.15018285912495136	-0.4761729181919586	0.5606124049149962	-0.03742894685634006	-0.14069458141348903
0.338883808871684	0.79264731911488	0.23236146954261536	0.009745834138121657	0.450879937098885	0.03976236823397777	0.4694304893467008	-0.4994157694316138	0.6386411763666249	-0.10471269414740994	-0.440943281190907	-0.5082986540567734	0.016796720661017894	0.766595083603934	-0.2626678746807383	0.02062635150355121	-0.1217921854676665	-0.0845707711354752	-0.6373832857896498	-0.2894409884893345	0.09137365321907215	0.15172199059136343	-0.26362176881895116	0.2542707891712486	0.08753879393258467	-0.23284202943344517	0.02550869761175234	-0.23410411377881873	-0.33026547674033424	-0.003912786576284499	-0.21086702100150712	0.3542294426668227	-0.20331221731916563	0.46236073935823063	0.4581976427577228	0.2173970760517206	-0.4304972829082681	-0.16801716755158297	0.551357509458788	-0.12706482827163773	0.5861082642654329	0.9429662599224539	0.2823381822847845	1.049898740114206	0.11596038509428822	-0.21216387451946644	-0.516447382183409	0.5834490706759965	-0.09333784576727491	-0.10671188997397249
0.35996022840443515	0.824834579643861	0.258843305987046	0.10402279995226907	0.47597828377925105	0.028568644301948453	0.4914200319954194	-0.537082785644831	0.654197688314049	-0.06826470414403576	-0.42049242475706927	-0.5002727413170368	-0.01563885275142036	0.7555885239472269	-0.3172314975854006	0.12302222274268955	-0.23850065063639062	-0.05131290648170652	-0.6203339990304055	-0.27467813322822887	0.039720744001908496	0.13858498906901018	-0.25489754145649784	0.12077649171784073	0.061781651152550535	-0.2528478212220058	-0.10408241204938014	-0.20713708797847225	-0.3609969946588497	-0.07807836100984697	-0.26444728348107016	0.32649104406928503	-0.19638270548563735	0.5915136008361873	0.48272939531063586	0.10219573171349847	-0.42385912044007695	-0.1531204343532709	0.5976633294680257	-0.0982789161930856	0.6014872006527405	0.9781870734052791	0.4323873685453309	1.0083889962294132	-0.0012723706601418417	-0.21754886840530235	-0.5178498548866884	0.5530970095135122	-0.09565067163629518	-0.052617008922982544
0.3944246020494465	0.8348646897425306	0.30322811126611365	0.10114834525242186	0.5304557228592796	0.023196565126490747	0.5289505614181533	-0.5782103072483855	0.6150096065728078	-0.024749101722662214	-0.3975237811756417	-0.4961213023769129	-0.021846307467314086	0.76668679209008	-0.3651598464917075	0.1747710189552735	-0.34956022425945177	-0.036679277465936945	-0.5933703787220058	-0.23654197031565644	-0.0019610379563115383	0.04611899843561653	-0.23973638801046843	-0.04493075953977077	0.05587986906115609	-0.21764177634063891	-0.17096051095087791	-0.24080208545038947	-0.30339926389553123	-0.23412571664973836	-0.32355326867724327	0.2846845039465336	-0.1394476522542826	0.6867615686191811	0.5562798357662408	0.05027743837417818	-0.39438807009164156	-0.10257427757003343	0.5792243770339652	-0.07799348453750807	0.6253747456308307	0.9992412892479052	0.5963308104068246	1.0599789542998215	-0.09442949162290948	-0.25583459914327056	-0.5041737188024108	0.5371748009554623	-0.12227061918124091	0.04202033313402955
0.4335448256236825	0.8507953593682929	0.339035978054662	0.13259096465105408	0.5975474194370873	0.01449284099308613	0.4959632722244254	-0.6372814089407495	0.6432160190248473	0.08139772770381053	-0.3447856508215724	-0.470201031280557	-0.02462127350804289	0.8415408768681202	-0.40671891217599987	0.28828203282680837	-0.4505716631121519	-0.0573514878644306	-0.5493698501297444	-0.17579023668542432	0.06466620030694367	0.034606843889465576	-0.21449569776552407	-0.19526061347437892	0.06905245795439977	-0.2108637395760112	-0.25660845102551355	-0.22264529004877023	-0.27914452510150806	-0.2977960818050247	-0.4133454873565839	0.24635555129911105	-0.09288881524893536	0.7315709698387718	0.5707621688771432	-0.024975286327747447	-0.4033438061976836	-0.04254188108611107	0.6205689459141657	-0.11429444624113394	0.6844184062470448	0.9483146037150642	0.7542007189800997	1.0102568874852857	-0.15205559146114403	-0.3059157355864571	-0.5109526747394801	0.4735266929417671	-0.11968019884406497	0.037006299541704174
0.43849333649972044	0.8488645577491413	0.4109324726830662	0.16555743597271003	0.6394624906412295	0.022821925829944488	0.5051497357553586	-0.6957757897917006	0.5762549972747981	0.13321239475558908	-0.3172668149664226	-0.3805598399555524	-0.025495125415934648	0.8842323331587607	-0.47149165245268126	0.34293973567707614	-0.5339599271332651	-0.07627893311109199	-0.5227272449495807	-0.09622126097490437	0.08937694639372348	0.00866023576986591	-0.26497141688370035	-0.35196826905526113	0.10286463696527429	-0.18360444499254913	-0.3238331644220855	-0.18021046183389894	-0.32700880360736684	-0.4394559054256518	-0.44133759021869673	0.17264804498789457	-0.0657183247554753	0.7879204598407643	0.6024938307187077	-0.0824097667573596	-0.38586606298347803	0.014844855581790694	0.6227384106149219	-0.09629348155425366	0.6406887697222107	0.8726838084196613	0.9320619129752113	0.9911927971273096	-0.18885349378400376	-0.32663319509604444	-0.4789833924002389	0.4313685579246114	-0.08075021554185953	0.048826198489299553
0.42832303948022304	0.823721606634566	0.47218119347686394	0.22379065392272174	0.6787183668102097	0.07449940946055611	0.4972913167685927	-0.7052033970048983	0.5513622163403045	0.22785614208111332	-0.252239713554718	-0.29564935038204465	-0.02832019074548331	0.9507764731025823	-0.5934105179072031	0.3885477284196724	-0.5926342523351852	-0.14575310884567055	-0.5288405613248216	0.039925277527613226	0.1032479689732205	-0.031334938128865494	-0.22401246361420885	-0.4290804490621808	0.10453772232642192	-0.08467203693160197	-0.40934880781088057	-0.14866222694190903	-0.32322638991437674	-0.6191736414550728	-0.5234206200404612	0.08663799679859194	0.03483203027699018	0.8472205903699566	0.6286834563602178	-0.09222312563073735	-0.41863468341772625	0.07817960097555073	0.6073187870618065	-0.0789717509343665	0.6048888188680442	0.7323838391399315	1.0937146893683976	0.9346325644887592	-0.19359804311232612	-0.3724818531270591	-0.48014351929473903	0.3884403074458347	-0.042131144687654665	0.06078334527484319
0.4068757064213272	0.8170298928478914	0.5313111774110555	0.22852670024984093	0.6761227898731211	0.12371056168382233	0.482925385561071	-0.6953385913656206	0.5453504432364124	0.30403108375758564	-0.22666282846930746	-0.24249869247348696	-0.011304786235156617	1.0254271808260493	-0.6992731074414662	0.482994196181571	-0.6099835710007933	-0.2034541636144108	-0.5147125947556899	0.17247749379865174	0.10781887467537883	-0.026789539391561056	-0.20213340408610958	-0.4330433991740943	0.11024237961271939	-0.02530769240387244	-0.5095587267128195	-0.12425732435742431	-0.3131212010195087	-0.7707240546292732	-0.570119645999651	0.013169372509914411	0.11360524466782906	0.9109322997235398	0.6960242286688505	-0.11726915634749654	-0.4507245498354636	0.09190678651365845	0.6097690574432055	-0.06543689474719501	0.4926227331767093	0.6251689879921281	1.249828478591633	0.8242472779715871	-0.12863003524423983	-0.3965355977422565	-0.45109243065064764	0.2854947464749503	-0.04344227197024334	0.09145684854971242
0.38677293758357656	0.8419203880273912	0.6263598486164155	0.2502423022332783	0.7256379876860545	0.20910937713485334	0.5070137897883475	-0.7015869394336146	0.5101592671381815	0.3397662269229274	-0.18860887798703224	-0.14925520375862922	0.0064606072108834515	1.0330228013257348	-0.7679494616728335	0.5556977293524564	-0.6223305806113754	-0.24121952892247664	-0.49801172081685935	0.23229567045051353	0.11641436038815733	-0.05749011232735418	-0.21696772807327794	-0.47414265296339153	0.10417080270395587	0.0671345847450733	-0.6286128921120262	-0.1127569725973541	-0.3274474335011159	-0.8511591807730469	-0.5500416181595996	-0.06360752815216046	0.2093729915710929	0.9065541073217581	0.7214475429105826	-0.09635064990151825	-0.465416033718534	0.16312919803178824	0.6165896647222515	-0.03999985981536666	0.4500314907939421	0.4463670180118049	1.3776903902006725	0.7492840802795763	-0.09420280748620427	-0.37693413051546515	-0.3876191791396922	0.2621316234430697	-0.023518330406359457	0.16114288876783225
0.3650894141565851	0.8370539822893072	0.6982757679919741	0.26102533478952167	0.7358130331204787	0.3574012969536299	0.5014424542339402	-0.6539645610910119	0.4770235817810204	0.3447594341587047	-0.17265523744373365	-0.06425825951072466	0.04069930839116137	1.0447853779984924	-0.8112450774936697	0.6210926345961615	-0.6424335155560539	-0.29356996863185897	-0.5174459271663364	0.2876522298914471	0.1697519566994755	-0.05189493099297401	-0.24446745864154903	-0.5251783927486487	0.10849434030650588	0.10194324507450947	-0.6564494379364877	-0.13975771460600445	-0.32412738318309964	-0.9174677132781917	-0.4865056839010224	-0.1518072945812306	0.22612853463354324	0.9208835595504448	0.7428511851881814	-0.13031617691295677	-0.4958406211980534	0.17835797427628508	0.5675988275821571	-0.08154548873650899	0.38760148844253933	0.31022460086849585	1.517777293075794	0.6973358592076548	-0.0008065379186437349	-0.4760863988895885	-0.31100989096993426	0.19624024520516362	0.056145081200751956	0.24771703969396
0.3579409857514958	0.8701268819349866	0.7386436275636423	0.27185892504975295	0.75447804405921	0.49034600511967125	0.5034350691171532	-0.6484048080065149	0.4539606591825291	0.3909714859573525	-0.10869632871582616	0.006906836709856321	0.05854984062026353	1.132473025022383	-0.8090997567907602	0.6023708552565096	-0.5889418100782409	-0.3427810326482189	-0.513257876328816	0.3478443007106652	0.22323292019147495	-0.022051255736547443	-0.26105604280935535	-0.5658851596146264	0.1350174703717464	0.17009912505137664	-0.6147624214472487	-0.18513552610026812	-0.3152378759376403	-0.9164949073007509	-0.42403368839459876	-0.17409795544165832	0.22345108890062418	0.9527380228675677	0.7458277379883178	-0.11778768187084454	-0.48222731130001345	0.2185976464081106	0.557847852345494	-0.022892328503913106	0.3280283438060651	0.1759938014370925	1.597324311499587	0.6208774865505975	0.11375079059333607	-0.5167718308927667	-0.23633586769599063	0.14934493019272435	0.10562488337094826	0.33319430084491686
0.35889130135439135	0.8649642309261181	0.738463551699074	0.19240742202426708	0.768876259057133	0.5694042585396142	0.4706779680474579	-0.6082992650861362	0.42994726204587363	0.41742704115402446	-0.04042822798929149	0.05933773102548624	0.09133036567588035	1.1761231817900535	-0.8024289690375257	0.7038016459396768	-0.5035860260687353	-0.405540933591474	-0.5804437844502657	0.3867325809212957	0.2798381813256598	-0.011933080483304942	-0.313963856613204	-0.6412107455780325	0.11626685590433597	0.22156689211869182	-0.57814764014034	-0.1821283605078733	-0.39236553679379843	-0.9129436403779035	-0.3611583691675685	-0.17554451599757723	0.2805603461617994	0.9822595082252352	0.7443040703696735	-0.1360461248696301	-0.5141509088903471	0.1696336254266255	0.5691488846529664	-0.024588174796071532	0.2078500349911811	0.014480524345245178	1.679586403566952	0.5330652073432379	0.11911499622557323	-0.49177928370710405	-0.1468500371762156	0.11379346220975188	0.19858249004621992	0.41439697268942377
0.3634401772671735	0.8676720576359411	0.7252655044428853	0.15469351109008547	0.7849820335645197	0.6939151929365165	0.43253665714323264	-0.5969805060329542	0.4274090943070831	0.4091244442673621	0.0031347732128680266	0.1505459585347742	0.12373683837312459	1.243363227305224	-0.7796690007829812	0.6608632641796264	-0.40593854764009707	-0.43540520875613675	-0.6512214309885076	0.3684743122245273	0.33073252944786036	0.018463224844080438	-0.3607436180634066	-0.6915603525529666	0.08642923796579276	0.2651747706130058	-0.6121929906131148	-0.2678629399093698	-0.37382265581456753	-0.9308322237055862	-0.32648526315619075	-0.15153371959054585	0.26764109303356537	0.990505920014012	0.7599003166453205	-0.09476890613162717	-0.5494057033876159	0.06161196799284252	0.5469936483335388	-0.05104248140361454	0.13828568452510998	-0.15871103472216083	1.7269310953421537	0.48061577865022204	0.18908289666274417	-0.5099173537561648	-0.08661420315712272	0.13679767067091275	0.14685574501799584	0.4681193784539105
0.3728072721562164	0.8547176926891058	0.7004830736853391	0.21127470265625706	0.7444472648052869	0.7556051304597937	0.3799276546557014	-0.5558260326488662	0.4381191544555022	0.3783853308797498	0.06713890911897244	0.2090166720626952	0.15887682429377054	1.2844678955876614	-0.7489662725341192	0.6281775995210814	-0.31484852426875876	-0.4905938455826314	-0.6857714062425867	0.31317140467262616	0.38715981122400756	0.03357213791421002	-0.40020888726108017	-0.7463028850726274	0.03601753881029394	0.27244073822222126	-0.6050812011201028	-0.22355419068352883	-0.44547676058778773	-0.9605142805382764	-0.25262388248707845	-0.19579424486916466	0.30061245222331073	0.9957169766766809	0.7109059783767682	-0.09761537762723556	-0.5187026195081917	-0.033458366862236924	0.5115825868609026	-0.08679996548449645	0.0718695304328518	-0.2881097020088875	1.7206267127282273	0.3903522954085756	0.23746252182412145	-0.5123711727416589	0.014220700017142623	0.18998162191355253	0.16154776719665315	0.40912582463967756
0.383744908229512	0.8233123676121892	0.653884989862845	0.1988617182066476	0.7038025415818558	0.8488864256839104	0.3545726676792812	-0.5226949314501723	0.41273432797611287	0.30717357633967923	0.10137377663912077	0.22142469299664644	0.2017621365387896	1.287243040618035	-0.7509651895944642	0.5693826842565064	-0.2234256903826597	-0.5498195973993274	-0.7137541876907567	0.3009460915246974	0.38267404031292906	0.011947720804646216	-0.4673200116212259	-0.7913152453348059	0.02047430192385897	0.2767414911357938	-0.6218695078941946	-0.21052638667201146	-0.4425250187376689	-0.9578910884103811	-0.14527014416088513	-0.20954527282176075	0.29866657429476284	0.9619072560635697	0.688538510180674	-0.07106559553234934	-0.49948973577824257	-0.15090914273009576	0.46580292335906803	-0.04775707352289556	0.045020079573589125	-0.40229615640779637	1.7224342286895922	0.3537496729014352	0.27273829143333195	-0.4028838860844818	0.09781802497572686	0.2188044805291791	0.2245670264002944	0.41836493056786334
0.40771177730245983	0.8759546097147141	0.6221609943811366	0.16494746795529744	0.7421620038004916	1.0032526814373335	0.3146403835566852	-0.5008871227259828	0.40969939105519576	0.2954580612474588	0.13842413462826347	0.2489110092559666	0.22073398143376632	1.2931979269411955	-0.7118935362927339	0.460362340345217	-0.13665370722851644	-0.5762958512995082	-0.6809974409036592	0.2452651211740707	0.4003226509444392	0.035668555080235594	-0.4535758077088028	-0.8372052429151697	-0.0010840742006350112	0.26059132511820177	-0.6352661346135894	-0.22002633341885408	-0.34807912453348383	-0.898694327712532	-0.061472437537851476	-0.18031430302320203	0.33807183321628154	0.9240948283112076	0.6785239467278306	-0.05375427900616421	-0.4521335602724862	-0.22649003017377858	0.4796893268496104	-0.024423840533027912	0.10552265753501282	-0.48140120341318804	1.7146766759012366	0.3215030837760916	0.32437747182075566	-0.3507060420124379	0.1707709322738587	0.2306957978252424	0.3013949328693448	0.4261560069003695
0.43838550634697065	0.9013875097495783	0.5517238784837553	0.14860095171933876	0.7890918426669489	1.1146313593213963	0.24530936479875898	-0.48547304870501906	0.4608422113552235	0.3041403960759693	0.20645003747529578	0.2844399192416	0.2360544891095743	1.310651053712337	-0.6724493509500254	0.3548760278334624	-0.04115608972407491	-0.48511227074849267	-0.6816378206967457	0.17987068819290222	0.41341347500553083	0.0480755016021651	-0.5156344638356497	-0.9200167680169488	0.012878334723952478	0.246011294531333	-0.5883673592420579	-0.19422157167098175	-0.2788981364056795	-0.8021877739088523	0.09841109312815824	-0.20387298093843725	0.3643714945339429	0.8870843949973031	0.6810721177691461	-0.04161557112020854	-0.34287523434963363	-0.32173213977304804	0.47531979942351316	0.034276946683768676	0.14883627161505159	-0.49788474194676524	1.680522411771061	0.3446340215359231	0.38872123711293993	-0.2804552794526977	0.2800606909775955	0.288522400122728	0.38238076598950066	0.4393398114432096
0.5028646594204693	0.9177564370495574	0.46104050740860025	0.1971078643344936	0.9036935674651296	1.2007580526045436	0.20691907490323241	-0.45363423376782414	0.5295837294322103	0.3281267817836123	0.280703715715292	0.2856575010544619	0.25411514664670926	1.262325305470276	-0.5597265186518047	0.27680612411122324	0.02796483882262459	-0.4563685703620967	-0.6292677922829811	0.13170175190024203	0.436404710066655	0.023581631052206255	-0.5196102003732522	-0.9523271242464965	0.0043691555055606155	0.25139610215442376	-0.5815079665545949	-0.12023850856412141	-0.20309735295355794	-0.6793959131323403	0.25161696739101636	-0.16746319014784433	0.3906929813721504	0.8617632457369035	0.7199527753672017	-0.009499912375748298	-0.21789520375274743	-0.35056399635769797	0.4483554926264204	0.07714245366964798	0.2726300813617283	-0.5117362912877093	1.6664244921683942	0.3911889120625739	0.45853995121825697	-0.19577436923541428	0.3982963549503432	0.3556726084443125	0.4381214473032973	0.460163754434871
0.5599288976812178	0.9719591920026136	0.39719823414427	0.21469055203698034	1.0175425669548661	1.3254584916059993	0.16908014037146205	-0.43030365566217466	0.5945007546251189	0.3541605708993095	0.3492729787265484	0.26230957408228023	0.3716337511757154	1.282348581832169	-0.45039872884298776	0.21689561413457076	0.13509335638850675	-0.4003673682973341	-0.6421414892032564	0.12224200500134408	0.5161617159031225	0.011610203531489071	-0.4351868308314028	-0.9692212406567486	0.051642474915361045	0.23081042211756353	-0.5180922501669887	-0.02624491440622183	-0.05107297847638144	-0.5690835660618407	0.4302532144362847	-0.07404482269395651	0.45162628808810307	0.899834607430849	0.8111609873649304	0.037669516798384595	-0.11288969488515148	-0.40055537824941234	0.4581954287864116	0.13081413258528793	0.42713635926136656	-0.4645284280865661	1.6607829418117768	0.45576734196926516	0.4675034631052807	-0.12852388922955393	0.4424516415192924	0.3939628358476184	0.5305797825557849	0.4641617089322939
0.6080326154526776	1.043867078629797	0.33368880815165525	0.2949263403465871	1.162064049134241	1.412531164663515	0.16722595154379033	-0.4013083530702269	0.6653277585395914	0.4234262398667245	0.4419761544073203	0.2536683022072269	0.4862945468366375	1.2923856517781809	-0.3500280878311206	0.18407583872424443	0.2434941999715706	-0.3364959523511241	-0.5667755544568152	0.1061464976145684	0.567445297017573	0.06826763226626162	-0.3276994154580127	-0.9729095006968423	0.08618566879553533	0.27871717204404456	-0.4384286069982897	0.11652326421334513	0.1314911034401227	-0.45619013252000684	0.5894954758958406	0.07986414852220587	0.5148731454517138	0.8943739309971568	0.8672215597257594	0.14810537551743502	0.0020920127110185317	-0.4223115947731369	0.48430007679756315	0.22654527452136622	0.5923840328153067	-0.3522468284369543	1.6427407266372913	0.5363936019818037	0.46811466028531	0.027383089050831443	0.4910905374880641	0.4852023660924596	0.6149149307903036	0.5329683582247263
0.6763003394698925	1.1458565994613616	0.35560686035162253	0.387580809748506	1.3080653629105634	1.5329919381190678	0.1841082147643413	-0.34602001524051895	0.7493011959589448	0.5274480622967275	0.4804452509349438	0.22943573318286975	0.6194582332054046	1.300068356806728	-0.26527538153643143	0.24624809615300877	0.37632007158856806	-0.259218069549161	-0.4645593037133026	0.0943172044466445	0.6255419233376229	0.061200862055640105	-0.23198719421644887	-0.9134498643431378	0.12788782420255657	0.2890809987880162	-0.3444810996314087	0.2664797365143053	0.33323536304781476	-0.3271923063816076	0.8029422904269865	0.2503470420287012	0.6606374307255793	0.934268208929384	0.9864187180399723	0.254637943792117	0.06807847474922012	-0.4674184919532604	0.5432878875783196	0.30479917762811615	0.7864152217845156	-0.1933953198381107	1.6793690277774587	0.6440716805240676	0.4645816001814362	0.2619645955093093	0.5810000953717521	0.5884150697877246	0.7572595497816362	0.5753068408912043
0.8008331479805417	1.3067611035562816	0.3955825893323375	0.6137443610246993	1.534715914191495	1.7201285224875256	0.24395469985929535	-0.29290852807434764	0.804983431637962	0.6384445082553825	0.5680324719306256	0.3147348116192881	0.762929993054608	1.268795763030681	-0.17417680210712697	0.266185577216209	0.5091891534105215	-0.12875532727858258	-0.29387291928906023	0.12144288959124605	0.7342975907999403	0.058076499433779	-0.1002307788970371	-0.8076098756274448	0.21257523225196265	0.3333045920723997	-0.2481847421293058	0.41071972021086	0.5728142198975055	-0.19160547982083226	1.047890883329497	0.4031447619918236	0.8129656503638358	0.9921485050396018	1.137609212513674	0.41397095848589116	0.21137507108127532	-0.41602003655889763	0.6399379811590035	0.40487429945022696	1.013935417901031	-0.03980166677772572	1.7580240816725443	0.7728896628585199	0.5901771681098509	0.46230154687711555	0.6960790070697501	0.6605039918362486	0.9445217662056267	0.6464340331786878
0.9226184946208302	1.4546920764550586	0.46121513722106233	0.8820847155445903	1.737056858815243	1.8692415921820256	0.35673098669368514	-0.2263409882463662	0.9028351514238532	0.7959889292931865	0.6918348979598072	0.35905227226865	0.9023752467520669	1.3169488835341128	-0.04432111977645146	0.3666824982431775	0.6857954667831763	-0.0035767845356705964	-0.05202672352995439	0.16473500817871764	0.8914189731493634	0.06370649043935435	0.0461534733520849	-0.6560016889063629	0.34483434668963875	0.42591988711562634	-0.12993928431335597	0.6205706158621049	0.7766772640661052	-0.029080854473086216	1.3198719608671516	0.5835783824231375	1.0166580500538758	1.0896335414371934	1.3292085377123626	0.5927247019387984	0.3888839268292096	-0.2925871435829606	0.7405399148460612	0.528064709925955	1.254438513015328	0.18478435404140786	1.8301280393606565	0.9512781950033826	0.5942324109503594	0.6511954461673494	0.8641633333305571	0.7617309969764637	1.1624532439761202	0.6957036728484196
1.0842243757300465	1.6679065020653596	0.5813658794083434	1.122218855801432	1.9747335401051989	2.0179443625187363	0.5004821939393747	-0.15878743860890676	0.9451888573827351	0.9824982595301508	0.8518574603347526	0.4572463320268418	1.0457053412491255	1.3914454593480894	0.047464324663037634	0.5130490141215238	0.8106795478937	0.13457999664052403	0.14939830357830014	0.24883634437780863	1.0380098219173193	0.11470144966010656	0.16677787226922286	-0.4485296993478137	0.46693675714723826	0.5413236065516284	0.0370905724870633	0.8129247668257659	1.042234701562788	0.2618823308177307	1.555968247044574	0.7914828468600421	1.1724688043141733	1.211764227963577	1.557512731032753	0.7377970867225121	0.4957076329063258	-0.12576099142516106	0.9689395169333714	0.7244282004437979	1.5184793224127857	0.3789969728082848	2.013209078459935	1.1375354721678756	0.66327245760614	0.8726213303375581	1.0015949968793416	0.9174164201052273	1.376794595922498	0.8449955616434746
1.2365240121609	1.8947261531051318	0.7338809956401319	1.3723669818496258	2.1861493931741065	2.152651523347372	0.6866579571810579	-0.12545491420497998	1.0142807118876878	1.1774058757205423	0.9931344774594919	0.5723572197336136	1.1704348447954807	1.44102044671657	0.15509499185093156	0.6124105819963801	0.865320323045198	0.3399014334989623	0.2926297247446522	0.24530583427266225	1.2189234186279494	0.15777097160738057	0.32522222335635004	-0.2518489676513442	0.5708325777259553	0.6920200758037847	0.19359752048269985	0.9856367189544969	1.2665600500292364	0.40680649999804697	1.7935350608129166	0.9590472764030282	1.3185489648905138	1.3572995622745407	1.7133178462551821	0.9122460787965135	0.6012879065300405	0.026235411465673198	1.1625173528363373	0.847346282266272	1.7365855463407922	0.6379859710408244	2.173262776140147	1.2981556876144378	0.7392163315916483	1.0110923701679675	1.0936657633558509	1.0895069469762038	1.5919698939147175	0.9869715338771377
1.3913614259019937	2.0965182465230527	0.8562128297577166	1.589558605700894	2.3755404415214825	2.2603828596173656	0.9250437223324205	-0.06190766527905911	1.1354790086877915	1.3542421589037414	1.1306166454995175	0.6487124465085587	1.2907104036275858	1.5093471221936474	0.22343084889776219	0.8379141387121848	0.8608546632838401	0.49483492555365916	0.4358037097852339	0.313967762372742	1.3889469232205895	0.23238222402918446	0.49680189782822237	-0.03796266026879798	0.6862492757147078	0.8308269936819288	0.3807947442716293	1.2129234077954762	1.4180483115360767	0.5477243509636347	2.006134169041997	1.1307681354209105	1.4822891126443312	1.4848248389768297	1.8996282293818016	1.0686846652618747	0.7079496529178491	0.19394920344991007	1.305692633216268	0.981651365408912	1.8878494880447754	0.8690418927546517	2.3373907397232467	1.4637686624314652	0.8049208947407209	1.198682767474276	1.2262612642483905	1.225665280709833	1.722115415281079	1.0421145464850585
1.5702779098963622	2.300687905247463	1.0373558682691013	1.8146593058647948	2.5039379345145543	2.3909920660465476	1.193041968234287	-0.005788623077585697	1.1547593213189864	1.505181423891394	1.2767449537801145	0.6962421906396081	1.4622776129579076	1.535826213584544	0.3352512694367969	1.028191180616872	0.8623438064641833	0.6094347467264629	0.6637690133438293	0.422764221510732	1.5422798314299597	0.34987946172332673	0.6659728651999962	0.18743831473520595	0.7864400969541467	0.9515866635199599	0.4944023872703787	1.4171156512557008	1.6180226687568677	0.7216854755317835	2.1427094904731256	1.317599354432637	1.6052758299785659	1.637060255350745	2.046423682622995	1.2141664379012531	0.7978683252766257	0.33614992553389883	1.439937823458241	1.0976242931437643	2.0946815137145647	1.1188892951660372	2.52767773818307	1.6250200663724244	0.8618945209510498	1.3756941324942988	1.3847037288941901	1.2840715620410188	1.8661553868459868	1.073407037285614
1.7346181354910144	2.5155977915272736	1.2681830027061087	2.034275563266483	2.5539809137556384	2.511795346162317	1.423028168739676	0.07076693319440608	1.1440201320743102	1.6148083822839587	1.3915032615347889	0.8143542815209198	1.6236357749825199	1.5753294513273766	0.41687789557750393	1.195460747768249	0.9328030255430754	0.745276279881549	0.8326364220722965	0.544745750623173	1.7259002909886205	0.43576644219485494	0.8225072683843913	0.3800255042930116	0.9125293628250614	1.051592652710599	0.6913151636227367	1.5913549591936356	1.762434397278484	0.8227498451060196	2.2167582889245727	1.467862621061234	1.7384194170573253	1.773975990105806	2.154051873821434	1.3084644988261134	0.8070437669766631	0.4508017593379319	1.6174282217794638	1.2115185676125866	2.229158276058595	1.2751632708006528	2.7408627649765593	1.7900191090725541	0.8955818505454058	1.5657649426775946	1.480758890833774	1.4170453240857444	2.034574065576915	1.1075890540846087
1.9052843909773791	2.68950616017984	1.4691673297414496	2.2141919176716924	2.6707133117267263	2.588111341659957	1.605496493869379	0.16064801193130013	1.1396484058170202	1.7311302307193777	1.4756373663409508	0.9467854441252316	1.695621655871418	1.6429540559567257	0.4702028856844397	1.2795208954660504	0.9086139681319457	0.8738027709281193	1.0274884787527978	0.6209347839869355	1.8392055058601167	0.4825517431955383	0.9511962913059608	0.5661763483540867	0.9222501991893182	1.2051728057974767	0.8129859909800377	1.7167752806610266	1.8164814234469926	0.8776178914810165	2.265388958786706	1.553549602546207	1.8300650506468947	1.7480497745845156	2.2012107056120396	1.4172100613165326	0.8671060535961024	0.5058370723545035	1.738395650189227	1.3273466848913729	2.3531333644369345	1.3798826258543797	2.8812840415858463	1.9413057706076806	0.9698341749300947	1.741644253738481	1.5993458825118965	1.5659160968178358	2.1524418726161136	1.122441301209814
2.0887827960251	2.8656416153220303	1.6477541368205706	2.3609139350471295	2.790742122321455	2.638948778495661	1.77760204717717	0.2491787032332927	1.1448412576796323	1.7792506553408387	1.529672290925934	1.0271399844510154	1.7555825280620099	1.7313047784552442	0.5433766583474823	1.421625337195673	0.9339537730598251	1.0289694894404575	1.1815250710799525	0.6938981784973658	1.9429483848476743	0.49184594604719106	1.0836270984043668	0.7369344781164953	0.9659623132074282	1.2753128647069452	0.963650893536418	1.8363789003888644	1.8760744455572447	0.9136194919824352	2.3647032415535274	1.5898633696586093	1.9506822894370746	1.7432402030262	2.337079681778559	1.4823615856667076	0.898944193810515	0.5636725602679933	1.8353484861295548	1.4137027032990546	2.375362877050586	1.4661628143819512	3.0956011740443987	2.062379777541506	1.0384951509186415	1.8577624563615687	1.7061147840708486	1.7677260302238946	2.2801035269587038	1.1112134931852133
2.233045635717736	2.9988510079686304	1.806654660109426	2.4944111963877953	2.89730317702863	2.666343012339911	1.848424042957533	0.309203004953386	1.118696712878924	1.8008716530008322	1.6071513080419546	1.1520854928426554	1.8289097006921673	1.7578894502041418	0.6321447092183299	1.4617597251914742	0.858264111898789	1.0969191735124142	1.2801736801720824	0.7507685716098008	2.001945976924533	0.5485289571182577	1.1954087407266987	0.8726829266423156	0.9813734357702115	1.3345509931903643	1.0450051955433826	1.8991516424943213	1.9048482149800532	0.9495309494269678	2.3839698875310336	1.6010727467050028	1.9617567404411993	1.6738882196280485	2.3639865230853423	1.4647574366658858	0.927414211517808	0.610706786515706	1.9506609462920579	1.4894979956435919	2.3740314452954987	1.5287551929462382	3.2907234467362434	2.1807926965302373	1.050919850931657	1.904684738577788	1.7739545633905114	1.8778735148443026	2.2972596844761592	1.0724727358485404
2.335617648797142	3.1710993576730266	1.9541721851097846	2.539989322573325	2.9026987203324173	2.5956653851039015	1.8605566795902508	0.37748223781133056	1.1426258718182938	1.8394457675967675	1.6316587323918426	1.1778171805391704	1.8695516757893826	1.7831478168718746	0.7225473640061031	1.4530401904954409	0.813288264419878	1.188276624159395	1.3126415133437674	0.7677628792092528	1.9944046418413746	0.5987352136483209	1.2520464804287967	0.9594691815411578	0.9383958255560056	1.3917024803996205	1.1350408737990623	1.9745631116686257	1.9342387033075799	0.917508570740275	2.3657995049754565	1.618251063214982	1.9804939498295127	1.6336776147223078	2.357263116643876	1.4396329727506252	0.9086105663736406	0.6207058847827767	1.9913207022410842	1.5483320570025045	2.311416169017593	1.5671619555478864	3.425438269979088	2.2671767486490375	1.0746813260922636	1.9755046729257966	1.812314956226078	1.9924575085020533	2.279089260772697	1.0492114405978727
2.405556671346894	3.25956110214618	2.1096401300178806	2.5288922625880836	2.883662899995231	2.539925772483124	1.888286519008228	0.4019082372693069	1.0945754593588268	1.8631567515231697	1.6386058242153574	1.2048836365110496	1.9189861144567495	1.724164617748103	0.7904506780139146	1.4234120514888935	0.6768059207431462	1.1886721810999483	1.3156181240572518	0.7567250648394237	1.9337803929310085	0.6171369154802425	1.252683155231381	0.9780689828212731	0.8609356624678288	1.4041726255774587	1.247006009312853	2.0060378093500004	1.8797347373040654	0.8994108205136049	2.28052033261567	1.5621184125261327	1.9660254485012234	1.5398067426213726	2.329580688279534	1.3947953276074008	0.8878598643833826	0.6063778985843663	1.9923657300119415	1.601894096158103	2.146142706470198	1.5813725263605967	3.60678138721779	2.297644127986856	1.1363578175144178	2.0194905141340973	1.8273339461017426	2.0471575660945938	2.202961718392415	1.0474400027166815
2.4412726130200313	3.2927100015143154	2.206359047530325	2.439884356596356	2.8162811753795345	2.4841719871729566	1.8903355064932454	0.4038826697380191	1.0933874645952304	1.8816476643649698	1.5995948469171892	1.1858885789873148	1.9535109377768265	1.6878912141686413	0.8956414052875031	1.3949895490987627	0.588197358312115	1.1851573534085629	1.3289167327758007	0.7267468333489681	1.8821046816426101	0.6239518434407801	1.2836415248858406	0.9541585068193287	0.8003096088414241	1.381346493161507	1.2340798322106585	2.0093293831182715	1.8404554742697297	0.7893261551619759	2.217647217343397	1.5185757945718514	1.94822218951292	1.3992273764533396	2.254745209923736	1.3866533231932137	0.8363027973681865	0.5305603071869672	1.9435667376291619	1.6317232427247845	1.9744951643313324	1.6161896308670172	3.638554285977319	2.275917404336546	1.1532590451208808	2.020941370663635	1.8408861448807687	2.0247000500056265	2.1530755453813195	0.9580823378171501
2.47574866281548	3.381665158108036	2.2568633901320103	2.3698847231435147	2.722665870517758	2.4300535727438692	1.8569511819331996	0.44703350267392084	1.0235894263242433	1.851890485586599	1.6039048138363146	1.152244490277582	1.966267100199742	1.7150238248557774	0.9669401966470235	1.373961264317088	0.5553490064735072	1.1617943912639208	1.3660921001351973	0.7410190246648061	1.836685342790782	0.6022524929404126	1.2899782064375953	0.9117468844004015	0.7264050023936752	1.3354805233999205	1.303750521482128	2.0686857262597864	1.8111472620104494	0.7192357956607618	2.1400859680322624	1.4919607552918532	1.9039612160623378	1.287499642672854	2.2201494017172467	1.3236909210939982	0.7832149068859818	0.4953086777464832	1.890304319120503	1.682112592009744	1.7738331053668364	1.5955009025934654	3.6584351459111724	2.299438705394144	1.195780512965388	1.9216859988680508	1.8811177606588796	1.9873906588269978	2.0268843334073905	0.862029165907734
2.478885821584428	3.4283698228945196	2.295968863729321	2.3136581475855977	2.623949715124927	2.3544493612021733	1.7889345060453916	0.4725616396639598	0.9556375429377054	1.79180941707776	1.5858252141284954	1.143828766174184	1.9593610887474107	1.7230918596580502	1.0276758129937895	1.27080416267822	0.5766129475279209	1.151034405725804	1.3665439144866338	0.7356752400803608	1.7860992028251825	0.5416185886122661	1.2597000964974052	0.9033511761446228	0.6423506698350561	1.292571307939256	1.3266846120872464	2.084893809690656	1.8603064216715814	0.7006767881768498	2.0813751437612984	1.4664110575203295	1.8427306275686206	1.1588162153911492	2.1737669829555073	1.3036858954064945	0.736387183696259	0.39200137405755675	1.8187664614308534	1.7212139389707577	1.5447466777059922	1.6230333037280538	3.653348064432168	2.2581839438037417	1.1826295003454883	1.8215527816988775	1.9012158763824263	1.9993229682042124	1.9593725172206873	0.8826413286251824
2.4576532109530667	3.4910474180944924	2.3171008814415885	2.205638408653294	2.566530531356281	2.252847713092604	1.7464107734178633	0.46593830489403415	0.9596715291329787	1.741200260956861	1.490946202582014	1.166677956242435	1.9304135535767917	1.7436707815536558	1.0515717575513441	1.2172825474608557	0.5670748770492431	1.113539943673968	1.3081441326587726	0.7025615564729093	1.7152934296634252	0.43076737647967417	1.223683122906791	0.8738028683605756	0.5859561954634394	1.2362764435350782	1.4033269400789574	2.059149517229415	1.8445060763005607	0.6256490785458271	2.087309496015523	1.4763253761678663	1.8167955433837384	1.0317327319751446	2.132450246221474	1.2690825666491048	0.6399290531747461	0.3440219757724342	1.7916969233322793	1.7244737414449787	1.3362272721970414	1.6093861275918389	3.634449786773652	2.226109403337643	1.130833367538982	1.7122214814119299	1.8637038781709783	2.0316285290014084	1.9031193878819077	0.8425336997536931
2.4447969691137263	3.4939057236211823	2.345107241490998	2.0538114873357243	2.5425115895103145	2.1454077043267037	1.7006557945730385	0.4640422278555759	0.950311641959753	1.6885198811316635	1.397051664126543	1.158328059102541	1.7799050453931344	1.8091452460456146	1.0490561515960306	1.164484894543842	0.517901548889516	1.0915024015547492	1.2729900052828902	0.6325352032595326	1.6088648343666727	0.3786139871431268	1.1627658681717017	0.85508493173226	0.4957664052648642	1.1754344697457475	1.3898242988628215	2.060737920978709	1.8191436871475932	0.6536333633471353	2.164761363868327	1.519894228261898	1.7780525162254044	0.8412543159204493	2.0955334586414565	1.3121589608794721	0.589843569772191	0.309322655557288	1.6788193535917286	1.7516300779410146	1.1539018872799907	1.6900226284618107	3.547920108205399	2.181278021415823	1.1104955953746662	1.656892141579413	1.8801132695328309	1.9857524525956998	1.8340220610491969	0.8091860159764817
2.413060125281236	3.5119299179066923	2.3503863505820686	1.9301459192199182	2.417943917868212	2.0368968701403563	1.667757683703553	0.46322173456448323	0.9232278806229475	1.6365679781744997	1.3667466368419816	1.1236603972789772	1.6839795274462843	1.7953126778284019	1.101807050983786	1.1398233599822403	0.4839698926962538	1.0047709132588964	1.2032370489367565	0.6342110732356475	1.5406280239792547	0.37116112271011564	1.082697952548814	0.8435569188784161	0.4646369677544485	1.0721670893281594	1.3939391819879288	2.069921151398127	1.8098603799173651	0.6584449575918786	2.194479653073219	1.5608077145439612	1.744690389278226	0.8075646061773505	2.113902234544623	1.327651797618313	0.5153690555977466	0.30236207991830866	1.5583942711203655	1.7315428885188204	0.9655140297799744	1.738198393141347	3.5248590007900815	2.114891621092442	1.1292196418779104	1.5771500183739007	1.9074826809867211	1.9863107641501543	1.7361990770580804	0.8441084308343845
2.3802662327521866	3.479767050785919	2.3596498329435596	1.822862471356964	2.292392209304094	2.006420863725792	1.625422642701508	0.4088331160720141	0.8940602079943997	1.5799776109276205	1.3225274893193777	1.1294047040612596	1.5364500741320983	1.7657239751635365	1.1328731791652287	1.0435985782111268	0.41271962807271195	0.9500881329044552	1.1219665616276209	0.579206222826593	1.4311742319797114	0.3324305714263076	1.0164160661345008	0.8536316807762088	0.4090823297838112	1.0194343395956351	1.3657956840235506	2.082809692810131	1.7973554723653127	0.5853183232166513	2.2164049215118	1.609217269924726	1.7030482054740972	0.7536754765055264	2.0288767481705987	1.3017414816948134	0.4517909613415384	0.28010779882530545	1.5268378322209668	1.7517204470905239	0.808588104567346	1.735582917081007	3.437542270533055	2.068538072140473	1.0905454447269098	1.4693545616246364	1.8957008045188246	1.8883108391817451	1.6457392669574749	0.8522252526534148
2.31409550061072	3.4598491993892098	2.341622213325045	1.7291939995539298	2.1252384702656233	1.9958905555103115	1.648393694983859	0.36256887364574814	0.8931572060104072	1.5191090042682778	1.269280306644981	1.1524014622674763	1.4123568783103018	1.7744794382821372	1.1200074734787315	1.0070636901495373	0.437728775334694	0.9646362607661514	1.0603787777360205	0.5029794312825493	1.3681112490935698	0.28839865230907247	0.9480081663310992	0.7962900013477858	0.3218285611239335	0.9550813255153141	1.3179928264299057	2.1081142086413314	1.791900375656662	0.511577704740908	2.2006082798579123	1.6446098151297206	1.7022779464781794	0.7488156971325701	2.0023126849563475	1.3198145578610936	0.4128895479372446	0.24045166769048945	1.3992173571429767	1.728465452616583	0.6963964671020766	1.7590037338154172	3.3627928990267266	2.0268351598508385	1.1049670177544413	1.3836199379128202	1.879434148388075	1.9158670099955206	1.5836774706043149	0.8084682992294339
2.239362114742104	3.342569969492357	2.328929350468973	1.5798785855879989	2.011740288453578	2.0001636213608736	1.711435488762459	0.29754586859651927	0.8589856270084884	1.469112241859397	1.2620593860961535	1.1913167716701318	1.3206381932491582	1.7599933507686853	1.142000221416898	1.040485953805099	0.3867952365723686	0.8783630099722014	1.0773550314905114	0.46901350305820877	1.2514040113948348	0.22611728975820608	0.9310691126522805	0.8098101095915406	0.25356838630563694	0.919081530665849	1.3001231953042875	2.150188101760165	1.8143685107251444	0.5364075037667217	2.22635128770406	1.649100729886441	1.6544382242358178	0.7244349242732417	2.014926918761516	1.2941930463506794	0.3360834359961593	0.180871310007068	1.3134336096474954	1.7171391858779803	0.6749056392234176	1.7803566981969392	3.3465696112415366	2.035171449677546	1.0652684512760302	1.3092114488507982	1.8406726409876335	1.9430066626654963	1.53930786480425	0.7818396468321335
2.1943921570075196	3.2548503231844883	2.281599893011447	1.4617651078665026	1.903499781115464	2.025361875721574	1.732769386734084	0.30438169583087327	0.8223380748246532	1.3885245087272213	1.2370185346538887	1.2034773989610223	1.2028633419189005	1.7895119234147319	1.1570468195428247	1.0809613766470456	0.41111629962735946	0.9008237980178121	1.0267907750654486	0.4323322085264315	1.0489656059458927	0.15631238327633248	0.9252496050569636	0.7919033887665089	0.1447875588628244	0.9154593653793246	1.2620860404219563	2.208562662863561	1.8389943972146336	0.5405853962112237	2.2428140134624104	1.6774024898183744	1.6317706023559357	0.7542358347477267	1.999360663504038	1.269435668044684	0.2730681203564398	0.12851864179928568	1.2881092922104007	1.6768719954746376	0.6942073014212831	1.8474603160710612	3.2819106038704033	2.0212075203231263	0.9977940967260521	1.2450766446555082	1.8225862719170425	1.9883204888108992	1.5744572816258653	0.6984577407299793
2.1242384550521582	3.219954285553156	2.231341142132761	1.4042311528082723	1.854771072406041	2.0464413890717204	1.7388725038321766	0.2953738809446067	0.754965388089923	1.3382212639450821	1.2520454407280617	1.2167607014976132	1.0600384972491947	1.7644300377833655	1.1514868875468025	1.0685270702439176	0.4650200956200884	0.922121952932766	0.9749902390424173	0.3947707395475957	0.92947786693303	0.15576365322148217	0.9090759076296534	0.8076351921341137	0.08282554233482574	0.9349624880522847	1.293906705094861	2.2141389533786917	1.8154479709825	0.5571817248492997	2.2521130699796226	1.6673519554452092	1.5962329257087151	0.7623640585827288	2.00428923429473	1.2611994221904381	0.24359974702766146	0.09436916514329349	1.2441064187604893	1.6141712743077665	0.6775358166837481	1.8895075749505037	3.2517019498033846	2.0139169154612935	0.9463678212759443	1.1350162503758585	1.785518420777199	2.0745604227830996	1.6174672613890326	0.7576511907454851
2.062739043524136	3.109885366965526	2.1862835936052223	1.313816888149267	1.7994151082635799	2.0444209934622597	1.7297612820655952	0.288777846201571	0.7442813079462749	1.3627657135109807	1.2104646157142556	1.2024950581210347	0.9588277450931464	1.7173681711991258	1.1851127602074796	1.1130920095870969	0.5191945070134245	0.9120200372201739	0.9672272845146244	0.38455542821316147	0.7629860557052702	0.16131384060819745	0.9385475475188988	0.8683422057511028	-0.030325591048198687	0.9181512949007653	1.215576845790519	2.1849073093950158	1.7555691010663388	0.6275742143157184	2.2662698060380855	1.6886974641540842	1.591398118209542	0.8177756559624669	2.013674746259641	1.247010917382488	0.21793395058985432	0.06924977994384449	1.2430702951766794	1.5507305030786909	0.6717684781398278	1.931460208015682	3.22735921333328	2.0398930864602387	0.8792090266987351	1.1482225175895269	1.8239426712726465	2.194771694724756	1.646909216359368	0.7710597769414831
2.021197072771309	3.008652722903048	2.1395558729674935	1.3019671592469073	1.7117300141708942	2.05283090987093	1.7022584989604401	0.26924974518983913	0.7111213745846612	1.412196172849549	1.2223159680320796	1.1926904574250183	0.8912576290593064	1.6690339457020436	1.2157076498524946	1.1770658305157826	0.6121872350657226	0.8923489905664574	0.9188224943815065	0.3725907346917506	0.5681267160778737	0.1547698568670046	0.9503938148172232	0.9137320744576378	-0.12632523323416084	0.9788742979170995	1.1595286862178216	2.0982452738711252	1.6666540573268052	0.5705041296201321	2.2301591501291957	1.6862069025533717	1.613675608909674	0.8288218985511099	2.0056512609804757	1.2327006587140736	0.2291005767826025	0.055119868928926785	1.2951703125397518	1.4709011644654808	0.708395196136087	1.930334902989189	3.238607151403216	2.080489358421693	0.8842077879873962	1.1170397135221912	1.7802070852570246	2.335090060038478	1.655629026637537	0.7660908124261223
1.9728309642794462	2.8649684206149972	2.0923955844309465	1.3196822938922361	1.6856793211480927	2.031756120750581	1.6605756576431556	0.29495492814014346	0.6361856722793776	1.4515420813590865	1.2385831695880793	1.176251077506347	0.811234961085822	1.6097602079288815	1.2030310078006456	1.270163809681308	0.713312016431207	0.8716555052900533	0.9218207591745922	0.36309667675005075	0.40618436563259686	0.18346431754664558	0.9336437897495825	0.9322010467633127	-0.21390763461272527	0.9830717261434664	1.1052600025083474	2.0385619915243813	1.5422652999950304	0.5820178387511796	2.165297088130287	1.6500761017489753	1.6161937283426107	0.8456888501834838	2.044049841085799	1.245275810869131	0.2877427821934019	0.03664545409683569	1.3118883284588287	1.3765013880599022	0.7481926109031615	1.9558093782043475	3.2685249742616485	2.0911634152101035	0.9044241768198094	1.1449995710036354	1.771355473701369	2.411154347443248	1.707884884217054	0.780010718478423
1.9296064060409694	2.794357423791071	2.0153213336702693	1.3180174500623152	1.6728520407590686	2.0472823019754243	1.6361036848377712	0.2680302610729427	0.5996152728369827	1.5508131659592312	1.2709934022572598	1.1206950010790901	0.8403017254456728	1.5227018814914406	1.2169126098124317	1.3514130721901578	0.7715893670285605	0.8515881410093596	0.915963462679515	0.35645584175514206	0.19410510201304393	0.1830916264041919	0.9949374491985292	0.9668054289764989	-0.2942976720691074	1.015502758420311	1.0798885190874017	2.0063608908654915	1.486737656205217	0.5520048003405793	2.0860861378692497	1.5998352016125215	1.633042120807049	0.9670099933579369	2.073905399959662	1.2334067095029075	0.3282300275009019	0.0035660765649373205	1.3914520965652533	1.2891990906777413	0.8355495276377235	1.9426452575729094	3.2884567707348586	2.139874477227381	0.9194287567422295	1.0925275696288892	1.7700793341174197	2.507038202692922	1.7658064592862648	0.7696460699704841
1.8909598108387489	2.7183307735474984	1.920475442579398	1.3761417197206334	1.7159193903219616	2.0518907881415087	1.5856353301198844	0.2624777216629769	0.5888154635811751	1.5545689414356354	1.2727433136379573	1.1459031112351168	0.8468797264769382	1.4706723434643267	1.2206450329731893	1.4344557645042475	0.8313326085062508	0.8700190405857992	0.9341677602196873	0.36000470987150723	0.0382393254856984	0.17547774807358657	1.0524425033964775	0.9609694920008875	-0.4060027251288618	1.0361335940109113	1.0283420368251108	1.9983899394459912	1.428823021936298	0.5757643737355741	2.0174990658184937	1.5725306753262491	1.615669915849519	1.014081061473043	2.031269587047861	1.248929946706283	0.35040075888651556	-0.038050259186595034	1.4782104478067548	1.2425768323089834	0.884156042747993	1.9652478393251542	3.3162607272099778	2.2316329036319886	0.898928324798136	1.0905577231971646	1.692515129743714	2.502724335109033	1.8444082132305557	0.769797718867079
1.8620551003271557	2.6719967618467697	1.8422548497884037	1.3869824307842435	1.7501985275241232	2.057717338223351	1.5166217204282277	0.30337987812427536	0.5789784890476195	1.6156738258554006	1.28291949917955	1.134085362853029	0.8935729196445399	1.4257259373378421	1.2083112508577316	1.5396879103917676	0.8799225605921643	0.8688512347874578	0.9471423714226643	0.38395774588074827	-0.10175740298599503	0.18217936176644894	1.0434383212028426	0.9311057052927053	-0.5300692396284752	1.0973992538943254	1.0141937222529651	1.8930335394556015	1.3445741739894999	0.6421576037623453	1.9230914393653098	1.5546098990278063	1.624916570447628	1.1061683142648233	2.050337960648315	1.243850789094035	0.3945252967099737	-0.015644750567606204	1.4767380190575754	1.1890611989328626	0.9388128156544043	2.058192097207473	3.3215277296909043	2.2560588337926135	0.9846508440783532	1.1557014707729356	1.6418189666544805	2.544994230904726	1.899111818441936	0.7709138059908484
1.8871493589439914	2.6501115979179755	1.7634340041155148	1.374394986651858	1.8061679413203762	2.0027131307074972	1.507260736717543	0.3190560883715496	0.5816772604522632	1.6627829483791001	1.298006989947258	1.0824611092546887	0.9138085241594782	1.3803587510984485	1.2015193249618332	1.6168609858655862	0.9126727547807926	0.8368328782343701	1.0046847870363123	0.3854298339157353	-0.2004156799684101	0.18621613647467758	1.0631232319682435	0.9462044352076682	-0.5898473990763635	1.1290291513885533	1.006456114096752	1.8294041298344275	1.2697240043622176	0.7358846980245196	1.889027277890611	1.5289362617627156	1.6487573140568312	1.1199030788798146	2.005187065105768	1.2583685309329038	0.45600486662073336	0.0004552277287645401	1.5561722717160231	1.1330115657562891	0.9684416902768147	2.06461459242463	3.281481751071303	2.267213665277518	1.0261576553003446	1.1831240097125224	1.6380547741492912	2.5485774685531566	2.0050450564498723	0.8024095449106857
1.8815169285266755	2.6370341967385076	1.6927510739044482	1.3916088167393328	1.8607527433452447	2.0040910310646893	1.466540144394942	0.31045359493235625	0.5741029081523557	1.6604958736341728	1.3075187163848745	1.0089362248984621	0.9123129148846252	1.4045366530806542	1.1946657283434319	1.6583174392846245	0.9312164908511372	0.837442188060107	1.022262882263868	0.3819126313645725	-0.20820524865947493	0.2169274657876044	1.074245226212486	0.9746283415794366	-0.6310850526828554	1.1974849708595374	0.9487439384417531	1.7354206814005377	1.1598607001114871	0.7763517346804857	1.7848500913934848	1.5618374045291852	1.6850413325670393	1.1987803540379012	1.8851950746025363	1.2836962979547446	0.5382799570121543	0.04439422102614108	1.595443783957054	1.0711234342121752	0.9059186046526424	2.0387409261518465	3.1608221264626324	2.254719532852381	1.0995517658958254	1.1946517593986683	1.6163633499163865	2.533458746142054	2.093897321082307	0.8150464789516715
1.8766072664488866	2.655648426384888	1.5916307965707484	1.405871073826369	1.9060719011001894	1.9963070751040017	1.449914924579561	0.28619118420043377	0.5865457558916792	1.6448635676520973	1.339140967622587	0.9594697936312573	0.9387360362873259	1.352643521793439	1.1904922823287152	1.6915905072224369	0.9620996517620448	0.7955264643738789	1.0991531849919969	0.34870361436436376	-0.1259122597940782	0.2742954494422545	1.1061659525530445	1.031986598883728	-0.5954182557206182	1.2344738761630776	0.9003473996663592	1.6327029411903968	1.136002336824454	0.841418967147382	1.7556183047943024	1.5736873318211644	1.69396615167677	1.2565796612174354	1.750201476043039	1.2952416343736661	0.5961165349457482	0.07414741487508407	1.6198104965506748	1.0194830013952139	0.8935634777265322	2.0011781887052713	3.1101493069304142	2.2980562205838515	1.186822916350056	1.2408196733927468	1.610841274903938	2.45696376125242	2.16949890665216	0.8512149947227888
1.9326407424092342	2.6518436882994854	1.5367839322856756	1.3787201626240313	1.886210644825709	2.030267988364813	1.4075571779462335	0.3127838232412733	0.6095430199326601	1.6011568562991738	1.3047866284957355	0.9305449918435251	0.9874270668281948	1.3511638554623318	1.1320447592271778	1.736650813054446	0.9080254512695618	0.7856923102825838	1.1738786574221822	0.31818467931902156	-0.16767279889356745	0.2945596087592576	1.137090384579238	1.0601374230430023	-0.6030297486795103	1.2840676093550925	0.8585205459407538	1.5875486828164043	1.0998599367937907	0.8629075354901445	1.7885641632994982	1.665610916670584	1.7697064371688054	1.3564471737380308	1.638383710582555	1.3097464560151069	0.6032621912567165	0.11771080502368045	1.6062008513830268	0.9207233613008368	0.904502409074109	1.968140791670264	3.111346315605302	2.333825858003003	1.2633702418117967	1.3669349913566244	1.6007029268943664	2.3346081593775434	2.1917275023771454	0.845014251125707
1.986432345859298	2.7000349253978553	1.5129207268623432	1.3312735376319527	1.948304559299509	2.093097095166254	1.4089516168880816	0.3071366976333579	0.6521903786727357	1.5835697279166063	1.3244033886837	0.9309927598699993	1.0065378624042822	1.3504872163796688	1.0918036162341593	1.741985138480932	0.8851893406179435	0.7651330861600404	1.249088210762966	0.25627032241671976	-0.2062957729912304	0.28102736382738336	1.1368340238971935	1.0817660081679923	-0.5153347959320357	1.394467764177373	0.8182892789771866	1.5244947440617775	1.0793341674091104	0.807439410577882	1.7838860652569988	1.738242486916888	1.8167560755674195	1.3877347145403673	1.5381002710012166	1.3349718494726255	0.7007230642577348	0.1257480548965796	1.596165023107972	0.8620807848425083	0.9086957194012605	1.8935290792863213	3.156452264320057	2.299325980898341	1.3212204330143078	1.4082409925123636	1.51104695671629	2.1577422470645238	2.265483034906267	0.8975616603152814
2.0251086261897493	2.733387367165646	1.4757020803091065	1.240106604055827	1.9931318466802654	2.1194464868539358	1.3809524417059291	0.3446324450446202	0.6759156339383003	1.5149809795595994	1.2813817751208583	0.9448091884736524	0.9875575315453545	1.3542657601408248	1.0790029007190913	1.784870057293552	0.8173608875279701	0.7964111426851543	1.3513517472824366	0.24646922874153337	-0.17059306179281458	0.3215546503210212	1.1526604650244632	1.09101517661518	-0.49833750899885876	1.4372843229504042	0.7935207809307907	1.5432431161845968	1.067532315892366	0.8565865331958987	1.781816470111832	1.8049083128832948	1.8396428620494465	1.468077073245076	1.4511862012330385	1.3551410376686204	0.7344204378023614	0.1401639831889047	1.5371173114325267	0.8279071617665389	0.8981959506224519	1.8908851227112966	3.1574052705402833	2.3084958997077196	1.418781445213976	1.4623403841566094	1.4530632800783312	1.9700382963274934	2.291775339040254	0.954379717768313
2.070778120424376	2.846367654862756	1.468772090300589	1.1491077214394374	1.9797884837219073	2.1913634370397843	1.3352311298316262	0.3482313223935753	0.7276669374409679	1.4667040914854068	1.2629945319750548	0.9700382764532133	0.9664544465740766	1.359771351947821	1.0444133007142737	1.7519586077993516	0.735000933682045	0.7854068246676036	1.4051960521141775	0.16896002188976947	-0.18543433223496322	0.35544630638111274	1.1787747967306708	1.074618734977685	-0.5148518160692868	1.533585596857837	0.754048460187737	1.5913928706395297	1.166961010528826	0.9366746037085765	1.8126380427426962	1.8721702928587856	1.8444906739212787	1.5161476849209103	1.346419174643106	1.331344314041942	0.7859306137958064	0.12854494223858615	1.5151102084067225	0.8389542611054391	0.8074281196400609	1.8579547827249747	3.160979043866134	2.314565680250956	1.4856051606448426	1.5169819176689407	1.4356794374131154	1.8372705285988018	2.307961521471527	1.004534466939003
2.103553083306438	2.877415394751171	1.4555086533206905	1.099100455552407	1.9278141561682667	2.25113990402132	1.3027307589859807	0.3435641993454855	0.7769384101246484	1.3897800341225797	1.2528120766221549	0.9805260308232242	0.9360464253659112	1.367724558477524	1.0154494418675806	1.728689440260619	0.6590807568035102	0.7659434454076779	1.4749896593734655	0.13343911880895923	-0.10600438067391402	0.3558735166523531	1.1469163454789497	1.034987761397906	-0.5070929239303843	1.6453774364390008	0.7711013916871504	1.5657199454384254	1.1524108922076635	1.0051081591070665	1.8654154126669291	1.9394120927267757	1.8331467686780847	1.5736631316643126	1.2201323742097678	1.2999011135730034	0.7968993132448087	0.09834792847642485	1.4459084856099431	0.8347060969419815	0.7373148541467357	1.836600890639391	3.1855813923755423	2.2561352426283063	1.5427915593001855	1.5740891355492874	1.382582668616533	1.6846152700427965	2.303615457301137	1.0798497284189912
2.1381655126040475	2.8888628727458436	1.4745802232541945	1.0116861853568142	1.847120166826511	2.299938835700012	1.3657623743781442	0.3334015000414879	0.8130931294907157	1.3605797771334662	1.2308594172171077	0.9481977580103518	0.8919966825464088	1.3815856410979914	0.9593755421788904	1.7166284495877708	0.6089202976406891	0.7458891649334796	1.517429410761783	0.06588155735757353	-0.04198783037655543	0.3533625403070411	1.0807502111646499	1.0559971514349418	-0.4659870440610714	1.6870432341471697	0.7904853879692446	1.569067455707885	1.1761257558350686	1.028585884238448	1.953110772464474	1.9933308174552338	1.8064716447492735	1.6494228208761996	1.1294570788995124	1.2885184196393458	0.8364123824632171	0.11835434389784875	1.4488549620514017	0.806413714398861	0.628741602382061	1.7909739928685835	3.19343547812155	2.1778445174092367	1.5711341086720942	1.6477982423081758	1.404160199533981	1.5702625276523539	2.33065517374468	1.0536724067029577
2.1485054020517844	2.889867912843757	1.4981945722911392	0.9605132439567047	1.7891960070000663	2.2981247314583135	1.4008662981790543	0.31836590140470833	0.8085907159367014	1.2928086686026972	1.2377263399926666	0.9903971818559703	0.8765614887426629	1.4012251290052535	0.903848626792391	1.673554687602968	0.5545725397761979	0.7077066620110081	1.5555456561321725	-0.012123528236966937	0.06563236323965424	0.3801661198303196	1.0664892158209047	1.0733831881740536	-0.39052489413645886	1.6642015795096192	0.7466757143453352	1.6016658984097074	1.1876279677562596	1.1122651880131107	2.034692198509042	1.992476526237704	1.7521350106785296	1.67144746340925	1.0399803918518526	1.3328650972803235	0.8539408163399786	0.12425797063238517	1.4506722256808176	0.8148383987153551	0.5231673606627847	1.667276345350454	3.160948646253937	2.1330105599086857	1.484137614759545	1.674697932684591	1.4627256904064017	1.4563513141878681	2.3256646740718274	1.0415148985105516
2.11723276478974	2.877087509329157	1.5040418812053917	0.9301109739316894	1.6862463455836678	2.309186515525854	1.3713959546803771	0.314571757348611	0.7870044810639076	1.2057719981440314	1.2097643905068975	1.0300452683358774	0.8552167631564414	1.4349098871648247	0.8738167461254926	1.7257962206817978	0.5169742984965103	0.6896353389072604	1.5425191263025164	-0.04457303663503777	0.11620560545284386	0.3791491666694153	1.0784355516894986	1.1083674144588251	-0.3126108372703439	1.713879195414312	0.7692396752250488	1.6434863413128067	1.2313876285860539	1.0745844178177233	2.072370029506361	1.9856610312644647	1.7062241188143763	1.6916810352966973	0.9964546774535614	1.3492973083733064	0.7923717597069351	0.09907365622341015	1.4577251512946707	0.8197920121405298	0.4798935296036559	1.6385269820281045	3.1979688301243185	2.095177883925828	1.454758771753061	1.698103605541073	1.4260052323080397	1.2787863800538481	2.360110969683711	1.0731245010694261
2.1020197819004416	2.856224809361282	1.5416604490235737	0.9145691084775149	1.5696890602777842	2.3312218980380743	1.3790876830154197	0.32591731893388826	0.7598482906228933	1.1456572385997499	1.1849819327825577	1.0936360681887554	0.8333501228728698	1.4206226298146154	0.8153241422983732	1.7314481138397835	0.530956536256411	0.675543698968691	1.5161000763877481	-0.08951048195725117	0.10420992569861465	0.35209185755366473	1.0722556824836773	1.0587153645578289	-0.25936011726511177	1.706557880893741	0.8231668394060196	1.6949021123415005	1.278944567300228	1.1204577040860282	2.143252806134804	1.9661729332834672	1.7312980043343997	1.681559636620887	0.9774900458493045	1.385002273964298	0.7904909375085128	0.06500143710786661	1.4250686405590238	0.8285609947752928	0.38978112888862876	1.6432100321301129	3.1972984395418136	2.0367242660945974	1.4076859895065845	1.6721917323762565	1.4321250629332456	1.1497493840480213	2.2823513002748537	1.0705048247853772
2.100390541601757	2.859751557632368	1.6420944050769868	0.8790106647260421	1.5378481725746442	2.2742004443992907	1.3498898070921286	0.3375642566474524	0.7149863332943507	1.1169835162069108	1.1623789107818807	1.1597762522996362	0.816533308063331	1.4566471103602505	0.7999208846055886	1.7219179716860247	0.48257293588331	0.6423854690227561	1.4679506129401727	-0.10234417478701481	0.10426945171353204	0.32311282102937444	1.078736014457184	1.0136946857392553	-0.24770018089016665	1.661732840719949	0.8488775065092554	1.7099955163228042	1.2491200551323463	1.0927906995069505	2.2116407059778544	1.9539824666774137	1.7865283934714822	1.6145484373441843	1.010871828212775	1.4289689457985841	0.8068017592182508	0.09543762048992856	1.4105871945321855	0.8394219011007428	0.31833512149937476	1.5895933480696776	3.183092074403743	1.8970217850188693	1.355544051792316	1.6697164013557848	1.3772524430238107	1.0311048308264574	2.1601039892848966	1.0885169148604663
2.0610994779634586	2.8414865972398724	1.6431781991246783	0.9073016165492966	1.5297861557684695	2.230395023615064	1.3774074663005376	0.27405382233638087	0.6988377921473082	1.0833981139894822	1.1705658754033132	1.2363424147070854	0.756498232538289	1.4640161569529846	0.8422628473923413	1.7711474987865525	0.5232372629826877	0.6133883307404289	1.4390342468787043	-0.08186088306412558	0.09486015632458114	0.27437574259054565	1.023986923659375	0.9852425148930598	-0.24578310270241538	1.597573305644198	0.88475814232524	1.727171879877713	1.2505431849880175	1.1419833312410654	2.1783059718999063	1.928267123856822	1.7923567168538206	1.5685053875398058	0.9740450715052538	1.4440673365100778	0.7889159863948837	0.08003131628014352	1.4250467848271777	0.8772562888683542	0.25326529280570964	1.5807977858634294	3.134702362014638	1.831462145468209	1.267469488403255	1.5961867223325974	1.375488202394573	0.9584223753464007	2.1175867480072887	1.0149960346325753
1.9985761446211057	2.788175120399178	1.6508612876191322	0.9689243369075303	1.5006641420891405	2.1670682979417673	1.3961756279372746	0.24929101890200958	0.6318341002076061	1.0344414501323862	1.1125280637586443	1.2294320302855828	0.7117353309831949	1.4697059363918212	0.8454100183680981	1.8459045858422147	0.4737961081660774	0.6278917302403851	1.3566294158911385	-0.061835579629853046	0.12458611643358766	0.216838067686769	0.9699986676662069	0.8949571519099232	-0.2853014342572751	1.5932968551987847	0.9117076152775262	1.7189414988233842	1.2428159151083198	1.2501610284898144	2.122430821122196	1.9134381081950504	1.8290572390477717	1.5051647254682476	0.9833732941002913	1.4615544437224386	0.7333833724766216	0.054869192866829244	1.4249593618997938	0.8792539339261438	0.23503327409216718	1.607199501287969	3.0407967439246635	1.8186572265428382	1.2588709418491786	1.593366041154163	1.3907859360236814	0.9263970731640689	2.0990963211075866	1.0038707140404368
1.9578696596512324	2.7534248096220746	1.679734267404082	0.9784825912826509	1.5139260572962416	2.109402774307451	1.3896309254583843	0.1724413810191663	0.5542552079624302	1.0316358760623499	1.1634447082568635	1.2064649303816046	0.7323181691398408	1.4716734302164656	0.88893795937519	1.8176427506716633	0.46009058196992003	0.6061444660606183	1.2915938139898522	-0.10099417955153159	0.1456185967870824	0.17740595584915786	0.9087502762394534	0.8367641532817174	-0.255375596115187	1.5805639297845944	0.9403823850023555	1.763488171063767	1.2176041720298827	1.2719704944460877	2.0571362942231093	1.8506191152209663	1.8783538147865457	1.4995416276412565	0.932237988644925	1.4909038121965028	0.6836288896014562	0.05329363217490356	1.451082627756592	0.8913258682686775	0.13285948108732815	1.5080437080920595	2.9951107759069098	1.7752750369204502	1.1727213896884678	1.5774837925489162	1.4040614367059014	0.836400903735675	2.1312948434033183	0.9549563776796735
1.9282998301795744	2.6831765459461736	1.6376786510580703	0.9774351211056558	1.4699289446310342	2.040022735522101	1.3693962932219388	0.13416891985879467	0.4362085219228491	0.9946141840130827	1.2025452240962904	1.145442611839878	0.7394747119292169	1.4951407840959205	0.9686846032958716	1.8856234816817896	0.47570762420461266	0.6283171821574072	1.2256403068774182	-0.06817423214018094	0.21889120947463797	0.13972324821301804	0.8356947880862237	0.8158827234595899	-0.2375067434129078	1.5312358774460997	0.9452913931325504	1.7634630960804754	1.1605856173200564	1.2490794090488833	2.004656947958851	1.775051759752215	1.9418398889493023	1.5169600136533703	0.9017541133975946	1.5043636178695399	0.5984057641267492	0.04605114870215724	1.4066248312956646	0.8947273304907792	0.14281734114864336	1.496400651039713	2.904332825644869	1.698949049010178	1.1476711720997321	1.4977464926696333	1.3389388791388224	0.7760691762022042	2.105344688015486	0.9458516542074049
1.891382286141973	2.7146709703225502	1.6119977700969585	0.9984343702692042	1.4275715751158562	1.9780369037392618	1.3551982270953438	0.113584513023014	0.31836362179304695	0.9680297544876172	1.2304092518099505	1.1142529284836622	0.7311755647996125	1.544778194887744	1.0604967192900456	1.9081899052541242	0.5249192209767072	0.5728825393413448	1.1805537733783236	-0.058276658698611095	0.2517837218027486	0.11976182303873073	0.7786615174144834	0.8060882368291612	-0.18984332788649033	1.4612682876655019	0.9087662283684314	1.8148128041724203	1.1192349487854802	1.2728255407235407	1.8796461852796498	1.7264731959711312	1.9741963140976786	1.4051381623970314	0.9016522711354039	1.5681605127202511	0.5745068870186911	0.044083547086888	1.4275431950869195	0.9372093791936024	0.09413940581997783	1.4673753885295	2.8573553698872898	1.6219698943336684	1.0892742320494837	1.4287671396104251	1.3494933616246099	0.7467912857922844	2.0728261625235134	0.9522932280347796
1.8558960815481846	2.7281016007247687	1.5877673642394492	0.9917977815203309	1.4034306837732327	1.9630130656160687	1.2744585681614808	0.07415431928720921	0.21346462889494142	0.965898653737279	1.270280186564452	1.051645699205255	0.7452305123795552	1.573786590913378	1.0911109168213866	1.9409527357340113	0.5547523432616693	0.497035373670243	1.146865505057159	-0.07863088318105309	0.23253863892843993	0.12325613425863591	0.7781810352671445	0.7795931599678847	-0.11000753261283154	1.4695271286916038	0.8884617675870924	1.9350203452286177	1.0814818364956875	1.2725182763965195	1.7473582415265079	1.6897966914264042	2.067108255295331	1.3499601289323984	0.8851422941010505	1.557145664407471	0.5599942453198687	0.008241801539567922	1.331791614926571	0.9766520935815495	0.09535667629822688	1.4664872046611042	2.791730211382547	1.5541828942962508	1.0768963935444524	1.2920188954423153	1.3573977051520312	0.6892448436420179	2.081088667195984	0.9929670872739577
1.8170550272450914	2.6733296873666963	1.5442237291608802	0.9763378053050102	1.3405422094642065	1.9046105621335634	1.2410836390350695	0.07088210945819551	0.15166567663821545	1.02245431840189	1.2732763814490111	0.975054942108145	0.7420569991338517	1.6077441625527467	1.1541486579704108	1.991099819763053	0.6071124853279106	0.4409851073311232	1.1312497282703002	-0.08379103554541767	0.16827529880142955	0.10094995894549494	0.7844337143034895	0.7654767474754948	-0.05175186115602903	1.446757989483238	0.9136656109310106	2.010054339462136	1.0564374847813116	1.2299825197921235	1.6348239851010788	1.6724308680842306	2.10118725965276	1.3445871831147478	0.8499705774005424	1.5422410766573909	0.5970856480134674	-0.08923748917781525	1.192510459331509	0.9915947545735214	0.09293154132732644	1.496356677867201	2.7898677414676722	1.5079852537101441	1.130230670249699	1.2024927514487904	1.2965520443030882	0.6482396662952506	2.053219267724957	1.0076863749847997
1.79842137110128	2.513102139949233	1.5337826678762068	0.9840289850342566	1.3426740673316782	1.8885521176850273	1.2034729352453248	0.06079639747376555	0.08582974654930302	1.106033782850782	1.277744643491826	0.9205126009188543	0.7082401466664702	1.6418050025714748	1.221473677590097	1.9842464792494572	0.6262005933668521	0.3443998392342335	1.0795507039977175	-0.06922415405822355	0.130336367590417	0.09684513669721227	0.7061471951929487	0.6955568607199444	0.024183554440557663	1.414362877822233	0.8609422697747693	2.058585522989835	1.0298512391131796	1.290886553035548	1.4772388037584654	1.6887372357826163	2.1510385673720656	1.3618166245240624	0.8436881570400457	1.488722502864929	0.6629776596168071	-0.1285089763878416	1.0513005758746168	1.021869233795897	0.03941787055364736	1.4448473014133865	2.7520161418258513	1.459685940879364	1.1134114859532112	1.1356588138960246	1.3200454893103255	0.6436739972462726	1.972357006773315	0.9984340655468571
1.785689892844357	2.378746494714997	1.4826795563305308	0.981528870968023	1.378444660946193	1.8149131857385044	1.1797862641011831	0.06536326910192494	0.0036719178269709607	1.2392294560031367	1.2509777129965636	0.8454934083224179	0.6761240111766458	1.6544623149788236	1.2376693268789942	2.0152655797909405	0.6298786115364072	0.2748008348574541	1.0832410576017186	-0.07302297972472173	0.11243361348534571	0.09817445976842135	0.681323021245495	0.6458436275404743	0.06827313795481496	1.4602741599276767	0.822267554290892	2.0788586469812853	1.0100960167522681	1.3072642239846126	1.3603160652712534	1.6752501972696414	2.168455332767377	1.3545746351472598	0.8202537379298267	1.444668429695103	0.6977581898572467	-0.16324445970702714	0.9652470153221395	1.0513377179010202	0.09754479242696175	1.415069299827744	2.7623521515298806	1.4341088128785087	1.1250262707168912	1.1114765855167525	1.3595985368238541	0.6434538629762312	1.987605214438032	1.0132561454099804
1.763912194423602	2.2210138068818024	1.4120344665359987	0.9490971719801007	1.3409935040495864	1.8337368793610171	1.131196996110099	0.01128322175621978	-0.06355591069934272	1.328519705954545	1.2016624769325632	0.7660098816972443	0.6088572195039369	1.6929282449707859	1.177970320798628	2.0653251880645778	0.6767750147206648	0.19994209462840842	1.0815758225701857	-0.0613230744611956	0.0863259830616824	0.10727403043616938	0.6602521867935719	0.641355787521148	0.14443392211281236	1.5030699440101851	0.7993105206593802	2.1410000492285763	1.0372114575204667	1.4002116342876585	1.2211999921445957	1.6454857158790315	2.1018784011367018	1.3578753110747641	0.7766164348079176	1.3629204405420594	0.7418953355797392	-0.22687261937674816	0.829777742202482	1.0864266746237843	0.10390367850290902	1.4791226545790654	2.69474211110439	1.448691653802039	1.1263245933576123	1.0215419057916715	1.4268662694587622	0.5949372289338334	2.000520720602683	0.9707820624240414
1.768829170228636	2.0577663080085835	1.3657683989799945	0.9384408897239972	1.2810730820528333	1.7849599940880403	1.0658047780173905	0.04670778017977563	-0.14013478532452975	1.3607732680946398	1.1498584780160157	0.6520405492773531	0.5876067118447744	1.6861055959971953	1.1508656215152728	2.0575442255153362	0.6585937080750738	0.1170596035700675	1.0365558852686454	-0.07406625989067028	0.06356751393076357	0.05907978410722492	0.7077813149454466	0.6182816945521122	0.16839850844249096	1.6233083651037332	0.745622584754974	2.1498023327864457	1.0539007536160334	1.4009213042220212	1.1024367065510807	1.6385950500053514	2.034564858187616	1.313712038302279	0.8212063306385418	1.3158605214412988	0.8374121741762177	-0.25280238686218437	0.7058363962657208	1.15386257639769	0.14659625763592476	1.484531169257098	2.6324023593881707	1.4062939362233462	1.208650723439145	0.9781914895807151	1.430624011695277	0.5635252029461145	1.9880140212894228	1.006450951454045
1.8037436134395477	1.88885248968657	1.3529627568432707	0.9017046650937004	1.2139936766811252	1.7342383008823403	0.9285082101896812	0.06488536938290819	-0.19309570997658237	1.3802568020484487	1.1668487226656916	0.6197737631886334	0.5430921084783161	1.658093662766417	1.1155092143132663	2.01767733360997	0.6633969360705679	-0.007470355107028264	1.062373176233518	-0.07902356424766523	0.025439534395094138	0.04415464362983015	0.7066218430672229	0.6612785100655076	0.17612109904754286	1.713228281242941	0.7347705411096636	2.156867691540138	1.0628001058611123	1.4159872526929262	1.026344001271584	1.5999644383843057	1.9643130545350918	1.363787636074257	0.7947510478454622	1.2981856913604317	0.8940311399427884	-0.2529782710500152	0.5462498734946755	1.221920887140414	0.17124953580493207	1.4766992132594385	2.6044792771355234	1.3556666436300424	1.2060241450892057	0.9378077083998679	1.4277927123338459	0.5466257916195362	1.9211145295578091	0.9520991946428256
1.8330987635055962	1.7146228091603064	1.3250446910991094	0.9070167844141505	1.147107894827179	1.6679244447089787	0.8589426187720262	0.09289040858487801	-0.19706773779684233	1.3411726720685326	1.1394451386228943	0.604215741207695	0.5028077023127848	1.630665889472607	1.0700166668816649	2.035138302317562	0.6279490920119466	-0.11142051309380818	1.0285656619328418	-0.0999743519453314	-0.017481394313101646	-0.0622192910298236	0.7179023251174055	0.63669476412783	0.19456011842691479	1.8139533883059134	0.6711870827456983	2.114615380270958	1.089707738025742	1.4220219754192391	1.0395240262095142	1.5721949287877046	1.9041737420686495	1.366259883060189	0.840607240287316	1.2330329357914427	0.9225202422095785	-0.30409235294442716	0.3815900849215242	1.2635374273491453	0.28572467868751505	1.4611297415375712	2.5714904738881184	1.3129947986217243	1.2153230663341552	0.9068882579446088	1.4409830786842281	0.5786792457019408	1.8168174047774328	0.923427599005594
1.8719716540331688	1.5828419356820334	1.358803610627644	0.9219370037333714	1.123594299256062	1.5807390200336626	0.832983662003499	0.11212784826247571	-0.22152743992454033	1.3003632592414591	1.0754582623097158	0.6116411673656275	0.48302432430768205	1.614367210703549	1.0570239958976215	1.971375839570976	0.5721691763402428	-0.21059956975973454	0.9787702177595742	-0.15502064015350894	-0.09676060579918262	-0.1670136823030505	0.797634177125139	0.6310714030796403	0.17759936063903595	1.9572755479778992	0.651653999903307	2.0183093132885395	1.1222225633529619	1.4089767094964383	0.9797979950749219	1.625346389012229	1.8380542369727408	1.3451832456774315	0.8650685457474288	1.1851288717916961	0.9528368309441013	-0.36983934175540367	0.2857747184030468	1.3287554585185872	0.29720293985324125	1.4042678837310327	2.6035476313995427	1.3460914145809946	1.1914111614524014	0.901406065353281	1.5215387333758892	0.592479151539246	1.7604691603017781	0.8867140004222274
1.9358906186216085	1.3881995660497022	1.3742928060687356	0.9255023899850464	1.1396466366342823	1.437910443636288	0.7467100926592042	0.09830526631025366	-0.2162032898414558	1.283411936985371	1.0403226624255404	0.6142952237293344	0.5306037842926072	1.5843030110979064	1.000329185314951	1.895052857604897	0.5037322561443227	-0.22917720574739014	0.9225590659116577	-0.22033098863333578	-0.180515914882037	-0.24766843360102603	0.8587520509824124	0.63911890824284	0.12061600394827517	2.12584060293167	0.6475581719531786	1.9078317337297659	1.2124911890579995	1.3725456799189522	0.9488697347082079	1.657396603912419	1.7653463347414964	1.4058791711949135	0.8679397459073183	1.0799641648186669	0.9813684201035274	-0.3763470567051542	0.1712729439977201	1.3399307029397651	0.3185361350083439	1.359913332080453	2.546248132408403	1.398826646660551	1.247885943954647	0.9096896458181295	1.5137753742923585	0.6092155319532188	1.754877408948793	0.8987992900175275
2.0005676295280526	1.2589168785295435	1.4141305288244415	0.9243210487045331	1.1314654099376287	1.2945111724058298	0.7121552536589213	0.10693902729732999	-0.18884618736355002	1.2442008905092297	1.0270371436065786	0.615166888465848	0.5600902758743653	1.5819918031150988	0.9640191613173862	1.8470671963925578	0.4460680844039874	-0.23962805882020857	0.8739399631080953	-0.22493795960680346	-0.23009372011462742	-0.3494111544241074	0.8429694013303886	0.6156662583359198	0.01267162365568455	2.329975847813901	0.6284026300529516	1.6905062748859554	1.252194490290221	1.365703170381902	0.9020463567239274	1.6647245054486137	1.685739567345156	1.3851342956968842	0.8683269282173305	1.0325052396208796	0.9799494269738455	-0.3536136144836203	0.054894490751217995	1.387167715766137	0.35341863342421	1.296198097628395	2.5328657890279938	1.477970231850151	1.293461257439045	0.9555046852653308	1.5048023133922275	0.6634564152175875	1.6575490568877533	0.8971552250206832
2.0932265306554427	1.1964444097167741	1.4401981240031598	0.9399597570846575	1.1388854481640478	1.192760317371867	0.7109973447588092	0.06466546424603106	-0.19012393123453558	1.098728220357041	1.0100525065634203	0.5931563773150355	0.608479042799597	1.5367078481068304	0.8838186443616429	1.7528635969454462	0.4091462667050602	-0.2584875975897868	0.8542894635321133	-0.2085461795720715	-0.27589590083363114	-0.48818449134293573	0.853536810661877	0.5584763100531446	-0.07520277662822919	2.505029818556266	0.6298168516818591	1.5458729997206926	1.3021844888076115	1.3526354027294754	0.8457971866610885	1.6710526508257117	1.6915077796063254	1.306287801654841	0.8749435448284751	0.9672882630705597	0.9491290723623067	-0.35126301272101723	0.06340551746781854	1.375617561494964	0.48015081509617213	1.1933535675434992	2.5203477237024794	1.5676719727852566	1.2910421518420456	0.9818047397250182	1.5133444963448857	0.6806880563827441	1.6617337907270275	0.940556468842604
2.16852307352194	1.217772881222539	1.4603509652899196	0.9237414153095138	1.1187408277586006	1.0405646089982556	0.6987770174121744	0.01740515950608018	-0.2105000489760353	0.9485733936183263	1.019447544063397	0.5897413323182895	0.6568115134491759	1.5028034519762357	0.7957772918880857	1.6511121736603198	0.35152093818088076	-0.3122902637514969	0.8511332741501058	-0.21645255012429776	-0.2901133916934765	-0.6076411738036802	0.9208587063607784	0.5500809233692305	-0.17805067077782993	2.661324400546397	0.7000477129318569	1.407085088929731	1.3049771284317415	1.3450988791719345	0.8648754842975853	1.6639114152838985	1.6605491881092203	1.2816504899263597	0.8835782488750471	0.9731525126794335	0.93737807868486	-0.33834867513508227	0.01430811339818638	1.3471765176302177	0.6122182597186204	1.1307377180664588	2.5170245252879813	1.6497525762546885	1.3052351348820679	0.9858640510789343	1.5162908408554656	0.7004194169101039	1.6422792019479964	0.9933247999009625
2.2483128262324987	1.2095973671021845	1.517997501020297	0.970391934483863	1.0895496131080673	0.9221222516998788	0.678803108459072	-0.02094385366591312	-0.16920539822980088	0.7456087743216643	1.0505947549459442	0.5813689744397496	0.7439238483957997	1.4665115525676344	0.7617699239495607	1.5275549133984392	0.3322712515563901	-0.3393246028536128	0.7973433520868758	-0.19702656761523127	-0.2713629472491916	-0.6846667868598086	0.9150429475115954	0.568522562066404	-0.2596731328479545	2.7544538103837763	0.7302433066630933	1.2293170653911556	1.259547231771905	1.2989026697454857	0.8168377598931509	1.6808719548004327	1.6019331150975167	1.2202490825187033	0.9145182692547505	0.9866784393628351	0.9307649765748863	-0.3321105396881755	-0.03304255629816836	1.3642872240739519	0.6435233989240985	1.0669167810136437	2.5397422218411827	1.6932377031737011	1.3163297344853553	0.9509788617985917	1.4881096170155106	0.7509895740223153	1.5959341023679603	1.013334328389677
2.324783007212228	1.19639087093772	1.5325423183797138	0.9982378360959541	1.1000933947254588	0.8153896884722263	0.6473025683426459	-0.032557247792906766	-0.14542172731714553	0.6102695763397998	1.0769694559084244	0.5428884123455123	0.8159748813895067	1.405033728488761	0.7954861247586169	1.4499229143777388	0.2997846166338377	-0.37561631317278305	0.768670924513599	-0.1544616347035942	-0.2758898658405264	-0.7884482060849841	0.8798868237423763	0.6119189306217248	-0.3856147004873217	2.88914945620493	0.7952836119301463	1.0035862696192088	1.2302050015228687	1.2382581746022	0.7831179867562861	1.690553865876586	1.5957958696597914	1.2162676737828013	0.890709642191814	0.9999319018828388	0.9254990198411944	-0.3359767042655476	-0.03546498085825324	1.3428058259262081	0.7503213183870515	0.9413214220674885	2.6414279855393876	1.7700085793834794	1.3754569721032572	0.9646461425331812	1.4520150192719896	0.8589600866847592	1.5491063405275738	1.0925058191792663
2.3547628356288683	1.186781056094496	1.575885770235124	1.019305444971937	1.1673117055347668	0.7121360559401287	0.6635613662462998	-0.08088794056895478	-0.09412013769705521	0.5124607479389283	1.0830445508289495	0.5697132616601338	0.8780902602713769	1.41883701164317	0.81019676783678	1.3937020006456222	0.32882968897523845	-0.45945521527219724	0.7808254320141894	-0.10650337462701784	-0.26711438910534197	-0.8186087484347532	0.8591352187403155	0.653638098804463	-0.4438632113212003	2.9690536196602504	0.8911613199482614	0.8554549378424913	1.2012770347935242	1.2119093687985718	0.82839089073152	1.709657700977258	1.596337779147002	1.2585459358466018	0.8716491153187793	1.0381468058270318	0.9070595357259867	-0.3697177022236325	-0.07311253127597295	1.3193033339617177	0.7902421804677535	0.8187876535107245	2.6600124283908984	1.7962299454776374	1.3646156366307642	0.9535997608046412	1.417158320233847	0.9266738154992868	1.5272708283135408	1.0911212738949476
2.3684485401816664	1.2005318895791302	1.5890742683509047	1.0141514074864921	1.2059516293826882	0.5939607073855971	0.7318555206074328	-0.10034688980414505	-0.013023970060576739	0.3730901524432545	1.038974878425813	0.5992768020058244	0.955682537003517	1.4135965267204973	0.8779625928792735	1.3453786958935052	0.3713645812502948	-0.5240996027282983	0.7489182612541316	-0.05239037083285256	-0.25199087926479746	-0.8493345350852792	0.8728824828536645	0.685232246791918	-0.4605500628217449	2.9507170154589266	1.0194303171376913	0.7237237060033126	1.207015351044793	1.1770360637545947	0.8582160554165565	1.6826911914916223	1.6370423749643634	1.2175224256168895	0.8597392698444803	1.0594552514314897	0.8981476509290527	-0.39061340124895	-0.048740945663621915	1.2748176953765127	0.8311116376952864	0.7589317236163844	2.6850945662387655	1.8636714745545746	1.4044783610711344	0.931550696683191	1.4198899168709056	0.9730186766754446	1.5306181281828617	1.1756768591666644
2.4027034572827604	1.2133437352465175	1.5854746059819191	1.0794164187728892	1.2063746393853578	0.5318750368797337	0.7457726632683694	-0.08354593088636302	0.029562453759219	0.2704466196682615	1.0273104228428112	0.6112613602536715	0.9656938878678034	1.4738605620121346	0.9431493293176807	1.3062548718567117	0.3970013337550988	-0.5539208686825398	0.7739925136034178	0.018362895492000236	-0.20892162640391315	-0.8480161232122585	0.9028775318587335	0.7130412739086546	-0.5243241322989436	3.0083585501793517	1.1378889170013586	0.597431720251351	1.2200624288789998	1.2095185843362184	0.8393157883476869	1.6856534631051638	1.6118393551144456	1.2035174613492554	0.8164942535352635	1.025492232458376	0.8927146827108903	-0.4220424262146567	-0.048790971005403166	1.2278037559462287	0.8690802329885553	0.7571381933544566	2.7062890959537764	1.876690681630383	1.4712863812600925	0.9096077457387685	1.4197180172107242	0.9970206577964442	1.6237682904146244	1.2568341074434837
2.409936303309029	1.1587976985125	1.5774227589184906	1.1131975100010598	1.2590932512986766	0.49785609432959294	0.7451849788945626	-0.08032446552646626	0.0711439237581194	0.23629565672536912	1.075131893974592	0.588944572879258	0.9866215450744408	1.4677338186098923	0.9866468662019731	1.3056296382828916	0.42536794458763233	-0.5841600557582038	0.824098822555108	0.10696988087250894	-0.15837013711642506	-0.8755826756413075	0.8773531533374781	0.7301680983375423	-0.5080619921304754	3.0654944367719508	1.2428346778773376	0.4310030767243374	1.1505855633519253	1.1567943285028717	0.8769287251215939	1.6760191434492007	1.6321434549985874	1.211618128545356	0.78301010359185	1.0583283062111641	0.9224080120464133	-0.3720140593301748	-0.09683691200535591	1.1351723328279018	0.9487701219520626	0.7192615208534991	2.675667198672298	1.9085308444319402	1.5446617390990074	0.8596945189282483	1.4058446871983903	1.0178443888514317	1.674517032594825	1.3053997833873336
2.385701192533882	1.0902388367537459	1.5785898760794541	1.131601226333101	1.2691056233608158	0.5129181908404175	0.7772656870378889	-0.06214998566580428	0.0565555007920945	0.17799895029295604	1.0802497507372695	0.5670865488043433	0.9926179672657611	1.4466840237307934	1.0365617385929429	1.3941935133772172	0.4582635518418723	-0.6263902472121725	0.8471830286788414	0.2174831042603386	-0.1157300714046889	-0.8710085244222894	0.8272156629266115	0.739346436350315	-0.5022281445800029	3.1018219229662707	1.29957152016232	0.3036186993252671	1.1410208297754396	1.1295159017612444	0.920203540039347	1.6351132247074491	1.647743154868816	1.218623271870762	0.7975778008373616	1.11816820059679	0.9729175871760786	-0.4076577296940025	-0.1349859300482084	1.1199308837470086	0.9699482832744216	0.6961914875787902	2.6954930142813613	1.9470074150976018	1.5601613000693264	0.8213436732861951	1.4372869825869048	1.0782292406647511	1.648241448351024	1.288479402850492
2.354130843551032	1.0174650633345625	1.5472981517089832	1.135543303083505	1.266784680836629	0.4900396120467582	0.8411663800411983	-0.04169155694955479	0.0024297823079784233	0.1573103540782325	1.0621838882564727	0.5765431346416567	1.0279741498666755	1.45208326452024	1.1279645042043458	1.4517488245557228	0.5116053240375974	-0.6688215185154983	0.8822627201560932	0.29334914084243335	-0.11990586312450724	-0.817460197376777	0.834642388048089	0.7464505173617384	-0.5071029255429151	3.0858058124988466	1.417535238084473	0.21599166271361403	1.139442904881113	1.11181266111579	0.9730243278723005	1.6128285001619784	1.6673585868280127	1.2656003999227852	0.8157885684294406	1.1330127474294138	1.0334002695083906	-0.48174705347377966	-0.13494132816581125	1.037330224548821	0.9662583721003533	0.6829904072175463	2.664178544376045	1.9580832621680817	1.5468095412287322	0.7338671535402139	1.45667280435537	1.0841035266148533	1.5618660416758134	1.2784266960212762
2.2879988311420396	0.9824114189424075	1.5056169328959792	1.1749768880336229	1.2763074038268867	0.49582725809622996	0.8433875388475593	-0.05396593509890888	0.0020644876954481637	0.2082428968250888	1.0731631027766708	0.6032042122580654	1.0264694265548808	1.4949404126135832	1.1884819646282818	1.5690755114731971	0.5462145760033505	-0.6350350300450014	0.9193214822773923	0.3545435270078058	-0.0707670434828202	-0.7904525637025085	0.8087168248359807	0.8009215755282278	-0.5409430824865139	3.1238650455371486	1.4348168160068018	0.12081676680438765	1.160902279095755	1.0410477748309768	1.0039209982208246	1.6274927116124942	1.6975042686244677	1.3280450831396107	0.8266737056401829	1.198299645048165	1.1383576611065211	-0.47537166260926644	-0.15903508695282204	0.9813526180268166	0.950726101155065	0.7274594375493045	2.6257576056733476	1.9621380816172618	1.5436980104789706	0.704957197258278	1.4785986497812544	1.109676657500028	1.3941296230466003	1.1948658178120888
2.244023110093555	0.9274771468608746	1.5176576050435393	1.1746123029006375	1.2844566956007046	0.5149380352897346	0.8942050905155096	-0.038263031146525996	0.03772556335269063	0.22338836326620828	1.093651817599235	0.5991128132956435	1.0493233277925351	1.4570463120058297	1.2860038226824275	1.6840484957570987	0.5841938179022617	-0.5861073749696838	0.9896592803237331	0.40305429107268076	-0.06493973306795102	-0.799566341045195	0.7999894378160723	0.8540428781046033	-0.5713326166513784	3.1714038090586656	1.4378210826417999	0.12411133028220507	1.1749956597560112	0.9962437485833979	1.043387134433902	1.635811960929662	1.749645437207672	1.342250523840262	0.8626691222269016	1.229498197778755	1.2688802450166012	-0.45253630618543755	-0.14818521361365944	0.9875181550192049	0.934713935025379	0.7385707346336495	2.583538608560211	1.9812608951703106	1.569285127641559	0.6627739198814446	1.4627852171716011	1.115037531566901	1.2600483391858597	1.1576625751088783
2.1642380897947433	0.9080272845846213	1.4847834092929653	1.1495150313926936	1.3243332628689986	0.5032323654716234	0.9022162635941088	-0.020437854818989968	0.016143595498861955	0.2733109156631233	1.0943186014647062	0.6015588564546769	1.0497668101306357	1.4454710056031037	1.3671690432481867	1.8296497007868773	0.5644943314315083	-0.5644250734105392	1.0672179381993119	0.4404237464774048	-0.1038431081530328	-0.8070219701399098	0.7963711709990988	0.8980724301239936	-0.6366477153149835	3.1949975858882107	1.439389830687621	0.13582432754481463	1.195459119962298	1.023902646121858	1.0938692895481719	1.6251871343305382	1.7384971431923681	1.3878648556796966	0.8711512693730137	1.2008123954443366	1.3477504254694725	-0.44226105330569726	-0.1527604277605736	0.9781759388874137	0.9402607676795303	0.7509617067003063	2.5283102549838916	1.9753284788260719	1.5695091415487972	0.6463442237492617	1.4544385695064823	1.0311463463616144	1.162049087690212	1.094379734335592
2.0756447605771937	0.9220986379491812	1.485398946735264	1.1417754302004723	1.3705578234442906	0.47447307330151023	0.9628191593918805	-0.008521312238501267	0.017155792230177845	0.29863485179308963	1.1339002020391886	0.670800864955739	1.0499486651755392	1.3960624806968729	1.410631573716955	1.9183321899950663	0.5536043561415231	-0.5189632578208921	1.0953042862248434	0.43244819267765944	-0.12215830157950032	-0.7837435185989886	0.8329638295878485	0.8655115017124825	-0.6232254516159248	3.2431047135844167	1.4400720075195141	0.18920752998370877	1.2256301057953507	1.0171176064301366	1.1421808757382035	1.6470850734822455	1.7806574102904453	1.3851579803020246	0.9845063367605119	1.2103034204722802	1.4221154409043577	-0.4692913297981699	-0.16358233385768914	0.9995963582126501	0.905881640428692	0.8034044462103086	2.3886743047934975	1.989430630905733	1.5016503656809346	0.5719699803034618	1.4484313421429982	0.9952667940279731	1.075195901848406	1.0504935797083503
2.0120032874048226	0.8928180737664191	1.5062942763519507	1.1113389803192397	1.3653280633360179	0.5164430520727941	0.9644563137026063	0.011026377630794112	-0.003001306198378304	0.3235273713590482	1.1511000556390312	0.6497373216941957	1.0259790969503297	1.2521210794684208	1.445266988639879	1.9787749174473799	0.5028226353617136	-0.4540393028901913	1.0993835715253417	0.4185912611789117	-0.14425917784139458	-0.756574266487767	0.8207351152089396	0.8473935504844115	-0.627672264907798	3.3222366857127468	1.40405341568559	0.19119973740624535	1.2728367207462896	1.076009611636853	1.1396848561614543	1.6160800199830305	1.8012953496992652	1.3252981302166122	1.0334302692348294	1.151871523601611	1.4833052018482709	-0.4535143537719752	-0.11053021605768143	0.9912685561375223	0.9095047940943555	0.8826431011546252	2.3512745615491975	2.0128598120973766	1.440812652446483	0.5842242193861462	1.4575292618153335	0.9084123333220523	0.9651389188456554	1.064877066178641
1.9740106254621739	0.8881153731412101	1.501377248109291	1.111002878399769	1.341348882801347	0.5569937147390067	0.9506458092134148	0.005543052184220734	-0.06885589465435238	0.36773604650951736	1.2001431959817426	0.6130210668965191	0.9867734549949079	1.1557398532875909	1.4256721656696838	2.045301557845229	0.4543646506127416	-0.3623125389842898	1.0778423671149047	0.3995930924806346	-0.15673604963750268	-0.718752809696283	0.8562469873357677	0.8401652919586965	-0.6361282877154101	3.4338500824615763	1.3403970601075992	0.20823744594777419	1.339114928316723	1.0883163268400764	1.152775522978164	1.6005455413965457	1.7856237165509055	1.373450085648675	1.1204864060678648	1.0731961854003198	1.5548792084010161	-0.40416075753333097	-0.0931987825981274	1.031107917819535	0.9113269164264489	0.9070182470570103	2.281736490953338	2.0050034384409186	1.3531980819459248	0.5538063948586531	1.4108871755202015	0.8486361799424689	0.840353284924692	0.9669881605062225
1.9091671197060887	0.8935017227912564	1.5185542003247277	1.0604992925172494	1.3575877133169247	0.5258730478001845	0.9897849151695717	0.030728104326074358	-0.08868769193226628	0.446164861353617	1.183289379608228	0.5894069819798126	0.9685199022854258	0.987853058062399	1.400897262926573	2.093003455577769	0.44320737730135973	-0.35811765762972214	1.0205642649599258	0.3517788746510367	-0.21565644770368197	-0.6650507674600726	0.8714947444679939	0.887546198252956	-0.6462355485079633	3.5041241969212122	1.3420501807998464	0.2289166882263089	1.3801646290598146	1.103903296345281	1.1968765760460855	1.6339688444445966	1.8102410849328532	1.3293866075607674	1.1871187173463051	1.0444659983876794	1.6689952023819807	-0.3241498898447436	-0.03295451007769158	1.053314304504565	0.9399464018484677	0.9114681094661415	2.2152873106909334	2.04377620066067	1.2811030328905413	0.5714614087859282	1.4571710783958236	0.8274539380341107	0.6460436901519484	0.8754508753706045
1.901336699141961	0.8514847107482943	1.5152836011858042	0.9985219561507603	1.3783805837789749	0.5087703910923868	1.0049818724820216	0.02604157898096828	-0.07023590527138847	0.4830330511719122	1.1920414021678485	0.595181525762914	0.9291519383550829	0.8637984493899864	1.366668381203457	2.1154442285289106	0.44542645116732293	-0.3583341489860324	0.9384578377522305	0.3311702514227347	-0.3003762006606042	-0.5903967785290394	0.8719428420390368	0.9079203146088031	-0.7076215253189541	3.580322625957566	1.278103905947108	0.2707506909088347	1.501256770688738	1.1096829540897049	1.2176649303416562	1.5899030572033594	1.796384334757521	1.3454433505433139	1.2631176754049989	1.0010522350021305	1.7627349317029146	-0.29835737777691373	0.04011365357695197	1.0777495037883782	0.896508440838749	0.9892046074401382	2.1884273233080904	2.0410426531006043	1.1854952629712252	0.6170519706304549	1.4198983851522082	0.7630544824921776	0.4454278178582813	0.7938532053820396
1.9043998601999572	0.8491522890868637	1.496344640395155	0.9717812032230316	1.3648638111538471	0.4724579452082739	0.9860284642121334	0.021515744454733372	-0.049552325982523585	0.5039168824503231	1.2133780631790165	0.5863620147251416	0.8592309451204075	0.7676573607241421	1.3787816156534094	2.049875396420439	0.4310873285261668	-0.3399612137151128	0.8751936782012534	0.3273948342246904	-0.3264805777706011	-0.5612109895439368	0.9095727557315427	0.8963658482378749	-0.7240678812344863	3.639062475448666	1.2358796448289138	0.2259637713958428	1.5139984504816326	1.0951161569945294	1.210706726823476	1.5545975387119622	1.782089710076244	1.329938361283498	1.2868182612910846	0.9473578705234923	1.8012701979023724	-0.25763361318418887	0.08855793552658667	1.0672585410803828	0.9492048504132715	1.0100468800128939	2.050096211160175	2.0300157420260176	1.0983342849618196	0.6579668964955854	1.4199610449050488	0.6810086794459805	0.3076313411802918	0.7668877156968038
1.916552693566008	0.7960173555781049	1.5131657443013744	0.9758920430135083	1.3871954517673906	0.46128520473025664	0.8874605784813347	0.0057898096026718195	-0.029536519416276007	0.5010496366543924	1.2087518582491037	0.5984780822253526	0.7666815986373045	0.5921505305048023	1.3525640572146431	2.0425278682143437	0.4247790982857458	-0.27434820620083217	0.8477254947316565	0.332287604961461	-0.33751075488004145	-0.570833833261572	0.9297321353494634	0.851686128682507	-0.7255673173362276	3.5864617429947865	1.1514509114426899	0.2425698526768995	1.5737212068324025	1.1040442092942921	1.1747434991622665	1.4739380694505322	1.7387600315873388	1.366016135651939	1.3081692065992772	0.9190177974720019	1.8156915618664045	-0.24443555960928495	0.17169454915974397	1.070326777240372	1.0361896259748467	1.0632186093743532	1.9422038301413243	1.988933544210608	1.0924092292242435	0.7401165347547978	1.4011328027901673	0.6166898082502879	0.27176097598126503	0.7244346583783765
1.9433273885722442	0.7130140321883399	1.5278017496449512	0.929285672820107	1.398437758916935	0.3993594572767072	0.8552976602937103	0.028459963367605347	-0.05290600607105953	0.5049162727684353	1.1823003697099348	0.606712239649195	0.666125158964855	0.39752107832348543	1.38372143400301	1.9941645750636234	0.36780222929124895	-0.2727806596866046	0.8149061953822967	0.3563054952548773	-0.3504400586551978	-0.5424400719336329	0.9130742376306896	0.7967720544978482	-0.6926585231780393	3.5957562611397584	1.1491947034765608	0.21387163074163626	1.6443132822716997	1.1543045743544276	1.213528205215533	1.3366808148391183	1.7358645125283023	1.3208042646871072	1.2955985840791342	0.8190468958630994	1.7869343258564516	-0.21741925522519115	0.23419125721479556	1.1071819460714398	1.0232623432404693	1.0986063446489482	1.8445183100525206	1.9423447590678535	1.1186559542156054	0.7625352585984011	1.3449783302016702	0.5391149582241044	0.35121393842755505	0.7181451397406893
1.9692265874053032	0.711337389290876	1.5123754731709596	0.890398965569467	1.4077804083335033	0.402246268757054	0.8009654334938379	0.03841166269156081	-0.08534312059085772	0.5371140529956124	1.1494511375335097	0.6263937783637601	0.5693724688904338	0.2354968906472416	1.3764656767252739	1.9502018192921668	0.31616427225154836	-0.22982728364920574	0.7242777655363939	0.35137563812880496	-0.3828549017603698	-0.49676235339069985	0.9005097029225995	0.7187414567828445	-0.7083848709822461	3.5851172677401792	1.133447024028704	0.13720824480536462	1.684885053113188	1.215497716899286	1.2273485524756498	1.1833395773139759	1.6527137171057837	1.323797218160568	1.293173614918016	0.7963461089829215	1.7025624382290392	-0.26174453622481353	0.3049795442492837	1.1162391330208565	0.9751924591001966	1.1393286565878813	1.6881251421264831	1.8649795251395342	1.132906112779723	0.8221519662955717	1.3480203690553743	0.5211404771353495	0.3506319533758463	0.6603375554620513
2.0152819883069277	0.6912626835274287	1.528877975609336	0.8581872994059442	1.420024004519648	0.4198165297300684	0.7804481552955689	0.06275377208968577	-0.14055101649186713	0.49286981871112684	1.161261264080803	0.6380263866025591	0.5105801613903161	0.09967014912368258	1.3960960786796939	1.8899441991344343	0.2696557649319855	-0.18015727469256806	0.656435055511185	0.34625241422674646	-0.4625776419262612	-0.46880443545094624	0.9078763945524173	0.636710995890823	-0.7096571691343136	3.598097921539474	1.1952127080576465	0.05635222522045431	1.7705599765043811	1.1826914300739702	1.2477198613915494	1.0140635383198044	1.5449591124059565	1.314456080858573	1.2634955572780935	0.8202491582343123	1.6768665037312107	-0.29110240159550016	0.3446327223260698	1.1111320548688108	0.9188647993155532	1.163446179072412	1.5964306134854271	1.8337463403923007	1.1270106130171698	0.8523847680289395	1.2926022499241177	0.5688667606148156	0.3617259880601689	0.6460782118460253
2.0561377593564534	0.6445113703077164	1.5523252332383666	0.8301206528891161	1.4106131611222543	0.44713730180098865	0.7080273698918189	0.08933891139648718	-0.16839556684109697	0.5038584354378209	1.1162849699178485	0.6250802483262909	0.4526743510009522	0.018110201119872892	1.3442936864554178	1.8928095809845218	0.21826615931140267	-0.17629169449101129	0.5740120694263918	0.38204211867479454	-0.5197791738544048	-0.4480463969672835	0.860795088553503	0.5499127412839763	-0.7703289942599215	3.589420372505508	1.2350413942779528	0.02353172425313462	1.8381152035879236	1.1666102782439596	1.2539337893881504	0.8538180133484186	1.4895878577216868	1.3338460550123918	1.167566754064852	0.7984166314216129	1.5858987850883928	-0.26765062862553485	0.3725193410070634	1.1350551297399407	0.8637102388610687	1.1722662326658808	1.5324682865235628	1.8053016488847313	1.2311417044382718	0.8887494643966154	1.2553423650711564	0.5716537002544776	0.400316712610486	0.5762471960953469
2.08462429675732	0.6657444065638376	1.5691916714475334	0.7845859636041966	1.4716100484300203	0.4453578497848453	0.6536458170653677	0.08996650108071508	-0.19398632186011738	0.4953628452057603	1.1148740298974769	0.671225022080139	0.4226239894461251	-0.012961250514288975	1.3084880302541886	1.8580828758176344	0.20058783017742704	-0.1243314640966205	0.5134361846356716	0.36637968879757027	-0.5739496377148564	-0.45626127589000787	0.8127023234145362	0.3995365979256824	-0.8256615033941379	3.5532943616117327	1.270007366018174	-0.044049888503806714	1.8820866637622042	1.0548987981302151	1.2690562657701305	0.6705049438280974	1.407131413953423	1.416752711320086	1.0790813564816555	0.7918831915871535	1.5276442466662599	-0.23888781069405213	0.3303501634590297	1.11083603484393	0.8199292242640042	1.1656198824587052	1.429775047370301	1.8587097079815067	1.2796435690356538	0.8589143941440508	1.2348012080363489	0.6580040755387545	0.3553625971660226	0.5595384942594465
2.1183668227319985	0.6665156500999669	1.6101342601691582	0.7721651462708712	1.5220047338697185	0.43555578159243125	0.5892714376163443	0.05224520196664913	-0.20749206670370338	0.5093536064711419	1.0724429198441068	0.7267771922919795	0.3873855356378549	-0.04984403771770758	1.2385850091861779	1.8363555738794992	0.23935313006009656	-0.11778028047463389	0.45415378450381744	0.4148331742641222	-0.6329828429886608	-0.45167127394389145	0.736882785280222	0.26232146012483243	-0.8869053974968958	3.5201763691155827	1.2976887113224531	-0.08801954680174681	1.8730143208095318	0.9836428996000512	1.2774868906477628	0.5677840765442043	1.321187424787358	1.3923699869202604	1.0061909579574315	0.7812650693365599	1.4583439797133526	-0.2590339471992666	0.2661067776937092	1.0778553659551426	0.7632596104227424	1.1475939431526248	1.3969417648793523	1.8425264882870216	1.3403578198282373	0.9179911690565479	1.2539384272354208	0.7291579685116553	0.34401239272580647	0.5855563865661731
2.128376734015201	0.652244714304616	1.6652951999114696	0.7505556442577749	1.5442469300436987	0.48762525819037317	0.5394043906510347	-0.025413238079598017	-0.2634151842633162	0.49377350119991215	1.0719777562029331	0.7386685077310825	0.3874560193844886	-0.08030111956064152	1.2164489233846953	1.8234994397432511	0.2645836759927869	-0.07455062312798685	0.3971157587527115	0.4699282274427123	-0.7029632562482087	-0.4186184825964303	0.6507220402163411	0.11107461863069608	-0.9489138334690945	3.475600154857717	1.2780219052035815	-0.12311661514635727	1.8834860601366508	0.9106183690109404	1.281592931825985	0.4105418560716122	1.2101581826426524	1.4064311023304163	0.9590393947143305	0.7884448990482019	1.3881559784996658	-0.26445183769544733	0.21029849021361313	1.046788080626524	0.6912428166407648	1.1387360948956942	1.3622983456599338	1.8175699889077657	1.3632257618094843	0.9146392467273049	1.1858810895680294	0.7402508707445545	0.3672230328616747	0.5884405190238153
2.1090091238313695	0.7410345817979153	1.7082440726783865	0.7464604702347308	1.5540618283307424	0.5234863117911861	0.5137399807269344	-0.04237115660528622	-0.2996538662811643	0.4174079482076677	1.0157262842471326	0.7868040769383396	0.42243752155404135	-0.058039231345310506	1.1448444963020612	1.8392069008502587	0.32477664070290047	-0.030228163664418616	0.374150303469475	0.5424501799244187	-0.672524656817924	-0.44540850274422955	0.5918077405406164	-0.013543364490260352	-0.9724637266932012	3.3993570406379745	1.3640256699051707	-0.12407154766390534	1.8840295568567011	0.9296927565380733	1.2493213365462408	0.2925168156780866	1.0984848993967398	1.3593598568025378	0.8762804066464049	0.7619340979489669	1.2943255759322516	-0.28977587318821285	0.17304523338782593	1.0494613791790597	0.6500622921743566	1.1076343709389036	1.3258343559370476	1.8152176269999203	1.3759300409627797	0.9074621372992775	1.186598912324833	0.8200471804112958	0.3250585701941786	0.6300483851375752
2.1044526717576	0.8299306556561714	1.690852375357147	0.7067263873820346	1.6349785402504835	0.5208140984493266	0.4939586781633299	-0.018365788996707138	-0.2819131444781261	0.43196923819865596	0.9409895698813701	0.8511734433936319	0.44354865981676606	-0.05607543668649406	1.0572621482387596	1.8638460201462486	0.39979116539566356	0.022492502127593593	0.31637665793569364	0.5833414073416133	-0.6716608924141428	-0.4699038772701557	0.5274552343049126	-0.12374717649692135	-1.023571883651451	3.359414758292637	1.3856144855367114	-0.08970512575552124	1.905339336302129	0.8876476718330748	1.2427668485628471	0.21975575640865266	1.004320691675888	1.260885336148424	0.8415172566530552	0.7436338543114458	1.270515644961217	-0.2701845115745212	0.1360884050435948	1.0073829793440479	0.5887132854622638	1.0735720186257256	1.4012317305952755	1.8010004324035982	1.4036459017470613	0.8661423414305254	1.1038673977157902	0.871723198118677	0.2672052034186999	0.5559781275794522
2.0751973325574857	0.9212208395708344	1.6065250813063994	0.6903976731545225	1.6779920602541363	0.5246056235567729	0.47870528561285147	-0.03140879660474712	-0.24063487688035462	0.39809767427849774	0.9099508337791772	0.8353775762962072	0.4618226388555936	-0.05480301612088714	1.0451508706691783	1.7581640727819132	0.41144627543009304	0.005312361204048255	0.215738184168984	0.5863186919645709	-0.6230815079705458	-0.4999206056043396	0.45939552416283364	-0.22709592258930406	-1.0707388736257173	3.4313751504622787	1.4227313515001851	-0.14809818448120735	1.9088053035787875	0.8115175806855263	1.2589096335555798	0.2135052203616516	0.9020535139154127	1.0654668525705404	0.8638769607188597	0.6807450213364062	1.2331634487396461	-0.19273875860659176	0.09421662734297678	0.9970887120101208	0.4688615372737961	1.0171354203609384	1.4871581397949831	1.8130524238132093	1.3631325076124323	0.8112010864263544	1.0845665352004403	0.9217328478479212	0.18835143311640057	0.5297808568726007
2.0780260241243855	0.9625512880518736	1.547412207176233	0.6501779515114048	1.7281769066692303	0.5712297560488363	0.4408870993303567	-0.038037728191119856	-0.23029656698201548	0.36103295070091235	0.8829582746136211	0.8227490712031782	0.5196789082432403	-0.05699827066818621	0.9908382140482311	1.7233741659963695	0.4845886643634878	-0.030416319451430203	0.08916183658254809	0.5765594449350452	-0.6270634098959598	-0.5203057538899069	0.43602003097238456	-0.3137884731392481	-1.1268031950999997	3.470426080991589	1.4086983242639408	-0.14744228078363908	1.905379946925558	0.787064093428991	1.2080185223918787	0.22569545994149626	0.7843592124944546	1.0223114404695615	0.8706372880777629	0.6869886307421007	1.1853536047573314	-0.12282232827754436	0.026271285338722073	0.9484217498666361	0.4462926694943395	0.9596902222405846	1.5582449276544204	1.856517890481241	1.315991033203318	0.7169986311877603	1.1263135033836384	1.0572592556147309	0.07673066425210655	0.5097097749804458
2.0510091156805577	0.9964003019953864	1.4496343515759775	0.6480053944005884	1.805848444005214	0.5716046158094398	0.3766900586911745	-0.0007728183648612775	-0.2184493698975206	0.34711642392040176	0.8688685996589645	0.7942315285413027	0.5304772973710496	-0.017049715012454232	0.9746967123639679	1.6965263541508153	0.5531002064381776	-0.06437891443597954	0.03829909385444498	0.6260299257434482	-0.6241662474487859	-0.5356225695201164	0.375269419478702	-0.3294763565600654	-1.117095757906019	3.4936647282057764	1.4411560047688887	-0.14528380693342907	1.9775728017225842	0.7138521780819308	1.1500060579183824	0.25183643486279	0.768018372510302	0.8914808218838491	0.8408720078677877	0.6471211575457649	1.1722405262068034	-0.05485623990047447	-0.05398959966643428	0.9031108211295535	0.37642277943023816	0.9378512800864918	1.646437355609843	1.8598292262033436	1.269353824494946	0.6408451591627865	1.1456133522853382	1.1111110144344978	0.016633178176213487	0.5104123573098155
2.0392219686767676	1.0082005736162338	1.372166931467814	0.6518121758867982	1.812118662114102	0.5798816238865127	0.34276079898035666	-0.04390400025635034	-0.15776748699136778	0.3898631691770247	0.8422282489047985	0.8456633648617075	0.5115922591418528	-0.022749805876035773	0.9405255948503186	1.6614894441956636	0.6612347403183614	-0.13074606647115367	-0.011785785480664428	0.658700427720239	-0.6073444789984933	-0.5334016983428599	0.31654822613188915	-0.3693915488937597	-1.1114472807738236	3.5198157518461257	1.4405610694415223	-0.014546894624015382	2.0273366377442583	0.6799166233821616	1.1296329531874956	0.32990755308591024	0.7877401947881914	0.741766707127485	0.8344998787636048	0.5963593738785314	1.144409020865679	-0.0008852727869001322	-0.05120202249021166	0.8466877435486531	0.4215559169515578	0.885367350516163	1.7238269322624595	1.8404475669878078	1.2361709236687803	0.595674998432337	1.2208343491282305	1.1275326607412866	-0.034667962601012785	0.5273222046982464
2.0178688966554854	0.9895295580163299	1.2532520127664204	0.674748995649669	1.8408022647614317	0.5130525117167238	0.27927405312390524	-0.04918198472617814	-0.15943441133381495	0.401603683343848	0.858183981733444	0.848256585537165	0.5439714455569848	-0.07681052503279535	0.9740638427566093	1.5653036080417846	0.7679158637125125	-0.14079853756617627	0.024691188297689248	0.7242827793968589	-0.5648629497643007	-0.5392916073596633	0.2684876558367611	-0.3822991896714675	-1.048378001007489	3.542407639827047	1.4298185283854508	-0.027476250393439268	2.0759595086314895	0.643492021481115	1.045006698343196	0.36927108939462566	0.7310637739753011	0.6155109962257942	0.8753033569272789	0.5381506316177841	1.1480100440830445	0.029798299102345084	-0.05738573755383482	0.791072761557128	0.4613119493802973	0.8276021872650281	1.8288868309145205	1.7768924145110305	1.1580789418020814	0.6031955286878342	1.248331475901881	1.2094772390470996	-0.14647454370185048	0.5514208700115603
2.0129665483049424	0.9805499326182678	1.1508324736014663	0.7324246546951347	1.7892019304728852	0.4741795726517128	0.23114654720734773	-0.05948883314710376	-0.14485516324583778	0.430209248690412	0.8525042582960876	0.8323901172129482	0.5364544586573492	-0.09166074918241877	0.9568987404365601	1.5261827128604908	0.8259315320828369	-0.20371643307972498	0.03546269000545245	0.7856237089880312	-0.49996097838934156	-0.5211061787462159	0.26732977526301904	-0.36586170530913226	-0.9695678029814834	3.5567061145610337	1.427180119542347	-0.0216091865143671	2.0912309489783243	0.6788980457360289	0.9848886897735994	0.43015640765123625	0.7758408209531483	0.4962334619080765	0.891510978904881	0.4700707901213552	1.153467709966439	0.005654495823249198	-0.09313977212214206	0.8063672923366523	0.48500623683922184	0.7647946741288998	1.9008943378006893	1.7197995607761265	1.1134558097240312	0.5127712041773393	1.3439105435105827	1.219186877631706	-0.12712199054404202	0.5778743085129279
1.98167584183441	0.9452730251815098	1.0145351166093808	0.763971949903432	1.8011558688381935	0.47927473322395714	0.1897216105433162	-0.031240829924495766	-0.1283292822113258	0.46806572791615897	0.8994332816684445	0.8069129122171015	0.5733164811442626	-0.09079419646747758	0.9253195399649842	1.4462360837707489	0.849290555166867	-0.22874597550415268	0.044740538855108744	0.8243433119436157	-0.42924767441219724	-0.5082991598723242	0.2498228247974191	-0.3216871243787487	-0.8815648271504448	3.55117299132662	1.437267996586011	-0.0508106730085221	2.182264847600192	0.6978771947411402	0.975293976807078	0.4499475015379789	0.8034141832739774	0.3770118126137216	0.8632986073497712	0.4617890195714673	1.139383995901205	-0.0007660989213144926	-0.0929081013645749	0.7868218293296305	0.5015854609528871	0.731125788939289	1.9147363423709414	1.7309904503632676	1.0569469257416395	0.38103021896014067	1.3571988341541172	1.1838308777733797	-0.12906398807249375	0.5284121874908531
1.983967189558411	0.8975892976928662	0.8729609855025154	0.819763444374915	1.8104475763885202	0.44108301234810965	0.10333568747181428	-0.019522899703646696	-0.09472834220509659	0.5172717706966112	0.8863349413735783	0.8232753975619209	0.5909316255739638	-0.10124258282715567	0.8440095660591078	1.4252634835142048	0.8896884193356884	-0.2787755609334807	0.1082700929182721	0.8606214677556657	-0.314671568919502	-0.5623081606543334	0.2730095770355768	-0.2457035008310969	-0.7810942265837555	3.53533248579041	1.4495891150541815	-0.09916420992382287	2.2645262362488605	0.6911226597710434	0.9019661246079635	0.5009170717227717	0.8973941472255573	0.282953326505782	0.8389040403712892	0.44481735223530333	1.0998078871876245	-0.01810795108596954	-0.13372198069669247	0.7476764375849366	0.553251390328495	0.7339820042035637	1.8653259274576897	1.7370859866938162	1.0198184041671512	0.3342701259116817	1.3674583550680783	1.1907677363658613	-0.14631330084565716	0.5305805737229444
1.9331952950221218	0.819934244892542	0.7158743611294762	0.8474904285705831	1.7839444781291853	0.3961847433588702	0.022774150300595358	-0.050224003121575565	-0.07929950229929834	0.6156571481582349	0.9124998431781325	0.7623953665336155	0.5384551502734258	-0.16525059009265008	0.7697808899220503	1.3431577293538388	0.8619632502052227	-0.2925183500779391	0.0952465339227075	0.8321922034825493	-0.27777177304426	-0.564507467470305	0.2902515141010135	-0.1483454185557648	-0.7153648750848973	3.4754065190630294	1.4284167855054382	-0.055936674689077794	2.361870428019517	0.665252788793495	0.8476693156227879	0.5361749147101991	0.9482354305467162	0.2078272758818101	0.8395579288164299	0.4045375347381254	1.0964849285927982	-0.0021205715453595114	-0.1368605447369306	0.7133926618429429	0.5953414566093979	0.685288376562865	1.8196785726229951	1.7217638688218018	1.0550748095168647	0.18440185560287023	1.3587633928945235	1.2018304779587035	-0.12116370708717276	0.49303370863716084
1.8858161094891137	0.7204920611526435	0.6264047770623439	0.8380418345674935	1.776250627371719	0.4104987423340519	-0.060553559123035915	-0.10793601122012184	-0.09055451272960033	0.6012281750183058	0.8878205273721693	0.7204527401829863	0.5442272806214982	-0.22866500454831518	0.6728608740498261	1.3091466442363466	0.8055378782663094	-0.3341631629010743	0.10350446241943614	0.8447342524484951	-0.27943818190571124	-0.5899995652058986	0.2888203422836047	0.02194304703578982	-0.6333067115386958	3.4014721393184004	1.4590077956730956	-0.0867337691681128	2.478697332561625	0.6853899571268138	0.7441941295298747	0.47097256695650014	1.0291139892131764	0.2125600898040679	0.811811735467163	0.37260344276810226	1.006133356248683	-0.003122453905014131	-0.16170865006124832	0.7136764698205937	0.646881349776298	0.6927504569512395	1.7630563652938853	1.7367460103012955	1.050871847951537	0.10440944999936004	1.3949210189776662	1.1889102525330444	-0.11541505451305531	0.5514150803349991
1.8372576929926265	0.5904257749934976	0.5947146895617262	0.8447104669315706	1.8158453409946147	0.4200669611515588	-0.15798234248004658	-0.1276896017478082	-0.1081511635970929	0.6343666122180809	0.8279095919875091	0.7411058414764814	0.529662979804003	-0.2931663109901331	0.5548085142999932	1.3488004006974523	0.7891140930775822	-0.4121720501429083	0.12867451591586015	0.9360854799252654	-0.30465964048708194	-0.5985979580000904	0.32778480959979345	0.1706226449351126	-0.5475763529454769	3.3263124448082015	1.481827688481318	-0.08537200469087904	2.6168947566807397	0.7002468855336997	0.6670016345008374	0.4317414541948795	1.0992876575021473	0.24538819441712123	0.7557002502349519	0.3625414058147904	0.9574805101405188	-0.014705331751293436	-0.1854402512768559	0.7148524899689488	0.7201900621772681	0.7084859877000996	1.6966546710310755	1.7405990760831973	1.0534195729984595	0.07471994773237181	1.3503080582022366	1.205027338409864	-0.018686282143130055	0.5723476051555025
1.7811545215138243	0.5302590218121337	0.5714052007276396	0.8413658255846329	1.8517863084960786	0.36652830262830427	-0.30879306716107446	-0.14805522902868554	-0.055441827736691165	0.7190322658604638	0.7287210714294697	0.7109721311208589	0.5035652909316745	-0.34031900750863536	0.45907338224464145	1.354734280073077	0.7350814862380605	-0.4254977549210096	0.2150372406220135	0.9938428295273323	-0.25050701210066884	-0.5947887702432691	0.3748704335422149	0.2997165191418956	-0.45804517391619254	3.24698762083577	1.5494544339324436	-0.0677223218936642	2.7383249158233753	0.6848089963079788	0.5840531851109942	0.3686368706577692	1.154079899314279	0.2730411010370999	0.7478050382998108	0.2916389343870648	0.9497827832916931	-0.09297790477977419	-0.21618843283372904	0.7583684105903564	0.7123372137130671	0.734987338540835	1.605902599817257	1.7421787643716768	1.0632256340079291	0.07926612563579458	1.2945728715069382	1.1420886700941462	-0.0021327050388020826	0.5919874577171188
1.7240773336536594	0.4446776002925591	0.5733073123321188	0.8219701813419494	1.8082403423294298	0.3633324477821306	-0.3392808578270346	-0.17480235264082564	0.03015339179863914	0.7203058441036256	0.6799761768525128	0.6952698685187908	0.5289674238607386	-0.40781753223602096	0.34971189060721464	1.316843906805508	0.706784532707557	-0.4663005183000778	0.24299716315231187	1.0389538342132523	-0.16571505098064088	-0.6202172438975332	0.3877235069450838	0.39305757645753414	-0.42502664445773675	3.1499306185636486	1.5503773596924622	-0.04588734470253573	2.822654369704556	0.6942387185435295	0.532232870295976	0.34989375497867325	1.14533841457713	0.34154679002748056	0.7484437619117503	0.22243736895009367	0.9007992043581048	-0.15469681693392706	-0.2242776439257023	0.7870471008942204	0.7710332726830118	0.7521720821892294	1.5845873012105458	1.747371131093812	1.0512782120329462	0.027327005342774224	1.205358919811804	1.121769280476682	0.053716046558568764	0.5933960758671398
1.638939525449849	0.39973900242044685	0.5167476869190305	0.7544072868052721	1.820289426476889	0.367705793283831	-0.45524352768311893	-0.1459094717898533	0.10036018214468187	0.7179597896525858	0.6221716233226835	0.6093458006793073	0.5310667229362139	-0.44003866919626244	0.21408754237428756	1.2929813513292125	0.6718881550589838	-0.4867329359957169	0.22995652186072052	1.1281457106411532	-0.0457450958058578	-0.6489359598758505	0.36860506232253065	0.5228693683147427	-0.34801611366308877	3.0050150009310124	1.4733301543033277	-0.11424348511646469	2.904081306733713	0.6863193544089004	0.46707825371000855	0.2508029526990332	1.1491021346555326	0.4130577892909315	0.778985876395959	0.13471135644965304	0.8379119538846046	-0.21681187945506392	-0.25908087321155493	0.8059074680515771	0.7545437103024027	0.7623170827232075	1.533119625197234	1.7933507918666336	0.9966790415139009	-0.008799804575311815	1.1254903108806986	1.0786408452730014	0.08306119225746088	0.6000496331152736
1.5733788442044834	0.3634869922503939	0.5086827070051567	0.7089580471608963	1.810720056138183	0.42813810934052476	-0.5214760107238281	-0.14934047573883086	0.16659667667078268	0.657925953854452	0.5576741448481799	0.5467427235632132	0.5224977137786565	-0.40648422956616537	0.062161365973079995	1.334787499213595	0.5962257837472469	-0.5153078172440033	0.20867057811729048	1.1663383905751628	-0.006223677750738345	-0.6999724996086185	0.3592696898837152	0.5981078929269821	-0.3320392910902037	2.900464998960034	1.411287178678326	-0.06730045458822746	3.0328714821095364	0.6722909748883452	0.47612943061937435	0.20461063617964065	1.0758641450940387	0.5382357175991864	0.7444177423581209	0.07564762392419666	0.7680967492471623	-0.3130275984417385	-0.2956230821332374	0.8138066435516226	0.7287303172615684	0.7671831688365318	1.4451652023297414	1.859738222421507	0.9362073127839491	-0.17173668436722975	1.1282420876440393	0.9954960448265808	0.23657326950385144	0.5714825563759639
1.519712864775337	0.3842441907277697	0.4283023167927711	0.6112022342185341	1.8399407696833545	0.46309197696731175	-0.5625652093964754	-0.1522953460753141	0.22614206033188572	0.6145660806985969	0.503079304979228	0.5494069071520754	0.5074243807386914	-0.37671210992900683	-0.06601980657651393	1.3525592140489968	0.5820365177743391	-0.484033214235255	0.14626771288338136	1.2396574014077193	0.08813897391672786	-0.7305458981060645	0.2880806182750498	0.6514586962657646	-0.33801725656076115	2.7911054601453142	1.3883292828217022	-0.04244555249589751	3.1127012437540404	0.6095247533453798	0.4754744887306293	0.14733520281978185	0.998012540590134	0.6251655810920029	0.726300226926637	0.017807677298843978	0.7082754634813206	-0.3599615542646122	-0.2496701107725797	0.7805378174866837	0.7258456734055534	0.8115893880371082	1.4284910440155345	1.8804475924729858	0.8938977612803521	-0.16811062346846292	1.0214709496847916	0.9856526773315505	0.25932489882667686	0.49013735691477783
1.457404210838594	0.3947446817680881	0.38885371742785735	0.49140824689968304	1.8187969334567917	0.4662152440226691	-0.5557816201879119	-0.1439627435625525	0.29421030264888104	0.5614935388523807	0.4011671924786083	0.5184863186356802	0.4509833203046149	-0.3846491326082132	-0.17200473737248406	1.3283862996341471	0.5446049652232349	-0.47996149561962015	0.06978027176271213	1.2791599935832851	0.07832770178613331	-0.8271726677406136	0.24637168626370082	0.6918333132451472	-0.3467906810404308	2.7002973279924207	1.355165988638632	0.023430575628225637	3.071302141337408	0.61881631457206	0.4398589879905711	0.06770916527184143	0.9294229049245875	0.7759125930103402	0.7317045737097624	-0.05331930155947575	0.6183118862766686	-0.39816458612800126	-0.21052536177625533	0.8020187271525379	0.7399198666472786	0.836072756184481	1.4142657830644758	1.8899128443102111	0.8710649552383775	-0.1286793074119553	0.968329692463693	0.9840215706175496	0.2385829338673387	0.5094015000968795
1.407053500947779	0.4868885636905862	0.30874570401762647	0.33876072420076103	1.7782940033639605	0.5090542684860919	-0.5223545385753039	-0.11619308158559272	0.3536087024648126	0.49442986048954013	0.33066105090451386	0.4778046764914329	0.4238398201183756	-0.3726012423577984	-0.2877466012206938	1.2909708053751792	0.5344976799726646	-0.4701694074875804	0.011746018060558985	1.3042856174968862	0.07410685455958357	-0.864190308357432	0.12364442437747725	0.6938662397994605	-0.4119280998944629	2.6204888065085643	1.3757781854008981	0.07157820835380255	3.0177383112662817	0.6046807941452725	0.4902751060900723	-0.04429295387053463	0.8686815718497665	0.9196573889140195	0.7421710186310899	-0.15740327201827237	0.5624208366972951	-0.4185498922531175	-0.1605300513899505	0.8257826383414221	0.6731886970012549	0.8129573396270885	1.4405421617614067	1.8932173118223634	0.8212189970058505	-0.14852037819247416	0.9006682169995394	0.9620440449171779	0.2544614371008992	0.4604290638239571
1.356778939864164	0.6072328728483786	0.2749415985799352	0.26426430341432117	1.8054953309818065	0.5830505884166891	-0.5286443899168718	-0.05701498430947962	0.3667215351635237	0.42495375715160116	0.2615977901648012	0.4589407665334493	0.3810122905884187	-0.3495285509391889	-0.33893714218233656	1.317176768059249	0.5227967548627689	-0.48689494699033115	-0.018364788352087248	1.387934015864595	0.05532338609402169	-0.9218469669284837	0.02956504984482621	0.5928076269786694	-0.4594773608034501	2.5885726102604116	1.3687947890654915	0.0730662157276862	2.9063000356211104	0.58187395895787	0.570687293321854	-0.15877344246534186	0.8121667508285814	1.081918037370368	0.7434823306785685	-0.2252946914355113	0.4552141440981399	-0.4419523518993918	-0.1818120298013985	0.8185036068825011	0.684042434708827	0.8588948327176562	1.4363897657796032	1.8712321717726887	0.7792617425328036	-0.10709533734541646	0.8040882704152471	0.9128350848537259	0.2835552640266063	0.4245146843818962
1.3118330744075641	0.7345342295466691	0.23699426431927254	0.2153023714632722	1.7505676339241423	0.6194323781204925	-0.5160342460287618	0.005000913449762967	0.38707253890041177	0.3533357197231131	0.2501316437821479	0.4175758260405623	0.30894307837095114	-0.3280421003605039	-0.36246464240457665	1.3151846022603118	0.5496028444661153	-0.495665037697809	-0.06701458977459644	1.3774547179321535	-0.03128550258309395	-0.894494362453106	-0.07649455993217331	0.4880260582060628	-0.49675286397641416	2.535975013608875	1.3506836722011974	0.140498825218529	2.812903512894196	0.5609635246176927	0.6748150132788701	-0.17918444402937256	0.7895700618904713	1.1405604011745738	0.7317100920240664	-0.28893380787528355	0.39179537568931877	-0.47519446339947047	-0.19527216557378907	0.827381032496676	0.619603136909388	0.8743445378451954	1.4217362271194034	1.8228525008854946	0.7379743691377798	-0.03745542975921259	0.7302119887269867	0.9223271591738584	0.3719579850685856	0.3352523663137334
1.269753329592589	0.9126298692769877	0.12874559447938164	0.1530743828178558	1.6559719202674503	0.6488836990922852	-0.45465027651488255	0.03132478714614503	0.4166609301516672	0.26763094644523006	0.209443808972114	0.36195999898489395	0.2610594914871857	-0.28732673845505763	-0.43111200581563436	1.2543675072286855	0.5702485884570834	-0.45684256928670725	-0.14473226154493044	1.3632356766662634	-0.12713851841683474	-0.9218892846836205	-0.204508732044611	0.39032330166624585	-0.5249324986564494	2.5157631996063725	1.3717138913746432	0.19612279567395133	2.6794116469859377	0.5823541608433132	0.7266650896459084	-0.2373475750930525	0.7983408928587867	1.1840285707040814	0.7303825083418345	-0.37049185492591014	0.33860584481558387	-0.5024096648557845	-0.2219408013118563	0.848136790797948	0.615520779228493	0.8332802741892256	1.431836039161092	1.7988446730055707	0.7207685926880011	-0.00529648092975028	0.6599185732767989	0.9079582678892409	0.3822691745634891	0.2935466851380705
1.2096611652303961	1.0390506080990998	0.07210220077165051	0.13940315241124457	1.5613567331938663	0.701367043416257	-0.39484685382408485	0.05548020540366072	0.4321080111699058	0.16587170138014623	0.25636874640002316	0.339971774963154	0.23675013577449197	-0.21331282671564983	-0.472028924830069	1.2014613143726032	0.5980157496324706	-0.47958283352454806	-0.28772981204973597	1.3578469189626314	-0.23331772508307685	-0.8994247495481197	-0.33089877902077486	0.3206335672792492	-0.5914759432031056	2.4943127436783423	1.360664476562757	0.253992529854112	2.5239538288915595	0.580970529099635	0.8477673426327186	-0.22356940573670575	0.7537422604174325	1.2222203956706108	0.7216479443642099	-0.42089901717433803	0.2379571595347319	-0.4760607341189746	-0.2122863960310911	0.7965438221378914	0.6672281109339021	0.838756270060685	1.4482335792043075	1.7354382172742084	0.6877192848689359	0.00979653645137889	0.590374457894548	0.8788776209756307	0.40581298342502026	0.14786547226512786
1.1839138337924875	1.1223854600822354	-0.012975075495436972	0.10333272289684878	1.5047808298243814	0.6735507783768901	-0.43767413725327237	0.0713764700362514	0.4098360616257451	0.09319279605938183	0.23862518039936603	0.33416070083217375	0.18640031561743048	-0.17050838402875745	-0.5912699806896453	1.0926258202342338	0.6417044233322848	-0.46889366789251863	-0.36669070361656864	1.3236184471280645	-0.39879617722950256	-0.8521915733515188	-0.4504305331974036	0.26017145602450414	-0.6244069170169879	2.474591682742536	1.3858516084163202	0.30977301642639715	2.379945569550767	0.5109572822673647	0.9267239401891585	-0.20248183243520196	0.7538781242828281	1.1988854711056542	0.6863087124228672	-0.482770270600218	0.21300611871006186	-0.4599328116058454	-0.19562196712861454	0.7616602720495537	0.6347543105041161	0.7490253007358787	1.4430428993767077	1.7246010404994876	0.7182630409599196	0.04055247614749127	0.5189524850076889	0.8492579621662388	0.37071704810644424	-0.020306653369383677
1.1763114294307104	1.2193023716769824	-0.0896648379453637	0.08233276165296208	1.4363035589108557	0.6062131343644175	-0.40309134683792847	0.09396571871010519	0.40407479874967	0.03206314505763032	0.2215295183829396	0.3268873154288591	0.1870219683055608	-0.1484674439056814	-0.6861859263832137	1.0509671579061546	0.6777601215861442	-0.454252812355719	-0.40988267019688907	1.2909676419344898	-0.48917216250331413	-0.8443095302081345	-0.5095582053826702	0.17248718630615206	-0.6519051212340287	2.5005137928118386	1.4652346600183035	0.3298668639315356	2.252844866431027	0.4696512442146207	1.0059206055582488	-0.17322689875898617	0.7936078468491576	1.2160933657337392	0.6412651105531404	-0.48230841154276377	0.18513065843326276	-0.4538837105664208	-0.1898954415963472	0.7424143298542868	0.6403650158978703	0.7276276210185962	1.4145333075200777	1.6762514180308248	0.7995637090602199	0.06880433779880857	0.45820081378800637	0.8615404618807118	0.3207334346757324	-0.1917484226618967
1.1605856251957474	1.275849483637628	-0.20673485084845114	0.08000425894815318	1.399603202194027	0.5323834931347424	-0.3702964291478571	0.15787728929328454	0.4496342798426566	0.034484820791611484	0.18852988118244934	0.3287760284527114	0.20332430061479712	-0.07373666465523432	-0.7536939505561038	0.9491552442339335	0.7350514903879839	-0.43185929181059535	-0.47561971903648	1.2670212597022412	-0.5252141615915593	-0.7674749368446194	-0.5912077323004721	0.11417874337850813	-0.5981577206521393	2.5129699836692496	1.4968461057677511	0.3440470659540238	2.0195610078200024	0.47757167800796196	1.0608017074380016	-0.14982377583906942	0.8813220857987336	1.189442152917292	0.6027077746326959	-0.5069965527907804	0.16246191503578836	-0.3894931669124369	-0.18924248137065944	0.7303174829354016	0.6200622909459492	0.6427515125879727	1.438408816259575	1.607000630747832	0.8750497711843485	0.17433530076370066	0.32757199981439666	0.8745224462141229	0.18280640998100814	-0.36443009689797135
1.1662262297788077	1.2689486122154474	-0.28961916368200835	0.12086770121669788	1.3576599796853137	0.4657584676921441	-0.3677609774273837	0.223343126897149	0.4105069913125788	0.01873797344666808	0.1633285507496354	0.26460472158651227	0.2704700486651931	0.011506681482003478	-0.8556075555018976	0.8912940263399388	0.7901843409018678	-0.41553143156352146	-0.5440971147561007	1.2885458274413826	-0.623708040356719	-0.7543023191070974	-0.5980335104651715	0.09073843929246846	-0.49512181446234677	2.5232522795523002	1.4454209385787355	0.3898606999463477	1.8340012243720438	0.4323300738297665	1.1391453198740418	-0.10791874838333601	0.922591544275746	1.1754264551769178	0.6340170430074166	-0.4937354141534812	0.14376621423266894	-0.3458023840109716	-0.21127743021777867	0.7419498178527622	0.656865758506844	0.5478193760090844	1.415732197560694	1.5478971085500903	0.9907445970660657	0.21989817671567558	0.2647054025225698	0.8542101955010143	0.11419588662648114	-0.47115461781316137
1.1667652944987048	1.3071472638801116	-0.38602148304277895	0.14409647391809216	1.3317738851634635	0.3765069011155088	-0.4441958130902319	0.2587470890361809	0.3815062992601471	0.013745630920274074	0.14661048635802898	0.2309195452775806	0.33771456468252953	0.10495423796354934	-0.868703433806243	0.8534491328483422	0.8423504201150035	-0.40599949818853825	-0.5225053401475698	1.278239688042708	-0.6366217705771022	-0.6953924651894964	-0.6234607199565353	0.032393032525216324	-0.3828064470565987	2.5281449151581348	1.4601887383787129	0.4269016581495356	1.7402788497380897	0.34807537146156964	1.1856938238860961	-0.036403844385583736	0.9751448787204854	1.0768773147106565	0.6307012472719433	-0.5618330627220118	0.16705455814776005	-0.2938162781759585	-0.23826739726300192	0.7440724344888243	0.6822732147983844	0.4960551072981712	1.41493610874397	1.4745756190824082	1.0957152922038271	0.21983169488093735	0.20687301232904187	0.8307967358083509	0.13093559707782654	-0.5971602852763542
1.1653236297928982	1.2550914931664796	-0.42729239302551403	0.16562009904244182	1.322036362240115	0.29267945897925235	-0.4872343450151516	0.2884998896407705	0.33683738123977863	-0.006928232604375567	0.12049376347429766	0.19098391794060787	0.381528727093581	0.1445679112195319	-0.8438611998829628	0.8088917650046726	0.8681394089138827	-0.35263749767233316	-0.5610925964090172	1.3238998297454367	-0.7342929556172293	-0.6282197400337326	-0.6244277434490453	-0.03445651145315087	-0.21455315064747027	2.5402146183767575	1.3921753711873097	0.4409295778696484	1.6761224153891612	0.3073961631380522	1.1728274135473504	0.055040210659350074	0.9723883518514557	1.0364282492972876	0.5840283500948804	-0.5725873030525619	0.1255472560884498	-0.2718274671421578	-0.28157293525686333	0.7729886898181574	0.7747689383294203	0.47443988097848766	1.354107503664211	1.4442438868911	1.2548469140930611	0.2536702223696922	0.19199042628504331	0.8000171281256838	0.1176914509524695	-0.723616572407902
1.1883227206636042	1.1765526386750105	-0.473274509063718	0.1585783365813253	1.236931680994101	0.1511734228395764	-0.5625587108882126	0.2837697526581749	0.33549382135670824	0.025783772346803874	0.07600665548797576	0.16903373611678732	0.46520605409449056	0.19317005650828595	-0.8426986679885484	0.7581469405593088	0.9220218449684173	-0.33359399449793986	-0.5366476657481435	1.3133123077293907	-0.7187020658801081	-0.591872769483953	-0.6474488699626038	-0.03461450478774322	-0.10295592228093782	2.5527884018220344	1.3691407137804767	0.44472535168657223	1.624745933269147	0.2840953012125652	1.1201674327837345	0.15611925803049861	0.97036523522449	0.949093263738279	0.5140785828786392	-0.5951064471571413	0.09781341878710577	-0.276619078427463	-0.3313062197024809	0.8149343039929429	0.8629369089123898	0.430151270532593	1.3362254921215744	1.3825118749897398	1.2980635588535239	0.3243548141837295	0.20346801593554323	0.7777774717041293	0.11423016793774585	-0.8363519355289653
1.1859664098328953	1.1035184577032708	-0.5046410239045165	0.1649493193641763	1.2234440814726057	0.04575538442640085	-0.6174717164181716	0.2785573566584182	0.3504633426508933	0.09812449472197805	0.009855285327295732	0.1805792068168635	0.5426225401753727	0.256280368706527	-0.8703022775463161	0.7069616996694551	0.9390637398808137	-0.3042011167103174	-0.4945625824364669	1.3326451373605686	-0.6475548872870813	-0.6013910205200329	-0.6133176839884136	-0.0676266492999742	-0.01093255572945403	2.6046098873936514	1.335338322667478	0.4301252497804134	1.6313719696200089	0.25457709664616784	1.124532634553043	0.18050523626948173	0.9484315874126186	0.9080700196277256	0.4919240748647081	-0.5461326668115566	0.08001033132898099	-0.2636151549701561	-0.3541391294140126	0.8193677656197214	0.998205377362296	0.39123402021707104	1.31684676787893	1.3620270095509994	1.3536649928690057	0.31533982452959003	0.21808164328367768	0.7513393025463122	0.06894046990267842	-0.9113279118051378
1.2173324046721283	1.071782475226135	-0.4699361681595088	0.16507678174465373	1.1845989092915137	-0.06343778601682824	-0.6500312784957116	0.31997492394629745	0.3394092442574833	0.1938643835565475	0.0030680384684665827	0.17553946555604377	0.6021898897449077	0.3247422409880142	-0.8660014893533893	0.720522300628277	0.9198038636157919	-0.23545529822685435	-0.48638453636753615	1.327164990430782	-0.5381917645619273	-0.556870751559545	-0.5996600072571636	-0.04636570544054419	0.07539174413808308	2.645443521555018	1.2736385126371017	0.4585204116099223	1.6356439804181697	0.16342429166042347	1.116878707820311	0.22146227795023501	0.9331212302870563	0.8870114783477714	0.45357594508683474	-0.5117514210477132	0.03106439474600242	-0.2346024828653067	-0.3500566926485134	0.780909505065897	1.0335482932754883	0.3918916046869211	1.2729740585065743	1.2982667551545917	1.3118570674118302	0.37736857156046194	0.2665191065764069	0.7084671786259193	0.052503046207643365	-1.0337360977143808
1.2371366873944243	1.0262285773917934	-0.46831897263246736	0.14284349735559015	1.157665840948948	-0.1872496131410728	-0.6983332028081559	0.36454598014898554	0.31980111120245724	0.2610218747299415	-0.058588842112884044	0.21624910224411148	0.6525012578778162	0.39979515592929593	-0.865578948147377	0.6871671703305177	0.9220065497816844	-0.169271015208044	-0.4785563885360654	1.321258360445605	-0.4840992647272245	-0.5396616540110426	-0.6461322185143351	-0.014691621457451343	0.1687137253769286	2.6668508602008307	1.2581299046976064	0.45876770881052575	1.603377082067968	0.1721154340038848	1.036729852368063	0.21655637694035662	0.9292115793219058	0.7718907252916531	0.3725859893260435	-0.47784902820099884	-0.03715142017899906	-0.21492646671261312	-0.30082139510036415	0.8099959149199829	1.0252233462993303	0.3470290051841486	1.2290484408578541	1.303017839387444	1.329221528872333	0.4601639953217564	0.23406492068220652	0.7281242876552436	-0.008472942760516616	-1.0033892236135118
1.2445403304628317	0.9969393804769059	-0.45619993372423284	0.12562325854507447	1.1894118790435773	-0.22550075695403954	-0.7861408115790436	0.3889753376968294	0.30173563933978825	0.36554223475049596	-0.09739516995207756	0.20331153594056328	0.676460776935189	0.4871123392021312	-0.7850337520812678	0.7842013317976406	0.8733815085577044	-0.12751579635730942	-0.4573032064908129	1.3193549793959574	-0.3964391129769977	-0.5407295506715977	-0.6214968360124878	-0.022289010634204742	0.29196225085176986	2.7039724883385428	1.219186096594645	0.39736341462977154	1.5855810146312799	0.24019259856797692	1.0384246935765153	0.14175827035277622	0.8766173493080446	0.7173174387449209	0.3112902125863988	-0.42983347049756865	-0.08651341743011257	-0.25147996789853966	-0.3044309906354606	0.7820498660363366	1.0933589265536237	0.3783762181896705	1.1967858119191206	1.2637136494228176	1.3019571610858067	0.5401685074740995	0.23686083571262148	0.7561884530562197	-0.00544431735444089	-0.9746609500899439
1.2708482375831234	0.9904258098495884	-0.428006968483481	0.10796580240711218	1.196640959315002	-0.25147063551476867	-0.8664649574604427	0.42640131146305504	0.2588152543677609	0.40346977514082755	-0.14773308973240495	0.23237551473684678	0.6849830993338373	0.6031648044635787	-0.7296380926337201	0.8862495487958528	0.8261966772553709	-0.1244006333131675	-0.47986339049004895	1.2970896779290333	-0.3731316231017989	-0.5035075388892473	-0.605376462586308	0.05480378197423926	0.4101151042683623	2.7835748308183392	1.1577630843404916	0.35805161771855243	1.5836876102402262	0.26464003739070513	1.0113077240090047	0.12294645822439591	0.805624842052007	0.6105343763490725	0.2372737673789258	-0.44083061053975675	-0.1496048985968764	-0.2505495898582371	-0.27892510872973436	0.7582972713445535	1.071122946700141	0.38036178319231145	1.108729770655611	1.2479030301181147	1.2954402541845274	0.598646225269016	0.2683926976890203	0.73970581588932	-0.014066576485244836	-0.9542851961182152
1.2824753430260176	1.0195943623530377	-0.3512778074822206	0.07241376737867958	1.1043125289231	-0.24229511829906145	-0.9247341841340869	0.3999502594409481	0.2261064283617074	0.5254331996974824	-0.16310244021968529	0.24496255607660017	0.6523138129833033	0.6731077071435727	-0.6665721869027654	0.9726735911816551	0.804147367741745	-0.11724903989660565	-0.49493212118819907	1.2529025060871564	-0.3854749357841688	-0.510672141262005	-0.588305131722477	0.06550123393841066	0.43721573608034997	2.7423727398816573	1.1499379995274484	0.3110054518551908	1.580009623864626	0.2638181505333149	0.9582859599905612	0.06406073636976231	0.7447426252420648	0.5156818793774415	0.21014589615030835	-0.4099362144568436	-0.20192681603500295	-0.2781519009055253	-0.24139368510055662	0.7375226250768977	1.0754506596652722	0.38621216331479447	1.0212025656886186	1.2355070272426363	1.2539702656307274	0.6435374433970178	0.31978125104713995	0.7236241685184002	-0.02311912365085516	-0.8917871612387949
1.2708822249038507	1.023324177827516	-0.22997871994845323	0.02895408019829044	1.0631036837657744	-0.21754007543039675	-0.985361586354587	0.40478597103778424	0.2737583075479951	0.6311656081781648	-0.16890262152619934	0.2986268668449951	0.6073496489279213	0.688239992687563	-0.557137638398159	1.026503117068272	0.7447925737483878	-0.1342817978254742	-0.4176503285453269	1.1519520428926189	-0.38378735150831556	-0.512930611838425	-0.5873511140839006	0.1359125417401902	0.4408508736576855	2.705712074688382	1.1744172915944175	0.2556100012955759	1.625092426272709	0.4000657344528187	0.8546159606226833	-0.0021558551785442583	0.6581890492871643	0.4463227107619991	0.10217509205359918	-0.4161412532731597	-0.3012878548603611	-0.3200246659402504	-0.20065128210629143	0.6862409007939371	1.0469276330753592	0.4016781960338145	0.9577175305316711	1.203135780106702	1.2289007856996517	0.6947639654730369	0.2901921178488788	0.7544216973126926	-0.04862393202994195	-0.8574140546412972
1.2859725953069798	1.017330685751102	-0.08728970629482156	-0.0020491856318805707	1.0081095697691294	-0.15706387127889754	-1.0009334997643147	0.43499442090667306	0.2899894336192923	0.6977773290503044	-0.17326154933137894	0.32714657962654653	0.5945117044231443	0.6970440073576525	-0.5116474174798874	1.0433903719490614	0.6906265132634563	-0.1625466742532711	-0.41193271076645904	1.0749715307307606	-0.37982321768062083	-0.49404736049379655	-0.6252823045575377	0.1785056660895045	0.4243241227205051	2.733806511830872	1.1388458810572821	0.1823931621685429	1.7028087653650268	0.44315644944518534	0.7602344551147728	-0.08939896679478712	0.5645875762377106	0.40100650334561205	0.05833658232123079	-0.35598876611094915	-0.366551607946378	-0.3806603287506582	-0.12583433611534994	0.6607975888698321	1.0396998178517407	0.3715389464866587	0.9204129153824063	1.176962027878022	1.150741090075005	0.7932831047531004	0.31945919834687875	0.8209058901683122	-0.1279506205506299	-0.8471842040239626
1.2838559165983643	1.0432379900559816	-0.01732426006001142	0.002095834014813798	1.0073722084683094	-0.15568723071631757	-1.0549068209993684	0.4425294148889244	0.35497707718880406	0.7607021983100715	-0.18854157261935453	0.36442884503810863	0.5733171720245508	0.7355617256712033	-0.462222417475098	1.0960552198579219	0.607913983298557	-0.20969949576378308	-0.42411313054218247	0.9941481817750717	-0.32415594077769105	-0.4942938923816803	-0.6532946187808587	0.24762054845620995	0.41821184157470126	2.7269124503795497	1.1694984070674848	0.14940614402371624	1.694020283637982	0.5073122451721821	0.7290791547568641	-0.14385431421520187	0.49527459735145146	0.32195671200746667	0.03359642894777145	-0.30690410007097146	-0.4338941963300355	-0.4350504591156059	-0.05934334736056537	0.6620742362873705	1.0077758427606966	0.37767880738446463	0.9577040487798827	1.12560562328696	1.0381642157238304	0.8579720126655219	0.322203788589449	0.8693331648217038	-0.21276364760671704	-0.8355789497168787
1.295777722227316	1.0208617107885618	0.04829168998326514	0.03366662787426039	0.9895670488439489	-0.10635761055719813	-1.0474762074240702	0.4645173167290004	0.4139890047519533	0.7647667566130019	-0.15078765726471166	0.39687654677048145	0.5202125539483216	0.7738941774295471	-0.36488870984476107	1.1472401887178532	0.5020791670108176	-0.19787439709458468	-0.3976297950785979	0.967947531964332	-0.3596534429601877	-0.4843216470317794	-0.6945109349481988	0.2727860855965225	0.40955014607221407	2.729196882386504	1.1210883862267014	0.0960344278560151	1.6881303368122211	0.5703727103783969	0.7095677800105348	-0.26195805702798025	0.43389248518134804	0.2675596939209333	0.06050317939771009	-0.2627205741230382	-0.503808364339351	-0.4489403786218939	0.02897436987456961	0.6428854464731446	0.9388621346054535	0.3515774083186852	0.9453304542680121	1.1660959788657237	0.9693301844056705	0.9265758215445775	0.3436119538808369	0.8871722528968127	-0.29220788470634174	-0.7732400801562561
1.3233044404820602	0.9860050906873117	0.09194691719216473	0.031167225888364757	0.9252834930253307	-0.03882301340452676	-1.0602702042893426	0.43306943320192504	0.3934285864311574	0.793740639211433	-0.08083931755504445	0.4305385751362031	0.45767951350682007	0.7969604030145538	-0.275551105318111	1.175063046482205	0.45318825201669954	-0.19161031174279766	-0.40609634214709445	0.9127330474970355	-0.36191873104164507	-0.5010662076898322	-0.78650822527605	0.3214668953794443	0.39408836750178206	2.691504538222346	1.1107448374897433	0.06622652314381743	1.631937443543674	0.6503483208637941	0.66629518537313	-0.3147100352077736	0.2965607625892448	0.25589716371353266	0.06404541516708143	-0.2891054944987486	-0.5545831690776278	-0.46325685837810815	0.12196620249057921	0.6491021112366077	0.8556924308003655	0.3230302566506024	0.9384011953341682	1.1836816011793567	0.8718877935829965	0.951364245564249	0.3037947955090873	0.8903830859069808	-0.3256222973472628	-0.7907499919696143
1.3429220080499784	0.9019510711346019	0.14948000586983298	0.045054216637347946	0.8998577263849082	0.03685909281279029	-1.1629552473338443	0.3829688964730332	0.37102705177229317	0.8091416435908633	-0.0725108947189396	0.44594763142210525	0.45762333586717635	0.7724614982110481	-0.19270606747684277	1.2100907074199918	0.41801447098142164	-0.21725677846406896	-0.3388780024201443	0.8859936822479082	-0.416363224014818	-0.5322591115817314	-0.8171836793549314	0.3517435888243562	0.3540088989648637	2.6698816131654453	1.1076724158788362	-0.01648707049179992	1.5688126403343092	0.7256382719142465	0.6692249758973201	-0.3692809137436302	0.1842260360270762	0.24532149963352473	0.049787878407175995	-0.2744277626151466	-0.5731057150679391	-0.517896021027695	0.12976141351564588	0.6693773661861593	0.8258030873440653	0.26732920710498786	0.8902995208595559	1.2352464902834486	0.9270132541000338	0.9699639561666402	0.28608009091953546	0.9351804492476019	-0.3636683520974741	-0.7757646838567736
1.3539971421954835	0.8691024958051814	0.19533022950718956	0.03551376427067408	0.881418014734838	0.163266721224057	-1.1706652967644735	0.32661423451783633	0.3453945492474245	0.806200497773124	-0.035079416739073534	0.44528827672722376	0.4147087833351876	0.6977451302941385	-0.14453636999145855	1.2952924740257865	0.3815185113042022	-0.24279732720764172	-0.2766822703409575	0.8779899100204378	-0.4559152405437469	-0.5672606134359549	-0.7570091889380179	0.3433598548893301	0.3475470099578171	2.6511028608337432	1.0896773074841732	-0.11147269849829451	1.5399260929247907	0.7553629011636623	0.6317080825740635	-0.3995042403285369	0.06442790902296977	0.2931538459557804	0.10304837499738632	-0.25574183588418126	-0.5882571281993472	-0.5695435087066969	0.0941375419725545	0.7311839212547697	0.8301557296695359	0.24082449797555044	0.8413826892282439	1.1566114101880152	0.8734582350282333	0.9408371431374698	0.37059879068496004	0.9239300352136691	-0.3142002870687316	-0.7704878812229201
1.3534271016896064	0.8676189330696328	0.25250523654909673	0.01949067492417267	0.832231569663346	0.22498169716525446	-1.15788750702222	0.26705269623761496	0.36192822428336713	0.7781144922443105	-0.0379523992643396	0.5046781950800271	0.4505511781732753	0.6400871573281643	-0.10461912693834885	1.303315815235954	0.3715626962093209	-0.263913982341795	-0.2601386855626459	0.8520414624074911	-0.4501692918461174	-0.6063398807159265	-0.748478878857722	0.35786266136444467	0.29209105899453486	2.5949970853108555	1.0918125687823015	-0.13504453298402935	1.4777079807776787	0.7598566346532185	0.5047996332207739	-0.394900510362509	-0.024295651124232882	0.341330248867905	0.151547593025487	-0.24031671618009348	-0.6211360591145992	-0.5561269971078414	0.10160426944269178	0.8112425207013325	0.8128496157868771	0.20920484611831397	0.7899123595855428	1.0628237711537056	0.8305569219461125	0.9358777605227034	0.37696161214581314	0.899174481195625	-0.25949247420286825	-0.7739155728937166
1.3572233563491232	0.8255312039026818	0.2910724116719778	-0.026197610089623048	0.7814505997524538	0.34762325383184484	-1.1677981236004953	0.1728702153140013	0.3185998745091551	0.8381545767913915	-0.013903868744317118	0.527283536034022	0.4350517325026722	0.5669418559646896	-0.03437147024620288	1.239818228024884	0.3966999801163171	-0.25670412034514467	-0.17894281900403838	0.8401175733738968	-0.43023190767354313	-0.6372034212435838	-0.7355765362199496	0.29769762327578614	0.18698982812429168	2.514134150289129	1.0659630364055523	-0.16308508632867	1.385626785160604	0.8233640227175218	0.4209642144830024	-0.42769158745931807	-0.09221094186269205	0.42909492816210665	0.275962825073602	-0.1751507744096123	-0.676807014500349	-0.5963773537931338	0.09495049425007004	0.8649177248279397	0.9079037174216612	0.20585918346827725	0.843239868315482	0.9946462704543235	0.7635324140241628	0.8996617673026523	0.3864720725732457	0.9235892386898646	-0.21777402291061593	-0.7823567720072837
1.3710540447890764	0.7997195724455778	0.2513348547247458	-0.04915864058398081	0.7986564372056943	0.4523544679698327	-1.1880353395811905	0.12381169387116335	0.32549717213928553	0.7595829217461807	-0.026205731661157878	0.5571404765599037	0.45165288798327924	0.48490468474271536	0.032575074214341936	1.1945417037428272	0.38317012945200674	-0.2915379066706706	-0.12497860800743225	0.8326973293720247	-0.43917951165224	-0.6892882469698917	-0.7347831791299708	0.3310412152939605	0.11504118487114805	2.5612832903695155	1.0538886710876525	-0.22570117729812375	1.3867602171123008	0.8263495374235801	0.3720111795050177	-0.45136714183049403	-0.1949969577163689	0.46851063514029284	0.36076017817254874	-0.1088561773926745	-0.7176015989356811	-0.568083012436716	0.07098236544759584	0.8675781600240585	0.9558428973454968	0.26645022606087976	0.8680621887347748	0.915361629402877	0.6807946303608636	0.9396576565882032	0.39041863260320914	0.9063890855086381	-0.2317949241991653	-0.7609476653898453
1.3619368384490402	0.798296755632417	0.23549927107857052	-0.11266260598681213	0.7621436916817176	0.5249291884176239	-1.2070924108021734	0.06459277403775658	0.3412174368440507	0.7187119562946943	-0.02996109502409654	0.5547803990749676	0.4712338310851784	0.40229106017924765	0.09144173210050491	1.1318824311438522	0.3560180509875268	-0.3087892858778368	-0.100289903904706	0.8475527282495106	-0.3968115500155537	-0.7059383667841634	-0.7188708993667359	0.3144465669139468	0.0235322534199608	2.5724992714002277	1.053999020225184	-0.23994792446857863	1.4001927521731174	0.8434049538565475	0.27800741551693736	-0.4499494051947878	-0.29001058741495056	0.495134082857831	0.4859309426948828	-0.0309947356281558	-0.6974331918987733	-0.5883869515777418	0.032228380747246835	0.8587364994255415	0.9382346124271308	0.30441540152929586	0.8526114439402128	0.8604314891285764	0.5561182532556432	1.0077099663462914	0.43098252936476494	0.8400854035421943	-0.16225535073469527	-0.757039430564467
1.3463607505129789	0.7703994085741672	0.19320488912391362	-0.13714293109003214	0.7065795915130878	0.5757282802548163	-1.2402582915302285	0.0010488832017032268	0.34225348794338323	0.7077179922377982	-0.027173565095641512	0.6244555634633526	0.4428344152127609	0.3277443914946863	0.15476703319617963	1.1431308684382633	0.34821881738276217	-0.2640416278058258	-0.07063833892872581	0.850277971006651	-0.36149509762618337	-0.729979813348149	-0.6664198205510419	0.32380549291601735	-0.09195512872246085	2.618332158447094	1.038151557816623	-0.2342870444617346	1.3579395081377366	0.8477560337706433	0.26500685779862365	-0.3727379595511975	-0.3682822695315878	0.5268979414719961	0.584793348200281	-0.014722848985015613	-0.6910133533370124	-0.5891924025313611	-0.016418592878470688	0.8203158194117295	0.9739848544966272	0.34484131202060786	0.7933554149633762	0.7939628763320946	0.4927612906274449	0.9667020467514748	0.43684146505141686	0.8065380672576558	-0.10474557216611355	-0.7721305780277775
1.3219423663374514	0.7113184946954354	0.232485163186547	-0.1229597149204984	0.6994978946497357	0.6456401901527852	-1.2690137991199186	-0.04209073122656544	0.3094227133694826	0.6965269397023838	0.03137449647376198	0.6276121038042972	0.4125506896492778	0.32185346991396435	0.15145628151682552	1.0966121739212	0.35504388457819747	-0.2782164107705535	-0.023233151944275603	0.8249112879675702	-0.34997875225247943	-0.7744421349993378	-0.6303966653545581	0.31102365443675845	-0.24394707578829838	2.612329448811799	1.014371624376509	-0.2116395895908289	1.352458805639896	0.7884614479215233	0.23445041276228143	-0.3718121130358211	-0.45103945987900185	0.5815858721523715	0.6458324626158941	0.023653329423537456	-0.6831532781992514	-0.5922835260380557	-0.047161108134494784	0.7629061712418527	0.9300702968946976	0.3197830326785217	0.7358740914225453	0.7789825892692881	0.437522080373435	0.9081632656465054	0.47432275076930397	0.7969712461472258	-0.09125239933198781	-0.7322394018010596
1.331605520905381	0.6910443253002629	0.2729234727101752	-0.17533678417193305	0.7004434438071121	0.6651821871683604	-1.283416920585576	-0.07668863364225201	0.2955367944560886	0.6988829301537074	0.012738926531785415	0.6007512232693227	0.39981406727493407	0.26426801601140554	0.11143815040903784	1.0631888547895385	0.37264069658793153	-0.3148889054999197	-0.0010285602811753863	0.7879356880611782	-0.3377253099538634	-0.7862513690334667	-0.5546528671931535	0.29427238363378677	-0.3076014415806484	2.658715804972225	1.0460335494870663	-0.18218362094893445	1.3738073357070388	0.7534294444214105	0.15539439235789554	-0.2843303380148696	-0.4921262751249163	0.6516768241015208	0.7098017102441733	0.05138489157665541	-0.5704983324632421	-0.5936511488817517	-0.07298742178164397	0.7055303911496301	0.927995802273171	0.315319521887239	0.7282292973442994	0.7197516617769754	0.3415675271416686	0.8534511186381891	0.4851047250165804	0.8195149214266957	-0.02270239976537203	-0.7504061879709338
1.2991760240808436	0.6582919217746956	0.3163493869948732	-0.16732944077267548	0.7563636483529234	0.6945234335859041	-1.2723062722463974	-0.05605011181011623	0.35419177249914874	0.6677501782130146	0.018691330403170746	0.6107410075110216	0.4310676073205622	0.19858534242951104	0.1298829800146021	1.044766535056214	0.3898222930042742	-0.37670234518052964	0.020284120969079927	0.8186201017386511	-0.2938634228312065	-0.7631867179975929	-0.4575396859678193	0.23241152785406163	-0.3627076849988412	2.6990806366832967	1.0905574809877685	-0.200093988094563	1.309300654948443	0.6810704846552311	0.11432638917594737	-0.22299193178046434	-0.5198510519945292	0.726726365467316	0.7352403875522207	0.10312577540506322	-0.4940296001283261	-0.637210429586708	-0.09391250418676253	0.6451747087057227	0.909948804594063	0.2979155988772951	0.7395692498079125	0.6390411803399262	0.3493250635223427	0.8701168683559963	0.4848111272158449	0.7933379770877161	0.015393183507218805	-0.7326773857542519
1.2718915192636908	0.6408974789617905	0.3113204698343025	-0.2004155415910922	0.8593875012663768	0.6974079459410835	-1.24555434087916	-0.04282009590853555	0.3946218559229937	0.6049690546519221	0.051036300676896684	0.6594090748973817	0.42114196050502956	0.17808310115887657	0.08501954063142333	1.0394959553082286	0.4371220374030835	-0.4296123458235101	0.01837833089929289	0.8092190363428629	-0.2467589060006175	-0.751009452197534	-0.4321683251433489	0.1412239950044273	-0.3811966293709912	2.696423828148098	1.0789755089161726	-0.1590331243007198	1.3166364102897112	0.6399510728751683	0.030318082431650246	-0.1815995042803837	-0.49872349340813865	0.7911249842549756	0.7424844037086811	0.11630118473237216	-0.4397289161144834	-0.642275729818498	-0.09802664333888043	0.5922292151079984	0.9299814548118197	0.3378097494006055	0.7932947290060759	0.5266563999375045	0.27618635731791696	0.793484922369154	0.5154178916589112	0.7627049975771365	0.09090330795593239	-0.695856464850629
1.252024854750186	0.5765940789446425	0.28046782933398395	-0.21116866677314494	0.9508177999008163	0.6596463165837565	-1.2030005585230588	-0.028059170366907183	0.4369842218834667	0.5654603115761714	0.0678190357064847	0.6929551465350837	0.4172569103477664	0.2093287218507626	0.08316166391188376	0.9714998999458022	0.4605242400465337	-0.432486705973226	0.019406899680353855	0.7456742635795612	-0.16420693796702457	-0.7485926955230668	-0.4491962776590587	0.03631650545952647	-0.43512409469846514	2.668710390990295	1.0467502372709934	-0.11538031734934502	1.2977428011990464	0.5764207552177548	0.051075369127937045	-0.11796040855422733	-0.48179270960364146	0.8009070810032227	0.7162548093156109	0.1415800070063114	-0.3498508308279415	-0.6354787100364266	-0.11340895025354765	0.44927262922495864	0.9287585767268549	0.3372870994864875	0.8756067060197271	0.4984413642001358	0.2374932035760411	0.7820950233466196	0.4790852605719532	0.7952099553580682	0.13511704230293553	-0.6487410927280403
1.2137340508674823	0.5065168067243287	0.23034796762336013	-0.1848488957411596	1.0387404992969447	0.5917860625238082	-1.1459877518711785	-0.023099041540459858	0.44382940204948235	0.5025917789485503	0.10769662773254293	0.6031843122606368	0.35967935183863997	0.2692462686098654	0.06831133363945305	0.9258804638111349	0.4526573165831126	-0.4470827570796437	0.027104908473977007	0.6918048842224883	-0.1114585090606525	-0.7242745837331188	-0.4426983235185216	-0.04262050179313937	-0.5082711869879022	2.664647175104212	1.0203693077192315	-0.12742519166004623	1.2930746012456735	0.5125418844070483	0.14314313028033152	-0.07659545122548202	-0.45207855836182675	0.8404057284525921	0.6909388713438296	0.1988945348029834	-0.2682099004868577	-0.5936379986621011	-0.1271180794746722	0.3283081493048672	0.8995090801887736	0.3731474814262911	0.9173871806068542	0.5174351412587497	0.1826645258150897	0.750019460180996	0.4519035427218279	0.8107107322367693	0.0967483268904944	-0.597016731769618
1.1904918861206852	0.43242369839836153	0.2012376319707741	-0.12200944370962101	1.1262220480548961	0.47252351121887043	-1.0640266082696133	-0.04709601392436874	0.5061452776738544	0.41987999326328157	0.13066456684078948	0.4909784914267584	0.36147410529994806	0.2809359408894333	0.03119873502014306	0.9325243412844243	0.4352954715548976	-0.47025448265725645	0.04053355720257022	0.6339609553535387	-0.043171416689220886	-0.6690299339908368	-0.4431532223861219	-0.10617990016236434	-0.5365350628246371	2.6595530641978335	0.9930130212822241	-0.07668753497758188	1.2914433551301956	0.4535720858394819	0.22110990726683033	0.00671672680042878	-0.45865667931457177	0.7989319446060661	0.631652798430842	0.21634915151887238	-0.13296609016574962	-0.5667170333704756	-0.14621699406332647	0.22380461350216616	0.8174085200813144	0.348100668506404	0.937947796873997	0.5130599627417183	0.14809363094682476	0.7593948970041928	0.44900718779347715	0.7667042610311361	0.12875850128421917	-0.5623419017646619
1.157776293495085	0.35964019929564633	0.21045503806036808	-0.08288632578681068	1.218774459762757	0.3240338036459635	-0.9913629509064238	-0.05181363269417805	0.4955289029971837	0.3963255543659673	0.16373183346662107	0.4097905528080818	0.3168741537927642	0.28602175444093203	-0.07422949954883189	0.934652748736202	0.4460897484991211	-0.4612643101535464	0.05207970389972838	0.5518753929190687	0.020879880538131133	-0.6244868104936029	-0.3878584518602527	-0.1925271925410164	-0.5506691522526762	2.656748089001923	1.0018422848144883	-0.014872975493276144	1.2828007376207236	0.44016487658115155	0.2914844682538047	0.09354609576263832	-0.37359539604507036	0.7289551134228807	0.5991501592775842	0.19664440641981706	-0.020677809767412715	-0.5491212175888116	-0.1326938004572018	0.12255086629495722	0.7988088582750379	0.3429381809454578	0.9242482092246732	0.5725359994766178	0.18298868902260138	0.7525563850774069	0.42073648029766453	0.805682208139002	0.26571023596078513	-0.5768526595460274
1.164042867086486	0.32051285573278465	0.1577634822845285	-0.03174621129027612	1.3324299097781407	0.2120465662270012	-0.9190540494581982	-0.05893135291689986	0.45412700994034827	0.37893853278712836	0.16181194679689953	0.34505986142674133	0.2832259807946778	0.3336821152297226	-0.1390820370584155	0.9616500138211656	0.46004202105447944	-0.48765929231617156	0.06389949742599461	0.42332522309374143	0.004151399413462242	-0.5805347200614938	-0.37569491823095974	-0.2691861170046008	-0.5756613295069245	2.6863602544784775	0.9768191074175185	0.040447510510520424	1.2350367550484858	0.2687639315186086	0.410039831122946	0.154190513985958	-0.2862069666474044	0.6605081125776712	0.5833092520409998	0.19311840854068202	0.08024747209294124	-0.5303829764749739	-0.1394771234766617	0.020657834697930255	0.817627826483015	0.32576443059019106	0.9683105339725703	0.6181187635669586	0.1699798814094208	0.6594180520713483	0.4440520821828697	0.822717701752752	0.3778251827713827	-0.6435057523042266
1.1393835601311157	0.32361976810481285	0.11892942092973433	-0.009927642489983535	1.4147493741047743	0.11684963518915263	-0.8468613382059134	-0.08310369221613971	0.43173775673828374	0.2850858313954601	0.17440271416511896	0.24832988737540468	0.2638107093903111	0.37072879859909763	-0.18798730413210446	0.9681381178931794	0.4515654874066398	-0.530361717902247	0.05005582317479953	0.3350030754846811	-0.018219078374505836	-0.5579029781861846	-0.3400663759438407	-0.31348238749853197	-0.60238059584579	2.6555384532480684	1.0170382248454146	0.054725784650352896	1.1832401024090096	0.218240060896932	0.4965007966748399	0.1466274301135978	-0.16641086759791546	0.6403583416133525	0.5585605085659446	0.2719479910989097	0.13463596235156658	-0.5606117151420433	-0.13691741254172202	-0.05823700549569673	0.7803142816192223	0.34197645797611453	1.0062521762710606	0.6424516294827629	0.13060204821858018	0.6051180679359113	0.4172438717476905	0.8305115144241155	0.4675328635603	-0.6662595874829664
1.153944760857091	0.3269917607926585	0.014072446981367314	-0.012170695554248457	1.4204125102931489	0.02669400692913008	-0.7649741914737445	-0.1377484210292115	0.447365044516885	0.2710710948387548	0.15971768892550733	0.17865566337221256	0.29029724522921585	0.33105647815155415	-0.2308502319598203	0.9598685896031702	0.48708299642867503	-0.5549001687781144	0.062214786926527724	0.2370685208860504	-0.030891408870720304	-0.5152545695095413	-0.2820751782268408	-0.37991109545497836	-0.6225362042780205	2.6876137914651346	1.005751698127694	0.08908610176472727	1.1699579672977332	0.19776718212178088	0.49836738309846285	0.11752230010206263	-0.04776115401507922	0.5943343636820255	0.5507768027572892	0.32382676383433423	0.23536772159729016	-0.5879832398344585	-0.1280766071157119	-0.16224782589944672	0.8322803029178873	0.3664686151917651	1.0532616867214801	0.6598696417178306	0.05633869639769288	0.6231835469252329	0.36331059525068915	0.8783094823500793	0.6601918397702939	-0.6900004101554875
1.1344880952885679	0.3117332879617768	-0.048693637417025704	-0.015545956355713684	1.4837008190174414	-0.006870842653010481	-0.7154509390841584	-0.21365829124379712	0.39626410713363885	0.2888105262798458	0.1433870143359323	0.13348520824928317	0.29287443806404395	0.3571389110733776	-0.24138187220778323	0.9297812822228101	0.5412594227659661	-0.5962813276866422	0.05499863091793513	0.11371873472609328	-0.026198648283874536	-0.4737719633799031	-0.2126067810936541	-0.4177937843552339	-0.581972521460062	2.6600477370174573	0.9933939742843085	0.06091166729775638	1.143651425100927	0.16582124124662598	0.6292606642811126	0.07925047397562299	0.033032739819597964	0.4881245219543898	0.5425471550398199	0.3952476847842462	0.2397301582897679	-0.6220118988474082	-0.14371039822307285	-0.2031957972290992	0.8224462000379527	0.40894906733809167	1.0513736663812183	0.6267361949827046	0.034290611684276	0.6559939341951182	0.3047047625550422	0.8807273554046878	0.7840073878773272	-0.6484398771869471
1.131856874357289	0.3224025528751177	-0.04567986341103072	-0.018988152708938427	1.5121958330989052	-0.06132483487194588	-0.7386144411654463	-0.25903149561700173	0.3720279117742546	0.28939252464124554	0.09066555181731659	-0.0014310596682290066	0.2873164108196069	0.4048629822869566	-0.2937222615799549	0.9623155168911758	0.5684695936735433	-0.5755997638878767	0.03269781723953263	-0.052174195230001795	-0.03907729950526562	-0.44350901796064796	-0.17735946333684888	-0.48174012676432076	-0.5873947411832219	2.6359271453942705	0.9748833885255671	0.12430185193410237	1.1416276289640248	0.18806023352066684	0.7001338169737817	0.08226205820435593	0.1318109808053379	0.40385638228862275	0.541704251320715	0.46014796449526907	0.2170581109319031	-0.6381513278027316	-0.16563477325648218	-0.28620043094969166	0.8735087069496634	0.4845431441067438	1.0422611038806748	0.5793652065792798	-0.045360906492048124	0.6372595563244261	0.3087259706229116	0.894907060800491	0.8758187408891122	-0.6355912644450206
1.1151497400137171	0.28319735632437176	-0.023758769138361002	-0.04018393604573668	1.51872720231569	-0.10425769041283506	-0.6982598792781701	-0.28128895879320764	0.32843456595138365	0.3371202406800963	0.04790071872881655	-0.11894390816968378	0.24120671141670966	0.4129400338059345	-0.26303700030032917	0.9869177217266847	0.538990136190202	-0.5543511296591344	0.01617247008161684	-0.16804651490595632	-0.043915207932640345	-0.4276724459302363	-0.14327647552723807	-0.5159790679404941	-0.5561688595519811	2.6349746454325507	0.9693407860293421	0.1141627824400483	1.0819525944908734	0.2257169850158911	0.8062242810842062	0.08380524784169127	0.14677101104424536	0.31119786036912755	0.5776287004527101	0.5540709596889233	0.20294543842240825	-0.6567186160611074	-0.14493529057230783	-0.3160819590576302	0.8456951775517638	0.4928203980538816	1.020588707270787	0.559902935183563	-0.13753885838575783	0.6306022085307834	0.2692216687112257	0.8883983690743651	0.9301722249563706	-0.6022027157086137
1.1142338032310666	0.3062000535626056	0.03782790218960154	-0.10293976848320079	1.4675340327400221	-0.1569778115594433	-0.7240111030090488	-0.33923566006142	0.3093998824562004	0.3931795132123454	0.046343832999613074	-0.21432746763672808	0.24626758399677326	0.35725849431535595	-0.2633721341831079	1.0327641940346517	0.53707336520848	-0.5663587170014855	0.05713061699453207	-0.22969383890271203	-0.11873834221374428	-0.4006996691107223	-0.13080845190584087	-0.5148671062819308	-0.5492745586357686	2.6673894342532583	0.9892376494849484	0.17919729768265377	1.0507050052083886	0.281406334798073	0.8637591730501581	0.059856496856846096	0.22001929497626294	0.2880869194295575	0.6103930824795113	0.6480430516328021	0.13038214357282543	-0.7332383469989929	-0.12016019958178725	-0.34244296562432813	0.8538962773849386	0.5576736470780733	0.9581083049813758	0.5012963279756983	-0.22908054147924575	0.6211538912482737	0.21063546326168922	0.9025559487900475	0.9916621899924569	-0.6451693274953489
1.1313049030599003	0.3221441554027568	0.11915133493954899	-0.10507600949678697	1.4255055122227192	-0.14576162391473443	-0.7344025935397684	-0.36825056394830114	0.3344398046904395	0.5084982987620597	0.03117768075655533	-0.25818435655352723	0.2738877915822743	0.2924832492307999	-0.2337442405972235	1.051368973304646	0.5917942477895896	-0.5190325350549119	0.09084328741683333	-0.2804894137874504	-0.24481954123494654	-0.3503769281675641	-0.09232451264000495	-0.5440591462895283	-0.5309711092867031	2.661631317200726	0.9752078124816184	0.19520221588351377	1.0339922393369438	0.3830141104461934	0.8465319198748464	0.051174955751394094	0.29965864059960373	0.2330114305474765	0.6421566350732504	0.6694946302244079	0.060528078972605016	-0.7911159978042381	-0.10735921649244058	-0.36434136447818943	0.8528119201803183	0.5719070394106945	0.9083497798994739	0.48449577640039043	-0.2201195775211032	0.627444280382451	0.2335518948772924	0.9162437393652876	1.0172811586813442	-0.6694654512513827
1.121915367934792	0.3201808028395356	0.17136057379836084	-0.1806615642807905	1.3636550524817703	-0.123442220707174	-0.7694770000200115	-0.33356193091932757	0.34544800507542117	0.6419471849265506	0.023520268625006027	-0.2630060731242344	0.24223130782074342	0.27615697314334703	-0.1916658768441363	1.0329617875026742	0.5908366514212661	-0.4718337680843819	0.07630186326531482	-0.31707452516699874	-0.39277591547609625	-0.33899112971989653	-0.09140882401802233	-0.5517023171449185	-0.5601588716204127	2.686584464346008	0.9915728921402186	0.16893916059486025	0.992842250571391	0.3972540976324334	0.8114827538794911	-0.02612312982039962	0.42195345255667804	0.22133095503812986	0.6342985918469385	0.6910355633813998	-0.020644252030667547	-0.7681499610726289	-0.07189659168207953	-0.3692231710656454	0.8490690176225669	0.6123492032771626	0.8624212882298128	0.47054867416034857	-0.24394821608701825	0.6736995930477917	0.2315298277944559	0.9572145121164415	1.0394591407520037	-0.6662840849249484
1.1279177869068657	0.3624916287323977	0.22962665360337478	-0.28191020248839865	1.3251025739013358	-0.09819514930524673	-0.8175921900889799	-0.32124184543565837	0.32618493372011986	0.7284840941493115	0.003024466802244142	-0.26755182280948187	0.24843659917411776	0.2104678029014687	-0.11089527715012015	1.0590607191069787	0.6353926550647969	-0.442910568522481	0.044723382288229016	-0.3167755060322987	-0.4815626955243236	-0.3120375580836804	-0.08966909979178064	-0.5462420268818156	-0.5966303664279802	2.6400820834988883	0.8967698301482159	0.16373298647734177	0.9253649484178712	0.30417824076645295	0.8072565645158074	-0.08792159794141649	0.45653876352092926	0.23140108142266427	0.61893792828159	0.7184229618755125	-0.11777600705360361	-0.84251938453097	-0.06025129921917068	-0.3289241479258529	0.8373867035450676	0.5777009872951221	0.854135553925938	0.4314748782984917	-0.2802709704403902	0.6450172977638411	0.2712496608265733	0.9587312092722196	1.0113464724151844	-0.6476413974990674
1.0927353171033793	0.34892065703360736	0.3422600112221765	-0.3504760621809556	1.2774259480079357	-0.11921054698334221	-0.8428380334446859	-0.34570664948766583	0.3399708689787911	0.8018884009094508	0.008899477250005353	-0.3078057994691864	0.2692567253998877	0.1329339036790749	-0.06221236966820515	1.0568228286790682	0.6565901719211679	-0.40791547136094747	0.021004407946914966	-0.2846945206803985	-0.5045749808723996	-0.3149428798763917	-0.1164971162568678	-0.5671218573070357	-0.5886887870276507	2.621399757089237	0.8127311721057637	0.16397133383775495	0.8805871651944196	0.3041288419823126	0.7934484777743769	-0.18920824816847825	0.5089422575825535	0.2165593498131467	0.5557455066678323	0.680255938662962	-0.24423832934176262	-0.8479208372525869	0.017583113868151323	-0.2560837639430006	0.7549758758574435	0.6060302862184633	0.8214039802022859	0.39003149849233953	-0.26741554814586055	0.6879476987268183	0.24417207795686754	0.975866157178074	0.9929982199459226	-0.5705920771023528
1.1003532093581465	0.29599575235350506	0.3882262491248152	-0.4080827206416825	1.3033643171774114	-0.15323342639164617	-0.905279067537671	-0.325424097618913	0.3858680901337945	0.8691395417406843	0.00034534120682497006	-0.3672784355503053	0.2669706792887773	0.03360397993778445	-0.02221518442809193	1.1183316867358881	0.7171478951167273	-0.4225368533252885	0.02443085245577522	-0.31260784467227737	-0.5488769316070558	-0.25320223354765214	-0.17151815180993565	-0.6564843936625735	-0.5497699707354884	2.5705872159215146	0.6385139635388702	0.15492784822906752	0.878301279345332	0.20749198429920837	0.7311811398741674	-0.2701285453193548	0.515265874777805	0.17219158220834427	0.5530147629287501	0.5933802271555755	-0.3017550811461521	-0.8119553152628025	0.06888580175462009	-0.22546189268372419	0.7636386486521205	0.5876318459006045	0.7690710402655748	0.4138737939272087	-0.257037324226821	0.754461309538096	0.2577005950351888	0.9770109420338213	0.9606444130542015	-0.5111566795505518
1.082852750718094	0.23436010416126768	0.45634322811035216	-0.5284348365293496	1.3070798895463887	-0.13173370854857205	-0.9346607729495393	-0.30675449850063247	0.397204032215321	0.9434192199149125	-0.018735103548722598	-0.4062658652635257	0.2444799438110048	-0.03747186934291757	0.029277585835278036	1.1625148493114332	0.7112192634622835	-0.38673514677309273	-0.023112148221259593	-0.2930920602236164	-0.52212227677119	-0.20073588450630325	-0.21005022038582966	-0.6944984192823188	-0.5197425049125931	2.4823653367510996	0.5284865927420699	0.17175249656641023	0.8520709479937925	0.1586048859898354	0.7540388444310422	-0.2885981869083051	0.5222739675792647	0.12134357357773766	0.5541862380339014	0.5437562568747396	-0.4264401214478223	-0.7536668022823385	0.13734742471336975	-0.19154461676186477	0.7109270105770061	0.5728508298605309	0.7124043866980907	0.3971418300135131	-0.24280326857323314	0.7039498938087154	0.24227302671232726	0.9395452827005327	0.8587403363974028	-0.4725590389555413
1.073936886986926	0.2619837381715756	0.45327941571825736	-0.5758892944051445	1.2888291514879193	-0.14376892016559623	-0.9355820108764101	-0.2597933342717326	0.4155592992221123	0.9710330614893943	0.025733145690553495	-0.45435419819916917	0.28003297844410113	-0.1555097000239144	0.02563271495185565	1.2107873570093597	0.6779050994851521	-0.3679564613635363	-0.10856786077460127	-0.2601316700181419	-0.5427753321993772	-0.13026694314547776	-0.27493558410771474	-0.7279043200804934	-0.5290865363396751	2.4061473089501026	0.4629073183958378	0.2195402936375246	0.7940571077733531	0.139100729040681	0.661883169972213	-0.28118317457473213	0.5280759184576106	0.07107002750475098	0.5683638703295385	0.44242859773385507	-0.553317934457997	-0.7517904303158971	0.19670170754889083	-0.1806112522895102	0.7212383097931863	0.5404123585675707	0.7166552873745539	0.37006082159149967	-0.18137718760152638	0.6832732589323263	0.24309340874105972	0.9875546606630768	0.7927747225056124	-0.4757552451371615
1.0904719336306097	0.20883493685185175	0.3711881193002355	-0.6779737013053014	1.2696743285818042	-0.14964239759674622	-0.8717743326660777	-0.2354739852604911	0.36547340062524925	0.9983055875861769	0.10918310136734224	-0.48541678487969564	0.28068226634378224	-0.25716899619354605	0.016164313038747123	1.201916279884114	0.6647957055669305	-0.3094730086587373	-0.16503013062642985	-0.2103933241812396	-0.5897365732885741	-0.08172634737078768	-0.353705844479581	-0.7669837640625914	-0.5062753834829186	2.3541047493132963	0.33710561755680524	0.24865529072777243	0.7657087126555204	0.08955723952495855	0.5778658759901825	-0.3196432642873971	0.5695467446435559	0.06445040213416664	0.5837689785849612	0.3352227275707587	-0.6975597259824597	-0.7600742468072508	0.2638952123776437	-0.15597605223751118	0.6515194652640038	0.49768795921666287	0.6945837117859677	0.41337364229339374	-0.1635508579768649	0.6307443519547367	0.23762007933045393	1.005479573138691	0.7631335240227104	-0.4503572545155798
1.1057494494073667	0.23274624261018836	0.30733487231511	-0.7485895405993149	1.2378562462490175	-0.15305171676625712	-0.8165035568528634	-0.20521549985256846	0.36827176204818024	1.0216095054911354	0.1927050894268508	-0.5367414172881081	0.3320719660142964	-0.3413563075529103	-0.00021180410657710148	1.1301828960934217	0.6861788117858602	-0.31735364394419563	-0.21427781240988084	-0.17319670664633097	-0.6465893846422925	-0.002505865702275259	-0.3638504105481656	-0.8085646986555837	-0.5336582867183021	2.314218911410135	0.2291196039050123	0.30181907741863795	0.7559264836990538	0.024990812515128028	0.5460348104524687	-0.32888870486344396	0.5860442918652252	0.04675170394137233	0.6217341054676373	0.2237898248163417	-0.782934373360473	-0.7790823139905511	0.27597252790142324	-0.17729980099686576	0.6108693944040449	0.4201170564176283	0.7028763118424136	0.45748085732861943	-0.12216219931295391	0.6127796804835914	0.21070177755246866	1.0225054858504568	0.635008341174894	-0.49894441523813543
1.1076561811221193	0.2382597563644123	0.19193302820604258	-0.7696580253341129	1.24682453218344	-0.10502623992663888	-0.7351163959510562	-0.16816283374334035	0.357297178214825	1.014247565577071	0.24148865958142524	-0.5792696866019579	0.3363973651232996	-0.39582721025380146	-0.006246388308117598	1.1161417996148653	0.6785313486630317	-0.2972831608491627	-0.27865999585734536	-0.19116495083223656	-0.6714004251918247	0.040502833687528425	-0.36320547320308155	-0.8496099622212764	-0.5266055466361567	2.2858046224286475	0.12003535061267515	0.2944288047468291	0.7446839336428197	-0.09426417311029411	0.5127219118522091	-0.3141493477376221	0.5749427226518216	-0.044529740037339484	0.6858339391596006	0.04520548795205755	-0.8725242040786801	-0.801514040859969	0.27363088860201357	-0.1780904089346072	0.5767432591781406	0.29663049868163205	0.7181406781963544	0.5281803518437158	-0.03949862153039106	0.6266182857658175	0.25515942507288053	1.0101503564000809	0.4989595912960243	-0.49583901556258203
1.1206978474580886	0.23335537452491426	0.07309037728054084	-0.8038409434969387	1.220999301344802	-0.0698439557892118	-0.6225415472137794	-0.16933209576065444	0.2583779557783717	0.946850158337732	0.31826609185685106	-0.5971156657572685	0.3651488019493242	-0.4389987874425042	-0.03289982373023872	1.1070189134580466	0.6375186584396626	-0.31817807589067926	-0.31815143372690075	-0.18758553947449835	-0.638789420747794	0.04289647041772565	-0.35700796193892403	-0.8796490055957357	-0.5402678822638836	2.314280059555826	0.02162176015569862	0.34759574509905494	0.7865202595246835	-0.2900321381087872	0.5118159231910041	-0.2828200083192488	0.5515573139649989	-0.1159697209679261	0.7335498059998528	-0.110956629088702	-1.009995467466184	-0.8382578092864701	0.2929282856146915	-0.15927626030533815	0.5519043481358267	0.1936799227454758	0.7497165511354226	0.5834209008667027	-0.08392776449513989	0.5975989364450187	0.2472277139769392	1.038230572027403	0.4972330134970721	-0.48933141910775546
1.1250835024897199	0.2544013418518577	-0.04939304109386761	-0.7988758138043254	1.253561519950446	-0.05391629376886423	-0.5406591686641801	-0.1784443410231334	0.21401623163259148	0.8926937359089278	0.3899212996358795	-0.65496577569399	0.43117930172749136	-0.509287400288889	-0.04330644106561684	1.1401498094907092	0.6920861754387164	-0.337699799799336	-0.352945149413565	-0.18713244131114032	-0.5816253798908466	0.0003359779832443399	-0.3472983269268998	-0.9827280205929505	-0.5148296447205808	2.286581517459153	-0.06436321587685727	0.3859155274501267	0.8949837630527698	-0.3671321753553492	0.5188735577199246	-0.199062892556459	0.4860796974283331	-0.12812562722523843	0.8605553666648079	-0.24405267486754348	-1.1294328583944035	-0.8768150751917055	0.3133268877237868	-0.14552484381393524	0.5830465568787838	0.0744227121632131	0.7766720527451301	0.6601703139203883	-0.09640283196627966	0.5148802421573668	0.1990096519658468	1.0422004330422194	0.4254969447372754	-0.5011154830046349
1.1000929267120667	0.23195901030377136	-0.18198504446571034	-0.7827952595745586	1.2388648655832324	-0.03333203717567549	-0.41776924558974055	-0.22719736956825268	0.20350983897611624	0.8309824454817466	0.4216372035382262	-0.7357763305010164	0.5052462047678619	-0.5315576116273328	-0.021834100095122384	1.085915348929158	0.6753625236858143	-0.3457815605753373	-0.3673239864171013	-0.19421025629588887	-0.5706016516576098	-0.024178129890382344	-0.3515846738584581	-1.1082124706410021	-0.49249373459874046	2.2569050680345644	-0.10906065215303132	0.37569373944388207	0.9668427932510996	-0.40696723819610214	0.5387183581698689	-0.13500409263617813	0.42913473177306355	-0.1744612306916053	0.9654218402001401	-0.3428443044565384	-1.2157133919535874	-0.9856708674957204	0.314765852919095	-0.06088239544962669	0.5948839047890268	0.003031199732041562	0.8178979541168943	0.6912423876327225	-0.060477799119552964	0.49128260091699066	0.10472450825329851	1.0698510343287844	0.30699023858309105	-0.5308884681130317
1.0540851510813858	0.19437795538327812	-0.33037848607257353	-0.8210711443113805	1.2264403813458837	-0.03463382231713682	-0.31923025081736656	-0.22392086884662935	0.14209373751696275	0.803317594211231	0.4413571690471548	-0.7846332547222974	0.5254805859361878	-0.5732126078926055	-0.0523731026862859	1.0978578161647832	0.7059302884074686	-0.355580365241407	-0.42226683967739576	-0.17096525671296386	-0.5764114153540929	-0.07869174999683515	-0.32317072356464854	-1.2127859485674592	-0.5119260204317728	2.2329592973920063	-0.09039520292574196	0.3762623629111463	1.0491222017651434	-0.46703732661120545	0.5262318933057111	-0.023214621376590416	0.37984869503252316	-0.20686301241214378	1.0662882172913224	-0.3843242182918314	-1.2479979036071025	-1.1294407395395556	0.3270123479967934	0.031999342071477935	0.6401796729008506	-0.11916792741568942	0.8700437433493231	0.7118132430600358	-0.04172045628168898	0.4614857314081549	0.08827144857251772	1.073284244701977	0.2000665408553041	-0.5163068121871095
0.9979064761242581	0.18115403535580854	-0.43628409216001296	-0.854001726784008	1.207630622944485	0.03263362751428217	-0.17395492415709607	-0.22939890841100338	0.07687266754095268	0.8465824309111782	0.4439359635721879	-0.7965863245336464	0.5449696210239128	-0.5849956070433698	-0.05481637654492651	1.048310376761521	0.7082836356869147	-0.3149218280083561	-0.43226435658111734	-0.1520479273968393	-0.5520481385672517	-0.1450128878354312	-0.29218159889088663	-1.2615853252818747	-0.5176459791884035	2.212324150073184	-0.04066864272284421	0.3977802090732022	1.0873295025641554	-0.4758610385657279	0.540943781079181	0.07714331507815411	0.33345305835705413	-0.23085063856742893	1.1132730169274787	-0.45969152994470586	-1.3569800301856285	-1.2879524598508763	0.32460659855063584	0.13603027164633477	0.6076108730161075	-0.20752747182651024	0.9533910383876878	0.6707380422335121	0.012636752719078376	0.43996076991469446	0.06057463991003555	1.0539825182089024	0.1795393877301202	-0.4986550025113655
0.954449427403234	0.18219273518907353	-0.5404162440591912	-0.8415992740025958	1.175269802414679	0.052863708599658485	-0.07292606117642939	-0.26371042794779453	0.014164415117259566	0.8331189873750976	0.47214306972481773	-0.8041248862640188	0.54776788438541	-0.5793930662653051	-0.040722924113728014	1.0204764845567467	0.7239908309577324	-0.30330150612453605	-0.4093159835939068	-0.17132675721859836	-0.5861255404585302	-0.23875224478716048	-0.22406680513214566	-1.2900943635736222	-0.49682939209554455	2.2303746123106998	0.0005471285505673218	0.3845010765753056	1.123505806312257	-0.5183701509440317	0.5736299973883632	0.18570346463494058	0.296980967517512	-0.26744503892962845	1.1779654354741562	-0.5114102442343506	-1.3917571062071548	-1.4657330162011752	0.30331263996025026	0.2364411189295584	0.6102796689943488	-0.27238688080566986	1.0054168802855012	0.6585624230448017	0.026646386796807465	0.47040338633900347	0.010376345415796684	1.092881984633323	0.11458516110284744	-0.44962934184338854
0.8992280332986551	0.10753290779891164	-0.5871632558896638	-0.8641488644777372	1.1626698278907341	0.0777354320705706	0.008547005306904887	-0.2834054260259683	-0.001828954546745401	0.8382001012931809	0.4966931178018167	-0.7854032638194568	0.5031437311323526	-0.5397429485193236	0.055688730476662805	0.9991659415275098	0.7381325197368864	-0.2524518398750697	-0.3436114488829862	-0.18491486009367225	-0.5577333523263054	-0.3815142881627373	-0.18743459344643068	-1.3156034748641452	-0.5014452774969038	2.2729486167724913	-0.015855763598404495	0.39100176599371544	1.242573411671271	-0.6220707430341053	0.6846485043363686	0.2648384108584738	0.3116508365547342	-0.2906994180958313	1.1860543376808592	-0.49861856477063915	-1.3969047386719642	-1.6062701204349001	0.32153951084824983	0.3445354036864428	0.5544361026023397	-0.3127178871715003	1.0453658330131987	0.6541706320449538	0.0038838016747992287	0.4761962011394479	-0.041743576263343164	1.0419452620142748	0.009140453925987913	-0.43485957221586213
0.799869327795397	0.10866141972603312	-0.5973082715626243	-0.8946959716434735	1.1882899732917038	0.06115669244715858	0.06592387718257517	-0.30392385510200093	-0.002127496292473758	0.847502008553127	0.461491825793546	-0.7572963078002743	0.4809184611716034	-0.5055361687020946	0.09293033824635014	0.9409329312708019	0.7169129380950066	-0.27758271333805784	-0.2369572671455804	-0.20461813675472956	-0.47089512428604163	-0.4847589870235006	-0.060849099087647594	-1.294080162212767	-0.4963336560233252	2.2955969491955885	0.04274787443843013	0.36174832606302343	1.3060372942478786	-0.7474180184728711	0.807464454589	0.3494471313619821	0.272535229572755	-0.3951172134076148	1.1864074404147331	-0.5168978320876305	-1.3041040387626754	-1.7036544336908546	0.2954194828776515	0.4744334032243239	0.5485569117961108	-0.37610512257560424	1.0711308162490005	0.6535313734038652	0.04953897744205055	0.5018464474429774	-0.11405818340276133	1.0587692569705616	0.008877851995122555	-0.40307810767906416
0.7061245963036417	0.16387512305054924	-0.632800059577764	-0.8864646362531389	1.1255998612786955	0.06808280701403997	0.0856901235637809	-0.3773776556992068	-0.0013695099714721125	0.8958414656931399	0.42850240345417445	-0.7347502111134333	0.4156183404946899	-0.4733546590557829	0.13447142962205064	0.9351882940445806	0.7199995257778986	-0.25665676229043644	-0.16650525703305014	-0.2446240911680379	-0.37417751628231943	-0.5928057484416629	-0.0010351768448002118	-1.2420168310713504	-0.501273987421847	2.291399677759338	0.08951004199856034	0.3638300318874632	1.3576493091936044	-0.9085047512077453	0.8612181764707673	0.4154246559034306	0.33283714216726035	-0.43755860651580303	1.1731711676180325	-0.5499431370375829	-1.3654518302218837	-1.7718626504872468	0.3391382318135651	0.5455002722946275	0.5657954745090928	-0.3075214641959866	1.0914027373559814	0.6104703584492602	0.1575654036870752	0.5159889222776002	-0.12722599777092355	1.0138934050690844	0.09656858253463026	-0.38363505333389325
0.6233225774723289	0.2316267847558807	-0.6255975443733017	-0.8665131420987209	1.0946774820795153	0.019034455686405223	0.11980549115583203	-0.3844978012090557	-0.043290373305419905	0.9324408271530407	0.39805267033357866	-0.8106933321619121	0.3679480192839061	-0.4591852201371884	0.2154483787273252	0.86423173703584	0.620119006780526	-0.256172073439507	-0.09579470183137824	-0.23314889116847043	-0.3063740318750476	-0.7103212697652019	0.068691424741489	-1.2468150217898102	-0.5172116317512312	2.3000074551911696	0.08251167429984359	0.3937857642348132	1.419638700903135	-0.9838502467178445	0.9262774107925109	0.44705731074591776	0.3853275736429943	-0.46471624409158635	1.131244781462076	-0.5431683935158746	-1.335547793532635	-1.81732649394202	0.3770729827371722	0.6135527196264075	0.5356239514848792	-0.22985343078172255	1.1410568261010599	0.5569884360471059	0.1997595136289214	0.4843493009831625	-0.15015246416165068	0.9915584811997455	0.1878791139351364	-0.34844661807399147
0.5395299788185387	0.3534856790453093	-0.6201255233547998	-0.9188946333690534	1.0171834267978643	-0.009519678931095735	0.12493107602052969	-0.38705185242636253	-0.11163664103710273	1.0055379744561574	0.3037950041324179	-0.843184291613159	0.27089294695783783	-0.4984429257482027	0.3406066784432392	0.855264089288115	0.5834053488810019	-0.2315611291474189	-0.08502839908327606	-0.2367312847009569	-0.2626984883991183	-0.7940550874676929	0.10264336709696113	-1.2365509556127021	-0.4574648145658641	2.290358591381426	0.13318519282815786	0.38901151827756514	1.4018866898397433	-1.0483244117741228	0.9834218762545841	0.4377316626509339	0.40170899090742757	-0.5216256221919328	1.125926352214336	-0.4738449982172779	-1.309268959593147	-1.9080256135962599	0.4352497030249781	0.6968726439824128	0.542161773292422	-0.11330114548540063	1.188481241775926	0.512459427068331	0.2721544182426231	0.5039224552849928	-0.16421358913911452	0.9362167099563432	0.1677058466975594	-0.2666703822714858
0.44267149248502013	0.45365348748001344	-0.5863013847554136	-0.9470638194545333	0.9515052633474792	-0.027565150179298826	0.1348069294943588	-0.3756596507040283	-0.18466055351861188	1.0545080984121586	0.2522606775494175	-0.8379124198843335	0.12623545508977277	-0.5362693624476895	0.40591857550062854	0.7595607888783893	0.4344125782760119	-0.24744957127472333	-0.08941269001718236	-0.28947673690829856	-0.28918512890247017	-0.8869887114126426	0.17454986456013766	-1.2012000527779647	-0.4010782318320401	2.268794462618458	0.1971455454654536	0.3705077526167584	1.3554116990033651	-1.1777347372084337	1.026157946676079	0.42730737587009815	0.4492801501194769	-0.6027884173928092	1.0608262672692257	-0.43397995705810466	-1.2455083962228306	-2.013469170467479	0.4553931597015608	0.7532532236389494	0.5008390095326588	-0.02639679766531099	1.2063229477279032	0.3743411844701741	0.26546590109507456	0.5032139086620238	-0.19935244135842933	0.9247144087904708	0.25563087715514426	-0.23387613062956425
0.39216779662900547	0.5379843508320501	-0.522157426915338	-1.012979771860984	0.8818806601750057	0.017412588228827446	0.10401096860520294	-0.36689019179285853	-0.28726779508681166	1.1054457869956154	0.19939930665712763	-0.8299025081603411	-0.003309763212959188	-0.5893278851025608	0.45059932198192065	0.727668698977358	0.27698056351069356	-0.28732665534425345	-0.09558459784256404	-0.2970712136681753	-0.3008290080219968	-0.9695995309037263	0.22905035993575046	-1.150228373493129	-0.38753492702320147	2.3126470904856524	0.25509044351662513	0.4103963609417084	1.3723458630939254	-1.201496719280364	1.0284851596440014	0.38265908141747473	0.5076704199332034	-0.6021418365431337	1.015903092016104	-0.38695927735694285	-1.1682729248707935	-1.991317872032117	0.46075651582298705	0.7271777998674335	0.47948308407867435	0.08162979453622751	1.2491208961198272	0.28261040261061515	0.2601719163828034	0.5309398348213841	-0.16850679582232814	0.8840809989962951	0.36724763767490426	-0.16061752478136343
0.36190703504229926	0.6246336254756732	-0.4933482564602305	-1.041458406698889	0.7559382245350793	0.09437430720242894	0.10131682722769704	-0.36260439850534	-0.37605430393540484	1.0892001818039574	0.17488209013002826	-0.8191075371815362	-0.10774939673805686	-0.5861530760308783	0.5481179185687819	0.6738593667786537	0.10482559077296738	-0.283177947655631	-0.06640440520912436	-0.33158489764935384	-0.2924612542659095	-1.0205503292615385	0.2785351247901764	-1.082226925245631	-0.37311509385113706	2.265574777562672	0.24838217537608806	0.4204993031713734	1.368789532785047	-1.253013427669901	1.0806704003900753	0.3249335475765699	0.5715508085004815	-0.6205174531697146	1.0202659550584223	-0.34369740229232826	-1.128384986544793	-1.9697465804722334	0.4694291940080933	0.6767364272612696	0.4078970364575228	0.2146195114742738	1.3179702554101567	0.24053495002803543	0.22324906362760877	0.5250438973061748	-0.1993813846354387	0.8705891787306962	0.40732391893169745	-0.1743257419753966
0.3283559566337456	0.6845106514950059	-0.4483337421318881	-1.0142975975798547	0.5590791504271111	0.13545594967657193	0.10618303548787236	-0.3898456588228775	-0.46349087599066563	1.089822364678817	0.175888077831975	-0.8134452970916655	-0.22955801195238545	-0.5535039301711733	0.5502974484396561	0.5919640332039215	-0.0804556309274665	-0.3245225479746144	-0.056198104687296004	-0.3465931730656795	-0.3085939362308497	-1.0672560080051703	0.3100660580378283	-1.0040434962707045	-0.3709756126963885	2.276624561069199	0.3024706540371274	0.3868971474652771	1.2784587605199127	-1.3431555121389585	1.1792683978607372	0.2724877268526974	0.6447141365937754	-0.6644955957140096	0.9876815521794834	-0.2296683758677517	-1.0724055694100634	-1.92763596905846	0.44803890830327553	0.616384978327069	0.2969360937411258	0.30809588185213793	1.3722988396654483	0.20616802429747846	0.15014358241579467	0.5404306938412295	-0.1769571177343875	0.9437398084817957	0.4408262826240971	-0.1411050857334043
0.2888664328555512	0.734582002611056	-0.36598787616655215	-1.0052393019307502	0.4527561452838394	0.18321038564221376	0.10092887411389309	-0.39301501160297014	-0.5265200208369183	1.0466470988188585	0.17991548055834783	-0.8045998169551035	-0.323989193518975	-0.5664577769591905	0.5825348057616055	0.5428616438214947	-0.17204584536511203	-0.35881056461141203	-0.04746993441544659	-0.35266548209795623	-0.33466674272301267	-1.0862792397011551	0.26987705132123424	-0.9639621020574506	-0.3807306987686694	2.2543282224591152	0.34041153913416783	0.29873379553790913	1.2273150686900025	-1.3760241795155075	1.176296879126473	0.20573546275916285	0.7150438755425806	-0.6932090545989522	1.0173175348410122	-0.16151336922275925	-0.9767301821654533	-1.887134410302286	0.43421799106111647	0.5858925547684424	0.19118772633736322	0.4298555370318976	1.4614317861733852	0.10842094807966798	0.0917270131214464	0.5318620547962765	-0.0674347807715782	0.9302151591029248	0.529834618019542	-0.1589991476652636
0.2644347549052077	0.7886911518200836	-0.3022050346152495	-1.0331275011149104	0.3131028026014918	0.208309872105311	0.11194238149882359	-0.3983225659196917	-0.5401038631493895	1.0232044521611814	0.1436873101186424	-0.7702445076902328	-0.37386621428649025	-0.5724408694217881	0.579426786888676	0.42530934435398277	-0.28223991245381475	-0.3881840753226754	-0.05247917330979742	-0.3788775475453665	-0.379054550137875	-1.049418484420453	0.24583871401998442	-0.8826546024166806	-0.39342427355483167	2.1759982317800346	0.32627230144092956	0.24189131591364338	1.1524548343086454	-1.3579887612192194	1.1162382957073729	0.16428350394195476	0.7806220804470602	-0.7238145319970968	1.018362058156231	-0.08225054204432154	-0.8897511623642147	-1.8267354843211436	0.3950627998817988	0.5446699100724683	0.11645127328520848	0.49152520258262367	1.506724803436714	0.10167679517197374	0.02417428427908176	0.5041874488279872	0.015608834694627188	0.9127860016860788	0.6126950719398163	-0.19155689609832308
0.2720427090953065	0.8370750810034193	-0.24650995142463672	-0.9790214295951134	0.18443742055019297	0.25405271527634665	0.09821755553484596	-0.41396564674481223	-0.61468159247985	0.9398723272267212	0.09346119023208188	-0.7990233327610945	-0.4419814976754798	-0.5917149105716487	0.6378353608231274	0.3680615720705019	-0.38922523875540427	-0.4063715324227969	-0.09162659684385752	-0.35290633279186845	-0.5513095872763787	-1.0439634013963282	0.2046527244438175	-0.8561486183454964	-0.423229411173614	2.1244618690364643	0.3145771584041627	0.18775423410208042	1.1018877957510735	-1.3142825062591197	1.0575207779441833	0.07402872569487284	0.8369944899466859	-0.779513449362031	1.0287379097186022	-0.022231664923744333	-0.857851450697668	-1.795430696055588	0.40024066559757693	0.5012278316299843	0.014146136336962278	0.5678457458476867	1.616575365771005	0.02310644795531867	-0.09336917611484097	0.5427040239592519	0.14150117030702508	0.890201866050749	0.5552989886244875	-0.2053117455819923
0.2471999566518564	0.778526790856956	-0.16315612063846813	-0.9521441708666162	0.13119643237767062	0.3433448314920654	0.11740044727124528	-0.40246338051771097	-0.6818971395493632	0.8415849719156725	0.06823964141898364	-0.7897899799011151	-0.5618045648113746	-0.5813251868167227	0.6779170615521485	0.31429431383314027	-0.49870963185740536	-0.38082045577911317	-0.10622857649694425	-0.3543630289571868	-0.7243376136672033	-1.0509905816513592	0.15678047126315245	-0.8779901178946077	-0.44921973108298097	2.0916284506029523	0.28949289784488597	0.10223696800770472	1.0469916471555851	-1.2219019178315742	0.9621236574328746	-0.03495184276817855	0.8864476637953743	-0.8731851756257413	1.02590887539395	0.08022663309390694	-0.7078318934137583	-1.8142923848563985	0.3945419858866249	0.4875208832732322	-0.06836904681254666	0.551942411988198	1.6706315216964445	-0.05166500648541529	-0.30964425896191183	0.5554098228434496	0.2541249807420415	0.9060435871547232	0.5796022680475047	-0.17483498973693162
0.23899180358647545	0.6559830991517186	-0.06643675794465292	-0.9210973257197683	0.027059707008391765	0.4346340371169167	0.08939792888062534	-0.38451339518341243	-0.6981849492674328	0.7276918490430073	0.02899682904180078	-0.7202025606849622	-0.6758158632149518	-0.6070102137297114	0.6603886027857492	0.29585530959790385	-0.5005840660319321	-0.40152517867606113	-0.1421730282643708	-0.38433476700262625	-0.838760216655871	-1.0233349702533112	0.16748551313127358	-0.8797282984476441	-0.4244678500460535	2.0696347169189795	0.29287619080076416	-0.0040073274968243835	0.9620259601740127	-1.219351268012673	0.8886947416639395	-0.1091907585769144	0.872161987577521	-0.9138614003531245	0.9874060329305054	0.200578120129067	-0.5615606619221181	-1.7803949814733406	0.3987722842061469	0.53659963564935	-0.19473511473906177	0.46717178350935623	1.6959769685905037	-0.10292760849908664	-0.4477553554721001	0.5754782845156856	0.38940314837640705	0.9058338707616583	0.5632126787402817	-0.17364373839114008
0.23669739270141665	0.49796006640134954	0.036887092978586014	-0.9075440086963035	-0.011069021135270762	0.48876586048490844	0.07280809853193378	-0.3564924983348432	-0.6709283028079724	0.6473666286276665	0.08182399776117093	-0.6418809884716243	-0.73131169473514	-0.5956079203953879	0.5818950145958987	0.2401862901725082	-0.5644304382482364	-0.40986275829650065	-0.1438971848387218	-0.4091972380444934	-0.9607346461830131	-1.0289184810290886	0.15423836235420135	-0.9037641028526577	-0.4834520276620366	2.0472356807821592	0.22478494116650624	-0.08724087212829205	0.8870543366541064	-1.1508007308478037	0.8124586405576888	-0.1674262016924719	0.8882093834379392	-0.9675021521433331	0.9641204976263424	0.2805679744168685	-0.41801567270798995	-1.7551302041578765	0.33033114087760806	0.46406473195730075	-0.3152292887450928	0.3611000493060255	1.7321534872732873	-0.17349803647133172	-0.6569755799570796	0.5950733367185916	0.5135434527967009	0.8879021246313936	0.6412368656700723	-0.2265010476366502
0.2565522261855541	0.3361703904660575	0.14486813461761208	-0.8725422693529703	-0.03432339072715657	0.5430937945054526	0.008760797616293581	-0.3570057264030098	-0.6646034863920531	0.5266287256822635	0.06643154055356604	-0.5884932232872705	-0.7678648448828442	-0.5336867358788655	0.5532100474405836	0.21566306469115712	-0.5930012709288697	-0.42401869145163895	-0.12803202303450367	-0.41861970775903956	-1.0756545826544461	-0.9793157906972046	0.12959643867287568	-0.9122620624990038	-0.607520369698824	2.081332043609358	0.18551456138312283	-0.15415841252964704	0.817928586006308	-1.0626440301893632	0.7450172152084594	-0.2091807780384089	0.8819437311876708	-1.0612532706227744	0.9908434777201194	0.3892725874815587	-0.28871225536344364	-1.7460129103072728	0.2775243739043599	0.45895268757271507	-0.39997402034033935	0.3417982386042854	1.756724780924829	-0.1630418736435828	-0.7515017031077337	0.6182828931306219	0.671229208780257	0.8604345156186903	0.6312676034658216	-0.19150663764284165
0.2271633168149804	0.1855476683310484	0.2824944715233723	-0.8112737804796092	-0.08318001683210008	0.5753534338795299	-0.032622720844467296	-0.36111903824501007	-0.650645846920035	0.4271928568409734	0.09226576969186229	-0.47420430457643176	-0.8109660048786926	-0.5004365526381024	0.4710793941456788	0.1540802961043995	-0.5646955987435371	-0.4393284185611859	-0.09175326990859804	-0.4379784390208933	-1.2630884744665873	-0.9598945214402722	0.1256802230432765	-0.8874054035971811	-0.71615093205106	2.0585614148948785	0.13611117882906937	-0.22351176574064344	0.7646398269825774	-0.960181324953831	0.7091070375545404	-0.25842429317839716	0.8847047504763454	-1.1462857932192123	1.030934720825504	0.46003873562619174	-0.16749620076116936	-1.72071870937534	0.30774494190504	0.43075246527936517	-0.5196729937319249	0.2839070931416101	1.7507707102525447	-0.19888706137218454	-0.9090560449106139	0.5859909169637778	0.8217512963736435	0.8769321267605615	0.6789681435738221	-0.1685106213092777
0.23333539705037346	0.08385803594162264	0.4229196859676584	-0.7521784468645487	-0.04134756326509761	0.5786554342955065	-0.026744075531994406	-0.3687267908410691	-0.6108973843486234	0.3675656791824973	0.127438143076067	-0.39113203657564827	-0.8590010271388889	-0.49369489998294813	0.3898123266538609	0.12748130096127058	-0.5227152757389912	-0.4568596543037933	-0.09287690538059128	-0.4623890705054115	-1.5489436711236237	-0.9407356370100507	0.14843463009465632	-0.9410139721727967	-0.8329408414717921	2.104398221694674	0.15313898038566906	-0.32051611314239264	0.6979104195635235	-0.8617454958010489	0.6542306864217087	-0.2533496351787065	0.8634489669567504	-1.200214485939322	1.0170257274378554	0.5314838173452932	-0.04714646426241141	-1.7443928032462785	0.27464565023162435	0.41821093701397116	-0.5821488295219662	0.18476150469037572	1.712054010998742	-0.23307205680642995	-1.0511220366302518	0.5489218220336898	1.0136735119889173	0.9268038627044147	0.7248285545756927	-0.09982719055432654
0.24951929874243733	0.014129795377061693	0.543765949850227	-0.7311297793255529	0.04664436671960079	0.5434765516035325	-0.10507166827758221	-0.3328348248637285	-0.6193659211763585	0.2365664494424399	0.14340481637320796	-0.34986697945771394	-0.8619292429891295	-0.49223234229379403	0.4067918877239286	0.06836938016036945	-0.4557517928865068	-0.4692338925025793	-0.09005048683507286	-0.44088718974083296	-1.7846038954701726	-0.9285512199517193	0.16339487369941375	-1.0005013821807132	-0.9157551069884894	2.142670689292307	0.08484887028691458	-0.3439916982691845	0.6763532106651661	-0.683708777057918	0.5366199875383674	-0.2353699161496055	0.7780804440157357	-1.2669243496217946	1.03879981784678	0.6120101638309825	0.127074493212669	-1.784296766708191	0.2754065534884841	0.41061507294514116	-0.5856178489709375	0.10089920981214391	1.6843644974257586	-0.2319287574076423	-1.2080792458205263	0.5576221378846816	1.162190118904631	0.8668117599297567	0.7073014590971971	-0.06251325329819628
0.25316164676755964	0.012371933518178646	0.659466659053024	-0.6906765665396504	0.060298712000943167	0.5010016314042107	-0.12884516888755823	-0.2848204206224557	-0.6602966314194019	0.1485207610240073	0.12129682767656283	-0.3373601457411839	-0.9095650899713611	-0.4637341383017642	0.3522284097733677	0.08269174651110292	-0.4740126630034557	-0.4903094705698293	-0.08442597994802625	-0.42121661278622213	-1.970522108870642	-0.9482802144872959	0.2057659566860543	-1.0559819221299267	-1.0124790902102745	2.1894505886467925	0.01835203008549576	-0.32129044791489375	0.6477116455229583	-0.5730175763200742	0.5117853355640902	-0.22947572716755493	0.719593778152934	-1.3662240525637421	1.0099942336987637	0.6462668740918569	0.2837341153758367	-1.8595490712572338	0.2549800246109186	0.3723193954467866	-0.5966041600971856	0.011992987952013938	1.5582670357556152	-0.2708685029818009	-1.3041157812119761	0.5738586115681503	1.3108491846113615	0.8725999835815206	0.7126880097846899	-0.04468887063161836
0.2572570328714056	-0.017895510345282202	0.7353246743081382	-0.6231089722727419	0.09267315651823235	0.42003317503480186	-0.15096478348541126	-0.2777161265405213	-0.6929656765272416	0.03437349353720868	0.11569348927991932	-0.3635929140708793	-0.9554967655745923	-0.4742067850239959	0.2540811327526833	0.13299461300908227	-0.4504539076422664	-0.5121806505680888	-0.09087879664140654	-0.40419500065130676	-2.188465441499428	-0.9640550792684914	0.23155159221083604	-1.1437580937022507	-1.175744175408339	2.2711507828941286	0.01568069991992896	-0.31798749396189746	0.5975750180424894	-0.5433403815724374	0.4930568626871626	-0.23428784196866137	0.5968011260722159	-1.439664069774118	1.000755166446637	0.6771865785614966	0.38703419864589217	-1.8974108549206814	0.27912991215519645	0.32831382057960007	-0.6321287484739566	-0.03572994582106657	1.4771156806534955	-0.328582586306674	-1.4405930438063628	0.5887646189447467	1.5006426272705797	0.8961400431270174	0.7587830750334367	-0.05033211916248913
0.2673846165191772	-0.003159911803323134	0.8035753560987638	-0.6193167884334578	0.053608075408743884	0.32817043216527236	-0.15896585647285372	-0.25899498074276617	-0.7011338687543727	0.00564075065007767	0.14751602224288654	-0.29916928015622346	-0.9604711036538387	-0.5420288326294022	0.14431387109879346	0.17635908430437125	-0.45740354893922064	-0.5683369794153263	-0.07734186101017296	-0.3911327545901683	-2.379279988220641	-0.9995635832169251	0.21742470252215612	-1.2220972311590448	-1.2926538051278924	2.3603206935079237	0.03640678878109747	-0.25892547325888193	0.5515387450016421	-0.4540037501132897	0.47148430863772256	-0.16753139891119817	0.5121214711234188	-1.4228896921264773	1.0270868839321428	0.6916887705627552	0.5197911440601966	-1.9642342713989596	0.30007207441001693	0.26717782088308484	-0.608453452909436	-0.0885133382624188	1.3936518888202793	-0.3701612698488391	-1.4757707691122235	0.5998273999824646	1.6811992391142183	0.9427970270483803	0.8277055848951352	-0.03534551091175375
0.2858940253436703	0.07116521109843824	0.827504077380528	-0.6262478224020368	-0.0010441061194380874	0.17644935141184165	-0.14518925384002473	-0.2534822160416826	-0.700839704245812	-0.08707534735947273	0.18433000130099833	-0.2794054939059393	-0.9343635051854495	-0.5668619493588511	0.05744084143600668	0.21424940679302149	-0.4872980389088797	-0.6215368015859049	-0.054536665721545904	-0.4318739112780978	-2.5135619536050036	-0.9709934364723221	0.2582411728365488	-1.2988742063466538	-1.3821713108563263	2.420519475039154	0.050133177413830186	-0.24426528783506632	0.5380870209817464	-0.33388543321748365	0.49188754224642334	-0.13772353028946238	0.3570520570443156	-1.4290973650391263	1.0394596037270556	0.691581076917139	0.6107270173952963	-2.0158932655201562	0.29187617496777357	0.2562555123841576	-0.6710106539733994	-0.0903586344109735	1.3149743242610261	-0.36933287787625513	-1.504340186071717	0.5723423507349557	1.8340365124283622	0.9579589048748215	0.8778274087028535	-0.07139284976817761
0.3014283389905838	0.15864520009060365	0.8532365251837808	-0.6579522025328666	-0.016857187026166672	0.017026909981991644	-0.10949552386321156	-0.26161711412280614	-0.768856474662447	-0.08582609518596902	0.22127701307454176	-0.2630104567659802	-0.8716776336497627	-0.5496458774645061	-0.03120574514544896	0.24568028809582215	-0.4320179365972585	-0.6438033863874322	-0.07078886118936882	-0.394753451431652	-2.6442209980891738	-0.9918406076492957	0.23647273957191245	-1.333257008620206	-1.5396321296851636	2.429911203056762	0.10324271703620298	-0.2786429992724663	0.5329147043068005	-0.19818444489965967	0.48222463728714776	-0.1285680677677341	0.2399987893497137	-1.452960270015287	1.08965415264254	0.7220858150458701	0.6305632037019832	-2.065817729231621	0.3166880969138129	0.159052664070801	-0.6465966736738864	-0.04290694275136851	1.2886111324483314	-0.43081881040037223	-1.5611467700645911	0.5471361224800478	2.0044253353932637	0.9008571032281354	0.9375807529331022	-0.06165796571019192
0.31990505975648265	0.20644020270435043	0.9398448543826217	-0.6157526839263914	-0.04232078984921917	-0.08948077203365164	-0.09203583295057101	-0.2660502280565732	-0.8153502911997258	-0.11396814367204333	0.25431448048483213	-0.27901204397495444	-0.8595725735596107	-0.5565322368628853	-0.1007587093059267	0.23392388025950578	-0.4019141376206184	-0.7288413584972202	-0.07759859058959089	-0.32635361801226587	-2.8093497671423373	-0.9941850407736073	0.19708290432705663	-1.3242276091553082	-1.5502842374579724	2.40921647549342	0.1656953279735655	-0.2878420462198072	0.4926224611330724	-0.183536927468431	0.5279614329248409	-0.09048111665113534	0.096053570273647	-1.3731759720573748	1.1241289560525092	0.7261261887849444	0.6318650988104959	-2.076472448137163	0.30245434918122954	0.1589316671068356	-0.6530671121401255	0.03396041711861232	1.2216176788317565	-0.4628694838368945	-1.50024209725914	0.5230808440471113	2.1877914539048815	0.8659862633098347	0.9263215235192046	-0.08148974097114972
0.32549971692367335	0.25205210853860716	1.0045102680019249	-0.6229658370040282	-0.10308070862686994	-0.19137918051157846	0.04297549138386615	-0.2748333805119828	-0.8696721980835029	-0.16182768710380985	0.2679091925827744	-0.28588249819441897	-0.8123498590328941	-0.562344165839993	-0.19934989376719142	0.2454337111064254	-0.3374730734665433	-0.7372456503170568	-0.06252812690488681	-0.26836660888819147	-2.9292738390441904	-1.0360695328732858	0.2058714953654786	-1.3352219819620512	-1.5378187725389811	2.395933216768014	0.1524625240254745	-0.2533377119033189	0.4321157615269093	-0.1387426351151295	0.565459765683922	-0.09174210430182989	-0.006340477418966301	-1.295714007292562	1.0937434539878788	0.6696092171753578	0.5953977871191016	-2.073711723899197	0.32736486476203963	0.12692016501144696	-0.7268059409706858	0.09856424362885303	1.1507574764167487	-0.5287738216744162	-1.4818623574814742	0.542069218276996	2.3343286576577076	0.806356285151167	0.9518278820867849	-0.07168618322328607
0.3639847088691218	0.3014101108633327	1.0277609038587656	-0.6384528722721876	-0.12865456208776135	-0.37088983440602785	0.17322759795863596	-0.263911628524108	-0.8886268946549081	-0.20677242572351387	0.3445871532450949	-0.3464390077814315	-0.820662056123509	-0.5582094232360043	-0.24308761959774844	0.28179812708326335	-0.3327230920888575	-0.6940134066365673	-0.07376844273694404	-0.2575530829191841	-2.9542146271328678	-1.0704951741258109	0.1454300789228235	-1.3453438795252797	-1.4950061390895963	2.4511531281289747	0.19483775292239197	-0.19972730118312815	0.37444296264149424	-0.1675609911589723	0.6082103005788626	-0.0025162634901291945	-0.07874709652701337	-1.194885715902046	1.0002660510175891	0.6168197681243117	0.5614195855768048	-2.1294301086377603	0.3267318580100556	0.14647389557444448	-0.7658852622145951	0.14596324169776992	1.0946954888648568	-0.5666975014391096	-1.4572126743128695	0.605596476300542	2.449829932948527	0.6604470253488419	0.9660183075599171	-0.11213969956133626
0.38718825713606375	0.3036499484527019	1.0244895775902694	-0.587751634250288	-0.1929245383449432	-0.45859768015962776	0.2317450206707789	-0.2891189435580495	-0.9226975216564732	-0.23226503728685444	0.3700025026301863	-0.409338421973011	-0.7805972801039232	-0.5385949817640349	-0.2900715925324711	0.29997453176666905	-0.30021055402748287	-0.7021055888165791	-0.060381121611492186	-0.23612471436546886	-2.9089743167846103	-1.091732346913716	0.09092807639825481	-1.302284560596282	-1.4463815054659461	2.469804880465781	0.19333619572803543	-0.14659013255144943	0.3224390375993198	-0.2044710236317287	0.6429901596284534	0.0651499576721128	-0.16986709883011278	-1.1244940049501773	0.9907241496453517	0.5503950723193949	0.48708626260045085	-2.10584025836146	0.29657580489189905	0.18105230730930097	-0.7567500910359437	0.22233267496686956	1.035470999464567	-0.6038841364235534	-1.3511637975897262	0.6538721838564809	2.539128373948632	0.5216679062818982	1.0219265199588041	-0.12589015092228364
0.3902658305389256	0.2750813866718502	1.0615569515136416	-0.5958235831747477	-0.24585099011079023	-0.523859844043218	0.38016943831074446	-0.3256577149560857	-0.9474817455346709	-0.22007198235837647	0.43986059932541455	-0.430200361116657	-0.7488453990338304	-0.49365400570472123	-0.35488607959039853	0.4155008339805531	-0.29044964453793176	-0.6844143046503326	-0.06349166742860832	-0.2354864327701652	-2.8836581463497373	-1.121927613414477	0.011770784764817632	-1.3101698412161435	-1.4639001106689724	2.447399572724275	0.18652304966022315	-0.14353598994227873	0.3177108710500519	-0.28068692960804864	0.6829921833593986	0.10203145847553538	-0.21522744193850504	-1.038598724040673	0.9729860854324437	0.45049093773072835	0.33580459676502855	-2.085373026367919	0.30032462953357025	0.18902926866538947	-0.7981819082525246	0.30731113698658913	0.9754255198522646	-0.6292433704637477	-1.2589511938632323	0.6856308930755004	2.6142998050840935	0.35959449306782876	1.1098773278364884	-0.20751293998126172
0.4084534095514741	0.21967416758884376	1.0352830592876034	-0.6483702699626608	-0.24310745963137123	-0.5770722299345785	0.4652952771413652	-0.3768309437438461	-0.9427678704872824	-0.19661135627161536	0.524383714221924	-0.41992354237915064	-0.7002555789659739	-0.49600798529241263	-0.4031601440288973	0.43008626233398595	-0.27132311465894643	-0.7086147825479536	-0.027630729108424207	-0.2153788790323536	-2.869613071489055	-1.136376104096947	-0.06968518444443636	-1.3119891763529377	-1.48012548411231	2.425223962504401	0.17656278193315336	-0.14383959012459718	0.2896484907515139	-0.3597891637553426	0.690438783251822	0.16337285557003975	-0.3025707197905428	-0.8860508394210476	0.9487829538238552	0.341005184729802	0.16307612092701565	-2.0379905658660755	0.3472451622377654	0.24239347265584463	-0.8362552588370349	0.37969931899909826	0.9506318635597164	-0.5942675264095572	-1.1341403880302379	0.6956054352495409	2.6251399423254775	0.2112114305878035	1.1084352871355914	-0.2687242141662843
0.4290731728616112	0.19872912402839216	1.062527046239181	-0.699685485014276	-0.25614257987292316	-0.5311035843267223	0.49957804004266304	-0.3983277622528298	-0.972664660140621	-0.17066885109940402	0.5908549443718025	-0.38467197368810646	-0.6634895818606132	-0.43395224361890505	-0.44160414607092485	0.44550709457934373	-0.29721016457436905	-0.7153579634233941	0.03586188758419995	-0.21602875262950078	-2.8235854207326243	-1.1681181066652564	-0.09622056919600688	-1.301243598620485	-1.4525820068152957	2.3759518842377303	0.18229454094215866	-0.15525806241999607	0.26309010115819803	-0.38845309997789584	0.6789222217368348	0.28153982938632033	-0.38035332836762287	-0.7376407981366117	0.9370529726874068	0.22471771539500818	0.08682112961358654	-1.998403226817808	0.30746462190732593	0.24804314020773294	-0.8736776872301691	0.4296143803611333	0.9027140535610408	-0.5502262719456379	-0.9530772542697606	0.6853877009670588	2.6021908078476934	0.05831746676366569	1.119325040194743	-0.29909441964796296
0.42491905443040706	0.10282620206119333	1.0615158167549619	-0.7109942464839628	-0.20809329349581224	-0.5000598829649945	0.5832816451069353	-0.42163135126583634	-0.9397403654222751	-0.1788486755687776	0.648737525351119	-0.39227015583971003	-0.6566938321109357	-0.3876887032598703	-0.45531100591329465	0.43132345442140985	-0.29261256812160485	-0.7306328510947149	0.1025367297187181	-0.20524114432436685	-2.6998921250674472	-1.2025539955971616	-0.11165882383585583	-1.241603018855948	-1.4327648582675516	2.3349504846510074	0.1268337918231216	-0.2084861953756786	0.3079195706296497	-0.46641439724661	0.6926147477838179	0.38391219462205506	-0.4765737729428678	-0.6578672336514411	0.9047086796675018	0.1306442075014394	-0.049357219634579876	-1.9772762483043795	0.26644546059016594	0.27871252447210293	-0.8907437035846204	0.521667578492466	0.8283956709022389	-0.4754329250856893	-0.8721173236543457	0.6680822817248261	2.592578064588418	-0.0985495681205576	1.1249841472377873	-0.35067828445516636
0.45897955545255237	-0.032425029731529637	1.0488959636437345	-0.7817464064378566	-0.13980601797294823	-0.4152240539787626	0.6387660652514586	-0.42971846497187416	-0.9481974710479113	-0.057979434688600506	0.6862067912723944	-0.3823409902742925	-0.608300808246551	-0.38416603943040756	-0.4930019713977808	0.41498751351684043	-0.2945764106457458	-0.7135890632126966	0.11866324239983128	-0.15053322873432784	-2.6107474805158475	-1.3067832015490806	-0.13281044300191505	-1.1821029152217926	-1.4232626618051127	2.2805207954805105	0.12099856580066107	-0.23331274344843894	0.31054068750594943	-0.64739823967222	0.7869991918980714	0.5111267598770939	-0.5327634846475938	-0.5507470071519391	0.9019636466248034	0.0071866366036545505	-0.15931303871154887	-1.9420717952768924	0.27012936561353923	0.28800026673187734	-0.8958954048778212	0.5734602757666364	0.8436892846884557	-0.459347834940864	-0.6765903823972025	0.7130734970521976	2.5930387980651846	-0.18057643288434466	1.072800705606486	-0.3569246344518263
0.45746647435129234	-0.14469331502672977	1.0163076485302356	-0.8203584643021833	-0.08354146714349996	-0.31608798139977207	0.6744276550157149	-0.4627207274559632	-0.9362418664889647	0.020124910195520297	0.7280503143352597	-0.3776433322117277	-0.566884977440009	-0.3827651345050497	-0.5257427543144059	0.3611188787950363	-0.371111030509636	-0.691952144205616	0.17808957944342546	-0.10878457797742802	-2.5605059222936792	-1.3779175785507882	-0.15145961346302	-1.156518488415583	-1.3953835822271925	2.287211813730117	0.08338673872773093	-0.20959802399252792	0.3111147740462451	-0.7982096159183357	0.8183701533103909	0.6598442302711364	-0.5633083006510239	-0.43444051583026777	0.9400499269788349	-0.15502568208742568	-0.2510499747735594	-1.9580863135833078	0.2728767120537339	0.32945047885732065	-0.9037795999635232	0.6465288452148255	0.7978152573242812	-0.3745227806280701	-0.5191930949305614	0.7784348808247203	2.5247866622838155	-0.25276572300473255	1.0394034446939717	-0.41194088361503856
0.45149799967802134	-0.22327683796699538	0.9172261534819113	-0.9208937404273214	0.015482930966136932	-0.29326695947246223	0.7077693869432862	-0.4877080129793285	-0.928961403152113	0.06608535603626463	0.7180419413500264	-0.36776104846504404	-0.5028347917986931	-0.33734433348093995	-0.5368737797722695	0.3578383792832494	-0.3724693938675346	-0.6557763092494346	0.24087376113577644	-0.11245189935744804	-2.423369126040567	-1.4332941210873913	-0.14762173897711875	-1.1849547499168915	-1.443518419274437	2.2929346530062893	0.0685268376089582	-0.18902602548868722	0.3582433146341322	-0.9119289232273035	0.8226450092602369	0.7582502542362533	-0.5558967176324471	-0.33894010741316666	0.9169422563359862	-0.3023665495347691	-0.2973547292197706	-1.9647781316081718	0.3205511056123045	0.3626653748120002	-0.8738857584269699	0.6855520393341612	0.7886711626412046	-0.27869374647666023	-0.42552124137520747	0.8279739139864318	2.483107790508483	-0.28147494995654215	1.0077724574786293	-0.4212675446888204
0.44068684806414316	-0.2548268943619679	0.8729761639613605	-0.9783248782055682	0.12340927211462624	-0.19510346408159232	0.7124858946275587	-0.5359523157841786	-0.8832661174887351	0.15910614173922027	0.7802889802489906	-0.37047579584235607	-0.45441776158892055	-0.33488099730346516	-0.4972650715243042	0.3325293772354968	-0.43705142748458403	-0.602740415003258	0.26405171357973445	-0.10685533538009859	-2.2482628867293277	-1.4783816986293747	-0.2111795110324266	-1.1976847645514237	-1.4370082334440935	2.2855921718199017	0.0777964630212152	-0.15196985545044267	0.447607782606284	-1.0406994955103164	0.8432332118126526	0.8749105980432873	-0.6176161977863829	-0.19573242867848	0.9306423120217389	-0.4013055453755987	-0.3193868946136683	-1.9961777329574102	0.2908090971918972	0.36184073352689883	-0.8113514475936305	0.6777247218568088	0.8207872257957243	-0.17892338146022946	-0.2712518464384329	0.8525895664605982	2.438283030553783	-0.26079740396923373	0.9526373462271991	-0.4987529089892136
0.44831515162475377	-0.3220375451209749	0.7793889490000885	-1.021734862178375	0.25945781877404805	-0.060608468413099095	0.6791341409041107	-0.553601441141039	-0.8735489107771711	0.20635361776439637	0.80699330421269	-0.34758542413638754	-0.37928418125419994	-0.2993754018311297	-0.46523601324627917	0.2982908751028145	-0.4662150980480956	-0.57811433305133	0.2771074566112908	-0.08182962233716165	-2.102638599376881	-1.460863327591675	-0.23443091766564148	-1.2139732257417095	-1.442910430884846	2.2795753510740635	0.057020051567139254	-0.2320169174974606	0.4917139522619628	-1.1330366168974852	0.883483237593375	0.955135438239421	-0.6942546034488661	-0.1311405186750934	0.9730979805914168	-0.4766504822865758	-0.404323374322499	-1.9730256206177397	0.2247392198214926	0.3294181104190658	-0.7351024900668435	0.6802661671330477	0.8605358007500481	-0.07202561742089962	-0.18732490359939946	0.8618368475059036	2.4972596799808713	-0.2044170944604296	0.8780031890052872	-0.47199901674629946
0.449519851567816	-0.3558342953954086	0.6973887737890212	-1.1277458488245424	0.38244755130064345	-0.002546818110380816	0.6449206693258639	-0.5520417327710303	-0.8169852680090346	0.21980090918179068	0.8471823015635163	-0.31561044680676265	-0.3324892542194276	-0.3228348179172463	-0.4297164602029807	0.22690913532524332	-0.5563341176293599	-0.538214200183148	0.32649238267745934	-0.053687993628470286	-1.910822455554515	-1.4640954014334933	-0.29367969730254084	-1.2254110292250802	-1.406620377290634	2.2577658457777474	0.01518731903395169	-0.268330894069673	0.5348673105482437	-1.1765289401152443	0.8940016688127062	1.0247670673381823	-0.7068552949168049	-0.07015443456805277	0.994394246599066	-0.5402404411751948	-0.4493195842887891	-1.9542235187497223	0.2251115767344241	0.2844024689840306	-0.7109811548686347	0.702424842491906	0.8480938937664435	-0.0068180594827968125	-0.09502872780560032	0.8538167171196573	2.5145657508352084	-0.20427037766746053	0.7465567273092979	-0.4894120479718656
0.44574712990125864	-0.42604375137643363	0.5846741779897012	-1.1581779351771557	0.4966524774633774	0.0873176779137155	0.554043525409577	-0.5858806446896889	-0.7047519308187284	0.21317527746603165	0.806975762830492	-0.3311493717345531	-0.29577350295325106	-0.35758736649542744	-0.35723411860432097	0.12951000037879762	-0.6095273355920925	-0.5045144451787315	0.35214649232753203	-0.008994333075323819	-1.7249600682465567	-1.4506267068586365	-0.3315458585065071	-1.169084332150753	-1.4070240968661794	2.251440148501113	0.0053595204377445416	-0.29321145944297966	0.5760232942153497	-1.273036466335934	0.9158395953405302	1.120038111603064	-0.7314337411204461	-0.018833354779355226	0.9920996983073719	-0.5497147588678422	-0.4045670660126305	-1.9109724874122722	0.23199435142849892	0.305063543212437	-0.6911516179636654	0.6980056963642477	0.8684600556868054	0.007622523642145898	-0.03855643208194255	0.8065061571420433	2.552499780911375	-0.09070679438143055	0.610830416637158	-0.4820090323288719
0.43944441789288125	-0.5583440935704054	0.47977575023600477	-1.1694133666136493	0.6386734396357241	0.15636169010738563	0.46717741738409685	-0.6137978325294998	-0.6062021361773832	0.21024122063371609	0.7612040268650868	-0.3034442567757692	-0.22851630684010868	-0.390947143766181	-0.3266335829970503	0.04186522371588031	-0.6647903530177125	-0.44006156052990847	0.32432391310775294	-0.0030468024031434127	-1.5752922392624127	-1.4376254244224003	-0.343846183117178	-1.1628729177109824	-1.375979058345219	2.259679469157629	0.06903272859747231	-0.3216642358687131	0.668908404372759	-1.309614904608063	0.9336538759468767	1.1894845798071276	-0.7224249846962839	-0.018073540227579114	1.03488908406434	-0.5429172909988937	-0.3776768353254458	-1.9045105623492347	0.2129555805759983	0.3040996056176624	-0.6538751572726305	0.6454161105783655	0.9301669619793691	0.06944620039055023	-0.007710287791333481	0.845827938353896	2.626752509494164	-0.03418802951518099	0.5210812572332549	-0.43403966259884746
0.422443787977152	-0.6839051469117601	0.35703063941234525	-1.164661298478928	0.7092276282063275	0.21489480279632067	0.41753949842472526	-0.6356775914384546	-0.5641501919102747	0.2307781500855007	0.6815722594694863	-0.30652424976201054	-0.15916413837653204	-0.44761859544546184	-0.2513347107282645	-0.07038737973427718	-0.698768590424827	-0.46697586331429475	0.27149485781756244	0.022505007951691837	-1.485516182354138	-1.4429195672732436	-0.40170387191829243	-1.1283115584283303	-1.3402339264941474	2.2341869640093326	0.10222910087120791	-0.3528843260274317	0.6931257057976945	-1.3371907061957127	0.9762828178415714	1.1547241764695926	-0.6960370209600829	-0.04085777465937622	1.0562392356141057	-0.540518929950653	-0.43012468494961376	-1.9164588519240642	0.2432782229391141	0.3050666043656094	-0.5820688036763871	0.5907147456522868	1.0090978947440683	0.11759864513681402	0.04034189793365822	0.9008355623269712	2.692944245167429	0.024113290228443274	0.39597805612654147	-0.33550116537358476
0.4389291012755687	-0.7407132762601665	0.24353699105316062	-1.2043698176474942	0.7854745703293993	0.30111664206756084	0.34109504027193	-0.6627416814220283	-0.4951272159088793	0.289942863218493	0.611926948898469	-0.277112111432379	-0.05909103576268111	-0.45078714676161874	-0.20863558103529817	-0.1760113393868053	-0.731899478777324	-0.4717544954307482	0.18897581476380654	0.023947121923819342	-1.342208100329593	-1.4117172266693985	-0.4783759055254751	-1.097873935189957	-1.2972678829288502	2.1762915860892322	0.1681935938823073	-0.3448853099150922	0.6943989631145195	-1.4024855912089684	0.9768389295013167	1.1350792622365578	-0.611970481259277	-0.06844741233639633	1.0562853248130526	-0.5589940522604142	-0.4168236968901894	-1.8463543734540089	0.13488172580423036	0.34144889830379577	-0.545490115181503	0.5096944536121099	1.0823293573775596	0.11245419276434235	0.11246631441732688	0.9734298054614007	2.7528331468785163	0.0844607922788494	0.334298923803101	-0.19283997984023615
0.4098045487273696	-0.8325972258263716	0.15232147984587385	-1.1506998953346381	0.8367769983612089	0.31498292578496656	0.2936780092172485	-0.6953475524906192	-0.4329080725022692	0.22972607204569045	0.5346482839550217	-0.2846887225944032	0.007549183316810421	-0.48336139437775405	-0.09483432646008613	-0.2474750508476828	-0.7759915090144569	-0.554497856942114	0.13579518601582063	0.05443969839235509	-1.233704314421572	-1.3717888764871415	-0.5645236217839151	-1.0507568870731259	-1.3168942199817335	2.1999112332881063	0.19995436134435476	-0.3466036213662871	0.6583219620098978	-1.4322454414025096	0.9379111214819315	1.1213620780059166	-0.6290832353413223	-0.11918319851770702	1.0506356810710833	-0.5057813831423391	-0.3896761268939457	-1.8319568554691945	0.033749588252020166	0.35888111538566536	-0.44655163137138904	0.4191313337442171	1.0872746381034508	0.18858177525968714	0.09223219199990043	1.020909374790062	2.7687957189145997	0.12392219386710883	0.27168920779038547	-0.026314458534394403
0.4147611434231099	-0.8816477761684258	0.0614249410909062	-1.1478413200263256	0.8782456766537287	0.3906675279703591	0.24372295835690014	-0.7277196010054355	-0.39590056341597524	0.18193102288176988	0.4687562303721332	-0.2722112578308217	0.00787110561702844	-0.46964797012657733	0.024096455145126837	-0.2899114467241225	-0.7491322294875434	-0.6062145231503594	0.058667051514021205	0.03518053328741668	-1.1273979590170424	-1.3068060560858283	-0.649549391877982	-1.0077136467373653	-1.2918876965606754	2.1683070493730927	0.22257444524045802	-0.32729154433061847	0.6417105820541746	-1.4300944549749797	0.9147042941658908	1.0590231193390056	-0.6304136826979082	-0.17185971188893207	1.0064559625916665	-0.43616523137026614	-0.38741372576769073	-1.8173356193725698	-0.11518889481610187	0.4194284455574528	-0.4261610839014483	0.31815612734306586	1.1389521447259725	0.25994176406251157	0.07478071367224579	1.068704679053642	2.789254128216979	0.16240246382775186	0.23019974148423214	0.16384401462803772
0.40771849732714144	-0.9717258215334793	-0.046372314838793935	-1.1613721993983444	0.8527810372229331	0.4811000732588536	0.14838326532746687	-0.7499927663611172	-0.3523113114120381	0.1485677612420957	0.381939984825339	-0.29906330163847566	0.029005831509815366	-0.5312870932487325	0.13208769566062073	-0.3323673380783396	-0.8049261808144742	-0.6523704118539856	0.015146830873062336	-0.012146171120236793	-1.0193756250309862	-1.2483021282305677	-0.7477948474458127	-0.9520867915896988	-1.2926529362170385	2.210278979785008	0.19510920490291817	-0.3310030276267843	0.6574626253958128	-1.413849256395275	0.8831626242134162	1.0058074191056028	-0.6645688035582407	-0.27071224593758636	0.9849452413937891	-0.34561189966687417	-0.33126816070321996	-1.8137746549555218	-0.245358881487503	0.42901490263386544	-0.35194815741215174	0.2422942409659643	1.1487221015974707	0.32022327870455014	0.11274465016831262	1.0747801407710769	2.840829555073276	0.19502558278422785	0.22046727057242488	0.3569154061136811
0.4248769746855926	-1.022883867305437	-0.20059300993914658	-1.1152585887987434	0.8307956976390563	0.5093809820460982	0.04975767597510031	-0.7548863739147527	-0.32477486817392853	0.11262913401184596	0.2790108877964223	-0.28122153251533655	0.08711591217123014	-0.5235927512610189	0.21504065183049179	-0.40024605786753814	-0.8072514108151643	-0.7453635665187972	0.0019244735628658055	-5.168886448660148e-05	-0.9786502017886075	-1.187130486142503	-0.8226750569059946	-0.8737958899126141	-1.2737897620737295	2.183241308032145	0.2389299542003136	-0.3660983339716071	0.6087031551388642	-1.4215692750427231	0.8252354283006443	0.9579979696716405	-0.6464026043511985	-0.3510218631151143	0.9472890773383235	-0.257202864729485	-0.3111456602356736	-1.8038576633723964	-0.35211985754534325	0.4718842197784811	-0.2698916784911788	0.13451274817745146	1.136032002218063	0.38962568172218787	0.08852578202583455	1.0922058537694486	2.91064449880784	0.209900666698119	0.23170049003794846	0.48723493111066685
0.4357988647343484	-1.0507683840645656	-0.33522757963801814	-1.080079897491452	0.7490170463807756	0.5707596873104096	-0.010062815086798717	-0.7804259532850832	-0.2885937515484686	0.1401525237216828	0.14714978171200205	-0.2916292239367685	0.10856251119639795	-0.5347188941597041	0.32496862409676797	-0.4502764410598369	-0.8221489717256789	-0.8169285649587689	0.02332611478953178	-0.001996347381281242	-0.9190866486359489	-1.2037420481415544	-0.8488833826836343	-0.7912238512258839	-1.2872500717739406	2.1555263029731706	0.2818875534531906	-0.28258320885084137	0.5923217350358538	-1.4338149224576775	0.7477559375482142	0.8818438775773061	-0.6053396152985455	-0.40847920717549624	0.921964623602363	-0.18235737705035981	-0.20661909609153498	-1.8026354983958144	-0.4271577892693942	0.529440738169724	-0.1900432571880632	-0.04663519983337139	1.1262883351733297	0.44743935409133495	0.07175001443748331	1.0965439533793733	2.8622260177343537	0.28271651629860206	0.22846916641351994	0.5872375765943008
0.45889712114211434	-1.0525939297112874	-0.3876299233361901	-1.0346925112814642	0.6614647861660499	0.5806618146899042	-0.0408210454803858	-0.826678915016867	-0.3179200124243188	0.14378658727343901	0.02416271294208803	-0.3033504743305981	0.1205465625571813	-0.5109233086723937	0.4287805189656133	-0.39620070089038734	-0.8219842519727468	-0.8722729142962858	-0.012301951399452322	-0.004239488722317231	-0.957777595813838	-1.1829200906793136	-0.8712649272037283	-0.6773775100832587	-1.3256539379326038	2.170535036937871	0.31585451982486296	-0.29251039473607965	0.6491919027469554	-1.4520856656705408	0.7258416888834206	0.8114771880628313	-0.5718377140802066	-0.47092912406911147	0.8624234081525486	-0.1368313893888929	-0.1934048089268398	-1.8221595473226675	-0.4890300062131664	0.5550973538521319	-0.1339251079859021	-0.20937490169440515	1.1115626309386595	0.5175621378948314	0.007115581418527553	1.1669056717356736	2.814450720594435	0.31681684688469675	0.2800493632651966	0.716158833757785
0.47723371089399513	-1.0137235881277578	-0.4471180260045908	-1.0101077952007134	0.5454909629328138	0.5345623236641295	-0.05594451484276193	-0.8595730221324652	-0.3651954964505822	0.21670785595085915	-0.057213872493114416	-0.3580597700602929	0.1734640846683368	-0.5885323472006647	0.4810017778094277	-0.4026958686727221	-0.8168702782480004	-0.9680911594511219	-0.021597163123910162	-0.046622284509547564	-0.9864818325528228	-1.2049260605936438	-0.8693041034606075	-0.6385741947839534	-1.3115196823648216	2.172461203527125	0.34991687964757767	-0.2498916439298194	0.6997733132459356	-1.3874432724714219	0.7006663218292375	0.6679825817413161	-0.5215080637022786	-0.4915289646255549	0.8245044695853772	-0.11713953408680051	-0.23836608810436655	-1.89913208141757	-0.6274094833541334	0.5236300099975872	-0.0888773340320634	-0.3450277786815471	1.1236649062227455	0.6360542130032358	0.02792308975138707	1.2319081923194735	2.7544042480342936	0.283361105204735	0.28462640552117685	0.904538962056461
0.49076087965327203	-0.9007422866786184	-0.47158059394707524	-0.9931293646313291	0.4065742707345478	0.49596148448794064	-0.06151441759353983	-0.886207400986628	-0.3969858899243552	0.2310671710395439	-0.13037792093042674	-0.44645184773354324	0.1711321892289705	-0.6159295344812893	0.576409625246599	-0.3500688691937427	-0.8285610137173659	-1.0018295040778349	-0.04749906509417592	-0.02550870374034301	-1.0095466714293664	-1.2942872992721903	-0.8742441858149105	-0.5091446503248981	-1.2672860723073383	2.08855732418317	0.3292455028889789	-0.21139855486730333	0.7146761814195257	-1.3733685086594596	0.6298205553151281	0.5938382601864901	-0.4889591101807905	-0.5273313943709479	0.6985853420197724	-0.052434653361578286	-0.24294871398148815	-1.8988309307030107	-0.7316973781223	0.46719431330121497	-0.0767173938017605	-0.38203537801777476	1.1116307380211223	0.6940659800008115	0.02123019016616229	1.2214444683993377	2.7118822339964757	0.22296872160115142	0.32511563484719336	1.0575431508332707
0.5033225933942549	-0.7828807037604927	-0.5062045750763524	-0.9548920746488188	0.30236446451936844	0.44267858946687316	-0.06524702450631996	-0.9436242081110324	-0.39589250961449635	0.13560178664628847	-0.1776793288260678	-0.4988134935303128	0.13892216380575892	-0.6411274043745475	0.6505370944299558	-0.2620345456818388	-0.8157925513807938	-1.0010625039563734	-0.03970095569629834	0.01092823684385252	-0.9733530756243894	-1.3875839417298477	-0.8782423383242939	-0.43112416519879854	-1.2658318511366606	2.028815193868155	0.2794715986890152	-0.19788825031190488	0.7201456940204776	-1.3130028054731233	0.6035407130668461	0.536924546845204	-0.48328174664889134	-0.5082392873916552	0.5772489180196387	-0.015673727634950604	-0.2778690278258109	-1.9003498632615652	-0.8247722787087556	0.4357240141312405	-0.11410683627303438	-0.43139999545201063	1.0885711094085604	0.7132238042540784	-0.0838020119747916	1.2022973102700105	2.7320420880059104	0.21850419359505815	0.39840101735166555	1.176840015345142
0.5127018032573699	-0.6517190110139369	-0.5300447794621834	-0.912192604437131	0.18585464103944488	0.3715120044469698	-0.038187627573409655	-1.0026581842542992	-0.4515583700177799	0.06716844940700685	-0.2282181643575129	-0.5968825760963661	0.080045066452018	-0.6550342795853255	0.7191215477609415	-0.18379103246307468	-0.7686528226452278	-0.9843745651835686	-0.033944139412054215	0.016682872116055552	-0.9857046948443177	-1.4856822486336179	-0.8076580389235625	-0.381093667525103	-1.2664529446291812	1.973162776969022	0.24169551773222583	-0.1607111156609937	0.7313522922477452	-1.2385266507705337	0.605634889654074	0.45830083001168925	-0.4781271043340574	-0.4396346552980061	0.4836069402663695	0.07497015185206053	-0.34254254125497574	-1.9221506261543577	-0.770147600528852	0.3776969248533587	-0.11714274057224623	-0.4920505038749499	1.0649556974270473	0.7457641724747676	-0.14405593355225998	1.1158855880222354	2.6830854702315596	0.22112725746970813	0.46026389130273315	1.2314093421071362
0.5387965797613508	-0.5110734304340604	-0.5218170857572106	-0.8886670366509156	0.08094426569399063	0.3473398606716953	-0.018731407013540768	-1.0261478985075851	-0.4777882551977954	0.0355393175704067	-0.29798496132853103	-0.652784280250682	0.039358916887853014	-0.6526082895695204	0.7156358002424934	-0.15202337811624814	-0.6774042852418815	-0.9369904950001174	-0.052553468919036596	0.003755946242416096	-1.0110208652791908	-1.5932718234752454	-0.7593979052755694	-0.35455468002569684	-1.2261822492480434	1.9120036559702154	0.18676723181197694	-0.11112176783837964	0.7666904085505879	-1.1162257633426917	0.549093173166972	0.4007489291790713	-0.3499370010224373	-0.35566174822709223	0.41039036567289094	0.10589411238673492	-0.42631063141630143	-1.906962615590778	-0.7007437526860751	0.3086137807352739	-0.13861478646691278	-0.49979776049180263	1.0206073065016648	0.7334122291661178	-0.15099445348163515	1.0774979886343212	2.6607269960709914	0.21889716221657132	0.41763773267426696	1.2626805025203618
0.539512468895075	-0.3876873741518803	-0.5242626154218859	-0.8739006978927064	-0.017644905250288632	0.3192054187555616	-0.027333404106686655	-1.0794968150647979	-0.49210355273548656	-0.012678835526743638	-0.3515377444686872	-0.7164649953954668	0.03903210957549201	-0.6868341046775714	0.7259172497111848	-0.11600570961392787	-0.6745399236591536	-0.9335489214113764	-0.04386254135345134	-0.0077035011405380965	-0.9916126354621134	-1.703858291603139	-0.7200307155175628	-0.3159851220847967	-1.2230789249881229	1.8369751163930175	0.1349141893302743	-0.13895442063885755	0.8287688096048906	-0.9975064822484295	0.5931174959581536	0.3721330322403777	-0.2628939150175694	-0.28373926664955257	0.3584441215880126	0.12850156984078814	-0.49035210913976196	-1.8443909938811356	-0.6774665418492043	0.20916407855869132	-0.10058535713714593	-0.5172971349726252	1.0131569339079154	0.7289520136246428	-0.1539802388452505	0.9750552664004113	2.619000208014074	0.21837626836770657	0.380061938676454	1.277478712664329
0.563453567834965	-0.2534459344197083	-0.5506129007711872	-0.7906691163936801	-0.08341899934297325	0.2662882184892926	0.0310304032655406	-1.1543417354832666	-0.5031458420358188	-0.06360874988337797	-0.41577442697171973	-0.7689187454115238	0.008052688496969523	-0.6631183672259726	0.701077552484682	-0.04471635119803004	-0.584034770331481	-0.938711091622882	-0.10601321578224839	0.03411921497254035	-1.049686016952265	-1.801928583268318	-0.6349777861402806	-0.307899282170355	-1.2185217949068823	1.7373714506429987	0.11214125643702144	-0.16455466696531235	0.8695828817093281	-0.8448532120457853	0.6276733597392321	0.39472483075498505	-0.15183548123913332	-0.15329005004233726	0.32973686932413027	0.1294575884492648	-0.5737633784873195	-1.8351978972331309	-0.6347274963300757	0.17765742005342733	-0.1588798774807106	-0.5713464723761795	1.0216546274754104	0.6480542446875228	-0.13388588561453219	0.9048794390369581	2.5340556983694222	0.19564067964562132	0.3963337247309163	1.1698624393561268
0.5929167459546175	-0.1762330359029644	-0.5259142383082838	-0.7954124829066729	-0.1953729317911682	0.16965490191674737	0.03765927317073553	-1.1957546947256046	-0.5571813547942805	-0.11309370222842352	-0.5000787324983238	-0.8585315081687728	-0.075549758246378	-0.6875401829549466	0.6813974240257255	0.061411679900846707	-0.4863319000975547	-0.9054770820953747	-0.17242967787396266	0.010476421336298763	-1.0020637901151443	-1.8285847141674256	-0.5528655568425174	-0.3611101171238055	-1.2417801959518562	1.7062033784388522	0.042602056495150524	-0.19316522290129803	0.9212920720754019	-0.6904481714951596	0.7496671532393938	0.37615341415720666	-0.048901415604423196	-0.0792782314659301	0.30501011320527543	0.13625216827408262	-0.6370899624288859	-1.8127424753116794	-0.5289662338257328	0.07874236130462225	-0.19998123573465415	-0.5670085281850171	1.1080127649240226	0.5844672408871021	-0.12929875446669353	0.8105533137138661	2.4752541276635065	0.2160473115976968	0.41950309663452306	1.1493829313332216
0.6142262367659036	-0.08408590680599703	-0.4957539423922019	-0.7917073864927091	-0.2009843116357894	0.031419166611115504	0.053468562211226055	-1.2124463291621266	-0.5814177705900698	-0.1875739929797931	-0.5285288818982733	-0.9469765801645108	-0.13752730302134103	-0.708844526682569	0.6611744424564723	0.16354984812675735	-0.4037785736892098	-0.9032573230410886	-0.27515526161785314	0.015226151900939507	-1.0124849815567978	-1.843849332984679	-0.4691728102716711	-0.458625092619455	-1.2530654041364138	1.6278662028526525	-0.027633288325429432	-0.3101540040830148	0.9612731429397364	-0.5629686772771706	0.8542896202254721	0.37786746203804844	0.06359395588292653	-0.00275105459985297	0.3041447100277594	0.13691679842998766	-0.75397045416183	-1.8074008725272488	-0.4240449032856616	0.012760670114995858	-0.2718800498694448	-0.48666657335454494	1.1235894872822134	0.5486070289492354	-0.02912393107912318	0.7713211499033384	2.458337837330514	0.16438900821988306	0.4773701493598483	1.156393924929056
0.6127196089533892	-0.07939809566372105	-0.5170575033260928	-0.7865279419808096	-0.23628480363872484	-0.010205321361463612	0.03123505929867268	-1.2350462739740788	-0.6037274777411634	-0.223063950246528	-0.5410480747913402	-0.9926664968342764	-0.18395138784857795	-0.7194281560862297	0.6417317850543768	0.16590408575251137	-0.32309753626791193	-0.8787733373131891	-0.39462009257425706	0.01866152982995799	-0.9628931235491958	-1.8677419080452708	-0.4060610625012794	-0.5725095146407979	-1.2723068784745857	1.5266589661794276	-0.019593906866860272	-0.31187067601607144	0.8962323287589424	-0.4522765041223155	0.9663768003469609	0.35438252559897315	0.10242019283834096	0.11019062607702519	0.35597721786362263	0.13608789176384958	-0.7368387373272887	-1.798656223026003	-0.4011444512680103	-0.06371165812803332	-0.31632997897890014	-0.42851325872411516	1.1773102425271298	0.5053206851966986	0.07577297603823845	0.7043708737219407	2.4887858698761645	0.18156880616926818	0.5277857117416103	1.1244497400089055
0.6201982822589475	-0.06958838159219657	-0.5490598855584643	-0.8235831073944349	-0.20464161184091129	-0.0396637050568016	0.04189200214766426	-1.2207969658612179	-0.6156775320263634	-0.31955817565430145	-0.5713700094322369	-0.9709896054149825	-0.23307039430328716	-0.6204107347914307	0.5876489531614335	0.2345425851151873	-0.281828189685323	-0.8332433642199396	-0.5093362928046827	0.013877303840743071	-0.918152360477027	-1.854714084856684	-0.2985751772283522	-0.671833501123899	-1.2590465179551023	1.4214117185574593	-0.0337851132191299	-0.4233542036281113	0.8582363438446142	-0.4030449757077751	1.0789059958392433	0.410397038575162	0.16734957048683685	0.24919663811865006	0.40871903751169736	0.09262129009090347	-0.7078674951845473	-1.7321872871561914	-0.30237864999219666	-0.08168910241194664	-0.3412877272024123	-0.3340890345526253	1.228381599401962	0.4840175669803129	0.1511744469235095	0.5679134761254103	2.5057417832881583	0.2517270238431958	0.6037268993193765	1.0978151963617724
0.6204620927028748	-0.08275882620011481	-0.5468918522817099	-0.816625940077456	-0.2301894020214001	-0.03260641988751665	0.09048594436698153	-1.2185221709098635	-0.6751853155351075	-0.37816426205217485	-0.5498613160703584	-0.9762892546756605	-0.28383683621025213	-0.4943806790878432	0.5552295334879396	0.2584758683713263	-0.1943210124748498	-0.8256155811018658	-0.5363287962223064	-0.06314846202126027	-0.8332452051026588	-1.7826458419937925	-0.18890675665523976	-0.8598974439075878	-1.3071415479199193	1.417722760681027	-0.0696187185744529	-0.519125594812954	0.8074644501833589	-0.3471319700131456	1.2165100743743609	0.3954850322212942	0.2237988512886171	0.40899108049397215	0.4945465915833946	0.06311193917222131	-0.6700545925153834	-1.7031058229647922	-0.2816840888950442	-0.07267718145093402	-0.3202632003100501	-0.3723973677533576	1.2279312546694794	0.46639233398284574	0.2726270824910389	0.4793280640328413	2.5009096105838227	0.3817701917990902	0.6788084409406274	1.0690594980544936
0.6105284162707226	-0.08026822675035114	-0.5732666226064161	-0.8536029190699843	-0.19382890455754756	-0.008940493082325102	0.12359889748556385	-1.153727205037415	-0.7184318046761058	-0.3827015390286647	-0.5185009879612056	-1.039088684220036	-0.3252470841457729	-0.4573253643315366	0.5196538114550611	0.2739684258395773	-0.15383098185822558	-0.782713323192169	-0.5825925227302131	-0.11959894568930954	-0.7927104568417704	-1.7362990532013935	-0.07176226522072367	-0.9807428389981316	-1.3141202478255862	1.4220352728533863	-0.08326554734456612	-0.5901495205646483	0.8205751856092995	-0.34758511634010236	1.357416656671533	0.37103204761703157	0.3296819085077005	0.5281818510952594	0.5689993891728046	0.025658034856509825	-0.5390604213681318	-1.6924866178711948	-0.21222034015757854	-0.05049552823222954	-0.2730072287980791	-0.400948387947376	1.2240900645120054	0.475368514325958	0.4068182108008805	0.4187973456620201	2.4552315722301485	0.4041649839973725	0.6093799274089703	1.0232969803550476
0.5882904262746937	-0.16298049242854568	-0.5851581589946931	-0.8685845197143293	-0.19747850424800556	0.05810387074440608	0.15110457751608977	-1.070931758108949	-0.7702438069171917	-0.45171179242230347	-0.4718645111665706	-1.0193434886616421	-0.38963922063709316	-0.4108322521999116	0.5155962562445322	0.3650804958943822	-0.11813958240678135	-0.7626768427802952	-0.6235120487999372	-0.18583553199281586	-0.7797144312608759	-1.6500357101166698	-0.024010354441460557	-1.109502591575043	-1.3357041264006342	1.4526975401395887	-0.14364082283451593	-0.7323736684890253	0.8157610686972843	-0.33504161759478956	1.4153744630670464	0.3786058689882571	0.37752790558721905	0.555470241884436	0.6509247962597703	-0.06762992503346556	-0.4184377065841834	-1.6951543043051305	-0.16201206590122355	-0.01795774958969034	-0.2827836562934294	-0.4060349893160985	1.2112330756691816	0.46080542809129643	0.49535904517520735	0.3737077344795872	2.417660600133675	0.4272611474546958	0.5118670143349584	0.950917897477788
0.5883805572075096	-0.20513087622287807	-0.568627090751678	-0.8589433079798481	-0.22597211150467444	0.10966225654185868	0.1765693344754677	-1.0329133302284101	-0.8345388078140648	-0.5399709661670121	-0.45704521333873027	-1.0496296788594304	-0.4498141959313199	-0.3558988689979988	0.5108465451991122	0.48260644473007125	-0.10685673901397834	-0.7123852541259001	-0.6083783723676166	-0.23079117499427254	-0.7486195864879358	-1.5643017075927181	0.028007170408089338	-1.169740618014577	-1.359097599056685	1.431550002717903	-0.18075169711730166	-0.8866181847500487	0.8318324416337145	-0.4002694058343123	1.5475782810508185	0.3757397051366879	0.3430263045882281	0.6344162822331751	0.7155252511610916	-0.13370115463722976	-0.31577584207168824	-1.7267074344687932	-0.19384850100971646	-0.0046173906080863485	-0.3666303711553644	-0.46926534996341857	1.2580497527049512	0.43592643646132495	0.5570709018502336	0.26759330338748455	2.3872789132086787	0.5107428549528914	0.4494286329055311	0.9139033779158192
0.57413169565683	-0.2876502122179746	-0.5232444856264166	-0.779444309195827	-0.21786843047156004	0.1290081822734646	0.17701452926868738	-0.9330450807886581	-0.8274772850628699	-0.6521719033520836	-0.4714094214918802	-1.0856828174214541	-0.5489331858877715	-0.258401982110109	0.48390588322477346	0.5981983968319122	-0.08554652320106666	-0.6635490335587639	-0.6417943142303815	-0.21848370774198878	-0.7503867710715568	-1.479173645189795	0.06815394635190866	-1.2699546561823272	-1.3797228513144923	1.4653886025924987	-0.17981657479115098	-0.9678345125564137	0.8463160183056638	-0.4485633297671961	1.6147925341715677	0.3866608429809465	0.3624645678843965	0.6874872108097666	0.7239413206026191	-0.17189480865671197	-0.15976483586501017	-1.7505448376300223	-0.18048887570072758	0.017278077354439984	-0.3949596404394162	-0.5176953055557821	1.2394370482896684	0.4440134360226389	0.6182910286346123	0.2184566610397128	2.4000393875812294	0.5496292054868264	0.40964227011542187	0.8425270263896572
0.5504946326607162	-0.3486654916878359	-0.46487082774310096	-0.7533235646182743	-0.22997082587438786	0.17304635011231206	0.20477693952326245	-0.8472747082647742	-0.8467540549661414	-0.7457864833576617	-0.42626114429133716	-1.0938648919730736	-0.6448015491925493	-0.16933462329841462	0.4773236624275845	0.6760683041551472	-0.13178964018381295	-0.5863317546442127	-0.6268931055657317	-0.2867409579353748	-0.7264855033261856	-1.4752950091309895	0.11235166327107933	-1.2823682610268006	-1.4273266226731647	1.4572667177337322	-0.2009497122893435	-1.0291796490650476	0.838211095998609	-0.537586492878795	1.686440817752419	0.33912062981455576	0.395176294319319	0.6423357400233608	0.7395169506344356	-0.18757187221063681	-0.012478150368261309	-1.7251349887351466	-0.1723219553399689	-0.022588492768804196	-0.40977711645372644	-0.5670649325919505	1.265543832135697	0.5014642522748691	0.6611186148466257	0.15102559569985735	2.3960614147428188	0.6029131013904492	0.3170090846735972	0.9078695192062846
0.5159969428370068	-0.38337564838064864	-0.42460224361716536	-0.6830631815873148	-0.1885679721735662	0.2132985823949331	0.2785809676437806	-0.7758172920941223	-0.8654800330228213	-0.8246080067843715	-0.3788853228936261	-1.122698548734415	-0.7177445505106104	-0.10695803293551664	0.4521873166322635	0.7986392745947686	-0.19299904069027446	-0.4942492937663827	-0.6041587976794581	-0.3473736210238457	-0.7661604046349565	-1.5146586310826735	0.1396550054449461	-1.290700357290285	-1.4454106014216968	1.4137638102228538	-0.19836946444925715	-1.1247831343040773	0.8263520907430036	-0.6310200144454574	1.7525566851244363	0.29737872489445355	0.397588923736286	0.6581879260791199	0.7344631956324095	-0.19182071713526233	0.08799700358992243	-1.6771195341915193	-0.2370266427521186	0.05296369842218583	-0.4107689061654455	-0.6111893208648946	1.2496047620245492	0.5843697277592861	0.6860445954231112	0.10782875419601637	2.3762729119156587	0.5466153077692346	0.22003202747082523	0.9552120091673096
0.4945113288692708	-0.4515047743181828	-0.38974209377057434	-0.6355551752701125	-0.19069643885284937	0.32332353223092714	0.3250507980566491	-0.7088268816901644	-0.9060710507671258	-0.9042324047167016	-0.37026383921437767	-1.0985639244447665	-0.7632812379891425	-0.0633138333661477	0.4082752834945954	0.9312710903639083	-0.23391197969582206	-0.4108038186855352	-0.5535273673946566	-0.36582500156875886	-0.732516521227591	-1.535581590852471	0.1535577354158212	-1.2303480882145972	-1.3951494165663898	1.4169511690762353	-0.2328710103904482	-1.1564509093567987	0.7852157267537099	-0.7012533192472343	1.7816673358399135	0.2739608200457923	0.4027510867617409	0.6298127756102146	0.7348434315237279	-0.21513597340486176	0.23691157610515007	-1.6773694705537596	-0.3249606866620553	0.06591935349191565	-0.4022198548353148	-0.6276941038214768	1.2621487885539935	0.6105532328460944	0.7442745105818215	-0.052591101743509436	2.3170668172171403	0.4805465696068346	0.15673849563151415	0.9285287103491333
0.5001743048533166	-0.43826691520030836	-0.3068806335807285	-0.5963032135309694	-0.15001980291960776	0.3699469560885205	0.39226643493187796	-0.6077275440674172	-0.9360062514638813	-1.0125413339091742	-0.3559085778706216	-1.1424957548277093	-0.8052965295715084	0.011507729578989184	0.3380137039609961	1.0021521137308407	-0.26694840318535873	-0.3840054292984594	-0.4695600427212264	-0.37007140196205157	-0.7346494629690435	-1.5512494816568314	0.1479108231527119	-1.1937684423598944	-1.3407751184000571	1.3915867614536548	-0.28658794292537493	-1.2451922396490431	0.7943628741231331	-0.7232036884283484	1.7944159896922502	0.23956962859173866	0.45364956476888507	0.6103853673613802	0.7015949807525672	-0.21520676848664794	0.3432449558074894	-1.6420933488291751	-0.354737542832684	0.09017475887502754	-0.3895249729140443	-0.5748648549683688	1.2807994406910974	0.677399605775084	0.8209434232097733	-0.23680203359848004	2.2890210490193548	0.46535831919068793	-0.020426568037479543	0.8777591381569498
0.47893152814108414	-0.4331180052834018	-0.230028276054734	-0.5134974560739851	-0.1318652472510331	0.4511883548343986	0.439956622560412	-0.5412699505891889	-0.9874426458178155	-1.0406117583537997	-0.31339503036565364	-1.1973137012158477	-0.8711032957935307	-0.05562018497202694	0.34010749348080405	1.051121942932043	-0.23085048304506225	-0.36362063057297134	-0.38458156165543855	-0.3364787265771646	-0.7293008420470776	-1.5656972350961802	0.11338257610841589	-1.1050518423315878	-1.28494020268294	1.3868677709025699	-0.3187920508632569	-1.2316970765258632	0.8099290491460671	-0.7122883074839457	1.801115195875252	0.20664721262861158	0.42419275096464865	0.5059772676576186	0.6563887451324318	-0.18180621966837865	0.4150499891567194	-1.6494079530378198	-0.3998601582775041	0.11461132362854795	-0.3282932061648305	-0.603572378837548	1.2799992440889412	0.6669088872660237	0.8683217530876881	-0.3480526318582763	2.2397935199606653	0.39797661343268037	-0.17611797777801583	0.8760206100162117
0.4675393008975733	-0.5077735559071892	-0.17548777074980157	-0.464866855104144	-0.10432857702823524	0.48571515759922007	0.4530614516884094	-0.49821573736121305	-1.011300288889508	-1.0962792196433648	-0.3370805458556945	-1.1485929230693048	-0.9100501018912664	-0.1795380015747675	0.3191985166259754	1.0983223444348331	-0.1914327550358727	-0.3052428159132653	-0.3398053152725823	-0.30334067250940483	-0.795446609137991	-1.6171860734835914	0.10239125244369936	-1.0095119950787759	-1.2131095186473426	1.401318332050197	-0.35065675564336607	-1.2911971186100883	0.8123228520133015	-0.7311298594820524	1.7805686235793654	0.12121363443520057	0.4230569690633942	0.38286823839683054	0.6409603527458555	-0.18113724224604547	0.4723405414355559	-1.6479520593447172	-0.38273933312579045	0.12646637201225727	-0.29787205967800606	-0.6028839296535743	1.3486717714319931	0.6984088161171877	0.8595684962919437	-0.4021900216665505	2.2037908846191065	0.3295033938155668	-0.3927543948623836	0.8651259623270656
0.4594430564634292	-0.5560158140364081	-0.08835390494249876	-0.4281740673744562	-0.09780507862595855	0.5267041500533451	0.4955112735713505	-0.4652401032860401	-0.9943847077834382	-1.108043346086723	-0.3493524686623585	-1.0829873841092594	-0.9581618886279942	-0.23185669106408566	0.29612337394366545	1.1125910392818616	-0.07781016504134257	-0.287625546536087	-0.2594147097991479	-0.275879492705629	-0.8429047553890708	-1.6571549720374954	0.08828349666130708	-0.9564763321674278	-1.137722870928947	1.4522386664234634	-0.3525222972496013	-1.357130822753539	0.8053335088059553	-0.7272469983585782	1.7713699694455474	-0.002010726572102062	0.3947699122207264	0.2660532820689385	0.6415642699269049	-0.12453657055747694	0.4650298598159937	-1.673383137625441	-0.3602952773573755	0.15167154901535612	-0.29687291610485833	-0.522742822752398	1.3694365446351064	0.7600114086214097	0.9113074841495022	-0.44748512583962274	2.1823529559451194	0.34548399368786625	-0.4251036508435975	0.862582770717589
0.450732476149457	-0.5724924524895123	0.015998166553952465	-0.3834015176751505	-0.03819786025449732	0.5761094523737982	0.5160625319212621	-0.49127039908505055	-0.9449821226756828	-1.0797502181874794	-0.37802389308834494	-1.0827097534653807	-0.966309391023505	-0.28783484970788353	0.26212207015997907	1.0218230870789893	-0.03159715729715516	-0.28515886866852513	-0.1662621437765512	-0.2329579814800118	-0.8943102876400925	-1.703265843031223	0.07905247707405663	-0.8834262056436805	-1.048973678442122	1.4897812760257383	-0.31845170709627146	-1.3272231186434176	0.8630042859503779	-0.7326429403506044	1.8338059670242668	-0.12606589419683004	0.3636048876751286	0.21868824098966289	0.6274549479362962	-0.028460310460781464	0.4760443190300525	-1.6959214388062431	-0.4049462865825376	0.18290551250595	-0.24870549259364455	-0.45436361179383483	1.3717531203708042	0.836918266802933	0.9098849754551088	-0.47016757951474897	2.1569747424311214	0.3440161364846467	-0.5184756007577384	0.8827996102565058
0.43547354584428855	-0.6290151472821367	0.03935252967023495	-0.3996023422739824	0.034048960674066694	0.5918006194505534	0.4614698167238858	-0.4769940334740118	-0.9435985693307238	-1.0009417469778898	-0.33019579990866554	-1.0429265408669832	-0.933472339398806	-0.3634664529033475	0.21433063040258374	0.9427914578364899	0.0776894188736507	-0.26958003352271065	-0.09467432602456816	-0.17323905032111514	-0.9027955649461038	-1.7973188969308762	0.08295729345520733	-0.7956507956889307	-0.9618437669606674	1.518060411926238	-0.2719624886529991	-1.3233201010518003	0.8853697077862263	-0.7121025758349144	1.838871226452484	-0.20168597019642753	0.37779347670242114	0.1535239973819262	0.6166343108249408	0.047368579045250596	0.49134472125874923	-1.6499793218627654	-0.40165125897695725	0.23112246070896938	-0.14854763920116293	-0.4304019435916217	1.282113848230518	0.9251124356540326	0.9071337931911609	-0.48764991836304317	2.1092015646651956	0.31450011487297325	-0.5252532463085547	0.8572197019029734
0.45603170175786617	-0.6436579241539027	0.06583926310974648	-0.4218116295556597	0.06225690845405045	0.6284111484873668	0.5029394599929586	-0.5115634170005595	-0.981458128100746	-0.9500674676967307	-0.26875791890497847	-0.9551570632950354	-0.8666767769331691	-0.4694185770699363	0.1964042291412052	0.9128857576323754	0.21802038211725763	-0.22122677276626163	0.010692411749958757	-0.17425473735404426	-0.9202758695338817	-1.8712025272545554	0.11302829664725092	-0.6937574500066422	-0.8873301752848682	1.5497041853458335	-0.2642824144269953	-1.2820565156622672	0.8529703414500764	-0.7027041654271062	1.8220734995710064	-0.33906600394522723	0.3734670219526199	0.044254503848977264	0.6350240663993126	0.08611126545424265	0.4531740478656151	-1.6468630485609874	-0.364894920546193	0.28565153117797465	-0.10819655073779808	-0.3659536002820742	1.2152460846325925	0.9768155474833657	0.9494478596247353	-0.5241938167347527	2.0525331899567116	0.3134195604628999	-0.541805051768889	0.9113850717582294
0.4726593746060147	-0.6497911239318704	0.10042414989496071	-0.4066831979456477	0.1205747570927113	0.7033841241911418	0.4749348041411867	-0.5041473553678015	-0.9783881654097613	-0.8408098054723168	-0.2541640524949408	-0.8812298387508843	-0.7878215152044222	-0.5902359532473238	0.20338616087341235	0.8087284019685607	0.3862772427483907	-0.1965868463214139	0.1331283499496925	-0.10019170598820323	-0.899791543657714	-1.8932497827836525	0.12860532451362736	-0.5999439359223755	-0.7681401779084819	1.5959899606461034	-0.24984954989102767	-1.2413418795223383	0.8448093905469743	-0.6311486652159648	1.8573131035829937	-0.44737154781237976	0.36503800591794694	-0.0024758341657466765	0.6142883871179321	0.11546836324641503	0.4222304639943366	-1.6411826468050257	-0.36718442987779193	0.3240681079439162	0.017632946193123	-0.33163318853013374	1.0996562066484024	1.0062753604215326	0.9625669823667578	-0.5026751255653902	2.0386789343103167	0.2549320433235272	-0.548553686649319	0.9212838950788432
0.4680694944965424	-0.6867285255130614	0.11297225460856279	-0.4196420631822611	0.11803943668287191	0.8206577747519275	0.45091968429625584	-0.5423478663434074	-0.9777944829371116	-0.7599863982447603	-0.23062478563719938	-0.8097234550425961	-0.6988043116442	-0.6943812892246986	0.1990515258977747	0.6822006656298758	0.5969246934896285	-0.2348376588847736	0.16162879923833096	-0.06505824031673854	-0.9007536774865749	-1.9709729015564197	0.14446053152959856	-0.4677442190970285	-0.6546124057280254	1.6536119749969433	-0.2544011578738368	-1.196030420291555	0.9116797045230788	-0.6049585578684733	1.8166876871675157	-0.5535703473151052	0.38524763767399517	-0.06816663888250651	0.6290048830944548	0.14753028916980954	0.35902490724795383	-1.695104596474851	-0.3345171531705316	0.3345173868640302	0.07535962188845072	-0.31267926685142317	0.9971624004778651	1.0061628076309777	1.006872000428127	-0.5045895037454867	2.036656314347308	0.2533298762507707	-0.5744278828009513	0.9580533183330537
0.48349848186674016	-0.7186205307634751	0.1574895755423971	-0.42769811287662873	0.12898736204200648	0.8836349074203127	0.43074228590969693	-0.5591454671713205	-0.9611390955151828	-0.6551539053503728	-0.21380351592463015	-0.7511493931819727	-0.608238977949999	-0.7927529748846871	0.2595488449493001	0.5337078732008114	0.7843420622371544	-0.2571228805036928	0.19212295052891865	-0.0399070434530125	-0.8901429660860352	-2.0102524777923265	0.16009371331791056	-0.3467924937306857	-0.5686820314981815	1.671621985384233	-0.23419530429168472	-1.1435272629681859	0.960452474319692	-0.5776239156994617	1.7992552213159025	-0.6716159209680127	0.35302149269534233	-0.10860688688107804	0.6073847537372108	0.17208193233206226	0.310939416596339	-1.65673587184386	-0.2606440914802935	0.401945035166522	0.17250336168161545	-0.26585312604042877	0.9248232309959159	0.9899919249586155	1.003776684697765	-0.49959680159313385	2.003302896497163	0.30866467401546205	-0.6377404598131861	0.9826441061540729
0.47341199155708785	-0.764954225666694	0.16913552020767345	-0.42871611716924296	0.16464851949619444	0.9651376584322267	0.40539739902443256	-0.5624291193806248	-0.9463169202116903	-0.4937652800651738	-0.1911250448463065	-0.7154661876873785	-0.5700360894157426	-0.9269406776827246	0.30470030813225363	0.4539675606719403	0.985480203334714	-0.2517457250949967	0.2562769574135117	-0.05617681085422834	-0.8481474029871494	-2.0297923694674043	0.20808500831458349	-0.21428804525142003	-0.545646506918473	1.6536689446860116	-0.1636311538438003	-1.1484226712447	1.0068867244380038	-0.5175336982522387	1.7862910696650633	-0.7068084308574063	0.3524373872017434	-0.18063854827886464	0.5934215601123768	0.2275142913681877	0.17585044163803007	-1.6721690518150563	-0.2542470806632845	0.5001149147932855	0.24531028824095355	-0.3269743793352503	0.8170846454636393	0.9699261920320685	0.9860621581924122	-0.4345630258553742	1.9548991588949332	0.27170244037058733	-0.6211828965098735	1.0606174386153053
0.5088655984383246	-0.7884397714125514	0.1677836972958831	-0.4532696441311955	0.16830322818195878	0.9948203091897015	0.37455446096710665	-0.5680162346788609	-0.9242348608842155	-0.40666710103332804	-0.16925890179257336	-0.6369139606874142	-0.5049084096674747	-0.9729901519392637	0.35125318756897317	0.4304689086906069	1.1025114349439626	-0.2640728768041288	0.2898840229361718	-0.07417776276317908	-0.8205109268941317	-2.040861337683886	0.24889255049277553	-0.11846287913041693	-0.5504663620823423	1.6787223591112148	-0.0729120446106094	-1.201219977410531	1.0307319288282248	-0.457018242846264	1.726638748572914	-0.7631439757104189	0.4249047540086428	-0.17004344862962112	0.5752397841131849	0.2493369195616304	0.09872697333426377	-1.632009965873029	-0.2879281395395784	0.554446054680352	0.25790991081818615	-0.3571498093408018	0.7119573791304927	0.9837950310197308	0.9741567057019603	-0.377507803431771	1.9355557246063295	0.26655199166383264	-0.6191525924938676	1.0477228131807077
0.5312143914021187	-0.735696154107085	0.11919081510746843	-0.49600649856062135	0.1720021407836328	1.0532221040377385	0.3027901814885328	-0.4916672195898089	-0.9091880923758463	-0.2783564648673658	-0.1236951263100922	-0.6628325680253524	-0.43881489323266354	-0.9778445364286632	0.4003987160659788	0.3664490784343656	1.221386171721105	-0.3050720494179096	0.32671351918876546	-0.11428769246273611	-0.7460150201418368	-2.0338884922468616	0.24008031940220348	-0.022647808673483545	-0.5458543809649428	1.6768186135087138	0.06459483243013178	-1.1212003049606483	1.1011628187692923	-0.41960644319601864	1.798197078148482	-0.8010913225250027	0.4582785212334456	-0.1295091363790266	0.5273250481612723	0.28023175645128007	0.007409359586598374	-1.5955465436917113	-0.3179521678479542	0.597268249605386	0.26982801426258335	-0.35208018495640303	0.6150193856190354	0.9883290884034288	1.0048024808653495	-0.3774363217370649	1.9043751258326194	0.3054215436173112	-0.5840625257460188	1.0643200891361229
0.557313203362662	-0.6868024185320807	0.08365050232288951	-0.5142566191637861	0.22058677508498717	1.1030057226802623	0.28746779513706866	-0.4158835886795223	-0.9088272222368555	-0.20048962954665778	-0.05873621790227259	-0.67644059280279	-0.3186855358354068	-0.9983923236785521	0.49767538425735636	0.340909095779438	1.322779170474051	-0.3301027404788385	0.3147618123765138	-0.19064755954661844	-0.6608402845309505	-2.034624260881472	0.18789517204695	0.07641020402781623	-0.5507461580235666	1.6337483683261254	0.20176034671057277	-1.0251544391510037	1.1547088663098573	-0.38777485856131455	1.7725242703427555	-0.7889067417836364	0.5164292559591854	-0.10139134087802874	0.4915320358434089	0.30688617694509557	-0.06204721077214648	-1.5962636005126147	-0.39092481385971534	0.6447990028744895	0.3023299027046197	-0.44071442253980786	0.5375058852955059	0.958389187589764	1.0030680852924627	-0.4225546799438201	1.8707636972354837	0.3029438120805234	-0.5899796727366475	1.083304641726953
0.5736356098399803	-0.6831861749646477	0.05626108945678661	-0.5426627855857074	0.20166596637691855	1.1361465096484733	0.2708849330683213	-0.333121274904421	-0.9333208085889579	-0.15259688453759118	-0.00034053388184013267	-0.6816783936527027	-0.23101631648307888	-1.025469369812317	0.5610119997454276	0.37989760306512693	1.5048262922068039	-0.3565249552154487	0.3479069932453977	-0.2408585640479155	-0.6066067756867156	-1.979824979708496	0.17248660135608035	0.18085226061060852	-0.5785143393230194	1.590935337330731	0.3403910949929185	-0.9875226757645622	1.156654484359605	-0.3869813662806346	1.7564141773455906	-0.7529574778629657	0.603800906987932	-0.03881969221050546	0.4512983126875135	0.31863011199871083	-0.11962955819370391	-1.578442200931726	-0.3845925445772629	0.6960163859512717	0.3075032937408041	-0.49295557195726464	0.5194585025269476	0.9799959751238234	0.9824334794134838	-0.4239059926666526	1.933683395903443	0.22481918764481726	-0.5850212841111688	1.1244276986086643
0.6148173580150174	-0.6465398310950269	0.05715723955660383	-0.5264094593035649	0.2063890474289566	1.203977914411801	0.2824211162558402	-0.2629748259248289	-0.9138179339168951	-0.1173529615635773	0.02615667496675177	-0.7160622038226505	-0.17140779323976735	-1.052262273770936	0.6824626127180139	0.4155716070987194	1.5881041556865334	-0.41225482043272005	0.39192406773308686	-0.34153526039392673	-0.5609091726392859	-1.8996822290130901	0.09065812918914937	0.22204045440775572	-0.5989183765129917	1.5693053567185573	0.4250306392836928	-0.8741486173761773	1.1510216502471136	-0.3356725606479716	1.7378043915137478	-0.7662822346781217	0.6979786647194557	-0.010293758626182625	0.44286060279773476	0.34119202195677506	-0.20745495661977992	-1.5630211191626082	-0.4071391531057994	0.7579183171087567	0.25870870289982056	-0.4918050333803012	0.5481206575345221	0.9835701057291342	1.0268436046370633	-0.40039644465651414	1.9905505310338039	0.16282730544169072	-0.5811194596720309	1.1890312458641865
0.6280256912883276	-0.6562499123499105	0.029255126144902766	-0.5638441635372702	0.22751215150065293	1.2458408893782027	0.2641362713842927	-0.1750161292636931	-0.9016420504084106	-0.028092601189374743	0.10316931674772827	-0.7945450882652347	-0.13414003560144172	-1.0954950413277074	0.745367836827403	0.34703502828033095	1.6175879188676023	-0.5005176465690109	0.42730323579140983	-0.38341982456663526	-0.52432315790471	-1.8293809367379463	0.024737637203153383	0.32004438838614346	-0.6308400513880116	1.5052133197882416	0.5308720537393936	-0.8354082504015065	1.1726645018519801	-0.3583308494128291	1.813346165243459	-0.773853138342138	0.7931720366736974	0.06830728484499352	0.42733184663760715	0.3439637843107878	-0.28415856461460526	-1.559902544572392	-0.45630329810471704	0.7718540540997008	0.23035320481002292	-0.556116076488759	0.5513508556868391	0.9534057003027311	1.0135146752392443	-0.37808563212595636	2.020000614868776	0.10705648112311765	-0.5819176960186384	1.1579370260925343
0.6001441712183404	-0.612880190782572	0.05899442887781183	-0.6052706477289627	0.2638738484677512	1.2820489612786872	0.208444290451737	-0.12599006935624724	-0.9101538006440808	0.012633579280648566	0.17030553337020413	-0.8702053703826123	-0.10388994683585714	-1.146990358156528	0.7915470970673828	0.3948064749963831	1.6474989574263936	-0.6028000756395047	0.42966469321940437	-0.4789481008406048	-0.4948355270847826	-1.7333777273350148	-0.07305857398333784	0.32880087827186266	-0.6604448992395928	1.4725249322130982	0.6655604736567989	-0.8212094446702605	1.1908112094983196	-0.38055300914841617	1.8231358057640805	-0.7994179711942869	0.8325740126731679	0.15311564640327352	0.4743351480310475	0.34937189774965643	-0.40173663585713915	-1.5692976368131208	-0.48183597351874335	0.8714715498052392	0.17194576266062195	-0.5907955097124659	0.6097972483705967	0.9183082030798019	0.9316074654326497	-0.38558648321044175	2.063038650400572	0.10542742253615978	-0.5471001745535669	1.1403486997124184
0.5854531733447248	-0.5573611896984468	0.08218110701101915	-0.6300851521347418	0.3014890855614378	1.2879463748074707	0.15320376010529585	-0.04193630262342925	-0.8540321092480058	0.061575069935341877	0.21614526508700468	-0.9079367348273838	-0.09061471697981247	-1.1878862547675608	0.7929746775364773	0.41764946232323485	1.6668677019560274	-0.6750551688034572	0.48877290344568536	-0.5155810713149029	-0.4980447573890926	-1.6249395856612856	-0.1531378353011578	0.3739514382741168	-0.7334263502052367	1.4048433423406261	0.7880956738505954	-0.8012902637121991	1.1729855191609926	-0.36411818925163697	1.8102559757897012	-0.7552781902255465	0.870096220245823	0.24640079023552786	0.4257953748117577	0.3128687299617083	-0.4462521049061374	-1.5338593893180152	-0.4904450272400315	0.9516752283729064	0.17402901354504188	-0.641442585241198	0.644561387188292	0.8564780015319456	0.8969538389059434	-0.37548484639028046	2.056858371543215	0.1708648846182051	-0.5572594455760688	1.0821759595173306
0.5410017085361736	-0.5135338382892044	0.062250114440806505	-0.6572535805133908	0.3118980341287923	1.2900069263701979	0.07781968625149113	0.0010384171549481284	-0.8338569822706855	0.0882567167464123	0.2900933217270464	-1.0331110461701933	-0.07345576289837234	-1.1869822711183997	0.7307637110964522	0.4518773552889409	1.6765257190603748	-0.7652851300325763	0.563381770637774	-0.6015189301297703	-0.49517866504995806	-1.5428674697186089	-0.2611174839934414	0.4149512586578732	-0.8412340141032933	1.3775893002260893	0.9034084845847239	-0.7818995862481344	1.215793748679372	-0.33087903099403565	1.784302963706353	-0.7384093020305781	0.9238593523883664	0.28534555500889536	0.45303789085782975	0.33066175704868905	-0.4861883159414548	-1.5576124666957332	-0.5561632701691813	0.9703036217499117	0.14458038199626286	-0.7521736203225646	0.6415550633420197	0.8449849364627957	0.7973408165107688	-0.2708107569765361	2.153456673749221	0.16457760921087558	-0.5728833524950578	1.1257012243055888
0.5178971709273615	-0.47540321888963943	0.0028267114649912495	-0.6957774543486763	0.26994303871785275	1.3329430888719447	0.015597957238579475	-0.03442916834971278	-0.8326804187091879	0.12789320023959322	0.29079441343641427	-1.050687496461749	-0.049388703787967524	-1.2152938367812278	0.7078621226846955	0.5078757938827918	1.6738695172770501	-0.8654817873555322	0.6168450659972616	-0.635255904292796	-0.5032567968881744	-1.478237788772184	-0.3687853747164227	0.41289734530817757	-0.8621593978068706	1.4200184541381469	0.9077544518782912	-0.7304071436359131	1.1998809312198448	-0.41536719123814614	1.76867774075582	-0.8237458475404227	0.9397204128671272	0.3162954260811764	0.4375818366921713	0.3205000977730946	-0.44248268851673644	-1.548809257622605	-0.5501932960682963	0.9528373004908085	0.12320300569733567	-0.8655511167799224	0.6927337155723359	0.8264747414814926	0.7015671866130005	-0.2394595320039527	2.261852517361335	0.18162145288103076	-0.569321462247082	1.1379743228826744
0.4767895925509757	-0.4125583546048143	0.0024995773542037057	-0.714035236936277	0.29109331672110506	1.4145407732816113	-0.03340189120231117	-0.0008454090741765403	-0.7984959284321701	0.18233550701151363	0.23017731413548562	-1.0842783883044915	-0.04901046427632962	-1.1898345360496874	0.6536391419186705	0.538445718616282	1.71633495910744	-0.8980365799749244	0.6651765342945339	-0.6648023617726632	-0.5726231808812322	-1.4719181407402349	-0.5067934668563763	0.4116896821701861	-0.9112678386691897	1.4231744040113097	0.915497609628862	-0.6766772409761127	1.1730443676462161	-0.47826312348616007	1.8077802244339245	-0.9165738375409994	0.9260597831818289	0.3036232575262881	0.4605839812407984	0.3364676189933681	-0.4168636967452072	-1.5271329286832593	-0.5286820753139305	0.9721224026508632	0.14546710355027015	-0.9340240258486885	0.6520988448332017	0.7923823466878968	0.6503171463077505	-0.21243800440700444	2.3196460032200843	0.22411772579554068	-0.5052809610092119	1.1551577781965965
0.4587436374132423	-0.3402737165398236	0.03108088914425543	-0.7345815125707423	0.29693341665994116	1.4879760121867596	-0.07683016920295356	-0.007405935126200286	-0.7856438499558848	0.24041558905943372	0.1761006847382093	-1.0904205720618982	-0.005519968812690332	-1.218563182659595	0.6122479330839701	0.5651343022805468	1.7166069382343738	-0.929421665079915	0.6329286418734337	-0.6520260677902043	-0.6392812678731945	-1.446775938589798	-0.6268793469156204	0.3763808967873112	-0.963256810396036	1.4574596989296813	0.8965010071704398	-0.6910940061775112	1.127709454136277	-0.49123827814249443	1.8179322930702093	-0.9547789852289054	0.8945761060362669	0.21949561103512857	0.49321704208945116	0.34704705665283997	-0.3748193068225775	-1.5198809113012655	-0.513202340403523	0.9861733562367503	0.13534492361942252	-1.0160392804947302	0.6230568922001545	0.7395106862029477	0.6445955172120523	-0.18352930218988797	2.3698152715052863	0.246524609820787	-0.40484052803725046	1.1387150967626933
0.4455843921563253	-0.3203440485960223	-0.0005010192832101135	-0.7441730210976415	0.3131681088893206	1.5138640040976896	-0.24198286673573693	-0.05006471461615889	-0.7980665120187744	0.3450367774572426	0.12023934298511174	-1.103616274100903	0.004264501151912148	-1.2337937272958857	0.5400775109687268	0.6082141396002855	1.708226150432876	-0.945655245851581	0.5925036358952145	-0.5929963156123007	-0.7615928677487265	-1.349466924171212	-0.6352760027204877	0.323954020190401	-0.975390444406288	1.4789005122655063	0.8600213600538315	-0.7126575273860568	1.0923738430342302	-0.5642322748374716	1.8627231839772012	-0.9213060727499158	0.8542614595193184	0.2002099555915874	0.5082391722288164	0.2995460724123682	-0.3064186048302292	-1.462089723190225	-0.503745891390274	0.9968804721807366	0.16845812115940104	-1.0130743383144571	0.6164809028134631	0.70858167730387	0.6250669366852696	-0.1599709228250119	2.462643852404382	0.2947276736435803	-0.33135439612281925	1.1690255771598466
0.4699997647971048	-0.30738069451986344	-0.003780522049553347	-0.7775837593420889	0.3352791445664115	1.5265517105867166	-0.3920865850358054	-0.0934337114571541	-0.7837974273986591	0.4327723941427076	0.057073389269326466	-1.0918764113139856	0.01911738057245587	-1.2582976182666636	0.5151435711083322	0.6516093865474712	1.6967141550489	-0.9518883104109918	0.49635795700098617	-0.5322163876041399	-0.8036251990671625	-1.3396849612708028	-0.6815486888773068	0.30358675839272375	-1.012891108465983	1.518453876725241	0.8088722068000276	-0.6945059398655833	1.0476429114607524	-0.5829211573649086	1.8805613407600874	-0.9731110153014567	0.8050431828355015	0.11681013612930806	0.5363501971045201	0.2615052035275239	-0.3165376527819732	-1.4074727515362984	-0.5553616181145018	0.9408961327500244	0.14846997194895417	-1.0819533034509028	0.5769245640017868	0.6279277727462836	0.6907905583423749	-0.1709493921202549	2.4418389715274724	0.4055083052296232	-0.20841968726356827	1.168885609189647
0.4384661565381817	-0.2923090530200283	-0.012545401275529264	-0.8437290657045615	0.3755606848626413	1.5304554991415504	-0.5598463588114659	-0.1556468037158701	-0.7391427590172704	0.5044317092078383	0.013180624171311689	-1.0658069083212456	-0.0061474137295051525	-1.2706759519178346	0.41171053552699827	0.6822080376407751	1.6906471051723062	-0.9684621462201758	0.38303846140947706	-0.468948267664927	-0.8893953488302433	-1.2857504662785875	-0.6932914448793202	0.2909585889527183	-1.0669430124609802	1.5195012347078387	0.7784034444764497	-0.7637374190135572	1.0699777874272454	-0.6273413608942182	1.910195553172382	-0.9829370459786766	0.7422889001887022	0.04925534411741313	0.5426846536573763	0.17517092429351191	-0.22933539544790021	-1.3893287359729374	-0.5658531707774073	0.9250781936261756	0.2515746836448002	-1.1053807996545555	0.5339635365282118	0.5431161114428926	0.6944331793881408	-0.15851763533905608	2.4113946248496356	0.4577330831297692	-0.08102774357336547	1.2043346814680764
0.4495739873466659	-0.24191524955924576	-0.0065357495546529976	-0.8495712576285162	0.41522292607567024	1.5412361915362234	-0.721710341391225	-0.26093361721722186	-0.72620289804123	0.5975619866971623	-0.06714099858642633	-1.0396182657582949	0.02176649474320492	-1.2705960345227634	0.3563739448758313	0.854122787748364	1.7309061450656333	-0.9455607685977021	0.2338702409268286	-0.463824618883133	-0.9580524911935149	-1.284188248105501	-0.7198371578090146	0.22666097159350213	-1.0835606418375943	1.5227046135914404	0.7570248079736049	-0.7962628549371024	1.0505686080127712	-0.6119557789519163	1.8840721590606946	-0.9387064545261838	0.7064451206158309	-0.004056040860496496	0.5650810308492258	0.10840664009950238	-0.17494690518927486	-1.3644096450565475	-0.5198569736359875	0.8946745109440946	0.2758101401369114	-1.09341341726234	0.5392309251409688	0.5208414763438293	0.7596764654925562	-0.15805384358222657	2.448973890148692	0.5544098983350031	-0.008759207211465102	1.2099963757053245
0.49148715126815007	-0.28353426889140876	-0.032970470970653185	-0.9059005151711519	0.42274682277232306	1.5901335446690008	-0.7899781102429019	-0.31968277137151363	-0.6936564864286354	0.6809814799099728	-0.08051717605900356	-0.9823381015858056	0.06449395131012045	-1.2491370194239675	0.28323285936268733	0.9750067192854253	1.7761121405156175	-0.9843854429994334	0.09241149995832296	-0.4148921817221397	-1.0180490815706682	-1.282857671720986	-0.7168741182627378	0.17510893633203822	-1.0867436716392302	1.4859115062183021	0.705733701112705	-0.8562674828389542	1.0248802827428563	-0.6329052393039808	1.8464147350518694	-0.924265905933801	0.6601648318164457	-0.06856562246676641	0.5627780576501967	0.04785393082168414	-0.09477819749133111	-1.3309143918281898	-0.4541099135196635	0.796874900589378	0.2486077199222759	-1.0958885316981872	0.4521937707604448	0.48447055289934937	0.8635973120140943	-0.16077574303950087	2.450376362851972	0.6021849331461462	0.02821322020619791	1.2523050974028131
0.5484687013891024	-0.3002919067351669	-0.017765056394503192	-0.9778092075265874	0.438648829814744	1.6649810920716903	-0.921234980149548	-0.3774699322775696	-0.693941872844675	0.7929385853639628	-0.09924293265756537	-0.9450547221794767	0.07988494971115095	-1.2428538321335922	0.2760872744498326	1.1301977951722748	1.73102872720735	-1.0376418602399677	-0.0842231545027359	-0.3958936891532713	-1.0066521847845606	-1.2974049529816498	-0.7631994398754783	0.10436387924675765	-1.0425426914272762	1.5167431068310333	0.6727501416734619	-0.813710028311562	0.981273702866962	-0.6421227801478111	1.876003807205614	-0.9234502932556475	0.6464424268140376	-0.1324821486568489	0.610380923355897	0.008400093945932696	-0.014630474173287255	-1.3315630264124714	-0.42478607810190844	0.7010064219701395	0.18665882923608562	-1.0746144221618847	0.3687511422377744	0.45942545361173914	0.8945302489541135	-0.13094226448459176	2.461585086874769	0.5815506636893824	0.07574853236629907	1.2981783299698346
0.6024409181939261	-0.34329954458937373	0.04455081608340008	-1.016419342774002	0.45724668338039276	1.7168956533009023	-1.0237721547277068	-0.42111013218752014	-0.66193576660402	0.9103723195453289	-0.12832035202228428	-0.8105052261883987	0.05192453592283969	-1.2815571252661697	0.26817372270697704	1.2570222254797405	1.7531531948966148	-1.0886763124355858	-0.22083946065881896	-0.38108919567807414	-1.0582514720773486	-1.3215931625337038	-0.7790329194648773	-0.02718473917668802	-1.0066966296823183	1.5332648654262833	0.647150129405752	-0.8903276041822036	0.8875718093482867	-0.6767515223136127	1.9360389389135364	-0.9089862012045142	0.6100670594063798	-0.1256177114013784	0.612550749980188	-0.05970744997380447	-0.04428753421021766	-1.3344157199991207	-0.3591780851978483	0.6463714323448165	0.17001427300566935	-1.043941742779417	0.2677694529626155	0.46163530016312404	0.9806017325739038	-0.18489366683349467	2.448542643614438	0.6228476991397474	0.08580803768644477	1.2882607155937151
0.6306177407569201	-0.35105498521253903	0.11627725142808307	-1.0417079787519432	0.5193010586731267	1.7370996093955058	-1.0994004628788279	-0.41624158593419686	-0.6502255392537674	0.9820144709449463	-0.16867440743933265	-0.7457598503305841	0.010894621075589483	-1.298382935165685	0.27066657086834733	1.3666335181269544	1.7461277058994735	-1.1115151616339949	-0.3682302971229745	-0.3961441276993321	-1.0848447125043497	-1.3908379854166657	-0.7948648689538133	-0.11033983842867749	-1.0327272384793678	1.5170551975592308	0.6495168589544351	-0.9110163942428375	0.8491692786907542	-0.5971683307128584	1.986975598475557	-0.8686495296618457	0.6055850978226923	-0.06123115668225634	0.6341881256183282	-0.11070103718311992	-0.030726098044711436	-1.3233730285194398	-0.29495833600178323	0.5967344265829407	0.1270220217704204	-0.986398115258147	0.13645653330314683	0.43015548658185143	1.0210486155730174	-0.15059910349648617	2.336408408571834	0.6747197856244179	0.11875596539122801	1.2647678332805967
0.6596879996358049	-0.4099079632834064	0.19503267027881438	-1.0818569666067794	0.5187558770435706	1.7776122420118585	-1.1476934615293197	-0.4865491050724408	-0.670750435822586	1.0155609122942704	-0.10134832824994364	-0.6749211401092692	0.04682318752787821	-1.335708366093373	0.22023566187586646	1.448878736587976	1.7849356796902285	-1.1575738117920225	-0.5300853408092172	-0.42318291291309906	-1.058962003482375	-1.3995610460225942	-0.8425833470379638	-0.21198851023399373	-1.0058465756871424	1.4940885028032496	0.6446411327135685	-0.8894789124400182	0.7295141817696418	-0.5387142048860328	2.024998715718204	-0.8307092458848866	0.5988365013665531	-0.03569444203253075	0.6517217619326774	-0.14698773846334423	-0.05038758118496285	-1.3904247656864062	-0.2156861395476147	0.5445963854067711	0.04117366119560091	-0.9491340985193457	0.10210452038227442	0.4173731211409034	1.025746874129426	-0.10146127461046169	2.2915191459303874	0.6678282319959944	0.10381403068180503	1.279593671354821
0.653908197614498	-0.47545210074530686	0.20644407855847086	-1.1093325344613176	0.5555989894553313	1.8268851714134247	-1.187743924547976	-0.5533231052404581	-0.665143909854924	1.040010733286046	-0.07045224796682945	-0.5976082901574468	0.04032458608826575	-1.3164773277462605	0.1954132141874477	1.5573310820211346	1.7835941713768164	-1.248834883469065	-0.5845711807584143	-0.4164816776563011	-1.0447357055751758	-1.4067543271527532	-0.880991928856005	-0.2970315748286438	-0.9512096936569625	1.4470036466708969	0.6125391866938583	-0.8422604042876468	0.6364638250516594	-0.5001566062721542	2.019576170735424	-0.8147131473393244	0.628437791022834	0.036421188830518786	0.638838211923048	-0.19459114186883625	-0.11851539988314093	-1.4347288419568418	-0.14386032044882166	0.4574851495742237	-0.010842158849339562	-0.9163759404068228	0.05388404875296813	0.41674193264650655	0.9792000965129066	-0.03535797451479065	2.2041611300410366	0.6206538793675039	0.04026465130435235	1.2889790417803997
0.6382382358381475	-0.5241682079569071	0.2669694538212941	-1.1586196022946336	0.5728982696922879	1.890420550569381	-1.135616806022005	-0.6406367688061071	-0.6716097976967473	1.0533616014494638	-0.03562915238558325	-0.5027427382570557	0.043214000984914534	-1.2879925178171654	0.14556583967386308	1.636926774375553	1.7936750202562486	-1.355007919324469	-0.6166509899884641	-0.4701379036682658	-0.9899029325034009	-1.4443252687317722	-0.9963278415434518	-0.3560415352416114	-0.9481663458442734	1.4611973072115652	0.5872375435069939	-0.790615679373049	0.5790963090562224	-0.4055710622729891	1.9648841355226758	-0.8210295209870466	0.6437746570618935	0.017078938712523573	0.6371399901360889	-0.18878289751575233	-0.19004908706561774	-1.4605760835950812	-0.09529239171994733	0.4135393648902815	-0.055859510787062826	-0.919168329631673	-0.0015185570813772281	0.44099212248503905	0.9709510238841801	0.06151942027691708	2.037400389697619	0.6030166499672868	0.019330352244021954	1.1957828213207695
0.5948434398425577	-0.5264912048924387	0.2829484971642728	-1.1931009533270576	0.561355672088197	2.015559098894693	-1.1240389697453754	-0.7089031911730729	-0.730491510326895	1.069106409385482	0.019960375435498133	-0.43748125730417053	0.006315759622256364	-1.291048182922811	0.11412712146980172	1.719858868390828	1.7850237856045887	-1.420788277852061	-0.6583521755169652	-0.5288715146704327	-0.9473586374158858	-1.4877070868650402	-1.0753139225856	-0.4640996674432845	-0.9383131625607246	1.4296783308857186	0.5728393404205336	-0.7909183961444175	0.5193877048924048	-0.34450570504749856	1.9641298932279159	-0.7821357271306788	0.6672202678095547	0.06983431206116153	0.6261101344925932	-0.14446715994755496	-0.1910267173736225	-1.4951003004166883	-0.007700932359339062	0.38047752659423106	-0.11253462228196782	-0.8866272542695208	-0.056341883014100015	0.46688201159648857	0.9472501894309472	0.10262043006794361	1.971442061603684	0.5580449988927361	0.019826180033793817	1.0768944641982652
0.5723208167909147	-0.5432032238948725	0.33051967326687104	-1.206918587451133	0.5391136765718587	2.094866319224889	-1.0894978324191427	-0.7703408756065176	-0.86197159083314	1.111578535993892	0.09684784642173896	-0.36395203270859205	0.010648067534147918	-1.3024130992690832	0.12021903501850491	1.7396251066178288	1.8126400098566031	-1.5085243286396341	-0.6052873020184337	-0.5551153739486262	-0.8805553063315118	-1.5255667328501847	-1.106372666830422	-0.6264359570046967	-0.9166709689358761	1.3851740048965686	0.6102173108793479	-0.7817920666486233	0.4662825023705042	-0.31645828120968955	1.9600778815924316	-0.7814311050437797	0.5982624447063722	0.08342803352195072	0.5999988439698679	-0.10613886227064473	-0.2620080663162766	-1.517784182747913	0.0729508383625244	0.316030971155202	-0.1628111746330878	-0.8561326940668434	-0.11907450332903675	0.5348383130091713	0.8730832410472115	0.1344248644196099	1.951812051092532	0.5535105243941023	-0.04179458769285212	0.9005027449070981
0.5393465763523837	-0.5178234191225497	0.356541488961272	-1.2572084068162264	0.5489480667866468	2.163020420378154	-1.0634709153473303	-0.7997084286790226	-0.8926750832527889	1.123603396789502	0.12054780361198363	-0.31853952967073773	-0.017649035248229743	-1.2764904240714467	0.09591400099556141	1.6963134998041411	1.7901058113586494	-1.6144797321090922	-0.5375687893628891	-0.5891773410264178	-0.8185120159006478	-1.5526965424544406	-1.1183395825502411	-0.7215057169657798	-0.8867865826596726	1.4092875409644834	0.5805597087775497	-0.7842809516248257	0.4437922160528786	-0.34502400331416816	1.9467202832034172	-0.7902329952653391	0.46166742437234803	0.1044235045612513	0.5633418128023993	-0.03165810416478252	-0.3600901805888958	-1.5468475653872915	0.06625540776394741	0.3176312378243653	-0.2391173077577656	-0.8774967908971026	-0.18242844262170718	0.5723747115853148	0.7436471289575356	0.11194789408847114	1.8414278660880818	0.5331558833592668	-0.06672556058259725	0.8096181289944966
0.4966029602131675	-0.4638303524408278	0.35497911010037975	-1.23463600128706	0.5377373857989163	2.1510484347032337	-1.0563378238371093	-0.8416004816278868	-0.9378617906409629	1.1391204435367686	0.11596957330567208	-0.29362008883400803	-0.04866621049202778	-1.2608213741526568	0.12673627289196993	1.6016965871604818	1.7496720919133764	-1.617693632251088	-0.483304936738873	-0.6651802289663811	-0.708535383669175	-1.5628365843386476	-1.18462965500203	-0.7821927592774857	-0.9262614520577575	1.4558032035024278	0.5558357956078607	-0.7546355704168347	0.41713898553474954	-0.3835287996843696	2.0089771074231537	-0.7884848934530895	0.3319814544463398	0.131712560648325	0.5571109991291829	0.019792934034628586	-0.4576357683087693	-1.603444384798537	0.06653200419253183	0.31360385933348034	-0.24277544649206928	-0.8533041243835976	-0.16162070198297432	0.6518815134728536	0.7143916668591958	0.10410178931254968	1.7474603520344172	0.5210443983141604	-0.12130232715685094	0.6900537915828218
0.44282232735397153	-0.4466443251652642	0.3086772573818365	-1.248538330246521	0.5041512208731399	2.13972445588201	-0.9428148192556003	-0.8711399813390057	-0.9993932275758404	1.1390706003826399	0.13907143276555717	-0.23708365360940015	-0.03984876357406035	-1.244677597952637	0.1836372516932723	1.4664823006606311	1.793115969076182	-1.6129644447522036	-0.3983349555595144	-0.7399809028595128	-0.6699622776724252	-1.5638392349830075	-1.1913934640979849	-0.8840243293120762	-0.9973087872050026	1.4346139599095775	0.5322812556504666	-0.7641949255856304	0.4373312555573288	-0.4164752604217683	1.9953615646995675	-0.8027043017007769	0.14931039580936803	0.0991830168937394	0.5839973646072576	0.07907551190415911	-0.5646776946657479	-1.5893443905333258	0.08605524376761811	0.26792779038418707	-0.24813626853413018	-0.7909401465592304	-0.18151133844615605	0.6900250360527815	0.7062499435700942	0.06710369181521463	1.6989801326750438	0.5295336682777284	-0.14482906179940086	0.5648019806372117
0.3692512691345126	-0.3422894832509398	0.33671732508071983	-1.2479816258383807	0.47984684168071884	2.1585379136732983	-0.8891575760670507	-0.8983406771746745	-1.072404520073214	1.1347797655806549	0.13580383254342682	-0.20029626952247784	0.010533158091369668	-1.2204966133322417	0.18581062101483117	1.3509939919592544	1.7728089348655456	-1.5530079014878357	-0.37591893953689287	-0.8115717754918726	-0.5561014969285619	-1.554472561132575	-1.1752577896671763	-0.9513259356329129	-1.023553300921194	1.4143811360313763	0.5053400600592565	-0.7036446274704508	0.48019348314058474	-0.4646830282075095	1.977425454371908	-0.8650028160689054	0.02320513897198979	0.07519756759317393	0.5981651265457728	0.15192984515737856	-0.5981506303364668	-1.6168946628739	0.06115565605272999	0.2094179181724362	-0.2784339777030604	-0.7284991692977665	-0.17777046040893088	0.7273845610521892	0.6455174088398598	0.06924630979244448	1.6410401335706823	0.5108338745064139	-0.10162039216241618	0.4509725717926211
0.31114009232957385	-0.2845560042180572	0.37191061898660627	-1.2480448585723831	0.4586667908222112	2.168158020281399	-0.8562174989273332	-0.9204264611157186	-1.0931648427216252	1.1611942715544836	0.18589045969549006	-0.18880264298145955	0.08355187709764506	-1.1903592010695916	0.21133153004155866	1.2655899983090906	1.7898760464567698	-1.5187336532753153	-0.3444367218366941	-0.8522864774038101	-0.4163574104010451	-1.550826156656838	-1.1935493756501168	-1.0255098568523555	-1.039195108517165	1.4490803568590378	0.5219634466846288	-0.6056227565351666	0.5077397041733724	-0.5975186925617895	1.962898943681924	-0.8994351244919911	-0.12768659765569695	0.006867481765095833	0.6076245299038365	0.2121593974971861	-0.688223101792368	-1.6560634139929036	0.0386663508246791	0.2029052903736451	-0.25662928378003447	-0.6284331128767991	-0.13288304587916006	0.7940024200508831	0.6626580398440035	0.09186469040195074	1.5850010286447682	0.45236989113450327	-0.09845240481073933	0.3464521604296383
0.27558126672643296	-0.24512928700900855	0.3373582675399227	-1.2428873133791938	0.45249638323031915	2.1579040795089903	-0.8575330162266551	-0.9031258308629416	-1.134931888681875	1.1943897306278042	0.19016151856084937	-0.18515669725119063	0.051737188728570895	-1.1320156416636098	0.31385611652537654	1.1646470397926667	1.7156249786653857	-1.5017863204318782	-0.25272789865946577	-0.9188936710691717	-0.2817167142463573	-1.5682169846346308	-1.1152702010217967	-1.0860578616446541	-1.0777282480098749	1.4558304065877528	0.4890828055701325	-0.5673024919728775	0.6434174237024436	-0.6709480403524284	1.9487951841655935	-0.9111538810852153	-0.2190448618914175	-0.0043192185156004925	0.5965190152885917	0.2702439614604231	-0.7699553789526202	-1.693858295913877	0.0315741658406572	0.16937752991026897	-0.27267873399715575	-0.5784957309550467	-0.10435414743100016	0.8507937593689858	0.7158316849208606	0.06159319691024277	1.5851733429650783	0.40358104328394073	-0.09048786851234589	0.2054753543251892
0.2451351666869483	-0.19761870519901464	0.3906714152247061	-1.2349352986221882	0.43177400209481204	2.1418440603171884	-0.8260467258512403	-0.8659844241196076	-1.2038186428582573	1.245526767354868	0.229561365054728	-0.18703739529970528	0.013611553172060423	-1.0959589706686779	0.4166998919408032	1.1015489738610738	1.7050208572684997	-1.4338935357044467	-0.23024446120759726	-0.9924559055088809	-0.15640877398275074	-1.5762566208675286	-1.0833201732573754	-1.130095436035828	-1.0874925299169316	1.4965213617425084	0.4719962002608854	-0.5421572022855796	0.6971203143931921	-0.7493687074169668	1.954061003476736	-0.9077669863763459	-0.3469427487648341	-0.07108283826816496	0.6089752160035343	0.3524390654456206	-0.8228155500529496	-1.7504911140514168	-0.03875879344703859	0.16657063156102495	-0.22869660523408258	-0.428908460654276	-0.07141488407590538	0.8350918294867412	0.6791483272887856	0.01699884486495239	1.6016327699825077	0.3766816319773795	-0.05553986546718833	0.14736498011972624
0.23053386952689933	-0.17483835070862022	0.4514997364104921	-1.2349281066107762	0.3760742840159963	2.0947521503381497	-0.8417639553011741	-0.8196733798704763	-1.2917056137234937	1.2958637847488066	0.25367780678936425	-0.18465995685736114	-0.01989474511621869	-1.0642606568520236	0.45362890619050295	1.0462639609419109	1.633805229761376	-1.339142738988016	-0.176760947671652	-1.0458458120925915	-0.036040798018741084	-1.6113199036952792	-1.0395118669059953	-1.2220565269309034	-1.0986144227340986	1.4472375242170519	0.4685689730163394	-0.5206934987989841	0.7688791101891496	-0.888470529746092	2.0167582921361396	-0.9384634523983623	-0.43377706457171683	-0.03271475371207496	0.6023490850289002	0.3819586233202702	-0.9627914589391156	-1.7801256353868968	-0.06541396305924342	0.10920087607876913	-0.21643627285038444	-0.3468919072225485	-0.01001745833778983	0.8107515802452412	0.6598577538946575	-0.058929860157773364	1.6236647776161077	0.2962598558214142	-0.044165368465995045	0.142024765291536
0.227158988809327	-0.11271362260175403	0.5107621321237974	-1.200146688484379	0.36357375719633744	1.9908561012909476	-0.7955341938767105	-0.7121636974370268	-1.359467843075207	1.3987788036399045	0.2904099119744228	-0.16426833328362297	0.011986518989774191	-0.9941684774176887	0.5122548677910456	0.9585579594111076	1.5700157816271316	-1.256435335123919	-0.09329140275490932	-1.1358619552076203	0.029943140780209498	-1.6383523972075824	-1.061539958219175	-1.2093222810876245	-1.098968973252696	1.4641616924874876	0.4355140683682732	-0.48991387579676926	0.8061995699063906	-0.964695868167416	2.08551759916979	-1.0117290143553135	-0.5244801084927277	-0.1429209068485102	0.6604409438466458	0.4115363828842729	-1.1432923591099589	-1.8089579440103474	-0.11707751336263661	0.06281870655857498	-0.14481913849681288	-0.2791842612340416	0.06669354502374142	0.8001662092178089	0.6057670582548664	-0.10612822956731202	1.596096974327121	0.1967923690527244	-0.05984783929172677	0.1995339171367597
0.22528207128858005	-0.04475952728804887	0.5138227688887792	-1.1711349689431407	0.3580512509165866	1.9051215663231738	-0.8116896028627508	-0.601641808391939	-1.3758958660917506	1.452800217197869	0.24232377026867735	-0.13612110707698674	0.05772935398073707	-0.9048015632399004	0.5761905561129282	0.9216663494445099	1.490079967013632	-1.1328851025267945	-0.13416735659128848	-1.1883003716814768	0.0865349170254972	-1.6786184047391899	-1.1301068201596598	-1.149102025724825	-1.0583123103275547	1.5015265804919666	0.36646899944822864	-0.3958203867631259	0.8588072483403923	-0.9725074884972666	2.1017876829567523	-1.052875412711448	-0.5047558399377439	-0.20072189944938462	0.7116197201719161	0.4551388647535414	-1.2740326451670656	-1.8608277525903225	-0.16621996452401813	0.020670803892088935	-0.08608749471419483	-0.22465428035626805	0.16451122900103457	0.7696344404117097	0.653282772458056	-0.1530336301417305	1.5283399427398863	0.11650051110927284	-0.0673520803351824	0.27781073022307434
0.22723053427055545	-0.043116504526247976	0.5728265142255349	-1.150326628518173	0.31187324513548004	1.8471993595366034	-0.8065755117451984	-0.5165812676606262	-1.453620876181939	1.5627004237558506	0.2877064961437362	-0.04170773577974465	0.07745335815253616	-0.8751615747234712	0.629763780118765	0.828138798760737	1.4724899659741468	-1.046776464275029	-0.16795234206676996	-1.2345753865110562	0.18589006727065202	-1.6891462365049652	-1.198598707177466	-1.1788753491900081	-1.018321477343538	1.5070502963193513	0.39651594557013486	-0.28357251338394845	0.8551308441968735	-0.9860007469368683	2.153553682531194	-1.0980654001080372	-0.501907791385894	-0.2759243351425904	0.7395740698542218	0.4494029051050066	-1.315673254169797	-1.845080446747214	-0.1857008444529004	-0.05550626147298684	0.009631253254606226	-0.12235477640745127	0.21704759468791018	0.7347194658681995	0.7052870200955825	-0.1475777729116107	1.486230745897253	0.05126035849685986	-0.09224955808068586	0.31271851852966454
0.26351440837524687	-0.020946381237935165	0.6125828058887962	-1.1461360145711001	0.2960785195901475	1.786885117729947	-0.7970789206090628	-0.4616561259062023	-1.5743605865341999	1.6756339982031636	0.2901402396408765	0.004347166084589518	0.05282919830017502	-0.8498193602969752	0.650002532694266	0.7948055306010808	1.4268865209137978	-0.9695205424901315	-0.1918680516434857	-1.2412211469042582	0.2276608533456738	-1.7657192560092025	-1.2031186239446758	-1.1883304082547979	-0.8991770188707147	1.5085797839122017	0.43798887940244285	-0.18800589801458212	0.8554140637394904	-0.977283028436506	2.164136746764485	-1.0979628178949088	-0.4261984435692317	-0.38322780242425414	0.773026089513781	0.42912954895726985	-1.3646988104987323	-1.787887840196909	-0.18984898141011358	-0.137512674311544	0.11168183284598979	-0.09728273921413436	0.26190375718611447	0.667334462159151	0.6678917201755136	-0.10257237700512742	1.467515475630875	0.018966479901218716	-0.044850773235796976	0.3425615485671251
0.29490212928659043	0.04803156402579213	0.6719398026434383	-1.1265220464968289	0.29419026454234715	1.7294747025046184	-0.8443017167324172	-0.40450265521430173	-1.6563818234132683	1.7767611896541904	0.3020417504491625	0.063517027068517	0.03562378775325575	-0.7784183543400117	0.6396153029699699	0.739549996657849	1.3359974556410363	-0.9169377130781744	-0.14950164684796435	-1.1882458588097353	0.27433198644498685	-1.7913008550596672	-1.2280454905846923	-1.1803909681629823	-0.7846760831455029	1.5676699025250265	0.47152171543016036	-0.10123276102625907	0.8267473147366491	-1.0065780632989625	2.166428043432657	-1.081515189444018	-0.3863032108054328	-0.40239258831996283	0.7744117389789166	0.42303767435016437	-1.377101097152327	-1.7987020055157177	-0.24286171032450551	-0.16390070149818584	0.2302185422829613	-0.08492618496815654	0.32758510197999613	0.6279001539570234	0.662122872861789	-0.1242684681838446	1.3906951715287579	0.00718157659049874	-0.0521066851553049	0.3416349768561262
0.32304293819619073	0.04068546538419214	0.631603231902462	-1.1037973554666076	0.2879500858449912	1.6804742036879599	-0.8465338368780166	-0.33791390967067203	-1.6988663741234498	1.8572593519463765	0.3141768434299511	0.0793962267614991	0.015433195135919859	-0.756310443902261	0.6806719577382965	0.7161349304040281	1.2986379430823418	-0.8684850077854975	-0.1471244019124684	-1.1326844159470015	0.3012430505917664	-1.8230281127655594	-1.2813289440521674	-1.1662257275216592	-0.6018478521458134	1.5523441389434371	0.5021915643267062	-0.013490186606976012	0.7558946984145712	-1.012221777145299	2.194019108156874	-1.0224126996013143	-0.36842019772746903	-0.447307056931732	0.7687780777817432	0.41963419034310656	-1.3950285796690751	-1.8000007672342124	-0.27043464259050093	-0.17607619400123936	0.28773689388942153	-0.01708995919673703	0.41154856483316193	0.6065743792330658	0.6743283694572939	-0.13993203682454364	1.3020725343923758	0.0721588008937933	-0.07437762317172188	0.3117404390119258
0.375128464189571	0.07646847268176145	0.6136330406808053	-1.1285674260593033	0.2912536140403543	1.6298131380979766	-0.8596474350774063	-0.2641678060065075	-1.727684497596903	1.8618569954270476	0.2992039774934642	0.12114843957802653	0.006479595950939575	-0.695448530933711	0.6875888920513693	0.6187433397540991	1.2592998091900462	-0.8509565105140169	-0.12283160271403797	-1.1106725191676876	0.24882839434229093	-1.8134424777082334	-1.3133049835244572	-1.1256154322151006	-0.37959341407877034	1.5319586014911264	0.49394398920872173	-0.012043263628793575	0.7326276767877018	-0.970613025677143	2.183217281006921	-0.9419925580064646	-0.3565380205838214	-0.508140743467125	0.7545904347138612	0.3743409182376578	-1.3738974818209644	-1.7934944494952993	-0.3015172168446171	-0.20224129490625603	0.34147495889335583	0.01932329725550581	0.5235065032497841	0.5326617085939437	0.6943735374688883	-0.20485526192514678	1.3231419684316443	0.1139333059610111	-0.07692376348184726	0.3249505408751465
0.4175331536038588	0.0740303990510155	0.6249612297228431	-1.1680488200833057	0.294162927715288	1.567418975386428	-0.8588338688199812	-0.2339690261927015	-1.7628879551519343	1.91741946794515	0.2874440869286817	0.121397207630215	-0.0020314909197790554	-0.6804989225288487	0.6761828379289334	0.5598695349052396	1.2496211829631219	-0.8021884474504841	-0.09817846609724225	-1.04052246983505	0.17722921690369317	-1.8017579114858404	-1.3686770241236998	-1.0568183474749222	-0.19453756479065826	1.5607614163829253	0.5381402375424481	0.062086102361350703	0.7058404876451998	-1.0234327728609356	2.1951227997226157	-0.8326291560873692	-0.3742748936137993	-0.6000513818437994	0.7395837750170813	0.27326089368076223	-1.2956029298516512	-1.7157430196715846	-0.3277903968324472	-0.2603126732087618	0.46994163029833497	0.11460787417354901	0.5650503447493149	0.46797304391755673	0.6784398094172067	-0.252383441700205	1.2712789517391505	0.18174909649091592	-0.06965769782770408	0.31092165685823964
0.48599673923670056	0.06715868091961848	0.6184319697254284	-1.1983561199536605	0.31594657304968643	1.4746206145532166	-0.8490944057244061	-0.26934376673119587	-1.7860618832253548	1.9659688210517317	0.25962739981275973	0.13604565288390116	0.005868690289524367	-0.6584404653142585	0.6318926412834417	0.4162526068066468	1.2450557643225584	-0.757245876413956	-0.06063157943005252	-0.9791012940900341	0.1140241826001207	-1.786365012365558	-1.3960658224084157	-0.947803285103155	-0.06564635215366625	1.581207631610575	0.6000995773315743	0.1116909773851569	0.7349133868332239	-1.0588754280646406	2.149616847938773	-0.7280138812118473	-0.3376933296007891	-0.6102747928638449	0.7667498391589482	0.1993822623757202	-1.208032616856793	-1.6598523670555938	-0.31083010607849937	-0.2896592810825188	0.5729061858117701	0.13451306359683118	0.6735092715349484	0.41706020549558537	0.7893795375450339	-0.3072758171163751	1.226662719756035	0.2487789576552067	-0.12038462664123953	0.24839274370382552
0.5458689324965124	0.07381657657218661	0.5742847280653042	-1.2161543543744175	0.3182045712708334	1.4553024515453798	-0.834273892119558	-0.3484987954953024	-1.7602271302997132	2.0079777081592654	0.2086079726774856	0.1424833129026554	0.0007840905076235665	-0.6691456277285525	0.6909414267504945	0.27433287339438567	1.2921273067417935	-0.7268732649394967	-0.019874376434169273	-0.943998211327966	0.06959066516571799	-1.7665235882540515	-1.4167458952138392	-0.789003397499928	0.05318867104777821	1.6507691349877398	0.6195259794123649	0.14949421508041677	0.7696153403570996	-1.0126146336175967	2.085954390351529	-0.5997605028813185	-0.3443651638823769	-0.7082825759958499	0.79766373902203	0.15214138450981257	-1.0419812325341264	-1.6389913517346055	-0.3528039176679761	-0.35571481445106956	0.6747600153745643	0.21200873887352537	0.6996804654565509	0.30843620273796896	0.8335803962737394	-0.372316634910428	1.2451090506773546	0.3555320655727666	-0.16515428072770555	0.21013273266828128
0.6072553082188638	0.013763783374816641	0.5334970624607861	-1.2526989546253948	0.3466556035666174	1.4143225926021938	-0.8606808544818667	-0.4605642865164018	-1.7306532248692996	2.007658744603384	0.1319665037259223	0.13342730945632786	-0.023805944045624656	-0.6640071781299623	0.6856473188335961	0.19437631521247398	1.333209179261394	-0.6966924453331564	-0.05492534984853552	-0.8842496989195509	0.05561980050732192	-1.7215053115654275	-1.4120331857883124	-0.6956060651079617	0.15414939216337117	1.6495022708411238	0.6567701066670237	0.18966375966047858	0.7757275028885517	-1.0043646476993506	1.988041659554516	-0.42177624299790367	-0.3826875950718659	-0.6975559070344584	0.7963901490841571	0.07860053276622295	-0.8310188710968613	-1.6445331008621231	-0.352328903573092	-0.39741928139986477	0.7947739943241812	0.3043250338766745	0.7096971359210957	0.2058327869698231	0.9031247901639873	-0.4075683005176128	1.2454440039149641	0.4483022359921005	-0.21938031715521547	0.09227289635088909
0.6318931472336724	0.006627919480254607	0.5269408022132209	-1.2581548429660592	0.37029216080780814	1.4189113944774607	-0.8189091088738198	-0.5665783130347334	-1.7134032889745623	2.0242799273426826	0.12639158476364815	0.17651129578306707	-0.05045605800542915	-0.6485939948875215	0.690662745242564	0.13302894318529998	1.3688470256396768	-0.7096950105182829	-0.10648780652838988	-0.8172500125776498	0.0662119352943188	-1.6685719927313305	-1.3642137210736152	-0.5720658554788984	0.20060046355608732	1.7103015585210593	0.667160624725044	0.20400134578002116	0.7279564881737286	-1.0656043592948479	1.9243410000848105	-0.2512849074797702	-0.48118289546563486	-0.705455210733678	0.7740393655084711	0.07653967767525374	-0.6434547236427797	-1.583890041053161	-0.35368128769142837	-0.41797299545037997	0.848363622679744	0.38958688165603306	0.6878087437376221	0.10985590601397872	0.9144567548218511	-0.4864766635512643	1.3021452749936882	0.5547910961340806	-0.22477519456947545	0.031665079138110494
0.6554576322423586	-0.0368187522020669	0.4968200532422623	-1.275324381656519	0.3861249372616601	1.369263439967248	-0.8134400269554632	-0.610655232532023	-1.6516441727251512	2.0370327592329134	0.06109058417931231	0.15762553995367884	-0.06714646963647604	-0.6298505127617857	0.6978338420772913	0.034286560752321546	1.4021303755309344	-0.6708704121851932	-0.023526092690345845	-0.7562480247831291	-0.014587103059619305	-1.6055856267012865	-1.3551738875391965	-0.40891465203775795	0.22037910921838622	1.7617639947243908	0.6832625219257826	0.2166194824298965	0.7729200957649931	-1.1399767571024018	1.871464860336264	-0.1068984244905058	-0.5204215438196897	-0.7186812442232898	0.7344066190757721	0.06287702718263898	-0.5060023721038263	-1.5837834420851165	-0.3690893924643893	-0.5365758852528268	0.8775752553778243	0.47077082069264337	0.6852504889107028	-0.03870939903374271	0.9568486859620361	-0.53300777401035	1.3750211476545044	0.638113512520876	-0.25886583264975876	-0.012992422924324582
0.6643696240002792	-0.09064415380204824	0.49633930929941245	-1.333902324615238	0.3768619659588456	1.34705562306747	-0.8000040087918672	-0.6315603742623116	-1.5481106258959536	2.051926970494464	0.023017824263113676	0.1699962348292035	-0.06335046627198977	-0.6180153245464676	0.6657926076547362	-0.11707043473050034	1.4457771031541298	-0.6564623266941809	-0.00981117108775525	-0.7045313026149401	-0.04591287535178644	-1.5219992133883782	-1.3478095140115798	-0.2633339068001512	0.18077255745998128	1.8014381659693934	0.7140328435631214	0.1978396990683921	0.7745282588724361	-1.1738265932426828	1.8054433548790463	0.03168344396887653	-0.6360443123339387	-0.648602311989483	0.6327127839289316	0.03258354264197585	-0.3068319368381335	-1.586885866561824	-0.4241550707446515	-0.6033279937954391	0.9327284824014074	0.6496942271346056	0.6566638678616521	-0.15752774845581743	0.9787976664336888	-0.6609290417807072	1.3650454385622321	0.6513542599819679	-0.32067007625743305	-0.07445957034137199
0.668482433983739	-0.19324318512136213	0.49769058315417813	-1.422691337111107	0.40085158661436004	1.303202408825139	-0.8411361994029181	-0.6714382138148973	-1.508442307702895	2.0511642315564886	0.004177604862162465	0.15519196774905067	-0.10741566945706582	-0.6212853254854512	0.6386523366348611	-0.22234610540561722	1.5475208170759103	-0.6176120171599555	-0.04876912142530379	-0.72494316644265	-0.09415481031653186	-1.4764449609508947	-1.317627517331962	-0.07913635794478151	0.16342740214867074	1.8182201961591218	0.6741873047610788	0.13095025229254809	0.7698596721512211	-1.1391064438778808	1.771242711465295	0.1241859792857356	-0.6768944116216031	-0.6461729988945161	0.581353119887362	-0.04051110476337264	-0.15090158664308728	-1.5966343052045742	-0.4313055053014011	-0.665215564155276	0.9710861116579498	0.8032514214253768	0.601943326936009	-0.24151274342437495	0.9885554085198557	-0.7189750718781714	1.4136393669436713	0.6906169243197239	-0.34653707510534365	-0.11054694938201341
0.711269416223326	-0.27695039297686447	0.5031319831140453	-1.527281412304132	0.49595004021786265	1.2799505371404258	-0.8266758519169027	-0.741302838211656	-1.479375957092952	2.048986142824517	0.0018718641419439908	0.13232434974788423	-0.14005090029437445	-0.575388927334823	0.6232721991212734	-0.35244577597970306	1.60214656059228	-0.6349731862387183	-0.019083061764592534	-0.7062651326002735	-0.15968755878573332	-1.4504180670554347	-1.2765336092016486	0.1307162450531934	0.03416744235203952	1.8837609737719538	0.6555730403518091	0.07832278091739694	0.7824952017517925	-1.0941127087956977	1.6992320813967337	0.27972634402576707	-0.760734147788074	-0.5976774658870705	0.522309386955938	-0.08900288574374944	-0.05535037856841971	-1.519504732830377	-0.4260504321891979	-0.7521006980040219	1.0590107860778646	0.9446410347874787	0.5488069781089344	-0.3660513330148106	1.0186505252934313	-0.7229945425574398	1.4693499689006513	0.6363099495711662	-0.33929718549119714	-0.16508001448554468
0.7530071367347746	-0.34452995443532736	0.480272913951754	-1.5788101090410387	0.5698517313651671	1.254731181219969	-0.8438605698051876	-0.8269857076197373	-1.4914952356819522	2.094123972681246	0.013548436663652724	0.16602804441138433	-0.1462439791173907	-0.5071455601548249	0.6406606104824621	-0.43317156224106634	1.6302103552278535	-0.6156980008001247	-0.034451764182829255	-0.6963838729372324	-0.22034973093825427	-1.3860582170912426	-1.230495946475921	0.2966876083607582	-0.11803126562398891	1.9268332572260651	0.6690662519605827	0.0726432007595528	0.7486556877749164	-1.0503354673938214	1.652165729644641	0.3870699105767388	-0.8396870589647387	-0.5754247592348662	0.46562165458147264	-0.1474887434389689	0.048794235319354166	-1.4837190400943185	-0.38319627981568094	-0.8321671131608113	1.125503307577096	1.0326850299388508	0.4614900835404906	-0.46598765115415597	0.9993154548693213	-0.7860072481389284	1.5023117632955452	0.6222680594931076	-0.346711404874257	-0.21984974531517562
0.7978454473789452	-0.36085632790988365	0.4451210961102654	-1.625493426635749	0.6375844957887848	1.250597952571372	-0.8584465890455867	-0.8815039608184835	-1.4886594787976095	2.134895020147621	0.015851549698907442	0.18554619481554563	-0.11040815810993007	-0.47733565508005443	0.6047906816326067	-0.5243031277736494	1.673041321682075	-0.5989170300776476	-0.11688432295525045	-0.7225965476461502	-0.26012059537501414	-1.3360547024194136	-1.1703293360763904	0.4436024537161165	-0.2485584563105249	1.9528890308702418	0.6327769214414504	-0.004340952078367244	0.7018145860151977	-0.9367679543802131	1.5661463549981787	0.5151719717345247	-0.9343389761301133	-0.5385455226662862	0.42666130661091195	-0.15324856745216336	0.0821483028544221	-1.495976622835337	-0.39607537690958877	-0.9052275582347683	1.1798057317168575	1.1383309479779937	0.37661378860862244	-0.6064936269413999	1.034474325501461	-0.771635356615572	1.5102189633705219	0.6264526981380083	-0.41296878638614903	-0.240770182916191
0.8425503900557029	-0.4254956124861534	0.40852969526938426	-1.6796543069791507	0.6408769100682719	1.2776712537381407	-0.8629091068406197	-0.917981522944384	-1.456548980174149	2.1469666894568795	0.0011124913663419027	0.15898069650339908	-0.10200454150635456	-0.43537370511703194	0.5664031899470673	-0.5395746155915676	1.7466480670910614	-0.5818387070319734	-0.1329974668829515	-0.7563188514333992	-0.3113712747080805	-1.2670210259662638	-1.124528838922402	0.5801956884554147	-0.3519459723454637	1.9757639250126295	0.5717421221248263	-0.09903093638762683	0.6306141423405022	-0.8066104820599491	1.5435296977894013	0.6358106723845174	-1.0678949655135463	-0.4751024490717545	0.34690171770948275	-0.22983764337425044	0.1242911121094458	-1.489117714832034	-0.41550949366703704	-0.9867831104309183	1.2252362423216139	1.2061764507900261	0.28308838713823486	-0.6471302496363103	0.9651277120426907	-0.7759805658083575	1.5289808598647487	0.61325931361478	-0.36430447194594323	-0.25910730746489297
0.8820212853403845	-0.46227223933142964	0.39867510108348275	-1.7417323315054134	0.7174814818627764	1.2666992300367257	-0.8391137015600785	-0.8430739803685612	-1.457331529408751	2.152623194051446	0.0440081451244861	0.11755144813078122	-0.07463577247443869	-0.39004173801895675	0.4959421970559682	-0.5638297102459974	1.816348272871211	-0.6119232465576104	-0.17257780696269914	-0.7485940568436649	-0.34268431287604345	-1.2024569596575951	-1.0605851755303672	0.7047147459158787	-0.45006719080607	2.008345695308107	0.5401078274099074	-0.1614090079002956	0.527963847382218	-0.7117835841587439	1.5369116297926542	0.7047006320823586	-1.2344306896302348	-0.42360422262963365	0.3243224704701966	-0.27716098250021	0.13657984131625697	-1.4364497701081202	-0.3658992893705737	-1.065104016970143	1.2253873778181377	1.2929369952035559	0.19297047583941013	-0.6820465119691852	0.9754000440374266	-0.7625448047327374	1.5467383205209442	0.5716862241180457	-0.3305992439435664	-0.26824737843616675
0.8949364672169364	-0.46471633211485025	0.3406425931044514	-1.784348701941672	0.7535602515550274	1.283284741056178	-0.7909131226584326	-0.7893704743960229	-1.4460861237074858	2.15211742063803	0.09067561873906868	-0.004566321985751576	-0.007210012178287451	-0.3778809769712229	0.4402694071093761	-0.6162389951103548	1.8639147406876286	-0.628501806229488	-0.18851371587988353	-0.7723833137397182	-0.38482954765398814	-1.176475774835628	-0.946800784712233	0.8026430258818799	-0.5143723259718398	2.0205996269143878	0.5146956234484394	-0.16669491082045806	0.5009580465071001	-0.5542744912684625	1.4909846410221916	0.7517670314597129	-1.32783300480471	-0.40350630941874155	0.27263414418573656	-0.34029248718340327	0.12804127122840317	-1.4064550453529605	-0.33432619478456405	-1.1067124158140533	1.2075529893990198	1.3063287744116645	0.09290482271558956	-0.7064861785497105	0.9980128109412176	-0.7610912471405128	1.5832187364779111	0.5764898106939856	-0.3570539856861624	-0.23315239058742962
0.9657181602111127	-0.5343382079157001	0.2842283194089936	-1.867337179213352	0.8121141750198413	1.2760535199816323	-0.7735606962797803	-0.726295907712454	-1.3839299070215225	2.2026980250339787	0.12338380129526683	-0.17025466989650118	0.04574917210785839	-0.4110741236988794	0.37475754586890175	-0.6513986812371846	1.9709563781605683	-0.6283249466358755	-0.07486701592244846	-0.8420715268163221	-0.42774886895572706	-1.1701981496615683	-0.8710753477563825	0.8654165449257937	-0.5424300913354771	2.0162831949890996	0.5334511360078962	-0.2055513942562191	0.4505791617145724	-0.3662988052254795	1.50637053081166	0.7642127427921377	-1.3803406602537405	-0.35981034987281213	0.22355402053720758	-0.4487381642914129	0.066067946630595	-1.4048369108249146	-0.3354698080954786	-1.1959868774103888	1.1845416204756751	1.3323606142269189	0.05619502311245117	-0.7538107206833489	1.030233613821829	-0.7371698642436791	1.5651165181757196	0.5306675567037378	-0.3042659483966917	-0.2159891889841444
1.0241492480501422	-0.5141294572061754	0.15097596367017158	-1.9119980747156806	0.8948007391700756	1.32247561291275	-0.6911632130811962	-0.7036559145694826	-1.3773375201746525	2.174482394673887	0.13099302746126107	-0.3299678826287674	0.06977003296056876	-0.4765461991462406	0.312257106088085	-0.5774743956538572	1.9822592177652392	-0.6606217904888416	-0.07282978294873976	-0.960636702190323	-0.4786690029575544	-1.1297162773441747	-0.7776206367376828	0.984511505882773	-0.5607864146577592	1.9907224861398405	0.473052188519414	-0.30917050296190696	0.3639438682797193	-0.11497685089268558	1.4669156592562316	0.7747361054924241	-1.4256404375426195	-0.3023395224417144	0.2380090139978372	-0.49033603420913713	0.090743677572309	-1.4160532262984238	-0.29328290312050376	-1.1702609787133562	1.2080945982444968	1.3267030017313566	0.005094665272469401	-0.7359387798674287	1.0089372088952389	-0.6893888370257361	1.5619927452032363	0.4650571263542215	-0.21070155365380824	-0.20883690696556084
1.0595894191842103	-0.4833191253711493	0.04426702779876814	-1.890897111996671	0.9657713478798376	1.3265178214006097	-0.6421511035994125	-0.6964085969525937	-1.3246642414117809	2.1464821258962843	0.16491589789916938	-0.4419613934210143	0.16179389170886987	-0.46067548303707306	0.28282736475901676	-0.49186657905044584	1.9702791118275833	-0.6642887554650556	-0.025744356740353136	-1.0697683048604607	-0.5267306003931133	-1.1097716391957484	-0.7068129426693786	1.0588312489029759	-0.6075998841798342	2.0214713799657718	0.4249316401640014	-0.38002035046420957	0.32044092460517387	0.10367009971814714	1.4074651224663164	0.7530891681994861	-1.4512845147868945	-0.31011729839171476	0.25428121867195663	-0.48499786463904815	0.014743521259226174	-1.4272530629029334	-0.24015858045824962	-1.1754258605556296	1.1678433771584977	1.2557593569899126	-0.0627213395145828	-0.7657279234726937	1.0205989774674884	-0.6044232444477945	1.5847015610995387	0.4965765208726475	-0.18344403572687212	-0.17392140924754906
1.0933320312027388	-0.44327766259551227	-0.05353820645580404	-1.8527815877519351	1.0036914216934596	1.3343337446495844	-0.5846305363958387	-0.6946722779302652	-1.2581981072616948	2.09056071740737	0.11661165129669895	-0.5730910195159333	0.27654285486038355	-0.46956087935537366	0.22723087140377457	-0.39278521106340475	1.9642817805440902	-0.6420096954061719	0.04813723376146743	-1.188264056488979	-0.5088512643713314	-1.091959845395949	-0.6514898652849463	1.0670932763496197	-0.6736534740011756	2.036826620089386	0.4086917085612212	-0.3519317399496677	0.2900964294440109	0.3076654905602386	1.4510778771135395	0.7101292172157756	-1.5010048693829265	-0.26678725357629995	0.2655484006511807	-0.44676760846026475	-0.007921681563861555	-1.4175213579146893	-0.23295703586784278	-1.1795722576588286	1.1339510421484456	1.1591825810847287	-0.05191252370732875	-0.8009781525143831	1.0238064224520549	-0.5454935809852661	1.596229112688259	0.4986883860228855	-0.16426886842386512	-0.13064833058150532
[truncated: 197 more rows]
[truncated: 21 more columns]
