# Supplementary material for: Obesity dysregulates feeding-evoked response dynamics in hypothalamic satiety neurons
Source: Sci Rep. 2025 Oct 14;15:35837. doi: 10.1038/s41598-025-19800-2 (PMC12521569; doi:10.1038/s41598-025-19800-2)
Supplement: Supplementary file 5 — Supplementary Material 5. [file 41598_2025_19800_MOESM5_ESM.zip › Fig 3_2/Fig 3c/HFD to_NCD_1st_MPK181_matrix_6.csv]

-0.304967944440353	-0.06603016025585258	0.29409482644496443	0.37049178482618816	0.2644105464372852	0.16534424602213801	0.09613006053270219	-0.1934086844830958	-0.05271000187079296	-0.20634724667023882	-0.18063476305074552	0.02182710079557897	-0.11918781595674069	0.18645974464693632	-0.5458551972262785	-0.04970859292165875	-0.00012951282048403456	0.4790295641038684	0.3078099538457005	0.41978465607766174	-0.8725921141477759	0.6884495583632669	-0.19592207579653426	0.3228117142809279	-0.3340510326235784	-0.05827438307253937	-0.6555919853431088	-0.46286520622412153	0.03512685351185567	0.6106375691530977	-0.6929676196104648	-0.608232742028618	-0.31336264746796033	-0.42091930026996704	0.10483256690018088	-0.008722374087395079	0.18665035629091298	0.6271402793505292	-0.2701899183443469	-0.12320194834956602	-0.005171708463560942	0.12694159275380867	0.39734237826339236	0.3005768537429399	-0.24002877801713254	-0.08927422797620647	-0.4279623627373468	-0.1088239391302939	-0.17557854883114082	-0.16191863811014806
-0.18838584535518016	-0.02863565880130429	0.22610635527373074	0.43395032820521795	0.147960795132336	-0.06837528932121602	0.0339507994430513	-0.10194993768795915	-0.02005945782369101	-0.24471768088195917	-0.09099522013898856	0.020141508701079273	-0.1691504229037314	0.22749036008770135	-0.3280750347152832	-0.2319743956412134	0.05198608282756938	0.22018945530901812	0.45661245083673263	0.35251422331218607	-0.7656761993134376	0.5984780104972003	-0.04279163333995731	0.21813088909466552	-0.25603421175528107	-0.08992963964464802	-0.6391745873041439	-0.4301822136787563	0.010012404257639572	0.5059173139067766	-0.736595638093262	-0.5221629243956168	-0.34992938500307896	-0.4186525440610218	0.18699226829328283	-0.022170178052253568	0.0879072827108244	0.6979057625398642	-0.3353783819208245	-0.02797275656704612	-0.061995963980919964	0.4732372193263512	0.4574992994371878	0.29692441441384876	-0.10830875909609296	0.04875763657243235	-0.46310129581272746	-0.176190511609423	-0.23067356517021823	-0.11480362214614956
-0.17124439131330782	0.07600753383249034	0.2519949699835684	0.44538748291813635	0.03594581759023385	-0.13383219781768385	0.04134535339709194	-0.1250174745873834	-0.0912060797928047	-0.2817272709598075	-0.08551944849339092	0.015786159332174286	-0.2375469288505788	0.2231831849694781	-0.2801113007901492	-0.27403461641451154	0.014607602562886528	0.1293087282216608	0.42399238762699776	0.3480059522836489	-0.7740760134319338	0.5360199951065713	0.003375549052523963	0.12602020804143302	-0.25297937745556137	-0.1336012136759507	-0.56087195773623	-0.2491978752173397	-0.07613252066584615	0.5201558132179294	-0.7366263095936508	-0.4217102466176914	-0.22757157794815333	-0.3162862010148705	0.21230538600103088	-0.029038810671166246	0.08160728128913892	0.41837015936142524	-0.2473485689505253	-0.10514861186132825	-0.06436435853935422	0.4778705187422827	0.5047050316451911	0.33182541987772163	-0.15904444502965964	0.11773540308301701	-0.4716257043639996	-0.1518017271775813	-0.335069630956416	-0.13507503162236006
-0.12226298301856788	0.17451351971011447	0.23890158695278696	0.36289700919319223	0.014619897319313568	-0.21318680042290616	0.04792315991284216	-0.13735580250694407	-0.11137404284641705	-0.25082837855998247	-0.05420607909287942	-0.0021823812409868526	-0.2639972154593929	0.2674794243804155	-0.2720193359123986	-0.26948365085497916	-0.023768616397101545	0.07036298990074444	0.391099406423429	0.2471620961635247	-0.6880022276349937	0.5638329810382379	0.026888807311702782	0.12767409531660695	-0.19846493921260816	-0.10545421397473537	-0.45618385787221394	-0.16770124243333853	-0.059464547828261514	0.4182487407957729	-0.694722467597047	-0.37107124089229565	-0.2208352410945843	-0.24165647825622139	0.13267857860836224	-0.021233477324512348	0.0645412410813788	0.3039457454925893	-0.11436680531761734	-0.08750211545748876	0.05561155749753799	0.5172212887297013	0.586077271006837	0.3941949880277994	-0.14027975583811245	0.020691177679998382	-0.46921290067979604	-0.19210665337316807	-0.30291907117365413	-0.16800497621347832
-0.11160975953943945	0.20746756656614918	0.15488292141994023	0.36600935044340094	-0.03615182041653807	-0.23108498245738698	0.08691787103827517	-0.22098873944560996	-0.1276528718699176	-0.2470369222933912	-0.009923443334638493	-0.05375500767171717	-0.2509370248517087	0.26695853674100645	-0.24195976119792645	-0.24077981222120953	-0.05358712317496397	0.030453185864740766	0.4200229943130469	0.19184218072374762	-0.7329570700677744	0.5066313153658795	0.07996987092726811	0.07743154197037	-0.1756248515891087	-0.04579528592936042	-0.37043026114936195	-0.1425645148892324	-0.10517385196038365	0.34238610426611016	-0.6023503367336123	-0.27651719712820827	-0.2041029322416152	-0.2527340771887315	0.12622120518713956	-0.0612989153078237	0.05636756653747084	0.2178466890989818	-0.09448081192537071	-0.08816194098130399	0.04895079726822253	0.5371465857419615	0.6614151536808922	0.35444545855168963	-0.1401963548983482	0.058953998333826044	-0.45621644599023253	-0.2133069763269074	-0.32045611107764016	-0.20876302297514707
-0.11230860172951151	0.22707292048113484	0.1653125026620816	0.3322280375014735	-0.03697487581227706	-0.19571866742714325	0.11400291192674157	-0.25311935736189606	-0.12211812836210838	-0.23572310752337358	0.001038427891105612	-0.05280922649924299	-0.2878161477843302	0.24377447817350842	-0.2591544012374351	-0.24067283449710733	-0.08274960570630187	-0.010596968906203152	0.46429514889978707	0.1496885984995107	-0.7308440073726589	0.5293464785219882	0.04046918400384516	0.040179765510844734	-0.1516863445214719	0.0005588174435262142	-0.3679813318543918	-0.1198560377227366	-0.13587807299138757	0.2981237155831055	-0.5352772570406071	-0.2389005382942954	-0.24831071581554132	-0.24120269745205788	0.137320828060523	-0.04794419945688722	0.13525619125877472	0.14295104682619753	-0.057296135644747094	-0.14080965627464118	0.04303057457720157	0.5334862326208317	0.6607339428400033	0.3413145591593762	-0.17684237400284183	0.03945146228101718	-0.4658845165767647	-0.202848284871179	-0.3261870634438754	-0.24810198840433584
-0.10142329192249913	0.25016241560394	0.16711903556224197	0.3258820416366745	-0.052215616001431965	-0.20758347183495027	0.17815240510285976	-0.27366234580000837	-0.10339002332993484	-0.19281303713258352	0.047115235121420455	-0.056234402068109215	-0.30441267074806894	0.2847872275580226	-0.2460260636629449	-0.2426572688433636	-0.0512366457721783	-0.023267554199935443	0.5273841146925379	0.15000969623820995	-0.7000464952019264	0.5035179277953659	0.0348946007253108	-0.01785822177489262	-0.1608406089204451	0.038951113354422626	-0.366825122739321	-0.09063109524414927	-0.16063266299687748	0.26306510310966597	-0.48953707802417995	-0.1554933985133254	-0.17667571978939642	-0.22536248969575662	0.09095954503019024	-0.04496011326452911	0.13241446934353288	0.11433724805376913	-0.029529040909744664	-0.1422701321445952	0.07570925086103879	0.5335500007955577	0.6796977897812236	0.3532753208957087	-0.18152947958572244	0.05852527633199654	-0.5174134860787275	-0.2078307869917834	-0.3068189831374451	-0.2521608804269996
-0.10289674564069287	0.23604291451487996	0.22309384222614836	0.3643199076878777	-0.05289357479314477	-0.20173094544582482	0.22103448107012943	-0.26436800259768584	-0.07381049879631178	-0.1869644594999465	0.0832212670166937	-0.05579831665516128	-0.30029795516672225	0.2592465891551712	-0.26119663515955005	-0.19887891383129386	-0.041643251752625315	-0.022372166018885357	0.5408711374905589	0.13974112056620838	-0.6938631798849987	0.5248758771955161	0.01686333691069139	0.0010979348338122329	-0.1571051120351899	0.09101338788559019	-0.35096332305351186	-0.0922466472226266	-0.20709432766228691	0.2862757161355508	-0.46195897058481455	-0.1333476967544946	-0.1892420553650226	-0.2101608539169985	0.06130379997031769	-0.03873739849351843	0.17104733379078157	0.08115374533537198	0.005183856781956226	-0.12806344471063547	0.07270693943303605	0.5406111615829039	0.6743065562586081	0.34432767536228925	-0.18040968917892536	0.02466093671484326	-0.5110763865811065	-0.17661303741021459	-0.20880886512824434	-0.2670086462611468
-0.08635058199751663	0.20732295247578295	0.2531343543081802	0.36394896161405543	-0.04531762895482976	-0.19462494236719366	0.2310177473179539	-0.25518711980170294	-0.04299249583036539	-0.1797465971723323	0.09424888772619738	-0.047390606247239196	-0.2985694453999868	0.22269575636153638	-0.23753411782087858	-0.17675330033741685	-0.057011147626169115	0.021649980365098433	0.5434424453055824	0.13195173856876757	-0.6626072228449751	0.5202850472961598	-0.02420485197496254	-0.02856860650210613	-0.13232038365844725	0.11076791438422834	-0.35695852053239807	-0.06694206124759747	-0.2034159211788817	0.32060028131295476	-0.41920695206136377	-0.13372217618830193	-0.18357628978456667	-0.2107057932881259	0.043574499644648684	-0.018399750985537904	0.16652866548283538	0.05268372973718019	0.005375225693985786	-0.15288515185655327	0.09476532589491225	0.5131669881473057	0.6704278220689459	0.35877755050821336	-0.17773908126168025	0.04519471384969557	-0.4949891203838043	-0.12329669362655254	-0.16709597373246177	-0.2669786521996365
-0.06772011040940691	0.21369658579769119	0.24806815144353203	0.3260685870920728	-0.03649264982187919	-0.19400613543456913	0.24795628827507948	-0.24868211686716996	-0.04597040531842288	-0.1794941458573973	0.12895788904087438	-0.057888161852409095	-0.2829376451330395	0.21243242022813202	-0.2225214553449296	-0.1668914690099289	-0.08706516481803675	0.059003356899271386	0.5449310737903197	0.11467136088319059	-0.6034064047765575	0.4964410360994707	-0.04071611143107916	-0.02207279144046512	-0.14333899904594627	0.1323272145223245	-0.3441910219265069	-0.03931520112387541	-0.21721323009151403	0.3301946960691536	-0.4054742697426269	-0.13847729855084573	-0.15737502482521643	-0.20606111802789556	0.020120788174828496	-0.016149173563243985	0.14207269881449805	0.036242889045132974	0.014413929440881717	-0.1565799378779746	0.08144684397864449	0.47857626756757254	0.6690841037780517	0.3438698111269303	-0.1645806863014994	0.02607140263505344	-0.4724973968998052	-0.10797426413529645	-0.11863547833878203	-0.26797967953223895
-0.029973968191940766	0.21931881886049406	0.237630787737712	0.30828279524940105	-0.07607108477371058	-0.2493208287361755	0.27393495425521386	-0.24500078636525774	-0.03920253017450263	-0.18308756895711267	0.20623775952511075	-0.06278078617539593	-0.28934281320951416	0.16830709985135753	-0.19749373911722742	-0.19183373430595513	-0.10365737228626803	0.05432013256418087	0.5848614166168062	0.06972751241787384	-0.5840936676828401	0.46523783826431675	-0.03969292025217193	-0.05317425833986337	-0.10714076249191787	0.14925311034480174	-0.28251396793989836	-0.0033260264009639857	-0.2532628912408466	0.32174489620520463	-0.3671813396704644	-0.08655455163419726	-0.13821388888617644	-0.15027004869628377	0.014077094265716777	0.011165596555983282	0.139563607139514	-0.0111138486414082	0.03931107923211511	-0.1582474505767346	0.09660444706834051	0.5046818236828374	0.6769539324614132	0.34351942218236087	-0.1429445221099485	0.02372380535547065	-0.477956374975152	-0.09226254244096346	-0.048921025841177926	-0.31016225406416253
-0.018813474308268824	0.2014219981807563	0.26717256830439573	0.28290252605835087	-0.10183838122221303	-0.23665219687340597	0.32572193596047105	-0.25577499194618325	-0.0030568834825288995	-0.1995060130120149	0.2585820586551188	-0.059761314901786614	-0.28555373236290665	0.13984164184008743	-0.19540772291624037	-0.18095363131469452	-0.1379938193891395	0.07919056103426675	0.5475575666630574	0.02974859104669004	-0.5224874573424931	0.439230582520506	-0.04375181507415663	-0.06066007406283493	-0.10837707814492843	0.15219238178404898	-0.22389586589152363	0.02190792435730921	-0.27680349547267274	0.3266557227699645	-0.3151086684346813	-0.011171226292339775	-0.09606615411440735	-0.11653008686027713	-0.014957804259546289	0.03750366260196729	0.13729263147488277	-0.10410389843412586	0.07318670149213474	-0.18034001964712196	0.1054075465126549	0.4759845479402435	0.6523270894192313	0.3554576642608324	-0.1673242903056404	-0.007216728674335428	-0.4638039657268188	-0.0527199681239275	0.004320830125547787	-0.3565714027148722
-0.005965976925459131	0.14658633151295747	0.2727504339763255	0.24334998552982007	-0.1028051756934583	-0.264324785203614	0.3593587849411034	-0.2717232943303422	0.03402411558284491	-0.23191725310390837	0.3207788843056764	-0.07512264380632867	-0.280779292234757	0.13136417367526915	-0.19570847181469658	-0.19305723257170013	-0.14387504453640862	0.08503711923621532	0.5411393906939723	-0.009584504006569359	-0.4357046790974824	0.4306005628405944	-0.04963915016805803	-0.08400019434703701	-0.09593416471967196	0.17406435279031415	-0.19979834823469447	0.0016592367660970303	-0.31268585946732524	0.32195870404966787	-0.2737976627241795	0.02657960391323024	-0.10522649940366784	-0.12847914934922078	-0.02854358693547625	0.02955886155106463	0.15375136717091076	-0.12200157725130141	0.1089442697338214	-0.17647529659244482	0.11452341777258883	0.4279032776501516	0.6483446401869116	0.3641780281126446	-0.17416738784362884	-0.0284375186789285	-0.4062096056224817	-0.0763487903112607	0.10478408283138094	-0.35937182186530514
0.0049790630140072924	0.08531307622272669	0.27060012805178113	0.2442428987410103	-0.11359759561260327	-0.26922496544027286	0.40394820840357937	-0.26328171454780064	0.049551798472205956	-0.2979651673503332	0.3809583567477368	-0.06322473341859572	-0.263288475231719	0.09248417799306988	-0.2133151285050619	-0.16263556417888747	-0.15002290087767994	0.11579473785003738	0.5181310572129185	-0.026053498734025366	-0.36853100456833754	0.3940210123608118	-0.07114256588711486	-0.07999212624517606	-0.1250403209745649	0.1875814977160814	-0.20504058514999773	0.0025844975158020337	-0.3458407216196569	0.38153082787802217	-0.2533783304219281	0.053275626353396444	-0.09321133105941601	-0.13547440966876595	-0.05600180116460638	0.020822290299121547	0.1367280702803516	-0.12952133698866833	0.11686157055478544	-0.22391398114917474	0.09344724148629824	0.40501271559424046	0.5731000343920685	0.30518451647550726	-0.166299771892715	-0.022084712347758693	-0.37437852506994296	-0.04165447482232767	0.20640947317389804	-0.3577652723490791
0.011142597004971439	0.03558492612433284	0.32157545867324655	0.22610662606436885	-0.13842498993186997	-0.2858246115272943	0.4023545118127777	-0.22638144025808643	0.09148714674531261	-0.3376015692754142	0.42304995934734413	-0.05118631126466566	-0.24760370889365108	0.10130275773337372	-0.25692320148734193	-0.20011085227512143	-0.14032441418902128	0.15264217895559132	0.47594646726612505	-0.044949055181265386	-0.2612488000746662	0.3868624131779167	-0.11099156296498511	-0.0649316102645348	-0.1259282028808212	0.17830953260548962	-0.20478458197722554	-0.008717033148276238	-0.4007992916898244	0.4384059336300791	-0.27422951744966506	0.06499490787852201	-0.07963219245427258	-0.09806684428543083	-0.07461837143668673	0.04193509961938358	0.08279102310205169	-0.13927877677864792	0.15443212050466368	-0.24958268362118113	0.08698105513114274	0.3960235590641358	0.5102031083393059	0.29616008814923955	-0.15923029617866916	-0.050752715177482324	-0.32934642272309966	-0.027444292400642632	0.31546110267808664	-0.31698902341281404
0.03171049663479591	-0.022287512457596997	0.30429706386202454	0.20406605209792755	-0.15426273237381496	-0.31522222713901493	0.41969141586440034	-0.19147239364514218	0.10633416646655713	-0.3633957335410024	0.45173111581387115	-0.06382614227391495	-0.2438690459556158	0.10364500157211184	-0.23732074608088913	-0.19946759493890626	-0.1325452848133443	0.16689098406487074	0.4391564802632032	-0.05229973188682988	-0.1688157051476726	0.36072016337294927	-0.07081752094226745	-0.028839525678153434	-0.1734148651006106	0.1747852301681506	-0.14529545555916049	-0.02728613266801406	-0.4156042440895262	0.46358509740930315	-0.28224161441430246	0.06678592372539047	-0.07018290997810994	-0.10049637500904895	-0.10410714580551525	0.03729802111561999	0.009473259611351384	-0.1420981430173934	0.19884146014159895	-0.22947969508903926	0.11543833373026118	0.40865854161644616	0.4811931254392697	0.27964966210893416	-0.1174619657218855	-0.012373686670501477	-0.2994097028742275	-0.005948155312289476	0.42145231032619196	-0.30413691905646323
0.02656617658091876	-0.1065369665288903	0.241373918477145	0.1763519609194354	-0.14393230515917388	-0.35563583546312155	0.3552535801302724	-0.1498590971377587	0.11744924243080394	-0.4355275952058795	0.45878606891525653	-0.08382513253777982	-0.24106794476882412	0.06940253430663379	-0.21989707490640495	-0.18967043724250904	-0.14637901746329923	0.173859693206388	0.35118062997459376	-0.05662772668310856	-0.11634706772871935	0.3491082371309814	-0.054221288313865613	0.028468507815763378	-0.1727603056239576	0.1520322285218484	-0.10761209260323959	-0.061620886187166254	-0.4509307552527552	0.4980586213348442	-0.27834028719759984	0.06900145157424817	-0.11827467728775573	-0.11194124977113987	-0.09481931473377694	0.03003259376919611	-0.04310251677058141	-0.13642161084686705	0.23555169225512684	-0.2565155555407303	0.09780639947300439	0.37885196914690245	0.41010716058067304	0.28263999142260515	-0.1047059403380832	-0.003670170940604911	-0.21956542803350812	0.02091044313176113	0.5232035406009221	-0.2921886390786879
0.0520674146197735	-0.15100383404516932	0.16373316629306772	0.0979038247831084	-0.12030110289889624	-0.3735183662226788	0.30392473378758883	-0.11281018786619487	0.11434286761727626	-0.4664530889141977	0.47261424161057386	-0.09664371000402834	-0.22746527000264458	0.06242959417535129	-0.19328510817514982	-0.23015592090908968	-0.1591795866372117	0.15639017589673393	0.30153854299709737	-0.0891256327972592	-0.013117877040634041	0.32480465370165734	-0.029687661366916508	0.022684922877087947	-0.1497596486042021	0.12073603027676723	-0.07985301553976795	-0.03958879914546722	-0.43294470412471175	0.46555211028163096	-0.25944357580754907	0.11453741774298361	-0.15582078278301686	-0.12070138932210142	-0.09245421735730117	0.02646298214744086	-0.08906931980369406	-0.16498167480831677	0.27657034970200783	-0.28343951302208376	0.08829797838249623	0.34382621197521085	0.34548170224452174	0.2683694062058159	-0.08798389034246978	0.026206614279574814	-0.14332373154384626	0.028863035085928822	0.5265370506176845	-0.28463205454955165
0.046628691793120014	-0.17295635399629922	0.10750219035726363	0.018305172525753956	-0.11433617457707226	-0.40780143238605204	0.2889527787558361	-0.09071399525547116	0.09572933878006577	-0.479484742929883	0.5012556500424987	-0.0971046432181419	-0.19563831563793954	0.07376620583633162	-0.21285841335451955	-0.2788937718684415	-0.17112330558560146	0.08799214668564945	0.2497112535539446	-0.10554700536758532	0.052081614929252854	0.3266827548851	0.008702413690176415	0.02274117248746175	-0.13304542670870892	0.12655263283703577	-0.008224526002964399	-0.009982779930668395	-0.42871276697182725	0.42944252216936424	-0.24856912679369275	0.11623423382263173	-0.1567740572967625	-0.1090386197865354	-0.09057649153007905	0.025157370112017984	-0.12151881003491036	-0.1554373357966204	0.30549157522320824	-0.27954395302144563	0.044070013799119304	0.3359293029611356	0.25921406883864895	0.23447423588185257	-0.0705863191739477	0.0007946164430515518	-0.12437606934646539	0.03741145015845384	0.5628672319492061	-0.2634798146872125
0.059521285504809285	-0.2464655298556985	0.09934051850335823	-0.007869713234894582	-0.12617988707021827	-0.44501664320931306	0.26655378421379866	-0.05047821202249817	0.09435581848740843	-0.47346806723481816	0.4548668354546169	-0.06859523357661931	-0.20136197323767976	0.08901874530527146	-0.202770967680862	-0.3116665211911096	-0.18905302215507525	0.05763421737373681	0.19420842997850865	-0.12860041621559234	0.05213281287937577	0.31363662751527627	0.03218126807090299	0.029456022592057172	-0.11300575279906666	0.10320160211071014	0.06756132727527282	-0.014661063480676379	-0.42550637913870776	0.41845498914356954	-0.24972956110271985	0.17378044199718712	-0.17718085981785475	-0.09985587973474973	-0.08373952732925777	0.025844805211738608	-0.1321314032960357	-0.15168763630021093	0.34970644799078887	-0.2822357512458123	0.028180881635343564	0.3280376544471512	0.17707504663859427	0.24259539660747995	-0.04750491080018809	-0.0033813618696639596	-0.13869891730438172	0.08197170795740814	0.5815823947923563	-0.2072608273563205
0.08703003324773909	-0.2641762406372935	0.05278654652663974	-0.06168793490604625	-0.13009848547728253	-0.4527934442825393	0.2458461446038173	0.003048768696527593	0.08237862505925775	-0.48032872682186	0.3908698311485803	-0.06013194286262402	-0.19313100460814278	0.09666245473228437	-0.1714309351326937	-0.3357239453189617	-0.2020034808442071	0.0012018709206232103	0.12809110092545234	-0.14406674369072503	0.13063588712731417	0.29081465560071307	0.05414719091869395	0.027129910884853246	-0.09608338383845787	0.11652871069903203	0.11213427787966106	0.003499382588488148	-0.4094682657100731	0.37414157667217113	-0.251366542894944	0.22017590880689655	-0.19172509226786322	-0.10349280364109312	-0.10769211998084238	0.0077115240085946415	-0.19487009415734574	-0.16951483304841555	0.4126927233276973	-0.28542124400267144	0.016800118879224817	0.2920307790715985	0.1677172011852307	0.24245770616960377	-0.04136328400542386	0.018873534561499435	-0.10447164330403647	0.1288366014780145	0.5902745034855397	-0.12317648779613885
0.11331760124154225	-0.2795693264479936	-0.00016815195284386326	-0.09382076412282546	-0.11744652512264989	-0.4767984198144945	0.19298179049402925	0.06981500275536427	0.03444024423066683	-0.4801328426128156	0.34050717519951557	-0.06779822956835385	-0.18329819458123786	0.12497550381957949	-0.16487922168320654	-0.3407165282771073	-0.2011052590998279	-0.046687481932114375	0.1430370154134292	-0.15927692338781216	0.16047048650915566	0.3219600304873517	0.04094128887383831	-0.0027192366815024906	-0.07705365674707446	0.15721045476702694	0.13695731855539992	0.012200838803067155	-0.38975297266262954	0.33673427335736844	-0.23808920090770566	0.1900043717801831	-0.21847587530832574	-0.10556003553366736	-0.10736194672866999	-0.007932996496318723	-0.2200156706916411	-0.14697688294755767	0.46552514916226784	-0.3224780500017352	-0.0005930917546244641	0.24321891815123356	0.16681627249490621	0.2599301782776736	0.006911338151236004	0.005853035035532051	-0.08846392180558889	0.14634137026455912	0.6069667336281932	-0.038580590819800274
0.12997800631931442	-0.26604956650959843	-0.046612420468092684	-0.11393506633043979	-0.12564676855390317	-0.4786636547928601	0.18114952206441728	0.1471673588518901	-0.0068373895523669796	-0.4773920886070456	0.2677803788754097	-0.03151464232205619	-0.14736665265469184	0.08444538784675258	-0.1262806942202696	-0.3406736857357334	-0.2034161542655449	-0.04429403292677908	0.15846404680473197	-0.21446128633252445	0.12101670881763651	0.3293416504933833	0.0595099240788489	-0.017680110495194478	-0.07598288691844132	0.17846560343762513	0.198930731871043	0.016239317541555574	-0.33226629561472953	0.3215539164004525	-0.20611109460147686	0.20717655855818684	-0.2437207846462454	-0.06450468572218056	-0.11616860127825149	0.02073171574139488	-0.2719038321744329	-0.13377439683201567	0.4637473381064412	-0.3145563681073664	-0.027962021451705288	0.24498522838099843	0.08058623394673821	0.2694150104374759	0.0622004425174542	-0.024409343953796677	-0.1339170697612937	0.21651045811822667	0.6003053871714139	0.028870428773911015
0.14095962196051964	-0.2786891644098207	-0.1135836346511715	-0.14091077729331908	-0.15453084311324333	-0.4823949124332806	0.15663321029663035	0.18053694316291038	-0.008748883162483099	-0.38542839289365577	0.21060992394683353	-0.0030535679189057975	-0.11589535502341927	0.04946004300660517	-0.0667398268711911	-0.390038550839033	-0.17856450161230125	-0.025396983059806876	0.16752836163035156	-0.23751426512790852	0.060280709592672066	0.3395516471636904	0.07381125781900785	-0.053699721899368	-0.03649208131386122	0.17358178140195332	0.22791642142159046	-0.01595410687501366	-0.31263665566563964	0.2738379489111319	-0.15835311477479103	0.22963558315563337	-0.2781951369015073	-0.0663819029205874	-0.05883607926053602	0.02886603548816079	-0.27043649372039574	-0.12246220424385543	0.4978059274730242	-0.26914759567909463	-0.09016295869089401	0.20905808901061868	0.060551794613655584	0.3454885878898491	0.08160768550327147	-0.048302864367625785	-0.12765015935330998	0.26569917193408854	0.5881409549504301	0.1123226860380496
0.15000904292935238	-0.28216231366347316	-0.19121390725803453	-0.1456080125399607	-0.1507999000597605	-0.48428511698462495	0.1582908402267575	0.2181258491339812	-0.017438231665551394	-0.31422319109384655	0.1403502164997733	0.0493681583700576	-0.09663506173574363	-0.028348731579302837	-0.01487237439948827	-0.3807327272733828	-0.17079031239256054	-0.03746950975571052	0.21272668167508976	-0.250647379948092	0.007971894883383356	0.34595537255383846	0.08091241666887418	-0.08537459648106195	-0.04384965489106085	0.2124329442769853	0.24912231319583875	-0.03913422747313997	-0.25464746972739605	0.24388391372672916	-0.1642543114497562	0.23728215633077684	-0.306952842366044	-0.09214652455315565	-0.045140559403783406	0.022886324775155436	-0.21800504684524785	-0.07992741345044936	0.5174370843249861	-0.23613432909664162	-0.10535896949866448	0.21065340803249563	0.05283283634044522	0.4113843447689656	0.09217258792338477	-0.08745863146230225	-0.15110148913432825	0.3261995899612158	0.5669509022832451	0.14278574220080398
0.17102043914207815	-0.280239882381551	-0.22852596680523746	-0.13042974577643238	-0.17008865400608617	-0.4671637092212226	0.17334151922879074	0.25692323435533726	0.0008126890796590069	-0.25458412719079	0.10287807289618064	0.06406456345955955	-0.04061603271793541	-0.06282112610077781	0.0029229293005947335	-0.39420451684526514	-0.1772622216168945	-0.0358703562652789	0.22082456870002837	-0.3074861510867833	-0.02838895090852812	0.3538412263944306	0.07665116448908134	-0.13955063475216728	-0.030260822545842208	0.22894754700154593	0.2741969226002513	-0.03137696566850919	-0.22603322827728042	0.23237886151495277	-0.15844425294737766	0.2665590510871487	-0.28454702728093484	-0.11632402801145089	-0.045093249224810984	0.06758112145153176	-0.23237775067896177	-0.046876281808152356	0.5255603436106508	-0.23763099213612401	-0.15840733449823816	0.1685997525050103	0.04589963808441942	0.42916126624323087	0.13262495201958488	-0.1319082125443055	-0.170842600947521	0.36810385012565855	0.5647751801609951	0.20348052306691447
0.19647176997620344	-0.25859590821941686	-0.20803835645188035	-0.13111256598944926	-0.20837455730008267	-0.4502103931573062	0.2403133386397364	0.3342835251482458	-0.016782589040965898	-0.17026893394088558	0.0795539191687945	0.0916274911037762	0.005257224374833637	-0.12843424988271152	0.005220935396418354	-0.3927281632285081	-0.1990300124217478	-0.022485843929812555	0.2729617531843739	-0.38770475123927023	-0.015309983029558211	0.3732060801585652	0.0796088453231085	-0.19535904517491975	-0.0318795859155977	0.2532207220362063	0.27921307526561784	0.022975277273343343	-0.1781793065653191	0.2174899817683827	-0.1385147445063489	0.23146434769529195	-0.2721686417995909	-0.08485979875675419	-0.059718857837505156	0.10512361599174067	-0.2283916513032597	-0.08629963861979735	0.5314741783003304	-0.20189245504226577	-0.19474458438066372	0.14043781000696048	0.08057019896622183	0.3988133773265888	0.1600628525962225	-0.13254515959582922	-0.19936033062648195	0.37375607847849956	0.5446054257118581	0.2786896865349771
0.1810083250567124	-0.24750452751583332	-0.22102166702199474	-0.11641726874396023	-0.24364726232801318	-0.4731061525167388	0.2881285534161216	0.37969691644379566	-0.025209024139866303	-0.09977125517966781	0.014780332369744093	0.11230971332827691	0.03949156531798559	-0.1404297287226408	0.024578926349482274	-0.3822812778414054	-0.2095634540769033	-0.00851519885866146	0.3146103342471612	-0.45252934856200655	-0.01865590096401402	0.37003246430615644	0.08915954506210334	-0.2247421245410312	-0.05912201957204044	0.22937948687220405	0.3028506985349681	0.01464300012910183	-0.17001946819581226	0.23919755645355031	-0.1591296733482273	0.16621908309072775	-0.2175974262523598	-0.06955472837892504	-0.03965583740370023	0.16416043183418974	-0.23812810703083792	-0.04103706904176118	0.5107803959953057	-0.2079395472771727	-0.20043092558257264	0.12407007840627463	0.13705808857734922	0.3880102524687345	0.17489611660304719	-0.12711373917726204	-0.23550959835419674	0.38015164688626657	0.5482724474816371	0.3478673540866765
0.20577122603643966	-0.23236020947284178	-0.24761654619618975	-0.09002425498812608	-0.2755460127546278	-0.45991953985930145	0.28895919997729613	0.40441380806615046	-0.04377911497277231	-0.06302423877094476	-0.02021100015545889	0.14170324600710676	0.061967548001370464	-0.1834786803954592	0.027171299230850033	-0.37135718361893205	-0.22572586035498726	0.027252082041846315	0.357668047962756	-0.5075051537629311	-0.04848124851620642	0.32434672253468166	0.12784414325515744	-0.19961478919277448	-0.10855734548360922	0.17510264066984552	0.3186951482966364	-0.030762756794054637	-0.1473268820766357	0.23669613010211546	-0.20657576783237994	0.155662098720235	-0.19253944418198893	-0.07274975702761304	-0.030971252353560574	0.19942782149499694	-0.2644077876054369	-0.05520535901914351	0.518899359204814	-0.18424406381105593	-0.192944798223328	0.10347032938330898	0.1942621359086357	0.3947509439849706	0.2034660059828774	-0.1570743198607838	-0.25561252400526385	0.3628963663740436	0.5257923180221586	0.37048124428003837
0.2120196573316721	-0.20151789703342074	-0.2866994135574881	-0.08818971042168405	-0.27921570923798533	-0.432359275223314	0.3345141857643268	0.46242581031378976	-0.04755686909913716	-0.01778732775552249	-0.025943144283368587	0.1655786140134356	0.08913293607185038	-0.2001910299448864	0.026297934775610533	-0.3413921732823242	-0.2338000420686938	0.006587592623456408	0.387926399122818	-0.5418967834643943	0.0034093084000995032	0.3450951915777157	0.16322628187927632	-0.2331624797493478	-0.10099935757388034	0.1108787424542111	0.29469744816648774	-0.03442347507519863	-0.12438568883329063	0.227754350283426	-0.22870306454204226	0.12821795186792367	-0.14452064760431552	-0.06232600239048036	0.015386586573037897	0.25712712889636674	-0.29176307414280045	-0.0528503913942653	0.504550301493986	-0.16412614645517104	-0.1928683539234239	0.10715495533692576	0.2548008348897805	0.4249885614181553	0.20830555188524952	-0.14953934969013633	-0.2192016831667233	0.3043052575078665	0.4868632508468317	0.34813064596114995
0.19467222519614472	-0.1888445228417805	-0.2765529540591484	-0.07690824111319353	-0.29354400816456916	-0.41318075273461685	0.3533942390808048	0.4673114590362311	-0.04332955970121252	0.04214470937765233	-0.040180103744447894	0.1878509716553993	0.1202964155104866	-0.2279600595515213	0.0592088881705876	-0.26320606087981885	-0.24173295666897748	0.02424732567425198	0.42110255304679606	-0.5691268598667706	-0.010708155695445882	0.3872307667758646	0.20006085918574795	-0.25538454386824705	-0.11853246998576368	0.09289641227235691	0.3147608642430154	-0.03818994724932184	-0.10748981802640238	0.2151826226995983	-0.21085286474528497	0.0783355061546103	-0.08966154951818794	-0.06885289159764994	0.03529826639614669	0.3059320453956283	-0.2867410334725992	-0.055578096716594305	0.46777441945622955	-0.1251300092227538	-0.18536456503668974	0.1028013175482176	0.2680007315522436	0.4335946490795973	0.2578352519390136	-0.12714820424140244	-0.25781259605898366	0.2462879983178731	0.39222574021471457	0.36041879712255553
0.18262448067405365	-0.17464114912520715	-0.2557921071798946	-0.04942859445794514	-0.2825569349725153	-0.390227965076015	0.394749788572988	0.4308289121482186	-0.04214401770826621	0.07659994553738725	-0.024102866462238175	0.23482991890372587	0.1400804655706689	-0.2653578243475318	0.09462979444840372	-0.23030578903664037	-0.300895895936456	0.06124230591235873	0.38460323450067246	-0.6115525000596613	-0.008050348608119113	0.3416823822000956	0.22906126906573882	-0.2524527972583678	-0.138607498317414	0.025179596278100635	0.33636997368422056	-0.032797809319176696	-0.06421047546337169	0.244911696525629	-0.26793559412042645	0.061206825488286064	-0.05415036916995967	-0.06370969685890257	0.06732145101155809	0.3569458995708592	-0.27822163146770534	-0.07660263993792694	0.45395758514206863	-0.07640864592829313	-0.1645773541291947	0.049842964755439874	0.2825334808039711	0.39773518376147193	0.24748401730164832	-0.11053662822770341	-0.24872060051897155	0.2200602881294897	0.37669706610293163	0.34265843486449626
0.16530258123971847	-0.14445701536541283	-0.24138346340891212	-0.05215110646096148	-0.2509341265717372	-0.3649717540021955	0.3815930989043463	0.3906920377171658	-0.021147400717944076	0.15516430014407046	-0.007110469307720785	0.24963444609221672	0.14677043687717325	-0.2650807523432463	0.06823818052927606	-0.19768253990181045	-0.3482954723528126	0.07996038837288226	0.3423551425501616	-0.5962596842754124	0.052577564985776634	0.30982245450396584	0.2042284580582756	-0.2566920724053364	-0.13627150933910512	-0.03316294359002948	0.32236400824624717	-0.015314871555540625	-0.057333589748157554	0.24651334498215646	-0.33529897226188066	0.015982329269149345	-0.030391058835816276	-0.1027794020038418	0.1114434715847348	0.41693224453837274	-0.31634723760938827	-0.05294119246784116	0.45977662029572935	-0.06602062357898797	-0.14768643082598376	-0.01781864550299949	0.36610193325117457	0.39290693682359146	0.2342554551385468	-0.09384742580953317	-0.21773238359571961	0.18823931550685621	0.3554968756996989	0.27927345788056274
0.15334366477051642	-0.12541519581706634	-0.2030297606021755	-0.05303898836531895	-0.20025787221721472	-0.3243648559773541	0.3665554978924327	0.3862410041793579	-0.0015318955884808638	0.15057040514945744	-0.015309997262756276	0.2448529422424981	0.14821233814886536	-0.23813363168057755	0.0397479341868558	-0.15046069030697215	-0.38926041942528006	0.05400700971446465	0.3653632868903086	-0.6104048301649881	0.11078511907448582	0.26786263743795763	0.18620807268572684	-0.26489061383054807	-0.13308416577206517	-0.03728713644523671	0.347118079741425	0.018344963676707866	-0.02052040062402346	0.23619837077468428	-0.40015412273432915	0.0023027369670032246	0.040044062939869715	-0.12411063998597074	0.1557705936607912	0.4833053095893992	-0.33917669226468067	-0.062486449758299104	0.411097993722667	-0.018440033448032446	-0.12817736105994054	-0.033920607056398835	0.3881382626691099	0.3356399945467435	0.20277167381956313	-0.04794559474524718	-0.21086317917271988	0.14176344250655415	0.2826057119346533	0.23196336891963382
0.15755676129594653	-0.10640693097247107	-0.19278604767529617	-0.10359219378042286	-0.1412162524962994	-0.2873124514960178	0.35330902456413577	0.38140452558332116	-0.023497062247318883	0.14350437181557946	0.024382277729395573	0.2193019526392717	0.13574034967509283	-0.1905274058641886	0.06932365701817814	-0.13139279792987774	-0.4074285290134654	0.05587489628502018	0.33921737713467437	-0.6479575110451044	0.16352228098099478	0.2540431742867156	0.209578908804972	-0.26128108056212973	-0.1112929399645098	-0.10171992447371506	0.4203251408784355	0.04391367434215551	0.015597168960845925	0.24083490387327816	-0.3709647568763832	-0.027313965976248057	0.08387050640232058	-0.10896336045865199	0.19786106434157114	0.5513873676594219	-0.365287550213894	-0.07421763624954435	0.354676686306247	-0.001295511508773267	-0.13209258800729803	-0.10850139201410447	0.413094521583978	0.2519286070812424	0.22160988679367208	0.04117357879202303	-0.23849061305437722	0.08922547517280732	0.2540267711527038	0.21819418693674253
0.12200828947510242	-0.07488846751091816	-0.18497104599201858	-0.11155449559618184	-0.0841139843625904	-0.2552276529752213	0.30994859736501523	0.343699498142193	-0.06948759692514425	0.1575211503486889	0.02402384315587733	0.2585362219507263	0.1556424138085894	-0.19534289411272884	0.09708280908422245	-0.11652893088410274	-0.4340625258894352	0.08621583878255032	0.3024335906641019	-0.6250105377259614	0.20278217459625858	0.21191118809916465	0.2000204510295272	-0.24354655114876814	-0.05791915657473529	-0.15241901343127623	0.4240599382968255	0.04407141583788099	0.042637616135942094	0.245312788849737	-0.36760973289804844	-0.057640679335192624	0.10021300462317942	-0.033192379347844206	0.2623883544084375	0.5497013974387024	-0.3435268136966286	-0.09055349820046402	0.2967600258570857	0.04274216720497818	-0.1294061093387766	-0.1764771349819568	0.40760502323666187	0.23019609821233197	0.20767778771401174	0.08574858268989395	-0.21495927769662493	0.03940222270324587	0.21481620946715316	0.22313290149804174
0.1147196563624022	-0.0220905368499617	-0.17493814230677188	-0.1370694744338885	-0.026109197410241137	-0.1868428454339561	0.2720338488755165	0.26872367732923214	-0.017735797415407362	0.18246742278764466	-0.03251355760675485	0.26948374161709365	0.17095381090390052	-0.16731688698468525	0.12125839361396169	-0.127616139063845	-0.42871556945823	0.0767033141778265	0.29232466705497956	-0.59617487989442	0.22822489867412474	0.1764865679370223	0.20544924573899528	-0.2261638989972959	-0.010558314208167755	-0.18347432484028725	0.4393855037996537	0.02999723903157705	0.03157164519070413	0.2390650843549737	-0.3953131521949741	-0.04368578797531392	0.1168015722261514	-0.035016182686945715	0.32480163168727116	0.59341731149152	-0.31812857403846106	-0.06805666528336916	0.24957665430742285	0.045981968045950616	-0.08719400871398315	-0.19918253142745695	0.40756180969971806	0.18192645855818354	0.2215891075528386	0.1255728925705259	-0.2271811662004552	0.04739821975519154	0.16718057543390255	0.14913567517411322
0.1330823244830838	0.0014021558741363488	-0.16989503027211664	-0.1335328251095205	-0.009401517256321452	-0.07542995774094911	0.24580956782643995	0.2163947295515533	-0.024123583299966923	0.1625562926014186	-0.04121641085084128	0.30969566879335464	0.16818045938437134	-0.2161101557338001	0.1671566629918116	-0.10391462930358109	-0.42953192260299156	0.07737219380923815	0.27476877251781645	-0.5396518765834419	0.18242805309772891	0.07380763326925373	0.17242640457116726	-0.21223497292279975	0.02312154811468133	-0.19842837565843402	0.42592284826260646	0.011002167262032273	0.04710735968162505	0.23347963836984595	-0.4129495278175862	-0.030623267396516503	0.11976167824603837	0.0037506987594742025	0.3572037101314229	0.5869914230469443	-0.33068396976976616	-0.041198652711902754	0.22167296177453483	0.09196365536529183	-0.06580656957391524	-0.29036566429350785	0.3930098350212352	0.18864652354280123	0.22295336949108174	0.15167904747858768	-0.2758109786728415	0.019244236269012567	0.10075442400236172	0.10304316805141416
0.1225568438973094	-0.030081257166917192	-0.2001162121615639	-0.09432830726219246	0.01583857108070259	-0.03168413233387087	0.23715676117643647	0.17244219708139666	-0.01080185988022884	0.19009504501814595	-0.08213659111688942	0.2888347290118479	0.16457052783855466	-0.1934609685048208	0.2298545890953516	-0.08351655409185983	-0.40557895140308203	0.08990576505272167	0.2704590571471659	-0.527721281461168	0.24520657904290005	0.016263313087177045	0.13283891434847453	-0.23232335821209124	0.055481902981073916	-0.21418053373351925	0.4147862396529424	-0.012671929177307875	0.021060681287431233	0.24610248300962967	-0.403429094096645	-0.016716953651285917	0.11504603788319372	0.01666992935084778	0.39253441732184036	0.5390520817825619	-0.3155317067064566	-0.004068969252576946	0.19570521510375957	0.08385172662257133	-0.03555059869271218	-0.32963254244740753	0.39162603643022526	0.16629547531982464	0.22158964612882642	0.20132510605553558	-0.2696198154146804	-0.020973913037566978	0.0779500685438074	0.09583153829720947
0.10200516504236004	-0.041045335756219756	-0.18359107755251164	-0.03579616796845757	0.06309824203902023	0.03990221556616323	0.21129241830491946	0.116938058714148	0.01664616666248987	0.17342269895507842	-0.108066776276906	0.2513317860338894	0.16051981123331222	-0.2207124438376093	0.2440320114335428	-0.052870227093948285	-0.35297104024593345	0.10595035917483857	0.2786804367374788	-0.4764835505812375	0.205165911874616	-0.048362481837060586	0.11663880690860846	-0.2390067423692296	0.052195114629855474	-0.18858275873700028	0.40332636911838315	-0.04887110604282212	0.017903575068628108	0.3024840361228917	-0.3780418550598563	-0.052951258736211496	0.06555500723770129	0.009704922072413295	0.4101793490197102	0.5003944199764468	-0.29405689794327683	0.03334821893911643	0.16765191947780175	0.08549773183674837	-0.016578963510906958	-0.4258620421065465	0.35460340870441165	0.1041661590374984	0.2489322677170973	0.2509623028180402	-0.30438918004661575	-0.008829545041405096	0.06753235093946977	0.11490948213322319
0.09361906734391355	-0.06038984571861798	-0.19043676542778848	-0.001984815728878686	0.1110548974877649	0.11709482336274228	0.15806191040754608	0.07337332671996491	0.018756567267374347	0.15244163963201823	-0.11405018978256884	0.22680736753370168	0.14462031252124524	-0.17891537844803115	0.23656947283229202	-0.07670030037488965	-0.32651668055256383	0.09709412460199054	0.26752778426124857	-0.4140134794387489	0.21662450988048074	-0.1280500218741582	0.09404387284006749	-0.24444662950063614	0.03603035239488071	-0.21112723579935727	0.3475960259363381	-0.07377471240759892	0.014622461736944935	0.3794073901570991	-0.39675699116760144	-0.04360657731686952	0.04786143218479174	-0.008394466359346108	0.41981995269689587	0.46251245871626134	-0.25374217608313454	0.021050921939139045	0.17618231773744675	0.07488325724968194	-0.03384013591412899	-0.45829626930840545	0.31576392758119187	0.07777926432803661	0.2435921399149057	0.2080604161084782	-0.27695320259973044	-0.001560239831282717	0.1123596401314357	0.07503446528063076
0.06196684281296666	-0.04163411167513512	-0.2634177957435977	0.000165205432382054	0.123507233919022	0.13167847181309736	0.08647777748822849	0.046751883045186876	-0.019647665859203578	0.1496643411562239	-0.13940908472793595	0.1921535881703229	0.14120330459269376	-0.17688150763498306	0.21746243405969085	-0.10402313409715173	-0.2635721411131752	0.11366440766454802	0.30515849437321485	-0.32701297817575925	0.1794751887002535	-0.1883688097135937	0.05630335216218818	-0.25489095565186115	0.040040733501744044	-0.19918292135318663	0.35593650034463364	-0.07761010872191637	-0.03800254138859354	0.35697952617497386	-0.3719490053238855	-0.03458367401695529	0.05772331841853952	0.008433298946062257	0.43146473960437354	0.4119587052586204	-0.24654125975535832	0.0639746605545403	0.16560193157886363	0.06806819948765257	-0.06347228862207883	-0.4253368305832386	0.2619519856762863	0.03403796763373951	0.2671134473631109	0.2410848560177507	-0.288610417597035	-0.04930122887980552	0.06360268984618438	0.12123766676228617
0.06014225452968784	-0.056447880273869454	-0.2832118375665958	0.020964749349116567	0.11630555338501344	0.1715844179988775	0.004582349305012068	0.03116769575590917	-0.04333312141196126	0.15537889531675772	-0.14429156194655962	0.16811717495273643	0.14158230279618392	-0.13571728706902866	0.23489631460313615	-0.0811871352088486	-0.20639048416581285	0.09277635683206148	0.36786743849015036	-0.27290176006363587	0.17525670096335633	-0.23686786316658986	0.05672367449095687	-0.22276252312161504	0.03536858798862336	-0.17749896111082933	0.3934381415913751	-0.09330921016445484	-0.043229858551297067	0.3774340479550791	-0.36143218600457266	-0.02872045308419315	0.09098000681470916	0.00035100882092506944	0.4195652728317773	0.3463280931912263	-0.22004951305501935	0.07097641089432069	0.16588276101338284	0.0717315511329858	-0.05620949412657291	-0.41260472342773163	0.19561795051644565	-0.07935465792686128	0.3149689594784502	0.2504859168354158	-0.2914118425432611	-0.08518119542620092	0.057170386628213186	0.15075571360147733
0.049169243623344856	-0.04548356426920984	-0.29210870342195355	0.07931130529653486	0.0829493710056055	0.1886007566348455	-0.07234618411853187	0.019853424749759197	-0.09430085426836797	0.15125695858441857	-0.17850262510274834	0.14434548567146543	0.13906209506866601	-0.14041581174751935	0.2591992180824586	-0.0672810780585008	-0.172377891729871	0.12444504787936865	0.3850299199403103	-0.20982970630758083	0.14043487440924746	-0.2746359964769599	0.05318302718348367	-0.20376777828328835	0.0031543423923287963	-0.22185456376583956	0.3913120518932912	-0.12146962452643897	-0.04633317002323918	0.4283477645456055	-0.35117563627428056	-0.0569654213450199	0.0740102294159648	0.036162904035625124	0.3573995656945143	0.28466213906628196	-0.23041126114902774	0.08385234873413695	0.17559367362958728	0.03418843326463354	-0.05549717298100567	-0.4353269295167876	0.17777701192989787	-0.12851633000848284	0.35757443286589996	0.2527621781641179	-0.30322496881475897	-0.10693206101963	0.07041693068588706	0.12098497973059567
0.03318641635828214	-0.0218325155021708	-0.269990817713338	0.18427565033028706	0.02770296999077776	0.20421862589357995	-0.11267745779880214	0.03803631257353054	-0.09813329140943512	0.18061703603965143	-0.21619504023520034	0.1736781116149478	0.13136830398501073	-0.130328304056766	0.22924610783142296	-0.01431516902258595	-0.14882472247071343	0.11697386739664747	0.3631820070425974	-0.11248664423287709	0.12541273348537527	-0.33773191050012275	0.019358904429781863	-0.15467138433814248	-0.0028869073019600687	-0.2290222395174097	0.3154143148754842	-0.12708224169259746	-0.06496801778618272	0.4455887139002755	-0.3934932806275711	-0.05433232032064996	0.07387672552507485	0.04744812379462847	0.32555163329019327	0.20111420313532288	-0.22397420666021825	0.07125691166413102	0.2094698104386524	0.01429947960043083	-0.0565576785256513	-0.47692513753450455	0.11567577581344787	-0.1550832074267557	0.3868300763624048	0.1991777990254167	-0.2866890397662537	-0.11934968484518993	0.07565950471786462	0.12221340207478201
0.04549437987202416	-0.04378654304081557	-0.27361653002987557	0.2511603411604729	-0.007670729079808802	0.18877280250645667	-0.1640393043828034	0.08105976707075865	-0.08440826592898257	0.15152586673667717	-0.24173034341894453	0.18076359516040122	0.1480149848445205	-0.10959362641254497	0.20038547909021545	0.0042126596469578064	-0.09781902662520695	0.08628914957528347	0.36626252032782364	-0.04239381566247147	0.09201913526835098	-0.4207067782087265	-0.015358926577667695	-0.15988881060445942	0.0007520848173184352	-0.23727234579221929	0.27776764468200693	-0.11831760306585792	-0.05287273798704082	0.4566398007289343	-0.4253053226674056	-0.06590768580461911	0.08510545376022867	0.005687017815517982	0.2868933775285104	0.15220575615611273	-0.25608977231143476	0.09485119121677628	0.22725866935475098	-0.032577650601758074	-0.04057041500844625	-0.4722769317046535	0.09315812114891321	-0.1920361135213477	0.4101056658604497	0.11836031366427954	-0.3020457199493471	-0.11011557225602213	0.05521042117362866	0.13001452642305805
0.021218810188253827	-0.07487750849718908	-0.2826866779084626	0.34764298101137736	-0.049043562940213795	0.18335598053740285	-0.2133333459197805	0.08946218569036465	-0.1265173345877721	0.12916573708415816	-0.2543345435081005	0.2092391195600755	0.165380051419345	-0.07225970024290596	0.20894489619904663	0.08767833003652077	-0.09727019664704636	0.06938410662245564	0.37241111705126523	0.02651753369091394	0.03137045560104189	-0.5040026408219409	-0.03648680603677967	-0.0946823167834423	-0.022726845482907758	-0.26413662824001805	0.26224037532189837	-0.12596970387333864	-0.004133105555257558	0.48871001256163094	-0.43070128086138154	-0.11703999720676506	0.06757915860983045	0.04492549653586485	0.2357231795287217	0.05471016421068862	-0.25967426065064114	0.12260315317176125	0.22390311534634683	-0.048006388518020526	-0.052917035427562806	-0.4665087484360946	0.04311950254062632	-0.19477626778618065	0.40927263569187067	0.044358534767312593	-0.2600535652723555	-0.1186990897691937	0.0857684000839876	0.21454196885868054
0.017539367715559404	-0.07311775421770021	-0.27308456602653697	0.38331243080219873	-0.055439803055032044	0.11751705332803108	-0.24322113430289613	0.07601643656303259	-0.11209457756336239	0.12837035457494872	-0.27632658328924686	0.19046351657690141	0.18192848195806793	-0.006474714531842339	0.18869837402235715	0.09737964392440032	-0.06046327514380264	0.06206381843438933	0.3579896985225074	0.08970490855597071	0.009051499645843907	-0.4744417476509346	-0.052566538043833023	-0.07804655795468307	-0.02727441273648836	-0.23590373066483328	0.26922160211514423	-0.11128195789597621	0.02864436534116834	0.493325064243294	-0.3763216746320075	-0.1208034021687602	0.050549229907481286	0.029147193584588137	0.201402597446184	-0.0020491936143883756	-0.2527147381905447	0.10358436117094368	0.17082003061969236	-0.06621410919157349	-0.04064414578150004	-0.4000458733881249	0.008633031326205522	-0.21628493461612006	0.3945948732611242	0.04364804458820924	-0.19435132294040497	-0.0988160555780448	0.11270333690030546	0.3100796396231439
0.020333675116504864	-0.013613393698192141	-0.1912269352913074	0.38725877225437666	-0.049323568369375625	0.08049095748194703	-0.2572986638396703	0.09175393843068844	-0.08039995429475688	0.08705085962847846	-0.27734956848369036	0.20952449254142352	0.1758519703204922	0.02043975004569752	0.16323990073704425	0.11717462107360581	-0.02639916938430977	0.03508732447912852	0.33466338628235776	0.1551094040180558	-0.0482751859128937	-0.48251894154210484	-0.06724730613304689	-0.04775550837407466	-0.0234427306394415	-0.23681954016789555	0.23425876156376887	-0.08709048183267419	0.04572170027614786	0.48221683012840855	-0.34377702189715287	-0.10425130864173644	0.045720942227275865	0.05104954214890375	0.13951443346136688	-0.04503221905081074	-0.2034243262071651	0.11568134818099278	0.11188889180670988	-0.07353169371330592	-0.07318586015585951	-0.4166374008370803	-0.032353197174324756	-0.2077357192912804	0.38263421689592464	0.03601993156090449	-0.14295666327467274	-0.10889586147501511	0.08426150755636895	0.330704992741026
0.03845361092744462	0.0008597630020821062	-0.1767492517704397	0.3818870615764788	-0.105656745073643	0.04524848470708788	-0.30315676499675925	0.06944133478586148	-0.06608360100657716	0.1054326955522203	-0.2567041864967813	0.25489762612605904	0.18221642548269448	0.04081523339843811	0.14353964805381708	0.12105925678459073	0.006852753392917318	0.05194528446352968	0.2885231700126029	0.17923268477189266	-0.062210520858303045	-0.48414820229432076	-0.10561983597496424	-0.02836601392044703	-0.008949863941135191	-0.22101520206715372	0.2785994920955705	-0.07603921561878782	0.04683284179742639	0.4437389245556015	-0.3323410215275914	-0.08978139741136223	0.04877332994782621	0.10620401781756902	0.05637801111394669	-0.08802373855623061	-0.1780489537119853	0.07960191683764808	0.07157552591952158	-0.09963133808057474	-0.06203354152581216	-0.4054853402838308	-0.041457369971458095	-0.252912387252428	0.34785265646606034	-0.03030859754528336	-0.04876396958794245	-0.1844289028178822	0.08963050779015712	0.3752879762424247
0.05298450719275309	0.018322138982441453	-0.17596003628644755	0.3806068455528836	-0.12618742283638554	-0.0037008421720671897	-0.2775163889098345	0.0645704933314735	-0.043483130799628386	0.12388237192164964	-0.23907101731589048	0.2734354833164275	0.20473157519581514	0.02140744083047198	0.12837546613701417	0.10536991250260348	0.018510690419355543	0.08632121647414429	0.21533197102977794	0.1901336615525806	-0.08760761156204763	-0.49505015503846633	-0.13811169027639267	0.02155961770184753	0.03041317983035947	-0.2144483552231214	0.3036897270330036	-0.06991998456873082	0.0758545846081318	0.4085014428175772	-0.286322553937288	-0.0717822058905487	0.020822975716676278	0.13785337364286915	-0.00013191918837632266	-0.1316573610969785	-0.15997163109507867	0.06449919474012789	-0.027045631198288393	-0.10252367337221076	-0.049896979338481556	-0.39070952385202007	-0.03608088881480507	-0.30659442953643157	0.3122010803857002	0.02617379356207624	-0.0034440626270279885	-0.23409036920253548	0.06532207768043403	0.3909114570686548
0.08343965570274152	0.009722084238584946	-0.1128579262906941	0.3531281476583522	-0.17929115433760737	0.017043044114140704	-0.2548070392694569	0.0679636444076683	0.04026341197495373	0.13067354176833632	-0.23039232188788708	0.2981603088184033	0.2039166999429971	0.00859380739155631	0.11337200454650057	0.11651838560625143	0.03222059897561227	0.07739498464238714	0.153375001818815	0.18241360394662254	-0.08954702996224334	-0.4489395216749396	-0.16394305287797256	0.06885099125514407	0.08704881078596927	-0.22945840259158318	0.2708312474036305	-0.06816173638343771	0.10093655554717976	0.445097607798262	-0.26599821565338677	-0.046336095190792806	-0.0427454965339531	0.14261358834414967	-0.10226581978335798	-0.15863783380899626	-0.13825632792902537	0.01900465959884354	-0.10095014723043474	-0.11517508035993718	-0.037777881715983626	-0.43599560196477577	-0.01724662731819892	-0.31128818430351335	0.31948504643491094	0.04249288555563334	0.019077974736015073	-0.2260822219206399	0.08911438251362759	0.30357212654151583
0.10752520201269451	-0.004466965418131727	-0.08922799758814555	0.35552255448639947	-0.1623121127215989	0.021352776656635146	-0.1747248833576694	0.08199643611148569	0.08561700617277465	0.1440593635335317	-0.2355700300914386	0.3410546899993493	0.1896080689277537	-0.021640405645788712	0.09170673213144251	0.15900285881847306	0.03870215217719821	0.1153587696204132	0.08344368748939561	0.21358611234831976	-0.12089199775458963	-0.42762788812950936	-0.16090508361363068	0.09771523774890596	0.14476792073091954	-0.2458553812774927	0.22437492504140652	-0.08807000815331091	0.11608988862439637	0.4075916016743947	-0.20526014449466695	-0.05872105520048339	-0.10147393450760334	0.1890792910658834	-0.19110016593478202	-0.19743480138298475	-0.10246350971138114	-0.0030295144252377544	-0.18414072988368918	-0.12906755011404758	-0.06571646485569853	-0.4179925136460764	0.0016507038758586134	-0.2857386124099367	0.28690844547547384	0.04705942378506965	0.01877339049704696	-0.2592546589362061	0.07522975019132093	0.30901370142568535
0.1286869193216857	-0.0159814282012596	-0.07595022565828419	0.3195934964505884	-0.16816518663187857	0.011472938898976364	-0.09265444912029427	0.05815061170937017	0.1300509293302623	0.14159946897290715	-0.20235787858506135	0.3703484454521825	0.15675680245729598	0.01392514420149223	0.08191804521183363	0.15124462558793353	0.0567711536987623	0.09367407605955164	0.010103823753500085	0.2338483203058505	-0.15016482719547977	-0.4159552588687938	-0.1582338398598741	0.13543960990105436	0.18176690980995192	-0.23219347432011322	0.20545865440373184	-0.0795020939230955	0.10197842437452609	0.3538391903655079	-0.14227875979744942	-0.02831904653883499	-0.17075627146024872	0.19001968605206151	-0.2520197744250428	-0.20089428614770538	-0.060543930741721964	-0.019943265897009392	-0.2631970906414943	-0.11838957282465438	-0.07050957552566964	-0.421593011526132	0.01860077884844185	-0.26720369247454395	0.28237686711514737	0.09074761719331305	0.04887098639707412	-0.2968389261584014	0.054841856172284355	0.35044418499624996
0.15238368627107496	-0.07608847551768047	-0.07675648890520965	0.2898222620349687	-0.1369760541860304	-0.0033674865575422904	-0.05652686576454756	0.013481882297666493	0.15165609749866915	0.1525806028635194	-0.19752500916086072	0.3700892847645281	0.16344549130353478	0.016284476079323613	0.0705169605368927	0.1528354712748288	0.07419977988339803	0.09874692258941883	-0.02983072951405131	0.26073885795553753	-0.18305926946704115	-0.40134355485973605	-0.15708470454942453	0.059755082455528005	0.19191304247846222	-0.22896840149333486	0.20974747678797137	-0.08838562376619766	0.10573795851280518	0.3160571444207868	-0.06721841244964581	-0.03651428444038035	-0.24861616976003553	0.20699513490157478	-0.3122779806747472	-0.1977097313964205	-0.03173206646294846	0.001353647153096335	-0.3545957269961065	-0.10925192584771477	-0.03365638928882609	-0.38483579119453826	0.036211858195925796	-0.2565320374709225	0.25318166163675093	0.12415206671468908	0.08805626859364976	-0.3452585694981658	0.03934684528252401	0.3634476299978627
0.17498034138709342	-0.08444976955111612	-0.05731221640330096	0.2274175977478737	-0.15750776626961907	0.002739480230342965	-0.011351276401925587	-0.0088846397958099	0.19293446671487222	0.15910045967508218	-0.17174194790984174	0.3497577061556736	0.11759739816084389	0.0046092414672766115	0.07502007537409615	0.2028743750123983	0.09654060971760836	0.12224329153066497	-0.053671932644741606	0.25812235369605085	-0.18967899690300433	-0.32886961522370073	-0.1402459512771714	0.07522176291601021	0.16506094007220162	-0.20392402257227832	0.21221201864445974	-0.0790642091478695	0.1334424349909292	0.2599740346398784	0.02394096728838379	-0.007417119085787382	-0.2869675353762552	0.21432225437360755	-0.37767506541276974	-0.176842407501889	0.07689162802620216	0.007691423512090648	-0.4601192818639105	-0.06619169994333424	-0.0542918250052498	-0.3295132977906965	0.005065563528033229	-0.2505754712336758	0.22735997863768306	0.19043402439254875	0.13439850291276162	-0.42484808234863614	0.04021593322434712	0.3174198068051124
0.22344376841641916	-0.10689462168442594	-0.0695620303682724	0.21734477771707322	-0.18103790060718125	0.009610917670066743	0.04425706077183577	-0.014727087946180406	0.2093860671780292	0.15870978807857045	-0.11790358617176137	0.33919649269637353	0.04619647139420084	-0.0010872120965349564	0.03142277216245146	0.16283905212511623	0.16086509938184454	0.13068236225455007	-0.1367636260686999	0.24789780428383473	-0.20667636976119344	-0.24960162683305173	-0.13521260283269537	0.04610814878864862	0.15234524466102625	-0.10371342512718214	0.20626385442821887	-0.05755731079230947	0.1463015303332879	0.1593085544691462	0.11230026688627107	0.035496345694094156	-0.28617927690852313	0.17389789021421526	-0.42309946032178025	-0.1422972490197006	0.12585356238088635	-0.05217333945431037	-0.5456140559793881	-0.02857012020920019	-0.08023376025384865	-0.3195520367788981	0.0012456155833616075	-0.22725717174035892	0.22917370671837078	0.22773597274264618	0.10708399734762548	-0.4694901214979746	0.011851075404924504	0.280472310107568
0.24171359620259597	-0.13450158009149932	-0.07703427888120527	0.23344828743198268	-0.16321101141727673	0.055633148941788155	0.08756221630871967	0.011414375323148738	0.2608314599241089	0.16377863118982897	-0.054163047982982535	0.3339569962068337	0.012784582617760807	-0.017462144363867303	-0.029036665376914295	0.2111562672237118	0.16507574371074699	0.16248553491634715	-0.15359979052398637	0.21139393516107802	-0.14891484820899975	-0.22930178411470248	-0.0882255554201282	0.06233442737105939	0.1589130406641295	-0.09661335973559432	0.18866303900765052	-0.03948475372862655	0.12028519886482705	0.08036315326907204	0.15446845865777742	0.03865010159225986	-0.29033531740182983	0.1515924936433291	-0.49596843561650317	-0.13152618504125774	0.1891090398824053	-0.09031171039365801	-0.5660198460004844	-0.02661900705443294	-0.09509712392335973	-0.3457459533245319	-0.006567299952408183	-0.23882032765428934	0.28379520208255316	0.17730046224022317	0.08967485702601644	-0.5077367272421012	0.00275481892824269	0.1891320697828345
0.2417569288440487	-0.19065941288094584	-0.11647648504118586	0.25413572736365964	-0.20957680752402913	0.11145555164274208	0.10547333558823288	0.04362930511564657	0.2156464459876676	0.19028713503699518	-0.017583346072909616	0.3187313961196395	-0.014965160899056269	-0.015465965390642895	-0.040134055452291074	0.2546259214564527	0.21753480979922496	0.18322979606117798	-0.20191616421227354	0.17490644870283167	-0.17471997251937374	-0.17269341291025037	-0.07742563636063986	0.06997007936818578	0.1898224475379705	-0.05376172588063819	0.1928618783762344	-0.038426356660125546	0.10732542074545623	0.006146234118751426	0.1962276144237581	0.012061581413309156	-0.3256748446950321	0.09040277623553103	-0.5123937940396812	-0.07893453819320975	0.20173648793400067	-0.13535159737192895	-0.5752735613712978	-0.011852812594500672	-0.06649174080086484	-0.31502343495680707	-0.00788737236797998	-0.26014490626352677	0.31808379901475076	0.22797955676304346	0.09445862543470404	-0.4954448334276237	0.03134239300280727	0.16520489605891103
0.2312850326010968	-0.21600155540630622	-0.14958678304876774	0.2510652501800906	-0.24984557776084576	0.135831423793896	0.13773067364553498	0.08113235392317919	0.20942067998429978	0.1896342255883336	0.03890949615976598	0.3051541793858957	-0.05138814159941392	-0.027651368008349365	-0.049411964984466546	0.22761932590600012	0.23565367030199677	0.1718884583693907	-0.2496536524175929	0.16358628772163872	-0.21573012745999098	-0.15424266389874633	-0.043685058581755545	0.10412488508033939	0.1879021662421335	-0.01734826411519706	0.14387692739041355	-0.03231800836904703	0.12329126992284886	-0.0954933260321854	0.22872634754088544	0.0012824030334176977	-0.34960380788970447	0.03218709096635712	-0.528454676031756	-0.03150854536331403	0.2264011102573497	-0.16159078772933239	-0.6000264740809346	0.03516725136103516	-0.09651991867221696	-0.27078063279756387	-0.020636009372313843	-0.23477614184677412	0.3346856780190773	0.27259785443184625	0.06827131226088823	-0.43482760266344045	0.04151782051223266	0.09746015037524665
0.23477400112289412	-0.2050559398179122	-0.14361540925245206	0.2476591093611737	-0.27351770957462057	0.17124506023463273	0.14634185382737935	0.12391273805601626	0.20816316834322426	0.16931532963820342	0.077353809272576	0.30581822897614563	-0.07136796441831705	-0.0035343560916736272	-0.1035884447849178	0.28241111333902463	0.28047148920656084	0.15149559337135624	-0.22439059485220597	0.12741866475723387	-0.20750148663092344	-0.11927082031634348	-0.007427062816076804	0.12186296710067182	0.19095655372451334	0.005605300594350981	0.14119190768831424	-0.017533058680668498	0.08587337516823076	-0.1639783135190367	0.25804889781680823	-0.028793183488843226	-0.34394607591871323	0.026210773334910998	-0.4783081132641769	0.013770459563540723	0.23620735234580073	-0.13989520812873524	-0.5985612344185121	0.057693433906861935	-0.12388747288628137	-0.29672597823643626	-0.05084070865330692	-0.19763526195772707	0.358876161235827	0.21968435768640293	0.050662493386674376	-0.3582391166747006	0.10037814388224264	0.08052371145807372
0.2323534238080447	-0.18022166039598556	-0.17124732377179844	0.2740713858345959	-0.2777281342205211	0.17424873445042663	0.16673259973785234	0.16210380626124743	0.18796192627969915	0.21108335148821994	0.09155670480845386	0.2828897692420202	-0.07991201972590586	0.007897627076499155	-0.1297349907411615	0.32689331971737484	0.31639823959383623	0.15068482925803106	-0.2189273008649449	0.12416374251708273	-0.20660239363318578	-0.11638594258194168	0.04102710023275437	0.11409333106920964	0.12692657053942547	0.040154233649236024	0.1433321785576276	-0.04216405778399008	0.05324425574263878	-0.24777941050664848	0.34797291715200107	-0.018037720700422366	-0.33812823747001924	0.0042644494335165595	-0.44193452839950903	0.04789467961658792	0.24828069548125056	-0.11498506015423031	-0.624445501632266	0.11949667413323817	-0.14457329034808133	-0.23159968945444712	-0.07646115963100383	-0.17942942445987944	0.32134211519417083	0.16985373499396422	0.05275711093528773	-0.28152427895258547	0.1706378838408468	0.1107720896923183
0.2267507338364208	-0.16097598019465748	-0.20924538515181373	0.2535048716376251	-0.2778000933994137	0.17943484386662453	0.1499870373224818	0.16921814875504204	0.1832104902683997	0.23681332325543986	0.11877139756726007	0.24571881493419578	-0.057627158283196714	0.01714340779412134	-0.16660381688294965	0.2888615452385361	0.3515493245095467	0.14709349357452567	-0.23277895296951728	0.07961968728083679	-0.24068076202627883	-0.1071139257080127	0.07640112228776583	0.11252468591975107	0.0863386887353342	0.05730849529143493	0.14135467893638767	-0.02278697386990105	0.04179304461533011	-0.3071977296938201	0.41119978777505145	0.01974750245631813	-0.30087216017684065	0.01062522242699653	-0.44568404153776375	0.09338177025697222	0.2740979300630562	-0.11355397279171593	-0.6278864462798599	0.1777263345504046	-0.12928408853120732	-0.19431292542300077	-0.12866779219339913	-0.17939357454354185	0.27242645149933364	0.1651976957494223	0.046443296851410784	-0.18890728599787565	0.24731520503136406	0.07614778299790997
0.20513622947426283	-0.13776691176955774	-0.23086231754966247	0.24127066687970378	-0.2749471409844969	0.16206846647557344	0.14582119998423856	0.19003910445339303	0.18192885167463335	0.2299174922564963	0.13684109286668272	0.2220363543814598	-0.012260077165746447	-0.049640142328928126	-0.2001486995255703	0.29493784526753053	0.3562735010974971	0.14245053004714586	-0.2521352798024411	0.02268801679751168	-0.20951065285155024	-0.08698984112180444	0.10831183245333728	0.07575892554861156	0.08607905993485472	0.053616476929303644	0.1478613840115508	-0.017661405025262315	0.01880693995179424	-0.3565138211974562	0.4324484599212662	0.022608043872468835	-0.25212651110249695	-0.011867167088944346	-0.41381425209469125	0.12441327625650511	0.3089536400062629	-0.05956045883331161	-0.6113187020902309	0.18222394399313252	-0.11636855531415732	-0.15128530876673094	-0.16088530171197388	-0.17153454342090926	0.2227510323678849	0.11480407746072759	0.01134806600925727	-0.09589345658546834	0.3050428082601151	0.04310580862319281
0.21533972338755145	-0.07806209355051427	-0.225414708594513	0.1635791530400486	-0.2552987167398092	0.23109441703330397	0.16809561447944038	0.21033050976117518	0.17416159402426193	0.20459561936195625	0.14251955608001649	0.17431820311096288	0.03324364420062796	-0.0718752325020194	-0.19695290120922357	0.2765779227456811	0.3678755922531329	0.1327610727957025	-0.23344552664412394	-0.010474318792572343	-0.13153400867331247	-0.059799836535825004	0.15153050329380788	0.11418578343633527	0.06591958312599139	0.08510503427376408	0.13635069836757643	0.007389535953177931	0.04899587221375314	-0.3997541421317954	0.46732435700459296	0.048514582919379004	-0.1950992385486545	-0.04253779615182968	-0.39225471650851185	0.17095604531674122	0.33177382325507987	-0.07248773680390787	-0.6075551433586585	0.21084482683829214	-0.14154950661863616	-0.11144785101947993	-0.22431122581751736	-0.1409474534520589	0.18135488729545843	0.11075295913382173	-0.021368899464022373	-0.014521741255920808	0.32079738528597784	0.01100680115787321
0.21120067941975867	-0.0442421968453953	-0.19351990132406377	0.17666285083119374	-0.23578603233021472	0.2515247264424484	0.13720631722100998	0.2120197253997936	0.12639061518240138	0.20709858244983717	0.09937819103226644	0.14247387877171652	0.05809857681242834	-0.059003556922178	-0.20394304993772056	0.25773851195705844	0.3639119404736459	0.12450558769698197	-0.2611606398246923	-0.004346760576324627	-0.09548402820849082	-0.06362168973442177	0.16805969794353012	0.10637395596779904	0.06455399763137282	0.0893395465896905	0.1421703180042765	0.029498543427510564	0.025206081491979126	-0.40770883596963226	0.46546966890260355	0.06956923839287962	-0.143262561632793	-0.04688271587513888	-0.3477320935307483	0.21093371884450818	0.274491925919138	-0.09807934779562025	-0.5400916379317471	0.21491237086632128	-0.13392231493015355	-0.10214205630458757	-0.23036636178032016	-0.1534597340682023	0.12196231372537485	0.1337107530562463	-0.05588510620585545	0.04485842201719048	0.3104756456882495	0.007859822478520743
0.19513130273446835	-0.026072166486973802	-0.13595115569699995	0.084778825425428	-0.181947194227366	0.23438740746850445	0.10244209208035886	0.19972294529987564	0.0742463711360559	0.18403335901540424	0.08316260811725348	0.08922557655660147	0.07770564735594601	-0.0671512746229842	-0.2448240000191578	0.26044927639303916	0.3112343792167554	0.149925071312793	-0.2335532382790224	-0.022799728098820332	-0.00028703341298241813	-0.10715871449252598	0.1824073815651695	0.08405969323941379	0.08852027439667538	0.02394761977215781	0.1440901970018938	-0.006138778825558608	0.03490419097929322	-0.3919897141194461	0.451954947028922	0.06474188651486745	-0.09257872409073202	-0.06459511600810952	-0.31329538046495725	0.22547972470958025	0.25537708794431924	-0.0436955570154131	-0.4738133104725846	0.231693855399166	-0.07606487633256094	-0.11402443797482172	-0.25892879035315997	-0.17757420961760054	0.0807864462319095	0.12592123140418965	-0.05210222057115312	0.09398345370678428	0.3183638085566096	-0.02958668537673458
0.18413801156832124	-0.009534619949140904	-0.11101378401885169	0.039945288681194124	-0.16953302423534605	0.21749017448332966	0.03850245048825	0.18287567305449634	-0.0207369973778083	0.17526098004270527	0.07706830742671918	0.01880344624797542	0.05258161298709826	-0.07726896268128931	-0.25325805958426495	0.22247753890661434	0.28871105712525635	0.12107766532025935	-0.25701814927539524	-0.03030754989219402	0.010203472778196415	-0.1386825601469047	0.16551579431017557	0.057247068812818123	0.03840982144778238	0.03435586125080998	0.14823366916844707	0.012549219711802714	0.08257975261047233	-0.4237624667533696	0.4308198680988923	0.04399584462722435	-0.09170136604994614	-0.10314463593089755	-0.2657285116042848	0.22545460685943364	0.2083503772039416	-0.0027392640393725256	-0.4400898477159701	0.27865357703902033	-0.07465373656405622	-0.0825363621232781	-0.28631136984062666	-0.18202419961613056	0.004524869759902075	0.1417541044429315	-0.06609841974397705	0.11670272282510571	0.31011263133615596	-0.019952438204517302
0.18161079767790242	0.016932918850207205	-0.09526814545492487	-0.03186267244888527	-0.14253946654324468	0.2348646295706235	0.01237774524491517	0.15632642886901044	-0.009174920388385794	0.12127095349131736	0.07412457219762822	-0.03539227721421935	0.05508198763991258	-0.10486929137552418	-0.28743098797541505	0.18595566337751376	0.23361695912732752	0.09278025412092335	-0.24570628949639803	-0.021588197935429237	0.09348720134850004	-0.14486459397710133	0.20016088132983678	0.04713643395922699	-0.016378255274078005	0.030526080425857045	0.12487772359821103	0.028259890424279583	0.12853989252198555	-0.41180485782026865	0.4049866698280817	0.07015498727030221	-0.07683064730724742	-0.07809993491491575	-0.24872620983746163	0.21583004483574744	0.21269020841254554	0.003771023507030889	-0.42711177735037137	0.3091084027575333	-0.08404438700812533	-0.04718919538341398	-0.33219870300831733	-0.17958013706828596	-0.08960885145638939	0.09551869559094467	-0.12921119296084932	0.11363372395328664	0.27987321430409007	-0.04303875450526973
0.16651992850894087	0.06677284409855115	-0.05690182287562799	-0.07940527323172902	-0.0722668216706203	0.22203061564026264	-0.02317491387799544	0.12330378447148775	-0.04761011287903699	0.07508562492058131	0.027126243269241235	-0.12401201064506799	0.04917164819168154	-0.0880519249671228	-0.3202692759533118	0.20860333995104563	0.20738412121025104	0.07274963122492559	-0.21516110203878797	-0.052382358337128544	0.19299375808326746	-0.17983186637110965	0.17460064570119888	0.00990054526559129	-0.04229865974870386	-0.0010842068495615254	0.05767851972493855	0.036828210320062935	0.1533924346128106	-0.3852770547499219	0.4206567393771449	0.04237514966972796	-0.04985302402722393	-0.07219081565122328	-0.20820210528093558	0.1623942894437283	0.20458845213407897	0.014539387203216677	-0.38240775629191887	0.3331881049627483	-0.09315423544301724	-0.03600090026597132	-0.3932031611683907	-0.1865175357558356	-0.1644065783938878	0.06381525093545752	-0.17741866908399578	0.12359804937525738	0.2431933569157254	-0.03579166305456395
0.14973338759606683	0.0640729012648634	-0.026966349684957293	-0.15151178851547373	-0.01065055572256014	0.20024213475147495	-0.04985335198411565	0.09954936527258654	-0.07602825485121245	0.09134156876540057	0.020937319783965843	-0.20560117051725327	0.03886388420454277	-0.09590716746965308	-0.3133212220121071	0.19864034015900994	0.1779686259497582	0.07795411985064514	-0.22541311485597504	-0.03288714818451244	0.24212636479882366	-0.18523397718233053	0.1538589516848078	-0.0176727599821997	-0.07505233674884773	-0.02925686902942079	-0.006509416058987067	0.0464354256923081	0.19123161709617498	-0.39648566084160963	0.4028483246798612	0.042397009596319514	-0.018084480336918448	-0.08518503894556145	-0.2312381869340105	0.1357311108193881	0.1950686549919777	0.025737053733788616	-0.3181121578207689	0.32610735560236953	-0.07902574595717131	0.0012549196472937563	-0.4401343495012554	-0.23808718220264927	-0.22320836348236095	0.06872434298843065	-0.14384684727556651	0.12211559697699599	0.17548744514560694	-0.04316043525690832
0.14197816646880349	0.0736879383141363	0.005286622966725186	-0.20954518155045881	0.03227841385141959	0.20357884163148027	-0.07008252354524017	0.09263387126838145	-0.07738484436520335	0.10304481748388065	0.013033785470493654	-0.2772740202749949	0.007063098268254025	-0.07383701049342266	-0.3181845026944992	0.21174751942225126	0.14357179916322194	0.0434608271664096	-0.22319556107166724	-0.03042444823419077	0.2637082454890062	-0.21443823642579735	0.16510635001481563	-0.015061509272632834	-0.06246038181470069	-0.030167047594462027	-0.07786695201148593	0.09104850429503007	0.22347209626607745	-0.4147323657700491	0.37698511653674077	-0.020891927595626088	0.012592411747613141	-0.07613870420369452	-0.2100849695742497	0.09688528147405098	0.19912016275657582	0.019702367802147663	-0.24982080015203417	0.3131930802950298	-0.01757830970893457	-0.003736865714111559	-0.45482161932785115	-0.26200517968295867	-0.25817095399012	0.0697066138702481	-0.1831956672942004	0.09186108031611842	0.11222961754388591	-0.08635682153684214
0.11874735629694444	0.07034686322343461	0.0009307424178081003	-0.2367892930388935	0.029805943747897252	0.18144926219749372	-0.06349468592247579	0.10610995342794856	-0.0642742851597248	0.0706173444326484	-0.0047647032302867535	-0.3793477119692402	-0.0297942669749706	-0.04988616449284483	-0.29524417277803144	0.21088950195666759	0.10866564077492277	-0.0014279539126209842	-0.23345164453011943	0.010915607544089535	0.35649610620427097	-0.1819482749043073	0.1053217692547794	-0.034996963290410445	-0.07070709397192337	-0.005678489180516483	-0.13304581686557854	0.12397435009271711	0.24949676721858932	-0.4157062720796231	0.35339292267861205	-0.07311548653321917	0.03450355145820244	-0.1262990195773205	-0.1555218910771769	0.06541955320199236	0.17861919762138495	0.054643876451714146	-0.22353461296175997	0.2790036804577439	0.043785471127251965	0.015526746231684879	-0.4236495804251823	-0.2715206382283447	-0.2534149764756843	0.04986270483343552	-0.16535045999147077	0.07844235925481625	0.007476337061821159	-0.0916536547934735
0.10099371819588802	0.055534281701483425	0.03512826704140986	-0.28610228131972315	0.06773884811299087	0.19199587419889713	-0.06518060514994642	0.1376678653687724	-0.06220812441853609	0.13936522717138808	-0.019765864303636457	-0.446863947976934	-0.0795365063482294	-0.004751637356806372	-0.2554393447883202	0.20503288885955778	0.05267995136227187	-0.026761703270104752	-0.18156087775380217	0.09313586413242685	0.3751961623002794	-0.1759127480314026	0.09264564963544361	-0.05139782712968238	-0.08451349843551804	-0.001688343933187114	-0.1980583873039936	0.18904863823653098	0.32199606335167424	-0.4533266113694158	0.37132551488870186	-0.13501444329067722	0.044456792029709945	-0.08754446508977858	-0.12023984672775292	0.018922002344634842	0.1605215332619114	0.0175488788856223	-0.19237458454431952	0.3063370639220776	0.08573774382413121	0.023761055935651577	-0.43368652201443564	-0.3052760103739526	-0.25919604133513346	0.0602773011908471	-0.14136758198038166	0.049722608482259144	-0.07289999541535834	-0.08137035757676114
0.05718638306153236	0.03806874184494112	0.06970475384102606	-0.2846017299947599	0.08075072257018526	0.13900669096317955	-0.09255252887153041	0.12713452468151112	-0.06880350489872405	0.15084968029677046	-0.0013655159191915066	-0.5020411802280079	-0.12599306103092142	0.031596341417499264	-0.22436771848998838	0.16487908938425438	-0.007284528205856788	-0.017803959335397322	-0.19160253298809848	0.1292527811440292	0.35776653356345817	-0.1696796852645224	0.08647340618349761	-0.07505852790007664	-0.0810162591172765	0.006242527259594452	-0.24083156899663125	0.22353372205353864	0.3077111023104013	-0.4666645158904655	0.37453073925913294	-0.16747886315981333	0.07664616755041795	-0.0642321950522475	-0.12960407021191184	-0.027254663991946915	0.1616540805362025	0.017979401361163758	-0.13156315284057166	0.3019235039087205	0.13772449068421744	-0.038326161089834165	-0.39051873625343203	-0.35401246872396597	-0.2824902361854791	0.0033030076486754876	-0.13685019392817352	0.0328168335977644	-0.14134962799314751	-0.12445633004913574
0.018282485182944445	0.011683744451284195	0.08307639916677595	-0.3560705091685	0.13119255549285241	0.09942290740668618	-0.09549269360404813	0.12773821762481602	-0.04379482319264541	0.1273740831004611	0.045986963783931314	-0.5366375714301921	-0.13307701106326345	0.04102753238289854	-0.23571240376567215	0.13361875177034957	-0.024256845604371906	-0.0198908348262714	-0.13295383560871749	0.13890385699121402	0.3328124716804648	-0.1732170613720973	0.06693474942991695	-0.06055517911272179	-0.06324597047623595	0.019044183302380526	-0.28160179373894884	0.2408402030965117	0.2930070695087602	-0.49634251125401396	0.3710000376898529	-0.2160227649430638	0.03891322570553757	-0.06011435088721564	-0.09581515028707753	-0.13504104445597037	0.19353368197364368	0.007434221978866404	-0.11663592168658428	0.30243852051644643	0.16533663670662954	-0.06847589384804106	-0.3985068045293686	-0.35727845841810246	-0.2888107191696053	-0.06255564664614784	-0.09604968735485672	0.06133306801867222	-0.17588885026536896	-0.1459970887072351
-0.027256872537643518	0.014769590119652138	0.07395738841443292	-0.34687402778666604	0.1428690774091658	0.09716170383726358	-0.15877579346507723	0.15446270614010044	-0.02613659831901497	0.13419948190495404	0.07423340596813202	-0.5398457813333966	-0.09771715526207311	0.05785123319059456	-0.19727323154802373	0.06939252340616035	0.017154415586882046	-0.06067535311148954	-0.15451333329348377	0.172642693726977	0.2598126475695539	-0.1258642020237023	0.055852993187874844	-0.07436407782312619	-0.09287537217684619	0.01909095137093985	-0.32730172663637036	0.28114814806136934	0.3086945270862387	-0.5382096763930444	0.3929451369239147	-0.22484212803760456	0.002395220181800482	-0.03118781319935497	-0.0603894268376358	-0.19030259200878166	0.1937360615553039	0.03158785016936167	-0.08361869791330079	0.2560746033946702	0.13152923378854217	-0.06587966236864036	-0.39817075032185806	-0.34536615071162247	-0.30492690055595273	-0.11471547200756753	-0.04969446432549753	0.0704762936903908	-0.22673309052333174	-0.1936511336801245
-0.07647698584127297	0.027800131973962566	0.09432167923592685	-0.38829896196542546	0.17313357134627066	0.06588562016118256	-0.12151152550215491	0.17393394811644647	0.03982958232060875	0.12034906276895767	0.08238848073252555	-0.4940278768557592	-0.04448590370872872	0.08666192987498686	-0.1767128054028099	0.030387144546595884	0.0016278028035706688	-0.04701944802868568	-0.1607941271757903	0.22218924375567733	0.22176519612100049	-0.0918841881662305	0.053725521422532264	-0.08903306268121079	-0.015320739164786578	0.022394122179763932	-0.4002887669470082	0.2854565504275578	0.28782247317155096	-0.5203053920602734	0.4716368146521341	-0.20999301994728964	0.02563548004393934	0.023134268351396536	-0.033073915977322	-0.2376833286819618	0.21627604421922197	0.047551650609918825	-0.04364150406906246	0.2047345858643636	0.14947650363153828	-0.06784046137216401	-0.42003006973697604	-0.3054588522785428	-0.30771277787898116	-0.12929943618348344	0.0063420026341068966	0.0790864280230883	-0.24761491667786095	-0.2039201003315092
-0.10667037052390768	0.087575889901597	0.15539695043867824	-0.40629199333653887	0.22283002833890636	0.03283985691179273	-0.09483457630642159	0.17495526224898209	0.03569379085893225	0.14995065221083798	0.09865938083279749	-0.43880078489167984	-0.0286594289774113	0.0916045543709607	-0.17193838359049018	0.017562498113278164	-0.006332358891336802	-0.04265858450490552	-0.17679923074415943	0.2962364781257885	0.16333474129156272	-0.06408151140903698	0.05370179724027311	-0.1139733786482086	-0.010907694649163016	0.04131820328331148	-0.3782609826337035	0.28049927038340355	0.27744406984994163	-0.5544817462380947	0.5122230089920006	-0.23103645399180536	0.08889944995776097	0.028789027439828106	0.0061183938444174715	-0.26194392307502273	0.20061912950677266	0.06886861552898867	0.005321839642416776	0.17647729918197835	0.14976026008056756	-0.0664977861022816	-0.4214335902506982	-0.32705549436329706	-0.31843901808042163	-0.15262849819469898	0.042842046844980504	0.0866111062866681	-0.2566837886907846	-0.20125303287080412
-0.12647282122802803	0.11464630543014354	0.20508313520496055	-0.42539457161589833	0.2711974281106134	0.04420644763468103	-0.09073251002415039	0.17489503352998098	0.04693793139049214	0.11874418531291417	0.10252975791945684	-0.3828083488617184	0.029711576709926607	0.08841920785987917	-0.11154382332186201	-0.008935981665797225	-0.03829682976466249	-0.03739392338523934	-0.16554518229462775	0.3536198122450821	0.12079160342655534	-0.02602538584500231	0.07392677704139244	-0.09574977367517196	-0.018221117087978442	0.04641459322925896	-0.37894761557786993	0.28924078607278697	0.24209490844504197	-0.5455014308358861	0.5462568068872008	-0.2032407800888568	0.12886559077509852	0.021255095903562678	0.02876418301684449	-0.2684245409543391	0.23175937952124787	0.10903739263880981	0.01180621448100569	0.11299027237254236	0.1697611749008588	-0.026132741122004567	-0.3849758921739169	-0.30219277094351477	-0.28669441909904103	-0.16654960306465666	0.05623456572729624	0.0964415127267866	-0.2936445556436104	-0.2453898835416795
-0.15730541172100848	0.12499848550669215	0.22623826510691636	-0.39145481323836656	0.27626958978177807	0.049059705553916165	-0.11846602626816752	0.15060167975628524	0.03297508422035525	0.09014866561827586	0.07679473139576609	-0.35197812527851163	0.0482065878298689	0.09717978410249334	-0.06256187188567873	-0.027028295351502418	-0.0617581182223649	-0.06904661527682007	-0.11866669067704567	0.35316704037004343	0.08849289811505394	-0.037185207523618743	0.13070960033553955	-0.09054292064388697	0.008441294601907645	0.06988723657533329	-0.36615397285711293	0.31332729461021	0.23889190376975183	-0.5211755784091986	0.5587191965931437	-0.1940733000922271	0.11518999733622762	0.009525732350064509	0.08886169466806185	-0.30240370143763606	0.24258841688009025	0.1252283168091441	0.021579951085411386	0.10223282189364025	0.17170378014564783	0.012513058634065521	-0.3671855134255937	-0.2708393981770425	-0.297953183652516	-0.18532042693440956	0.00930100970270049	0.09347678556520309	-0.26768576716230086	-0.2750021619838864
-0.17718662329868984	0.08856218451807445	0.240945975347632	-0.38231709752033893	0.3201373532840874	0.05657681519132431	-0.1225587179294867	0.12365263933336465	0.01275279927872185	0.0476611288137589	0.07864354872397644	-0.32075887166389344	0.0985633260114825	0.10659870197604286	-0.022636643751668708	-0.09987937163733504	-0.049213179247059105	-0.07471597410324635	-0.14174500629376813	0.36247209667519625	0.080717134828621	-0.054257665693755654	0.13715983933075052	-0.07683197238282562	0.01214337174434263	0.09422442911868935	-0.32466585686467775	0.3005478852769072	0.2385895847860881	-0.5174678069042836	0.5616943671840813	-0.1482007784936885	0.13619913115475088	-0.005780333427472037	0.11901067532626972	-0.33289361375626586	0.24134024686429054	0.12378343856922387	0.021172967292888596	0.10429544191695397	0.13870190240455496	0.029207709852355723	-0.3365000405601753	-0.24978322657179416	-0.30652016500415613	-0.20974283709836175	0.027236670464898378	0.11394317290186676	-0.27310006145044047	-0.26754509464607396
-0.18733911188653699	0.10913739863095513	0.2852156946910489	-0.35193856999484313	0.3629103768264378	0.08739222206119848	-0.17349552392622536	0.09107688703259513	-0.04925943958918992	0.012045203562844855	0.04425118256260484	-0.26261013490267004	0.14050043318048436	0.09932565847163846	0.04116398041529861	-0.13904908493712304	-0.03561850287749262	-0.04296427247973866	-0.14787111580804493	0.30948200693509553	0.061508497666208396	-0.10477749457863816	0.18907109632104818	-0.04698508325947306	0.045765259517358464	0.0790317673019222	-0.32074626077589724	0.28561514070047156	0.21433919404158536	-0.5138411781778862	0.5665049729380491	-0.11486684069650799	0.15069931386685628	0.022893488272145674	0.1329579486793303	-0.3478892283798847	0.2887807883894939	0.11712967414026546	0.03681158292066019	0.13848930843403182	0.07834416124114352	0.05454651064697021	-0.38106220763155607	-0.2266263983274195	-0.29141009252424543	-0.2070305921564941	0.0393083249195297	0.1247377818005273	-0.26299074056606087	-0.25314044085739074
-0.18738948211285636	0.1131125230871943	0.266525457289626	-0.30907546550826487	0.3870925765776637	0.15264881471841446	-0.2401639049759706	0.05343423755106369	-0.08532996613223062	-0.037682818078520273	0.05139013323322754	-0.22407105492397364	0.15845808235755557	0.1330935095088551	0.05044416029271829	-0.13247830982860004	0.022524387960636893	-0.026528214972017638	-0.20268151919272692	0.26838834161261627	0.05837616125177415	-0.11319543031750134	0.18903547190588724	-0.018704555466811226	0.03569578394869899	0.08460311122840662	-0.3523415844788703	0.21428727599236344	0.15278644338234973	-0.4806813760981103	0.5226242563451884	-0.06887520678685287	0.1741192275620091	0.015270681761995846	0.13826467272938064	-0.37984643608483565	0.3134933245112363	0.11076621101990339	0.04522387992323369	0.14055679123892978	0.053947821260647254	0.05472185399535092	-0.3954627050714966	-0.2296739161387651	-0.3097272381264201	-0.2183852029978394	0.0262030343916053	0.131576727020476	-0.2802105187864245	-0.3036363143668201
-0.1762340432748997	0.0974930142507785	0.26094315624734066	-0.23611734763621625	0.40394846752088276	0.14688675098795134	-0.284463400560383	0.05965347756715032	-0.10350152335819866	-0.08427635926639607	0.03481072237180301	-0.19367762583568757	0.1523956500540315	0.1077081508360042	0.06363442329910532	-0.10454540361192462	0.055829745233167784	-0.0549477879634415	-0.26065855254004183	0.23056819767293776	0.05409750292663536	-0.1151488268755368	0.13979576075218192	0.021781884019410707	0.07971329602231066	0.06323510917497943	-0.3651112450019528	0.17289682806277373	0.1676824111855653	-0.4607189018113239	0.49814033681130343	-0.030864777808604787	0.20221644152821433	-0.002675575089759427	0.1946324168086717	-0.38557063396804864	0.3057056890193462	0.09545003919817016	0.04856272333883303	0.1682296170843689	0.039581267406567	0.11648196174573404	-0.40112367841115404	-0.22067074849907722	-0.3167606488338729	-0.17947922209008177	0.026586800979193637	0.14862177658028763	-0.2896020754767439	-0.30134337902626906
-0.20853630033973986	0.1257005701996251	0.23348215477637427	-0.1833285169678838	0.4388021987259162	0.15706157628758619	-0.31288315481375045	0.0237016056723433	-0.13261083807571955	-0.08792966882421542	0.04162308605493535	-0.14644904767241423	0.11341360654621538	0.15440556502104197	0.10827190386432525	-0.08215438742450024	0.05648393470984471	-0.07699163871720514	-0.35278135833688595	0.24971316412590797	0.0655757309852075	-0.12564213383918132	0.13184335383212772	0.05148227039815005	0.07681993033874435	0.044315157425980536	-0.3694375067642243	0.11909355205033308	0.16456753777174016	-0.4239657578762429	0.4991132368036624	-0.027946108418766425	0.24990316945219226	0.013948222150581488	0.16952674576783416	-0.3359595248092162	0.2852555176996725	0.07960648318749075	0.05193620488937205	0.187532668775315	0.00327322008664408	0.13928066968051347	-0.41099079999458754	-0.1746701372920478	-0.2902913712957017	-0.20959044258324458	0.06110455254415481	0.1238594125453685	-0.292015898703076	-0.3067752692762361
-0.20130393743837902	0.14816843579484798	0.2514593602681586	-0.17333631284770648	0.4477773701113871	0.18402578492153482	-0.2708399493023256	-0.02724557408428141	-0.10840124800170395	-0.12255998208144943	0.004727022093482696	-0.1340273827106802	0.06250298417417757	0.1359764541471202	0.1586172407273274	-0.018886633042051848	0.06782205000529498	-0.08238519233979841	-0.43414492474450306	0.2475788803839883	0.10185724787358183	-0.14218835886905873	0.05737627334642238	0.09247850898471113	0.1590161633135362	0.03793445218726344	-0.3640833861093496	0.09395722627116498	0.10305909802217897	-0.4000242964479047	0.48301907680035494	-2.4074424595071918e-05	0.26854938259332545	0.0009921617700302358	0.16185921409446075	-0.3369358493440774	0.28431289587893904	0.01188964374777286	0.0022472653495225537	0.24095924941816085	0.006166853822502068	0.21165299288753064	-0.4064530108406907	-0.1608317213504506	-0.273228774806934	-0.22065501937058157	0.07944703028113981	0.1091230843108472	-0.30648261163157725	-0.2636242201019572
-0.2181186587291913	0.12271518288253651	0.2885153666965029	-0.14567735041693902	0.42382007234622543	0.2029211351236097	-0.3010176340521734	-0.08033166371118135	-0.1436378281251763	-0.10887351745970127	-0.029521022184652877	-0.13751315537211178	0.00786837447928826	0.12786423412318154	0.19837695638227063	0.02370265811806267	0.114600279833514	-0.11765062680658582	-0.4819715057182858	0.24369120181929	0.11133734066512868	-0.1409090759805316	0.01846739390494533	0.12642123251928444	0.15327100271465074	0.01025252625589377	-0.28738179297511374	0.03275953290056746	0.05901858723693402	-0.3604366548347308	0.39535691236380927	-0.00671107454655457	0.33290345850808156	0.005837865308691364	0.1923255342115206	-0.3353782997304231	0.2791752220887898	-0.013470343948228528	-0.02316230995129953	0.29185318890809886	-0.017627683851957416	0.23566015847507193	-0.40894360005652997	-0.1543353719403761	-0.27931358673114315	-0.17523941222725736	0.09292740081555077	0.09195779365962212	-0.31456373284504957	-0.2817676472366332
-0.2425107562282367	0.08843307013323895	0.2825061409624888	-0.15141728087918244	0.4044083524272614	0.19988750773889744	-0.3322405654046683	-0.12429199342628783	-0.12767304488083617	-0.10173012164392618	-0.08765959457015585	-0.13103601668030956	-0.011311629863537693	0.1304947565047333	0.23431628450112588	0.037389539862469894	0.1360413494612036	-0.16667530471554684	-0.5209692358488937	0.18932972083919544	0.1344015454580492	-0.18445463756219688	-0.07618591434140494	0.2078422043465576	0.19242806089991077	-0.0024553121028726213	-0.3294454817117636	0.036806842666413396	0.004936474949923636	-0.3050309955949388	0.37393217704207127	-0.012819223812371416	0.31967599046270545	0.02321594445239733	0.20156462821081353	-0.34368316125393206	0.2500423353607829	-0.041371734901743264	-0.03013216263090366	0.35472630007705347	0.016154748759062164	0.24842770163688307	-0.3877830343394263	-0.13626415491057464	-0.23705025598022914	-0.13570302854688615	0.15410675674455382	0.10354329548685534	-0.32519979805043453	-0.3006242360209045
-0.27884194480496993	0.043991052090964836	0.23735897104693113	-0.14700396946469413	0.34245440953603923	0.18294151713330042	-0.36288840708983966	-0.16591291224043286	-0.1407575871494569	-0.05432903541424248	-0.11138271041658783	-0.13862843500380956	-0.04790042227792157	0.09909394280666721	0.24054241894720985	0.05307786109256872	0.1611069840539805	-0.17957672546260306	-0.6100989279066795	0.18355057531891245	0.13256821021174528	-0.17612126511623966	-0.14226714480867844	0.23674531805229954	0.21136228078492217	-0.010957324646628668	-0.30602924580156043	0.02128301995413944	-0.002208432986455744	-0.32184192681694207	0.3339672120343823	-0.0015471769542621278	0.3179140191301851	0.05862515604791951	0.1890730006468383	-0.35467102514716486	0.21263824702251893	-0.04718093330940111	-0.0450079339798911	0.3989996930683617	0.041169567759801295	0.20568934261179792	-0.4293132661038622	-0.1298230466292531	-0.23318467089397524	-0.10731995015711404	0.26799406510098417	0.12066046483262269	-0.3454572092602878	-0.2870632905064624
-0.29093393170509363	0.05888483757876363	0.19886282716990758	-0.1377246583972306	0.29750888371166667	0.1850396701788544	-0.36953493456646247	-0.1868891255806068	-0.13329029924553884	-0.026688237967834805	-0.12751107237934536	-0.10097824656127377	-0.05665672822559018	0.08569095364226204	0.24470106637073746	0.03212455587775459	0.1875405234296621	-0.19666232095305586	-0.6890039092260578	0.20397847304809685	0.10954354115367082	-0.16660647309129778	-0.24718198574432634	0.24053637261975974	0.2244895536107852	-0.015072132605134403	-0.33394515738794417	-0.0205566245790046	-0.024145958329088467	-0.35715871814348177	0.2896727456645506	0.004104915949717209	0.31430356805314313	0.0853183989545011	0.14630259460622852	-0.36234278628577565	0.172508797615296	-0.008588348302454363	-0.07029483425435006	0.39377047518647923	0.04050095279055636	0.19229146876082087	-0.41034740559570765	-0.12353290755083088	-0.19622979967717807	-0.07690673271223965	0.3652317372960415	0.10419024194116824	-0.39172815896704405	-0.22653432673766835
-0.3126752198751067	0.10939303165939496	0.2098454978900554	-0.12245780469554071	0.28870444914593046	0.1563295370150929	-0.3955206748403916	-0.2370002944803034	-0.12898056597744123	-0.005695592959079299	-0.17398260641945062	-0.09750488644685545	-0.07160527918454118	0.039076375098561385	0.26178830255554203	0.07626475780454803	0.1851845798358171	-0.18949219346064175	-0.697585314421492	0.20062353624725512	0.10288857782123344	-0.11854682235344842	-0.3123366076280558	0.23961296548211636	0.21646284314122283	-0.016727500122916746	-0.34031310961225303	-0.0676536168561839	-0.03119828615145711	-0.32219447819946484	0.2489019965251968	0.030329152596423613	0.3599538252252488	0.13629281797641474	0.16357243477530686	-0.31003202061299895	0.12516110853405435	0.007296029373186163	-0.07150345278971813	0.3646158662446529	0.07290546069928515	0.18959119517051468	-0.4192544511094202	-0.13157286528344558	-0.19065051769727231	-0.05410633256015236	0.45647456072991516	0.0733287289241589	-0.4752330907808638	-0.19031792453497637
-0.3417938280298908	0.12353824652741344	0.19419092832811607	-0.1087037571447426	0.21718469407664429	0.1296643567404502	-0.4046066520010382	-0.3053453331899799	-0.10633353415218835	0.03537290858755573	-0.15362213216466605	-0.09351733332113708	-0.059778728699727536	0.01715708131685425	0.2492257063799374	0.1343398418173599	0.18388486902644507	-0.2550261649859922	-0.7425348154910325	0.2229738593495155	0.062381583780430724	-0.10606223483101651	-0.37915176207447343	0.2629177542441333	0.20564736413472112	-0.01554764655117466	-0.3300005836140377	-0.07491230007566017	-0.03367341287757615	-0.2788804437303014	0.19844025383287783	0.06152853559905157	0.35257241655456345	0.166627890687898	0.18102977534511572	-0.28842767872447095	0.06026350321493309	-0.012279728749492999	-0.05165680606454896	0.31412754341832516	0.09326602770309314	0.13750918978661797	-0.37130195220554774	-0.15433582098073934	-0.2560052449584449	-0.029911040878430106	0.5936001962152806	0.04954269981423777	-0.5356218851820461	-0.17673890028855185
-0.3538011793895739	0.14987069598877995	0.2277358114507701	-0.12841304633990175	0.20165924265028562	0.11421205859339305	-0.3876307102452307	-0.3633998704084659	-0.08475152026679711	0.02205620283091867	-0.18334288232419402	-0.054555590944121005	-0.04191700616408618	-0.003039960709344311	0.2414264238496216	0.15858823563109778	0.18500700867522127	-0.2859787471136622	-0.7766369210615494	0.2057522257407442	0.09455734854603673	-0.11794533076257233	-0.4007593963716724	0.27169927424399265	0.2064322825702475	0.02493517681049857	-0.2548727022912724	-0.10234356178485098	0.011969953508445041	-0.27295567012697236	0.19625377896624524	0.0634197592925205	0.38750690446209746	0.16929031828058227	0.18057003521681295	-0.2512749473306744	4.707599881649538e-05	-0.015532606043749841	-0.0507795326120382	0.2603403753007922	0.08851007949142484	0.14338811307037355	-0.3446383724178719	-0.1334986069550012	-0.2329985713471939	-0.01202937814148714	0.7112395343970926	0.03938366873368002	-0.5538033346607563	-0.0928598682402401
-0.3807052312352662	0.1836107926441936	0.21650723228530655	-0.1863849136799039	0.18407042456722392	0.19382277655048014	-0.3881238625743011	-0.42379046971117146	-0.05466504419558225	0.06108663114622803	-0.20167011117926031	-0.033319334177904184	-0.012398999500721514	-0.006012863710261362	0.22341324603712423	0.1737260939209393	0.20977998477096205	-0.27581295032295366	-0.74334195375377	0.20408795582518763	0.07454345562166023	-0.1398674948885311	-0.3863717249161416	0.28544320253976785	0.17303617718422448	0.027729216973298942	-0.23073421308593883	-0.09721298453070398	0.02369368645683183	-0.258719213053806	0.19861522159767217	0.06166950783675965	0.37140224755053314	0.2040696729361778	0.1604853961096968	-0.21919059426762205	-0.03780609609063131	-0.007776890404513836	-0.05867048525490372	0.164366933532538	0.08724284454667217	0.09427515589812742	-0.35743316515740886	-0.09564497171243391	-0.18467126666664851	-0.0233164052323381	0.826856434858286	0.03256331301028398	-0.5718089032603578	-0.05264940169402501
-0.36982508211947984	0.16744090752779803	0.22420913851888957	-0.21040415687204383	0.13524819033007074	0.2552218773790854	-0.38272124488617976	-0.4831999156910653	-0.0224022236786147	0.07281311623293217	-0.24003672601382933	-0.06728629075651098	0.03279004770975937	-0.040792982051055984	0.2271344784000735	0.17639670805735913	0.25049357853908244	-0.2991274102200876	-0.7287197169226586	0.19755237289402466	0.10056403877440907	-0.13401946058776573	-0.3794740447921837	0.26768016768475733	0.16074825352369432	0.04342467463081634	-0.23459036947445355	-0.11208234386219587	0.03890390733295581	-0.2688359325867282	0.16439870919300742	0.11196264094586353	0.360207522621831	0.20383370988051186	0.15324874502553554	-0.22753646111796408	-0.049216326094240856	0.04943993227201425	-0.08226157888996091	0.06804511602359489	0.1509186821102892	0.08091318620801773	-0.3268332918726177	-0.08989129840660562	-0.19921820507307184	-0.028267654360244643	0.8809044095528465	0.03854801180003241	-0.6303964316044871	-0.014216587349659266
-0.37545553622164396	0.1598577818952822	0.2111473049195088	-0.2135963054299917	0.15258614127981746	0.2848767662376945	-0.38623901231466296	-0.5230913830833597	-0.04747187516681274	0.11362032238151247	-0.26361103252223617	-0.08072861677270605	0.041424055473605045	-0.038868007877906535	0.21915723241503407	0.20185167490998207	0.2169134784584818	-0.2970386950625505	-0.6420022293132552	0.21648446910769584	0.09980454154139164	-0.10664976915845654	-0.3268769224556137	0.2844381531104953	0.06452499443858903	0.05742920070450318	-0.21188350887172241	-0.14421429434274557	0.08240995530215613	-0.2547599278805927	0.12627372749369314	0.07217047250204009	0.3576409639610477	0.21474177980033496	0.1675359901824806	-0.24045260771676977	-0.0668059658115461	0.09634890563054124	-0.06941818969511708	-0.007712807221467189	0.1849338969092017	0.05011065233985803	-0.31382126376342545	-0.06002391933485975	-0.21078290037213057	-0.011795053227339264	0.9435208676866067	0.025463066792451517	-0.666449789670639	-0.0018333853751610722
-0.3661904270085243	0.22365479408296887	0.15350416905419306	-0.2429184741480445	0.15840802672257268	0.3297114068097192	-0.4224066938390191	-0.5659606108245149	-0.03595050796187161	0.12209015734025896	-0.2908004438456057	-0.10556034334896477	0.04904214674049633	-0.03851364940101686	0.22473200768448068	0.22446991630636598	0.21406900070946988	-0.3118391715460786	-0.5900416037540342	0.23057091044944283	0.1333730869471387	-0.11160186530344392	-0.30066749860877506	0.27904834082020374	0.0007115696550367035	0.06216458495735568	-0.2251932122869149	-0.11878333834255561	0.12417317797326918	-0.27708451572701753	0.11491759746380381	0.09729151152009442	0.3035684332691234	0.2236724882011772	0.10967224314783666	-0.2398265971088554	-0.10629887089354657	0.09284639008086212	-0.0670176632171843	-0.0729886465829606	0.19742005967339102	0.051541408544847754	-0.2856141332135908	-0.06059200121465337	-0.2167931342104828	-0.07109269821306538	0.986902346847797	0.025918087575001452	-0.6958356076253975	0.04288757330297659
-0.3521186044194494	0.25571648762226307	0.07878190532438531	-0.20760625432992974	0.1486364578373128	0.37375600064048553	-0.43573181157148744	-0.5738150230747217	-0.02830318918120342	0.08972782736609466	-0.2718345918861776	-0.16646418869739404	0.05313579456966004	-0.026305323615536353	0.254195053856116	0.26012847962765184	0.2379943741246738	-0.2907233190736002	-0.5308530817784315	0.2357619921964184	0.15278034519960504	-0.08259337698783567	-0.2644986477928961	0.2510496963193739	-0.02116130643614136	0.06758412817970363	-0.19412251047045312	-0.12664558951659702	0.157128789045219	-0.3535602819496432	0.09356470355926486	0.1405370528737077	0.30700494925105415	0.2154928799796349	0.08495349942847252	-0.20582064121576066	-0.11045597323192169	0.12231436460220704	-0.09667161474638304	-0.17722906987660464	0.1541870820649409	0.037730309934262136	-0.24991792477665892	-0.051734176027192234	-0.23911799020591462	-0.11883481306262178	1.0179651929567657	0.02602276784560188	-0.7358208016559207	0.0560700662057592
-0.33676980347391855	0.2650637676322122	0.06367757260605363	-0.17536149291128478	0.19290731094951902	0.401221349391805	-0.41809475421491465	-0.5630631346083463	-0.019382021072059233	0.06275914593285269	-0.25029340437031145	-0.20503001561965548	0.07283578455858991	0.006827217159579982	0.2521054740752517	0.27139658850890286	0.2901885700932562	-0.3087882512813067	-0.4538106449840399	0.20470238765763638	0.17428544821919215	-0.08644098982998355	-0.22828562880490164	0.23813103016437404	-0.024645811460200322	0.04616560409903667	-0.21657220046512923	-0.10172394663658176	0.18579870120321224	-0.37451325773970723	0.06468266613522325	0.1403419651732821	0.31742541707350425	0.21245753299652725	0.1004943900967433	-0.18698361994398788	-0.12145955865559532	0.14053994406928563	-0.09226217445124148	-0.26326987994190343	0.14059654480072906	0.0448034366124698	-0.18597769522089594	-0.009398045762258157	-0.24340488859889278	-0.15634794849354275	0.9684698730002952	0.009083322258082616	-0.7525824385540932	0.10769708927922098
-0.2904285472874698	0.2761893598887011	0.09195085939085064	-0.16084487893417046	0.24266851642714643	0.43261732640236944	-0.3894501666153547	-0.5538425800659461	-0.018677270490669036	0.07678704704921338	-0.2012661700219574	-0.2294352649985114	0.07480382728566137	0.011657977215107	0.22900930220091437	0.2893042233804238	0.3109236853387032	-0.27963738411841066	-0.39135919565348026	0.1686512904099184	0.20030574611521618	-0.0699150729876439	-0.22278528013093593	0.2861068726607502	-0.049145479217441	0.04854764729666764	-0.1956206195349873	-0.05026667360812128	0.22599019840031903	-0.38844598417461934	0.10633734162594913	0.18855669532415723	0.3574809120341041	0.23129769433562153	0.11580314251759645	-0.1294238156704495	-0.10630989020230734	0.10995550118523686	-0.06027623764392681	-0.2931003902409469	0.13480813787562707	0.031040792498167935	-0.17611259639876659	0.03751164307786552	-0.28524362562570205	-0.18996742116884285	0.9596269801896737	-0.004915474584076772	-0.7549553174682453	0.12132032842571525
-0.22962608838194254	0.27945136775176577	0.08476963316514197	-0.16899670289073798	0.22474565703869742	0.47403050532932445	-0.353624461809927	-0.530550672444866	-0.008643447351198149	0.0731317225895344	-0.15455590900512423	-0.2355325638566912	0.0765099500331737	0.0519019168371761	0.22146075631195594	0.29808263677504193	0.3403138775474178	-0.21254122009399506	-0.3637394917253237	0.1656686496600684	0.2690264690454585	-0.07808582485259899	-0.20697757524264654	0.33572955149429806	-0.0036569048309465723	0.024781944909613152	-0.15758639250213008	0.03979184693203884	0.24900655441537767	-0.40167794961028164	0.142326140955985	0.1866905376798474	0.3515900664862648	0.2128514268807872	0.1114347452651121	-0.13401137959684767	-0.02782544518141904	0.13717447745082825	-0.016646897187599013	-0.320363655260242	0.14996710017043371	0.0886806509847495	-0.11209551110782949	0.09737897809754818	-0.2726935193850276	-0.18859261494716012	0.9979236536984158	-0.016804829859257263	-0.7521634449114443	0.1881293454260085
-0.14272706325237428	0.295100751353904	0.10562974820855439	-0.17902314146012172	0.2905103622619287	0.5130269131580447	-0.28625257454148123	-0.4511218500394819	0.05822972799143851	0.07999789878287865	-0.10126137903376184	-0.20705849601666637	0.07403341527686597	0.08733956530094453	0.224324380128273	0.27961351243821514	0.3788875223173487	-0.12390315386856454	-0.28170250145285103	0.1673364691529357	0.32173142765314144	-0.06770494401516074	-0.19423822335436963	0.37271334888898894	0.04343690273773435	0.037289259308870094	-0.1407251880578759	0.09728882495677595	0.3238135109620095	-0.44188347273787054	0.1911608043690629	0.2152117376886075	0.4270993180294399	0.2008561494054238	0.15170779904974624	-0.12294631000586972	0.03377034591161414	0.18110507533671588	0.0435471328338669	-0.33019029180896065	0.20533956998920838	0.13970780132574942	-0.04833007571182017	0.20272641323069066	-0.19004100439741356	-0.16521375792604737	0.9469485557982769	-0.022204399154082885	-0.6946751720617369	0.27528476890179343
-0.04560354302638532	0.32560276844867414	0.08680914339059156	-0.13266945285702017	0.3247097156074055	0.5356860523369448	-0.22223273661215232	-0.37825227251408855	0.13185325460806294	0.13605351660026826	-0.05859418135286033	-0.22490301347383074	0.12140044742602005	0.11796412139682293	0.24422172895415142	0.2849285362240823	0.3994028844843062	-0.04268103240102359	-0.19367097794937982	0.1938697201633814	0.351764541839708	-0.03754028473627393	-0.161522103061226	0.41361579865151565	0.09748384437592951	0.04868309481830289	-0.09429564430807613	0.19632367913989696	0.3486927461681123	-0.41437558840215305	0.20107663754645638	0.2753697698923173	0.46108034958736477	0.2300845509420865	0.19844796294777167	-0.06261096431421329	0.14114017781057822	0.2291753824051757	0.11271101866947156	-0.32365462065407824	0.2906752606973563	0.21283044952486052	0.03497246637326577	0.2972580239113823	-0.13033006387257692	-0.15420301417837506	0.9423805138087673	-0.013170063701060844	-0.6643351530580134	0.3460629485036681
0.05322161372581209	0.4091013347263056	0.1156456262708192	-0.052992671592133764	0.36442698596886214	0.5380901417277674	-0.10690963166302334	-0.29488535408139993	0.17018781928062388	0.15131672317345962	-0.006484824006885675	-0.1675323367754308	0.13508478371614413	0.160718998041383	0.27967528940644126	0.32004819170696974	0.4466647006880592	0.01862955524678862	-0.10100171940104397	0.20010953175439394	0.41831764098996727	0.04504646766170876	-0.14108232405623286	0.5011856234700585	0.15592276029957097	0.08254069727846441	-0.02519858885950419	0.3018889376309238	0.38690851640739743	-0.40440216643719057	0.2398162322971505	0.32599784565441836	0.5654047667279036	0.30303704000606696	0.26607995876591006	-0.021425432656792476	0.24968773779300485	0.2869873749392564	0.22515591159260548	-0.25625244703173056	0.3516890014532348	0.35815945065582394	0.2037820109784902	0.40579145540540307	-0.1013016994428727	-0.10419892946923641	0.9546344167392637	0.03349549677075135	-0.5808215312158114	0.47764327038001786
0.16841121507367124	0.5280545005718457	0.14591123566366754	0.03308932264990947	0.4081045821955348	0.5422979637544251	-0.002236631807963474	-0.1980137136086571	0.23930612184007413	0.2177910978982222	0.06671771275116259	-0.10857225243364357	0.1662963311519816	0.1955118686501577	0.3138461407190791	0.3731645970601932	0.4540634228092527	0.11514788773156279	0.02836021726521091	0.17487913623126455	0.4987005406875068	0.10269395343647458	-0.06094032000556608	0.5974311598108413	0.21818658903756116	0.09705975813452469	0.057219446162111776	0.39148439092561993	0.42439182451865304	-0.3506185716015298	0.2634893726264503	0.3407086241292624	0.7106415257844392	0.3951204004487202	0.3359697866870647	0.022620748105614513	0.3677287423284147	0.324187298375881	0.31861499017596634	-0.17725966157656042	0.3997754726221834	0.5027182926131367	0.386300176714074	0.5271047497515419	-0.009954217864364989	0.035041695398091224	0.9780554598563246	0.09233573864136838	-0.4527608665049834	0.5876151533794066
0.28030701214347126	0.6798764138926692	0.181578550511474	0.11632453161016834	0.4760311657480932	0.5758718782915226	0.13050910376858588	-0.10145054539143654	0.327766553994891	0.2820541990777483	0.15133600443161388	-0.03393520263899607	0.2483183997369574	0.2683504429266651	0.33497752276996423	0.43591204878999434	0.5135472457887713	0.21493402910261908	0.08620796869068621	0.1826173753825424	0.619807087052694	0.12915166693424723	0.002206969066647124	0.6594252510712699	0.3397392808133025	0.15713973174963836	0.1492153419682813	0.5156816349006292	0.4698975894178451	-0.25982257152263927	0.24730566936857734	0.44169118652776823	0.8532035702086553	0.4866348721835334	0.4294688373049892	0.11879387651143788	0.5263369934686397	0.39467008018209315	0.4270419574553405	-0.11471678974280017	0.4591474238272875	0.6119334715033214	0.5578781735776885	0.6819115432347882	0.14054954930999675	0.10062618523936584	1.0222607769303842	0.1604733044948302	-0.3070123534922957	0.7154311151735335
0.4018491495480637	0.7638236429631482	0.25851067663633204	0.22640492505890214	0.554928273359161	0.5987478667903317	0.2607985389768953	0.00226568288925198	0.4134760944251082	0.3546735207498536	0.24441564844414793	0.0832672597157369	0.3327437295376555	0.33079049328936705	0.3864007706992676	0.49340935976160527	0.5674935961382487	0.3777389655885119	0.16479900077464377	0.20988069895701308	0.6968330455640132	0.21695334034792585	0.07962012003094726	0.791898412412965	0.46327986293360246	0.22188931713322577	0.19908141699647444	0.5980688401276721	0.5432544314818182	-0.1240323990408589	0.2299500694238174	0.5307094710594338	1.0014084178794807	0.5767042368429702	0.5082035324778137	0.21291195639197008	0.7233757433741488	0.4917596936795109	0.5272051853922292	-0.06558428964272256	0.5402642639553608	0.7355300291382358	0.6977627832013307	0.8146573135850996	0.2793052997113847	0.1818229959878299	1.0685028213389973	0.24484704144177688	-0.18743813031763062	0.8239324599736608
0.5108754143006315	0.8560406741024236	0.37541781424268045	0.29290292402108536	0.6475166860154843	0.6227594588652844	0.34299198557239174	0.08144039508102577	0.46812191835158085	0.473133907135795	0.31590510811441613	0.19352803044042471	0.437089306678752	0.41436460687211873	0.41277284240616946	0.544491955908414	0.5749648958589988	0.4928515345398468	0.2414842079599339	0.2568867394096876	0.8023070994277044	0.2720256740950165	0.17357376323787152	0.8727197980738606	0.5706860356793383	0.28907720034941925	0.22494282348236422	0.7017791069967841	0.654287962958594	0.038465132647795684	0.26817420770224903	0.6200550715585968	1.1462144986936118	0.7015490456591525	0.5641511595284862	0.2889945241566619	0.8924222152792793	0.5655335415727712	0.6495353005462577	0.020130368520776303	0.6327231742581316	0.8762655156727416	0.8385661061843421	0.9681172242452971	0.4026513433301896	0.3359598563903132	1.152569656770607	0.3035974000323603	-0.03391208918311769	0.9939391996225412
0.6429472805891803	1.0347629977286819	0.46437118146950124	0.378890574072434	0.7216961084854986	0.7023593855558161	0.45824427668308604	0.13332924836011287	0.5559619295951148	0.6233370411739705	0.3668916537090784	0.31092902129739747	0.5047886302533438	0.48282831853769637	0.4489620737485077	0.6132660806764687	0.5986694869965599	0.6366942631224384	0.3351273777100624	0.31896073313627604	0.8978519283597182	0.36860925913875225	0.23961143580138278	0.9545426805570572	0.6805099398430827	0.4114275511866465	0.34562422864821224	0.7638340029168541	0.7261980643940531	0.15749143864878565	0.2856145486209425	0.7415234941406921	1.254999258644816	0.8250281127516377	0.5870066113141434	0.4054447942723997	1.069645011690018	0.6478984716429721	0.7894736924038085	0.13838512607757583	0.74267622634793	1.0064037996389181	1.0067938218892798	1.0893748925709434	0.514306371100099	0.4182849692452913	1.2378606628980613	0.3861061654995749	0.12965864134068283	1.1576687701082757
0.7007073529360064	1.1513223045322794	0.5144647561099867	0.4514480561689709	0.7723990039898243	0.7373912947266136	0.5419851659622773	0.19565453906591174	0.5980890440441496	0.6784117430189497	0.4031922134588304	0.4013943082842628	0.5707360645794827	0.5821502464917767	0.5215361740945548	0.6343364894359784	0.6123862416331113	0.7404481097606445	0.3871344661443155	0.37001056127885096	1.0060262268083044	0.41582409665984804	0.33535621662708953	0.972449621370157	0.7559737022842052	0.4705589698299594	0.44618953835162023	0.8225369310590602	0.7745005336289741	0.3146843938569511	0.2773435666664449	0.8078462296691914	1.358684740928626	0.9458216447582279	0.6296142277797208	0.4654816937524475	1.2037121439439074	0.7364513483701779	0.874214349972404	0.18547185312208514	0.8563207330178979	1.1006359033846975	1.1595161619583167	1.2412432758869936	0.632738545330233	0.48316978407328187	1.2780665142001968	0.4522036029399497	0.20510012135020875	1.2397302779902848
0.7270649963937552	1.254100045569767	0.5885570496495522	0.5352933038951198	0.8792467854763176	0.7851294949174095	0.6202464711275484	0.26227607425212784	0.5970559581380369	0.7509816995954864	0.4438828944720853	0.48136766954515986	0.6398562570774093	0.6357127088923415	0.5611713799929222	0.6618711233472194	0.6552425518015887	0.7928017155560456	0.4754160339271219	0.4226367711603163	1.0481200877386787	0.48117015047733985	0.40866294049298785	0.9702346216752658	0.8133083454565565	0.5298000353497277	0.47266117864477986	0.8684037581048859	0.820403052442121	0.3907109320453611	0.25613641496847095	0.8429272924668547	1.414946393579726	1.0842810330739647	0.652158773499064	0.5574295276178654	1.3019574848349136	0.7687931263648726	0.9057112119958536	0.27564113946993557	0.8902135298283443	1.168853010474368	1.2846714834864619	1.3966807144859303	0.7366569388294322	0.5598810930847797	1.2998017690788222	0.5492079124794612	0.3315515705768154	1.3336274637416188
0.7521596937526789	1.343335535520732	0.6646428392146178	0.5765396841819659	0.9161933171541436	0.8389579078640006	0.715286819497304	0.29275149367696673	0.5748027784526639	0.7884089891200664	0.42524956361485355	0.5243202191871126	0.6924297104977203	0.6881427467103705	0.5624808806433812	0.6986629275274919	0.6682593290346847	0.8450816584766926	0.5614615779048557	0.4591807135653788	1.11501407011909	0.5360783940691303	0.5075599785890179	0.9410552843189404	0.8296253327739682	0.5629261398572849	0.5484649235474711	0.9131194856987437	0.8226689223985778	0.480256976345457	0.23991155055707503	0.8931454508855117	1.4406778956880384	1.2001385379059344	0.6394257534999426	0.6533828653464463	1.3953195966918581	0.8235272154487845	0.9178752739391817	0.3357627674592639	0.9279078686939952	1.2761242898423457	1.3968460101788198	1.5165301372482942	0.8511451700632504	0.5900910516275302	1.3099753440746391	0.5948518322346309	0.4059222329497592	1.3329615469471734
0.7536577552629913	1.4266524189052388	0.7250031597119022	0.6095234942612742	0.9754045876579045	0.8964134466671693	0.7548589852154463	0.3104880891920588	0.510270336638881	0.8152102712068482	0.43936376766164864	0.535291162297845	0.7109590430272597	0.6840259822747011	0.5871559123882439	0.6869934951334189	0.6951830264130863	0.8861748886792945	0.6097888066365136	0.5055972993244072	1.1375311557872494	0.5416743409917972	0.5473545099791355	0.9483228185651671	0.8797004313008532	0.6009492834633677	0.5379641689721033	0.9452659543258586	0.8221863995131133	0.5220930447930282	0.2362391203661367	0.9158870611828869	1.4767591314679487	1.2907976768920741	0.6203529715679286	0.6937245313644608	1.4608564187845223	0.8695794797181025	0.9014691798242387	0.40385014577434364	0.9372351085571091	1.376990136746691	1.5045037200742526	1.6281848483063697	0.9236596285817129	0.5799498030682886	1.308941735442283	0.649445266758601	0.48805700543552544	1.3396173482748717
0.7527832066070138	1.463529354882109	0.7504969452802277	0.6161763625359017	0.9909036195746415	0.9272201496322667	0.7920422139130474	0.31703758751586175	0.5032970067726186	0.8574207590056233	0.43486195161186425	0.5051978162873676	0.7477047184593351	0.6748622025045119	0.5584763149416953	0.6809809114939822	0.6715003152871565	0.9601535703375228	0.6145526082077943	0.5191178159759471	1.166437106378407	0.5405656616481738	0.5892723175396621	0.9078829013130886	0.9143043844901275	0.5963799102124068	0.5265736748629716	0.9208153203749191	0.8083966059096939	0.5643364963009251	0.16596431577483986	0.9543403236962638	1.4380155458944284	1.3383696952887334	0.6184045938939351	0.7035179120606341	1.4990361052477486	0.8870113324153358	0.8561797979708823	0.42124991065231826	0.9367288656954289	1.4231158385874292	1.5469680078425485	1.7049130166391049	0.9889100679470892	0.6034626908943906	1.288752116756466	0.666002264318626	0.5580897550445069	1.3360016018783374
0.7253542195896413	1.4769298690006618	0.7413156548433002	0.6281226256037848	0.9889409218883275	0.9374740189902117	0.8088328690429805	0.3318626055472763	0.4376158420716668	0.8794271433880553	0.4278851321912188	0.5222388614120727	0.7526425370931153	0.6273280926957097	0.5195243033458378	0.6581121121262663	0.6692894430317533	1.018772407106782	0.5829233966463229	0.537973371417342	1.1201992344584375	0.5403972144635469	0.5540258797123934	0.8089977779928512	0.9524615241137979	0.5794937828897	0.5026516589287324	0.946028605593025	0.817400203841933	0.5427259842021882	0.1313481099036698	0.9620676620135221	1.390744494754126	1.3828355333480986	0.5852410409635032	0.7444772388421507	1.518311463095884	0.8984708670048402	0.8441978455523753	0.4092467031794017	0.9034463275629367	1.4015817269249773	1.568172062927683	1.7460918507551182	1.0115934197045011	0.548936708104534	1.2106286834105526	0.6709384106982021	0.589759187639291	1.33654923820407
0.6892501218611626	1.450508705334329	0.7536714453778445	0.6057167787612855	0.9237808215279177	0.9798458089681255	0.7727597215114174	0.32037927552583145	0.3827938858550311	0.8763446685265232	0.4167170440420186	0.49850315262214606	0.7681727842997113	0.5886585789929999	0.47747685562576364	0.5414177881855368	0.6507147616594968	1.0375588026243399	0.5798343226791658	0.5266377721840634	1.042155285867016	0.5162823125584323	0.5444010323683952	0.7346204830338326	0.9383111261507612	0.5555638213481382	0.452523883824583	0.9379043724748966	0.8109215496348552	0.5211233548204609	0.12299082711036154	0.9343558816510695	1.3419035636873737	1.4480523446850941	0.5040092327249385	0.7650913347279514	1.4839164477837063	0.8919331396194329	0.8136759722953786	0.4349663510841314	0.8814275303237782	1.3914073008668013	1.5571057197222076	1.728168725404256	0.9614363275865447	0.5648705374054452	1.1729726033344294	0.6687460402591215	0.5921761313328339	1.3280922969116176
0.6714561892955349	1.4403185216695245	0.7081106716415942	0.5760110807109531	0.8502909955422833	1.019001328902263	0.7832065863988149	0.30984687200743355	0.33125733893534615	0.8956487282814003	0.4017904351127221	0.4394906673187142	0.763066859387861	0.5512964432608599	0.40922338034098155	0.442398031742637	0.6093663426061778	0.9813103466293093	0.5159211019589695	0.5174824325526656	0.9982988214202277	0.4785856419138077	0.5287167542546882	0.6013779285252744	0.9407467274697516	0.49549886356774636	0.4331030096480431	0.9023899356837795	0.7668237789033424	0.4585484754169208	0.12494933385952675	0.883604030126846	1.2653685942224848	1.5010796867287866	0.4966394186631763	0.8117687108708855	1.4526107481368742	0.90687194895795	0.7383015782270281	0.4595722365965524	0.8793936060290211	1.3871899170178295	1.6030809694516552	1.7719281669948592	0.9051283751312461	0.5290727027238857	1.1300844512431953	0.6243932600709965	0.5905105583196081	1.2617430138735424
0.6481235916157276	1.4166980678281225	0.6401596907888423	0.5688884752552563	0.7808467677876528	1.0237461857920542	0.8090410722842749	0.3205668967324282	0.30568419250193846	0.8837266839698236	0.39364649120254147	0.3861994269389295	0.7341894589577513	0.5197396809183731	0.3693348513319909	0.3675079412495526	0.6354102653008782	0.9577781979242541	0.49177562044968015	0.5139306869483198	0.9318810820252763	0.4530374989042474	0.4896688022837049	0.5079125608969417	0.9248457829478166	0.44520390390362063	0.4324507843701266	0.86675533607077	0.722015375869697	0.38606993175218446	0.09336601357974192	0.8252802886522378	1.219703062837856	1.5329292778702508	0.5053736975467036	0.814642347779316	1.4380662292275506	0.9055162355858115	0.6880180813490198	0.44997174046077937	0.8646857044961809	1.3513566281633034	1.5934997927616175	1.8044267759690704	0.886044081892222	0.45498296783550113	1.0462434445609559	0.5987123990477975	0.5813993614241635	1.1979119601693657
0.5968406248689836	1.3166204516427635	0.5802837407783812	0.5211243388449854	0.7030981995965738	1.025892623847817	0.753702038822482	0.3337444906087725	0.22520767028293198	0.8642869433235714	0.3758389573659718	0.3320456807166366	0.7166994738208313	0.5391146267354825	0.33323528425751575	0.2873318134407811	0.5970743502879823	0.9074515786203945	0.4520807827232273	0.5181154161465295	0.9521138033449692	0.3659138309472893	0.46195365569886115	0.4195148179409832	0.9232500585971424	0.3763320730308911	0.39512262943638227	0.8456306136862338	0.7284062455889877	0.3479311084395681	0.08680958602359619	0.7499158114248636	1.199434728326724	1.5343628311990216	0.49507903229480715	0.7944440741452616	1.3846873172596295	0.8477383863256968	0.5949080303672979	0.42443370944193487	0.8241763460393825	1.3341459089095298	1.5971701850909845	1.8212447121813125	0.8435269349667512	0.43662490808005083	0.984753995878935	0.5334417989662618	0.6026469063357023	1.1366384129945817
0.564698601596166	1.253738224566106	0.5420416971288619	0.5170213799986849	0.6377577875605933	1.0044720700107161	0.7170569606345207	0.3335684090747891	0.22926900902104771	0.8512996821456389	0.34232005777630165	0.2981958413598555	0.6853191268851583	0.5244692652526142	0.29252576679590775	0.25513268213278345	0.5610043734970442	0.86737046991543	0.483573154950089	0.5562398841409173	0.9475591304974493	0.3333866869806178	0.4465159183717874	0.3654519809534319	0.8829954466763393	0.3214989370765872	0.33653406531064695	0.8213218846713612	0.6790466241112249	0.25486406575067294	0.09545285864982313	0.6784482304445368	1.1766738787183746	1.5271515158179614	0.4857604281620945	0.7968480702593229	1.3662145587780792	0.7771730044265708	0.5286114159984125	0.4712795728855794	0.7850257857458885	1.3809264282188891	1.5974579688582915	1.8172913241680377	0.8350115589870217	0.43045985523470176	0.934913936445478	0.5212885492230609	0.6615687728838611	1.1375877989199283
0.5512684007688267	1.2123274466601515	0.4960109660144507	0.4858817595010172	0.5247590255960075	1.0054493491651324	0.6875463628826491	0.30801585459754427	0.2534336032377011	0.8611215162524031	0.3274211741545335	0.2623860767245709	0.6616620329581628	0.5243377777767733	0.2246691133735132	0.22672701825386654	0.5341919821011556	0.8265081506485894	0.4808113687640706	0.5678601642929293	0.9275207842460109	0.29831121256341053	0.4217346063850421	0.3124689334789529	0.8780563082544589	0.24787551736270147	0.32767196452807845	0.7690310469140054	0.6595165251233804	0.20486728185412542	0.08511625630351419	0.6370723831855807	1.1902235599136517	1.5265409447473686	0.46094658570431407	0.7793259217595041	1.2984986967025371	0.7408795389998003	0.50885322270437	0.44657445123249495	0.7791144643562029	1.359246579741775	1.570089088981473	1.758435878696427	0.8152311318031964	0.399164958986023	0.8674133980328096	0.4531074628091095	0.6864505273796684	1.0459069691999896
0.5286082357405976	1.1853190756781646	0.4699168187515044	0.47167749264587056	0.44444113054213685	1.0151986677353273	0.6299362290223314	0.31716942030953643	0.21165831052751344	0.8724737008202054	0.3503081767501225	0.2111250753063739	0.6289362812205183	0.503000296560829	0.20924402855421326	0.16767430944588932	0.5004883781221497	0.786467965762933	0.4325384152492651	0.5759495064306676	0.9099153514912892	0.2287323121403407	0.35622107805401226	0.2805518049361889	0.8598491160333925	0.2126446933550245	0.27911188758620975	0.7253293194127738	0.6492136338845301	0.1454254688898204	0.06612182551322132	0.5885594739204748	1.1755968648996027	1.5302488086578667	0.4302579011477306	0.7171914839768104	1.2243152502269343	0.6819415697438359	0.4933382621963812	0.42714692244620983	0.7396234516687522	1.3336208570977999	1.607035743631591	1.70328822365173	0.7430921097096002	0.3652150498872572	0.8172399820296258	0.4446431578810432	0.7091655429164063	1.0127116790981776
0.501171524544713	1.1366486901324697	0.4673931594387499	0.4283578689400319	0.34261918792889723	0.9923225216997812	0.6285653285701776	0.32116868222470585	0.22136436770987658	0.8720573148511657	0.3525752684050044	0.20209606722847276	0.5722550035859447	0.5357059223185752	0.1685068574253777	0.13384171426310706	0.42145627957896004	0.7291423826503954	0.4068388533641005	0.5763485688644092	0.9096510822677333	0.20974759810772126	0.33476537006352347	0.26761591709596794	0.8580558425663808	0.16811997486146393	0.246901370738486	0.6756048624590193	0.6488923184696519	0.11725737564737423	0.06086069923495875	0.5761542084678615	1.115100418642767	1.4854442680730249	0.40563603937122733	0.6920124522429703	1.1444704511718866	0.6294201651646364	0.4896547770971968	0.37495113120622675	0.7067029341550314	1.2664102324069269	1.5945461120178341	1.6876964425534802	0.7414225241477969	0.38840333927226023	0.7693210930954237	0.3720246973559778	0.7636245891261686	0.9994112984986364
0.46953483419499625	1.077174877055528	0.45291621391627707	0.4107016763737909	0.28589014486824393	0.9950828016553072	0.5850674024663227	0.31393978958064994	0.20039123713367793	0.8515426078134294	0.31454693322181415	0.22699839648774783	0.5152347405081705	0.5559079879654927	0.1559179511096355	0.06880958126068049	0.3742264829044236	0.6704644082949479	0.4051886598026978	0.6044752749199956	0.9112637503055439	0.16279433004210447	0.29351222102397023	0.2200996296870552	0.8534095007546314	0.1724430493192572	0.2309329737393213	0.6673959076473416	0.6476750582825177	0.057988799138273775	0.07116448307585177	0.5573395153833862	1.0672940427206883	1.427289604360921	0.337750551391209	0.7026241101008092	1.0381854516689228	0.5920208416688568	0.4679503690122354	0.36010852281105954	0.718746630891369	1.251155780340659	1.5846060790837697	1.6324452333025938	0.7032081097493428	0.36227191219100596	0.7489063570919408	0.3214359537543748	0.7656897710614954	0.9954353241091518
0.44689191983211085	1.0516267687943566	0.5064270015666447	0.3711480577080821	0.2651871049244364	1.0390952579915136	0.5882603668512346	0.3109707136632628	0.19537299703950733	0.8504593543255845	0.29678137359068957	0.183402323475607	0.5003666587317286	0.6417742560240882	0.11734076201813685	0.016123638450827406	0.3256717409820139	0.6120316720224308	0.41676145179847224	0.6333891519438547	0.9203281365370483	0.12772511793145477	0.2651051445510874	0.24353351934053896	0.8124772652046189	0.17183831003809313	0.20851943803887657	0.6411555864296179	0.6377549713521014	0.06451968324653072	0.09392115897350903	0.57087318053113	1.0153180886252753	1.383222459434406	0.3284162679261696	0.703881141223286	0.9316898563192308	0.5492456638611559	0.47433833206113063	0.3818854998848911	0.7681395748963273	1.24350659396559	1.5539980228100678	1.6118883487606919	0.6822643584321323	0.3802599608447944	0.7496850699081764	0.27523954492465147	0.7493970552813308	1.0097456897356576
0.4445300376915326	1.001963512226803	0.5068847819712831	0.3444791198979581	0.23689461756126368	1.0164613246906993	0.5869774617907051	0.31525861109299663	0.1934792170885286	0.87943413054773	0.27613053502729895	0.18494327110490266	0.462855666470833	0.675383824365411	0.09683114562471161	-0.0067286485004392745	0.24515762843985955	0.5699411809269673	0.4131310187266899	0.6250891640756764	0.959996728042236	0.12766936272567084	0.24086482783174595	0.2257558511282438	0.7995556428519854	0.14245574697555435	0.23668257440869497	0.6105695728185265	0.6264706936900061	0.020515693950761287	0.07835274354002389	0.5959334003756461	0.9851657930065814	1.3483409874338153	0.3104715566319011	0.7098171215238724	0.871700223965075	0.4999044589862036	0.46401345625705803	0.3526290843545964	0.7593110086688258	1.2588237328261096	1.5371695681997468	1.6033254239586434	0.6555392386944614	0.35287878617356916	0.7029729724096277	0.22356935980359238	0.7290304277191283	0.9628150521493593
0.40764850139581466	0.991319706953733	0.5276209870841153	0.32631638973495736	0.21107863415291472	1.0402139263683183	0.5608835588733555	0.31038986889686426	0.15809243462503259	0.887920685942072	0.2848543437723138	0.15856577710300718	0.42510523541222367	0.6938471762381554	0.0987344565106548	-0.024818180202938987	0.18902510661466077	0.5962877376561556	0.4315121514890593	0.624362705334706	0.9795334922700938	0.10554062371608308	0.21314646208133495	0.24444002621930655	0.7475768008560504	0.1511957448581504	0.2402140208905676	0.609143424310436	0.6097706569740915	-0.0645812754010161	0.07889241297102242	0.6202915085246109	0.9838342998970158	1.2432998335486194	0.30873008675946156	0.671065341789692	0.7989886997545483	0.42514371186354466	0.47348408190146635	0.3155560213266282	0.7494303200180217	1.2577426850844684	1.5100857137793664	1.577958309077919	0.6998535935186967	0.34135743416856934	0.6529780241309686	0.21652808838609752	0.7184812627975606	1.0125276373821526
0.3691041168236502	0.9825258421403296	0.5686128865545658	0.2752731242529722	0.20903149155748962	1.1171024803836476	0.5336935343095708	0.26675626530002566	0.1289349608967317	0.8868904779955319	0.2540602562260985	0.14588310185406445	0.3942257412019339	0.7202511721656576	0.06971843844369992	-0.07658487499425615	0.10897514001958766	0.6182028620409323	0.41340314315106347	0.6299111283298048	0.972927724410602	0.09259775055649316	0.2121246363778698	0.21638432769638113	0.6633448066439622	0.13860270724827772	0.2633456197889629	0.5831962744779431	0.5630060275043537	-0.10046809233454568	0.0434846194912251	0.6371145194085256	0.9388981939865235	1.1692613811787342	0.2976394129000571	0.6534674374287484	0.73222644334883	0.39609329539122123	0.480740170864288	0.3175663643409789	0.7785848627001005	1.2451314596293432	1.5403100890112227	1.5323568855896152	0.7065198912483667	0.24546569343569433	0.6363683704313425	0.2301666326866126	0.7257039151136853	1.0538259251347435
0.35977137813644755	1.023280483138725	0.6098838970181386	0.2647344770852699	0.19110890552526466	1.147476351160987	0.5353232373226608	0.22657102670779095	0.16952198339415034	0.8693076969021313	0.23847333131631246	0.15216545459272596	0.34435974164014893	0.7043611506847374	0.07506819088706779	-0.10283880947538034	0.07991840833656762	0.6300973663124341	0.372519678175542	0.586098583156087	0.9393226915601456	0.11990162130379427	0.2011050588527385	0.20565858432152542	0.6107895367684468	0.14575327902561058	0.2914618958495117	0.5931418679821768	0.49717611955889235	-0.147622080956149	0.03208113091207746	0.6740663935859824	0.9108412839394351	1.1165706086611467	0.35038036492772795	0.642541773803776	0.6958404972803182	0.41320842539548097	0.49695180627732166	0.32109150174368944	0.8070249681088946	1.2722133525831114	1.5461053001464922	1.485187486466004	0.7579215835123936	0.23408855835614562	0.5984564493512641	0.22219932367760178	0.7224824582376451	1.0245318705304218
0.3433502466529278	1.037180756583202	0.6614823094266239	0.24353650326169168	0.174393541845056	1.2397843411598177	0.552534899589498	0.19463358012037452	0.20037513668278373	0.8486324476839417	0.233180508310075	0.11929937099928334	0.3453918795264095	0.687595743971868	0.05870960620211033	-0.07778758017907117	0.06906384129816334	0.66520283970524	0.31628833316662697	0.5384951697219201	0.9079665946157988	0.1289643899981347	0.19553849606237106	0.21791211786567355	0.6357466589107338	0.15274799895173066	0.32874901950550484	0.5713532582936719	0.47634866412229443	-0.20363275078686663	-0.017621509672169612	0.6844094615726122	0.8992650673693708	1.1010342856012674	0.35046094729323773	0.6395897242655435	0.6202384045320771	0.4198752126868814	0.5344023111181793	0.28430156722065675	0.8501896599036876	1.227259534443839	1.5432513678342796	1.4700575754555358	0.7776373815776971	0.21886431429189007	0.5798191746428913	0.17892150133359375	0.6744960080423038	1.0404772896950252
0.3508929069699597	1.053767384789117	0.6710568054085952	0.22785686677227995	0.19895196102818752	1.3072228255156917	0.5722091251015967	0.21384410046916286	0.23913570694971265	0.8042356288750495	0.21101547328433523	0.12810043038202204	0.3347913471911582	0.6670439570364166	0.10311395248625099	-0.12756811844405283	0.017859582441180803	0.6918408929127402	0.25238683095916004	0.4891665733769468	0.9216645012336542	0.17415075713046754	0.21632385477948501	0.22177435145137428	0.6330825105224596	0.1997722595496177	0.31381046332395884	0.5548416945330155	0.4850874453754119	-0.25461704519247685	-0.03643527656188149	0.702301179978778	0.9048336088493768	1.0441825912188043	0.38489501277056043	0.6439699767367115	0.6067343242412897	0.43898784943797126	0.554874012421749	0.30131692036525665	0.8794750199734805	1.2501362215564362	1.538505234266096	1.4753406727889904	0.8297783917884468	0.23625767229203953	0.5453336712607276	0.1955770862857499	0.670839293270278	1.1005085552866432
0.3412829560983795	1.0544321477879706	0.6858544112338494	0.2160029317785685	0.23807965373112205	1.37439838105578	0.5830504448906719	0.1491796362785153	0.2946718241291549	0.8213395457925439	0.24306980527394195	0.1312988648625778	0.3036202215164514	0.6633899298981704	0.10979109532582867	-0.13495740685663365	-0.01931685967661214	0.7080698164523425	0.22508763041003577	0.47857132602660063	0.9059848161214807	0.2421889676750308	0.24239490027707067	0.21478315927596342	0.6633624838549652	0.21800029414784866	0.3394311156948439	0.5217947107558217	0.46325137755293416	-0.28707567139315987	-0.08515791889225044	0.6979776751198928	0.9202078310977614	1.0100707764920611	0.4035345304589482	0.6906511297419968	0.6137683984959976	0.467245290459436	0.5477285596711187	0.2946509485759116	0.9089477957084803	1.2348737839112833	1.484314539501431	1.468639890880539	0.8714986420979665	0.24017298303671528	0.5306702507829465	0.16367660426362504	0.678141753899287	1.1543113554375268
0.3234460256057014	1.0671309412504726	0.7017233693296397	0.23738526705966118	0.30362733627673666	1.4884675035656758	0.5582535798657741	0.11390003934448982	0.3462653868891877	0.846319129109023	0.26434576946421895	0.13182361648633867	0.28412107173734563	0.6487616100825117	0.08825344361510085	-0.11311803101655149	-0.0031896039802800187	0.7168215619215523	0.19910197234391686	0.4535913604103743	0.9505115327848074	0.2847503501798694	0.23426540873741536	0.21517060320878537	0.6297106034680178	0.2686355579870968	0.381008445462633	0.5259533289124196	0.473660423826586	-0.3255564521797603	-0.10845003155385254	0.7052888975900777	0.9514626157396867	1.0220273044788108	0.4126219168142528	0.7104521025973646	0.6213835789084727	0.5275386725599451	0.5458671499135722	0.31740431656920143	0.94581188000307	1.250563450026816	1.4972684867780952	1.4640477658609474	0.8470404376538868	0.24348231341894094	0.5329411407811135	0.21928651920920883	0.6499414298054802	1.187652083383221
0.3213526874047255	1.1062788342529495	0.7002194761995868	0.22804184276798622	0.3542563982650359	1.564528209899454	0.5983560970391506	0.08917659691177496	0.37040046097657375	0.8368340598494136	0.33762604663623363	0.13583493552133993	0.2834792870270892	0.6640802526714699	0.09752938455678044	-0.09263696296389548	-0.00803834416057916	0.724624979802143	0.15272153478672584	0.4358967175174647	0.958926269209188	0.3342349045880805	0.2758268195792469	0.24585844515370195	0.6149806526966296	0.24134725026485712	0.4043566986298404	0.5174577557746796	0.4583655055941954	-0.3629382838019019	-0.14954221801728976	0.6704867285936302	0.9811460475846671	1.0427720031832848	0.4663016162843864	0.7755762662380651	0.6407234560591378	0.5778970798634383	0.582586262490228	0.28451362495071064	0.9216980349339252	1.2435680829230076	1.4555168545945925	1.4798805625010363	0.893325658034969	0.25950862342350123	0.5575606414195846	0.2325755667637428	0.6279426087732378	1.169183946062376
0.30626964111211263	1.1303660466856889	0.6511715124456073	0.22587385265375173	0.39625241043546444	1.610428901577779	0.601222604035617	0.07506061772612331	0.438118909991167	0.8315904402510146	0.39524152505469756	0.1556817167468213	0.26451987971439656	0.6378714823737656	0.11014165531155258	-0.08073471447203326	-0.018989076518396285	0.7272276432602657	0.1604161158328617	0.397782287920447	0.9714492608528078	0.36725321130133415	0.3206539289500436	0.23503373883651602	0.6458698028271118	0.27961412745900976	0.4458366244755226	0.4900463872808257	0.48133536264225363	-0.43736261392841536	-0.1429603769322501	0.6829849327385873	1.0289483867505784	1.0483039370578067	0.4626815463031745	0.7953127175684267	0.6678889364950041	0.6173278864202396	0.6246907082646563	0.2909927125430946	0.8915484238873919	1.278608803073135	1.453224698262651	1.4815255164843055	0.9059733806837944	0.2689434209369973	0.5665156355400862	0.2719418854753158	0.6739308252388476	1.1401120881639861
0.2645200206965557	1.1456753011339256	0.622677615800487	0.2384061637790305	0.45260981979956566	1.6994921388905986	0.6294758209050144	0.06878789660685786	0.49238383489100307	0.8106923331375915	0.46944359145320097	0.17003078004488356	0.2577297725239034	0.6299859435739746	0.13046169787710754	-0.047195932612368555	-0.029216091278952798	0.7153144679725062	0.14468681753538937	0.42259897298039	0.9774230931263528	0.3703169413971773	0.3621836821210149	0.2495497416715585	0.6421311145889013	0.2731405821296796	0.4512797869579182	0.4754764403432974	0.4695529657370992	-0.4522189786733685	-0.0902514911455288	0.6714867085066778	1.040518429993081	1.0235530567054902	0.4894748364217314	0.7887650732107808	0.646166255987791	0.660800037808235	0.6599759498855309	0.27958312681454695	0.8970944690772029	1.2647468363250483	1.47855150865963	1.4761553603049387	0.9326319128448066	0.29962564907783046	0.5999440835336033	0.29295325681028667	0.7237786814047436	1.1692972888265127
0.2462270675781561	1.107463299467692	0.6298824727348152	0.2715091439544632	0.5459855722602642	1.7301204314998686	0.667155337309113	0.06819675547853978	0.5840835259344124	0.8245939372805132	0.49568598829561317	0.20536091389305247	0.23610388769122842	0.6551686586613874	0.13911649822473277	-0.02187216767739866	-0.04095239229129869	0.7030958501004133	0.16752054928853158	0.40489059755987594	1.0170896628997759	0.42050002360871447	0.40511046923615596	0.27615893705612427	0.6906913012662235	0.3064567073331884	0.46455207814473665	0.4873926323549627	0.5219355909778217	-0.3856449470382529	-0.09397871816273479	0.6504466457486175	1.06740749920764	1.0940149135013058	0.45662964569460707	0.8042784768679597	0.6574393176082747	0.7255290068563951	0.7443940097050386	0.28912429195836525	0.8847346554156621	1.2605953335018822	1.5167191755876535	1.4609961242095324	0.9371099273750852	0.3368222047405963	0.6107106470177522	0.3054774083098321	0.7584732651201778	1.1600099154007786
0.2423122007268347	1.0503187684556619	0.6367502858019843	0.3371266678147035	0.5924796980320439	1.7405304591493926	0.7205477425469766	0.0878322134938813	0.6439574335527644	0.8317594401445175	0.562732390185623	0.25474551101265397	0.24204209465442222	0.6433317716632418	0.17202464961133923	0.020321166505239446	-0.04036408680783356	0.7116166922546846	0.20538993055484728	0.3980093163153974	1.0688166328344184	0.45387785908933215	0.44407176310088203	0.33076844412922035	0.751781899374359	0.32626229614235586	0.5022038569988134	0.48135156993928696	0.5703530622052699	-0.3636128977227014	-0.06739409880387814	0.6244570389806601	1.0872757039014147	1.105719178762179	0.4457054152472799	0.8029975348273917	0.6550273681324867	0.7648007007477228	0.7892874338168447	0.26812953164850084	0.870062402495912	1.3109364227968698	1.5279841171756803	1.4798695655941831	0.9632861892198585	0.3951932659125956	0.6249653601450758	0.32726273508177217	0.8009404598575903	1.1210312265934506
0.22039686106768283	0.9852076068715391	0.6677860703202246	0.34091473872908523	0.6256538621064842	1.7381327499964603	0.7678835912015733	0.1165694908176029	0.674136289519534	0.8408308858005407	0.6253160217983551	0.27332264329357336	0.25772568944770663	0.6165487628740898	0.186303109497524	0.06161575857781339	-0.05174298888454759	0.7377058937924321	0.26699435756180045	0.4415313984534954	1.1146194473331674	0.4538303748544724	0.5083604065620319	0.3438187766654356	0.7864610686775644	0.3454725540293027	0.5080674590810619	0.4365663253094044	0.6311147459849707	-0.3206403479574686	-0.029373619288033892	0.637508406139135	1.0908017740460578	1.0893185465812645	0.38487274003567573	0.817638120139202	0.6068807467334913	0.7667587215077906	0.8023124343223553	0.28728459296746783	0.842874230800682	1.3542791503959675	1.5357404873386407	1.5445002199808744	0.9322049689709377	0.3994394324443086	0.661271376603733	0.3732371446442589	0.8139429739234822	1.0852707989642647
0.20921731421034795	0.9342034046276192	0.642089704192375	0.3010975514611517	0.6545859587051264	1.6976914152064602	0.8040540142117207	0.13021516930261373	0.6891531231319896	0.8835937654439008	0.6980795183395692	0.30295936941389867	0.21089348482265047	0.6224758624580944	0.19780854383804464	0.0407448601926334	-0.06656238937554049	0.7210208639985295	0.3083429446987119	0.4541634992700893	1.2057100160953194	0.45999387284804333	0.5722126318665779	0.34482764091790774	0.7912324914183613	0.35053454050809385	0.49020054081504005	0.3999670997841078	0.7468892826022172	-0.22928974036434244	-0.00919926464103749	0.6675398453252042	1.0753708190082996	1.0776532618839372	0.33923318113802103	0.8234389847756569	0.6110832365849687	0.8033209921721399	0.8061579125289227	0.25632990364173036	0.8390147394018259	1.4245911742865458	1.5761433055073182	1.5113555427291117	0.9530556935266408	0.42853950114856093	0.7030374992651527	0.45328566618169946	0.874085062295852	1.0436999274749506
0.1690798135288598	0.8787888401816522	0.6373521972932356	0.3162525663995311	0.6746715091035673	1.6811350917223986	0.8186330780915915	0.08558075276692242	0.6948974097379328	0.9398565687948798	0.7450348618050936	0.3349203052250917	0.20391342793626538	0.627429438447237	0.23368165115907188	0.1156572962927604	-0.06362381232912016	0.7235852709253808	0.3536172829411136	0.4544245779089241	1.2711553025113491	0.44862793414311675	0.5918025687071043	0.3563118658810729	0.7712506245020494	0.38859633424708984	0.5360783944695572	0.4012250921131493	0.8136709574241259	-0.16136415563083725	0.008005256256088675	0.6854226351657988	1.04292702783935	1.0816572305449303	0.2860717574203477	0.8201198457139764	0.5933276369620015	0.8441591026715212	0.814080326170559	0.21628047274815101	0.8303144186529661	1.4505303309017816	1.6173846501800995	1.524569242720629	0.944085955259124	0.44509859050038025	0.7468870699974389	0.5092920090246164	0.9060509392755833	1.0303860804083835
0.1446068696280547	0.7959411726374255	0.6081155052631907	0.3578818722618374	0.6877216091040463	1.6552376273563982	0.8478420359914758	0.11504721619264735	0.716508176687888	0.9535912123199722	0.7410123747485595	0.3970701737737667	0.215470952918426	0.6500967107108058	0.27443477936634747	0.16726548983444783	-0.06445211180775832	0.737449757932666	0.4105899780711266	0.46497637907544664	1.3781055867856928	0.447486193070183	0.6143780275868004	0.38470206772608223	0.774512279377907	0.43762292512209094	0.5202657188573377	0.40840946130126465	0.8930850644716959	-0.1310208087801843	0.07597373928380133	0.6883892700923412	1.015422444227265	1.0814901455940253	0.25130487935032403	0.8310406831288786	0.5392326991152057	0.8647443246371755	0.8341766516943915	0.23863477239895986	0.8108777855664883	1.4836085950407667	1.6253681212712547	1.5718761031798885	0.9512313897720139	0.44140090737813215	0.8028075329361023	0.5711518672535171	0.9192908925282713	1.0141509077616009
0.13755529541597872	0.7376243637322972	0.6376930049522097	0.37706279517616376	0.641571579713883	1.5746867301467031	0.8747118739216703	0.1331165316456719	0.737596999600327	0.9760565555978393	0.7563787823377531	0.438185399132722	0.22737107502918436	0.655447330495657	0.32252414025908616	0.12029556228012625	-0.0644465083901457	0.7759353025548134	0.4488526901892686	0.46098334552265585	1.3750031912559668	0.4634061874443664	0.6440019028738744	0.39554331481215393	0.8311555927991516	0.46565604170875474	0.5295802234368134	0.3958025222442965	0.9272398189206014	-0.09460192292107751	0.12257585923666162	0.6354508429775889	1.002663385365944	1.106338521792694	0.2553132722043135	0.8462844627192077	0.5014109823479156	0.8771285659399297	0.8663811901715206	0.22900381856362398	0.7695828553892814	1.4847864679263971	1.6280593132422116	1.5590637902884676	0.9663555827350925	0.40324235375151984	0.8417958196939284	0.5801908212149997	0.9484978036963254	0.9902423177621724
0.11455453702747061	0.667874026939152	0.6584557780072748	0.39360595485728184	0.5696435043264194	1.5070068995081563	0.8082376026704603	0.15661366675240965	0.7837603215335763	1.0378264594638218	0.7696803989139019	0.418355307653225	0.21909506778156002	0.6488673147910933	0.3786370018288919	0.1449479090295232	-0.05522664504999182	0.7800965767252084	0.5062865848627263	0.42930155308407886	1.409513189753574	0.4872799757774489	0.6497694651749629	0.37520354028672404	0.8531725758602257	0.527249251709415	0.5360667291666137	0.36923846430107254	0.9803756112152711	-0.06093432721070039	0.1953659897584826	0.602891988225578	0.987670927512716	1.1000984410137504	0.2374674866922275	0.7806004875552496	0.4950221011185012	0.9056372814226101	0.8872043366404971	0.2722654664435344	0.7816183317833307	1.4822919727219996	1.6838112119585964	1.5689005234675322	0.9674288177941752	0.36154856520763623	0.8807141828785918	0.6158948225890609	0.9700446297811846	0.9754280818277694
0.11909982987289551	0.6072285690767311	0.7012757733028575	0.4109422569350965	0.4968046355535428	1.4712540943472612	0.8093355362184245	0.16904936464261477	0.7673800897193984	1.078162113580343	0.8112432894497064	0.451403894702763	0.20167722831341317	0.6570173279001352	0.41746694644470167	0.1303915857401084	-0.028681464249109168	0.8205059142751638	0.5093792854011914	0.40945824343349624	1.4346859645043546	0.5243296423367294	0.6431158008523232	0.3932991921986877	0.8558866560862166	0.5193992157602176	0.5874785880583441	0.36326847137234275	0.9787354562994212	-0.004819512891122336	0.2480365799861472	0.567006703586374	0.9477332530997895	1.0815815179546777	0.2542433495375861	0.7680723809986002	0.4675163808218435	0.9550747386077889	0.8772438922396425	0.2652736377218091	0.7853499602343251	1.4067082689300756	1.7265227363244278	1.5823075857378623	0.9771574585897852	0.29878144813435814	0.9738007527157393	0.6269307485547689	0.9911673560043244	0.9398429427110425
0.13904490967884597	0.5963283552183897	0.760318375525284	0.4133285540152887	0.43631444948708964	1.3599762077619155	0.7957751076222287	0.17216766908213238	0.7686973849600625	1.1219122951350724	0.8198642589334643	0.46294510692630597	0.171154812634397	0.6563041283309453	0.44523992893667846	0.13153569876894755	0.006702844818454479	0.8810589159122832	0.5395730901707876	0.3788110965659084	1.4288328584990566	0.5570121624000499	0.6380951993880902	0.41559462611012654	0.8689874466068741	0.5900016372260863	0.6605186788002175	0.3307738792781038	1.0054551716543645	0.012749973057042277	0.26818346173208035	0.5590629034182457	0.8931682108801201	1.0509953734419688	0.25235822530894536	0.7708464270354917	0.4618306389081976	1.0198648149335594	0.8772002780824671	0.27896662387086524	0.8157010103616722	1.4280407447256662	1.733624467374535	1.589841383340349	0.9792441957347722	0.27338379694637177	1.0265261758731468	0.6407552766382778	1.0088726978344824	0.9589451261877038
0.15210589048209827	0.6164671919917489	0.7928331088278149	0.4083971545610696	0.3120450109423424	1.296323173684348	0.7784627824087326	0.1814059048771013	0.7368792247347411	1.0524490409900127	0.8029215678900634	0.4667069467713243	0.18668880323852582	0.6764158460913889	0.452219157017166	0.08545403152990164	0.0703189023987826	0.9342288642634186	0.5565640537121769	0.38205895980502813	1.3949534477662193	0.5332896885261093	0.6192012911504364	0.3916207884110026	0.8513449197989192	0.6204938782952856	0.7362177165228687	0.28918563037798417	1.0172453075330543	-0.035342608845671614	0.36392980816980847	0.5440598042894969	0.8873277338664363	1.0077902268871681	0.288446093313467	0.7685752693552674	0.41644217444882986	1.0143200808093338	0.865465047847475	0.3003993547758901	0.8206524724965446	1.4193933609898948	1.6933356593884334	1.6042665759033887	0.9770233042074002	0.2687306601391878	1.1440598156304111	0.6658948839969268	1.0395768659056481	0.9221423940106916
0.16411364092433767	0.6489253533490973	0.8191516076029487	0.40132471842207706	0.2588313459111493	1.2192547836057122	0.7706227632730982	0.19276749666309662	0.6912748557339922	1.0252505470002777	0.7822975346708564	0.41761781162064393	0.1783471270930801	0.6764786027071434	0.45031343209324187	0.08312418341380567	0.09927676997349885	1.010456755610773	0.5574014545200683	0.35386824892780144	1.417659420944986	0.5227308636570723	0.6031011914370705	0.38527490191611	0.8767369348432048	0.647633615282003	0.7488823983693329	0.2863472742150609	1.051009053515789	-0.03578151312566462	0.4119493194986741	0.5844195438673421	0.8489277362485572	0.9854480716270828	0.29030649846847045	0.8023284526856902	0.3781143357533875	1.0402272290796175	0.8601882248759166	0.3383236742675554	0.7869105718702702	1.3919509191494406	1.6441025686918906	1.6293496040237714	1.011981684030164	0.24094021972872573	1.2364391207209937	0.6303192238675772	1.0202961609325165	0.9262833326212476
0.18481877775027036	0.685770396529712	0.809228481179011	0.4061027348937092	0.21456389128172487	1.1687269228577464	0.770462213042005	0.19372897568755415	0.6585984529077034	0.9708139109519516	0.7783975221237688	0.3916695916129788	0.16460401876847686	0.6970463879424229	0.4401370851601548	0.06210199270515486	0.14216509967119254	1.0610005683690618	0.5650871130494944	0.32613120936601814	1.3755380837171969	0.5536371927144093	0.5475548709965923	0.4364122008973924	0.9058763510638247	0.6697822843259986	0.7944552708685044	0.2822722075628762	1.0351043210845903	-0.07682786261703818	0.4406340953587806	0.5346132361811925	0.7957763860404921	0.9946824480386962	0.3294775286072003	0.7867755770367421	0.36666596498246484	1.0825872614070442	0.8968700914523904	0.3291990902220835	0.8338967461545288	1.3404858596263003	1.6024971269844328	1.6261779128058893	1.0480275956564111	0.2280480598026322	1.3378897898321813	0.6274005929731258	0.981817963445186	0.9324287548486533
0.2084925695597967	0.7261929171855732	0.7931832890664103	0.42378454399931054	0.19819624188969281	1.1389137253310824	0.7940452143324441	0.20878116969942456	0.5950696005944162	0.8713653829281753	0.7354358027426555	0.3530715195234748	0.18880891039879746	0.6959360982056401	0.46586059969879023	0.0716537193560435	0.18242424483536637	1.1683467185352887	0.5213271931570764	0.34527378427119865	1.3153366881346389	0.5815272020628077	0.4900942912969263	0.46422199980780876	0.9069671438944951	0.7318887074027469	0.8723314396458026	0.2751173669274545	0.9868989738530656	-0.13713465181131404	0.48423473733665456	0.44098260429394553	0.7244390856286691	0.9623445777907056	0.3858265003769828	0.7926950094638564	0.3678195285979281	1.113207684122583	0.9192954456391897	0.3538396641383238	0.8464746837500412	1.3062586703251462	1.5366378578079456	1.6531276658643896	1.0613597994241228	0.21033866720697209	1.4256316781788338	0.5947229580850972	0.9581117740510265	0.9575278927537572
0.24809409807675314	0.7434471573746217	0.8263527745452999	0.39226724486045106	0.15916677272714674	1.085190310620393	0.7877049769924708	0.24747241117522992	0.5265644753249238	0.7582864094291194	0.7361255013692192	0.2828950391557531	0.1872274635857632	0.7057910740862692	0.4015644367591446	0.014705087265780944	0.18397342589581955	1.239296580315336	0.5026862794704092	0.36691440071002174	1.2584663363171233	0.5792477372456755	0.45948634074392614	0.48097262626196463	0.9187864120177925	0.7245605733798332	0.8973746459460891	0.2694162834625066	0.9498618535121823	-0.19097159247603818	0.5336756974428629	0.36874178038849154	0.6912506765991975	0.9161369057806532	0.4006880495370434	0.7741342617713933	0.36427926106218383	1.1297533978145675	0.928858960372519	0.3371537834084262	0.8559004049415538	1.2432734150621303	1.467279211575955	1.6428134836461692	1.0439814211453435	0.13614431214309908	1.5311840559610745	0.5705095393076655	0.9440771418155325	0.9424948267301783
0.3025293449863738	0.7936992792084039	0.8506330693521438	0.3603286672129038	0.13491421699434009	1.0280817464827516	0.7664128589141145	0.2649388396501725	0.478034877398975	0.6363260247680081	0.7259358188166427	0.23838738811290877	0.19194040107890112	0.6923059757733697	0.35473750277623683	-0.05039104929866285	0.1982506290254184	1.3109797938890566	0.45642923908578686	0.3606719630742564	1.1667133134466694	0.560946042945899	0.42495752510239704	0.4933184768358306	0.9243877337371871	0.6923557216154241	0.9560270832616256	0.2373153344127114	0.8963630483823835	-0.22901289008053977	0.5591474320815824	0.2956747328682708	0.6315816017043068	0.8748509254119343	0.43474387277281956	0.7705626537777468	0.3822139839123212	1.1782770006718641	0.9818561235760473	0.3223186756642295	0.9170084761599231	1.201668549068018	1.4473127186339387	1.6064238024641775	1.0229789160840221	0.14578835000757023	1.6012895523733406	0.5583101044798626	0.8958757576211521	0.943634089840595
0.3474929896439856	0.8467818708820838	0.8306517627979197	0.32165761164147255	0.1728253496444158	1.0057366567911292	0.7550401832461313	0.2566724792062602	0.3843767831802697	0.5171681411051486	0.7265524049364488	0.19164027660880997	0.2304609737898175	0.6746896627730178	0.33648543578854484	-0.053137082102384894	0.1945198202129129	1.368132765361496	0.468130400192935	0.375121392864953	1.1037777663344233	0.5772518190353351	0.4116646598171065	0.4770683704109498	0.9030075240300363	0.6187645233802119	1.0116922075358332	0.19206508782465842	0.855447391326561	-0.23533967260297484	0.5774030039540604	0.28203919074708794	0.6189771015084966	0.8393957654549139	0.42816708981253104	0.726028682695524	0.3680263103679254	1.1844979218844105	1.0232813482757472	0.29841265988134535	0.9729462776374163	1.1812853589624568	1.3965487654052322	1.5802090093469485	1.023972833588556	0.13694519724387072	1.6424974044135676	0.5696387728279715	0.8717805499814826	0.9535083767875545
0.38560249867471086	0.8710867140584952	0.8262304144113507	0.27374891141073343	0.20769806802498877	0.9738140423421424	0.7731375344914457	0.23980175274810805	0.27889289196385253	0.4179551859822951	0.6956173382745718	0.15576209123998558	0.2732020955062414	0.6560651686048943	0.25525415698007686	-0.16997140261735377	0.17130937427182963	1.4177183358404908	0.4619242758513888	0.3765040094424228	1.0711973663970111	0.529781172199224	0.39907452616972006	0.49822871256080126	0.882641550587606	0.5978704116856964	1.0308337234990197	0.18722697984226017	0.8706792136654272	-0.24187914375913683	0.5461436623512478	0.20126180707473668	0.5854643882166952	0.8256229796143447	0.45016170418895074	0.7324978385156921	0.3708100674597631	1.1928592674110958	1.047734107375607	0.2568319736202184	1.0031512335627177	1.1739466119665665	1.3217406163335224	1.5859072399140646	1.0094896439737222	0.15425840162223037	1.6591672655619458	0.5440427680159825	0.8461626082423253	0.9858548305844816
0.43545451843999194	0.8989830976131167	0.8144384546508572	0.272565691795293	0.24313131442430977	0.968022361704928	0.7184002256494453	0.23151326887120965	0.17943915734347346	0.3286973897223405	0.6187227990021087	0.10525566864026008	0.29475333907178836	0.6576433583754693	0.21739320433595286	-0.18040635239908812	0.1516996234991725	1.4199283744995896	0.4743793032735818	0.40355255949745306	1.0323753991366151	0.49934702696411604	0.4053199209635805	0.5093479325334606	0.9087227255262913	0.6056570604784266	0.9981813731211387	0.18488734268718773	0.884468288347809	-0.24408804122806713	0.5038196207993056	0.11900157228421515	0.5351884085161847	0.8437656501583867	0.4880051460418606	0.7018430547237521	0.3451611365813389	1.186426307284434	1.0791281330969962	0.23353933410516184	1.0717517805234844	1.2379442389928073	1.258510936851922	1.5560332260418517	1.0026472808575346	0.16794475117858274	1.7007850038965973	0.5354784546162579	0.8175819653873517	1.0274190810608412
0.4444261088696533	0.9096261115016635	0.7738345947366854	0.2848638588382214	0.2976183931700921	0.9700627775359909	0.6991995051515811	0.22687477032161502	0.09455219495944352	0.20497689079132284	0.5606743760017993	0.051418305091855396	0.3175864696086236	0.6739336464980052	0.17380372519383494	-0.2133198072530075	0.14390356189149803	1.4266499403524353	0.4820353982568588	0.4062431230373864	0.9950270817869568	0.4792367519454331	0.39574778554865375	0.5093261093763527	0.9296886852925412	0.5660172902081423	0.9064854946078912	0.20113612097388164	0.8901711083434802	-0.2635886481179912	0.49153874328001174	0.03423965834799176	0.5535866248150534	0.8712691662018812	0.5066480783770572	0.6875155566961892	0.3368940171575151	1.1844603559350586	1.1213580716663696	0.22394861409874478	1.0256489267822828	1.231783364882546	1.2360693196236703	1.5380908561039992	1.015823787203354	0.19049359940239316	1.6993296178970556	0.5696275285362203	0.7479998963471408	0.9918889300178044
0.4759707956708711	0.9267052974343478	0.7210632814784628	0.3094195112145452	0.4090499891280765	0.9709716069777299	0.664583047670631	0.24059292319878503	0.037512947276067216	0.1888272086458021	0.5207550596741876	0.01938678104764372	0.3449261655190849	0.6208805946956681	0.1419954626776477	-0.19398060869434752	0.08881687412747422	1.389589192412163	0.4634738497395615	0.3640301362544102	0.9404708426567335	0.45683719033164466	0.37187012079863413	0.5137968114917176	0.9572749365140986	0.5408182325479605	0.832388739186546	0.21392944775665934	0.91873739353136	-0.19076421044495082	0.405955442312817	-0.016720882608759723	0.5309281033388183	0.8723498858843277	0.5219187170710913	0.7031434291294973	0.3312896681602374	1.2020236894550211	1.1473389597564136	0.178144388810314	1.0241327538284082	1.2569838554508608	1.221110080345414	1.5171857361784507	1.0405385496633817	0.18043263689554392	1.6865949904010686	0.5471520012018873	0.6872066042918951	1.0267569797653864
0.49716057749512305	0.9682473660325754	0.6958052863974535	0.31212067610142785	0.4760917850765055	0.9996581017539488	0.6107091256626429	0.19683833953610855	0.03570634383326994	0.14003562889305157	0.5071547317021661	0.014785003364687941	0.3381710660277368	0.6347141004270671	0.11327234429339214	-0.23463734586260876	0.025015560699538014	1.3393672070075777	0.4233194489496867	0.3708003687318087	0.8868664540960187	0.4367354004429541	0.374873175084777	0.5194121381973753	0.9012709768169133	0.5063850465523863	0.8387444740648695	0.19451895884332643	0.9289405746510736	-0.15440761445244383	0.3660229014626823	-0.0957240660613289	0.5163928899476333	0.8975025699935802	0.5214939482047909	0.6698718040986515	0.332921850837628	1.1690841954662072	1.1969677868998558	0.169943311881101	1.0333838944832163	1.2805253420056864	1.2101614250703396	1.4918580268806128	1.0220272033523403	0.23077479485952362	1.6188260389699098	0.5585078476959361	0.648588836816627	1.0467849828500977
0.5176501153339428	0.9805330567743613	0.6586458863939195	0.3395768049910233	0.5678849527619828	1.0236659917155573	0.5807540605879895	0.18846179927273715	0.007250386361989621	0.1379962719742501	0.47236066459957593	-0.005839541698688574	0.36920831047614555	0.6358376138793125	0.09898270367534477	-0.2642835947686392	-0.03317147134672511	1.3096559045240255	0.3798450084743946	0.3441965678646368	0.8625714960229738	0.38235066500189674	0.3886328193772793	0.473875947035279	0.8008304881227225	0.4753016430192507	0.8256827737232999	0.19365083452857157	0.9749857756083206	-0.09579018703211412	0.30275136437178013	-0.16808071454494022	0.5081469172075087	0.9039235202318778	0.4964370389802169	0.666229146519821	0.3505195338460002	1.1462217256508882	1.20704576083662	0.16790611822181176	0.9641484278176321	1.2993882775308967	1.1845541864017042	1.4866720688910167	1.0088183824472607	0.25176067173737615	1.5918261894840051	0.5571693684171751	0.6476655567609246	1.0941577694370896
0.5357538732821101	0.9570283824885942	0.686298095869138	0.40192490301415573	0.6425766248476332	1.0215391669836809	0.5089161826763503	0.15630483649838162	0.019563198275607412	0.1584230301707215	0.458234592323368	0.012840619057445227	0.370610836751572	0.6370832322296252	0.033179476941194774	-0.3227073958892602	-0.08362934582924213	1.2292211664849606	0.3712698038113105	0.30285446425329343	0.8327607723305477	0.3067994663247205	0.40088954053785064	0.4579934254702522	0.7452899478220703	0.3970648427096238	0.7887152567432802	0.2224874231804669	1.0103533075602358	-0.07433116396613566	0.2387707547715836	-0.15192681172518424	0.515434653133177	0.913856720563152	0.45594302290571476	0.6362781407503478	0.32143084197535654	1.1012829244683258	1.2271822701906596	0.1722720027491616	0.9022711441739026	1.3558183707261742	1.1514492151859033	1.5069677768951868	0.9807409473659823	0.26181496857059716	1.534803922102532	0.561698970589541	0.6426197612823998	1.1189865680166406
0.5242861716541725	0.9616567948681114	0.6742392020890444	0.4908760790409715	0.7189195140682745	1.0220179998989456	0.49754455239677114	0.15285366217391308	0.02811027604584566	0.16459781066495716	0.46433710948041906	0.05391971942509148	0.3758458249984522	0.6013743314329588	0.012591755642131724	-0.30266293766544655	-0.0913439406061528	1.150362262218064	0.39141202756074056	0.28751844320675907	0.7688855916850296	0.28135906748103945	0.39704951083264844	0.4652232513310578	0.7051995412736256	0.3952960399454171	0.7515581446533355	0.21370955361521324	1.034526816043058	-0.02754278096954411	0.22412818924885958	-0.18842397611228315	0.4607179688952451	0.9595417188517846	0.4576123233105796	0.6321314865627736	0.2695885186029407	1.0924006644439712	1.2888592223933275	0.1838618822150521	0.8775709526700115	1.4139743471581079	1.136425247545928	1.5572703780626977	0.9572991826950125	0.31698842664482696	1.4451919847061896	0.555047785501994	0.6153885786563209	1.1244169208449548
0.5111640797252589	0.9702866848084645	0.6701644915487737	0.5480136694571284	0.7385262699588596	1.0518772769214857	0.46233617819778045	0.13427631372744042	0.020385539085287986	0.22885749951068793	0.4563016861318495	0.04606760576406644	0.35945230872760686	0.5905356765149665	0.008946974999881578	-0.3010918530334535	-0.12419117465257434	1.0853231107276626	0.39776971133358824	0.252392805889502	0.7119738425028038	0.27592777934292406	0.41854113311576546	0.4531461639331362	0.6606545697082618	0.4048708243895577	0.7406515841436387	0.22361891026249037	1.0557182400568714	0.03279037721565855	0.19087658471988114	-0.21512203881226424	0.46104645538243244	1.0131355499790222	0.47405599215867433	0.59801645133858	0.24822381644036423	1.0216565521058218	1.30345648876269	0.17676019845353483	0.8013472183855199	1.4750001410020634	1.0823949025864326	1.6021230954761656	0.9660564282546638	0.34744349215989645	1.3920168350789512	0.576850875768012	0.6304965570524332	1.1343955729113666
0.48324675297751274	0.9698981150079442	0.6608730917512602	0.6394436553591436	0.7446433683024225	1.061662592636322	0.4631381415699747	0.12644954795872512	0.05212395621295733	0.26946167179846325	0.4246263509499156	0.06858763634644764	0.3077419441338859	0.581172866301933	-0.016601816355247708	-0.2807801090425139	-0.1346001060812632	1.0379139710785026	0.3942237304992287	0.2339560588110138	0.6425164293993098	0.24999163917947098	0.4092121896398796	0.4814823238592466	0.6015818545586156	0.4301875999373574	0.7342116853263032	0.27642743189298485	1.1383296257851048	0.056468438185789505	0.15652992875742083	-0.28273896943468835	0.40860854000267965	1.0421020369676435	0.4848284712479357	0.6231324797009432	0.22692363358031753	0.9698832441899897	1.298688252601494	0.2028566150125763	0.7532313574581542	1.5001038064263905	1.0715602574939338	1.6504526682726568	0.9555721163868883	0.40173627569572024	1.3750288623259246	0.5994487047590702	0.6182251779097985	1.1167208349394828
0.477618315744182	0.9787943770647068	0.7032474836157273	0.7148991126906988	0.7996841611089759	1.0614539352267909	0.44201515110699185	0.15899518589999434	0.08624262256354663	0.29393606722118915	0.43047802008647107	0.10116674300892763	0.28543933621398654	0.5987479647450389	0.022121774081302135	-0.1889529458253867	-0.17066794823692025	1.0350675937020417	0.4146153488700953	0.25807921107336473	0.5108492131234076	0.25278161490731305	0.3980628156642218	0.49547333596985527	0.5340147619855378	0.4466629346899718	0.7464615991364167	0.2842521590020187	1.1102351219565807	0.07951954817517952	0.1539447594388664	-0.23567619912204885	0.39196919473486025	1.0604109925878258	0.47481753510284924	0.6460285121570284	0.18648092825652526	0.9115821429953573	1.3300144885280223	0.23408926835008453	0.696154826961038	1.5322966695064317	1.063028434202069	1.6441303632416933	0.9565862060102331	0.40853659813830345	1.3381401121587777	0.6472561825659261	0.6695415855172635	1.1286891575090157
0.43910097008801985	0.9641215540494198	0.7366170404595971	0.7206444338388349	0.8315823204951066	1.0096111940947945	0.46571132534247034	0.15967085965985664	0.17847163569981794	0.32087985486693593	0.4311200280941324	0.12856545366764996	0.28223470994442845	0.5614607196048518	0.019225223074310543	-0.1872186036498949	-0.20371606671068615	1.0402672812092952	0.42462113312016286	0.23309224267113215	0.43097521219297796	0.2420761723090527	0.36504729771664085	0.47734948312541114	0.45037357200093764	0.44603312991386934	0.7553499445881405	0.2674451614904661	1.1140399058308321	0.10220594983782164	0.1687948921496552	-0.24321690224382944	0.4077358187764091	1.0699890485234544	0.43440622111421945	0.6477220124192545	0.18773296597099753	0.8753092136208991	1.3365713135056827	0.23931948070029718	0.5974421895259621	1.5354879064686007	1.044641533950898	1.6410457308697226	0.9437899343117154	0.48197742307746044	1.2688020472885881	0.6924887886157247	0.644074979818618	1.1333081556990008
0.4409119466522761	0.9223969921803163	0.794130657606528	0.7051820060529743	0.8078307136838871	1.0156836051991918	0.47704563596504473	0.16420836264486086	0.2640342476537981	0.36767255447937885	0.43276275958781135	0.12756536940823854	0.27616132473701344	0.5311636494793387	0.03833995731143976	-0.16049936901634906	-0.21232825275219902	1.0366153828457079	0.4699160219333091	0.20833061621309187	0.3690829749443668	0.22546448106735179	0.34356104579503793	0.48071921542328716	0.38776415797673314	0.46038967564205907	0.7816868230301349	0.2535703849131802	1.1240624263224386	0.12769279043798926	0.14040203010368518	-0.19259365509662438	0.37369653609965187	1.056826220516158	0.4185427123060393	0.6636657366943878	0.14189961237997986	0.8085960111280128	1.3650311028774524	0.23185338328932642	0.5933259141675238	1.522657077594121	1.0050486477969849	1.6513654115413683	0.900691125319552	0.4764742583803219	1.2710024039149899	0.6952651339226128	0.6771570384633957	1.2199884373298786
0.4140936718089602	0.8934982409895668	0.8643881048442811	0.6050769690341096	0.7466672586264168	0.9768078705118077	0.47260195534414995	0.14607114618373426	0.29770403881081214	0.3337735612266547	0.48065148662702056	0.14999819426159866	0.2448128382736709	0.5487914418394663	0.06164599242810652	-0.1426071068455767	-0.2363146691127444	1.0335306261269832	0.5177333925672614	0.22379328168086401	0.33505617033857304	0.23466908214345242	0.32933477506241243	0.4725184367015423	0.3322056053520718	0.45308885166854534	0.7820739771495917	0.2516501825512672	1.0927669477133222	0.13137711640761313	0.14843524658716276	-0.15860108062589706	0.3040139875035098	1.0784544786610106	0.3796269641319868	0.618247896627255	0.12040163374930997	0.7759506167826732	1.3773631283305783	0.2619330416160942	0.5679266842889703	1.48732787840675	0.9977538349860644	1.6497131262868634	0.8294728723190719	0.5037601050899584	1.2618981107698142	0.7350522520453946	0.7056461192456595	1.2224774893185546
0.3846768245394045	0.8719844527469123	0.8959928861253393	0.5977855272962682	0.7398581767337198	0.9208623686037505	0.5047969482332049	0.1988418128860364	0.31597398592382764	0.3341442869196739	0.5040805344345559	0.18314684753706373	0.25402798077553196	0.4937183380453817	0.08463440552667942	-0.13046492576340166	-0.2558924308509752	1.0011354222125288	0.5760292845900661	0.23056990660970822	0.2823659511181863	0.24226921824738468	0.2988459969507314	0.44584476150045294	0.3281571755146416	0.5085431113695037	0.7227807807615927	0.23437744196175697	1.0709640179217863	0.13382365319103542	0.1650091614362789	-0.17115265213830674	0.2703734435997555	1.1094376276820659	0.37431347677183197	0.6233699189129668	0.09578215764033121	0.7512445771329752	1.38560326375654	0.22859939020539172	0.5497715293145754	1.4410624289355138	0.9714680518437129	1.6492924945997764	0.7679126576983621	0.5044403569482979	1.3069815378324237	0.8048984883941983	0.735554946416732	1.1943158523705777
0.3551882754372059	0.8578792107111222	0.9067788802731245	0.58748959755776	0.750981292669114	0.8335096258083599	0.4838395498142646	0.21718214507898	0.33740238126350447	0.2770125490169931	0.5350875127350073	0.20479856337833485	0.25603901711648314	0.4510129432920419	0.09042665975351395	-0.11844675831324095	-0.31663088571694836	0.9981389146237083	0.6256209120629258	0.23291804355079612	0.23570159006876196	0.2543677286627445	0.2924812260384878	0.4711737495872546	0.37180983330426126	0.5488321600765449	0.689636569084215	0.24400557875552747	1.062221092300327	0.11535820045349425	0.20610222422829722	-0.12449402814849178	0.27279612281528537	1.1406985109965135	0.3564151188955947	0.665956402647467	0.0762213062028535	0.7103237380651333	1.4480561232497882	0.2059282141768945	0.5352111869952764	1.4350413024557516	0.9824286597992188	1.6352998470395796	0.7357656445312784	0.5102816500796936	1.221374452762332	0.8443361097709996	0.7598092033244974	1.2114799868010524
0.34778465033339134	0.8920549930359833	0.9281257052582734	0.5199247531071779	0.7580556039788806	0.7890815875572109	0.47397004341001814	0.22625125313293784	0.3420302724102046	0.2573285177694325	0.5437103713038015	0.2154005619528241	0.2700792742575332	0.4272585131329403	0.124060818693608	-0.06970354081854438	-0.3186894151512985	0.9884498003092992	0.6710058483949415	0.184683038246176	0.18243931703184718	0.29695246189085317	0.2589891495333228	0.43836533962417085	0.3696624291694114	0.6176289719954211	0.6573992012249802	0.23643529757253678	1.0471152925906175	0.12588747457222066	0.25840898911834026	-0.11793886767268558	0.26114323515342847	1.1133534768064526	0.378416925474954	0.6914446443014404	0.0603655578757723	0.6834381888179941	1.4902448162210833	0.21080380586240616	0.5459738939566963	1.3551146415868793	0.9938527559243729	1.5838645644663178	0.7216823720680223	0.4741668868960603	1.2001658606106353	0.8747614224274353	0.7967784185167759	1.2257622972879205
0.35724603950492295	0.8665818288890865	0.92102985068694	0.41858322930867625	0.7765957312725142	0.7288311894845165	0.4521218771738372	0.21062494322711395	0.35374776303490585	0.26140853154371857	0.526634812271941	0.20061250776037004	0.23262724813321006	0.43583221068479794	0.14058532610039545	-0.09184139653421793	-0.3423763650530014	0.9971524752994544	0.6479932057906105	0.1848084298754209	0.1930303129190364	0.3065828038104837	0.272626274825419	0.37124659589089476	0.3553944065416853	0.5964051845212981	0.6362336357423702	0.23126260131070353	1.0649369222481357	0.1359968005604127	0.2544658610282498	-0.07911952425532218	0.2509129676440682	1.0721110451749365	0.39306823466604357	0.723669654289006	0.04276481322757546	0.5972317647671477	1.5273968907830944	0.2484678864761468	0.5244381598417571	1.2726121324287123	0.9745722548954173	1.5254178373660372	0.7702775938217109	0.44381323011438345	1.1968587195194986	0.9072487214764202	0.8218962883648038	1.1635302182122673
0.3659893804595522	0.840103843814042	0.9246610241916022	0.342753241496491	0.8415257395726119	0.6455324514201306	0.47293823087553066	0.2129570567065195	0.34740121201829516	0.17233641498984062	0.5239006320521324	0.237336653725683	0.2199759509176414	0.38569530888081516	0.1534932446614611	-0.09095700407301306	-0.33279673180731406	0.9536873096747394	0.6442441863041164	0.19097468009049628	0.19684166238765727	0.32487383446560403	0.2975996764049187	0.3431378620210448	0.31657959926824186	0.5873423305506964	0.5588042598327112	0.23768728293067287	1.0586584579477374	0.1181773060894259	0.25497929318148677	-0.05455295013085752	0.20460300995963676	1.0281660144625397	0.3763452658544627	0.7093251529419125	0.038450495684180526	0.5297019536672675	1.5572799391491434	0.29591953283197137	0.5219768591375649	1.146883355357522	0.9721096349517862	1.5044036647808734	0.7739085752077319	0.3980130996826087	1.1767086361097867	0.9367521087902192	0.8666905006043434	1.0998330436344428
0.3777897367087427	0.7793820173452051	0.9124519477380536	0.23633094521272832	0.8998326959722631	0.579377781203547	0.47481425796250837	0.21326438561602729	0.3137170285132326	0.13747430921005208	0.5634973432183357	0.23672426287300513	0.22350333361565392	0.3793823565823347	0.1407493010671766	-0.09016736954946178	-0.3443735374456769	0.8695283592829975	0.6322620275969919	0.17381502916859876	0.2438749894841779	0.33363345730597954	0.3188073484513064	0.30419452274844094	0.27922899286890834	0.571677373807457	0.48277417728327715	0.21815955666829093	0.9510001169639943	0.12017249219757793	0.24478146622951166	-0.007347070165465523	0.19714210264948323	0.9867366787609434	0.38177689422064137	0.6804723263003506	0.017863467334583917	0.5116485097281045	1.617856328115962	0.31209043066493475	0.5224830206097176	0.9923128733676156	0.9659076649070688	1.48612680559294	0.760172439449261	0.37562327853989297	1.1135866549340077	0.9250388607953257	0.89824258472011	1.0577020793373983
0.3835893074082186	0.7428919180367513	0.881930621901215	0.1496112472047944	0.9081903039323066	0.5187780454142548	0.46921408786294705	0.1886423854650612	0.2690725737721685	0.1213117901897786	0.6079863492272569	0.24284361965087822	0.2247943205090544	0.34334297882881326	0.1359236678818681	-0.07990759496831548	-0.34289278669337697	0.7716008070784833	0.6265598321968853	0.1855690288043153	0.26122039865204905	0.33642476229700524	0.334020011181097	0.24353206700097604	0.3055099956923645	0.535404591643563	0.4444723270241323	0.20891350223041288	0.8965483354788242	0.10809041931169776	0.2698775713846019	-0.006031413481390461	0.19461578426526466	0.925999690470117	0.3583202419022943	0.6529072126640985	0.008280448194964537	0.4436122511950492	1.6252748185584243	0.31764251364650525	0.4946999891351546	0.8516556155602689	0.9588805921378093	1.4955768142143786	0.7500636619292578	0.39050449423762	1.1117013609192388	0.9057156431200373	0.8579408051071935	0.9688334968147645
0.39163004850297	0.6859172181432368	0.8671499900390541	0.08554452664340381	0.9454247462057646	0.4490078597986863	0.4902810984465308	0.17384457032187564	0.18794868057476327	0.08297728297815796	0.6809094558975255	0.2504125278300344	0.1870245769852878	0.330959521896412	0.14262778184817382	-0.09510737302501283	-0.35811967381213305	0.6727855737944843	0.6238321736093411	0.1893399648229441	0.2586825476494393	0.3634660371022566	0.3807065319427721	0.23942736798950515	0.30997460572160407	0.5507137043868939	0.40496423557110656	0.2088785151354556	0.8416822271121429	0.1269298814031549	0.2656660676661021	0.023064828898524625	0.1917906004560014	0.862699547932437	0.36593098651460965	0.6575681717228825	-0.0027468346669035143	0.3903334669889994	1.643473519872852	0.389650465369059	0.5178085107593682	0.7464789535339902	0.939169151007458	1.5456319849777205	0.7917300546400098	0.35853033936011625	1.0937132168239287	0.8821195057618073	0.9174101018371708	0.9336781624372902
0.39088110357201955	0.6237445859986286	0.8319384630002183	0.03406753016831916	1.001051814232138	0.3592573684661782	0.47597306352399704	0.16060837215256152	0.11397802159423262	0.05442021703554757	0.7602088917158611	0.29327309601911533	0.17644838366621415	0.3234759351243451	0.12046575573834613	-0.08693300895168393	-0.3703259529000954	0.5930452527645776	0.5718193287126941	0.19414289627565579	0.2850334143815153	0.36907002606718853	0.41416838490770846	0.2212079923104818	0.2981445302039011	0.5223970857123902	0.41063407959590864	0.2279463570668272	0.7958427306088376	0.1419683108604287	0.3027866453605144	0.005820038017668556	0.1657995549280994	0.8366018562258615	0.3636213573537209	0.658714453545379	0.07089260857423622	0.3219545235179744	1.6627511406934457	0.4474568868066803	0.5149505988871746	0.6695811229167006	0.9468198778641442	1.5829261617482842	0.8331631949866443	0.3418002821012659	0.9984033212796606	0.8561164149560367	0.9514648006553349	0.8376559681892226
0.390063125941223	0.5385046382245815	0.7814737637266767	0.0411253755174969	1.046687675341496	0.28539154273510925	0.5011780633071143	0.15309209042853014	0.07508942269273619	0.08475884620334675	0.8035084764137167	0.27346795245861705	0.1392990798613297	0.3087664026832736	0.10259983424268412	-0.14387428224765922	-0.3567894148471491	0.5501390287792179	0.5678586358804756	0.18148150582474637	0.31467011510545356	0.3781995828517417	0.4641926006074031	0.219236633785097	0.25725697359525546	0.5482990877769625	0.4086975669079784	0.22974733275815779	0.7544364564624437	0.12966191340849384	0.3301273084406893	-0.025999465439402826	0.1702233396384339	0.7803891462431436	0.33412260297851937	0.6711340880323411	0.08622941759965944	0.27551532162235143	1.6919489404102346	0.47688151918348504	0.5016916360472489	0.6195189299642927	0.9259558305654332	1.6272739378554668	0.8810287931613885	0.32250668843057906	0.9314336125510432	0.8709976044847627	0.9655125766769552	0.7824362712660647
0.3972628756444222	0.41769955345806853	0.721607998094072	-0.0401728521879627	1.0581502406027028	0.20107342224769953	0.46542885225752173	0.1171168642856288	0.003836940522586907	0.11478700174342156	0.8224082455099632	0.24795966259511815	0.1094101232991693	0.31326540282650067	0.09471656330761581	-0.19516529380729872	-0.3210962621729005	0.5253733355653523	0.578450444449231	0.19411686871895045	0.27876910738982363	0.374537388931165	0.499129929885052	0.21756437093231812	0.23997515907455275	0.5139591250886174	0.4132546641102911	0.2771993682208941	0.7104082096243317	0.12262584072911284	0.3481081688291059	-0.019798513498562886	0.1568533850105172	0.7112973504947554	0.3142416879684454	0.6689091581270918	0.12240658404845775	0.20875470255339498	1.7279975931305884	0.5414975203796171	0.5016896013090586	0.613150430803006	0.9137066317157366	1.6530268608849146	0.8858767604337482	0.30977447928902835	0.8445624149766019	0.8585782576002771	0.999817177638832	0.7266237916864705
0.40750594739016444	0.31656670515048246	0.702362623539696	-0.07100109229333236	1.0324833028283362	0.15145443032565797	0.46197127147111655	0.0814673355619725	-0.05951546318519474	0.16401894317242396	0.8478740949724675	0.2548711754074232	0.06422287846527815	0.29820711981499204	0.0910226541185995	-0.2366570925926244	-0.24589379309544382	0.49240649372048784	0.5803227749602857	0.19508687986001766	0.26740535748561545	0.3888806556249578	0.520187796307259	0.19971125211482801	0.2223569279594467	0.48689026753423387	0.35831841764770245	0.26990679632399767	0.6312577943559053	0.12089376562811523	0.3394529956607277	-0.0514624908645777	0.11897479263907333	0.6219372170144217	0.31387580938768644	0.6376837763310668	0.12773631952108228	0.17845075209116787	1.7479890486585155	0.5731266311588522	0.5021619861272565	0.5450590965807847	0.8787276640956984	1.634351363823599	0.8708856447010802	0.2864114035813078	0.8695961721328194	0.8733175168113222	0.9992222085574639	0.5778902544399924
0.36796811759867076	0.22859466058960112	0.6530269142113677	-0.06630285797290474	1.0177227316679713	0.12259771710398928	0.4718343968308497	0.09857185441276066	-0.12063857916690127	0.1793531425377603	0.8738492249065926	0.24880701761627083	0.0360122339798518	0.30121405823271413	0.057394817658931244	-0.28990353322538254	-0.23274984496547715	0.46322049456373443	0.5862281652593629	0.24896699800321692	0.22556902667291384	0.3434572217885093	0.5882266913703942	0.18513565006855265	0.23972181364291253	0.4855069361067466	0.36036192713681026	0.25774291427824314	0.5734787701820439	0.10259939775961882	0.3288130521755642	-0.06947341873709043	0.08659546228369039	0.6055118598157719	0.2859053568975546	0.6134500228924081	0.17511986611281796	0.16174676888057332	1.7458638794268424	0.566240190797127	0.4658445139000378	0.5046218220394862	0.8752716844645297	1.6506597766850337	0.8524144467818482	0.2919394983392512	0.8013061477952602	0.852949272779437	0.9936460282128557	0.4318082533289175
0.3292822303673758	0.19793215071367903	0.599656936654833	-0.04398066738787206	0.9947094474574115	0.09905519854338088	0.47218857631268163	0.11677645331521762	-0.22136372748762465	0.20427024764737273	0.9334964037481637	0.26005626766005085	0.03352728351131416	0.29152735818888525	0.05378611826293215	-0.31606557251931255	-0.24769915326071854	0.3691016543969049	0.6226049122740946	0.22398669509683877	0.14963595858994166	0.32448776474332697	0.614510628983248	0.22065150180423748	0.27183089240047087	0.4995560169775211	0.3652180597194229	0.24005663664882632	0.47760312212976597	0.08648582455731958	0.28822300198993445	-0.11982596226890867	0.10874043382278856	0.5752189316169051	0.25396541873199874	0.5703223174246184	0.24151876468245556	0.1934408264285667	1.7405280875012	0.5422136673645324	0.4566872560653189	0.4919457137559154	0.8689166281665965	1.6560693384472862	0.7838012368723153	0.2717190228859837	0.786381022083623	0.8461369728006056	1.0036381424576377	0.38782132932426594
0.27712485571635226	0.17907472375906225	0.5153775937051834	-0.03185431947328214	0.9514934907885543	0.07394550293740663	0.4848762379394307	0.15094538018941	-0.2920031905254873	0.25716358261544703	0.9533325620998634	0.22877570993517957	0.015647021452782767	0.25796038242261454	0.02495352397470604	-0.3412496280525019	-0.249560692452373	0.34411511735441114	0.6341429187899769	0.22663608514611355	0.10850830252460635	0.3239771356758908	0.6126680762556463	0.235964768853689	0.30801548147737823	0.4857294676490196	0.37770527330308823	0.22718570292245482	0.44929251909486834	0.09320775600890757	0.3069136972935119	-0.13900489030801333	0.11804842983310884	0.5205024318195474	0.22760107093695298	0.5575022699442347	0.2885055002662359	0.21521184179465608	1.708845750965521	0.5221645115943523	0.4259394157130104	0.5558720994365229	0.8877296874469922	1.6504352565034732	0.7310488939540973	0.2671887927132312	0.7592378699259751	0.8295993374491252	0.9692910653178597	0.35553424020281355
0.23646297772052138	0.1741906941787961	0.45027454866010624	-0.008976010637685777	0.9037844813024879	0.05170278061816136	0.46615519867666383	0.2038152305964985	-0.36279464308505516	0.24985362997467594	0.9813675672123658	0.2377297947811056	-0.006391441245690449	0.18963110284748422	0.043285053045936786	-0.385389381272327	-0.2349603360360085	0.379331847141645	0.6518743854301393	0.1846100534757824	0.07627159698722917	0.27520521403034925	0.6189323664834158	0.21952305003425127	0.3391024069254771	0.46256973240044735	0.40225363184152585	0.22546351996637845	0.41976507876756497	0.07664186439998308	0.29297192297497604	-0.18578523036908964	0.14025724394383687	0.46662597827535385	0.21741955091433612	0.5333645548978565	0.3581480332565844	0.22937796129496504	1.687290229688689	0.5257450189710886	0.405428359472667	0.6405364245827125	0.8678482424234302	1.6205627363777733	0.7417314997082451	0.24708326702239808	0.7547857303243053	0.8477269831555084	0.9526277704166078	0.25722903091157134
0.17636320449907752	0.1898604242770071	0.3411060031875742	0.020727912080093065	0.8561405601496919	0.06765156367198091	0.44554089562890037	0.25397025899903614	-0.41495630819884666	0.2428639354225556	0.9786069749151471	0.2254238164915409	-0.05165349164026865	0.1336699774831796	0.003926103619010357	-0.4614339050545313	-0.2121655569500338	0.37347796532883004	0.6542932509278637	0.14538682265871442	0.06935111288300042	0.24696944855813485	0.616024239439727	0.24713798845230733	0.3392736161596376	0.4393309293971699	0.39526514703977617	0.23658818824422506	0.4262102735437069	0.09084783262890295	0.3229756960378386	-0.2244510490931199	0.17011631104925118	0.4644063346900638	0.2563313565734747	0.48251917932872246	0.38955846866127575	0.31527098515235835	1.6766178290928877	0.5467864518709303	0.3626557128933765	0.6792131484930173	0.8285650961913396	1.615758920901282	0.7076958474367346	0.25268547877386116	0.7143342318181976	0.8720053275037956	0.9943093638940063	0.21996960594947682
0.1249257112699895	0.24041446326302512	0.25932028301598814	0.025720118471177313	0.8002528063299679	0.1339859202919711	0.39856769512632323	0.3143395345861867	-0.441825161350845	0.23689083198021194	0.9420637133852067	0.21327541541406841	-0.0772365150720972	0.07421650828131636	-0.018528609508266857	-0.5036801058922241	-0.16160085007065747	0.4241965845242304	0.6302322249454038	0.1060595940448785	0.07651485945501892	0.16646003912532364	0.6126457938323735	0.2251171626011382	0.34955037587742493	0.4058629800272827	0.40580401068473393	0.2388172955743852	0.4328213868377124	0.08270454213331659	0.295132370882706	-0.21283359596381982	0.12382208216700226	0.446002558360244	0.24795758686231828	0.45654531831447986	0.39262573879013973	0.3308383980433517	1.6794168125505915	0.500782599706583	0.3262286903620061	0.6945848887491669	0.8128155089054875	1.5873245854177682	0.6603275997058846	0.2199673949902788	0.6979479270202886	0.8636378336184537	0.958729418527452	0.14830555725839606
0.08436350521543595	0.27938971573193044	0.17032889411183966	0.06229344972208508	0.7405724417702906	0.18050848824369997	0.3739193587597683	0.34200027978789904	-0.5076967241638715	0.22582126177207842	0.929230997210191	0.19620772977002235	-0.1485379229221237	-0.0069289866419200265	-0.042324414134222325	-0.5541742677202554	-0.1392245586078404	0.4633579284850381	0.5964235756041875	0.07900049162653104	0.08151527602023034	0.1309491719369093	0.5754981488603365	0.19116151434406092	0.3400576046565761	0.38755642512665434	0.38114506254041136	0.21672547427785044	0.40372123088640893	0.06637478469340913	0.28503540058729826	-0.22745118314272328	0.14789978709791646	0.42123932438655765	0.2470257759366823	0.41498095421605913	0.36021288445242333	0.36405436072341296	1.6833135006383368	0.49294399805634787	0.3107102712185481	0.6901502672085851	0.7986706149393866	1.571671404922928	0.5745868900049229	0.22099119390167105	0.7189105670687113	0.8942810155297536	0.9354516787371828	0.08070961603537032
0.036245134405085214	0.315718459650103	0.08957319830064912	0.07215049856557267	0.7041170277944058	0.24398164844914344	0.3151932668701941	0.38003284149924504	-0.5633561964187075	0.20012687577157823	0.8724154163863087	0.18621830267316714	-0.145986457825211	-0.08025910288418994	-0.05451520535294448	-0.523264549731707	-0.10513417396329754	0.5027784642556206	0.5377000771077624	0.04749550347317671	0.07093006613680675	0.09576240126720337	0.5446736621271587	0.18821074436971025	0.34588598219238187	0.295975709442864	0.3669949505195792	0.2144705432138064	0.3398295086879114	0.040764637944674935	0.28856411289069633	-0.17220454209036645	0.18526388398573274	0.4302905294769931	0.3093841466845847	0.42207338796778904	0.33039726934081615	0.35014378150656783	1.650724577689454	0.45334919931632384	0.2928243918684316	0.6654789709710471	0.7998228533329642	1.5394614647535803	0.5365785054024824	0.23156368064417787	0.7143090268092671	0.8729257429494373	0.9236345639726309	0.06531901531224608
0.0025945790688612193	0.3539618001434261	0.04576170216090775	0.10947747645453929	0.6374390911437662	0.32445142999242316	0.3069559922633446	0.4343914471249157	-0.6050503700595068	0.16230565668417254	0.8532405571820322	0.1625501620669858	-0.1602172608328711	-0.14804668930148562	-0.08669433882322423	-0.5172915599951902	-0.10208675338863446	0.5168235647671142	0.4888524641757376	0.020225257419879763	0.10308465085535226	0.0838574463410621	0.5158615963178994	0.2083944579460572	0.3544669779497328	0.2284523943770856	0.36692965559270074	0.1688294222488082	0.2911863808332211	0.06178871256171807	0.24588997807002128	-0.1653447611086275	0.1968017331886242	0.42006954309278094	0.3459639217800995	0.4027818315292661	0.3057508092876164	0.40069344123220246	1.6099861779559301	0.3848217350539544	0.2719622456228744	0.600196015113296	0.8172585960528908	1.5084259942360199	0.5286989428569345	0.2596002322923563	0.7279932123634744	0.8631433867607999	0.8791985624568733	0.06435956320279682
-0.03360752990251492	0.3990885082468277	0.025163428948166623	0.09402337907527752	0.6211741889682245	0.37269936392964964	0.3080938112784341	0.4848072583833763	-0.6178461796841903	0.15710566621072414	0.8164079636687663	0.12105098585039639	-0.1411705838321531	-0.2161741738966468	-0.090366313315943	-0.5289316918242054	-0.12246790036229398	0.48062221703231367	0.44397596327286404	-0.005855302022707171	0.08542808561610828	0.0762190569966054	0.4797167290483301	0.2027778709107834	0.3807106826957539	0.21551719907499228	0.3854621929677943	0.1445801653664037	0.24843147002327073	0.10628920689702279	0.23055500780764424	-0.14383682791284802	0.22460501857347603	0.4610335205436161	0.37271149357193983	0.3905361015291153	0.2652484538794347	0.4055218344422465	1.5876621000891642	0.3411379437952019	0.24661307030379653	0.5851471917033333	0.867425742753292	1.5009939180219134	0.5275362062609906	0.2947797595296066	0.6867192988079049	0.791940303680358	0.8616455561623294	0.10273125100891971
-0.03435154852405881	0.4153980727314342	-0.03810923247675334	0.07279605188887889	0.6131806619461526	0.37586853048875196	0.2861979266460409	0.521065447045318	-0.655911212054057	0.11602506712832586	0.7856109617348549	0.08626754666821004	-0.14062519299479675	-0.2846158898321215	-0.05787214070451585	-0.5267847187202798	-0.15962558818440403	0.4486160561300904	0.43888486569692714	-0.02810878269784665	0.1537336411147795	0.11703068606323574	0.39704070008328696	0.21029960264437303	0.3859248734941616	0.14459474481087603	0.420312398639067	0.1431562792239794	0.21191473010396694	0.15690869649220146	0.1831684160342474	-0.12041822443290498	0.24047256151919857	0.4666558758165695	0.4050551271192634	0.3880471647250755	0.20144906914402302	0.38338430396951656	1.5742683067647185	0.3388919623525741	0.2102230800074852	0.5248043644935707	0.896632944880445	1.4125801615456297	0.507753389758238	0.2914684316524696	0.7278199279270762	0.7944962040257408	0.851961706254049	0.0926935821507645
-0.02081000795467871	0.423040393926229	-0.08306396193073819	0.04662614065317122	0.6179522943073581	0.3875487689802368	0.2718123202801539	0.5692871273201334	-0.5974731388506844	0.08083717852898034	0.6975738404724985	0.042578415678456605	-0.12272807871515332	-0.3507081897442007	-0.07240299688316991	-0.5413044454693259	-0.1494478682514456	0.46748163199822806	0.39015509906302104	-0.005898226209866931	0.23442442167823266	0.14020809556847294	0.34899642377437234	0.1995691901289267	0.4079580760246687	0.09290370355501984	0.4070437183567284	0.15037821850454025	0.18482605601400856	0.18959633636599746	0.1875389295740531	-0.06760833368651234	0.26123921721391036	0.5150608215809858	0.44623398607738995	0.4293196865797408	0.15152488041944415	0.35484411656926834	1.5553443363197264	0.3106618718507337	0.19667949636174714	0.4988385560088041	0.9484764090394892	1.347648100270305	0.5030418290951199	0.340610095174494	0.7416200361957438	0.7895712752926736	0.8423052786333709	0.09834265284769621
-0.005763406052769782	0.4300696295314861	-0.07845043876201843	0.010098601482023703	0.6098233820744844	0.44761902379298435	0.23622041143121897	0.5867474579496668	-0.5522524050042775	0.025915771717441104	0.6099169239086186	0.0024686861026104066	-0.07758992091445825	-0.3620162054103173	-0.06946994792099104	-0.5542891995232211	-0.16764023644486134	0.4375386031508577	0.4091888419669346	-0.0008058676841438628	0.32108898637876104	0.13877232147918228	0.30308082451079876	0.18827662831184744	0.40760344268732435	0.046715340064787114	0.43083668291781463	0.13740249824154205	0.15077719440517373	0.20201264803111543	0.16431602058061553	-0.02981990440720475	0.282832225989732	0.5581979787807642	0.4951526781434909	0.45615555516806816	0.08420737746916969	0.39562008130123905	1.5809443764417734	0.28062337439963436	0.21082948896078477	0.4198634866658639	0.9197642317695831	1.2679141565518166	0.5106095071823493	0.358602447822843	0.7541837168166454	0.7909086887617905	0.8491376834290245	0.08467267383856467
0.009532411319378356	0.43398777430210894	-0.07962062377766063	-0.037246067690019646	0.6023694750140484	0.48735340459420495	0.20637925981788116	0.5970672803307189	-0.4819334089470114	-0.017784118536833246	0.4921228508757133	-0.05913614302718441	-0.05029530521538998	-0.3651720825893946	-0.06583781942423049	-0.5770818981890427	-0.17161764289925574	0.39396014637198395	0.41486848025797685	0.03396825145853747	0.34749954233437264	0.18204131508577248	0.268329238035022	0.19209508870451267	0.4561052694348581	0.0037429929760158685	0.41296089576359635	0.13859598974532825	0.18705090518177994	0.21640799443562825	0.16620135389313687	-0.017892156906579738	0.289301855090695	0.6257971726677315	0.5133874034742031	0.4807462265015269	0.02595639329027758	0.39140618771668684	1.5656394009489503	0.2188428721017095	0.1789601171960352	0.37886432683022553	0.9185509427621096	1.1915292566664648	0.46134439482289513	0.33075761154265815	0.7835600530921647	0.7493858108151972	0.846319806978807	0.1376762391714434
0.05358121285644181	0.4112852790236715	-0.0697867361196903	-0.10582464859158973	0.6565137332868589	0.4939181967733388	0.23829318739069705	0.5914402685588329	-0.4227521528482286	-0.023575401460130714	0.4065395738272818	-0.087266941084789	-0.027529202291035736	-0.3694483431185765	-0.06108084981327779	-0.5756946039314373	-0.18576918462407582	0.43413849677794863	0.41549264525177954	0.030898324835863467	0.41080997627959703	0.22004354641248103	0.24866361876458343	0.18785943383321937	0.4647397743612519	-0.02540563589475816	0.4142524954814289	0.09900765649116325	0.17614348592823173	0.25675023494390575	0.13542152176412975	0.02988412141000668	0.26404176245818334	0.6698714275921572	0.44480569870246994	0.5101294656232467	0.02765155580158497	0.3228024996926772	1.542560651149031	0.15721609101021422	0.2448495464365894	0.3605765626062267	0.9469091827757055	1.084400441756465	0.48177659687471774	0.26326767709383814	0.7742487333212159	0.7385181051384068	0.8055321800772595	0.14918564698883602
0.10065651918294376	0.3974793386142699	-0.1286141380100316	-0.10905156347975256	0.705681430686746	0.4942546479847656	0.26338209155283065	0.583594665695949	-0.337672419987061	-0.06900177012261649	0.3379254478430949	-0.1256535013501766	0.02646583407102863	-0.34639402020020665	-0.012996590012700182	-0.5558295387537171	-0.2123908006154153	0.36988840529707484	0.4114739355021529	0.06090625868171455	0.45517208546808263	0.2893908374952854	0.2450519285923586	0.19495423525336336	0.4516087063806089	-0.09474876063831203	0.4000007351419964	0.07711691269474405	0.1559519372952036	0.27523664393768216	0.15615005784345165	0.006807306140515978	0.28974735295596465	0.7205561230867016	0.39343989257776535	0.5301785806730209	0.04636427246660396	0.2774430350092816	1.5060742233678863	0.12494213831094136	0.22976513694906572	0.3280477562044409	0.9487131180838764	1.001105745419762	0.44746989399704445	0.30261193707852807	0.7443908594154014	0.7509028132094402	0.8086981304608072	0.17390087836313334
0.12490510144523512	0.39284966001951716	-0.15627431786792	-0.1167948525090817	0.7351551198446391	0.5123853936287751	0.26809376028762805	0.60643863783894	-0.25368120729564503	-0.12802864509363213	0.2625868404693129	-0.1311824312700879	0.08458922094382412	-0.358993987456961	0.039853361547962256	-0.5542747601329671	-0.22757341692318148	0.3048326404126149	0.4419403827777371	0.061291106744779125	0.4031169210769369	0.3383798425884067	0.26141327655968705	0.20726207293263946	0.4688492902727647	-0.152113527222913	0.35828854397429755	0.051402841134644536	0.16935914649544948	0.3142182618812438	0.11946922183176797	0.018162712185359964	0.29135175442107786	0.7154362144798614	0.3410782632716699	0.5649407819745635	0.052255498845235816	0.2707500266852344	1.4380283791007815	0.05780676115811516	0.226718523457128	0.33493005749320254	0.9249114697099332	0.9284335112566963	0.49787894175432645	0.2636017884665052	0.7295181763836348	0.7102861399132253	0.7851434728455564	0.18271019220943746
0.18331422363879893	0.3932383880969419	-0.1900150141048128	-0.10732485491265698	0.7598779738783475	0.5050411553554854	0.3129199677685523	0.5988060846978331	-0.1741655482823489	-0.161423043548715	0.24356725141434094	-0.11427256126307625	0.07670631896261204	-0.3846906575871911	0.05391578658876532	-0.5808791347566602	-0.25981007666593803	0.22872756624812282	0.46378280236562325	0.04866850466131302	0.36455694137139083	0.4008198316932985	0.27889854812609344	0.20067806026763368	0.47570870999048315	-0.16853475022529943	0.3516029407543618	-0.028612039654087124	0.1796185049509252	0.34177412755317577	0.0755462311480849	-0.03549893845626797	0.2720074188496875	0.7030669511143881	0.24237633840555112	0.5714395417885578	0.07539417047416505	0.24971746104671871	1.4235852324216647	0.040889801384406864	0.28581830808193376	0.29735057208573007	0.9456594840647655	0.8741210712874043	0.48773001584251474	0.1849199120989863	0.6816941111322248	0.7040666077317692	0.7685973373040965	0.1612615890740198
0.21578722796085867	0.4057582495189186	-0.24957945499259487	-0.11030452419547594	0.769353165513046	0.509023904644509	0.32526143567251153	0.5822802363816779	-0.05889025800436798	-0.17292047166712302	0.2147788033448712	-0.10929317916096075	0.047552537946920256	-0.4051524753398838	0.095290321221658	-0.5484335825555815	-0.2795071950111706	0.1777345821844304	0.46208952250555707	0.012770986862658176	0.3497348556193037	0.4476689002948605	0.2657821037935698	0.17475367216966844	0.46445249873787475	-0.16400200153371342	0.35813498551008693	-0.040992383286483344	0.17830998408133428	0.2952080236685316	0.07963667007290445	-0.10491083137097353	0.2758626119070395	0.6697877704679875	0.1858564280968543	0.5934479857835846	0.07831881489015888	0.21246022031937323	1.4082092001559157	0.017784319966487352	0.30783952259006203	0.27329697035696826	0.9202487290736819	0.8123610677935232	0.4753996613347913	0.0980527209467391	0.6451087357701499	0.6938366114923704	0.783650565684615	0.14543837809767882
0.25965669982013373	0.3961821960712212	-0.29963773854981457	-0.09558917359846741	0.7242585497266553	0.5158743424370528	0.38201166470088616	0.5576019561165247	0.010502234601183042	-0.26601064376309486	0.18845794978115554	-0.10562445509354139	0.02792580416803202	-0.3935336134809541	0.11619191703223475	-0.522049792277711	-0.3051665784073795	0.16260211979019032	0.49654435942099084	0.002221434297146635	0.3410149551514102	0.4660365112789848	0.2739336107640935	0.1399085187957566	0.403985964822954	-0.211487005814383	0.3535453358681362	-0.06450543361597419	0.15715019259322865	0.23486309447384088	0.09172053140026729	-0.10280839220901597	0.27034552088457553	0.6362218258308487	0.12173835128304863	0.614838085846021	0.12286723111163497	0.24279637732217743	1.3348571382821073	-0.014751649854929282	0.3349673846453399	0.24005127358368555	0.8673516821064666	0.715018831003254	0.48209944869860333	0.05242029180048254	0.6368763834843224	0.6891246581715493	0.8093490315529236	0.11763988687717461
0.2842430604087577	0.3534763965327388	-0.31712613080443464	-0.11058952688356567	0.7013323110033347	0.5387604054102593	0.45372306400800105	0.5035701287781886	0.15315009439711197	-0.2778169124637684	0.18010180333359255	-0.1058829799813484	0.009286346428867238	-0.420751435964977	0.1221760729092785	-0.5259822960481187	-0.3313719328952109	0.1272910746979729	0.5049841556415466	-0.03648899502860226	0.32083790674069296	0.518268431145187	0.2928237811080806	0.14902747724774557	0.3998802440662208	-0.22580634824790136	0.2991100910898192	-0.11947756475022739	0.1358499662236114	0.21538260443209842	0.14479361934590143	-0.10874606902330042	0.28013920048597113	0.6164094433774268	0.05687136159429035	0.6532110862745764	0.15966753640054582	0.2326974814181706	1.3021462753769255	-0.0343990741301483	0.36731410598947123	0.22620241316694573	0.8237936321350112	0.7489154217610194	0.4992892666279518	0.03125855480844719	0.6035917463280513	0.6492837166617119	0.8514394062348281	0.13819992762997985
0.294302343909226	0.312750250125458	-0.33293671322715224	-0.09217487199986796	0.6218679522880161	0.5842382842373655	0.49938544671311186	0.4361282084639049	0.1926116194613295	-0.2958553863616853	0.1839375588989464	-0.0707730330127096	-0.01554833370906169	-0.425024450462309	0.15143442877711574	-0.48762806279328014	-0.37556232150108537	0.11515537137971102	0.5355554741490149	-0.09674009850894608	0.3128739202269467	0.5154368864036553	0.2852430276155686	0.1604820125669386	0.3372047290018155	-0.26654704510867283	0.3101093314811749	-0.13670415308015751	0.10418443781108003	0.17182327949227677	0.22079128774561224	-0.13725073321203393	0.2700774493629945	0.5471542332145553	-0.014784416082705676	0.6808885432720156	0.17152568258083023	0.22843508184501743	1.2720903221967543	-0.05065209144970426	0.3928601625758169	0.20049619588780368	0.7572184433725366	0.7364006668408343	0.5171742980267761	-0.029212657063515994	0.5230309479653091	0.5963759489082541	0.8665575970690818	0.15227597673023002
0.28691798633958854	0.24068598412713732	-0.3550075146381439	-0.015182580433504945	0.5887493681830632	0.5446168651541549	0.5198200800297399	0.39237835438009583	0.23176055379695923	-0.30176191679660813	0.21686978873407683	-0.04471635855613535	-0.08656481354914061	-0.43012543494064887	0.18190598960773832	-0.46832567615433457	-0.40697355589913525	0.13097292289580273	0.5302420126543372	-0.1207398186372178	0.24098278493402975	0.5066480123884304	0.30357472613216563	0.18149496382043312	0.2666922612068244	-0.2863896886183152	0.33052641709927244	-0.1741253662631514	0.05593487270672094	0.19819054336027514	0.2547101551472095	-0.1567443470388273	0.26675203509358597	0.53971185178889	-0.09437026558420485	0.7064929616248385	0.15972435836001234	0.18012639962755025	1.2251226120366467	-0.10780261888449609	0.4094699745896452	0.17421993804188537	0.7264139034212834	0.7422864404902213	0.5124299331898635	-0.03121953247622001	0.48305366950625855	0.5241231676722735	0.9022696422141901	0.14761607414665234
0.2819756149329097	0.20372611105231558	-0.38835827466288453	0.08009520518257877	0.5705592107358528	0.5153073047021604	0.6181723007916761	0.34883861355562307	0.23112826315247706	-0.2884554399167522	0.26602350048582196	-0.015179250711844389	-0.13098306747885474	-0.43019534055511965	0.20787972349387762	-0.4111700106687056	-0.46444940218197817	0.1389838557856597	0.5010979645903273	-0.12090877128955231	0.23648770503710498	0.5271276010284721	0.3095905608563415	0.2361173110301527	0.18540884254584616	-0.3027664115688452	0.3127417170467904	-0.23725886451749445	-0.0066552387220536165	0.19990095787414194	0.3188714286479867	-0.16977092018278594	0.2786302628491299	0.4542424895815603	-0.17660584801750207	0.7540253618356217	0.18904397052255012	0.15859830155114332	1.2288673856443415	-0.09821611272694009	0.44290856900235953	0.13021700270842027	0.705007664149469	0.8223657237402172	0.5414054192498693	0.019809951347416123	0.432874582376065	0.5101668344627068	0.8963730939026915	0.16086837945891028
0.2889304652651731	0.13301674283949133	-0.37060563470282315	0.16917104261754795	0.531483958099836	0.5130402880271042	0.6544011930763658	0.2840794328317745	0.2606994773477699	-0.31975349547865617	0.2951436409882155	0.02023405659381569	-0.1675092689000559	-0.44909366069568	0.28062659280220703	-0.3566961590454351	-0.48749670099800746	0.07987881051139842	0.4579266347541212	-0.10913250247310764	0.19735910845903118	0.5115456825908178	0.29327353744239437	0.2922233791655474	0.16084970898590206	-0.30578443793290705	0.30893069243933635	-0.24892924815920253	-0.06857951085835964	0.14086372029494676	0.3919574953321391	-0.21534080324206858	0.32432579715121546	0.40932596652962305	-0.16732394721401317	0.7841250327894775	0.1333026488328471	0.15840207372771084	1.2203969282647553	-0.11543996711315582	0.4328616341024777	0.09910028622097897	0.6882602762955817	0.818528692165526	0.5131028594057421	0.025793419765817803	0.4166901209158021	0.47662145288897817	0.9430610515002348	0.15952801710756925
0.29384063972108737	0.049115501123611086	-0.33470710495775263	0.21926199312360165	0.5122008929181661	0.503374227622962	0.6772364462394789	0.23438581014779913	0.2356788626454244	-0.33909582211966316	0.2914276504155332	0.055689146064424155	-0.22309685055561568	-0.45794252900459653	0.3003731361006461	-0.31857204067243455	-0.5021704736206462	0.11127774423997674	0.4559294959148583	-0.06997089938518147	0.13060585786404588	0.48872570457103137	0.2514651662544363	0.3405132890353365	0.14524768526426157	-0.30758258414079764	0.2915192549314322	-0.2610513154464458	-0.09911015897690997	0.12904357166690325	0.4480899865720668	-0.24250375371422955	0.348408748046788	0.3348457966520299	-0.1552467043609459	0.7959301946353496	0.07462588914946203	0.18831533831668618	1.200710445139252	-0.17063936453778544	0.4170461594611803	0.0643363162891059	0.707890255311609	0.8180616901878798	0.5190474653119221	0.02439152045016597	0.3867603009381247	0.4343004167447348	0.9189629125125812	0.1373635590291505
0.31608613222589593	0.008246259732520375	-0.2911328015022787	0.25758211504344874	0.5416187509143653	0.4679244286240082	0.6674209423786152	0.185353447566556	0.20137122950968117	-0.28753766024415517	0.29320422604198443	0.06473513288824082	-0.25817220814435304	-0.43193277137384767	0.3417512055748685	-0.29617520026855654	-0.5063980196867565	0.1499438566413956	0.47437978846112605	-0.02417197220105477	0.15050133507076344	0.4982238069582151	0.22589678354327317	0.45131165690342756	0.1425244229419387	-0.2868192822647978	0.27768949077223093	-0.27576472757222276	-0.14493690097519663	0.10946124309635623	0.5420742114959808	-0.3094335053998446	0.36126045228049786	0.33287424666759113	-0.1612955779758444	0.7708506778653725	0.01935001455147829	0.18958023391927098	1.1897215560433456	-0.16679323298428073	0.47383789172331403	-0.004367112554698904	0.6919279893856578	0.7799819677045252	0.49247118839266424	0.055565088195752545	0.3771314691978211	0.43545575439955425	0.9085103402351045	0.1472021598384908
0.32115696959486134	-0.042549199015913586	-0.2392103339983934	0.3175683738876621	0.550410145649429	0.4372924654087419	0.6176239799999791	0.12686861238800473	0.19577013095105858	-0.3130820660497582	0.2797690321926606	0.07676322567890591	-0.24620925934501106	-0.39428467569307285	0.3761699196741247	-0.2907985241451875	-0.519358457795827	0.17829092512315475	0.4746143231860702	0.10516538966847318	0.1519314984939674	0.47075768486968467	0.18582220000553742	0.5196362569457177	0.16256693693429736	-0.2799584535316108	0.2930028941333768	-0.2354502295481949	-0.1858177284211614	0.11921720048522025	0.6264303019161569	-0.3177527133739711	0.3546850856249824	0.3227780140842219	-0.134541737750249	0.7431876433264641	0.012732357907787425	0.22288518615935043	1.195690978364811	-0.1921973478863392	0.4631881534262048	-0.010288618937863061	0.6330416381417059	0.7530359719225321	0.49838227528782963	0.08129337445310762	0.3792729802590177	0.3774458670596029	0.9163191675886415	0.169218150117946
0.30607469572009954	-0.08772807518703568	-0.17514274498190124	0.3720692720202071	0.5724139918178437	0.4281365877307349	0.5887705510546731	0.06348725732818894	0.1535867123711947	-0.33102655452543495	0.2485937216679294	0.09150670163208421	-0.2503974348940824	-0.3873693912703527	0.4389162271222002	-0.2529303482271433	-0.5017555691352816	0.1811226286050012	0.503094938959236	0.19069300908482978	0.1406271297398832	0.4491575273653158	0.1991293531986639	0.6110025921209983	0.11959842909965597	-0.3047041581151616	0.2632949874872448	-0.2309160040822643	-0.21800204717109112	0.12950081749528716	0.6457741161490305	-0.26503015546319175	0.3830704821592585	0.33518992854966323	-0.13972936155895194	0.7176637630183841	-0.0287634131366445	0.23069159078624385	1.1651181892546614	-0.20602599889945794	0.4722070083692376	-0.048440690315382076	0.6227623329707842	0.7469865734632771	0.5349719528158184	0.15868648034663346	0.37532920942618186	0.3013900460860265	0.9045665424797615	0.18485821714273037
0.2859918315887299	-0.09374599259721512	-0.1796803281157391	0.3727116980269375	0.6209131854906133	0.4040665731564806	0.5350853110184666	0.006827839663175061	0.09258561503256334	-0.33541952805635256	0.23521134495080404	0.10124982853819105	-0.2911485075584975	-0.4007117414683529	0.4575714240834322	-0.2545657056453351	-0.49100958641940773	0.16283305739883136	0.4850946455252994	0.2509675622614325	0.13572858920103495	0.39589225306926534	0.1786183101066408	0.7254461039130982	0.14952585517327255	-0.3270213642624117	0.28760053396661983	-0.2571802751710003	-0.21018069374244797	0.13221517368965816	0.682336954517073	-0.2803963236838179	0.3782003995058563	0.35025539199789724	-0.15182174762830042	0.6884243537620545	-0.06650080507824287	0.2052248990981071	1.175449206977498	-0.20720612941131944	0.46868676968270134	-0.08809933597842419	0.6047188424227736	0.7656414513242459	0.534669468956557	0.16519394354903588	0.38460970387774107	0.31172403870150267	0.9044540165409772	0.19157158761696538
0.26686157322841153	-0.0790169812808347	-0.16153904344071648	0.4297837952032939	0.6324304219965639	0.371178502685267	0.4605262327351163	-0.03542481218669018	-0.002005854588655881	-0.3316804226774008	0.1930885900046429	0.0928270700644447	-0.30541441531634983	-0.40548680889172156	0.4678773545636363	-0.2672299752338937	-0.4622601659798889	0.15456877024958893	0.4526778676732284	0.3273678130368259	0.09349833050050145	0.30018536361975745	0.16415151735902253	0.7612771818487551	0.08637213385099787	-0.3256496208361259	0.30141060557406973	-0.272780222587294	-0.24178716913506104	0.11839210096198138	0.6838665422415048	-0.28748368107465955	0.40263141151930826	0.35691813549014806	-0.16495188940168626	0.6102673810145697	-0.06969909436448204	0.2493979568038947	1.136488173990784	-0.22585270558829382	0.47979546352595454	-0.13060840906975685	0.578386564272982	0.7430054182602015	0.5653525346662234	0.16735730778963157	0.38709005969609456	0.33137277240576596	0.8539907664174298	0.21869271554605257
0.2721999675586139	-0.0627014070221644	-0.12720591899195177	0.4418677004509597	0.6879509919157771	0.3238496144472406	0.42543196894325863	-0.08498486331635868	-0.06358794413122312	-0.3424940597263017	0.15128419153421202	0.06431304075903305	-0.3063225947526599	-0.38547884822074946	0.4749731174537983	-0.2703553987538065	-0.40010633356709935	0.16632756290577635	0.45313394396514306	0.4176664096793818	0.05676495656266929	0.24362646316014608	0.1537328634536516	0.7898622188103601	0.07480797050261584	-0.2851028002997005	0.29648502416694295	-0.2835668700309026	-0.2707132531581302	0.12711519086177997	0.6100458493065912	-0.2601730449384464	0.37331164230928554	0.410930212244491	-0.20259606104469685	0.5300974885022394	-0.12075833848637271	0.2838258137060003	1.1233357286709338	-0.19421126003067438	0.4673438424772794	-0.1604797246201156	0.5856690658230588	0.7597395030576973	0.5885670202703934	0.17501894783097888	0.44758618710680775	0.35379820668679907	0.8635715463481685	0.22682388055702862
0.2916001001337228	-0.03279561902660416	-0.09025246482062574	0.38834889903700615	0.6840140490897	0.34504971137313184	0.41185862070138135	-0.12581462417541178	-0.09906506625631911	-0.33330919459461417	0.13968858026654302	0.04156961323039434	-0.2913196141003676	-0.3551392705353036	0.4634530551926554	-0.266347009660849	-0.33118803254100676	0.17046511345428975	0.43588462216801965	0.4769673186181418	0.06217144276651032	0.21112856298352792	0.12345752669875734	0.813357258134262	0.12797197315137615	-0.24009846666024068	0.2659314418815684	-0.2609123203806999	-0.2832416955700007	0.11551756255489494	0.6067200859396294	-0.20146719194701826	0.38259154467871465	0.40188468626488627	-0.23377401335174422	0.49459311507546805	-0.0894074061381694	0.2896605135496749	1.108216235857786	-0.18018055075084788	0.45323643287908205	-0.18913547535250486	0.5777249466336315	0.7726002939801572	0.6224298386113135	0.14269981123556946	0.44470095550588756	0.40117845469758995	0.8359041602299806	0.2513748210336061
0.3145495785593314	-0.010384954704663857	-0.06434600530958574	0.35777939747930104	0.665952886228061	0.3343973213289737	0.339620131361784	-0.18320984435461055	-0.10789121323680533	-0.31295641092005727	0.07514015976315744	0.005894811562642016	-0.2685247494049736	-0.38285056714690335	0.45169163224124154	-0.3213592019569085	-0.28480629596885276	0.18370316881406445	0.4146306446130267	0.5497424872733541	0.03806793306430774	0.11075357372986913	0.08604753498972005	0.8068383935142334	0.14059199379967696	-0.17785439061113195	0.2791628728334793	-0.2214107137441405	-0.3190658692499821	0.12497199878187437	0.5903734293818297	-0.09292090063738934	0.34251128367352257	0.43507731779546727	-0.2406132869755278	0.4474282598341916	-0.10286011315053505	0.24548175500237424	1.0813608594140325	-0.19074736670730205	0.42323854005095063	-0.20861190297560425	0.5801022428277228	0.7298082136289638	0.6634526819782438	0.12844732085616684	0.44639729326015753	0.3650634504793041	0.839268874918843	0.2710334164836782
0.2929149698769907	0.0630617571743793	-0.056198458744967796	0.31207054991021094	0.6824968629440031	0.2980774469258388	0.2924433361500615	-0.19352694894595715	-0.11618871820241419	-0.25032916631267177	0.024116464503645157	-0.06011785173176465	-0.269275300610195	-0.3573782596466425	0.41259786776037394	-0.3454964151579383	-0.2328634228098268	0.19880651204376545	0.41998873513828866	0.659061357412092	0.044525729413196935	0.07634714701247935	0.09471044684083639	0.806453612344922	0.11413146256171622	-0.12647939357242546	0.27993896389991824	-0.23232741444823096	-0.31803485190137437	0.16558876431716102	0.5309562921120328	0.03302501784202407	0.2827949314541548	0.44314618779954795	-0.2663675512074185	0.40140809235420455	-0.055563857888616154	0.24113642650903105	1.0769202194783647	-0.19096218872220877	0.4344112060628983	-0.21054441306592508	0.5987118307096984	0.7232539655043136	0.676190395778465	0.13421688074487653	0.46235450310764303	0.32600767317119866	0.8155296842199476	0.29181138956119046
0.3045218354544541	0.1304848378469909	-0.041207792539489	0.250197191624655	0.6839315398381733	0.22624612939815592	0.25805379176314525	-0.21472440286378056	-0.16054277964399613	-0.19265135750753143	0.011394143930034933	-0.08334759389341131	-0.27442573035937357	-0.3986298061979924	0.3555249087992998	-0.38460409920637056	-0.190726217901663	0.17036044145090154	0.3958626117896767	0.6888574087969463	0.08793991596817559	0.03323412028617531	0.08882182255503737	0.8298510818559413	0.0979710567958036	-0.09620578149262118	0.28026504938921865	-0.20796938146436839	-0.3680554832138036	0.1563894309515356	0.5073572015479599	0.1362493885789116	0.2796515621593648	0.481558129262762	-0.2846923605295434	0.4011407455176488	-0.006620449049483487	0.2159876095363155	1.0805670654185437	-0.16299355068676485	0.46624818479566343	-0.24154502921834195	0.601634904681022	0.7095364238971966	0.7005886714035522	0.12669493291674788	0.45664962374557216	0.2910799364883367	0.852894442270993	0.30085659102157025
0.3139140074040971	0.16682747847737753	-0.025748792552317767	0.2147760583887733	0.6483053926009779	0.2142833566438375	0.25124470520808206	-0.2504367219013334	-0.14137890165158112	-0.17357039126141194	-0.02469284387124846	-0.1311317093980391	-0.23388300203039142	-0.41876069100364166	0.3027102840980188	-0.4092233942004514	-0.15088744341391305	0.14261946464016625	0.3672396633720744	0.7216471511994781	0.11907708824426551	-0.03240319724937365	0.08028858510077683	0.8217289764614278	0.08185242286594095	-0.040897386548637046	0.2830784779225709	-0.1712046911950384	-0.3795669568399538	0.19832050688306163	0.476526910419169	0.26410304714077387	0.2728973417486334	0.4744167051611652	-0.28296961347897776	0.4030104958138896	0.07711120554795221	0.18334922750152222	1.078545704414906	-0.16501373725205334	0.4101222188693092	-0.2304020522610751	0.6188313308333526	0.7161287029913754	0.7392408991185355	0.13706160043216092	0.45021503904833954	0.256968965263171	0.8664285704779298	0.28757023799184844
0.3163763896895377	0.2361447380044599	0.03249396700922315	0.15356208880155564	0.6280260548039375	0.2468440421428979	0.2818371972404729	-0.26727670922074254	-0.1262568141091626	-0.1613264501285018	-0.07708840813422468	-0.19291861809328087	-0.24303424334993343	-0.4492031369841234	0.2545293119008308	-0.3914682389310411	-0.097748776540477	0.1062131091468534	0.36684335067272855	0.7118780237992067	0.1513968484480042	-0.08888115296585933	0.08313364853844155	0.8416212916802722	0.022363924633396058	0.025121529575988278	0.247447021844898	-0.1774627066767947	-0.33206407158440404	0.20324455171257344	0.4101485256045122	0.3459004635655004	0.28007671259152284	0.46157199623539424	-0.3044013884877013	0.3920213999390678	0.08227879519164713	0.13798891967126367	1.0263389048798977	-0.14173745589827358	0.3580407345990961	-0.2521504070230551	0.6551625143849542	0.7157139363212763	0.7008918701000336	0.15814330630071308	0.4519791864072813	0.2871772968394466	0.8784574987743108	0.2976447264152644
0.333859445526106	0.2756240707587814	0.07774246410446298	0.10514675753550204	0.6461516410783021	0.21532448543818017	0.2779443661955833	-0.26407171666129386	-0.12648653812609953	-0.15134792490371055	-0.0870876372065141	-0.21801850770502842	-0.23192446337372147	-0.44133290090590804	0.1565279195933909	-0.43394077653789526	-0.08085687390247961	0.11487642639681864	0.3625316287637581	0.7013950458850615	0.1651811118941039	-0.17351482297168525	0.0600841858370592	0.8314414148250979	0.05612907321597067	0.1046985713419754	0.21017990839165165	-0.17345137632629487	-0.32639998874588266	0.2074573188212437	0.4030186987302251	0.41551852959229496	0.28392996909693	0.48733374054068257	-0.28277191037751737	0.4035011455758778	0.15724494902366998	0.08964927309394483	0.9828258525078148	-0.11575250406928794	0.32849739414366547	-0.23954920346943132	0.7032383097846597	0.7016240119558852	0.6774560787263818	0.11735170123215917	0.4269751467696586	0.32091798803056093	0.8709796300642552	0.3223587233634187
0.36690884521357703	0.25238220735907235	0.1855413731150248	0.10713577687811413	0.6484470576169196	0.27072026289885487	0.23567098616737314	-0.21874404507784936	-0.061672211895527504	-0.0892353252294534	-0.08448569996190022	-0.22441202426694754	-0.21761088968729178	-0.42960521969355214	0.1227832609385747	-0.39628931711160237	-0.0745255456587997	0.12633829654874396	0.383940710086183	0.7628118883753477	0.13297435686872944	-0.21029135548578304	0.062247053166929	0.7941019760968457	0.05082030514977931	0.18338059897184	0.17117615260086963	-0.14456822194799104	-0.3446954296574542	0.1993607264288712	0.3772768095160738	0.4496838460607086	0.2898428440596169	0.47877152555656427	-0.26029196994075476	0.4143592073423328	0.197825601113594	0.024443967808013122	0.9060239924758549	-0.11361835817541728	0.30328394725639657	-0.25273063918488425	0.7450961369366096	0.6882152085086375	0.6707924249151967	0.12270818800182803	0.3968842200336878	0.29787656018364544	0.892106138671892	0.33161456281220014
0.3822504798379329	0.29115110631375035	0.2549350079909834	0.08072040974478004	0.6628787886281546	0.28611247653402483	0.22112320516128386	-0.17865733417219626	-0.02051760105677911	-0.0659556609898146	-0.09184896719105179	-0.21632790146173558	-0.2168931278715657	-0.4109847907938867	0.07400853598299742	-0.32355939170732323	-0.0383344054445678	0.10943117311124781	0.32709038089961906	0.7802511150886124	0.13673584658110904	-0.2350372298237616	0.0731794080875752	0.8214836943258437	0.07857235353046951	0.2194728000817146	0.1492667860447669	-0.13344479407063017	-0.2952838175017427	0.1576078944557666	0.3983041648787625	0.4819532753846486	0.2951065377146746	0.4801443150656903	-0.21916766285217598	0.4524239466967101	0.21964125514657065	-0.005997817131176746	0.8899486962249444	-0.10791434908703197	0.2844933842400176	-0.17989516238447517	0.7824456603584123	0.6723461862245611	0.6304432911473982	0.14665351692249567	0.3768265516022845	0.2804902739025995	0.9443263063942673	0.2963391524370752
0.3804925855448955	0.31977342689081034	0.27408239849840893	0.06702349627685819	0.6346535025679811	0.3241692879960672	0.1617387391567358	-0.12280581854597947	0.030361919358699883	-0.03886680284753415	-0.07573198187423971	-0.2043956000822761	-0.22010652270323178	-0.39364522287604115	0.03863921539774986	-0.30875170277403235	-0.04481918347016804	0.07730047272017279	0.27843199110998473	0.7972511008834231	0.12758621066018366	-0.2343819473826966	0.09579490057128852	0.8791395449593974	0.08176321578406022	0.27686261651975924	0.11484988891111911	-0.11953140125180921	-0.2302613122671337	0.13607620952712302	0.4688186190475328	0.5078262861619285	0.3376462069614391	0.44901718858693973	-0.1622412116227042	0.4674765148499905	0.2892588279885145	-0.08893475139016409	0.8307096447292792	-0.12631728052289448	0.22685747165864928	-0.1723321204416351	0.7713648544096147	0.6317765440917892	0.6318238082881786	0.14513610501435195	0.32656471480164234	0.23056065274232504	0.9748614964380321	0.29873041543102963
0.38295531112715886	0.3544272846056808	0.2941865153656045	0.08019448005397081	0.6233153734926151	0.3330453095357875	0.13055016303278816	-0.11034828274690252	0.08553917678294058	0.028256727758716682	-0.054707237903367935	-0.19258323367396413	-0.221464542061665	-0.3816927926013522	0.03301608752231642	-0.27769812933131227	-0.09131626658447438	0.026907727535467746	0.22508840013129278	0.8345830173285476	0.0875651639173134	-0.26118041011295756	0.10516657808865874	0.8750403355715548	0.04064501764985062	0.30311578577738485	0.08628747157471757	-0.1369881267787675	-0.18217733582275067	0.07917206218608433	0.47609976157817	0.509992303705937	0.3243826444971835	0.4319914987146893	-0.08656036540834341	0.4646078878482068	0.3253951725729783	-0.09479261857220318	0.7776225579544948	-0.14205271921461757	0.1917511488527136	-0.1427521287909972	0.7883891490916176	0.6171180796421527	0.6266736509252767	0.14506631408715925	0.29343229354002964	0.16162450236735584	1.0336720909078676	0.3002340025847843
0.38697703340577416	0.3814832177974664	0.28704222595958295	0.06527953032732614	0.6235819593475944	0.3564543866024416	0.1294614701826195	-0.09114650493405738	0.1399895573676376	0.05521960822450696	-0.030536991780761757	-0.16741914272766145	-0.21277877004216544	-0.3473083500857008	0.01861530200915846	-0.22109912971107618	-0.09114304855511239	-0.044323876069500605	0.17826850930087507	0.833806446907899	0.08313857259074822	-0.23752202149408883	0.11458241614979041	0.8848643934628194	0.04081559016930097	0.31814688659744617	0.0798703784698882	-0.18015562393245738	-0.13120042111817184	0.043848430166326946	0.4868656334806468	0.4927867052445795	0.3324073339017327	0.44421605584768287	-0.043528969829163745	0.4664859196719512	0.35172383073607905	-0.0711016192219621	0.7043938980096692	-0.1798193396265291	0.18806839481304385	-0.10886911793981284	0.7540680386137781	0.6057601076819015	0.6118252088678902	0.12303524744494605	0.3111568013725725	0.15345902381841298	1.095329213390485	0.24178383488671273
0.40760033256037154	0.3603198071382794	0.2906289867208135	0.07133571939322099	0.5423733588967519	0.3874723699637578	0.1022468667807086	-0.09818320611135559	0.19532837285267157	0.0515873576409661	-0.03840934987076842	-0.1433116861021663	-0.21782528584873545	-0.36041033935390293	0.006857140882873519	-0.22036521561890052	-0.08051175674341154	-0.08978080474202532	0.10764052322204784	0.770072902918662	0.08865433821012825	-0.2800178787087392	0.10667032508286763	0.8736958430047913	0.07272029104526505	0.31232078182926765	0.07822308203603973	-0.18250005886299392	-0.11319254862212746	0.030374676617746697	0.4805747597748741	0.4142450577087796	0.38552168051160096	0.45253839727728434	0.004800794637704986	0.4590954420192978	0.3406920073066745	-0.08741275443021976	0.5858476785256712	-0.18265753538800664	0.1584795576116837	-0.09530012211709299	0.7304577250704316	0.6369624562609397	0.6682591593149707	0.1351181052019304	0.2548031781594645	0.13647394381460753	1.1603862267377862	0.19161367032642462
0.4058568138217871	0.357627627786756	0.3222416645847026	0.11976909148806074	0.4900282278563851	0.44117664396077494	0.08801637336576332	-0.08487715762270223	0.2806764202024678	0.09276900242672008	-0.014653508610688015	-0.1647790922377763	-0.16823923003240626	-0.34062623895082816	0.024726625958410877	-0.22768268399406785	-0.09428534604432162	-0.1161918564959448	0.05833800173762253	0.7392623309418688	0.056744094216313636	-0.27079431717027475	0.10767043286128716	0.8515492379496734	0.08746316880081306	0.34052428903628396	0.07191366447383066	-0.22390618732702444	-0.07429367652754845	-0.004355976326520114	0.43860124965595554	0.3824978668888731	0.41952620526307366	0.46199753849785424	0.036199214358271586	0.41147612751894747	0.32829705361038614	-0.0818145931780279	0.5016100375698364	-0.1819838842260793	0.14481519190698408	0.014886991561235241	0.6785977110461745	0.6552707391102024	0.6535218597568591	0.09180932546808275	0.24060253384162072	0.08389786490431614	1.22139703426949	0.15837315533951749
0.3964440440627787	0.3513184333892457	0.3227343523134409	0.11767628634810286	0.46327056919734994	0.4448729284453513	0.08499433431765352	-0.05198153084523046	0.33702111847422506	0.13638171567713414	-0.0004520351555532275	-0.14072244902505623	-0.18453975060344502	-0.3236906860685209	0.026451915912534995	-0.19778219771956218	-0.11442925117758138	-0.14413421355346168	-0.004303081911212448	0.7163876340838	0.012656574710679274	-0.2833329244715549	0.12178140101679198	0.8036992423259509	0.09207800999011054	0.33145144797144366	0.090281910220017	-0.24583148290804177	-0.06666386903733029	-0.09504247707207102	0.42582327474820403	0.31959723971737686	0.4387890965512587	0.4710522985872457	0.05181569738886578	0.40578146531265197	0.2788972788146096	-0.0694414547003047	0.4500900711684494	-0.2134330181494048	0.1360496211738463	0.06862219144998051	0.6931377790160739	0.7120090050901435	0.6847543708968642	0.0916101277710831	0.19033795294726477	0.06855527749866634	1.2973359678144767	0.1366755347846731
0.38544571501575764	0.33582296616287677	0.2693076226803043	0.11417392178600956	0.4608341230113112	0.42559933253524873	0.08059807824981065	-0.027374912759220826	0.36110428521403226	0.21465894676877614	0.06747455395441067	-0.11893962114032675	-0.17079018214521208	-0.3014628646881782	0.04974279144545213	-0.16658624955566814	-0.13234285277542274	-0.17369714623475832	-0.05383884209419175	0.6844339697215345	-0.03434952639807383	-0.3128244005651623	0.11814054764560349	0.7689244644044168	0.10808309087829145	0.29549227777230425	0.10299353382472401	-0.24069879931344773	-0.06224382408016551	-0.15034879671048143	0.4609696254979073	0.3114637925416638	0.4786269339833987	0.5148515743424696	0.060192873498891554	0.3919728820294917	0.292365380513102	-0.05209491844804219	0.37662912908316015	-0.20366328541569706	0.13305705032823595	0.15279541347667763	0.6937195619445136	0.7630164163459738	0.7396096082396992	0.10043974943803453	0.15119168769798025	0.002066607982975738	1.3484681326363077	0.11970082865703288
0.3836127459987934	0.33880046337627706	0.2641107855798969	0.10769259232405312	0.41479199544945616	0.44420615420160736	0.10135593116563046	-0.04886394490184211	0.41421276122447886	0.24971867786030483	0.0950988761934933	-0.10180464186246967	-0.17031553320255466	-0.30089681856282613	0.05470385503534496	-0.1757695761188581	-0.153840467366968	-0.19802266071431496	-0.14464903466552992	0.6533534050090415	-0.09820226582100108	-0.30563958535835545	0.12311980419169304	0.7491484547709326	0.11885647131356278	0.26702966138812323	0.15217793524623233	-0.24134825428472192	-0.0434814228091472	-0.19862286442341004	0.4821105880980395	0.287411130718081	0.476372114726786	0.4862199149304631	0.04228651512167762	0.37067220120994715	0.2292147347700137	-0.026517766172835987	0.35187532612200123	-0.21394934947797503	0.12437295051222716	0.21852121959350507	0.672135135790577	0.8095537224278239	0.7539682399170191	0.10316053615372367	0.16625824603231013	-0.09346368681796129	1.3770934076283452	0.08593186705990574
0.3604212862252427	0.3644240697208896	0.23057089870637917	0.1009165576581593	0.3793582983817667	0.4238029096040588	0.1606321321149326	-0.10222733967173894	0.4509805764699982	0.2533023514348919	0.12793111795147327	-0.07661406407253883	-0.1416500021405547	-0.26751744798015376	0.025407707977687637	-0.23185481523405133	-0.14072191377314877	-0.23501253500103642	-0.24445362571496104	0.6210500028823578	-0.09539644871389377	-0.3100962798841619	0.1403039083254353	0.7647181946679263	0.08591444404906295	0.22654352985036322	0.1702202584010649	-0.2544457132243175	0.006486972546390786	-0.2215744321956822	0.46035678263026475	0.264439068216817	0.4842618910125033	0.4746399502080661	0.06093926992760964	0.3392564960966883	0.19318303945640924	-0.013336625864514201	0.3368939343522464	-0.20982609836801078	0.14841068823411213	0.2941760349654058	0.642367178258174	0.8618960665345892	0.7526898563680848	0.07054828649281228	0.18375307118831197	-0.14557664479240362	1.357802301097847	0.09057140161210699
0.3555604606875999	0.3207865731841328	0.21713519511991217	0.06864978067833019	0.3257468631050298	0.44721272709338133	0.2108656052052905	-0.1267525115356634	0.4937822808325885	0.2555537361514301	0.16620254818162514	-0.08337976919492134	-0.11586548687044243	-0.2622319265911774	-0.0037935084732971915	-0.27733275711823907	-0.15411728382073897	-0.19945321873835004	-0.23103679210903622	0.6113819035193748	-0.0867607187927677	-0.3019325804988792	0.13301244491775016	0.7437545992755641	0.11034006858788939	0.2197117160894763	0.17847955533270105	-0.2195569921675061	-0.008298357537897613	-0.1933493846343791	0.42789121854998635	0.27637876581064524	0.4908884444635591	0.47057151164101646	0.028804399968147994	0.30088383725267703	0.13393927099637204	-0.02150788768748275	0.3290557189028061	-0.18685868370800435	0.157240393915	0.3030966652466978	0.6219378039749017	0.9457468672867057	0.7047704005945727	0.037937383209687356	0.1770586716328933	-0.2134355369507727	1.3003266992362044	0.09689390788090739
0.3371077629751501	0.3135727867082422	0.21835099581637124	0.013242269804847096	0.32814327368630336	0.43825526449511293	0.2574402188829217	-0.1682666555772227	0.5287340585302448	0.25709313985901217	0.20809564235471134	-0.07636436813260844	-0.09315197174919927	-0.2620234849745646	-0.01059967302139184	-0.3027290330993536	-0.1299807111155647	-0.18241617551099043	-0.236692269705061	0.5728971775201231	-0.09806276736896884	-0.33975745857762585	0.13434563716374454	0.7139174375284418	0.10863199760235157	0.18303624364964172	0.1815284980971131	-0.22230248992174378	-0.02477948338954552	-0.16605198910438462	0.3858746193546628	0.2826098358725663	0.5025676292279768	0.4928191750288674	0.01053508278063459	0.25773017135953247	0.10132123489817298	0.0047169933824128445	0.31378586342418885	-0.17921415508088626	0.19387854088096831	0.3559343459605412	0.6748384091631385	1.0116338632966977	0.6176011915284743	0.030960486631260255	0.1344281899414242	-0.2529686451018155	1.2828501916681117	0.07804359222585935
0.3059444360319144	0.269815711970145	0.19963332701459255	-0.052497964035254106	0.3408290711086294	0.4007068477172286	0.2866533496708041	-0.20192263869311886	0.549246159495862	0.23312951393317607	0.21699491830689582	-0.08062047010872267	-0.0654730616323546	-0.275313040783129	-0.08863941400316452	-0.29421580552324816	-0.08351072262193304	-0.12128115638258596	-0.2344899787696139	0.5405959436872724	-0.0830085675556824	-0.365002367115676	0.13510815984362506	0.7111775401535848	0.14938870933826795	0.20582368004608947	0.19610010855444976	-0.18328526357547076	-0.024903729860841543	-0.13249197270202961	0.36045460562888654	0.2768752096013	0.5619053082618659	0.5329123643730712	-0.04144593712537723	0.20484848127966176	0.04536846978913481	-0.04124023738303524	0.3177968957442299	-0.13679901044315837	0.24841742729700247	0.3896608294835941	0.6998388194406457	1.0693813245825308	0.5272114939018727	0.03728795457393652	0.11273002098118035	-0.284973203435743	1.2269081576007526	0.08120072686576082
0.288167797043733	0.21697040111783022	0.21500679298774156	-0.08585955338189075	0.3636613816782769	0.4001975393199898	0.2835948126236438	-0.22033369589634208	0.569200912829338	0.23712235070360327	0.2451791351536056	-0.07048462986709109	-0.06691393139006027	-0.2538343185385016	-0.14863702308594262	-0.31050623766053087	-0.05732973347109457	-0.05979094593754926	-0.24125686478345792	0.5207253777801468	-0.10743349409932842	-0.4153150303332918	0.15297735123148795	0.6960970957395535	0.1834174242991285	0.22334761276933596	0.20586511645478897	-0.12941267335978965	-0.016429863398422544	-0.13704454569852406	0.3399051122422676	0.2601980151148254	0.613764060051541	0.4989837654049931	-0.06036202470939185	0.18233563077443793	-0.02076678180753978	-0.056371626473904736	0.32035812487320897	-0.05173716174512162	0.26253268284566056	0.3938531585788128	0.7443642090337765	1.1074016637688844	0.4446631688871475	0.06443773987602065	0.029159459979442304	-0.3075147843228039	1.2139081020847835	0.11562370987812758
0.2855926417520164	0.16350936145167197	0.1957740603458774	-0.07888559213650284	0.40353355636251076	0.393306543694239	0.32327962347203176	-0.22818109437476908	0.5603411573437922	0.1994830902535164	0.26757104297190076	-0.06018056132092907	-0.028212469391722738	-0.20992410187227767	-0.2105741105165566	-0.2859791070778243	-0.0601066347660655	-0.015490339974757492	-0.18513959641214578	0.5181395669244628	-0.14264397451700614	-0.4016008595958339	0.10072415325412971	0.684404281995662	0.18288960539867835	0.2566068498573433	0.21927932795253136	-0.08865593745694464	0.05183777892124595	-0.16963972525763144	0.3156602726722779	0.2897840752987575	0.6182030371482601	0.46857274902832496	-0.11747155544420873	0.17594818197723056	-0.04311898821986784	-0.06147149627792642	0.35980299731143883	-0.005032209407370219	0.2677294041830066	0.3954506736348824	0.7783110167267242	1.1449775446366393	0.317354968611353	0.03768924136940838	0.019192301810795953	-0.3052647180549585	1.1495451562926704	0.1909671901327217
0.2727908886708395	0.1395174317154347	0.14053141186113138	-0.14654754080895666	0.3842858058497433	0.3787241319072784	0.33245955166584984	-0.28513253385784376	0.6069104462945105	0.18008218521569427	0.2579083378957512	-0.056634835623920535	-0.0580338021706843	-0.17762291622566923	-0.2910227883870856	-0.23836048385882713	-0.06683180321910487	0.01957512409749626	-0.15143550087502905	0.51351459618035	-0.13206040127358346	-0.42841973020837126	0.06476969733934086	0.6469240162353613	0.196513373274649	0.26955512926958675	0.2511381843333579	-0.024356150695629797	0.11526451990762632	-0.1593944122702417	0.3327054770330949	0.31772555005431014	0.5938590881461927	0.4677788288866064	-0.11841866629697076	0.17517286856045103	-0.029599080807950262	-0.10206484374731387	0.3490016164216082	0.043478722702695496	0.2892797802739612	0.37857494941536	0.7923889205161928	1.2102539099014094	0.2192778527670248	0.06052281538726671	-0.0008344396681172234	-0.2622395814142064	1.062106450042424	0.21437875527832465
0.26545025853400095	0.13062409778140502	0.0729385816296458	-0.1720146388558102	0.3676870249049477	0.4005841478657577	0.3633876945174858	-0.3484764021630948	0.6631551889182788	0.14560403523452606	0.26534572959133895	-0.026494599374724193	-0.07758840275879175	-0.15530822485011958	-0.3380612237095244	-0.22549225003056755	-0.08086409506868684	0.052553016135656064	-0.13743493731185658	0.518656504235498	-0.11882749296165733	-0.43659931428870635	0.0027051158672516005	0.6097636982588698	0.18001508982163247	0.2694609283689517	0.2781305912616282	0.004569918418974099	0.2094453919608946	-0.12978463087151054	0.35451012708522983	0.32264539371061185	0.5965087094293665	0.48327114905816515	-0.11249310762032574	0.09325486780343609	-0.05252531441703723	-0.12010025603078815	0.3123351454792689	0.11406482068735505	0.28921597088432205	0.34407101987792366	0.777250115200381	1.230019017149972	0.12329421116367442	0.059643145114259076	0.02084044514879534	-0.30061664225883983	1.0187537045346655	0.23958988930086197
0.2755779010143009	0.12099104882040182	0.06335323707126267	-0.20292023170994353	0.34115535796286817	0.4111487978236659	0.36619511776845703	-0.38348546968501024	0.7216790626580977	0.09897473766324073	0.24805476570694127	0.014705591963791145	-0.08520975216797987	-0.14836398118611524	-0.4188005201405535	-0.23671988554324025	-0.07864460803518468	0.09150650672265773	-0.16356209744712294	0.5311245953066237	-0.10615228417072933	-0.42470949819327436	-0.03561699055192256	0.61128768206355	0.2029026378244383	0.29524601026212605	0.2917865071123963	0.027159483565744824	0.28969685594500383	-0.12916298649340607	0.33428744177767866	0.3170555675930872	0.5681525339183353	0.4300058887093817	-0.12100010629259512	0.05363615408696711	-0.11126949936617551	-0.11028260386759066	0.31614738218401855	0.13611631315905023	0.2944223287417361	0.3357115991113598	0.7479364790511721	1.241049831131377	0.0365289340883343	0.04491929007922046	0.042955878966560154	-0.30810413264756853	0.9883849394087656	0.2502218894591627
0.2834747578282134	0.1358261848012423	-0.010898109882470197	-0.2359105824881345	0.3698068580918642	0.4093030619550516	0.3291467733229067	-0.3993338698682536	0.7964473107728182	0.10352232241349235	0.2175428821837829	0.015296307821683588	-0.057522197575722876	-0.11335303906624113	-0.4758145650794744	-0.2264053687119098	-0.07754465334593709	0.09933020361315101	-0.15658885870350986	0.5592480890750513	-0.03279644272331175	-0.4414342875775694	-0.1122026862834844	0.5666794403008663	0.19874321520868407	0.3074270821898181	0.3066519040162027	0.04671271995132224	0.38512837995318544	-0.07312246461075773	0.3274872853345086	0.3311544430027815	0.566786937492593	0.4379647848207767	-0.09439324434267851	0.01817587542946132	-0.14792355513688582	-0.10842469803214036	0.31462080500841433	0.22372094153035132	0.30172085323985903	0.3129408207387324	0.7315043937126935	1.2852299044090674	-0.07205728770378325	0.02877986226888486	0.03974366319131566	-0.2877084440173336	0.9753578398436428	0.2827775223772287
0.28690914215519225	0.1513075653831116	-0.058634643107920506	-0.2917645212168874	0.34529139277588683	0.40323340774356947	0.28581215469160226	-0.4127600634052869	0.835100175665886	0.14487104156153546	0.1473494331654284	-0.05144007271111943	-0.07703907996758337	-0.094858656674747	-0.5170744257236374	-0.18058907574830432	-0.08859965501353724	0.14732222419283764	-0.16471585698112362	0.567579155821491	-0.019058294016040016	-0.4199304278061047	-0.15683170254659556	0.5363601136604863	0.2191174156753831	0.32064509135399216	0.29455097576294725	0.1104716452933174	0.4451106388069177	-0.07179427021234355	0.35005467425833314	0.40354256978068365	0.5663422851640881	0.43345105597206945	-0.0970051769693455	-0.021912995253577813	-0.18628771837262598	-0.0819780192492859	0.317434500321743	0.24613192671880083	0.29251962064337655	0.2915845579000369	0.7426074776189411	1.340061398381771	-0.12272924867366883	0.034052917759367654	0.03962129693828103	-0.31909318963415123	0.9592893249045341	0.2949416698214337
0.285076795363719	0.18658131459441335	-0.0770713928205076	-0.31525746096399665	0.3748468154446726	0.40508830043508215	0.22425313900650132	-0.4714963472378743	0.8674748927349935	0.15606862303460906	0.14879584026770304	-0.0922933918830812	-0.10349886255921245	-0.08022997361266679	-0.5669904086886045	-0.17276287148872949	-0.09007651768014684	0.1448007987074946	-0.2087913625889855	0.5565165664646264	-0.010325268581056321	-0.39993661101195277	-0.21940971804155515	0.5335960247238749	0.22260285063803034	0.3158379548734125	0.32089827062362986	0.13544316943563045	0.4854254233500761	-0.030863537119895958	0.3819344302077411	0.3864193492382445	0.5712180320046344	0.42932339112242374	-0.061198547194010675	-0.04998710781445327	-0.18948462386685336	-0.09359443759126926	0.3212258610366529	0.2332601059387302	0.2989931808897324	0.2885523936692701	0.7881366533146925	1.3441265882813738	-0.07413069754114715	0.0926062034395593	0.06225866754380126	-0.29410249364635666	0.9711389681757602	0.30415239660567595
0.28959232866582085	0.200215682839349	-0.0715297938657227	-0.2855048855091448	0.3700958990524218	0.38284374525465836	0.16999551139959865	-0.5165538642767553	0.903871401216616	0.18056422367448954	0.12385366764977668	-0.11364933074550687	-0.13183229187014084	-0.07148700863856473	-0.6054030552270104	-0.1319575494948471	-0.09815971060421826	0.16725140021772406	-0.23108342767794107	0.5877152630373861	0.00761181482875677	-0.35378062761945656	-0.2747387066644899	0.500027948970158	0.2645171934934263	0.2991896955783369	0.3227636150087225	0.16836683088026108	0.561093131369641	-0.029950647092289277	0.43209416378065224	0.37540581301424625	0.5437687901375675	0.39125056100956646	-0.07607250125455552	-0.06459462926054316	-0.22237403887587875	-0.08830842433421895	0.313079079508916	0.2520048142279676	0.2995313528630904	0.2732955459293359	0.7406430453956867	1.3564577864980216	-0.05314150999515836	0.11671517244061949	0.11709884176703753	-0.28119740401631327	0.9416814740347841	0.30417405517347645
0.2977611623875639	0.27559877810944494	-0.028454377325507717	-0.23416808280516427	0.3869647116182164	0.41835434555765694	0.1447440639146897	-0.5827467259289375	0.8997525800730234	0.17690646183352807	0.1151746000228627	-0.1240497157434977	-0.1363530821543906	-0.04529042641758983	-0.6239810891884952	-0.1943033187462511	-0.131833254344248	0.11680252767190184	-0.24083036848472844	0.5900890629405866	0.04270368698289352	-0.325970787610659	-0.32538801261075995	0.4953884980236702	0.2741709948909138	0.259006164393203	0.2912485728437058	0.15850400875434828	0.6014502798151429	-0.03658110236276922	0.4341106834819827	0.3463555250577874	0.50400796928536	0.34499842485007914	-0.06966248337597121	-0.09290272723416249	-0.19084840278624154	-0.019447600726096487	0.31342227555470786	0.2999914761182103	0.2876746078716532	0.3025255795672849	0.7639506802930345	1.3786165538046915	0.020656717832115572	0.12634125492265183	0.17373196616990358	-0.2726073601954175	0.9414503703420211	0.34493595110030173
0.27614346107374377	0.33394713951548216	-0.01680271843995445	-0.20553025087975962	0.3588372870861347	0.43391401286852355	0.11462447818124548	-0.6650386491965536	0.9085226601591867	0.16192405783325298	0.10576360464279913	-0.14016640954632212	-0.15688441141306317	-0.034347859837181784	-0.6311772933017921	-0.1891918822862315	-0.16752245031952948	0.09834474204048296	-0.23647141069006064	0.5913037090225217	0.07438634174374402	-0.29037119948949147	-0.36824410776545313	0.4743769931887275	0.2534202111850557	0.2496108660984671	0.2580881618705396	0.17751213983466674	0.6704835442843085	-0.04703811985030436	0.4268545951855204	0.37371512160025266	0.5104165197198148	0.32451513410629335	-0.0599048249463484	-0.16876766769039145	-0.14734408012395164	-0.03328127326183176	0.26454901876338743	0.30257515540851465	0.27831835264194904	0.32155054248808346	0.7275511274093657	1.3726983851005365	0.007568048333741234	0.13583786441957665	0.265883714748407	-0.2374625802601658	0.8992886031527361	0.3415770775622916
0.2523620027981798	0.4264298384389413	-0.010334922643019086	-0.22952632849772572	0.35682499371523113	0.4989666033268172	0.018227228268101792	-0.7194913628204426	0.899407875429365	0.21815501273547827	0.1127654386392847	-0.12541909711906699	-0.1869792479072817	-0.03350797228209941	-0.6484481688044305	-0.20061219257127147	-0.19126228581032037	0.12002804099074242	-0.29619316200068524	0.5734356026230351	0.11289349648646167	-0.2839209868118714	-0.3529873989172178	0.45352259816778356	0.25592987247810994	0.2014527926679032	0.23381770722879	0.15479215320789932	0.6795704524781044	-0.050078706678114	0.47403980665064466	0.3541954118788703	0.48164235810964307	0.3057622035540671	-0.04662085910778756	-0.18604830073596007	-0.1314227011363822	-0.01039891853732315	0.25137235696862625	0.3113138183199501	0.2911227972927763	0.3142578523184155	0.6937640259157193	1.356607985917441	0.03098219874497915	0.168026832769218	0.3230291614477179	-0.2234029523325367	0.8618614168455683	0.28918432872960903
0.21924039062404127	0.43609107651663487	0.014909781086889612	-0.1839360903934268	0.3956289439932076	0.5493685370832326	-0.030672417450943273	-0.7866226428952322	0.8561193143085403	0.2145031493572199	0.1274994592115251	-0.122075512423429	-0.18388879595568003	-0.048336139458617484	-0.6351132672754893	-0.24874306863989742	-0.20383254308479906	0.1408943877194309	-0.33318517616306337	0.5875746451670081	0.10278358611367464	-0.2796235845397504	-0.3522275385330318	0.46374033566296313	0.2547502747011637	0.1723341954665715	0.17426665244140666	0.12233386038070315	0.7179601001140484	-0.06025310415752501	0.4671519516245743	0.31303425824561115	0.5108425611477033	0.2651692702317058	-0.03552218474740639	-0.2153112185996952	-0.16982263539561537	0.03219969930842682	0.2720801137723258	0.2882422288884159	0.30572131943947306	0.3055107486663094	0.7108835374889113	1.3305645612653219	0.05903758158763465	0.18832425040217954	0.3830258231492032	-0.20945895764595712	0.8192873697461177	0.2897899830841123
0.17476345503689517	0.44297920034769483	0.0983409424807586	-0.16807136650080037	0.3855892348164972	0.57907667572235	-0.05598403582226523	-0.8461755381892608	0.8096211172308772	0.1743431597470859	0.126544172083083	-0.16785714740979163	-0.14261295788108977	-0.049780932777477846	-0.6736349909705214	-0.3293589920969894	-0.19229598294518285	0.15854390886745598	-0.36045295465103716	0.5743523492245768	0.07690128941364577	-0.2843596015693411	-0.3504437012494328	0.45352769700464546	0.2708494385654462	0.1558936943222121	0.1044199949424689	0.09261948165177827	0.6913103569209178	-0.10758857858934268	0.4587969472855809	0.32734804102250736	0.515730127319369	0.24277394196349475	-0.049935532646037686	-0.21358555625494557	-0.1753464736439333	0.028028459772365483	0.31584781891717684	0.2852302539999335	0.3199651216080238	0.3208752020817264	0.6839844080668498	1.3008979307281574	0.02837077108050549	0.1253552649480963	0.4112951716937869	-0.19446238534144916	0.7761741437366292	0.2624817834839207
0.12411498664281481	0.41750287066270897	0.13523628665843462	-0.17810558922061212	0.37636837528994954	0.591526292135063	-0.05619401945375716	-0.9139672724015593	0.7601304188627122	0.23642774578580683	0.1460990674429336	-0.18685455783960564	-0.1275007927211079	-0.047022014378988855	-0.6804994804005473	-0.41021890445539066	-0.19170552757904166	0.1421691639287967	-0.36203647522029636	0.5227940561783478	0.051736303143806825	-0.27278382390118916	-0.3523050197289176	0.3973125130837125	0.2827789747851949	0.14200134122634273	0.06361523583549858	0.07133904609935501	0.7184106352422326	-0.1484148777418773	0.4819645248923147	0.28595573566770793	0.5213681210073916	0.27677404084806445	-0.028223327706164824	-0.21205164429174683	-0.13827679594261305	0.004086511532469732	0.33902415335191594	0.29931202670025175	0.3245222921764315	0.29463490629212097	0.666973886550452	1.2403067151508576	-0.00791309320938835	0.13100276796540306	0.4515815875547096	-0.20639892045690064	0.6910033552307461	0.260347797342502
0.08985842229900624	0.3675047001652568	0.18273823233395398	-0.17350172784120496	0.3532120001782807	0.6236490530713084	-0.04141796248857076	-0.9781508440090636	0.6796507018587532	0.22742202817835974	0.16671944889924434	-0.19765691284089465	-0.14633964876882521	-0.06663548170784822	-0.6895856032367027	-0.45062254397087703	-0.17664129966870384	0.13398843148251466	-0.3821572026944454	0.5208504618328947	0.00020765546800783908	-0.22659098299451186	-0.3289312077886109	0.3857868579563958	0.28595551095782906	0.13414532240549878	-0.008152440946682927	0.08519814994346026	0.7093545137846864	-0.19415460851864919	0.5037557276823503	0.24216001396611592	0.5457039419463665	0.273276312925821	-0.03969207884833348	-0.257599734340949	-0.10682320352456767	0.013455982719533716	0.35728973787479257	0.2667804392816507	0.31569979760768935	0.26253038367850123	0.6664755976920095	1.1811701154273986	0.028890056255534646	0.12220871384735224	0.481642321129175	-0.20650035000808525	0.6675967306887444	0.20235647706423654
0.07282215440362647	0.335138497689416	0.2213182718685615	-0.14498770200179203	0.3993164086311072	0.6500753682669018	-0.05230205497046921	-1.0400761510436562	0.6323568135389511	0.1905597236349895	0.20778124031684003	-0.20603486548791916	-0.11149839910242605	-0.09188273099988513	-0.6900870908886907	-0.5390607042205267	-0.15572893345795297	0.09792406575421676	-0.3622613061943475	0.5100203159840595	0.023789423592745305	-0.2140571241167176	-0.34170290389964564	0.34546741637357475	0.26834188764653916	0.10540508513541155	-0.047295279004166045	0.02492225356271982	0.718444835077259	-0.19035209003572684	0.5055567318953718	0.1924463632221452	0.5625961936247613	0.24874294518459195	-0.0653532320951437	-0.2743016548518169	-0.04431532917075186	0.009981257624385462	0.3745905919423424	0.2784493781370929	0.3353072673126032	0.2700754880147703	0.6194798924679241	1.121829889645398	-0.0073503400560088585	0.16212131079590686	0.48731588733297404	-0.17857174707024143	0.63991894301319	0.21224108830258243
0.06500429877105093	0.32511822428158044	0.227149735929087	-0.13678295588492528	0.3919351256701078	0.6331977486056128	-0.04834130125175819	-1.0752455993971854	0.5633321403206546	0.21745381307639294	0.20570654740824934	-0.1561563530371375	-0.10667662579214643	-0.0741191694933343	-0.6779580588083136	-0.6387409393731016	-0.1152247626583015	0.07305998771590598	-0.3744431319113479	0.49652844490325887	0.00775693666030087	-0.22244904034107665	-0.3401732662705215	0.3042681632157964	0.2572243461553231	0.11010218370217317	-0.11821090902742007	0.03137662678173664	0.8323190756236553	-0.2551580002653817	0.5021895269497403	0.17216792945310205	0.5395771370904187	0.2600332130421121	-0.08030520341212202	-0.296719544853767	0.016916999653146615	0.03700113435841586	0.379075466761018	0.2777100457129781	0.30444536930410476	0.2653589755395266	0.5753673300681517	1.0765759684136156	-0.11204755360255444	0.10374490825629738	0.4926514320077312	-0.20905821055503976	0.6316090442734217	0.18830590203077827
0.08166329204063931	0.27083715988711055	0.2004027461344294	-0.16309878939394548	0.3973145766767648	0.6488550650635517	-0.06849122181559149	-1.1172332636268236	0.5359208063575773	0.22009016591724304	0.1946922687031945	-0.1539750538118903	-0.07832884679067771	-0.08479344613133857	-0.6730390971903502	-0.7468040258049513	-0.09969039657470105	0.03964598646289942	-0.3644795178600714	0.43798941017139564	-0.04620404687456682	-0.2347870913670349	-0.35176874641290196	0.24549975449915684	0.2155479335333447	0.11353580457513943	-0.15360294946821523	0.03237135775990015	0.8995774373837712	-0.30081446562258096	0.5028904145500723	0.13397125390029446	0.5356109777882625	0.24000630417672614	-0.06684976291860198	-0.32072770067793277	0.11532311987847188	0.027173305996938873	0.40842383332940607	0.2336985097175564	0.2859339479505406	0.26194828488760824	0.6125502800160276	1.021965145705074	-0.15514890859029612	0.07299068201157474	0.5026648637270478	-0.20739377115995103	0.6341236680465971	0.16842872337675904
0.08475345693464824	0.1910989173130978	0.11024385114881334	-0.18254609125474192	0.35351507096231893	0.5841952058163489	-0.12184888581110387	-1.098309949922471	0.533454535177472	0.21610123708147203	0.1709604448067782	-0.17996515713447978	-0.0975356718836005	-0.12528192788137443	-0.65690175621249	-0.785441823915742	-0.06477286362983278	0.04463930208433063	-0.3802932993565091	0.38913509999470597	-0.09201150172908099	-0.23485666795601695	-0.3848267542946256	0.19221868559275082	0.1766841578720731	0.11537821621246971	-0.11787551120551346	0.043805119796507405	0.9703104206455364	-0.32359252678533157	0.5582045375798901	0.1628976563092213	0.5779753245322776	0.24413619090071892	-0.03752149344566084	-0.28609675133978874	0.1508393526678476	0.008811269471040545	0.41728583803015384	0.17967064739588295	0.24180739471855528	0.2682718452037164	0.5449658804728907	0.9382631056103964	-0.24004299642320906	0.04438817715036571	0.5441034229054705	-0.23281498319021546	0.6212197796564622	0.09252536353349629
0.1099988615987626	0.18910565711641714	0.08536777761738368	-0.1853411906401919	0.3412497818517458	0.5394039666156538	-0.16338901292421495	-1.0507073946382564	0.5091897480763232	0.22554623579280192	0.1619210612461922	-0.21181208247310032	-0.07611393392856942	-0.14330343299024112	-0.688576449145037	-0.8820131659131318	-0.032868833429750346	0.02934543065974655	-0.378328700976805	0.3596588237657951	-0.12526128742656062	-0.2427935507332933	-0.4087220405433644	0.14812169780754758	0.16178855236458092	0.06584707764933513	-0.12194243943699486	-0.00600438650375616	1.0099524033574139	-0.32156858853925147	0.6017873375078236	0.11636719949789254	0.5895099006896294	0.24517914760676182	-0.02056612245260964	-0.2559138096648369	0.20487541535378	0.07267151675766836	0.4778322524732208	0.12406804362919113	0.2455211256124291	0.2795786263478753	0.5596558718328764	0.921531953321395	-0.24048717179099616	0.028190170870464482	0.5320342889517323	-0.27011885365839267	0.6373536352877557	0.07809413636543035
0.11343646433345445	0.1650157539763017	0.05868190324104224	-0.17832095790337957	0.34227250352876315	0.4404336526554856	-0.14106008382650184	-1.0528310192843569	0.5442776599891792	0.1883712964769702	0.17749126529548617	-0.2621054109740894	-0.07922504388877491	-0.15476169355909952	-0.6799535270311068	-0.9650142630555628	-0.005981813659696001	-0.015051121464142687	-0.3876427887056765	0.3405639449003489	-0.1470894439275912	-0.24187092392669318	-0.42288560620262405	0.1251955408213484	0.10885904504093882	0.06774008952137758	-0.17750882945586738	-0.03519210210822847	1.1045181772769699	-0.33232758066198603	0.6002239760798206	0.1362740145148801	0.6399671707459251	0.21215463819803046	0.010084291666310977	-0.2751252607323729	0.2473668247503804	0.1306370121087875	0.5319886701735475	0.09872449859065316	0.23879091976868733	0.3316660219975189	0.5449109625034935	0.9246339974625482	-0.29780346638254523	0.03169187877369212	0.52399209219699	-0.3103929579713176	0.6672538764460213	0.07815989761274114
0.11933627770517583	0.1500526748597178	0.008699198099490324	-0.17749594577168765	0.31716569482081836	0.3550200689527837	-0.11381382571710401	-0.9892984676477962	0.5461662365527864	0.17318333998856422	0.1860711341878451	-0.29170875760244486	-0.07768900310136381	-0.16309342262252788	-0.7060464755964646	-0.9728043455067426	0.04434262477140001	-0.05209655155026026	-0.3936510552112423	0.3037261665581499	-0.1569809495060031	-0.2532643761640947	-0.47543199998227326	0.0969814467790444	0.0682126860175083	0.06477438395642302	-0.16177867975330967	-0.03646395727791831	1.18608611255157	-0.3594471181682962	0.605318161763105	0.08042596316213715	0.6421950237439994	0.2183621285240504	-0.002758409427646906	-0.28492102492958693	0.32220295402553634	0.18855231935157343	0.5806127382129155	0.10770909857698081	0.21640790439351248	0.3636073393426634	0.5235036199073317	0.8816925424599485	-0.28923991233264446	0.008754898527529188	0.5054366524611613	-0.34585972610562143	0.7285142267949102	0.07545163398499093
0.12064211015958445	0.20326434134900734	-0.04354282270958391	-0.15643048938250292	0.33555045234729397	0.26020217213618924	-0.14386586691269704	-0.9169884549077928	0.518975532540571	0.16827266667331067	0.19116764684792006	-0.32734536792938435	-0.07096926069292912	-0.1677373349018872	-0.7526440184940906	-0.9365440392179869	0.061301006051008036	-0.09135455040869969	-0.4252566159357943	0.3077361047721147	-0.15420693135136956	-0.23854610955643238	-0.4993806084284369	0.11320018030093656	0.06805514101612054	0.0737047388271018	-0.15926606942778246	-0.01712845408451246	1.2938322464809944	-0.31410875951831607	0.6002771166450668	0.031764309240979796	0.6624986344126259	0.18935680317184045	-0.001671397030997522	-0.2654239408662314	0.39027739120602056	0.27713199312264936	0.5773301766619421	0.0957537688548167	0.23601107673136862	0.3646665964359208	0.5312784514449367	0.8130555316253127	-0.3198113459285007	0.051768291803877445	0.5164378257945663	-0.3379133247291401	0.766180819128812	0.060876988943095456
0.14945574199945014	0.27418632292763095	-0.08949785216259548	-0.07173907647322117	0.37209906601945564	0.16407904406076873	-0.1799225418960158	-0.8586370100975685	0.5065239372707661	0.11869640451517798	0.16379095626893517	-0.3594083929660176	-0.0779261958605564	-0.15359313755062076	-0.8095441869389713	-0.9576869321012239	0.05873197249022978	-0.11299761141371714	-0.4312268897895633	0.32994837983372394	-0.10340195774717272	-0.2466272543131776	-0.5279332339037325	0.11459728528522328	0.031938656117399	0.06401792999934205	-0.1611525181468288	-0.001890297944468787	1.3310926552386386	-0.2925089571085389	0.6023711651360977	0.004248393820787727	0.6866344995444404	0.1466597548427425	0.015258421846562075	-0.2665462814075663	0.4036374031807665	0.35572096092385025	0.6311397719708238	0.07855096685750791	0.28329790393058657	0.3615152873681807	0.554325674213165	0.8242513908503882	-0.2576758342300426	0.02391250792727014	0.49345736216828817	-0.26066983654152276	0.8220088143035895	0.01665861003643238
0.1678257738369797	0.32891942616132075	-0.1283566558310802	-0.03607422673436035	0.3751730675752839	0.0430748786531663	-0.20198039476939425	-0.776553888052879	0.47381107910134224	0.09424597667506027	0.13739847197148344	-0.36206021297807267	-0.052598382021600276	-0.13740479028544983	-0.8546449544420598	-0.9449554103121935	0.08282297835585047	-0.1401253024965528	-0.4459075958315565	0.3226020557772599	-0.11407853065178127	-0.264350305579257	-0.5275050543699067	0.1295893205372037	0.03696794831540047	0.04144248277787278	-0.1299848920522139	-0.020977416791564226	1.4147141673158803	-0.24313922067641863	0.6276781324747233	-0.022955274407970804	0.666316323823157	0.1170410633020107	0.050676796382220925	-0.23078351065929553	0.467335338664346	0.3772825886970504	0.6821118253133832	0.06522483839024334	0.31371391999276027	0.3773963079177621	0.5378118877067528	0.7705645832400814	-0.2742255888710527	0.04491555995059939	0.4401971456359094	-0.2247008926532909	0.8621877609799681	0.07396897596540655
0.16627058773536088	0.3930693721044826	-0.1502993850005417	-0.017181223947329252	0.359987833827366	-0.04627113710443013	-0.18127004518495288	-0.699526729552203	0.45242207292959497	0.08032341105311107	0.1328124898095599	-0.29908429592811947	-0.056563319365612166	-0.1086504277109388	-0.9331621863887483	-0.8498146358724725	0.0888901454834965	-0.1705293377873887	-0.44244524817225644	0.311744517149677	-0.12842762744382039	-0.27286410334809086	-0.5103333234270411	0.1509020018574067	0.06827361877739221	0.04102329854598021	-0.09630387734188373	0.01596241178533462	1.5016335816455344	-0.22787598423466854	0.6504171328248702	-0.0434099477629551	0.6811925703761026	0.07481425245974078	0.07025707401022463	-0.20149966504915576	0.4618727245638305	0.4353030722500303	0.7487126851820725	0.07249145219615911	0.35082030091101835	0.3533987449888309	0.565854889565527	0.7570850330254185	-0.2597520936239972	0.0266139156315515	0.42307542372258916	-0.19660760969089924	0.8797422802283104	0.03335770247226878
0.15735669262797472	0.40444813618354647	-0.16656967400371006	0.03397559453608094	0.3451137090140669	-0.12254948044180707	-0.1700964581057916	-0.6232415588802147	0.4306654846070995	0.061697349524894196	0.09523114445012396	-0.2834951483783835	-0.026065755686879227	-0.11575059683342212	-0.9595836165507953	-0.7485750632363459	0.05522862431431773	-0.18774957797794145	-0.4463445113272194	0.30780159527656437	-0.14812759356157712	-0.2688590510235917	-0.54100769940186	0.12572213867750767	0.056622577382512126	0.024505802144937014	-0.05885825488895881	-0.0024702514822399465	1.5053702794684627	-0.191591461554352	0.6371216508359727	-0.05987328998801693	0.7009913137700681	0.0032597756224753637	0.0660957412701382	-0.15090120197006918	0.4443252911515234	0.44876771025612283	0.769086540492578	0.08943390575547286	0.43424754393132037	0.37356475729462346	0.5781805855699831	0.7324176879840392	-0.22864590303383	0.05952424450553471	0.41707843050298427	-0.14712291165496574	0.8866037148249774	0.03669087750236931
0.11210163617115405	0.46799702558191203	-0.14640235908672777	0.08483075023696174	0.345064357133676	-0.20559142732172128	-0.10022008176628039	-0.5304644654049527	0.37811461718895045	0.01665917445461687	0.10439580524817949	-0.2761982613837876	-0.0404301425287004	-0.13293447115220686	-1.0112538722949314	-0.6615167576827605	0.017900180917116964	-0.186247429942998	-0.43421752002627556	0.30194076932455116	-0.12376274133323087	-0.2978361022648925	-0.5509810099759511	0.14604711067389192	0.09277113343357701	0.04929968253155272	-0.06574232210701841	-0.014609161691801431	1.4992180069551129	-0.14339598945067397	0.5778102864260913	-0.07094169948552231	0.7087352495107446	-0.01852214735222569	0.09453972444283384	-0.10505114359306958	0.39434066531084877	0.4560133470870806	0.8227313412603863	0.1531860679352095	0.5001934086703137	0.35304117073027896	0.5625312169123632	0.7451571463675656	-0.20310447539416873	0.0814187189142014	0.3952605174237001	-0.13192997280517435	0.8724358480955795	0.04114760476468958
0.0912459036114979	0.5091130127532557	-0.10358030477562219	0.12307234783231195	0.3751255774724176	-0.264987818737513	-0.07184901251920182	-0.4576779960144295	0.3384627098284253	0.029248614384276707	0.13801774775511538	-0.2613796671236807	-0.052784740828747914	-0.08284549468988525	-1.0748335257710022	-0.5746799338889346	0.018780870444510583	-0.1996615263132047	-0.42631402244537303	0.31814952060783364	-0.1456148505420288	-0.3039152983873187	-0.5273346369320713	0.1765226420593514	0.11971405146414249	0.05108339946076551	-0.10068249812410664	-0.008414180398248438	1.5259348043364283	-0.12845404367772512	0.497082283970575	-0.10663224326846914	0.6811266557848086	-0.042420405642572614	0.08494166363579177	-0.13032715497437825	0.3614649671401359	0.4671471181118004	0.8473296442330683	0.18427289429074367	0.5564329211266251	0.3691811236752263	0.5568314341387821	0.7799165361087558	-0.19382153070909028	0.07496570676093983	0.35322943726920736	-0.11482323951217696	0.8375604664011924	0.0902110613985978
0.04732982920853386	0.5084581420609324	-0.0943487492679879	0.1157433294200108	0.38071716990109555	-0.320230360213099	-0.06133391772250611	-0.4130156296044464	0.26789244077156715	0.010021169647702863	0.15401247556146774	-0.23413515237786378	-0.07619311371859377	-0.06465952396731754	-1.1293042092657406	-0.4640662175641002	-0.004843862462445595	-0.21400815992685232	-0.4100682000667441	0.3082435176517241	-0.12646038616362082	-0.3043508536240263	-0.552915942075628	0.20296241192575254	0.11976079972831422	0.08233565292704473	-0.08402998404905959	0.038838603059427004	1.52229029756436	-0.137294071802925	0.44893824635012736	-0.12781752394775733	0.6872725261310313	-0.08421510636181208	0.07089327879667365	-0.11379155577344169	0.2966763440906093	0.46165948423058795	0.8461263345370561	0.23236980732257181	0.5906491599197603	0.3702029583494305	0.5576131394389897	0.7913272932218953	-0.20949487827147412	0.04331181322232323	0.35182547761853183	-0.08567881777487753	0.8545740101068606	0.11147034845173873
0.030488888622883414	0.5108921559535444	-0.02665327821967587	0.1391120246386756	0.37039881468833424	-0.35044380502862504	-0.05100450344332186	-0.34793337553417325	0.21610173447479702	0.01955921132717815	0.1589120879752201	-0.20919925577666515	-0.07058001389886062	-0.04745368483301875	-1.218506425948096	-0.38625298065260105	-0.014641647810161761	-0.22724043870282112	-0.39167876977501054	0.26343805451721025	-0.1462042334879707	-0.29690768873256396	-0.5776554583084842	0.22972183183366335	0.1635328163924245	0.09624852766370037	-0.051192563504210385	0.0895022226098392	1.5392390725018101	-0.1334257514472929	0.43438566224626063	-0.16458854366588072	0.6656586971488531	-0.1044159524385894	0.07047574337300991	-0.08731435095647352	0.24861776645833578	0.42036615790495746	0.8583608815321494	0.23068237154639895	0.6007040465764892	0.3828392385583089	0.5885822494110426	0.788992283333666	-0.14384945706902505	0.0025461204082038004	0.3285440478916641	-0.08867498632097774	0.8849058969839143	0.13639520782941084
0.015514186807532906	0.5419635029876063	0.03758278845049172	0.13638044909577962	0.37702770311355704	-0.35060268082893614	-0.0871162381751767	-0.31100788515422206	0.17548676551693582	0.031371573481056535	0.16367516378332653	-0.1943745130430372	-0.06634762466560244	-0.0166853217975658	-1.264775487249033	-0.3613894544554458	-0.013031934592094657	-0.22414470799902989	-0.35347999550702464	0.25162816911564756	-0.09438739661364867	-0.3087176013410311	-0.5472466253511681	0.27087053139424344	0.19840677012967783	0.1250718916563169	-0.0537607401292583	0.11168485058343816	1.5224400022983253	-0.06777545460590248	0.43565712738669865	-0.13134241282183243	0.6962248511925894	-0.1410113338730722	0.05433914529952488	-0.0579103738575402	0.23463904550765444	0.37373634638232656	0.8428645427991336	0.2370868318754637	0.6054519860586415	0.384798699977369	0.6196115916981001	0.8002461512423855	-0.11549996277564427	0.005401103467135451	0.32585247816379753	-0.0793113245694999	0.8683442536660175	0.16381466289135022
0.027596063616226636	0.5014644000515082	0.04820169533357906	0.10685279461909572	0.3671384876200131	-0.3937244244482777	-0.12608488312766333	-0.26321877703591556	0.12422266100108932	0.12132677683482149	0.18293906982130595	-0.18093887737523368	-0.07306903080627314	0.012775817840262332	-1.2911237059615992	-0.3441364022840318	-0.006397640612449701	-0.23175164582200378	-0.31713130713470206	0.21813276753149888	-0.045657480356485994	-0.3090663852309884	-0.5377532145538978	0.2700431038549326	0.1945112908943395	0.1691526810736829	-0.029412565067268102	0.09746736461410435	1.5285144621815914	-0.07608067366889071	0.4047350846553138	-0.1184382552667866	0.7108291803954431	-0.19200966026296132	0.04323030947810972	-0.02366074673218353	0.21944302002198596	0.3194921506699072	0.8699535735141394	0.2575710759681852	0.5752843065369808	0.4379980575409162	0.6467749866095654	0.8546547225057415	-0.07557405181125554	-0.028399589450958142	0.29338141397724204	-0.09437707680169423	0.7930762205711749	0.2154362320456671
-0.012011936045838917	0.46944062965852995	0.03876153203352476	0.062356060741828104	0.33555623937243023	-0.3934258923296963	-0.13030445516297687	-0.24553789933369194	0.06502432387385224	0.15774928842423955	0.18525028460364512	-0.20140557790158228	-0.05784083696011285	0.009591074163667548	-1.2503909821229722	-0.29109085673530855	0.01997448225671608	-0.20107882410528455	-0.29130872142467173	0.19409087007283155	-0.03701966027278948	-0.29439563239736793	-0.5326879872162837	0.2907562404558389	0.19343909683543636	0.2346211730068001	-0.05133310823247668	0.11968532449839286	1.5421333640251382	-0.08719241014151677	0.3619825885327853	-0.08699911453240862	0.7343591047879384	-0.23713992762709335	0.041845711436875474	0.009886263758156794	0.21112554613660883	0.2649493974880236	0.8721694013871335	0.23361298544108325	0.5454137801805922	0.5186609887830438	0.6709690966482859	0.8304890196985916	-0.08163621416711031	0.02605245291951369	0.2994443762260679	-0.12566081030943904	0.7680086564369553	0.234302180024521
-0.04226943141012366	0.44261593902420265	0.04407475148087919	0.0771194243811831	0.33375947630192143	-0.3758382545900718	-0.10593839729890198	-0.22074366004108498	0.040894445265953816	0.19163790655730548	0.23128135283486206	-0.2227274147722115	-0.049056323818816416	0.04662125676732588	-1.232418613047771	-0.3051940757277119	-0.018230838819162244	-0.15087490767194317	-0.24856230074827868	0.17087163935554162	0.0017218160696693726	-0.2795200401070541	-0.5339613121367576	0.3096637983980858	0.19568225951141183	0.28318652749194034	-0.07755750564242996	0.10500116710105153	1.5906825246711085	-0.11091716921486117	0.26371250341014096	-0.05108199212456499	0.7745656689838313	-0.26310332480437915	-0.01098134907553711	0.05340630640166759	0.2008840149735866	0.2795813097163199	0.8313262460019366	0.2680941521734674	0.5242926036244907	0.551866123806574	0.6948138758098469	0.8820818329625071	-0.03689484633543489	0.02529883671490719	0.3313546289639177	-0.14453825310084573	0.719099115305136	0.18978877326942506
-0.05611214628211035	0.3939943660758526	0.037737943019135314	0.04834093149189682	0.3111126593552858	-0.3494331280857446	-0.15873169335744003	-0.19483262785206606	0.019225579095604444	0.25483863448197164	0.23311920785176166	-0.2493072585779282	-0.06018939604634068	0.06418204948435324	-1.2140065441974746	-0.3090481455199877	-0.021569019590200418	-0.12241208651020782	-0.22209669351834815	0.1149320275461984	-0.0025545605867635032	-0.29528687382322927	-0.5446122494343435	0.29562035150030225	0.1951762388741422	0.33619234585110813	-0.10341574466824979	0.10703027506535419	1.6252296408493163	-0.11324474161551121	0.19092237288831998	-0.02365283632413432	0.8038710822524399	-0.2871807106045924	-0.012049622154434728	0.07433822545165227	0.21354373132514723	0.23095068564331558	0.8139620942343664	0.26825089892337883	0.43616006760670895	0.6180816455485615	0.6991357903607848	0.8474705807207016	0.02890170908144733	0.012598344702506323	0.3816542732779562	-0.17651351943303908	0.7169465602879294	0.24333773051686527
-0.07755418690293522	0.38319924808209166	0.04647435326337466	0.029933090435167	0.3037278227633787	-0.28838564137960204	-0.1443414926395042	-0.18249098860251867	0.03106038317267228	0.2814789681580866	0.26945898893954445	-0.27441348451315173	-0.06205544505509365	0.0512656945946995	-1.1926890082058588	-0.346832565795251	0.002848387257292373	-0.059055688938136064	-0.1656728359599618	0.06465860920991377	-0.03964167019239639	-0.324956175791708	-0.49026838650173926	0.32224553361623764	0.20014914830908298	0.3573900394020295	-0.15673242354743427	0.10705157250765521	1.6132659489739614	-0.12716405681830273	0.12192560590183046	0.028647961020749662	0.8202103074277577	-0.2724391964361698	-0.016226625978910007	0.085433498707101	0.18505814790525096	0.24375699290901215	0.8084689156404135	0.27504185346992616	0.3635499469581903	0.6535350204876045	0.6832202079268516	0.8711679683362451	0.0437351689340863	0.004736171622256342	0.3967470936054628	-0.23154269246673706	0.68643737413758	0.2816873108729533
-0.07282978323144638	0.3211135495272742	0.07026786432864296	0.037893336602705475	0.2865470885823014	-0.22155769065199338	-0.17785127217815702	-0.16573097302618148	0.043741204262750154	0.3154477273877114	0.2516084696401121	-0.29285543707659134	-0.03109186304468129	0.07953703217273043	-1.1797667203710973	-0.41615411306514377	0.0292806610992004	-0.036322118650488774	-0.2131310197875992	0.06464728589767922	-0.02460293181346413	-0.3227842335965897	-0.45616567548163267	0.3301533829760478	0.1736943223700295	0.3590184753945788	-0.13251029529647212	0.10056404392974479	1.5739596685556332	-0.15055907325209897	0.11889022277398535	0.12321206035106887	0.8443060141091456	-0.2516959552812669	-0.021093594657222447	0.12199532679335363	0.191304308286095	0.2846623881976754	0.8047600787914397	0.2188392060532022	0.3097544399314559	0.7086336182234407	0.6618831103141474	0.8622872329261758	0.027902405817037103	0.029990522966709614	0.4409764367444871	-0.26862878249752126	0.6485838374499182	0.3209283713461763
-0.08146743167676924	0.3053107085523887	0.08482392327909723	0.02093718569401204	0.30362659969253525	-0.13074697707249264	-0.16963351096298618	-0.17446088842925098	0.054791886331303	0.3282488132587069	0.2087591051716502	-0.31139427686672255	0.006460486826729149	0.09497454135655378	-1.1443500530290214	-0.45059048834503335	0.017037475691967157	0.03676031612324531	-0.21984766010826662	0.006145883109881669	-0.0049218544467679315	-0.3087491122632934	-0.45240863464421033	0.33728030165492695	0.14978202393197787	0.37950245928251863	-0.12938723034645933	0.09875985411891648	1.5439882733421246	-0.15707944063876417	0.1263254326327233	0.15891034060492432	0.8625693354727699	-0.25021983084000443	-0.010263456699734696	0.1769374548435454	0.18279018198824498	0.27062376752946415	0.8187461752391794	0.17449575361073938	0.24965221305099533	0.6830049009873843	0.72527920788483	0.8366857006477234	0.05328389597293892	0.09607935268348915	0.4779226096134309	-0.245515154928926	0.6770175346671857	0.3427340602989045
-0.06212359978059288	0.2632382223918374	0.13258303925544576	0.016170302785642417	0.2927119215717313	-0.050408439385671924	-0.1624715368906598	-0.18601795214789604	0.054558192556827825	0.34973653346627565	0.18091701145676875	-0.3138813235684163	0.019227544451652485	0.09382923311903477	-1.0728489063498508	-0.5520336213845892	0.03481591523328887	0.09952709062271511	-0.24403641376771987	-0.0368377072703451	0.004186663300976189	-0.30738678734972796	-0.41284409813998046	0.32412153002021576	0.1503260798952934	0.41802777306957173	-0.15283530375531398	0.05936216027776124	1.5498851174393302	-0.10230874052551435	0.12332728470635101	0.23694231180783903	0.8254815472711456	-0.21184041761723288	0.0042500294281339205	0.22179568074737893	0.186767624015176	0.25455714491153836	0.8568724626603519	0.15833832323873412	0.20063032390237115	0.7197668128465727	0.7522805980046032	0.8154487490579181	0.09192799608665432	0.14922960223744913	0.5048455228422378	-0.27308484291622953	0.6392434942456882	0.35095331844834393
-0.06846931281297437	0.24641572994285266	0.12865697635196632	0.02287293787242799	0.3007353035262378	-0.028976075807003805	-0.13284702567747222	-0.1764420231722215	0.01610689961528243	0.35131806893424017	0.13122972096489988	-0.2854911986481971	0.032172199253833925	0.08014000577469307	-0.978574185175454	-0.6126103185411228	0.06447007796560071	0.15743911130385654	-0.2219403151056727	-0.028678096351007563	0.01712179940581374	-0.3387375333983344	-0.39573675050845364	0.2603043592825013	0.14313114503715427	0.45808986369139637	-0.16466168561955769	0.06031718283786116	1.5427584954710203	-0.0342056451095889	0.10796314146546075	0.260548312180258	0.8039046309692335	-0.12394197528240251	0.040336429299485575	0.2547015066852764	0.1783347954979932	0.24720119775730884	0.8578477372873851	0.1451086919103742	0.16721153970067423	0.714775626403585	0.7180583821657788	0.7869049943512275	0.08596782043828434	0.1568552873703861	0.5266026288374769	-0.24873926374285835	0.562030464482909	0.37934747639363975
-0.07277278737644803	0.2073728853218857	0.1500921914049272	0.01820453201393744	0.2865272296220487	-0.047704594603496374	-0.1064729082498187	-0.1957003185153656	-0.0053986687598948785	0.37277937361593305	0.07887724048148001	-0.23434390425264545	0.039180726758117554	0.05547000914653495	-0.9125764703218294	-0.664171864506342	0.048590678583603164	0.18023078274576912	-0.23531611335825006	-0.06109426581840195	-0.014207751237730715	-0.320013310641056	-0.39633801740416236	0.17599278764680196	0.13542605927396173	0.46777984774253945	-0.19173152337171828	0.050675953968020895	1.5490621642972497	-0.018803626536305428	0.08056762021601667	0.3332572455252957	0.7420410699571972	-0.08656227220338046	0.1266068210862863	0.28353412670335987	0.14567860133508137	0.25585069915948455	0.8881247015336939	0.09195546364310711	0.1501212853054154	0.6976473582518052	0.6376846973104721	0.7568877457672674	0.07384409305630643	0.12152785942977525	0.5619242982276037	-0.23983986867259816	0.5099587553520392	0.3791503048722642
-0.07295172226289023	0.19224491332620502	0.1848682669185741	0.05748088973525545	0.30975416019146135	0.01004908247640877	-0.06739964567864128	-0.22169362788286168	-0.015139061972603497	0.31612793063197087	0.00314901809714227	-0.18509029635153165	0.022242892757208345	0.025824912246614772	-0.7986399701945259	-0.7434374761341895	0.06662636454738723	0.24203664767790878	-0.24633052850186074	-0.06378640337904314	-0.07188610259603374	-0.356653047203903	-0.3571117984186417	0.120906656055606	0.16231921302331226	0.45193602268892796	-0.24025483967699895	0.041630860011343994	1.5738336459264746	0.036668124027248415	0.0623402485973252	0.39958123435625315	0.7247911107683712	-0.052515665044977386	0.23014270637823256	0.29049569562084165	0.1458112723941693	0.2839822906609887	0.8921114765415977	0.009123920869937435	0.1254237471001243	0.6933650915743881	0.581500571280951	0.7566029258798022	0.09307319468998217	0.10601565605760924	0.5910539709681452	-0.20779630170567662	0.5601908072232111	0.4032504553651389
-0.06553747169329047	0.17404742192485395	0.25202708029375215	0.030528682162866493	0.3329746631956142	0.045900978245529425	-0.08625917724084957	-0.230777730638645	-0.01759564599536881	0.332675637140872	-0.019816637853136802	-0.12132779374080682	0.030492959646377882	0.03248569231504935	-0.7725841662016719	-0.7666828662866119	0.05808706105332891	0.2541527014662447	-0.2710440906142054	-0.08919797992864927	-0.12964633409081525	-0.3905631122787009	-0.3226992236418279	0.04518444560042208	0.20167733063363597	0.43637673988254055	-0.2258129412344859	0.034958043685412735	1.579765167391435	0.13251800702964803	0.046693664654275505	0.3916501615231639	0.6852238996516925	-0.01560642164021834	0.33179517476494313	0.29089382379320167	0.1932467111863307	0.2967298364339111	0.9218835293278677	-0.04250482958428865	0.0955847184909179	0.6618223544353721	0.529801274836647	0.7534040734016864	0.08853324392111996	0.036375092777740856	0.5989235855712137	-0.198072565047495	0.606228856604568	0.47544554296134295
-0.0651059819167655	0.17887961581890016	0.3156913236672474	0.01711593690485788	0.3232457304932491	0.09373971838254061	-0.14430753918042524	-0.23238866143814652	-0.030140356593896734	0.33102007027876373	-0.09212621324371376	-0.06291165979391185	0.019626257882146544	-0.004817628411438776	-0.7314774820151084	-0.7781539702005105	0.10546986533533417	0.2693376179849344	-0.2719747296658352	-0.1174630873764743	-0.14312704221424924	-0.43282588319399135	-0.28751069265299234	-0.033078665487714556	0.198002565201094	0.4235084041486945	-0.21205367568656447	0.0304132163058981	1.5544253152468162	0.1514567894257491	0.06768585295094655	0.42475309527475424	0.6499480149106723	0.04312145010345634	0.46089299059570726	0.2797008414175134	0.21111786609094568	0.28487327149970904	0.959084494216629	-0.1407704365786806	0.07678064399906182	0.6870553862376465	0.4794804902208565	0.7291163049284795	0.08422806332143298	-0.00030908005763245484	0.6028126097017884	-0.1585665986272286	0.6106315275735023	0.5281903276862024
-0.06600330402572244	0.14741133404991552	0.3375263641108584	0.015246590789053627	0.35298104372126105	0.10065822779959008	-0.11794082691554067	-0.25062465549755164	-0.051280659828203	0.32666881659079217	-0.17871685015496452	-0.021324208548559632	-0.007040201846570127	-0.058789631830333235	-0.652249711038066	-0.8512902984804983	0.13750936101509312	0.2867067309520584	-0.2946999521028613	-0.09944283099570961	-0.14501454061726324	-0.4363865878704504	-0.2612182723100186	-0.09298146390313469	0.20888820849297857	0.41598304652161133	-0.2105533855995239	0.05960592471735693	1.5449930712175506	0.17316717178613064	0.10464693884333298	0.41971734542990263	0.6190581930301287	0.09913276939535069	0.6002170962628028	0.2970691273343414	0.22241073323459273	0.29722569861735726	0.9814347895823708	-0.2134508932962708	0.11919155482292716	0.7058326764293076	0.4409778632153	0.7388586021699538	0.07860699469948704	-0.034174663970648944	0.5677772407558455	-0.12712246076796158	0.6259597353069486	0.532721793840518
-0.06188666017561427	0.09017009584924181	0.3512327655087412	-0.021456929119941726	0.3691050049054526	0.09887976405653605	-0.12952927642207346	-0.2521230635554342	-0.08934296397824729	0.30357951182929155	-0.22894063377465335	0.0083103356222913	-0.02539421859168108	-0.038514839612695265	-0.6207366724345983	-0.8726882812754511	0.16032746861521116	0.3032473461508235	-0.29120520378380244	-0.08460061879266688	-0.07479854487369256	-0.41999618202495004	-0.27348787013285814	-0.17180036343470848	0.22933061283398198	0.40999897439008876	-0.19902898937838837	0.0860716399654717	1.5924638503052968	0.17701127473699615	0.18307527983249258	0.41211127626985233	0.6265421934949307	0.11645041355681404	0.754733493449933	0.31435740428293174	0.2649436563915337	0.3128073114372053	1.0306268217584427	-0.27547343907274097	0.11505204356825402	0.7123657783353738	0.4365693836749305	0.7483740726286554	0.07052693500216163	-0.07251532071073405	0.5616383982178357	-0.06955817955869859	0.6199715587310116	0.5020503441005333
-0.06872675496245031	0.0857472060302039	0.3516108258507166	-0.05589599079376591	0.3573899175975763	0.0582122065107132	-0.14813931702163588	-0.266449189113722	-0.1587548071748291	0.2906030238766261	-0.2400806876210034	0.036837229759607924	-0.08000331772560955	-0.03078335593874636	-0.5556504006115078	-0.8619911071411972	0.19992510555317308	0.2906906152263568	-0.2823229823107227	-0.10553283757507015	-0.08829797519599958	-0.39523193505432663	-0.3101819026374196	-0.23768202175197778	0.27088557212519093	0.424541262865484	-0.1847624867747994	0.1361250760920622	1.7213350053182317	0.17654689876434068	0.17559572774747764	0.4041268652158786	0.6545451892085273	0.11761663096413824	0.8953325325593056	0.3207523375770399	0.27587382300030455	0.32781432384376724	1.0199380045978623	-0.24680603533616202	0.14544238855952676	0.6940107256272897	0.39445705637348927	0.7520228463221308	0.06541702395397563	-0.13633969749414548	0.5651338247910079	-0.031991054108288244	0.6395773596516546	0.4684608759201921
-0.05031856997428137	0.0431680280153124	0.3228077669178147	-0.05663997732270683	0.3009949032826995	0.03355046031787891	-0.15937223993693994	-0.23787159911665468	-0.21058641304528583	0.28706683861402027	-0.2779321932085595	0.09169786981184366	-0.09001897885753042	-0.08210814309800649	-0.49478170460337123	-0.8598481275292935	0.23746958928821385	0.2771731423926652	-0.2362194421075813	-0.10537350813199194	-0.14113564605310702	-0.3897251373825502	-0.30880353527652576	-0.3359993708095443	0.3164391265988835	0.39932568778710853	-0.18888726911696088	0.18818436462416452	1.8132224177629421	0.1589749042403839	0.14640092865232054	0.40161242958857013	0.6106265640551376	0.09974662883997654	1.0297452378998802	0.33579685951661425	0.3058769419294508	0.34942267530997145	1.0322438942264633	-0.2484726631266622	0.17377688291730603	0.717145646397101	0.33024635604830455	0.7929648803772655	0.06053850473467813	-0.2233662468039915	0.5066448088293553	0.020739531673491095	0.576820508876553	0.47943357769425504
-0.04615128984281647	0.021064294266557444	0.286591012264667	-0.06643126698589062	0.2839368838820543	-0.028515469892328997	-0.16654122528039922	-0.2045394390822748	-0.2122085492886651	0.29058976208507004	-0.32371216762754823	0.09017212357889136	-0.06648830015842187	-0.0909416004842861	-0.5039888885704157	-0.7872534424053863	0.23197791983234645	0.25766475010764817	-0.22069743402089764	-0.10106252239621968	-0.19551295229484075	-0.36682378630150125	-0.33829749968775724	-0.39981332728380964	0.3580015170209748	0.3786955263123058	-0.15601564000335233	0.2485686595253353	1.8652181704479414	0.1239025060862395	0.10938656198211401	0.35245178640975033	0.5340326615869284	0.12888464452819773	1.1498464491424054	0.35494434318518203	0.2712614799011649	0.33307739682774684	1.0679629905344499	-0.27021176612693637	0.18023668019454536	0.6924178022790789	0.25950799352538934	0.8264319502815718	0.05445759014216063	-0.2694558484597161	0.452422838266693	0.06528371351030408	0.5423753072269644	0.48853410389000107
-0.055655419468781456	-0.0031332813278668638	0.2457355686975185	-0.09879473130788327	0.24503592908468694	-0.016501277146715544	-0.20996691165809533	-0.22012705640959512	-0.2491810680075896	0.28188343614511874	-0.3479563619488054	0.08397683206928588	-0.06202148412081391	-0.07433466968349127	-0.5051865675329724	-0.7479606218616605	0.22339623620426083	0.25462795884864875	-0.2487326311810945	-0.11162837731906168	-0.24249953887841516	-0.32565214845580115	-0.34717545485008955	-0.45933471950654126	0.393925505469689	0.33591908894216593	-0.08335149057228652	0.2899475225824638	1.8520872891213327	0.04729128641919004	0.08916142409375824	0.3639841121271416	0.5090493231384737	0.08376314912398777	1.213593954298075	0.3589461958891068	0.25002949204117725	0.3562419302678044	1.1340680864816846	-0.2518937437456116	0.2110701260519851	0.6444331574935028	0.2272793928388111	0.8407700839987001	0.06622488793549267	-0.31818391355464615	0.4547142581511666	0.09587076278031795	0.5424401372972417	0.45285705613582083
-0.06914673571299232	0.024691640204377405	0.20116755040269876	-0.10865437486818019	0.24968931640911776	0.01742158126513476	-0.23439977354374375	-0.1723510998943479	-0.2809593724998519	0.25795188615695636	-0.35625014752229245	0.07492369249718975	-0.06871508790936852	-0.057422766461800265	-0.5122066761971252	-0.7005629150316421	0.2173230463556429	0.247162539708087	-0.29422866723730323	-0.11500987170398927	-0.2919947865088325	-0.2904802876881448	-0.36517280259227797	-0.485547460870319	0.41263419430246084	0.3523466389290783	-0.030468029731868386	0.3205064439746458	1.8154882877193983	-0.009061012840985132	0.10314685710227738	0.3257003854888843	0.47007316949569666	0.0696674982782884	1.246988210334512	0.357257325995146	0.19082248055644097	0.3500553192889982	1.1758026695018617	-0.2551573781157388	0.23495087151407978	0.5851131731372788	0.25052294298030786	0.8810944584523168	0.05709450713928784	-0.33722579196598057	0.4380568978741531	0.11507685685740446	0.5353101344893697	0.4836382575820692
-0.06874192868201609	0.032056209173329894	0.1595829275210198	-0.13547496345382395	0.22622589576615618	0.017852444243667664	-0.2860515716393064	-0.15104812701021686	-0.2887190623056723	0.2392176536474359	-0.33927787719943053	0.07239053585658872	-0.08120798395158098	-0.052592423753225516	-0.5576276054874328	-0.6379094763859275	0.20777779598537577	0.2263409729351246	-0.25393680212547337	-0.12473325613511976	-0.3303317884552971	-0.22919135926806736	-0.41012196563386033	-0.508589415926597	0.4165995479504324	0.34665548115471234	0.027617622278678877	0.35863861726997587	1.7528990220800822	-0.05237379302225227	0.1021736942113433	0.3052460035995866	0.4118565176513097	0.12084882712690496	1.2804243659018386	0.38607787669266924	0.11594430130153906	0.33130168303552016	1.2285837221063507	-0.22762871646751423	0.2713304113950473	0.5133834095352928	0.26703498255650354	0.8815763062542133	0.01905040026042747	-0.3457754012647217	0.40536149894480494	0.13518175708958627	0.49613058835669444	0.4857155723414194
-0.07200117198156449	0.036802379569786235	0.12102074016759616	-0.11473802265049378	0.21029584757666644	0.0403226968736606	-0.3282050668089898	-0.10011437375951848	-0.33421697537816014	0.182913306107454	-0.3589236593196747	0.0447673278843737	-0.10438139625631737	-0.05978045213776523	-0.5475046677077466	-0.6210919391983517	0.18626555151845686	0.2393133542131128	-0.2778732418147043	-0.13779288988654495	-0.363698930868083	-0.18646677278338397	-0.4517555407085444	-0.5214803886643987	0.4213075363127655	0.32898219562121855	0.04410308450961525	0.33958427932125124	1.705480681938696	-0.1431238379222997	0.12824928934973334	0.3464770312737547	0.35476142032042857	0.1467474388919773	1.2963123710892983	0.39815988901619204	0.040535334025882885	0.3199763924530194	1.240075725824359	-0.17649936609713704	0.3014159688833585	0.46629225120728285	0.2834902377062802	0.9148345621258878	0.019709813115160124	-0.3227319799222957	0.394710350009614	0.138533071172784	0.4086227590297673	0.42650160907773327
-0.07346697217295792	0.06456628535535078	0.08173878297918298	-0.11288170761938536	0.2148373509375289	0.02069863685928196	-0.36200459303555305	-0.09798631318079426	-0.34453506320736704	0.14717952534694226	-0.3577201225404906	0.02899392842896307	-0.13023131699997967	-0.06691785015410187	-0.5570373875703721	-0.5858755137757632	0.11969207111165495	0.23310920413529948	-0.2685087274752667	-0.15299342469143712	-0.47590138544884064	-0.1521972749435639	-0.5015659488904398	-0.5287644171572768	0.43176610321348974	0.33146027759508917	0.09410741464493673	0.345678047055677	1.674131495699033	-0.1849474889196993	0.15548347850712738	0.31651784643171255	0.3293090362623965	0.16378681551020663	1.2989953432158772	0.42870153241634135	-0.040105707601197076	0.30856735484743225	1.297415356272684	-0.14871423275186865	0.33418017780932174	0.4070119052682526	0.280328900842113	0.9257477092039779	-0.014567992712701991	-0.30101050291963427	0.41437398386128255	0.12428599397389961	0.3714131033285964	0.41312648958619624
-0.08866942139173646	0.11333955088896364	0.0859167394949645	-0.076780571702313	0.19906635913021425	0.029442745011407045	-0.41438233341743846	-0.11002355998327491	-0.38551023626063097	0.08798654284154629	-0.347269058035988	0.055632280270604836	-0.14550976526478893	-0.016394369142800243	-0.5979127048965204	-0.5689921961465724	0.025285767407634274	0.25258398859105213	-0.28272135088949624	-0.20096628327174262	-0.5309583401461724	-0.08669718906219859	-0.5409441246960889	-0.5172840831446037	0.4532877306086724	0.28582786756466994	0.16456168148422845	0.3150179214658813	1.620406103573589	-0.21516917949278708	0.1599567065200954	0.2938341406509977	0.2439534636353784	0.1807721472568151	1.2765889917170172	0.42854971706338524	-0.15283623731904084	0.29672351617163156	1.3588707256880528	-0.13136806718862876	0.36160649526231425	0.31942038632574865	0.2737384502946394	0.9611398792936072	-0.05330316112978815	-0.2482778401610622	0.3959479942055946	0.1323008114478215	0.3142576897705814	0.36246788504481237
-0.0693093236629769	0.17160370106796824	0.06407225193389357	-0.04156034573584473	0.17028287966120376	0.018806888447905873	-0.4452851096476745	-0.10880305373256668	-0.4159604907906103	0.08927672187564338	-0.3605663205871443	0.08296114687112914	-0.1776071114722461	-0.019900678645959024	-0.6104260432018956	-0.522151900035514	-0.055082641029191096	0.238386966973802	-0.32638650296388355	-0.20673025073519963	-0.6051877622619136	-0.05586396947999582	-0.5494402807194938	-0.4658141671063668	0.46874540440348955	0.3177182783651157	0.1981547675030053	0.2995952108963426	1.5573973263633862	-0.2350645011352833	0.15351378104196195	0.270069369202864	0.1598240102351007	0.1946414424315264	1.2532869140263085	0.43631044199882807	-0.2262702739334951	0.2991673898766406	1.373408043009911	-0.12215878478106132	0.40105563222391793	0.24539387041652203	0.2575871610026006	0.9659528588591424	-0.029656982390767573	-0.25582461872704354	0.3578793853744351	0.10385236252031431	0.2686155614864413	0.39177765052733216
-0.04948325413745101	0.21291634729313952	0.05841875766240501	0.02879592165240834	0.18595948230326814	0.007884236252806487	-0.4367517624532297	-0.12874688185202335	-0.4360434309163256	0.11364007020715297	-0.4105033354801555	0.12241917437875498	-0.19723859728633508	0.006636868306202981	-0.6528289795685704	-0.4958521642392661	-0.13799995646557356	0.2799900378534129	-0.31773133281463634	-0.22584197804679357	-0.6203063686728538	-0.03482148219019541	-0.5287209377815658	-0.4505218858138077	0.4813761402901194	0.2785989006168956	0.20897751701924056	0.2775323790853733	1.4763580094996798	-0.23598197413789496	0.1718074031014944	0.21970041249978042	0.046132591346577635	0.23102486594078978	1.2111374705805948	0.43028193024061523	-0.24433760730181947	0.3038901810290643	1.3860911869306372	-0.1264582590503704	0.39464797307806015	0.22101369843923316	0.2991610660224598	0.9842629836903025	-0.02352906480296259	-0.2321202031429686	0.3401864854361552	0.1031637606723893	0.23564347567091262	0.4165870944271507
-0.04764525153082287	0.2781144820362791	0.09606023297775236	0.06914808058828756	0.21714374014272705	-0.009848886664396223	-0.4664294490373632	-0.15415427949346328	-0.47956718830949896	0.09179962274241185	-0.39552998398578565	0.15013679646075756	-0.2556607835366009	0.10071591381824166	-0.6919683880473332	-0.5026110821797728	-0.20492395923292345	0.281988210013334	-0.3619549768704341	-0.23307187275518487	-0.5741429157364212	-0.047208043937583176	-0.5090953177875498	-0.42531969196151886	0.4775074516639516	0.289878381160028	0.1892475892386921	0.20890999166300256	1.3895811952725476	-0.22180504749795643	0.2286811692971388	0.22912384794798935	-0.004719362542967212	0.28009700502166085	1.1488846652058924	0.4402842088624562	-0.2832816658773175	0.31284598683425946	1.4431244565108607	-0.08565073146370006	0.42684650037033534	0.1894629757213317	0.3343643118992369	0.9350213091113343	-0.04584324720154777	-0.18693598536878447	0.3693854719512565	0.07214123934505842	0.23061529664818145	0.3300449563038511
-0.04316642953270458	0.34080503578160026	0.10435781461614582	0.09682163380887006	0.23328180503046198	0.022702614442836798	-0.4856279637420612	-0.16856343821311265	-0.48495220395029737	0.0885121397412358	-0.38766991548244983	0.21014998737344975	-0.3332874309935703	0.13101081992252203	-0.6799545256956286	-0.5090454503698044	-0.2460131725735392	0.2832109710576532	-0.35213881378101297	-0.24229034185997111	-0.5546712320168055	-0.03115858671404855	-0.4534126023699684	-0.4255868141713858	0.4881573429569486	0.2327194018978369	0.1724502136397989	0.17000444036674484	1.336342977874583	-0.21403801442613218	0.26762595989075316	0.23156186127193448	0.04113755108786466	0.24876528835302708	1.1418392755827136	0.3958106602907102	-0.2503258115543471	0.3454463052960931	1.4826981785639977	-0.04308350059289979	0.45368568191016384	0.1426030997217967	0.37546814098365633	0.9290777558805287	-0.06364275567121581	-0.20983599540525474	0.34096125488809	0.03869080364717586	0.20965729326988375	0.3104092762918355
-0.036416458744263344	0.42208011211900437	0.12424687137095074	0.1483601272286134	0.25767249431231976	0.018280636974490623	-0.5261373552204189	-0.16347492367055125	-0.4593032999925433	0.08291761848424445	-0.38508847024578174	0.2321013383426372	-0.4250148538516941	0.14622512577346466	-0.678257370779401	-0.5072613824880399	-0.26657956014741135	0.2733892239404062	-0.3660314683448619	-0.2660370943744852	-0.5454511724394029	-0.03119491990775109	-0.3842268605027123	-0.3940574273037428	0.48801564042286233	0.23196128212159123	0.09768780290983854	0.15376354135357656	1.3192174329405302	-0.17968634939389266	0.2934859781978338	0.2522338611593314	0.04925507679245909	0.23374097401770183	1.0934641227066941	0.38135036937391736	-0.2352741847650633	0.356411471992136	1.4662963151856498	-0.04634501961089918	0.4558088986556531	0.1477615840424388	0.38842963683773324	0.911750090125477	-0.06267890049908446	-0.1615889844716656	0.3291306538212869	0.027884559659894864	0.18552671087920658	0.25747115798870307
-0.024363920940284677	0.4846582892621396	0.14431902552764334	0.2124304487681795	0.2358042919349186	0.044870238999059474	-0.5552617816117312	-0.18444535155493696	-0.46389841296195644	0.08715166663096026	-0.40243111359778433	0.23835529683812876	-0.4957632509707198	0.16840526140021017	-0.6664540901337108	-0.5344590195174932	-0.2760085491318337	0.3133998247913222	-0.33077815253083465	-0.2746431329017217	-0.5671857516416001	-0.04855812486026219	-0.320994263542974	-0.35066833875045145	0.4928086109298694	0.19305666991362477	0.02994632987252065	0.1430503817877985	1.3510157333820887	-0.16284560471343296	0.2957118352709671	0.2032104983195068	0.0461790504096703	0.2499701397114981	1.0809392971876344	0.35734418714934046	-0.18993484492209814	0.3719692012161854	1.4728074024703912	0.012204050549890193	0.425263897284032	0.20216494729851867	0.4195810803525818	0.8952693007491384	-0.032834828463023435	-0.16626386196932508	0.29327113189986276	0.025916986238369015	0.18233894559307223	0.22882854372677341
-0.043239757734046244	0.5701216448868727	0.1680399913506477	0.24485339751209684	0.21477337228276788	0.07036170756062651	-0.5233420638318566	-0.19329991041693467	-0.4352305163038291	0.10783899713570536	-0.4072502467753984	0.22642220070886054	-0.5478287808036421	0.16257731108617962	-0.6212688456705643	-0.5722797581348038	-0.33127484358366827	0.30705527629207185	-0.31588758231701186	-0.27965812349122443	-0.508071200546682	-0.054906109814217466	-0.24051420896600165	-0.3486458903533883	0.48865349954292164	0.15240200127261166	0.017893067368380013	0.1092123345511808	1.3401256866439961	-0.1735157353629046	0.33687588944145996	0.18630509980114932	0.0480187383901978	0.2467707650765875	1.0822795872997468	0.3227071500155424	-0.14971122846850302	0.4112460458165687	1.5171549962218873	0.05137193583416268	0.425251184239821	0.24879463898667636	0.47410924525767095	0.8410145028999286	-0.0004602424604190669	-0.17469042116715072	0.2722011977872145	-0.006135551293062499	0.15922224082275988	0.22581082068676106
-0.04014279127173698	0.6382561327620908	0.16763977482084613	0.31651561605839434	0.15742555638009756	0.09992620971578701	-0.4870017789923259	-0.2162908493811979	-0.4215989224674407	0.12283964395992561	-0.42671575821574	0.25425124888155654	-0.6090822025908341	0.20147396973187365	-0.5820403045870652	-0.6112059222661104	-0.35338971083783005	0.28085549661313924	-0.24600914520643508	-0.2876590474249158	-0.4798197134097074	-0.06162320161525838	-0.1645201607752199	-0.34438191612938335	0.4813112381166942	0.15626883679803813	-0.0136287803108463	0.11633808428464473	1.2948302780407626	-0.1365335391612359	0.35278852674217487	0.13661712718428154	0.03601020705495878	0.2695632409418524	1.0634313967508278	0.2783287896701	-0.15808550528620566	0.4821160374769997	1.5569055434628243	0.08642666639034058	0.4363208111098252	0.29828496467113697	0.4782258403419083	0.7944131856561115	0.04704255134444409	-0.19081031546370814	0.2596630474011662	-0.030729144370748352	0.16184043573942272	0.232954108120807
-0.033482811454171216	0.6516345672524679	0.14814266901381395	0.3474140428940808	0.10092904563815364	0.14470426309150902	-0.42013717688487323	-0.24150375324437076	-0.43338604200674213	0.14863964981598699	-0.460122787453605	0.2900465635203172	-0.6872742209228772	0.2282620794282181	-0.5263335761690013	-0.6160783863687291	-0.33906386851861237	0.2790918095549488	-0.2363313806305814	-0.3101128302658448	-0.38215139221394856	-0.06738266267918006	-0.12372494185174701	-0.34117441954984984	0.44730754771946746	0.13834204174241085	-0.05187106422089686	0.08715224098279237	1.2422610801036258	-0.12830936639308024	0.34376141343350014	0.13422429104195957	-0.005918870091102398	0.2244647908183714	1.022519226657225	0.2589553288486571	-0.13853862149934254	0.5022975340109829	1.5674515936819382	0.10765473065621323	0.4251030552995864	0.35200295563738415	0.5336030133324017	0.7852159226104869	0.08241252072928254	-0.2046970656283602	0.22924365061494206	-0.07009959309469496	0.19686739649252374	0.18554451319061013
-0.024760394440888796	0.6464721760802765	0.1290029094097965	0.3684631619112214	0.019670324954291503	0.17661058036494542	-0.3679269980052131	-0.2634797383287898	-0.39635245861109514	0.21027862568409486	-0.46045102475701905	0.27971763375513636	-0.725058411881453	0.19905011137806575	-0.47588542715270477	-0.6099486902104572	-0.2975787565703304	0.2651200213603531	-0.17396710058769407	-0.30406385262422003	-0.350715773820182	-0.0795668367219694	-0.06581512836004441	-0.3335219349625508	0.4039889640843467	0.19595333392184913	-0.09869426895812758	0.08412945521055008	1.2333168565912973	-0.1193521105914244	0.3263466525461315	0.1501784427102832	0.027535046574277022	0.25541518941155095	1.0225101539241581	0.22542129098022684	-0.07800393076931493	0.480197006248804	1.5640490360266148	0.1250679554102186	0.36897284897884325	0.38111967391094626	0.5688395428269962	0.7102125274765883	0.1083177319678934	-0.21523412718486287	0.24370950650861004	-0.11444679554568023	0.1730731626432363	0.17497861094129685
-0.03832544869702291	0.6385608158032318	0.1064308011868069	0.43269728123851897	-0.008957947283693741	0.21208329308244647	-0.3431731065578726	-0.29129253605480954	-0.3254480023956924	0.22484141012282963	-0.48748881769398056	0.2771944476121368	-0.7598055982865276	0.223251342363938	-0.44130835647268246	-0.6301624904442644	-0.2671009676859065	0.26912029802484394	-0.1417583777335572	-0.31556657109693637	-0.2844071116675947	-0.06691276814354559	-0.05140936244781981	-0.35874273770849674	0.3795525153954643	0.14450276500245848	-0.09485800421885479	0.002213555360498831	1.2575554908623414	-0.13298236067597863	0.34481499699845586	0.1662385907337683	0.049327647485532464	0.2691792299546893	1.0241498442274686	0.1963250511925033	-0.07687279323313526	0.4342131954871931	1.6098128647695493	0.14317922108335562	0.3761664623758888	0.4424061969055172	0.5654933531627739	0.6462682633592391	0.140385721349148	-0.13288143234627692	0.2777125880525035	-0.08637403563617095	0.16032264994445233	0.18040974931352063
-0.04653161594824095	0.623423402590198	0.07122798252903709	0.40193091183202984	-0.08266630310017728	0.27956537573057244	-0.3062459231797521	-0.30891068592106097	-0.2829967438002121	0.24966945332039164	-0.4292529188046698	0.27242450375963656	-0.7750422660755459	0.17835117872742443	-0.4034209643649579	-0.6341129936460154	-0.2630036115008497	0.21375383035454476	-0.1066233161041263	-0.29509805399662964	-0.2663678730398881	-0.06449051092124146	-0.04991092478829036	-0.3580000736797967	0.3464420268234443	0.15596714365209352	-0.08546395114218396	-0.04912544275121109	1.2357459639130377	-0.1252613406732081	0.35298159069219964	0.18475339065259508	0.07673822195625227	0.2598395900240056	1.0337784883928844	0.18688904383718852	-0.09827244479269844	0.3881044153340737	1.6753984295299016	0.141482186159479	0.4173367851863385	0.5088407231484442	0.5371380093755895	0.6152171222494152	0.18255806213501624	-0.1323532549624328	0.2550483659818239	-0.10041878663750917	0.07872900429674048	0.19777913514558593
-0.056748678668449105	0.5858272563593309	0.06613380100542329	0.39299935750526505	-0.13310001069379482	0.3393322147858601	-0.2515101899042992	-0.34358768327545586	-0.21106845390244197	0.25497839473715384	-0.41690876636945956	0.2492309588392818	-0.8034573846392897	0.09050410474787163	-0.39122267238536673	-0.6520988560904619	-0.2557338213506326	0.21803430181689465	-0.11812999101755295	-0.24322684402754016	-0.24293893820928397	-0.037607174736665736	-0.03941278342982012	-0.3691339439269174	0.34001393105422223	0.13932461696475262	-0.045363761853263726	-0.08298158891315452	1.2427834396725348	-0.13503369064003823	0.3538991829587274	0.13663595174833731	0.10359856110439884	0.2716437863055151	1.030446568413868	0.1725715959859921	-0.14846742431649892	0.3515738670269542	1.7046697362531666	0.1457209388667084	0.40238619636009726	0.5714947765271796	0.5640947516367676	0.5880419326004486	0.2309674262115021	-0.11094430314433239	0.2359028952808874	-0.09678338099352508	0.0781456376798167	0.2648785003970205
-0.07724392810815767	0.514081680908199	0.09106171892412648	0.37671277290987487	-0.20310764778953114	0.3488841398232937	-0.19485525901849365	-0.40399989993996	-0.20273900899520111	0.23391235611568978	-0.409540492011568	0.19817585253155226	-0.8141170557233334	0.07025535807150116	-0.362454308750561	-0.645594669096097	-0.2668941977641435	0.22067330135890165	-0.13148296078498173	-0.23184851334433193	-0.20469946075224085	-0.054418188992846415	-0.04178749016204787	-0.35714888596672123	0.31570097988543966	0.18021035740403674	-0.05412670303585796	-0.13251010939773783	1.234900681929282	-0.14720877379760694	0.3668225635628696	0.11436836181469505	0.06787636023672323	0.3510360671022559	0.9882199242576976	0.13822294729667015	-0.18367341093692907	0.3310534221982435	1.6427090470055017	0.1366287171804847	0.3944800176489024	0.6872856703687606	0.5986597565588065	0.5422923441204925	0.29523693558748015	-0.04752715046171127	0.2758732423624828	-0.09522099287191313	0.09951497537215617	0.29921484913818464
-0.07051748173449611	0.418041945971708	0.12246524804277223	0.3669182560227374	-0.24138047431282508	0.3631112826354693	-0.11778925741376353	-0.4486939828933341	-0.17177283623496548	0.21452063188069656	-0.3771113627416186	0.1458992331076808	-0.7726820123381386	0.03522990155207268	-0.34956456732072094	-0.6821951760343958	-0.3022865955746829	0.2183563120703475	-0.10734269298591748	-0.18450606611894832	-0.16466686125642876	-0.03488926722779787	-0.07713385180391825	-0.35842105760586074	0.3137449604632043	0.1957325620477083	-0.012714759933171199	-0.19805981418304608	1.22624740999031	-0.16911221036195415	0.3764121396089749	0.04364645693473544	0.0006943638829605525	0.43164042479284637	1.0154168437745101	0.11585594580103084	-0.19197080081100157	0.3306967126391826	1.6660426210945374	0.1692980974568235	0.40232693664505126	0.7651505545891005	0.6667866055173941	0.5499869027550208	0.2903804490222232	-0.05184604346562556	0.2474672989307914	-0.11122171773314504	0.11614749111956482	0.33277864911016763
-0.0571967797199859	0.31518763769028924	0.13171635312790025	0.32480352967720705	-0.23519634385160154	0.3612250165025765	-0.02822190728976311	-0.5077777939319076	-0.14549827634702223	0.13225662497341642	-0.34959268108729236	0.12121171027173135	-0.7507152010413201	0.00676993088035778	-0.3711962156353303	-0.6260184276200027	-0.33168845204046943	0.18857120953722722	-0.11318156325027968	-0.1363800938712177	-0.1052054194998285	-0.024247333870562486	-0.05601866592656842	-0.3557417152626836	0.28425675862717237	0.19551053103325905	0.055313865984239784	-0.22981687507026843	1.1948838453298707	-0.18286991539350136	0.36501542504976975	0.06201627622426568	-0.01538710895602301	0.45404793870872745	1.016977683779532	0.11675788081294351	-0.2531506672689218	0.30251290087844607	1.6944318437400905	0.15294861670915394	0.447998995616659	0.804198737683244	0.6880078540736092	0.5105584096462751	0.30239079147035863	0.010789658307050304	0.2682267845745711	-0.14590989593487444	0.15066429330768127	0.32871031720099486
-0.04370993062568109	0.17915172468171342	0.14160722902196057	0.335466018868807	-0.20678576659978165	0.35863584507507074	0.006662238947445562	-0.5773482121703856	-0.16307259857625728	0.07034651481147837	-0.3336258394064884	0.09942776251227102	-0.7249920289652134	0.01880491238216441	-0.41097214701563944	-0.5625303401676347	-0.3093873302343359	0.20898009350512914	-0.1379924918122511	-0.09471046546115951	-0.1330440690104074	0.0018893182594403534	-0.0648073693421389	-0.33389994926144256	0.27811583794742634	0.19676787256876155	0.08136655990872207	-0.2379635758198359	1.1778534517097783	-0.2174405983891578	0.3823621653125594	0.051592297362678466	-0.036185549559653876	0.4818815541802275	0.9999619378718926	0.13065451168728068	-0.288439958168435	0.2607743763130616	1.689717594391429	0.09857678548992925	0.41315005091385715	0.87918292414033	0.6605074947120461	0.574363104687494	0.3409174820187592	0.09233931935834873	0.2869559356058199	-0.154724674601095	0.16949328701226662	0.29400902720342004
-0.052361371020857736	0.09005353994539242	0.15505252658756757	0.2969975812111111	-0.15449671052530795	0.3510559885549023	0.07473569448773913	-0.6258224969408369	-0.1310646649616614	0.01742592992066967	-0.278022271665282	0.0654368189394352	-0.6986654073424685	0.03335571386580118	-0.476906629880365	-0.494514341719788	-0.25206424607590466	0.21043253853271193	-0.1979064925197807	-0.011524314277750114	-0.11621967937294173	0.035779798856656844	-0.09638570531621646	-0.331779973344437	0.2755090357721018	0.15935881403680716	0.13915415392664862	-0.2913767029725963	1.2362014215358634	-0.2536859486936383	0.39490838426017894	0.0198775952514482	-0.012429603188982664	0.4488330840785365	0.975388357881594	0.14095548701606314	-0.3005566139938408	0.19762267625832436	1.6845418843910018	0.08202664125952416	0.37206478015975125	0.9294453554832943	0.6123976525618497	0.5939660075599906	0.3167373786301356	0.08073056315610647	0.30832549426213	-0.16043476753589458	0.1729109834519694	0.2779922357635773
-0.05844684360553718	0.0183215763080461	0.18477823111434236	0.30978493502980775	-0.0763386399350836	0.3087971760486718	0.11917494282483063	-0.6691902985177051	-0.07383993786977439	-0.04640242368415791	-0.22234939065525508	0.03399760025273324	-0.6279373077567286	0.02684262051786529	-0.5379116687419655	-0.5062891933290923	-0.2168192067130365	0.2205152683531301	-0.254846869225213	0.037410142463552266	-0.12501055417853707	0.07698090203627464	-0.1020134932791914	-0.3466408666476603	0.33539716464071245	0.15298513964986885	0.14548613285444492	-0.30139781268249816	1.258547179001178	-0.26698921557201555	0.46553211660319366	-0.10794953993281667	0.015780776326794418	0.4764742674565798	1.00527559019083	0.11289137908694671	-0.3471862534003912	0.2052318930430796	1.6622790623629657	0.10186175036298799	0.3752943735876417	1.0045355505000866	0.5787257565188222	0.5963700963514285	0.3311122361331216	0.13294601819902377	0.31599548011281275	-0.11715004407443708	0.17083653467462465	0.3077090252119635
-0.05034697821548608	0.017034579314575395	0.18068860562650116	0.3267336827298758	0.0017994978148273499	0.26493673478783475	0.12044697647618792	-0.6681981490802207	-0.04008934395871383	-0.13990577253048064	-0.17387174662280042	-0.012065990290799763	-0.5948050507759494	0.07349157608458035	-0.5891208144931993	-0.5192407610155815	-0.2127963340518948	0.23490015087722607	-0.3114782061352956	0.1170250735517158	-0.10804244829446855	0.06076449674159334	-0.14247649736749465	-0.3754029418566538	0.3713342652235222	0.10599590035817066	0.17553284007958997	-0.317090563898651	1.2665779498994811	-0.3093890671322025	0.5321280938048998	-0.18269057205380085	0.049631222459436145	0.4831374197737096	1.0079842134081698	0.10989370903515075	-0.3960229718754479	0.2548336720387089	1.617202115758325	0.16908690440855592	0.4272638251731122	1.049784036500238	0.5192940412442685	0.6588568121064429	0.3549583244864773	0.143597157683165	0.26226432628252294	-0.051380884886366704	0.20582434774818345	0.32718041432625933
-0.06982561848274955	0.011616523458563238	0.21420924550186768	0.3027179614525187	0.0709579574955788	0.24394369627358378	0.10343070021678871	-0.6770618921970865	-0.05840827250239698	-0.22593598849657054	-0.11199971719138875	-0.0414796807147807	-0.5628983405539321	0.09837287392883776	-0.6193104429892704	-0.5295867370514545	-0.19738618087056062	0.21559028865120275	-0.3182426744349348	0.1738331673480401	-0.1305552401894511	0.04536470212977323	-0.1195446722825213	-0.3893608808880804	0.3962475713404303	0.10015407588801928	0.19334926903209007	-0.30904902414623425	1.2421913024733866	-0.3051045161623943	0.5612085320200334	-0.27871977224189803	0.06208131491350246	0.4955501696639043	0.9746974280188757	0.09475300447871102	-0.38359796394641243	0.2637275357674186	1.5401791874881106	0.19080443250266424	0.4072377040161232	1.0463337673229671	0.4908067490594932	0.6788841955834247	0.3818009517123692	0.11785346864322235	0.24921091640342383	-0.0658244707384867	0.23507267602647824	0.35180037044634577
-0.07591806428414102	0.004694694560692611	0.2462496672357039	0.3489649432252786	0.15663237857334367	0.20876428545496123	0.10087591906155761	-0.6608601168741453	0.01107545335559384	-0.3150269053847388	-0.09612134648936936	-0.10310826563885966	-0.5476665253172704	0.12481679604808682	-0.6566625796518211	-0.5252614890454667	-0.16293065161379458	0.2465687434728303	-0.3423047694746961	0.21588480897774637	-0.12086662020729504	0.0710754952595181	-0.11722763590974003	-0.40137579766400944	0.4358559680984002	0.10670111277926467	0.21105166037217188	-0.32170766215929436	1.2468076213320425	-0.3313454732392434	0.5880646730269099	-0.3333316321157106	0.035688021180435806	0.5001394600154089	0.9882100267307152	0.07647770001287638	-0.4218159641509538	0.27781042581994303	1.4916319751077367	0.16798192367727183	0.3905002732230164	1.0004101006280348	0.48450823813436966	0.6937451314163834	0.40385634345272947	0.18790881560407194	0.26574249555522594	-0.06967040043253374	0.31223450175913053	0.348884072347152
-0.08374200914411019	-0.02183077358569852	0.24094984983920828	0.34461650691860835	0.22313217562218984	0.1582166538463719	0.08028964534265763	-0.6567921792246127	0.035809312384888235	-0.2885576758746326	-0.08361174110447087	-0.10768263601340826	-0.5096261195942635	0.1736972671242401	-0.6403122860377868	-0.509230633889588	-0.14872122315437047	0.21986414523922188	-0.32861623084380104	0.21260438117755354	-0.06865794861142753	0.09018618430258893	-0.14255087382312903	-0.40104506687218516	0.4574784058632558	0.1154538271968909	0.21451001997539212	-0.31722302930900875	1.2486201481393158	-0.3426208460404838	0.6012466056160501	-0.4023170912979925	0.0184497722212106	0.48060118575644467	1.030117393162334	0.04327003479023136	-0.4020995744914001	0.27565163593056474	1.4169415058274586	0.13309117083565053	0.41006515992708803	0.95289790265328	0.39868137269151865	0.6973447855925874	0.4141311002998448	0.21072326443584224	0.2705175336805781	-0.044637658254257036	0.3569894717595149	0.34361374603533223
-0.06515428850005907	-0.0032102080186493633	0.22186399363798706	0.3564868978794534	0.31415706455889153	0.16307756805107565	0.05475215375122215	-0.6299454151637305	0.06096650414391199	-0.28226956121307767	-0.058640775740630716	-0.09647953636852526	-0.4784698219331145	0.24469076598297726	-0.6392267592564268	-0.495441509775289	-0.10650309269796102	0.21723435165135338	-0.331256884614026	0.2671741532816013	-0.04636465902234902	0.11167981613233083	-0.15050381472799268	-0.3922943192155648	0.45099782301965485	0.10502614334057278	0.24611303608139234	-0.3492680815442132	1.2858061274247068	-0.35131219280813963	0.6073469567246875	-0.46408683160048786	0.016622594548084006	0.4666344836103554	1.0880662589290206	0.06892667762447166	-0.4071091610334988	0.306130785632576	1.4445311355914559	0.133361386422137	0.44309062923665127	0.8942657860802903	0.3289251619196439	0.6723688673449422	0.37980138553906134	0.21470887375835104	0.26978889549297175	-0.009167424462259405	0.37029816985043446	0.3490433133197363
-0.050452816625942074	-0.003971519929240916	0.1859601503044695	0.3421256794076594	0.3527336120107571	0.1915156053362659	0.01860519092695347	-0.6278911410135753	0.08942174990567316	-0.26235479120413696	-0.03959116498107819	-0.08277501516540632	-0.456086197185512	0.29490873356807434	-0.6473931767296736	-0.43615950273215665	-0.08033856310987963	0.19514702715091922	-0.35886254277394175	0.31472676439435165	-0.02857659649819705	0.09299261335473387	-0.1585440240074684	-0.36749881427557585	0.43722681319162876	0.09137471618450985	0.24424594506831893	-0.39963403618310683	1.258120901114633	-0.36880082542883963	0.6305747468683295	-0.5021563309581476	0.04470505253397635	0.45069209079479366	1.0889379836179383	0.08854580605006826	-0.4138507362518068	0.26335196810178313	1.399969554776663	0.12335918407449667	0.3852969349170753	0.8937347450843969	0.2642749339518923	0.6477282539513024	0.42571342172213605	0.2605395735873943	0.2949091424177376	-0.0035012340030736904	0.3892531169587678	0.3997102221824529
-0.06864321410975278	-0.022350910271690706	0.1950836554670398	0.34638846849687444	0.3610164533496103	0.22311931028960608	-0.04221909868832754	-0.6263966690649223	0.13248042885189057	-0.16455982326521362	-0.00917006358126091	-0.09523721959238751	-0.4369468295025644	0.353382983162044	-0.6374975608598575	-0.4541174556031491	-0.007145807407375077	0.19088140867252282	-0.3414542850501347	0.34736178698587805	0.015692320483220973	0.11471993703706267	-0.22047054752118989	-0.3696408671073294	0.4293076739966117	0.08867507244102603	0.23653443773113675	-0.43216849272062785	1.2304628246461435	-0.3795619401926302	0.7051302150298622	-0.5550726066806193	0.0471165597540606	0.4362771032804259	1.121497548212248	0.12329087498902966	-0.3700249535160589	0.3097863198159452	1.3479976509645721	0.14312247233798284	0.31763920424404285	0.9173411144676684	0.21966872585030756	0.646763458656825	0.4281255664788781	0.2591033306023212	0.315437707493811	0.031172093917606586	0.3743862655743361	0.4350864066191572
-0.06134332472335489	-0.02232218301352553	0.216554833181806	0.31662225101292485	0.3378678356442897	0.24677857144993748	-0.0818011116973861	-0.6160890611180656	0.1688331276586824	-0.09666104291914304	0.005674703723432046	-0.09886106197060276	-0.45866581401831075	0.41469851534835733	-0.6261021520480264	-0.448613526183452	0.005799764491702153	0.1719376431607907	-0.37571330931844105	0.3448086772134712	0.07344798864059018	0.07684208191258718	-0.2776870961628284	-0.3604276884433172	0.40508568087516067	0.10304172257466382	0.22460222650099987	-0.42610286725483115	1.2029213825438332	-0.345782423408437	0.7248122920956053	-0.6356757910268434	0.0413005396640006	0.39960151218201123	1.138546285876493	0.12034072314270942	-0.35797843864822976	0.34846906310133424	1.2887420195552237	0.20450429396752182	0.3069113401393889	0.8875079899483301	0.18405859234290897	0.5835946487574126	0.4182403469552158	0.2528170706485971	0.3487751938623562	0.05176460206222282	0.36366565461948364	0.47614835787543885
-0.042793177916554806	-0.021914833658287378	0.20263710594341297	0.32971744893397376	0.320215155636962	0.2475152920053704	-0.15470903562911512	-0.6034291843134316	0.18629866113401014	-0.03794550278390536	0.01510845731122287	-0.09433333618483244	-0.47652563296698486	0.41730167831860676	-0.5935671706993033	-0.4398517867397909	-0.04814772941239019	0.1784184214913173	-0.3406070933220641	0.32814642325982224	0.08983241093683458	0.044186811744544564	-0.30517976179089235	-0.3394599483428225	0.3665283074120154	0.08698580667635916	0.22326863531251862	-0.42758471676586296	1.1466545622567017	-0.318755703206447	0.7426196327645777	-0.645122679747404	0.041267354618934805	0.39413463478837263	1.1708803518144015	0.17742314403887702	-0.381860440102158	0.3520388300483401	1.2556311968603606	0.1872602131067749	0.28620706516051986	0.8785172263204757	0.22166993555181227	0.5994775729645678	0.44765824870837223	0.3132178956556603	0.33140359680808196	0.06894487622070258	0.3880321916110409	0.522875764030201
-0.03528592222997524	-0.058443006476115764	0.1832762936800351	0.3402181456729943	0.28252003424647487	0.31833766549429166	-0.19663525532445866	-0.5955563410755638	0.1773993345992136	0.028441694936999152	0.0429806780700001	-0.11559274907047876	-0.5041923215841085	0.44725877297978195	-0.5605995879966901	-0.3955985196310191	-0.08064274863743391	0.1398436370322797	-0.3010396461083785	0.37300545128271045	0.141665829862547	0.02129864990820086	-0.3172325922944158	-0.3160051296049847	0.31394220714005694	0.07199908077619871	0.22127082774728316	-0.42972226225690136	1.0903332316848273	-0.27758506343292677	0.715037006599472	-0.5737466189930741	0.044658757123161745	0.4197186291458901	1.1671285292531846	0.20421478881488767	-0.3650211616030086	0.3207741095614859	1.2321349272636577	0.17157200323308028	0.275363041922074	0.8076994158272297	0.2171165159696598	0.6201301489242615	0.4517149988933792	0.2760980614549185	0.3181547972932209	0.030062896938654226	0.34285075775862744	0.5620897793488119
-0.04251266364586344	-0.08963819727409508	0.15412035343440963	0.35667655658430497	0.2701551718068085	0.3951627400810288	-0.2278468347199861	-0.5877203598130184	0.15825490209243204	0.07419036665103244	0.038892740186169915	-0.11522655003357465	-0.5052535747845093	0.4456047497222886	-0.5251535642284539	-0.38027894578781357	-0.09015300623648634	0.10983987784672178	-0.26693606030467437	0.3608450170142215	0.14366811449333788	0.025439142261654148	-0.32075216245861515	-0.2784223542163937	0.2688082149861731	0.08779480041347117	0.21655330321734892	-0.4182906065607416	1.049475595785785	-0.1926968268838172	0.6835262375630367	-0.528003145770952	0.023576239805255993	0.38734802624501785	1.1819401783813794	0.253836699636083	-0.35187409965115035	0.28190428784832783	1.2497006515778764	0.1325895559528403	0.20202249095809632	0.7963515189337848	0.2697208785705912	0.5928286781282797	0.41718069380331285	0.27388453912385957	0.39264247924406415	-0.0008857282533132977	0.3308806549971345	0.5552788892091957
-0.01787918556831581	-0.12792664668519677	0.12439503266680044	0.39982274395603706	0.23327690530485237	0.42874776095815703	-0.22150856683819545	-0.5758489294215638	0.11781762327779118	0.14102003032069527	0.013532089585564256	-0.12457642028428642	-0.5158320695998435	0.4086286599208059	-0.4901626440967154	-0.338133376103029	-0.08415599999631074	0.07583559813033838	-0.24890191887186414	0.3553234166168989	0.14599611936604445	0.029712117845805124	-0.3211321307924812	-0.26946758541658183	0.20772817293768883	0.11014716081961254	0.19302469487373466	-0.37384364800796865	0.9962296563300745	-0.12296494215096324	0.6597002655289386	-0.48937286642979777	0.03705945090067611	0.3647355044268764	1.2132309624960198	0.29953542087848745	-0.37913670498881313	0.2646587305375192	1.270883982378586	0.1218600011533945	0.16276309658829344	0.7675626086734779	0.2946541055897054	0.6228750685153973	0.36677091162422865	0.28224256548521065	0.38630876539910497	0.028614017544198938	0.29348718864775736	0.5126041040854104
-0.03041432575451843	-0.17913101381637814	0.10814630207275706	0.40667653387524005	0.20928745863138015	0.5020533072803953	-0.2434901622907215	-0.5814520121484522	0.05857180721775963	0.1829792809815078	-0.0005226188165037678	-0.11015510700360572	-0.4953991501029642	0.4032887056691741	-0.4289115242384354	-0.35255357964641276	-0.0693237154566575	0.0236664924588565	-0.21927973904145487	0.3716612777518129	0.07370890756579346	0.02776648270780633	-0.3272078862406583	-0.24178871699022353	0.12301755357647493	0.07359111119029656	0.12585680360572854	-0.3405565492210346	0.9330047799134986	-0.05333093046748997	0.6350742931318211	-0.514697154187539	0.09446307823273925	0.39257128489274007	1.2025045176295446	0.32278580554990804	-0.3943152601003381	0.2619892106967408	1.2777723239554533	0.18575534991740894	0.08742569425938007	0.7992290224654843	0.31496573677636003	0.6282841812372872	0.3344552752115484	0.25206946679331754	0.4019791666369047	0.050148079692408434	0.2794463154778427	0.4763075090715779
-0.03725461364581726	-0.17337479935392566	0.09640462952292311	0.4560525572431022	0.15233813699884613	0.5543699189204091	-0.2234743933404944	-0.5672600266935823	0.005610046170694183	0.15915826623449209	0.009861168979255265	-0.12397847220313414	-0.4673589535987307	0.39969519383897656	-0.40470971578420123	-0.31840205252440484	-0.04531981795789912	-0.006544636940331286	-0.19036708431862545	0.41544270389368004	-0.021403367041470795	0.0038517331297021847	-0.3244724346277139	-0.22809409380405268	0.09597313400566412	0.08173829643128566	0.16754003513849924	-0.29960821435008783	0.877810336079443	0.012060500648857119	0.6005285791318322	-0.4559532163462271	0.1282482089232566	0.3965006785631457	1.1634205857282542	0.38289041467737467	-0.4202649408750293	0.2823705747772497	1.2898421744188147	0.20778856271274773	0.0026136556328672732	0.8093969602408165	0.38617182607329176	0.6535192415948982	0.2513686679778654	0.2466484532128812	0.4136342473390989	-0.014806720991412703	0.230222551808345	0.44350891864424646
-0.07031971916292969	-0.1866859661598943	0.11311354049238624	0.5347124395212768	0.12111945252881147	0.578793824022991	-0.19483185397744446	-0.5616801232765994	-0.01106699223651857	0.1263750817589374	0.003453659394150299	-0.12538503486475877	-0.46013814772549644	0.3209110639688061	-0.37156564966205496	-0.3100263985049078	-0.02086714388608466	-0.03679715502902885	-0.14369268396344417	0.42060404628613923	-0.14236791081840913	0.0207355466996062	-0.3218138768273648	-0.249197002141206	0.07134710351213353	0.0747756415688936	0.11101767852073548	-0.21619026752449289	0.8145404636637318	0.07523246933284067	0.5950107762117377	-0.40159875176449156	0.16375920743562142	0.41635117060536936	1.1195860058345053	0.39554214447593594	-0.4584089082069635	0.27355028187334735	1.2502385595163776	0.19320668368751187	-0.04792195664485038	0.8465628425718823	0.46126187451578876	0.7179823764338781	0.19641792642397887	0.27517257019365937	0.4340517375996071	-0.040739734813045936	0.19800953287998752	0.4054894911714178
-0.1021851739329124	-0.18110116558500328	0.16369617190950553	0.5796501315045295	0.11742914350858447	0.5878067426250142	-0.13581527488368356	-0.5108118781295032	-0.07649255041769536	0.1014371289147574	-0.013209032729173509	-0.11595511163330534	-0.469927458086633	0.32547060260602356	-0.3506209963228477	-0.2768996193839198	0.002696866270822601	-0.028274026627868837	-0.09646658425247555	0.422185856790329	-0.24470296656522716	0.033246128702085175	-0.30225746126468467	-0.262985346482707	0.07375698490800434	0.0647223056004804	0.08004365663550692	-0.18429871289907535	0.7564852215688629	0.1722240437718549	0.5775830544246328	-0.3284663187749549	0.21880437816074103	0.39333788486748655	1.106225746558793	0.405247912531918	-0.4623056665109324	0.30436793417096786	1.2852140099421814	0.1997579123723865	-0.045848509595489084	0.8293619056522431	0.4779346776437848	0.7600566611825784	0.13106545138966452	0.2895905105383492	0.4950294636204758	-0.02106702039177701	0.1700917529081018	0.3729733598899611
-0.12070393482769197	-0.19098854178998517	0.14783666019317573	0.6227390122914368	0.1019314709849608	0.5398086414745392	-0.12188561226730392	-0.4406571975821694	-0.11628723461559712	0.07093037731071829	-0.04058496486509525	-0.06668833978535849	-0.4924724856578352	0.3072595910663316	-0.31646029690207594	-0.2381712722068424	-0.07801247391518111	-0.008224639741572854	-0.07672509252080606	0.4288302318568431	-0.3333305490520243	0.045164671651888116	-0.2606206059975985	-0.2981435521994676	0.06473381591862643	0.08755239635243392	0.10563909602423202	-0.12842967079728654	0.7222431816479504	0.24470586788185847	0.5138139379645519	-0.24167473494351635	0.24131583988247116	0.4270022141007166	1.0798428161568385	0.3927381756329763	-0.48455562366667204	0.3010435980930558	1.3355426237872758	0.17095684534995342	-0.05757918220867099	0.7895448111311503	0.505656281120131	0.8022677382884277	0.06585348593438942	0.32279486845616345	0.498734803199475	-0.04569583847821882	0.17575275322505343	0.3563579839908038
-0.14379373582960334	-0.23034670566007534	0.13458080681565657	0.6699522924793336	0.09460389882791988	0.5152285308193566	-0.09367981995095806	-0.38142893758267254	-0.11989014543681678	0.04094823709187025	-0.04165984722839308	0.00045812081129122383	-0.4663896701299241	0.26405527812628427	-0.2954999595006304	-0.25352476829688336	-0.10650535693609926	-0.013144185796727482	-0.03819534880280551	0.4570748770354662	-0.4016102841478698	0.09015646271626832	-0.18938829869202262	-0.3039425909784665	0.0690853420643908	0.07527271262265703	0.1418056076018875	-0.086489691126995	0.6886633948722058	0.2713382978594877	0.47401678111713774	-0.14385943302004825	0.2984014817484569	0.43466611639879116	1.0776279145771053	0.43599446870471964	-0.5197589464874803	0.28652419170907095	1.3842753188473242	0.16812261060640496	-0.029223078931313696	0.7586319365267379	0.5158502349584039	0.8252799682046057	0.03771553449667699	0.342327168286745	0.4824947484332246	-0.060064870945693835	0.1970625278175278	0.32183400247574145
-0.15691066114133453	-0.3072053611138049	0.11223617110006859	0.6900741416471982	0.08139052389381274	0.4991101594670397	-0.056661490048118344	-0.35120124312758366	-0.13914853845334257	0.06062188509516917	-0.07752239206397056	0.05947143698952255	-0.44638107167554636	0.24161437794097207	-0.27377361767236474	-0.20815205806841278	-0.08703889355668482	-0.017568553638253947	-0.03762013265343703	0.46310152928133663	-0.45784739106743866	0.158148200742951	-0.11517547125927334	-0.2982184952893795	0.09638048899649118	0.10419766030131292	0.13238114690854158	-0.04308144706143101	0.6486612580935643	0.3155188908910451	0.43779462424885224	-0.11265303735296936	0.30593921471088636	0.48603140755585283	1.0648398148403302	0.4029784445565718	-0.542766045442231	0.28380850749053466	1.4356844856876159	0.1645096481657451	-0.025301161764787174	0.7694384211537117	0.49403622539649084	0.8266412936319864	-0.007298940322205319	0.40682958975179906	0.518170365259245	-0.045075546146768966	0.19021655371749174	0.25691575600031685
-0.16691934912694362	-0.3293365084224184	0.09883307966269234	0.6768852895432478	0.050185485070946036	0.4551267213979801	-0.05814134092696592	-0.3015089887101499	-0.1619420480054703	0.025115252020948525	-0.11651205382962423	0.10438946793364115	-0.40893295462875734	0.2185729850494686	-0.2424342461107865	-0.18513436875433636	-0.04285125710558328	-0.007065908851783868	-0.05657385250656364	0.4319297356135314	-0.5405066355774447	0.17474884433063256	-0.06542944638871785	-0.2818206765417976	0.07741954384934606	0.1371222085107242	0.18233525017703367	-0.027418933532589895	0.6462134156895527	0.33080164598213513	0.38782628083837245	-0.09711276696144476	0.28905840960009144	0.4413223631304509	1.0472331865718802	0.4417460358597632	-0.5564355753653755	0.2541295542496457	1.479950568336375	0.15909684131671037	-0.033863144733582665	0.8006977700620229	0.4851518228566992	0.8082172591740177	-0.030151600785561394	0.43814379879658494	0.5194723564201617	0.014261629470674619	0.2322379944419401	0.21249930780780982
-0.1727577981915967	-0.38049421552215634	0.10791155216317812	0.6464954775152842	0.025657157236441776	0.4017587883366727	-0.01381750283940894	-0.27954862310679957	-0.16136908230333175	0.005959953770326801	-0.14290102681659914	0.14916574441186142	-0.403164954405583	0.216219144375516	-0.24754543987225436	-0.12677051488473495	-0.028709679553307433	0.008240514068218827	-0.07990117623939098	0.4539112560270868	-0.5838916514312433	0.2077520860611314	-0.023955586170612102	-0.25102676390303225	0.06298773474051753	0.18512048061271275	0.19571252004047004	-0.051979253212010676	0.6156772022763725	0.29053585914531677	0.37532668923144286	-0.08831018548966119	0.2622129937212518	0.4257949453429557	0.9901781499710367	0.4110534500449378	-0.5199910602999835	0.2306524387190323	1.5108610813040555	0.19094148709408001	0.011022203064230482	0.8090340056984904	0.4856922495108468	0.8225534684324464	-0.018622715893538165	0.4481075241340025	0.4675137550062277	0.03015151901060849	0.26388964037362717	0.2411636928580978
-0.16013168434736333	-0.4101060833060803	0.10799775037575603	0.631465526489605	0.011995625855553709	0.35030319373840363	0.004514135151377808	-0.2531504505422095	-0.10809177297923296	-0.0029746735497227514	-0.13412689396982413	0.18985671787287856	-0.3735494876942437	0.2390916122238489	-0.2637450141744918	-0.11975933388641544	-0.056733293502469695	0.006315890470707758	-0.09918779231273031	0.43805002603008286	-0.6593502768327567	0.22273982385542376	-0.004033604607218469	-0.23175784662171844	0.050700648862499885	0.17693609207705147	0.223182842394042	-0.07399118959676301	0.60580094415564	0.27253290094858623	0.3535812176484882	-0.09041204172024264	0.22955528175083365	0.39808756521811317	0.9908404594848985	0.39714304192732	-0.49372409331448913	0.23294937780454764	1.5186107616479183	0.20589230712798465	0.05315748011392132	0.8207868812431466	0.5094412233415665	0.8352879782078892	-0.00283955072880831	0.4723962897488872	0.4706059420897499	0.00769817828037919	0.31866990558679176	0.2417775393133749
-0.12207062308075005	-0.40501882618044976	0.0948602704648561	0.6335103933380613	0.030459361166666716	0.2827029979209347	-0.0010803865421126935	-0.2464421333348997	-0.10177423598734307	0.0041748400930702225	-0.14838067963071078	0.21002725127047542	-0.34619301581706335	0.27745313933323174	-0.31254946915734594	-0.10381785218456618	-0.06879668162945615	-0.010081171285914358	-0.13506576653162322	0.44899075486436085	-0.6264376389753105	0.22765765454943926	0.0479619151860481	-0.20787147072278503	0.05364453283154188	0.23100271659331023	0.2771237824036651	-0.11749045097343709	0.5777685212732913	0.23295095187278894	0.3642429817153568	-0.070199867817579	0.20590933698571107	0.3243734745079187	0.9616973562459072	0.38829105305329265	-0.47722696344423693	0.19348818456871525	1.573504160595173	0.19804734256596923	0.09931250454231552	0.778100867687656	0.48627956744976286	0.8586835309718411	-0.012134686815789487	0.4863982876448275	0.4247304272948762	0.01903544415962271	0.3362766217411929	0.2386789052506467
-0.10145165804853998	-0.43755644254385195	0.05754640739717417	0.6125633379738138	0.050211934132591854	0.263557258827423	0.011595928642151905	-0.21687957886163978	-0.03318916201522559	0.0366890189211145	-0.1623390793876513	0.22703540292884367	-0.3318321574740274	0.3077963494828892	-0.3393659824996621	-0.1004007691349857	-0.10305719670590104	-0.04371491896904302	-0.15492153226532002	0.4480114088168098	-0.6507559913730643	0.2727046661604109	0.09535637775169889	-0.18308442437082192	0.00774842333097993	0.21260440868593555	0.2683309132483479	-0.17012889731469777	0.5083314058708334	0.1942757564622744	0.41075911630769574	-0.08213111290645854	0.15576236983026528	0.30327379138275096	0.9772117297898065	0.36830114599117075	-0.4718607045112123	0.1550892812486348	1.5802178005199825	0.21921513193774173	0.1286879384023047	0.7614266795152591	0.4422010977723286	0.9050834215384873	0.04641498595670579	0.4796631983095547	0.39397614944241555	0.023667301885647897	0.37245479944133875	0.20098884511716678
-0.08521078314423002	-0.4570948558800329	0.0222755452873526	0.5875958371953232	0.016036939043050636	0.19939672014826637	0.003434572709347958	-0.2065710337459187	0.0075188273767570115	0.06436710830113987	-0.16140001451361377	0.23998194956430682	-0.29271226681819373	0.3765552645592255	-0.3686127423636264	-0.08142648600570594	-0.11093689789810612	-0.0582652800429446	-0.20029661682312513	0.4686861708141504	-0.6287008232767157	0.2291547770886017	0.11087917885895604	-0.16283202705970273	0.014114229970431921	0.2258401631256214	0.32237188164699265	-0.2313052152303849	0.41838009007312743	0.13778943171620464	0.4217300228086348	-0.10963284366317379	0.14100102535938708	0.20786517379217595	0.991940157211963	0.3581336922653135	-0.42033325436228	0.08425459323260528	1.6212311164577269	0.25594884528927775	0.1372422219217896	0.7277085708680631	0.3864392691368156	0.93537009434032	0.07953734065289378	0.4580636016041595	0.3200434756902371	0.011348318742701164	0.3686569648493291	0.16412843157305845
-0.06952785140110831	-0.46045254213186054	-0.037220556949019386	0.6000627686445845	-0.036441102226092696	0.13162451075421783	-0.002088686109242413	-0.20694105925243617	0.0499624074173162	0.10344611362540301	-0.1220946859360553	0.2040662664545033	-0.268916376029363	0.3677441970640591	-0.4013405593653491	-0.128203828529053	-0.14092747915071666	-0.09158938606828668	-0.21114022950400418	0.4803676530672566	-0.5648572297832011	0.2458821511513109	0.16427233523639156	-0.13829865376264597	-0.016716920476742926	0.26566479239867113	0.33797260893107595	-0.2201376322162382	0.3953872190939327	0.09724795239979707	0.4097821326241432	-0.18941166588882483	0.10297580054771738	0.15317444773724465	0.9890520588386877	0.3409500768210518	-0.39289035822293755	0.05240718313137116	1.60665549381805	0.2445314807957341	0.1387934412062492	0.7224287057483594	0.3828998138243888	0.9638807666855641	0.09250350859479757	0.48755578628470325	0.23002968101441232	-0.012562765365528018	0.3883955274658148	0.08941731416590355
-0.021721065369513747	-0.4753567897230465	-0.05190710139575637	0.6445603650315948	-0.05708466872122573	0.14686073387443319	0.02286056771203839	-0.24100661640091597	0.09111985718625629	0.09660235321525108	-0.08651155714301617	0.16588619663944043	-0.21520354331570907	0.3750923630198345	-0.43935710968969	-0.14493171406427885	-0.13790384451204277	-0.14528824239548194	-0.27686447441076567	0.4612402337328918	-0.5272073441843821	0.23569681969786688	0.17296092412849956	-0.11337736961870748	-0.03618229447438516	0.2548071551414964	0.3090699882833454	-0.24568660569156903	0.2669204275627008	0.05486759054384392	0.4260750088968307	-0.2607759708604097	0.1000567894329526	0.07213611354917233	0.9521795643826879	0.35656132547321107	-0.3158867436281984	-0.0038776283417555077	1.5745330953369345	0.23689902063175242	0.15790703925767738	0.6949591129396934	0.38467466734163336	0.9920284494638036	0.13997281276551782	0.42426698092707316	0.14578468275757928	-0.000888668111582263	0.3593081774717093	0.009713414332338955
0.0020561875199712845	-0.4788419680214397	-0.04364624255751577	0.6514841619915852	-0.02232269655128933	0.13201010003728877	0.03181900276074194	-0.24266752953983736	0.09789177325866764	0.08634527837030932	-0.061934793544382596	0.12741308089487524	-0.19656537496902748	0.3960482190913544	-0.4677625198402094	-0.16413619284265007	-0.15270548178801804	-0.19270622219927835	-0.2636889188143029	0.4406262482085973	-0.5580304837536166	0.23191371452109083	0.17335825459703413	-0.14258597368960255	-0.028511892907191427	0.2763165563052165	0.31116214090924654	-0.28114123021524173	0.1968591195406606	0.038714542971777025	0.41834395927190615	-0.3292873125237291	0.05252134894730365	-0.004976293092476536	0.8897837397430989	0.3348839907629814	-0.23187635872487547	-0.07516185555168661	1.55440279324122	0.23360404365380102	0.12280935188062014	0.6985110984280196	0.4233497715258139	1.0384440106227137	0.15147464155837786	0.3935393180539114	0.10662514422536543	0.013025707724972363	0.36050208713816756	-0.06080714053326852
0.019941291139303135	-0.4506732690526455	0.00890372948397337	0.6850848102885891	-0.012800664958255954	0.09078438982859814	0.058135564742449894	-0.21924755466957918	0.11876045650902425	0.032698288860575554	-0.015984099209989628	0.06269846801319831	-0.1742183384661941	0.38470040089184765	-0.5177124142910987	-0.20645235607090556	-0.17988022752286953	-0.245149448872718	-0.24319574822329795	0.42723424713556557	-0.5193549380094701	0.19061055346810424	0.15165512855915417	-0.15751715785932235	-0.058267690855391865	0.30213363287539374	0.3411288471428997	-0.2903829448116719	0.14536823549859126	-0.03214243800398696	0.431599568310297	-0.3227320937547857	0.029187170861731705	-0.1072263284228018	0.8897464920498909	0.3715907220491702	-0.18532291436595028	-0.11338193660486713	1.5108253895686894	0.2548595485034528	0.1459843687488833	0.6698887873072137	0.45934545253207826	1.061317210311198	0.1369417364837362	0.26192987418949876	0.06553316408304818	0.023084375063989977	0.3775347791653518	-0.08858304175533653
0.031772595597065474	-0.42487793226666204	0.03934986066430886	0.7134386680687725	-0.006412551650088025	0.07354012704003698	0.1371959972601312	-0.17437522219824872	0.1415631550218291	0.08047851787330601	0.03718573710370537	0.028009958083175246	-0.19230414771033494	0.41992523332465365	-0.5553859916062279	-0.23080936389349263	-0.21989452239660529	-0.3238447340706127	-0.21604950510348492	0.42938559615301664	-0.4675003486639908	0.19993691505188213	0.12309815492183751	-0.17449379778553648	-0.059876777837133376	0.3081277663982537	0.2954478285070412	-0.27106678874533807	0.060511447918772096	-0.07448326084610374	0.4588236446358482	-0.3282342858554854	0.010903120209683415	-0.1742562336645462	0.9060629776762698	0.33499403715787934	-0.132211333717223	-0.12349901442835984	1.4908167824059186	0.2902204826009255	0.12595237126800093	0.6453845393979903	0.48967792872519367	1.0616045961435954	0.12029072955704297	0.24446183636577076	0.012052739111758406	-0.0027902501526098377	0.3700410244404092	-0.110843785072992
0.03756143827082997	-0.4238742984152978	0.0816927399972949	0.7678206261077909	0.0234398688617666	0.03657610066873962	0.17473363389671312	-0.1470010882263549	0.13726083144061196	0.11498257478012326	0.12543227292292589	-0.030402202114676084	-0.18391357863378716	0.42058357881991293	-0.5568595031466519	-0.239883681585703	-0.21516798246245025	-0.39008706109031976	-0.2223116316006019	0.40312354248595506	-0.407830755181251	0.19159756092159538	0.10091335170055522	-0.2581365454825697	-0.04620198900617955	0.26637336774108233	0.2533301572009067	-0.2418466198954538	-0.019402038598148878	-0.07113093523424165	0.4460768319724931	-0.33895737652150454	0.007405416459727701	-0.217460358157148	0.9358255836249274	0.3576809439652668	-0.09715886152305185	-0.11067885784933547	1.4691117968825844	0.24684965389703967	0.08318632537939967	0.6663843160132575	0.4941396804428081	1.0940182540123753	0.07913236088703117	0.2374281921708476	-0.03691164952756058	0.0020545652221663963	0.3711152216375389	-0.18293045638757832
0.020926861987759976	-0.408774760865509	0.1015017239262038	0.7924756827319674	0.009909814436483264	0.07025666757748797	0.21944207565611604	-0.133432507499899	0.12565300734488993	0.094256059308965	0.1682616229216674	-0.055086842176319574	-0.18426068863607692	0.40752989359708935	-0.5678282163760816	-0.18991069290183865	-0.23118018665372034	-0.4177246614375701	-0.20168548672830874	0.4220520248765731	-0.33988811978896855	0.17805934032095985	0.08018892827858042	-0.31399190106886776	-0.0008484651606248839	0.3156536480154023	0.23158846693104293	-0.2278611434257674	-0.09411899468861674	-0.08242567231092615	0.44048646028247684	-0.33736519662380743	-0.02631004381973729	-0.22770568473045874	0.8798199323223246	0.352734572042925	-0.04618428817485514	-0.10625413163504094	1.437569695380372	0.2559223233245514	0.033237816459034404	0.6726739216479438	0.47434135252009063	1.08851915910017	0.040177845158599394	0.1805739690410501	-0.08676431146548194	0.014118659988589516	0.38718890898744723	-0.2546727564741375
-0.006757409129435822	-0.41224648562702126	0.1092163163522026	0.8387363927847995	-0.007866747656232903	0.08892753580469626	0.26753561426294903	-0.09258469052073032	0.14531139692680908	0.07233668943830698	0.2206569484155311	-0.05204901940712523	-0.17942384468462058	0.3688235915334198	-0.5935705546632588	-0.15067243512550926	-0.2681320651399438	-0.39854363684454974	-0.1860811974128765	0.39998150001656485	-0.32491103460157217	0.16528541651208875	0.049418389267890425	-0.39446995264177953	0.02344429544961866	0.315062344778015	0.24201355541027364	-0.1947081249102	-0.1270408418454249	-0.0773874969312261	0.38973608124492	-0.31702312617957584	-0.07107697873473784	-0.2735594832569913	0.8791638087628261	0.3366265835558926	0.025545095709704497	-0.12821576998492	1.372422069029713	0.2579002618411648	-0.010269614775440666	0.7157826717856923	0.5029549477595465	1.0900404895222464	0.04803954656593934	0.14397302001025378	-0.1011961507604032	0.004233115662853423	0.40248581748918094	-0.2610198390452598
-0.007999971979409869	-0.41487190378023103	0.1621558194447268	0.8969568066823396	0.027821606591873948	0.08750044200216138	0.28002093139260736	-0.0609192540722296	0.15547650674886754	0.026723203583509693	0.2537216595736108	-0.05133533407881615	-0.1844739721765868	0.2954825160693354	-0.594117377373758	-0.13747273248531858	-0.27467464603947644	-0.383826379747771	-0.1592509840784633	0.3586685800340594	-0.24561948496531927	0.13125925211381953	0.02844900412864888	-0.47666052994647473	0.06356637017701734	0.33091476483285526	0.24102632145554453	-0.14848776032217387	-0.16523559421669295	-0.11065651854165708	0.3456032974985723	-0.3053339919221009	-0.054550553538075044	-0.3104478410428871	0.8991545863223976	0.3285304635882379	0.10646613900158212	-0.12895773087655996	1.3235730695505292	0.2608141130450826	-0.031709358081526424	0.7061969825308594	0.5390296084003533	1.074279722622038	0.0309810824238413	0.1090762100362566	-0.06603983842483294	0.046332578863716715	0.42949937116726816	-0.24028389256692498
-0.02092489996059286	-0.4449043924378346	0.1764057197608686	0.9199103472114901	0.0939093893195182	0.08984261945493573	0.297431351379292	-0.027553855782135855	0.1359466439981792	0.02633663491215587	0.3076731557352679	-0.0264147978239217	-0.18626255365307343	0.25732339450305525	-0.6166079490235428	-0.11210417762073119	-0.304620224606143	-0.3696514966212268	-0.15016108588926327	0.3218092954293318	-0.1801589489154063	0.17781984845001153	-0.0007287268499309052	-0.5359256269520122	0.07419620495667681	0.3476373212268132	0.25531360259719454	-0.09397496743066577	-0.18704224548184126	-0.06691542798893653	0.2927379257168619	-0.2608126080973771	-0.04786244864726686	-0.3117420384126067	0.8744866499082068	0.36438283575782293	0.15849268833420896	-0.11096347417759636	1.2960659309826879	0.21907061377722462	-0.06273816322206816	0.7135483068134942	0.5542929054800424	0.9891892497245905	0.05222261730078428	0.11837024485583422	-0.05608914481847114	0.0605995067672335	0.5038039363711277	-0.30641625326531974
-0.038687849987966996	-0.5058185253456251	0.15745237117153388	0.9102360066818441	0.16261740227161509	0.09793575429814114	0.29223372277670967	-0.005921061935757976	0.13612423924679726	-0.006184287337435564	0.27283484612066394	0.009227924851548032	-0.18969061846878005	0.2013837609610524	-0.6615449786528659	-0.04034175418240359	-0.3230781947944064	-0.34046572608916253	-0.1397187808723836	0.2890103980083977	-0.17068019431774234	0.17551239525805373	-0.027105005693088526	-0.6295597434114667	0.06704525368042087	0.3411142940296272	0.2581979912860087	-0.08241108036197589	-0.2277226884895513	-0.07328387216626439	0.2698847923321215	-0.20779703973056485	-0.03708614622377722	-0.32088993947463035	0.8675885767262127	0.40533783580178023	0.1734259144195212	-0.14132293876497531	1.2616675105577202	0.2427935125440283	-0.08534094659967204	0.6950643868261432	0.5847972492650786	0.9402790402463166	0.025008960180835083	0.06270922144900418	-0.05937382499439122	0.09609194492682871	0.47057809037970033	-0.3192693507736137
-0.06776912461327562	-0.47477543865285876	0.1386965921326193	0.8591646485387787	0.20664622430573737	0.07758488515220374	0.2992843042941953	0.05000818247604921	0.12457343099142378	-0.03534487325932624	0.26442476594417097	0.028270347020533715	-0.1913863914153378	0.1530474871244456	-0.6776553053961776	0.018036368568802447	-0.2973776129372726	-0.3345316960812517	-0.08294059660664535	0.27299384589654563	-0.1642172955029718	0.18109419291260404	-0.042891015541395426	-0.7040449699536999	0.1492627085240253	0.33802619377019877	0.2839657043030176	-0.08236489689735205	-0.16907651529130138	-0.09512990093843762	0.22065852396535476	-0.1682683659841147	-0.024734217860553426	-0.3490866803144314	0.8783273110220241	0.4003259555546381	0.14269146141237515	-0.15163996761488058	1.2391617070360557	0.2619378791145873	-0.07827040230731235	0.7093426018736435	0.5603897838806591	0.9092704205096537	0.012292407520783564	0.10655964234455455	-0.04568750514507226	0.0901338025607273	0.530055859650951	-0.29222180586476965
-0.11575725719149228	-0.42590728611500517	0.08941556848538759	0.8529956194795133	0.23249020825700262	0.08267228204834762	0.28516368301237416	0.06509978756255215	0.12372965981734012	-0.027476055901744467	0.2548962852054918	0.03774773849056836	-0.1770959713358673	0.1133495223307931	-0.7076656125411599	0.08113704242437832	-0.2835602712367976	-0.3019765006095241	-0.05413468067657088	0.2593952786977641	-0.08741175196504039	0.20552177444263267	-0.05795449817206798	-0.7204334842544544	0.13200346721532724	0.34186447574741263	0.27708851499825404	-0.08568487950545832	-0.15161626863262706	-0.0892759753045087	0.1791314156263934	-0.12432359844526	0.012848982150836564	-0.35542257720272086	0.8581795751803998	0.38937414780773283	0.1502240207930719	-0.11540109803450053	1.2460060260834895	0.2684967348658994	-0.0589347980414456	0.6991436201603946	0.5431246886598136	0.8694902096634266	0.02563009497127895	0.14890853196830325	-0.04397848357985688	0.06924633159694815	0.5377702219516776	-0.3018772739446086
-0.13676891087683513	-0.4232159456310754	0.018079194161568557	0.8191895501121085	0.2747469505488173	0.10571911913955864	0.2598422488614667	0.05804218751958422	0.11052798597767458	0.0032548372850045915	0.2082250699611657	0.05433708589968752	-0.1522362000361454	0.09556529442146758	-0.6958619008172595	0.06897741561525902	-0.24920712594943994	-0.26622241897438725	-0.03220846344327148	0.2609655811832069	-0.07583785748481145	0.25290867769813524	-0.052009035017455095	-0.7585195456306038	0.17045678809047712	0.3301986581108412	0.28915599487316723	-0.08586256336446378	-0.12947815247911149	-0.08024548838645201	0.1214306993348299	-0.09356085241723747	0.055724878637493216	-0.3826161862122765	0.8088509275467148	0.37920654226652223	0.15884760503902032	-0.08510901841226926	1.2429601407584783	0.2742341429203534	-0.07781106423038844	0.6848090069620146	0.5295809225757114	0.827850770103919	0.08307046767809793	0.22329018804677317	-0.08416792113625651	0.050255912983207064	0.5072974223401889	-0.3128586099684464
-0.15587691072940763	-0.3935126729348083	-0.05730918691988712	0.8028547655972595	0.3155728503216002	0.11231465461312014	0.21352471249940339	0.03826230147342463	0.09648707455356084	-0.03187051623524453	0.17429445657731962	0.08021629994895366	-0.11445866400651568	0.03379036680480786	-0.7491747082375789	0.11246962186024775	-0.2180837394953464	-0.21071510249201414	-0.005574611264616405	0.24309908092729984	-0.10081355189768999	0.2631087048945603	-0.10339561379046218	-0.8268782168654637	0.19447781394294145	0.32701921152352387	0.35568867464877707	-0.09235516276196942	-0.12119973442767276	-0.07973142331637051	0.08802316089787102	-0.09179476465910104	0.10201101582382224	-0.34594850498653773	0.7388510391255225	0.4004967250544107	0.11302186230406605	-0.03496693170631839	1.2405964821280158	0.25903866682160975	-0.0821636133874534	0.6514181074096566	0.5300662933449175	0.7626038307290667	0.15724863638395234	0.2686913712903755	-0.05095506743888745	0.03426482481751293	0.48418383803708726	-0.3926129753871919
-0.1716091742259595	-0.3532378483723705	-0.1388177148941784	0.7901837787180234	0.3435058668625743	0.1285275480082595	0.17500754614083114	0.04961229735667424	0.0980448485327794	-0.06875443222598382	0.09531307526201387	0.1135175451877101	-0.09301190767797748	-0.021360603110424675	-0.7624950105844447	0.14248724757600822	-0.20455815669561125	-0.18988289705019656	0.038890746647082516	0.22373213579479273	-0.17227407757926844	0.26412615247497123	-0.10306858623630019	-0.8190438726356015	0.19794707132528064	0.33289530650812915	0.431194542556566	-0.12349233545679075	-0.13826785025756633	-0.06095145306466765	0.048967036263156	-0.0774572079975957	0.1399011274972104	-0.33010965151555227	0.6437711884898285	0.4262215329821286	0.08331392350834076	-0.0003304585654824499	1.2333593089681936	0.2750650717771476	-0.06900691486116749	0.5793900824362932	0.5656176104702243	0.6675656292060618	0.2513284608323133	0.2932835475536462	0.0035677371013336347	0.010664957125526474	0.474164963421991	-0.42515341364163073
-0.1881583983364706	-0.30523542301899986	-0.18090306230712108	0.7789224921375143	0.39125583545416287	0.10065347019010126	0.14923867472420183	0.06689701503665577	0.10133468624451492	-0.07914815722758979	0.04800877073863906	0.12202252414167689	-0.06315368856888773	-0.057910604859793914	-0.737647231431209	0.15180051967734004	-0.19401168614154335	-0.18122106967112023	0.06590442666149303	0.21079609479180372	-0.18583328377075725	0.2852735186300098	-0.14940952728585385	-0.8105945890562349	0.20742163753214354	0.2990335277689361	0.45788185973085876	-0.11540835684498937	-0.16370073924250222	-0.0488243222982087	0.01240792229158966	0.004589994521649243	0.19920034824599558	-0.315576060348535	0.6165359160559624	0.43089569997662014	0.05227739735381644	0.013741245182123918	1.2573595916059672	0.27016914405703474	-0.07016667493472262	0.5279158754325401	0.6113667338746505	0.5944480111514026	0.3616473305382467	0.30577892663549683	0.046792498021511565	-0.02633749349339117	0.4539474563685806	-0.44240818861724696
-0.19844052438701226	-0.27473554266244	-0.22050867607180064	0.749653224017018	0.4104761616884864	0.07912614582879532	0.15216245356463493	0.08986677398458956	0.10163645108053224	-0.09190646705708254	-0.01850415775056134	0.11761007320317521	-0.0627836745194749	-0.0658325455881815	-0.7191404690672558	0.14102715509979838	-0.16770893891901287	-0.17482224567073143	0.11568664238068152	0.17732293026551282	-0.20956995505786247	0.2764557774493001	-0.1760805428588959	-0.7703069263886281	0.217340647361641	0.2402314173301105	0.5125613790298019	-0.10253416999281514	-0.18352003901952607	-0.04535427694310145	0.007704053358977758	0.016691455572254876	0.25992498032778055	-0.2577623565862448	0.5735701740724282	0.45324398263923954	0.0479283120361367	0.08741333109258763	1.2665218315909446	0.2683137021267957	-0.05027994962165568	0.47431627067327203	0.6486841698661178	0.5098435648804543	0.4550903035696134	0.34100027987117637	0.05183597965528487	-0.031601971415754646	0.44071979586550797	-0.4753734826843063
-0.2177413454825076	-0.22137645706430858	-0.24202078612956734	0.7318165225367792	0.40010465716022675	0.05742155325301249	0.1432028368410213	0.0857494787748803	0.02553680796879022	-0.11445215511533584	-0.08585713918096145	0.1434120592460196	-0.04592963023332981	-0.057423313650025565	-0.7062675396876397	0.14925303073313675	-0.15647603064812948	-0.1594859491247156	0.1222352762346371	0.1719143381304389	-0.2454079425061914	0.266784206216571	-0.18052764463752416	-0.7617239971184478	0.18910327157172957	0.18065319939636318	0.5516075462059369	-0.10220877940000057	-0.18771329399157488	0.013003976004394808	0.025494049382112423	0.02564907055808315	0.28814236052429704	-0.19540198690992655	0.45316923272113946	0.4469328256113535	0.011074350211986056	0.11390173312318697	1.2802344003001418	0.2578456419322347	-0.05964402638496254	0.4151047005323947	0.6826745588707921	0.4625625471522968	0.5323516729205658	0.37358485153629384	-0.004458188194014896	-0.08059422098711577	0.4096398478945716	-0.5360988885408448
-0.20488198719447165	-0.14896200341480653	-0.25223604921830634	0.7266217701077708	0.3799328887312235	0.08868779088296548	0.14227552139438296	0.09127140892592858	0.026322756698404236	-0.14252643269817536	-0.16828374811034016	0.10908089050503085	-0.009673300045335693	-0.06322463722851392	-0.7015992716032124	0.09451293434290815	-0.12750517229298844	-0.1745927064831026	0.16351442398804844	0.1678357533398904	-0.27291075348873717	0.24747888128870515	-0.15119301366514903	-0.7024842758769887	0.1935249536250522	0.12281939913689388	0.5969968417693159	-0.13134828321201136	-0.19592590962322542	-0.004078190150981667	0.0505664235591867	0.029190670131597374	0.2972233344591929	-0.13372974949390953	0.37529690082629613	0.42513104026553855	0.011722224334300984	0.12293517522370787	1.309850373209328	0.26491246030828053	-0.04577791231924481	0.34450139266999025	0.6882695166369898	0.45039701733737275	0.5940196027388116	0.39026823804386374	0.008083234777871274	-0.0704663648386648	0.35081251637333716	-0.5145662883173518
-0.17190611310401477	-0.08629874452166406	-0.19714333986754468	0.6772766461514426	0.403075743791827	0.10400107861237828	0.14736304940669226	0.07152738520830228	0.05199461724208511	-0.17090413175222902	-0.18793374380315606	0.14046425995516806	0.031252072833621455	-0.03812168796374536	-0.6488646622025069	0.04315635772099903	-0.10172912963016637	-0.21069010619269674	0.2065605096496086	0.15980832803713874	-0.3079156045313353	0.2603703636566325	-0.16868877421888823	-0.6339739421588197	0.23744023109871906	0.08020774491132704	0.6484699593388061	-0.15007216754958774	-0.20654817941909545	0.010002966783895449	0.04905002457992336	0.06418248613563016	0.29881421642786393	-0.08160902105882184	0.29885400276991375	0.40921843813776093	0.011110060694578228	0.1405617864983551	1.332598749852363	0.21336554279892397	0.009163355782297702	0.32184101492545636	0.6925051788070615	0.39542027255333245	0.6818077824991134	0.40756180958549393	0.006522140190471993	-0.0610461174768029	0.42554492599956817	-0.5329761102249445
-0.15055815297746736	-0.10161512143060378	-0.17361358942877642	0.6457402711721059	0.41248870625159545	0.1058399261871221	0.14579717259440314	0.0470267359296551	0.030752183691815333	-0.15908941346311076	-0.20020033138992396	0.12729063162433316	0.040779698910599176	-0.023997353235937557	-0.6078219212838902	-0.07509435121142746	-0.07565489511447503	-0.23050401727027667	0.2706179544233142	0.1781834377496228	-0.32126712110680283	0.25897493270498345	-0.15234870936040315	-0.5775343518975521	0.2126000709351546	0.05765037925750134	0.6845585785483885	-0.19224960668040322	-0.23424776215941953	0.056704099584751956	0.12174226919907219	0.08808434361230004	0.2608517068054728	-0.023041742837958033	0.21565514352311732	0.45101176256074255	0.003097559000843368	0.14835687125251015	1.3759038509031258	0.1939389494870872	0.019014589563062317	0.22948539943952287	0.7351221850537911	0.35295296751783267	0.7718072475496249	0.4199773992297093	-0.0046867712004093785	0.025202929303430655	0.4071021137521195	-0.5880480126724884
-0.08435323197219015	-0.09662717514869541	-0.18043572039527409	0.6184316314485223	0.40879807954710834	0.10563160748157785	0.20464647378791745	0.017934065429281266	0.019275614647147943	-0.15099088104428743	-0.20732671859165866	0.10277975277088805	0.05399706715522508	-0.03846881474539336	-0.5623381407904366	-0.13254311208902353	-0.07133871594201532	-0.271833447259776	0.2612950321693733	0.16631952970876704	-0.37360316372931884	0.2268880554745282	-0.17459207545859884	-0.5196279578866615	0.24255054440567708	0.030693029917418863	0.7028405245824869	-0.20339448802528284	-0.2532464998411602	0.07123100149284155	0.20006545075832421	0.08534310881772372	0.2395262695026082	0.02682818244599503	0.17564364838485477	0.45818625251074485	-0.054183464816391226	0.13142197432524882	1.3637065882952053	0.17129743389794985	0.01912416428407223	0.16361804893694756	0.7780843479338975	0.3132603745269485	0.8859649889728226	0.3970086356390944	-0.026352265118833467	0.14560486915485343	0.4367613981060062	-0.541411269506981
-0.05746665393477599	-0.07849473555509001	-0.14203774875479241	0.6030764423740115	0.38121598590533756	0.14618821977963756	0.27262894036014795	-0.009775799916495681	0.026473046025147422	-0.19094743300078268	-0.19707888873757912	0.1019852558370196	0.03680960399665385	-0.003949978782530733	-0.5527018615722844	-0.1553018077407558	-0.052720619899989885	-0.2801291703037382	0.262908387660865	0.16009227012982732	-0.3903463471408942	0.19893298607805568	-0.20762994448464248	-0.4325247172422313	0.27704361707948466	-0.019547450421358692	0.7213214776078628	-0.2181847425710844	-0.28196443507875635	0.11711150196504287	0.28895496420180405	0.06743545695395234	0.27686935525641027	0.09588829426619269	0.12152669266854488	0.45262092939440174	-0.03334092792059845	0.10038173125574057	1.3345430918481056	0.17096004787508814	0.014397768609876016	0.11333355743231185	0.8161518881773855	0.27238149937350037	0.9586136997965772	0.4260251627053241	-0.029710995171796754	0.2398037012571897	0.4970728616561487	-0.4882880052375277
-0.021064355712418235	-0.11178701619909451	-0.06137290054607044	0.5646595612361894	0.33494217047386454	0.12234723999197983	0.3671005170844318	-0.046517942579870325	0.0712437872940349	-0.21154776524296262	-0.20357315718648086	0.07941182240248539	0.049838360463393704	0.038942163274562014	-0.4887241073684675	-0.22172165678533773	-0.0937068370882935	-0.2984388688654343	0.24404796361610046	0.19884080521199884	-0.39144305960500514	0.17916123008363022	-0.18016786855781858	-0.31951434401941003	0.31623883625816773	-0.08343045790582776	0.714579765095251	-0.23587714419032055	-0.26807175118783927	0.16846061082945404	0.2900299564740312	0.10508612011811813	0.2748041271627456	0.15127704436601933	0.10443106547022425	0.4214231096757052	-0.03810097351955015	0.05081059689199435	1.3157449000586399	0.12534395408288132	0.07237917973591187	0.11031001762674145	0.8688030777024991	0.278180993124545	0.974871252483544	0.4364384016490662	-0.061830103931228196	0.34629451599147404	0.5206069847059661	-0.404266340859298
0.020046726175992527	-0.1551152396644801	-0.006483082452157335	0.5524996113795381	0.2941164162448006	0.13576442341920902	0.4543394792102736	-0.09978255975148857	0.09652616084955198	-0.21094524459000735	-0.18080237896768925	0.07172334050209515	0.05499038462263246	0.06617972472368785	-0.4761664398537402	-0.31733608630123833	-0.1174592997091413	-0.2947445225179466	0.24228790879227008	0.21135762025475024	-0.34742081315349554	0.1583128742970939	-0.1818548333685853	-0.2530679057796327	0.37209119920979994	-0.14173780441133016	0.7384913736606877	-0.2271729653356817	-0.2591792054113605	0.17859265197144683	0.34426567831343496	0.11153907329270436	0.2985269157637303	0.17597273335955246	0.057514973030098525	0.3778133904622799	-0.051560945439975005	0.009572534251854201	1.2720956228686664	0.06171643755243718	0.13348465462835013	0.12344519687649991	0.8731143175903755	0.2972786797680852	0.9940484745611691	0.40317602809174347	-0.08640630886887488	0.4038817209898443	0.5308394694855274	-0.3521303975528052
0.05603191446748814	-0.209694782645435	0.03238414915800257	0.5261827859843141	0.25285144727267356	0.11185609667603957	0.518790730893546	-0.15160757308755177	0.07276747829518193	-0.1990721103961594	-0.1586164446219893	0.05134068115552859	0.04114789671898733	0.07315984476827454	-0.4674650543207939	-0.39230695302283225	-0.068096918528135	-0.28627365772066227	0.2515972463706092	0.21831591608386205	-0.3507919064620716	0.14772068492213158	-0.13948329128691245	-0.19059962607445488	0.37518110867069	-0.1963671316922801	0.7588192998027479	-0.21259412496070929	-0.2791102339757111	0.17726455405671768	0.4047452675934425	0.06526044283571021	0.3120009532398432	0.20792314427139208	0.005335375741076065	0.37960033307425045	-0.05617289069891187	-0.004859669041703468	1.2334040665676935	0.02716205940995121	0.17097035143999467	0.16528633618589042	0.8815272576837971	0.2880476818778742	0.9661845114168252	0.42779289052279346	-0.10984442634682465	0.4473523038898371	0.535948619904376	-0.29305715886954276
0.09611031660093834	-0.25248304445115644	0.0646576750649956	0.46369064883414024	0.23953907305754388	0.10442209554478284	0.5469843125691566	-0.1914057609389041	0.06031232447778262	-0.2165320474729385	-0.14586905329157104	0.07874777281223479	0.0313917015615765	0.05798124526767525	-0.4513964703175682	-0.40939882965108276	-0.06502283025985287	-0.29286955620285837	0.25219723422236	0.21248131042578255	-0.3524808226693016	0.13842858878932557	-0.13625253062121073	-0.10953184174435612	0.40389677449672295	-0.20285929040006706	0.7476457676585494	-0.25031790224707673	-0.2925340121914287	0.18066149372421209	0.4442560314967897	0.07979933427888446	0.3058809947769051	0.21577142659028875	-0.05231978091242704	0.3826893200608501	-0.08590686208184999	-0.033834118816450626	1.1431921599954111	-0.03210219360713447	0.18167992731779603	0.212531216907449	0.8855166946369838	0.3054120910479451	0.9175582481016644	0.3656046938256471	-0.14923064734645206	0.4840348073351734	0.5685200566420665	-0.2705407771195064
0.12322139788680553	-0.3162497861808601	0.048777605665365126	0.379785269803759	0.24344211971187998	0.07275918040845113	0.5684312158806123	-0.20805525306719916	0.04173056160876617	-0.1873945841748116	-0.14643360179010395	0.06405241534748084	0.022223337664433167	0.05180110977236461	-0.4481317066721183	-0.44699356354238945	-0.050618616331030174	-0.3036184221584208	0.26290162274849516	0.21617046161334694	-0.3344650842665394	0.1420191649634529	-0.15835461959547192	0.013327203860884328	0.43806244176482634	-0.1980033884320809	0.7422164696013769	-0.3065870710212574	-0.28507423375583735	0.11885510686631835	0.4433665579854907	0.08686928145263555	0.3184516716837696	0.1964913696804512	-0.06687731103536491	0.3855910428095784	-0.06097178625858239	-0.04229089020247666	1.0856251478737202	-0.059377181553959546	0.24224871152627755	0.2867218364627757	0.9120928359701198	0.29834081418356173	0.9127090078315148	0.3033273271898998	-0.1716525354522364	0.5691068449978122	0.5673195278027389	-0.203395176997949
0.13716408079357928	-0.38813295965890965	0.035809207164627016	0.3201785727470087	0.23766506838381876	0.027048950646413272	0.5509313194697496	-0.22225517946624462	0.014199684170162952	-0.1889041031504924	-0.1280528746086058	0.08474488261951656	-0.0324143222062228	0.03506199591747425	-0.39441129324950286	-0.404434228059507	-0.058906574144439186	-0.31515558604121535	0.26808136984529096	0.19998246170511025	-0.27117928656696355	0.13848678836240905	-0.1752122911866964	0.08489017432900345	0.4563815617295014	-0.18351475028282588	0.7377462784535085	-0.3017296159117867	-0.26848235659573894	0.08260570424709598	0.46416444670883683	0.05073404555502253	0.328245533121029	0.15413877408764123	-0.10363145581248139	0.39542108691349054	-0.07978948949376337	-0.06371611183958781	0.9951464353702656	-0.06005219800291761	0.2525782634218023	0.35502949003503487	0.941987868884247	0.3021374046333056	0.881571286065341	0.24668142843274773	-0.19978711850552164	0.585148967681992	0.5552901267082956	-0.17529767409918412
0.14139406408972105	-0.4130871100944513	-0.03226105636876549	0.3233796985938628	0.2189180030408225	0.006299779002643809	0.5586910319785067	-0.18368362070217945	-0.05640276997271696	-0.18846001228087939	-0.15466214721492366	0.04660079329579807	-0.06969528962097823	-0.001922363536576932	-0.3705107581722139	-0.39016041067759666	-0.06095314192128175	-0.3102422128526597	0.24150435862101188	0.18113803683872126	-0.22751324999784223	0.1126258771103896	-0.15641961121224993	0.15549358565425447	0.48010065076462816	-0.19899384696765146	0.7235789444997793	-0.2765925490128316	-0.24627564691722603	0.0462646421277656	0.47869942537147975	-0.005644745384317018	0.3253100385852501	0.1424960636336812	-0.1286293097927306	0.3920993669908097	-0.06497364183607343	-0.08428396998865305	0.9165302835719105	-0.0533927071131188	0.2817522582009781	0.3630601874413651	0.9829528308079784	0.33454125692680936	0.8697833265386634	0.2597347707479825	-0.21867460374408085	0.5575195401759295	0.5218545096726672	-0.11491937765230127
0.15115416011794555	-0.4084895617113097	-0.05793889873689204	0.3434211906040264	0.22673934984841876	-0.012520898785600684	0.5664014292543567	-0.18538721875896508	-0.08436176441059376	-0.14223231389885535	-0.19288314800400141	0.040184922589256794	-0.10277122926554996	-0.01534829209891606	-0.323721816548958	-0.29517264531420845	-0.07435384855707469	-0.2926110426463276	0.20472812956321035	0.14054565695809568	-0.19020286418701024	0.10329450125048885	-0.1623533343294043	0.21080310855522177	0.46962401289511935	-0.21044404660252022	0.6883623994466539	-0.22477257976185477	-0.21714386689810908	0.0404210691931652	0.44611735340615005	-0.04582855627295422	0.359662469894119	0.11007429185534383	-0.1562286462607428	0.3538932116351533	-0.018103309106548594	-0.07950548105532476	0.8002740523629954	-0.04310588455804755	0.33887582370609515	0.42396869309543844	1.0386292437502551	0.3550808213404203	0.8632068241145758	0.24060549034658293	-0.2151465834355697	0.5195836445884644	0.5237387045098163	-0.07821449058029087
0.12997697728708918	-0.41359922293277007	-0.05682599715669716	0.3391155419681776	0.2105721245008177	-0.01852320604157079	0.5335509061479435	-0.13546209662217396	-0.12214039696216875	-0.10709120677091954	-0.23499692101796174	0.03567970267307279	-0.12595934480392726	-0.03060151709886763	-0.2772942729361103	-0.24591601730590334	-0.0553562120749647	-0.253825169012055	0.19885135710574572	0.13729561739442514	-0.10042372542969624	0.06588624379286936	-0.1392870976394785	0.23151553463473373	0.48613720887684975	-0.23175534823837923	0.6794741897432196	-0.19856767626869093	-0.17823194427220201	0.039467636721404895	0.4193238698929257	-0.05316503910275565	0.35382653877701886	0.1277707655929939	-0.1815570776421829	0.34599411459625873	0.0006273536111180353	-0.09736383249752432	0.7432304918018657	-0.030977753321813906	0.41686261793748686	0.4921464712090967	1.0258688379528822	0.3469561141123335	0.812353500128912	0.27854751993911686	-0.20837365198337426	0.4736095014783891	0.46318319205597025	-0.10589354546032884
0.11091091543262717	-0.40138238264443665	-0.05971758040346677	0.3349044287126838	0.21760535849696577	-0.03082448586174711	0.46950129001088536	-0.08684639931791874	-0.13847098308346112	-0.054436694545478136	-0.25746081070104065	0.013346170970825577	-0.13585289492190186	-0.07328923179873521	-0.21031489241140008	-0.19241113043330269	-0.07291549318619686	-0.2417197965691833	0.16972209492656912	0.13381622855833214	-0.04501479685938741	0.030174140927949865	-0.13657353940373174	0.2149813634481689	0.45030407794156624	-0.21961379454654498	0.6454404195297955	-0.1929897747136095	-0.17248488948790763	0.012886767624679472	0.37686531190355954	-0.08128526004916688	0.2991886803858611	0.11101597552864376	-0.20715835085075335	0.33690102776020187	0.02125163191191969	-0.07328362486803988	0.7312909120888696	-0.05992629662666593	0.4783086428913146	0.5023263873527568	1.0447022167900104	0.34871769945685693	0.7589726879945266	0.27662110715294047	-0.21446869065505755	0.41049534516916164	0.43785568354720006	-0.13175124945301736
0.10097466522222487	-0.35456492899190334	-0.10343579354603527	0.340683840558402	0.24732900606343033	0.004691525828203461	0.39705674020049686	-0.02579434623091602	-0.1951446018633235	0.006747344106310932	-0.2736265540751389	0.0363205195589121	-0.1585765296944742	-0.13620428482206096	-0.2073253650189589	-0.16325238370050615	-0.05388628697301908	-0.2152734604049474	0.17145694466863376	0.11783367047533884	0.013291850967684921	-0.0069855930538639584	-0.10352245043947081	0.21524988132505993	0.41274002131381576	-0.19692062943745747	0.599871176034876	-0.15988746439399829	-0.18998105936220752	-0.019921139161626508	0.3771852594690527	-0.057191433554931816	0.27355485141156044	0.07095007080142347	-0.25615056504645095	0.3272505204926957	0.04867548361370521	-0.04142214005778285	0.7265047075483126	-0.027103869359714407	0.5088827817138162	0.5163583471113713	1.0108230796570434	0.3623860757262561	0.7028595329902886	0.2729195614714712	-0.22039314833081686	0.3252039727633964	0.4691257587484511	-0.1289181292318224
0.0815227377389821	-0.3185609692817425	-0.11242786783637884	0.3375836930396815	0.28997065829866336	0.03689580021112774	0.35343258758276547	0.05946500353688657	-0.23704531360651013	0.02940134069541836	-0.30437741738937896	0.019545229594524618	-0.2084370597365311	-0.16708496055950187	-0.1889132961686621	-0.07588366266596121	-0.019650325538895397	-0.22496684238021558	0.17822991608557967	0.15431466008280598	0.07718849085179307	-0.02017646241486277	-0.0998296861164263	0.222362792582168	0.38504954994776136	-0.19042628092044	0.5327755028564737	-0.14885960196286102	-0.18072211759277007	-0.03933027951881044	0.376754359941721	-0.06769083402102105	0.2463590250954867	0.08847719327633523	-0.26052881858622146	0.3138883859315112	0.05332640856386078	-0.029980511904136115	0.7347116014724566	0.01657444389551986	0.512245951634406	0.5179387929925728	0.9548214618633393	0.3677533910380192	0.6914319297608211	0.32309740616616417	-0.2221137763961123	0.2793603202808163	0.46656186941720257	-0.1658747045725528
0.06732737592614821	-0.2870342675073111	-0.15200974757266453	0.3531548689289415	0.34753925737402713	0.0781364606562582	0.30545750006890227	0.12850348472808878	-0.28433999271466587	0.048142609112239484	-0.3259594063329905	0.05537717497447351	-0.2189458296134966	-0.16885999897579873	-0.17682612896719768	-0.0407153476045579	-0.04376789999006878	-0.21824757801590344	0.1572697453284463	0.15572116804601993	0.1394198013992621	-0.03769516162074898	-0.10383991203718482	0.2614410886267292	0.33862952896438575	-0.1605031947324138	0.4828847759390472	-0.18689160706802746	-0.13720827990266643	-0.07591120007737291	0.34474786058941737	-0.09086652416736646	0.25219325604726367	0.07865766403666052	-0.3096633592199164	0.31190112296131495	0.0481925920939428	-0.024712814134391203	0.7301503283717166	0.044107563795838634	0.5261839082361371	0.5159350116106974	0.9055057137844292	0.3869246854775734	0.6800273384144634	0.3446971684098116	-0.23442273397716354	0.27906944306529213	0.4683872481754244	-0.19400166536793734
0.04454435354747484	-0.2559559642032967	-0.1397818816799709	0.38297693391873444	0.37248589411088445	0.1289463909336804	0.26869721645505706	0.21668189058710433	-0.31347658963041225	0.09288683599988548	-0.33609768330017964	0.07232611777208513	-0.23549417003339	-0.17889162700112995	-0.12504344371488202	-0.022061010492253282	-0.007929264297717748	-0.20423456116908198	0.12302265914079176	0.17007061539889629	0.21394959509150438	-0.06423719471317664	-0.09569641483880623	0.19860824377762215	0.30893156314299125	-0.15646823660333742	0.4377109400595402	-0.1719033565201729	-0.09350773418983542	-0.11769446300451328	0.37282718979511886	-0.1376240327495586	0.2930631117410297	0.11043348894979976	-0.3427859281407043	0.28922545049004544	0.08300162067851677	-0.03734465678331246	0.7748078194950705	0.07591547323884255	0.5565940308826167	0.5010264349299136	0.8659126345487552	0.35401726649114096	0.6870040517588498	0.41810742395170114	-0.2118107919733953	0.25910269840830125	0.4738653702019494	-0.1898928779474069
0.04374192726274882	-0.22468859913687048	-0.13857472294472167	0.43897343832038427	0.3909280933843719	0.1997027565293631	0.26012702463692117	0.28837668320677395	-0.3347105222058722	0.07932629461977943	-0.2976055531612906	0.10051806098998102	-0.260244370700898	-0.18814884611669772	-0.12353077590363645	0.004958597560291161	-0.00672121320257528	-0.21137771094820934	0.08841349146858996	0.16688940711832206	0.23049560189223617	-0.10693070597853027	-0.0831937707883105	0.2090968929301047	0.30093907608904474	-0.14022430994112484	0.40623579884152344	-0.15681969655131284	-0.05181538867525474	-0.07937353638610233	0.3883263034116383	-0.15027574215680262	0.34223334755635487	0.12564529393003404	-0.3532289738179359	0.3142098549413953	0.02797799406680232	-0.010702751935675847	0.7962874652063304	0.11046804785401672	0.5427795503332103	0.4677171879216617	0.8359378864505214	0.34212043693105576	0.6765915173817962	0.47036062171615506	-0.20149747146435443	0.20137019691012115	0.5090980926716846	-0.21307057544898825
0.04641153209282726	-0.1709512238231652	-0.14929474453775296	0.45097815079850206	0.4113927962531186	0.25887615469246295	0.268955349400211	0.37842061740671057	-0.35089164142030954	0.12053956848997191	-0.2888143553455963	0.12467643217822885	-0.2631475834537088	-0.19107452553712417	-0.13147077673125585	-0.02729532086858688	-0.010597062858732747	-0.18824458853346582	0.045096934309714745	0.18827702382051575	0.19286981629878422	-0.1503711745358894	-0.0548018976257947	0.2058414615322266	0.30685189372423893	-0.11085724759963729	0.3630717344764308	-0.13840340032914042	-0.05641770126049572	-0.0356555633241456	0.3777395530714368	-0.11409435752527464	0.3678165625180846	0.15999502696186738	-0.37683465814880934	0.31627492327998175	0.0008950135809130177	0.014319117172199539	0.7964686191400678	0.10073157081551651	0.566829252315653	0.42187577268925225	0.8211294348330908	0.3027384973946503	0.7069626007102361	0.5116686288808695	-0.17748903984279968	0.18603861398905272	0.5651385727515378	-0.220562195496779
0.04657461953968893	-0.13924994262308216	-0.11282559443339416	0.46331258637611344	0.3825522148853743	0.3120717425623577	0.26667644994728074	0.42850035991049706	-0.3491323745684038	0.13072801723999355	-0.24261056575200285	0.1870934811626286	-0.27820040883058655	-0.17747798013072985	-0.10454647946694573	-0.0360511373802606	0.008001046135733577	-0.20372377551002657	0.05405070038682815	0.22076330948586934	0.16877366184928844	-0.2030857350947039	-0.0815864231126682	0.22281564846791374	0.2741624830205941	-0.10055618946205672	0.36941589455066903	-0.14334097438822058	-0.054690768346314256	-0.05049388562012961	0.40946419009844615	-0.09668064284724201	0.4103922752696871	0.15382434865003083	-0.38681829361530445	0.30402554971135987	-0.030300390923654896	0.06865709419017621	0.8375458044989941	0.12582958330865218	0.5549157788234784	0.4078503012134824	0.7695278745372368	0.28642813258224953	0.7318328647463428	0.4876655822895467	-0.17951499406869798	0.17578018727738332	0.5691150881327793	-0.23736560816384547
0.047998344414243	-0.12362136452003909	-0.11209155908942288	0.46180535060064365	0.3719753117465722	0.3661067452487933	0.28109496359605884	0.5224641590794344	-0.39029037788919174	0.07686920304763004	-0.21932060516604412	0.23713020662534917	-0.26049711935650255	-0.1664475457867531	-0.12879120175707365	-0.05564311949681798	0.014438115062801168	-0.20257739035343744	0.04181986250430632	0.25457647051577004	0.17085351262606285	-0.22222459196312916	-0.06078073483101355	0.22483657431913245	0.3354149407100548	-0.08705593735035053	0.41612251865753824	-0.17233078760577097	-0.033683388118437615	-0.14858855802202917	0.41375565003681924	-0.08548894336376031	0.43816915808717705	0.19094113289380674	-0.3673556315996004	0.3000821155552525	-0.10304071530541717	0.060086431193706324	0.9064460452047053	0.16596692351715875	0.5239688759645621	0.38719156870847315	0.7230089617355563	0.26291115563847417	0.7297333976234656	0.4741736739644081	-0.1672177242942071	0.11700347654333516	0.5735317785098516	-0.24994823729294527
0.05946529078917042	-0.11353548533529267	-0.08604140391082361	0.48977028836265457	0.3790665415901852	0.39207917347158866	0.2618549721020221	0.5629745952675193	-0.44384477945265166	0.026857242736099584	-0.16864717717188005	0.30230250869692055	-0.28636683851377975	-0.14556072199256342	-0.1434459821443998	-0.08227097046911398	0.016274724763851094	-0.1962167466760905	0.046821323737259495	0.2488530662084118	0.15447276795617124	-0.2121817870622197	-0.0780685693282143	0.23516716629575724	0.32851781240146943	-0.07147732165675871	0.422244775529133	-0.20306588331297126	-0.052448411336773804	-0.20041044658799959	0.4196315996853214	-0.0787131433622241	0.5094960938547877	0.20324365115389192	-0.34805347447978413	0.31752789334176745	-0.12107115331923912	0.061818565395928934	0.9366697577085448	0.14779368898268058	0.47369931791362074	0.3590035433133888	0.6860177143930597	0.25434566489149407	0.6971315325540615	0.4696869251726067	-0.1647394011378654	0.06417822021986772	0.5999561879786954	-0.24755995936584912
0.06668991234717803	-0.13737578579702955	-0.09321611877668978	0.505841269960132	0.38663171202168123	0.395389083352454	0.26243596226606253	0.6029852080614053	-0.505056044612217	0.0024449030408186133	-0.13141871851540896	0.36416691756426794	-0.3135962151125215	-0.13911495289091289	-0.16998932122448324	-0.09942064055493578	0.017606660942270164	-0.21493028712612827	0.056081909259942594	0.25692809760685736	0.08221077966651122	-0.24070891225483143	-0.05033950099654626	0.25313396853631853	0.3517628757134606	-0.0535459123602534	0.43305970594393745	-0.21255674131839913	-0.06504094767372831	-0.24527873672795023	0.45368958424940037	-0.05539637410741817	0.536251604627698	0.26192424141145965	-0.36138189671037113	0.35566280175228104	-0.13575602333331419	0.06664477143292218	0.9465218201120733	0.19091469544302483	0.45367586633313695	0.37134216106930645	0.6696691212857041	0.2970453987173992	0.6806327957475206	0.4231556674596012	-0.15338580486507397	0.04471051694827494	0.6111081704294612	-0.2504878386266848
0.05254376170476599	-0.15217944050156737	-0.10778782329312553	0.5400377256122716	0.41949208531530857	0.4287610515450611	0.23705662604456998	0.658715266602832	-0.5700143259548136	0.0003733483152796646	-0.1361888337987607	0.4079611722787325	-0.3672384445758294	-0.14759366536794044	-0.1618494869075735	-0.07193497852226166	0.02374404994696641	-0.25099311116194156	0.05991152744346271	0.25945038548397525	0.03841666157643607	-0.22194812294431338	-0.03482261186396779	0.27588016906226176	0.3991875654852704	-0.05594187648799154	0.46749532729154514	-0.2409122184083312	-0.04830497336376724	-0.28063000167489915	0.49036282249227314	-0.1360529063900483	0.5792082544212794	0.3377161436911192	-0.35605649932608174	0.39449914263805813	-0.13717793016587934	0.05477833082803586	0.9452971117097316	0.17136968455050977	0.40296530726584046	0.33258884547551504	0.6906559134180752	0.2991576296009869	0.7529091057565223	0.4036726980282207	-0.09352482335279173	-0.02778412314132116	0.6127992745380424	-0.2759583592482578
0.06523986518873905	-0.15971239235535936	-0.12602352010286594	0.540057275833108	0.4089539812507004	0.39344352039136427	0.19433815634479207	0.7073548554653294	-0.6277047087691561	0.006415072165320754	-0.12862764804324842	0.47714233688589613	-0.3675986426050467	-0.14702852349431822	-0.1517519683730551	-0.07116795882993385	0.006080960759645803	-0.24131466599967935	0.049830440441771776	0.24258967642965298	-0.05561061698366019	-0.24282073039916638	-0.03089577911377369	0.2598462387715659	0.42445366181799604	-0.053945943582129285	0.48797508336960715	-0.29154731654883353	-0.05067978100234052	-0.33080518390376284	0.5050417468878876	-0.139691729201518	0.5923489776680314	0.3831014822303028	-0.3473616868313941	0.42345256213248855	-0.13636123341817877	0.09175962878742494	0.9271794314513297	0.16475014937560634	0.37782522164317023	0.32512192993850986	0.7634436917221119	0.28918126319716914	0.7470924850895957	0.3263805781937498	-0.06655629718846892	-0.07495900739707922	0.6473101289265374	-0.22733252912653454
0.07723190508100646	-0.1499856276392078	-0.1207133559688677	0.503866099648957	0.3786904994704242	0.40738427716746123	0.14050877560307434	0.766171635855552	-0.5984704494916488	-0.002969089509205784	-0.08680716777083247	0.5108788882699314	-0.4104389026593389	-0.1466513036788322	-0.17050177981693773	-0.09677212074965605	-0.023654889890654347	-0.2198521041865261	0.07036193262528179	0.2752917153620299	-0.12499616233655864	-0.26670559592545096	-0.013673243330443582	0.26580983938061464	0.4608704925850642	-0.0334930940889955	0.5296727675701837	-0.28472558195327313	-0.04290291609915907	-0.3929032409393701	0.5504926515084094	-0.1442185896708416	0.5932664941592439	0.44100189241711557	-0.2848946824769277	0.45659210780626147	-0.1656791677329034	0.07974921042065788	0.907357532085007	0.17497513791250027	0.37485314468061004	0.27868328324321834	0.8134082864610507	0.3058342916270768	0.7500257657643068	0.3140456608578477	-0.05521486639781061	-0.10410811958498949	0.6725851568504133	-0.1589200711194872
0.07119490171649048	-0.13827274101476789	-0.15174554643492258	0.4583477229813921	0.3555387049225042	0.3920594971330084	0.09959504648187509	0.7921475201299685	-0.5986189595445939	0.005903790818362217	-0.0768044273880656	0.5161995576149441	-0.4340121583460463	-0.14808520115078427	-0.21181989780744565	-0.12057689593170098	-0.06606273605766917	-0.2404812909046247	0.06214606279183096	0.29589318099712414	-0.1966814757085134	-0.23726783092624237	-0.008937866038128494	0.31124495887438675	0.47927917150027505	-0.025407223506451894	0.550238606163071	-0.27826067703202007	-0.07554451091924859	-0.4433054492774495	0.584412097286871	-0.1469899425864995	0.5793232019623112	0.4712755525216439	-0.2545783098936417	0.5146573053897907	-0.21726658796812778	0.0802001687726456	0.9064239440980902	0.1800575453000834	0.3290821160434394	0.2513318570381128	0.8411084486675776	0.35131090022261197	0.7225954052514975	0.2520369186621368	-0.04866075101104929	-0.15237446397086335	0.664250672611415	-0.12288369313682357
0.07708494400239384	-0.09154504619476975	-0.15061640889003025	0.4114368962099566	0.3304454162656241	0.36744769008613254	0.06353781217243219	0.7986213576874749	-0.5774875052319727	-0.00432716667368044	-0.08406485535595871	0.5471203826763551	-0.45515587277991115	-0.1563462749209584	-0.20699204456935094	-0.11299554298822942	-0.07367370191538199	-0.2313267011127988	0.05485665446301678	0.3213725127136281	-0.2428819455908317	-0.2548576752516686	0.005099526638956013	0.26912763594801026	0.46420820135736385	-0.0024569278692549434	0.5933856567426425	-0.27986851690684905	-0.11374103944837737	-0.5298667708029601	0.615156895551804	-0.1587679738787799	0.5442308805253677	0.48909027441204894	-0.23307675731969643	0.49652349283291153	-0.22157682332508907	0.01368502231272723	0.9104950071400868	0.15207408294434827	0.31709888358715693	0.26183698588189064	0.8350769422345499	0.3733799510975478	0.7688654475820175	0.23932749861999314	-0.04838654490582765	-0.1571002728170645	0.685320350891985	-0.07336311727971086
0.08326986538541581	-0.05253991104629689	-0.1549211535301333	0.39828477264588524	0.3205836841545734	0.372400393071254	0.05117178906384547	0.7968804103275575	-0.5373940611938005	-0.04644389653913449	-0.08882338331473513	0.5740884834386689	-0.47899479877592793	-0.20419657141783104	-0.22961726349830364	-0.08157363496902795	-0.0727497097865723	-0.24316789772767886	0.04241774513552502	0.3283860116975647	-0.304427889069996	-0.2346460660695726	-0.02596822068845206	0.23317580320969117	0.431348444335546	-0.0045069803460926735	0.5963099463784575	-0.28955972689512716	-0.12962707147467173	-0.6424448599164226	0.6567011974575554	-0.1887469686720749	0.47286020414082214	0.5035988472739176	-0.20253769037932107	0.5010699072078902	-0.23760878891611545	0.013566981751877654	0.9180960399819653	0.14920042343086212	0.2944205137552697	0.25406973272299727	0.8379537685269737	0.39908787844979254	0.7794145844141285	0.21611980815181459	-0.013352141474339763	-0.2266051836271635	0.7163403386126841	0.04595258608636321
0.07614766214326787	-0.01600844606885545	-0.17720995966711314	0.376019270513695	0.32875188580360326	0.38236372530007284	0.02016148829463968	0.772531932281274	-0.5184590294432485	0.00034810435734048404	-0.13954903854093798	0.5960992961435515	-0.4795665403590248	-0.2503971108704971	-0.26752291895289615	-0.06601129270746732	-0.05511158508262626	-0.20831650257243983	0.001799899781871811	0.32691036728397443	-0.34015910982654973	-0.21490438096229242	-0.01149395215349851	0.1723303882032197	0.40914079873038334	-0.015707619936189875	0.5935277309016277	-0.2941291594515719	-0.16368811245169354	-0.6742783007877865	0.6564091083777017	-0.16603207606275588	0.444197371538002	0.5729727855144022	-0.20302250424264429	0.5205348899148629	-0.22903896498980786	-0.0458395601123278	0.8894524830940052	0.14811384036370331	0.2780968673204879	0.2877331401548268	0.8212945822602998	0.4017046199274795	0.7716956154358149	0.19699757967996506	-0.03137392612592359	-0.29658552547450767	0.757174961641606	0.1099586253074897
0.08027613256891986	0.05024223008913557	-0.15971271881173216	0.3185293304924596	0.3120719106723572	0.3763263385509593	-0.0035837175717671256	0.7424699292813617	-0.43975803268471303	0.029051762534865095	-0.19081101132943673	0.6011390936811329	-0.4915060998560071	-0.2692045421192749	-0.27913215692659593	-0.07467528582506297	-0.06580785366754319	-0.2455960443399623	-0.016347421925111003	0.3070873191346453	-0.39651273492410655	-0.2268864774618931	-0.023263518972191068	0.16266019202815257	0.349947694233757	-0.012434089759445871	0.588358001672278	-0.28443063188055456	-0.19940140313380625	-0.6653014587982131	0.6952824396333808	-0.19415540597650421	0.4186180387719551	0.6068924347726108	-0.2328537330450418	0.5173004562293643	-0.1680391644673651	-0.0632546500481618	0.8316687886521132	0.10395641249303467	0.26115849392268603	0.3162086563717671	0.8029692842851975	0.4084817845181076	0.7806584990998522	0.1893101156712497	-0.0319302657182058	-0.34448685670232343	0.7811154697553505	0.15885536707961215
0.08690004476404459	0.12732355740594548	-0.13317082054234083	0.2761528611903267	0.3086846872121821	0.3984118313288064	0.026911215380061637	0.7516120115508722	-0.36263813816184876	0.041188296399274196	-0.28847700970280515	0.5841456087692366	-0.4914023938799277	-0.32330855083337695	-0.27183722153373413	-0.022885563392110442	-0.08039160567089954	-0.26749417428953215	-0.07591373230407754	0.33902459280168296	-0.44718233914570077	-0.23408325603735802	-0.0015776635287270246	0.15213429125400285	0.3537752544408444	-0.012426660049558015	0.5579354798347278	-0.2669092339006015	-0.21559787372255626	-0.6679188681865742	0.667242299841891	-0.21792919342991657	0.38895055393219236	0.6175658480988847	-0.25708345645211583	0.49832786384740135	-0.13050098668320137	-0.06332293075250099	0.7774971468340013	0.127443478994513	0.26181096120965475	0.3347468084217248	0.8326866819793759	0.43013295293266934	0.7959169443682226	0.1592281292334528	0.02016482894973557	-0.38098210627483803	0.8014669677795652	0.2316580055577584
0.09850987985902487	0.21660246271181144	-0.1288172573083855	0.22785439999441676	0.3189954697187455	0.4465744906297333	0.018229843708568946	0.7506056171466541	-0.2980002842604318	0.022821978469695064	-0.3694287980055272	0.5838934563298964	-0.4858361003937836	-0.3824130716114336	-0.29646014957371203	0.05302605338595927	-0.07317943542587761	-0.27760037624467404	-0.14313564425525815	0.3459087811660404	-0.4742863490966768	-0.23937206193171204	0.01664891626390596	0.1185244300754366	0.3780929558364707	-0.027656861453128435	0.5459041995034766	-0.25181262383862096	-0.21928170970439456	-0.6730738949563598	0.6693560920158863	-0.21135159009614313	0.37859009194465604	0.6488744572743086	-0.25466252135237843	0.4630983521171568	-0.13046933244094241	-0.11810830153127194	0.7491467195529776	0.10108964683628385	0.26862488432148696	0.3467299680974957	0.7967118556421531	0.39603291939814333	0.8458290333732388	0.13190626140010447	0.04289612886676217	-0.4438353905745632	0.7636971258048593	0.29406284818330214
0.1226309016043994	0.3222339363372341	-0.07970473345478027	0.18606206541556655	0.3020153199018302	0.43273591218192714	-0.00029035808650905296	0.729528127091231	-0.21524943891856835	0.009410881060604101	-0.41942072979440254	0.5535371926326692	-0.4498257252880952	-0.4042150445277272	-0.30479253215814744	0.04465398902221208	-0.07671127335909414	-0.2820126803234509	-0.18260070045000018	0.329361952720726	-0.4927989232670197	-0.2510362503712077	0.006217309412722331	0.07556061395233804	0.337043707203002	-0.01799902067318513	0.5566981794323868	-0.23002635452839196	-0.22045583462919965	-0.6886110485779081	0.6437275296140321	-0.19099941550806493	0.3769345036840025	0.6385730834762168	-0.2657275441210218	0.44722469062741244	-0.10762892074752921	-0.17232312067129812	0.7348890555535351	0.10889032384677548	0.2897457922921472	0.37188234555302385	0.7209412675477449	0.379821609224211	0.7911299830668301	0.028314630253705043	0.020891027942928745	-0.447881559255602	0.7722396411911887	0.32900492983336055
0.13564773014503467	0.40330866909275087	-0.039240240847578975	0.14238019480535052	0.29386893503465633	0.4655152114123623	-0.005681001468876529	0.6889550880230227	-0.13280809232282756	0.01573846098741978	-0.4634932241545121	0.5178062527284225	-0.4426464433985985	-0.43581578287312545	-0.3114619012206557	0.06860785158168366	-0.0747874599949622	-0.2932175763250839	-0.264475399600566	0.29487352877644896	-0.45567348740350083	-0.2511360189579812	0.010074068099176527	0.07555892223473368	0.3190926250958642	0.01587130614275348	0.5353158782319911	-0.18177940178333796	-0.19323564027861084	-0.6977599209766316	0.6389811771480662	-0.19188838585612	0.37171645992244506	0.6117852153849389	-0.2862197139016113	0.4395084475903854	-0.07655708195061547	-0.24168722699006154	0.7175458124455846	0.11803960104657003	0.28555887082375175	0.37724046934580746	0.6512056129956754	0.3998428252692671	0.730183255457539	0.03113267952135964	0.028155761968572397	-0.4529442438852415	0.6775123745749594	0.3283998365816502
0.1416794596121107	0.4510557858853357	-0.0023364539682596388	0.11169843904214168	0.3202338399042546	0.4909791346752833	0.0016934456300855632	0.6650284171868959	-0.1064575534897998	0.01880772605486252	-0.5714618779837511	0.47589752748535785	-0.4113252282795001	-0.4714200996150645	-0.33144743427920625	0.12371413772908384	-0.033909118125327244	-0.3253872419839651	-0.3280144091476008	0.24422226516310702	-0.4273630812265205	-0.2786795337030177	0.013359600349644219	0.014321113329726484	0.3363284084942257	-0.011067570592322475	0.5218422270835573	-0.1780852707016906	-0.2029804035123965	-0.6595538292393041	0.5946536819539581	-0.16017118685549692	0.3521051893036193	0.5915139003413675	-0.3443293320023608	0.38289634306690834	-0.054338657955335004	-0.2702509807625355	0.7321914300903177	0.07855625860890605	0.3072321451013845	0.43305039250285404	0.5983449205657096	0.38623380480460123	0.7059645704436159	-0.054173927346527685	0.04419883145938314	-0.5090348567440649	0.6409581815216076	0.331907065698065
0.15771767352831514	0.5130427987902041	0.06077862265930034	0.10753697328495779	0.33205315720143436	0.48737343381507897	0.00032664165095303563	0.6404177380358084	-0.06185764385673655	-0.009288617953185477	-0.6100700709791551	0.4615544609358534	-0.3823013500903958	-0.5026274498149083	-0.3493200087485892	0.2136482062451866	-0.020709943931160536	-0.34691332335651015	-0.3374916021266311	0.24246230924380568	-0.445366410047164	-0.30827651489251834	0.05374372725320141	-0.02725452161945362	0.3331750788971749	0.011392833437088032	0.5241916498662599	-0.19488091737860955	-0.1850325482362506	-0.6083142390049706	0.5272270153622719	-0.11423901194617095	0.31277387385249783	0.5522199636373155	-0.343708674581213	0.29192837862484355	-0.03696117085077026	-0.2704647310143426	0.7595392708076799	0.060043674397996405	0.36482174704154724	0.43481740147077064	0.559209160077706	0.36347359833402043	0.6759184932430123	-0.06324708999393067	0.054252072864175924	-0.5231387601806823	0.6171416410597497	0.3087440690896538
0.15956619818256107	0.5384299394395103	0.07862620611292415	0.09253117253207586	0.3490807454051743	0.5164999287006367	0.02899604442362107	0.6295047190027286	-0.015560156771289645	-0.004388887667428653	-0.6609118101297365	0.43056463714104093	-0.33648604633720053	-0.5209740991140208	-0.37612315866636903	0.22229407160124537	-0.012510123683767407	-0.3651214508276802	-0.35928597992408534	0.22664336900724721	-0.4715486065862823	-0.28056159904466804	0.06227115952974523	-0.05007690864774812	0.3406574820686678	-0.004117507133004003	0.5404190003010054	-0.17284883033691018	-0.1791394256126574	-0.5347752431658209	0.46364949938348204	-0.08083881233950574	0.2971934679186317	0.5501971692316838	-0.34909202198598105	0.28782313966555517	0.01848867234914154	-0.29626210323263347	0.7509313553259833	0.08420205758913338	0.4179344447654228	0.4429581002262495	0.5477262199873516	0.31193014285369197	0.6122888052857931	-0.08505530904082668	0.07175766299818441	-0.5887452945804709	0.5660800177087864	0.28749308635784504
0.16612853151010332	0.5634840417402366	0.1389806595229654	0.05376250960808866	0.3858001254490945	0.515529596916368	0.0734415398820698	0.6377349359674485	0.014595608175533376	0.0351023275792769	-0.6939827367287189	0.41597657090047535	-0.303776294157898	-0.5236485202120108	-0.3804746992199906	0.1879869777731828	0.01655222666426039	-0.3577224700217051	-0.3601328270867644	0.20782309893414835	-0.4558735425752859	-0.3170613198854402	0.08163413528093837	-0.06512566719103267	0.35837041611893433	-0.016612011148263946	0.570459915599164	-0.17230367822408638	-0.14277690694302053	-0.482534991696251	0.4571173461290736	-0.0894370501321691	0.3435731687484608	0.5274590848504372	-0.35434678401937686	0.27853216151691995	0.08113215832006997	-0.3513371241768793	0.8036089264002442	0.10744023732151749	0.4648832612565121	0.4291980294647436	0.5323644512096486	0.3589351198916882	0.5634345774434849	-0.11134079705560482	-0.0001946084837511519	-0.6013216973978445	0.5126978069093407	0.2445893712946134
0.17134330465443054	0.5867041262378881	0.185449687884379	0.012741258739264693	0.38752030001612214	0.49854106351466365	0.10770357366837384	0.6524888041386993	0.05579780865744627	0.013189213653910048	-0.7104564009638107	0.41600619339334904	-0.28839892799974126	-0.5095387153410528	-0.3841262190516036	0.17786387933470854	-0.004323095314533856	-0.39465968442175586	-0.39979452403686694	0.18700382416825023	-0.47087267426621465	-0.3415246216711486	0.06381292624240356	-0.05139270122533922	0.39663593966618615	-0.011573103694610162	0.5981815351848321	-0.1419828294715359	-0.10530987182092617	-0.44434713537526055	0.45096430138276633	-0.12741930409392097	0.3397133934273517	0.49018704491477993	-0.3413786317709251	0.2461806665680386	0.0977149682673146	-0.3393605151645285	0.8481926409914313	0.08440029642323457	0.5131867250449982	0.39695365940089034	0.5284321664576626	0.3590003682056767	0.5315892647524082	-0.13580402895258736	0.06128630301782556	-0.5685411141798877	0.4928674269091918	0.20975633436129967
0.18345154236790168	0.5688589908813106	0.21417592118432444	0.0197336970996164	0.42167656651033614	0.4834718159461445	0.1165780388979796	0.6961916123455293	0.06499753196440734	-0.00889849801730374	-0.6973107567990622	0.4313550519508908	-0.24892758084115013	-0.5395512166744383	-0.3680035131790026	0.1862933037050944	0.011295687970736023	-0.36119718425141617	-0.43181781479027564	0.19957570423747845	-0.4670190609764129	-0.3697412162143276	0.03186331825850438	-0.04098398572970483	0.3892884194791309	-0.022015521838748057	0.5429958738664172	-0.13068207893355005	-0.1031214761787701	-0.4351657479749197	0.427052098616144	-0.08421252767679614	0.3564245911365836	0.4781491963269257	-0.30117355750077696	0.24437419291091036	0.10717422450891875	-0.3214625441677464	0.8859631545012604	0.10829753897279067	0.5357880189942466	0.3704070298178518	0.5327244199723913	0.36997334762112966	0.4633573666421511	-0.15588748287643883	0.07919083356133086	-0.5828907311483362	0.4548633513185523	0.23578746400517403
0.1932783280951568	0.5383259040301891	0.1781508247144503	0.02009314803491085	0.43562204112760883	0.4709756395505046	0.08598620860353808	0.7186473029325301	0.096892161423593	-0.03677276409212746	-0.6532634736481795	0.42614228795491965	-0.20676500121333966	-0.49719805192853217	-0.39234731879590073	0.1560506334962431	0.036384285140179294	-0.3453310880930538	-0.43044734911771626	0.21595162294450657	-0.47263392033415697	-0.366004657403387	0.030338448350895435	-0.056320640775049	0.37600983475376937	-0.035458369665633954	0.5691543428574783	-0.15182232582730967	-0.10511686266674047	-0.4531049594014166	0.44197816519861216	-0.03766166826731591	0.3824702692496366	0.4927394541772919	-0.2850899936760359	0.19885478837264953	0.09834035576944614	-0.3432452175001181	0.9475496114115114	0.06086166926709892	0.5745910460048826	0.34516042253147283	0.5151666311908917	0.3689125135898877	0.37982333985477734	-0.1981745163732251	0.025921774949207173	-0.5850559856137079	0.4371420289138947	0.22102911390893012
0.22572143126395403	0.5065113282218736	0.14890819179732306	0.030327616766666964	0.4543983555865429	0.42843554519850846	0.14268024426324594	0.7382671580234521	0.08244105779983366	-0.04063763834523994	-0.6130526483247467	0.4037588098396883	-0.1627258009448568	-0.4552457180154925	-0.37710838863579554	0.10722261038445842	0.028766534191752225	-0.29529939463783966	-0.37872520557193856	0.21373329773979383	-0.4325811035206951	-0.3534463474677983	-0.002831009788964352	-0.024897130053729195	0.304156403892189	-0.05168634200345472	0.5468310797690379	-0.1612326748200828	-0.07957816542068005	-0.3959765839780078	0.40182654220283814	-0.044236202467395666	0.42158443631271536	0.4439639530967587	-0.2726383273772498	0.1759330991219147	0.09915359303711824	-0.3167869517088875	0.9779990802671288	0.043782948263334266	0.6280800889043869	0.2880109983721507	0.5078411367687405	0.36395602438993513	0.2889808467068985	-0.22041237340027972	0.03329970853201684	-0.5897536855068807	0.5182278327071254	0.1981848236868048
[truncated: 203 more rows]
[truncated: 5 more columns]
