# Supplementary material for: Obesity dysregulates feeding-evoked response dynamics in hypothalamic satiety neurons
Source: Sci Rep. 2025 Oct 14;15:35837. doi: 10.1038/s41598-025-19800-2 (PMC12521569; doi:10.1038/s41598-025-19800-2)
Supplement: Supplementary file 5 — Supplementary Material 5. [file 41598_2025_19800_MOESM5_ESM.zip › Fig 3_2/Fig 3c/HFD to_NCD_1st_MPK181_matrix_7.csv]

0.6456301706988	0.08052918413271028	-0.4588709683029485	-0.07125037928982911	-0.45356045454122995	-0.25782248339523245	-2.8688448717339567	0.12751983085667948	1.451981900534935	-0.32772550964675146	0.9808851814259484	-1.0660597891597896	-0.612170673627161	-1.043019443435047	-0.4993203494669384	-1.4544769965629698	0.13674467237871452	-0.5804308663622747	-0.3522819980814844	0.7961246513885201	0.5066026037345108	0.4953299542975687	1.1548520873656332	0.5343703056649283	0.5690063757872864	0.2391064714878064	0.24310305897646237	1.654743364935151	0.028259198317079813	0.7495260332717718	-0.25364937710158364	-0.18529949867711037	1.0124967919068557	0.4364347125069159	-0.8606834317566732	-0.7228995744154015	0.670422937778529	0.2552498083709472	1.149670793362915	-1.3677517694509036	0.9314396113375256	0.7671085530091866	0.07067574489064796	-0.9672882011475057	-0.1873030493129977	-1.553088178852196	-1.4956895918877777	1.1504385937316814	-0.962917489750809	-1.432432510660976
0.5440574917750839	0.09792710742231092	-0.34180984180518365	0.03820165830230858	-0.4707751645730407	-0.27988447015157725	-2.9743230391417956	0.22740423024834583	1.7033009454007435	-0.3805851054642427	0.7366831781729644	-0.9927947051618996	-0.6008937218956983	-1.1030509389545136	-0.45990254031063704	-1.3670767774496622	0.0293881002579046	-0.6717045206833143	-0.49221702441883974	0.8278379849545103	0.521102459769965	0.36492011145906345	1.21455705725291	0.5424296751817034	0.4355620278771046	0.2359994563529813	0.4790668055396256	1.6853515269053094	-0.07093782862897155	0.7384770775918744	-0.40056919074359837	-0.2483166146185913	1.0448476445219113	0.39331419851454874	-0.8649513390465273	-0.5674181743689098	0.7215341177213862	0.034081411120420235	1.13689650999311	-1.438444192595524	0.8564659023315268	0.7205381829283143	0.2022300800453088	-0.7962888696914612	-0.271133396694386	-1.58329884454318	-1.498109543912941	1.2471058423644594	-0.7980110958512282	-1.4474736966123039
0.49919071632802053	0.08465996041071579	-0.38770394772477107	0.04495425521798561	-0.5851219585833266	-0.2773743133489503	-3.091841406130882	0.2572116021444935	1.7870818864444287	-0.29159746131815273	0.4832971314059464	-0.9671293023400263	-0.57365835003157	-1.0098239767372503	-0.5036679229248812	-1.3903339970942719	0.036306932852366004	-0.5768087287755713	-0.5948301089102009	0.7179227291821365	0.5890264035234688	0.29755191494400496	1.2551469096820742	0.4628111517756029	0.3550905116982926	0.28371759924795303	0.5841513808774345	1.642623095703694	-0.07656784731115589	0.6916215009387375	-0.4403805473733451	-0.21994394922030694	0.9803040324501578	0.2797831893924433	-0.786672612599387	-0.5138424652113506	0.802017475765867	-0.029115994977632214	1.1333721497638996	-1.486828830899369	0.7075140442704727	0.8282416261193352	0.27016997821624616	-0.6790902917992662	-0.290947247604792	-1.4747290079452469	-1.5944114841277575	1.3010173132546756	-0.8045292670620575	-1.3995774780639927
0.5081079006869657	0.062033930526096334	-0.36814787069967436	0.05355710116828134	-0.5651509166532296	-0.33098380856726695	-3.1396771948174442	0.2628336231140518	1.8045516685924838	-0.2745373651608813	0.38467510765083907	-0.9104889534355296	-0.585379059175071	-0.9203015414381215	-0.4100615686880173	-1.4101540145270604	0.0721596864320004	-0.3935498598126466	-0.6115474253987911	0.7702209949327763	0.5990853692396356	0.2490766612502822	1.1906596985501143	0.441749293078018	0.2704089823719563	0.2739165151305123	0.4953215509748743	1.6084800780257318	-0.08126828767752223	0.6183144977879571	-0.3474377886494728	-0.26279231703630673	0.9254311452888581	0.2605814180013295	-0.7242725327612047	-0.4699377575507046	0.8368622653097993	-0.15164749212925976	1.0218093051780672	-1.5291623367138636	0.5958024534235622	0.7743717937339072	0.3768611408598533	-0.6436733645362077	-0.28614610971471166	-1.2863944626558865	-1.6009600363130103	1.3686567813054236	-0.7790958229040073	-1.3909061988052924
0.46725144962086984	0.11480541471751442	-0.41809230898570354	0.08131158628204593	-0.5742549100909022	-0.4020408690282675	-3.187853450293729	0.2943532549884382	1.766042440056737	-0.2607657089339006	0.3844991946452415	-0.9720424136260798	-0.5802650134450329	-0.8447502572651517	-0.32034173850995834	-1.4394273340508794	0.12680665247071793	-0.3447774046359721	-0.6205613420221529	0.7509471435635315	0.6893457391488295	0.26370314103109227	1.1336720276332843	0.4421832556601622	0.16157628667030194	0.4097157548081318	0.4745692426678625	1.5252158717642978	-0.03460316428583267	0.5626395031597177	-0.3285960437466115	-0.3444401369182371	0.8389005192015049	0.2091700711318895	-0.7135610982476663	-0.4888525843258142	0.8797796242327921	-0.16510156582253682	0.9082276092107339	-1.5240272859861306	0.4491894613628915	0.691144981369421	0.5189595731839081	-0.7026235078324976	-0.2774543671163658	-1.203667898250185	-1.5908068693957134	1.294802294849373	-0.6684901453097183	-1.4371658651052286
0.4547321519605556	0.13820465261743367	-0.4488743519256643	0.07342385346302432	-0.5668992498898734	-0.419960701967395	-3.1716330637536374	0.228733595068631	1.7685520582993404	-0.285932501774373	0.37629214945690564	-1.0126279056519074	-0.5543508823725035	-0.7761554935421774	-0.28305995222531477	-1.4902904131033061	0.22788223624215398	-0.2683947652317919	-0.6543536829493696	0.6964012634896705	0.7017619187860742	0.25878655087182606	1.015857599184087	0.3661429958631517	0.10194897519478634	0.43547747743060233	0.3775501428360764	1.5129026092761702	-0.032907427895152726	0.5312731821699813	-0.37141532990537346	-0.3589823351919527	0.7495712281766324	0.18327171922280214	-0.6815151319776992	-0.4868174941957469	0.9480340854713214	-0.20173010089877932	0.8335580068146312	-1.525661905811952	0.381371208772276	0.6313034042892954	0.6179361931744672	-0.7349001484598677	-0.2804715502154013	-1.130531480511912	-1.6037875325599853	1.256823789906904	-0.6206245256649298	-1.4758469311380156
0.4514500147314872	0.16958627958026	-0.4636924475165683	0.10032858399941581	-0.5118382588957812	-0.4682387949675721	-3.1524398736421495	0.17562881043607773	1.7203596837272281	-0.30246329881955125	0.390687975892435	-1.0505276907958547	-0.5307703694104344	-0.6783528698555805	-0.1770097205828746	-1.5206121027472455	0.26274328160565547	-0.16058476505809285	-0.7090453864029106	0.7176300664191918	0.7292132566965955	0.2861536121385468	0.9823258280128181	0.3598038749892934	0.06363363552045868	0.5147153948288273	0.2848899971121931	1.4680048685721643	0.01691144062261426	0.4839632704749629	-0.4002645194399013	-0.40948697290706804	0.676798451177851	0.1259886715086123	-0.5787136179134561	-0.5061771638118139	1.0094749749051601	-0.21511153645591705	0.8037650007199232	-1.4799120879776861	0.3163047134306262	0.5737379222924263	0.7120178596004717	-0.7446507277944793	-0.2440982313861138	-1.0524856321990852	-1.6138824788741666	1.2371163941060204	-0.5888929715791243	-1.489547564191197
0.45529920028093157	0.1695323868535237	-0.4917645217207652	0.15792688820482467	-0.4289043524029777	-0.5115916318294821	-3.1315453001164233	0.1288411323391873	1.653717215312011	-0.3150705848941659	0.41892367159111954	-1.0558105085848373	-0.5308705060900958	-0.5680173750245845	-0.09876560911855514	-1.5461444908939859	0.2721422831408913	-0.09244750106186028	-0.7670188733896752	0.681407848798986	0.7878798411835981	0.308395315110595	0.9021642621077679	0.3641128814130578	0.010875695600991227	0.5979335345687733	0.16709085591737638	1.391300286948017	0.059687387257037414	0.45060410785113425	-0.408334886300437	-0.45941874659951953	0.6609028081571507	0.06054237518124349	-0.4545998377935444	-0.5142684900394446	1.0241148303373384	-0.21143059230662894	0.8067043290244147	-1.4720768211332944	0.2733665150626381	0.5243797493078718	0.7544884658981628	-0.7585447481326925	-0.21568009279805317	-0.9924645156129704	-1.6260227402891143	1.2074130531781757	-0.5620945909574163	-1.4983711674892006
0.44696419022893846	0.1905799818256749	-0.48454481031564295	0.16730889597005905	-0.2767845253542636	-0.4977518572756519	-3.092402367648525	0.11055451357317875	1.5843674013810916	-0.34558179089226665	0.4574789500917987	-1.014484573206798	-0.5165021741417276	-0.5139096924566184	-0.03861850795123722	-1.5857253311379955	0.24143147202268495	-0.006694204246629809	-0.79940164896475	0.6675507695990246	0.860744214000898	0.31177562523090724	0.8864622122934458	0.35242942033709407	0.0307795945374256	0.6748828303253969	0.08036986206861942	1.3075265333624575	0.08350311126445144	0.41518896039749187	-0.42247649064531406	-0.48633972084988664	0.635844926992636	0.01049693569122061	-0.3514065103247521	-0.5083116433062831	1.0429623404580806	-0.14882022759243407	0.7613985773603296	-1.4460845388044214	0.24945790073588336	0.5761106160073171	0.729731415535542	-0.7750507349232129	-0.18567529337035069	-0.9254694946085679	-1.6294079730384032	1.1936613861399414	-0.5280522092136486	-1.5296947811267776
0.44882352812925363	0.19698857578790077	-0.47260369627096227	0.16479917037203162	-0.1284071284444579	-0.4885828049717458	-3.0536243672628163	0.10779142460674933	1.5181839691226438	-0.34917599339757394	0.48779301612766923	-0.9648182327070296	-0.5078012275931106	-0.46704555450158863	-0.015590022673550839	-1.608427214417895	0.21465225458189213	0.06115158732004359	-0.8022446088813935	0.6635369744217995	0.9244355918973396	0.3069491339332928	0.8400251058090339	0.35333708229880373	0.03503401311655581	0.7304253217630057	0.01988066416650469	1.2525118405279332	0.04862409157914059	0.40573409136366906	-0.3675093381577677	-0.5540433100852606	0.6606063834852341	-0.03742020852683825	-0.28395084969367396	-0.4821452128514174	1.063698643034304	-0.11849266882419995	0.7181921335404285	-1.4145346214280816	0.21596523095626935	0.6424857575477898	0.7102251228284142	-0.7743787266809504	-0.21530147310408215	-0.905708373000406	-1.642890514677071	1.166183583616951	-0.5214581159161776	-1.573335600087218
0.43166816987449386	0.20473638161796734	-0.43185691792404324	0.16745198522693425	0.09497768748460973	-0.5049578247264654	-2.9963639132536413	0.10524971068726732	1.4477251974852987	-0.34983555177305525	0.4704193128774462	-0.8960096149110821	-0.5086872108989409	-0.3396330726082087	0.08083571808549184	-1.6460475674141346	0.20612042380838708	0.14721427199246398	-0.8575388124524626	0.639089849272886	1.0163908462749223	0.28842581847989174	0.8002007443195124	0.30449070479105583	0.017944800692963093	0.7991934434501113	-0.06292024911079022	1.1558635082909616	0.03553331285330229	0.33563851007338796	-0.3645749309663215	-0.6669280408887668	0.6188323465629397	-0.10843649041428378	-0.15596138287500555	-0.4261929840204134	1.1141716350054949	-0.1267013144957758	0.6125591742527745	-1.3653853153504718	0.10240981920415204	0.6390250094359141	0.7807511540278707	-0.7588937482551064	-0.22388857658193323	-0.8020626940586363	-1.6341472988874066	1.1138550690423508	-0.48045277604108677	-1.616997151220756
0.42062429409467567	0.18285708612849508	-0.4001489018618578	0.1218481564214667	0.28822843583414437	-0.5101793723083404	-2.8613022937221815	0.07009399918715552	1.2751445982081706	-0.32781572429448774	0.5363153227194627	-0.8127490155294141	-0.525205148250336	-0.20270758350240553	0.1830628251901017	-1.6807196221960379	0.22100056185463454	0.251474536275602	-0.8991478544055533	0.5891896183991309	1.0958076241933115	0.2565629566478959	0.7351110275655571	0.28278581160253224	-0.0011833036270222613	0.8267469306296972	-0.18235768675945782	1.062047169853932	0.05323057666009283	0.2650361688502057	-0.3322806901241741	-0.7401448763613838	0.5743224659318413	-0.18289184004474884	-0.04259047577179981	-0.3886153016997745	1.1612056684057142	-0.1058969536492248	0.514118328022757	-1.332424281113649	0.06331918370650075	0.6427159477225521	0.7733713034519274	-0.7581746370386726	-0.2329731629357339	-0.7073289094895641	-1.6036814191824789	1.0553635566026576	-0.43167995648997504	-1.667023524540592
0.4258220044668672	0.1867706251792173	-0.33022878950718804	0.08374402036064396	0.49459406343362156	-0.5254323282667136	-2.692028675355101	0.022403028604359748	1.0881692111115657	-0.32350060932790636	0.5981775532548839	-0.7595324605977778	-0.5571244389448606	-0.08745975107922299	0.2750449506684787	-1.692527591376513	0.26213910229474113	0.3490118046899133	-0.910159108632296	0.5848009067465441	1.158291339584044	0.18655000012609246	0.6758015428670678	0.319726597597921	-0.03415871480312064	0.8745691356584151	-0.30708722044945674	0.99928591476998	0.06388046421653845	0.2094082305014498	-0.3384102542177125	-0.8530321393612821	0.5736950857139463	-0.20850666042813737	0.044653678156977974	-0.3594294650320557	1.1729330502927584	-0.055536695009980375	0.3623510953730281	-1.2413048085221372	0.051349800293343864	0.5886043261171345	0.8001147831010986	-0.7415152887168939	-0.25789384929945053	-0.6562414027633702	-1.4910622183521232	1.0140388224325196	-0.4034690562726807	-1.7227947481154264
0.42250282729262095	0.18924775364434712	-0.2350551809031257	-0.0038640845706520597	0.6412653000136941	-0.5515487582195805	-2.5354441784907182	0.008323636764114115	0.9445893220699352	-0.3259538430338944	0.6499777069741052	-0.6873773861290371	-0.5895580134666931	0.0190294175049651	0.3162748754103779	-1.6853174310342975	0.2577230217830247	0.3693796949874699	-0.9266063906880133	0.5162057295500763	1.2166258814356752	0.12478602214395511	0.639357084209462	0.35252916873224527	-0.03894988873727069	0.8682993096064715	-0.38848140218205696	0.9302084860363287	0.07469870251743424	0.1706181413518158	-0.3642132866848031	-0.9300095218404657	0.5454105555456461	-0.25329851146919535	0.13369356029681043	-0.3501603215186132	1.1702283630746109	0.010684310632461924	0.29192637744883915	-1.1030326593583912	0.02501140570886824	0.5745309807012527	0.7819680952182148	-0.717831971752864	-0.28231399894164166	-0.687208171587603	-1.408527881349259	0.9119793097052549	-0.35108141501173706	-1.77225152158993
0.45261519697221003	0.15628141004798826	-0.11475654186873518	-0.1279339640631684	0.7716794096456542	-0.5318217704197163	-2.3816615124333618	-0.03203669735346002	0.8175155668132479	-0.33503774787522433	0.6355116441303086	-0.6190685719464911	-0.6403524701647325	0.11880249669992202	0.30127011618664495	-1.6425263063501891	0.21589697789961654	0.4064712667260821	-0.9621020257302689	0.45766981645187055	1.2167796085706422	0.03711606204197112	0.6212179400043543	0.3573598134145572	-0.024940402209229114	0.790299505759749	-0.47191412216919487	0.8947477693946537	0.05558359457963641	0.15856626009042682	-0.388234561894038	-0.950348496597867	0.548081497852599	-0.3161226846206846	0.2306018856682781	-0.31673398940722786	1.1664749447325555	0.07900178951352343	0.24730093592059887	-0.9354269887825456	0.049077444857602716	0.5665093089329029	0.7240688263613692	-0.6175638547402176	-0.3077325764494321	-0.6787212569840635	-1.2971052404794632	0.8746844121071501	-0.296606601740929	-1.7834945306366663
0.4781565920234557	0.1411843885808675	-0.03729208771337213	-0.21132859843797808	0.9046965901656712	-0.5056855858225475	-2.253580301486194	0.03965796775866761	0.6642138110363345	-0.29275007122123325	0.6122243625945739	-0.5341360668285187	-0.6645762951785275	0.22581672023264004	0.28085321811496866	-1.561398026373024	0.14081672918602808	0.47659585475899835	-0.9935220561653028	0.4051424329279508	1.2448293390583467	-0.04449348521162777	0.6369434613661206	0.3811943316848357	0.014990744471368125	0.7181144323665111	-0.4789740627384447	0.83637323386611	0.067936452094396	0.11704461130247135	-0.40161938939162506	-0.9828455120390591	0.5670951123872344	-0.3478410273200544	0.3050073944478181	-0.32809135591734917	1.1466087757037662	0.16504421672778968	0.22132082131542807	-0.735377606954495	0.03145499240684987	0.5758128664814042	0.6621206345654007	-0.5153730934806569	-0.3621585879237133	-0.6682987234418831	-1.175462028421946	0.878259467882863	-0.17346168286886732	-1.734797595247653
0.48458712459261316	0.06941614779665095	0.06669892780190938	-0.338270174372747	1.0020353741025154	-0.4126163993274166	-2.1370356940833743	0.16575213493868743	0.5507047361601172	-0.2644500245202661	0.5751892713955769	-0.4317480249283022	-0.7234368832610022	0.29815748704767603	0.18736226512080342	-1.4995047384182814	0.0924070784728413	0.4558548484207958	-0.9871634331710712	0.32344021985951493	1.2545387151252139	-0.1429316409464114	0.669365769185648	0.3527209563255325	0.05553088693683035	0.5883842889143844	-0.42357099894079314	0.7855569300909362	0.07232330270701157	0.13527914031666294	-0.4022605612547429	-0.9976978177999813	0.5943212504638077	-0.3451774160781408	0.320415099460608	-0.34513028930841405	1.097210727539457	0.2372613957260598	0.18159551543197314	-0.5727186069401	0.059851353220850514	0.6397660622609053	0.6143497078876756	-0.3894610754956337	-0.4393444532206967	-0.6961388795952892	-1.0769103631001518	0.8826311081270786	-0.11643171033999174	-1.6932707259543949
0.4681197294291219	0.043015212468049235	0.17166238536889086	-0.5094992912109743	1.057042015952565	-0.29237122277764394	-2.041430654116539	0.26245556570777706	0.4126519818829998	-0.22042274507209494	0.5200108029290719	-0.31415154380074634	-0.7342437354665797	0.3325513318846002	0.11072256631080316	-1.4095574035354415	0.04719205288653158	0.4187099627271416	-1.0028807320346291	0.32903654540103566	1.2084542978274104	-0.2441944357614662	0.7639083314382689	0.26312986387171033	0.08561789350017668	0.42027735643661013	-0.3728737004566589	0.7774767975123585	0.07967293179681496	0.10754242113205678	-0.39595586675853267	-0.9897301644603026	0.5973042187411982	-0.3206915257901167	0.3089045073027079	-0.3503348220791388	1.088387410278537	0.3073908858818425	0.13205332500896608	-0.4035356666214648	0.08720384278076855	0.7290166861453327	0.5455911540931342	-0.25017019267180785	-0.53257329615201	-0.7140400405793044	-0.9478022774415935	0.9228662832525562	-0.055180259817882306	-1.6606444116820183
0.469199278317857	-0.0297671487513251	0.22339940366826103	-0.6803438660823853	1.030661644335877	-0.21515671870632191	-1.9488241581919887	0.3549365501037013	0.31699188962337066	-0.1501392061022463	0.43856131900345385	-0.23071090374140435	-0.7673798939841767	0.39556649696660173	0.030738085870640773	-1.3259370462033302	0.03889213529326591	0.37702792066351964	-0.98747743924486	0.24563196914115254	1.1361986732979599	-0.34031789402657264	0.8088656918696715	0.2241178994677985	0.05692439830983485	0.22933537010391478	-0.316288339465586	0.7420410909053737	0.13225188597831178	0.09702141395368313	-0.33011967824986405	-0.9854975819590033	0.5807260709144915	-0.3036987225477699	0.28450406221534835	-0.37918162673242806	1.047655998308346	0.3152330212504998	0.0875989066793358	-0.2637786021069807	0.07704928101325954	0.7380590576143513	0.5183117215738208	-0.16073582944758302	-0.6472109030338572	-0.7659261145324849	-0.8244353507695987	0.9245226427844205	-0.008940836021109766	-1.5865231540863631
0.44410426691441385	-0.09390161096143715	0.25050112671556535	-0.8435568195811595	0.9567779864196202	-0.12631461519519324	-1.878470371007862	0.3992115207443491	0.19448539795918296	-0.0949287557892921	0.3536409103913166	-0.16528953438948263	-0.7822837872279409	0.44500043054002336	-0.03177940181800991	-1.2581828524393348	0.017260695812381426	0.32627491329052394	-1.011857421133779	0.18203322791158288	1.0385905930021382	-0.386111614254725	0.9186527126178637	0.19034559288904837	0.01619550551177058	0.020204498703579023	-0.22776507486961228	0.695760173694659	0.20780828396306034	0.05000751160722513	-0.31277398481183305	-0.9004550646950618	0.5055677513630504	-0.2749677304640603	0.2637346965028726	-0.4678309598838776	0.9884681695738248	0.3593403925195348	0.0723995980497468	-0.12648299175949743	0.02009661823141299	0.7298241424867916	0.47210675880980385	-0.07395145381202914	-0.7200517339813246	-0.7812828690349114	-0.6480443388827853	0.9299082048461196	0.02110242507698077	-1.4988017373366973
0.42974421686598	-0.12947636147046565	0.26642132398846036	-0.9634694481029811	0.7932040375310018	0.009851540364665623	-1.830310784687331	0.49518374063873105	0.11392455332473432	-0.08375099920968113	0.23830989413173093	-0.09032880746417707	-0.7487111460099783	0.4488327999557254	-0.10860772771681806	-1.2366877457288075	0.008979012555718716	0.31411475944069017	-1.0052058337098781	0.11448630019528498	0.9505265260202045	-0.43468339971179076	1.0052888944996616	0.13809665532647675	-0.04398271163518659	-0.20046926014797703	-0.10440334591040705	0.6396054265084998	0.27334829921585657	0.035926824900178414	-0.2870959759933167	-0.7963098039379297	0.4775378343866269	-0.33441993963336947	0.25719318686973863	-0.5324670220856955	0.9198769790757797	0.44439162624542883	0.043815228360013746	-0.04759272225334291	-0.007109542187753737	0.7681895514656754	0.3774315271807255	0.018154123332972772	-0.831220694871263	-0.8200910524955869	-0.51001381923019	0.9828657530695264	0.11283343575286837	-1.4636314806946007
0.4209818590423155	-0.1568672715095791	0.27674525166109404	-1.0391117763943203	0.6618800225418917	0.10172538123494687	-1.837657374209747	0.5852954784737585	0.06615893809432413	-0.0800656288924394	0.11674545775827565	-0.08022198484114879	-0.696059486052248	0.4452027267648665	-0.22921906136534118	-1.2281552475604895	0.02445283914959357	0.3119372966827001	-0.9692116735607812	0.13337227875112884	0.8865279841859474	-0.43313720902748293	1.1121380252739967	0.06295823351507605	-0.09221362771082853	-0.3729737102090473	0.013647979105658159	0.5674616003378157	0.28768827939054364	0.03318731954862219	-0.2659581255694172	-0.738436211917753	0.40956360077855997	-0.3873296228015944	0.256576676823154	-0.6235030911851445	0.8449697671099008	0.5787487225182298	0.052911171799020704	0.06699705813010637	-0.10949059716643823	0.7695376454099534	0.2825005384031184	0.14224842898241066	-0.9420014580970125	-0.8327469025846874	-0.3971805690868141	0.9795243110081341	0.1757741413310528	-1.4159158381352135
0.4020058598133921	-0.17603741669370163	0.2667838251124192	-1.1159354655817673	0.5313614052107264	0.17628011999746346	-1.8690837077571136	0.6728224251791065	0.076145809496031	-0.08472416423277854	0.01237404895741211	-0.02966155894524349	-0.6647377937776626	0.42642368080123016	-0.28711371236253885	-1.221061671052128	0.006352693473459242	0.23989230406552914	-0.9368633829024589	0.14806067461269729	0.7865632855221134	-0.3792262553725272	1.15945500321834	-0.05434087014342255	-0.15792966688282153	-0.5699297619271204	0.139244102482486	0.47783646918297534	0.276910912368647	0.012167376617525824	-0.20167184112440006	-0.6457597718129789	0.31636136020168143	-0.42001794129582254	0.2571941996537334	-0.6736873267480517	0.7783162848662293	0.6484579910732455	0.11052167068865235	0.11351640092520383	-0.1814292356130534	0.8110015867023769	0.17556632001903547	0.22765146875514458	-1.056989522337553	-0.8561958411293	-0.3126926524030496	0.9608658517266446	0.2681911947363289	-1.3344699522081915
0.4010214417669702	-0.19564173915423896	0.23757462501305193	-1.121513947681282	0.40890599492945184	0.27702675145407946	-1.9146715271012176	0.7422777094321029	0.03384443961826821	-0.05078854982182172	-0.12085781969696222	-0.0486487362435963	-0.6126343178036356	0.3663348014334248	-0.3336481602206241	-1.2171593887141305	0.028930249856481387	0.18875148461527597	-0.9190564869189941	0.26166111143123977	0.7088720481661467	-0.322105453295286	1.2355933797212653	-0.18604613512207555	-0.22501025118017734	-0.7267955541440319	0.2806958559015505	0.4069560719457416	0.26237144142741453	0.01594777040268893	-0.20667521943408537	-0.5786086829412355	0.22152626691976657	-0.4640901498422571	0.23421147891955557	-0.7034442449244027	0.7129478863371433	0.7167494806166381	0.18500524843793378	0.14245168726818308	-0.2402331321755729	0.8397314856678657	0.062465302027517544	0.2837075816309914	-1.2130559739193276	-0.9012593676302991	-0.21268727431072482	0.9900283112532706	0.35981145163879324	-1.254496005525609
0.3742105209006555	-0.20742262394566255	0.20183830343664932	-1.0619076940412353	0.3127238671629103	0.36895600015069807	-1.9447855177930193	0.84492586654154	0.0007591153782761451	-0.005500796659484564	-0.22369055772395816	-0.034899960243194146	-0.5635653767688285	0.27182287684004736	-0.33651004497157305	-1.2387678408186822	0.09887657513061947	0.17335371225520152	-0.8648078912018828	0.2952998564568287	0.6601033466482453	-0.2882036662563293	1.2903464762363162	-0.2696325488106058	-0.2801635524319523	-0.8274750835872329	0.39497186751409535	0.3175959272590695	0.22187189644165656	0.04008331577840196	-0.19125459830009808	-0.5288803421271756	0.13207657547376886	-0.4466385473053596	0.21194853222110432	-0.7271783808886413	0.5975006217849468	0.7587634973675749	0.2763583756766116	0.12498018188036678	-0.2809994098879971	0.9055887644325693	-0.08781955353355692	0.2994092070769304	-1.3172402020692966	-0.9513183589370893	-0.17203526976447697	0.9789757017527825	0.39006712541842237	-1.175669670773399
0.3328084341153367	-0.21723626368195553	0.21069838737405547	-1.0036597055939218	0.18049252821939982	0.41496662121280004	-1.982960156978492	0.9097656674799696	-0.0241277089882747	0.016504123956012785	-0.32834656166717674	0.00013341902446069968	-0.5393145204579755	0.18046572737015337	-0.31776562780767925	-1.2871217992851538	0.16266097410114888	0.08006674990512391	-0.7935956838541114	0.31070334158398705	0.6308129153485368	-0.23219551272325617	1.30143501684466	-0.35555331711647825	-0.3773327873229264	-0.8356082187880997	0.4642486702701694	0.23227945429207533	0.14232860250307355	0.05264637125782186	-0.15959977801704134	-0.49024676786228827	0.041120256228643556	-0.49089698692427486	0.2429491395725886	-0.7030782716053029	0.4717581134568272	0.7688474088965132	0.3711425549982378	0.08088264883717164	-0.275053512418734	0.9715126257867205	-0.1993610913144323	0.2499800935175695	-1.3999781872548367	-1.0137884519680946	-0.07560951710880719	0.9224162896225108	0.4029348108284724	-1.1638682106327518
0.2950447816954205	-0.19106081227428431	0.2104820242706668	-0.874266955718624	0.05454291553109758	0.4175284271914411	-2.001193535498905	0.9380371573111541	-0.046397038315772576	0.023743093546183813	-0.4435265415078155	0.023007300327585356	-0.49138292316126897	0.08673967094789885	-0.2784429565439993	-1.2983922100477368	0.20774644395974712	0.054857903502973294	-0.7208474364855877	0.35257450220801706	0.5931135129887559	-0.14741482917143944	1.2154128340269676	-0.3862603925523164	-0.4825115028352881	-0.8046443494057807	0.44480602324199303	0.16512666678310758	0.041879649356238544	0.0005260238732075317	-0.16934773081912943	-0.4418883095858529	-0.057987762295916935	-0.5076005638893285	0.26770838560023813	-0.6542303906654949	0.36478170002833094	0.802900718257234	0.455437639199065	0.0637418527642165	-0.2894107832287602	0.9753115776383906	-0.3686984579509735	0.16600540131885183	-1.458916590348527	-1.0771566457577508	0.04464399446563951	0.9033145387437649	0.4653093555089428	-1.168893358307378
0.290864573105823	-0.20081449631891682	0.21731397129807126	-0.7276942500197872	-0.09498143599429994	0.3387972405491972	-1.9510523587592126	0.9707622837904388	-0.043387037912187926	0.056126987889963766	-0.5814415077051667	0.013031415113582561	-0.46205235775947423	-0.010537428757627604	-0.26671108497475504	-1.3107515951560729	0.2597154525007832	0.04390919293784323	-0.5829388823357768	0.29279011850428327	0.5814849448358876	-0.0816774057374055	1.1222769029185047	-0.40288266316215465	-0.5718438802833832	-0.6787739241902234	0.4467762574332556	0.13082553930221796	-0.08433047094399149	0.016125224664907116	-0.16447229499806335	-0.4024443188513199	-0.18404126193750736	-0.5622476903787473	0.29083536737545834	-0.5721555597467238	0.21455958435749603	0.8360676179411964	0.5355597220601223	0.08092508545645552	-0.30116050278062545	0.9337612743320264	-0.489887306993238	0.0651131563115315	-1.4941734008385583	-1.1365518140599957	0.12187069828072361	0.8749314298870455	0.5218727902146213	-1.1280392654862408
0.2883599297693692	-0.20531525939304496	0.2542657548681607	-0.5394305986866018	-0.18929110807530974	0.2802832729598133	-1.8953339552051625	0.9939749160405462	-0.04465466543164938	0.11629439909777643	-0.6863049136354435	-0.009624961124022422	-0.4521593624918195	-0.08205557268348998	-0.2362760586988341	-1.294295274882233	0.2961115714343837	0.04486116953170026	-0.43974725692386285	0.3361911909939629	0.5782646851903068	-0.007582920308658846	1.0806047282780054	-0.43895225218205913	-0.6301845647958604	-0.5339579511046033	0.44273324286558535	0.13612010116347656	-0.2552181540694213	0.002204335079559294	-0.21557904369529174	-0.3386111376943969	-0.2951728476034786	-0.6448776745631231	0.3460397265016516	-0.4828621646350307	0.05259447621005786	0.8920196038634656	0.6616205923471519	0.11854543743983	-0.27931577401853347	0.9018394809135157	-0.6313983158197559	0.07303977934106357	-1.5421473551612135	-1.1336382079922238	0.19862286874178556	0.9204458919828713	0.550661690144571	-1.1400909745553762
0.29693801100997436	-0.19754702256520124	0.2911318221021225	-0.34817381660585334	-0.2485581048461019	0.22210669889139006	-1.810402579805715	1.051498803804869	-0.02862811465843504	0.1835593686112254	-0.8118887102166752	-0.04432922180056794	-0.4607137342357735	-0.19646458399195427	-0.20708314950563728	-1.2489506403927415	0.3312640013508653	0.03429822992763138	-0.2770142566178012	0.374990369531399	0.6021181338914496	0.00651924420743274	1.0034336036875504	-0.4681036056105464	-0.658465799823829	-0.3378931920120282	0.3562483676794192	0.12000545694401195	-0.374792919536649	0.06519018045407635	-0.21818177336300995	-0.29592041668849844	-0.340052166983576	-0.6998480507501957	0.40479159255502795	-0.33814204443416584	-0.09647626586521171	0.9107636339769825	0.785462917298841	0.17280040690666967	-0.1799063916482538	0.8637522862264777	-0.7800052887773219	0.06597611745777168	-1.5475177140804195	-1.0979346046654086	0.23085723723631602	0.9450145867500254	0.5948192306731077	-1.1646314034788972
0.30282871520326954	-0.22538592866468057	0.3039234817915055	-0.17724903512537965	-0.2560988516242924	0.09604069787019964	-1.7039841221506247	1.0588766974359678	-0.05756052387687501	0.2742288162994013	-0.9020991075022502	-0.09663534059575922	-0.48223899346817134	-0.2907629535041688	-0.18184923794329735	-1.1804473879649788	0.34200655390031726	0.04560193142158554	-0.11737973552367471	0.4587019321717947	0.6481263650633812	0.012448730235581984	0.9585078156031518	-0.4299578277514945	-0.7413785522102538	-0.07821998120309728	0.24894933528389532	0.1483145448777444	-0.5059050631900257	0.16086433692900334	-0.21863740429396258	-0.24261865655804002	-0.40647459143199577	-0.6822314999146953	0.43663496945113617	-0.2239963997808283	-0.27023961195093993	0.9108275677476486	0.953401782436373	0.22950203918481638	-0.11790163020687454	0.8331755750703271	-0.9159463976753415	0.05329809073211056	-1.4853842046387205	-1.0619119573277185	0.2287195791963464	0.9237069096508078	0.5633070381842955	-1.1783595705696788
0.32907521924661143	-0.20786950558796966	0.30663908835254117	-0.03223773472260423	-0.23641526453525366	0.013415191276290423	-1.6130291255962834	1.0934266014872698	-0.11027529803837702	0.36117053567828983	-1.0267332826258808	-0.09262627519939501	-0.5017756528328862	-0.3884673086475872	-0.11156144395824877	-1.0891188660262086	0.2967739835111412	0.02493309895207655	0.057249967579574755	0.41794213420875426	0.6719314489000954	0.019232529060961585	0.9172203250853601	-0.4180092033206491	-0.8417505146444636	0.1655518816189207	0.13256585463888357	0.2145065147406684	-0.5738701076634596	0.23820879240233986	-0.23240829703477478	-0.16214325577963834	-0.41858286322351557	-0.6486078003347455	0.4598151075496798	-0.10019459606493857	-0.4442899478448255	0.846919526526607	1.0507105455107015	0.24219929872498058	-0.021055560052202528	0.8425833368132176	-0.9827235517635895	-0.05414540327259228	-1.4486408899047467	-1.0192925939240505	0.23653035405715034	0.9650574945188423	0.4893595540044749	-1.1847518592253863
0.34552769048686066	-0.250317763811245	0.31964000313806584	0.1416344522423217	-0.1747379650823549	-0.056898620447496995	-1.4871217224221773	1.1327799909554195	-0.20437983258466846	0.44707822503090133	-1.130955694072277	-0.12234321976371969	-0.5037039032240501	-0.4682068873715316	-0.0866241085594689	-0.9981119663500179	0.26149276401554433	0.031326813791684976	0.20243302274863523	0.38443372636500994	0.7289869958776272	-0.010391193536399477	0.9203983310666967	-0.390130670460399	-0.8980475912422833	0.39018894087707284	0.0106736148629672	0.24101884023952075	-0.5861636045110992	0.3255237936983619	-0.2628679496142602	-0.08478295164028737	-0.38893906472105966	-0.6715649944062416	0.4590250383090592	0.006536307207249454	-0.6022222602673357	0.8225504767885099	1.1524224584784315	0.25968411389076124	0.04772092267778633	0.8141605480066317	-1.0694586411227776	-0.17655756824673088	-1.397192573836429	-0.9709857695554895	0.1767607791387126	0.9459863815042695	0.4281652949164152	-1.2389232369712946
0.3411135055002089	-0.3068551638076228	0.30754624687182286	0.28592839073039195	-0.10381525434447285	-0.12482883678981857	-1.3400873620029268	1.122178162454001	-0.2884646981220222	0.4973680745381202	-1.216372833356369	-0.08775075360014363	-0.48709765087294804	-0.5010246375992462	-0.07656103310652237	-0.8793714068824204	0.26120859950100617	0.03963546302414242	0.33194199535398444	0.25602021492616134	0.7409000299521111	-0.05444378589287191	0.8615640932757435	-0.3649377242393119	-0.9223228725086432	0.6046611785133927	-0.12838095500728403	0.24072880151850695	-0.5916393827713443	0.36848361658160833	-0.24637796278262064	0.05732764324668858	-0.2961791521598743	-0.6750757906287528	0.4489291676886375	0.07818177185836048	-0.7349372490777861	0.8276698565225175	1.1935803777644278	0.26867444966795095	0.14083985349738284	0.8100429276492352	-1.0893679984953824	-0.25226474252227316	-1.2710982284781511	-0.8556179508099506	0.10170743524996032	0.9116183573679626	0.2813326776366039	-1.2417617496240174
0.33997699632392214	-0.32608853364305046	0.3411796561714584	0.39398018583906874	-0.012269482365267214	-0.22012901799011142	-1.193392035260033	1.0935560312651047	-0.38040951023218106	0.5379334459843246	-1.2718812661498975	-0.03730295754358161	-0.4199604548533671	-0.5365713893233204	-0.046792206319972135	-0.8001991596246484	0.2349104263334894	0.0390329255230565	0.46837701935195925	0.23819626918882758	0.7198705822201734	-0.09672504237883603	0.8310253252103837	-0.34620270534820524	-0.9434079521766925	0.7577113491603842	-0.23572158558791942	0.24806320950428998	-0.569830662922341	0.3712797130685286	-0.2513287046768358	0.20279025258604166	-0.23814506748686978	-0.6746249259005188	0.4376469316693267	0.12623039409294806	-0.8505390231008494	0.8180909663379147	1.1916686355433375	0.2561458213513524	0.2174446900323387	0.7470578003939516	-1.0463794511971583	-0.3027000303677184	-1.2209914814693223	-0.7113381408476014	0.03249763760667723	0.871446372837342	0.19706224472192904	-1.1686623055017908
0.3574165002094615	-0.3555678631277518	0.3609535381892837	0.501311620655131	0.10481215140980563	-0.2927941855158634	-1.0730606305173986	1.0195477989668078	-0.4226749667300262	0.5422080100644304	-1.2741023899579371	-0.03407428188943447	-0.38597369110144436	-0.5863493354356499	-0.02775774471336655	-0.6730847780091124	0.1884146301379777	0.0956124542026264	0.5645799908668693	0.266598167809318	0.683877900945953	-0.15980110287816304	0.8206596251781868	-0.2689347670143811	-0.9253110932450237	0.8627335903297597	-0.3407602932470404	0.25729625233162057	-0.5401668724999061	0.34860176464267767	-0.2516128051078378	0.32614071339807316	-0.17092934821120792	-0.6683206182504148	0.42710310402283724	0.17083357031919558	-0.9701295674267904	0.8236308189029529	1.1900531083257357	0.25543402907879115	0.3159013165611779	0.6929244458406333	-1.0616662275334514	-0.2914346437303154	-1.1445032647447229	-0.561342867167303	-0.1165504477263454	0.8805994347590913	0.05413654701592546	-1.03339957212405
0.4106870537575416	-0.36257458094751027	0.3894697691702354	0.5193356198600267	0.20900288564686229	-0.37756170399514144	-0.973667994761873	0.8859763474995926	-0.47279241638092184	0.5581222817539342	-1.2786596990696482	-0.01576590472419014	-0.3433680021114602	-0.610921244570292	0.029149940740588066	-0.5140134043770044	0.161357479524567	0.17091274139629598	0.6405570785255911	0.3017146511377465	0.6614208604057235	-0.2673632061029658	0.8268237105051245	-0.21169727770809232	-0.9024402835534785	0.9258787570667071	-0.37947668770433457	0.26985479385342365	-0.5118946518148355	0.3671029164787094	-0.1890980619805221	0.46337926503462085	-0.11492759269232551	-0.6391297949251304	0.4050994833314441	0.22954472881027338	-1.0244347425863265	0.816677371609656	1.180257400007709	0.21393630676912911	0.38925245659145535	0.6009615174995431	-1.0008845037932121	-0.259986079233808	-1.044624958857874	-0.39447676744909166	-0.2307268218703002	0.8355474129256301	-0.05254478471153471	-0.8327166748733823
0.4332702416010387	-0.3652759303264353	0.4085418278547053	0.5430003175060472	0.3961875565624223	-0.43440134695207416	-0.9165558065669606	0.7702620839110467	-0.5014493256986259	0.5029050811633623	-1.2355385829891588	0.003676525447651033	-0.3191338699798637	-0.6404463241078289	0.08245587315233185	-0.342168554619971	0.1031106493816899	0.24309559100135134	0.6809498325191506	0.4056473093569511	0.6446186185532614	-0.36547748620474757	0.816765425430599	-0.13483201048104937	-0.8346911269457037	0.9004970757161942	-0.4092080308561513	0.27845570425430005	-0.421771535369521	0.3266177418392299	-0.13638614584813152	0.6105482468552308	-0.0054788670935852265	-0.5617862722239109	0.37686918073181236	0.21566463455555004	-1.0223273091765908	0.8539058849845045	1.172960006843778	0.16126892924597047	0.42857296836322084	0.5220381462668421	-0.8983634528114213	-0.2301799898580808	-0.9121263563800703	-0.23584818773865163	-0.327383209116887	0.7477852510014488	-0.13615504326068675	-0.5854677740394125
0.4626256374486094	-0.3283106832559114	0.42226912156641233	0.5568228396660924	0.4954699490315019	-0.5040704461044244	-0.8587770978184566	0.6630729072202186	-0.5168830597211479	0.4219661516283595	-1.2236923466005056	0.04639978008751143	-0.28355516958620425	-0.6591963149583819	0.11957649860971904	-0.1753869452859638	0.06670227207054123	0.3031787037959769	0.6523320635044851	0.46665952251251497	0.6261138840420025	-0.4258973076577762	0.7411047883889197	-0.06079174980168804	-0.799140146631377	0.8651513475668986	-0.44292543588152117	0.26457496612806564	-0.3470539717299522	0.32370696222463813	-0.08031775825385426	0.7290139709708184	0.11863799135815167	-0.4751851509495898	0.34753128040934494	0.19047327390573604	-1.0024292880371877	0.8878505589137695	1.1683313217878626	0.08752307208507666	0.4749861897073494	0.410617066635957	-0.7488847709143126	-0.24816363058235003	-0.7574545487140637	-0.1211872483384689	-0.4547797102970604	0.6260801653063641	-0.15991806751154006	-0.2938958869205483
0.5015860944560022	-0.307615196924959	0.45946421490549094	0.5782634904981834	0.5605756094764424	-0.5856587074427612	-0.7837386268244685	0.5567558954254713	-0.45383105371869964	0.33921653746956343	-1.1633804604830968	0.09372157602331951	-0.2675998890659454	-0.6182387748003497	0.17356383815882143	-0.03400118109312154	-0.0009149384849927555	0.33245239228032053	0.6172983734800613	0.4775353889541739	0.5819216877207574	-0.4643318240398389	0.667321875142749	0.0205016520027231	-0.7576150734589617	0.8382667798224229	-0.43339153921843077	0.2711932528909483	-0.31091694921454655	0.22118589637057645	-0.09124657644329638	0.7981792922161938	0.2090198499899693	-0.3905165273066864	0.35018184273225855	0.16767175610483717	-0.9414848192214631	0.9433546012750916	1.1404897164714132	0.02215745815731621	0.4780303973305234	0.24825485249200968	-0.5871118907671024	-0.21588867883270751	-0.6678657264029029	-0.07288762414538734	-0.5531479250297662	0.5207347416465214	-0.10914910205385704	0.02638747095009155
0.5322807819003197	-0.2770147628712813	0.49375270568857993	0.5733199149208789	0.6130834534646616	-0.6544704550324093	-0.718393755112792	0.4363599990474161	-0.33063315569648444	0.2858578570638558	-1.0778390839132173	0.10445983577408673	-0.2822248851793578	-0.5824661195720526	0.19964933296209156	0.18676656828959892	-0.0440445075909261	0.3277676223870515	0.5479608309504523	0.5356920039263037	0.5058862739965124	-0.49260375780864	0.5618037680500094	0.07537610531663444	-0.656990736720642	0.7423583297242752	-0.4210585782351086	0.25174909080870783	-0.20071046476942228	0.06060850563215085	-0.0510522031365922	0.8423618177695864	0.30040518414271716	-0.3173564706900137	0.35707230975597976	0.13902651690071055	-0.8284251033309118	0.9504353096918396	1.124911916495099	-0.008000406591646242	0.5040083287932763	0.13089791059289105	-0.35912893117648925	-0.18112170954947285	-0.6536038592916785	0.03120700691448915	-0.6106391262543658	0.44400987029074157	-0.05221001179220436	0.3776876687970472
0.5851153661879693	-0.2660563186085894	0.5172429669086813	0.5622956289443176	0.6139128659906122	-0.7171914506909007	-0.5813713908197352	0.3076178713972783	-0.18137304905859303	0.19840417131696325	-0.9855837962496166	0.10320581597816754	-0.3249601406130293	-0.4944567292867421	0.21033154347722643	0.384385957303926	-0.06440260810399762	0.33479526709484164	0.4327098382595459	0.6480421033433189	0.44314009688104256	-0.548952152827245	0.43718937612719444	0.1642289108179952	-0.4792886789791616	0.6689724771002188	-0.3642758804675822	0.17108821637913008	-0.13432091078885044	-0.09495001948509306	-0.01832577937851592	0.8405895156595763	0.3690217752152602	-0.2001788860239145	0.4019863481768079	0.11465016449679273	-0.6941808312911644	0.9471702692005042	1.101466856107718	-0.008224328342387954	0.505941234652507	-0.04704422249758931	-0.1496682155000421	-0.08515963086998406	-0.5730442295150878	0.10885285220133112	-0.6596522675540032	0.35167021997243053	0.0757322161803916	0.6949071470726023
0.6371642203705717	-0.2318121089693955	0.5406097995030298	0.5355868281262826	0.6005286056300767	-0.7096017163501154	-0.45071505941086387	0.2154552303587801	-0.018719711532028893	0.137289829758749	-0.8843886673179823	0.09538855333402183	-0.2773088724162354	-0.4261576013393915	0.24919066617023394	0.5663945600900697	-0.08616505899492777	0.33046075274082193	0.36893010612072613	0.7740899102971445	0.3492309817846478	-0.5331591816122035	0.2749424082779345	0.21689176840514213	-0.2947991248309686	0.5696622841462736	-0.3220417366614028	0.15476553798183784	-0.1261408162348045	-0.26538954120341635	0.02070936687503224	0.8149100575512522	0.42565656902296817	-0.09417762315520903	0.47015782499036984	0.04628642263925819	-0.5808950188840195	0.9131615402169979	1.0532572838767824	0.01608216726772	0.5521191383202865	-0.22254396294877427	0.07187493070953087	-0.014076991426449467	-0.49977051187444504	0.2033865820124156	-0.6980225611001893	0.2707403017588762	0.16257737005857137	1.0012651063045934
0.6987199458762974	-0.20293456523742534	0.5090464071153245	0.4849637147013107	0.5732173723593694	-0.6783103597759261	-0.28853473801524065	0.16428325358921475	0.1506135966532014	0.08743375590380559	-0.7361763526753612	0.0961335252380077	-0.258675732241278	-0.37775686758721566	0.2739068870521008	0.681496996003418	-0.1858294992042805	0.3149137339644892	0.2965937084711502	0.861102045645176	0.2986407216613788	-0.5222353574284806	0.20040923636479774	0.3348884116890533	-0.14510006956578952	0.5231609992666933	-0.24715771790239244	0.15796059102271592	-0.13492132933986725	-0.3954237868431111	0.057438882459529286	0.7358717999655366	0.42434605994712654	-0.025464732267030284	0.5614649218270602	0.017252997957808085	-0.45027394352268446	0.8654846980182864	0.9607767749397252	-0.01638761812443623	0.5734674539798867	-0.41720548890958675	0.2835997554956876	0.033900517881977635	-0.4455788136425931	0.2898560305789933	-0.7187027218333979	0.24418780528650666	0.3733589505699958	1.239375821548757
0.750951778834468	-0.19696648505015762	0.4871761484196492	0.41901889016184235	0.5179546240668065	-0.6287728235387424	-0.11893866914075571	0.15729222263148673	0.30885057237813396	0.05141251665541295	-0.6114183772083319	0.09848336097578314	-0.23060836308952376	-0.29861437143713526	0.2774197456258931	0.8438317002639535	-0.287751679728964	0.29325561329705907	0.19916989267146384	0.9477549436697398	0.254917448934883	-0.476408599591484	0.06353895784572336	0.4121143292113764	-0.003808663396330825	0.4695988481314002	-0.20581734753112854	0.13661998944295922	-0.12308228218967392	-0.536373765037487	0.13874862040165897	0.6407173784427713	0.45343852936154905	0.045058237229411525	0.6592850193158423	-0.0051664517721031426	-0.33905737254612045	0.8127144740863497	0.8981127220416596	-0.0019148993281385667	0.6272618744988709	-0.6079529353726248	0.4658374967441114	0.09286736076433191	-0.36085427741333487	0.34195650034555636	-0.7080242734468061	0.26227563434777	0.5118854774155144	1.3710438731410268
0.7826884357019419	-0.16579621189481983	0.4365138086472745	0.3668133827954472	0.4758832349474744	-0.5550746461531568	0.12019529500540589	0.1847179407790943	0.41911301211459795	0.016422508880701774	-0.4935041575481304	0.09450581522790732	-0.18138689815250728	-0.22062027863167696	0.2279954031960103	0.9655774565805629	-0.3930822485005053	0.22825708447900617	0.14470221297436406	1.0094921120593896	0.19686725389425463	-0.40693899702125513	-0.020073756384810938	0.4576268263070097	0.10702171932301105	0.3635311559896489	-0.13740141569067185	0.1517268440977488	-0.06037308957044053	-0.6467723875627914	0.23868424529588889	0.5276575365195388	0.4617475729370103	0.12785802113293804	0.7135801382847078	-0.016659860336307182	-0.2213619142258174	0.7774182073253921	0.7992559015444234	0.013907260002456456	0.6128090643719466	-0.8018804249133489	0.6831502760780662	0.1350298887054552	-0.25378808456740465	0.4038212551412089	-0.6594582866297433	0.25110717542337657	0.6659146558190309	1.45966509548266
0.7645165852621713	-0.16743737822541557	0.38971942759972694	0.3548820875014428	0.4231359697654244	-0.46696648299084825	0.3818323123240263	0.29817031398192945	0.5164915678026802	0.020105203697283903	-0.35355813748172066	0.13971711731507103	-0.10392806553833071	-0.1403322846482833	0.11257016580775385	1.0110097548831067	-0.4882287870496313	0.11254326811526161	0.033824321366775635	1.0161745549895713	0.1589314914117036	-0.3337447864335252	-0.06452180500796294	0.49451311551864363	0.20269681253093133	0.28345196932742234	-0.0788919623746833	0.1651344095926331	-0.03988684753477821	-0.7738958535878944	0.32140007605267673	0.4381060215468633	0.4744134143359717	0.17986071717435204	0.7774213860564633	-0.031520955877206255	-0.16159146684929712	0.7285796937115594	0.6928038762598926	0.03178715170900779	0.6084905681430547	-0.9099680610410316	0.8386010469921554	0.11818116458591965	-0.19651027124625398	0.49148635637704663	-0.6023338509039999	0.28237503067865644	0.7759591957137211	1.4873748103783386
0.7447448980169997	-0.15008915798132	0.3415069302723434	0.3507420772037245	0.33887968803009394	-0.3376505269076886	0.6237001040006801	0.40297776083567693	0.5901779519675847	0.06949758973226168	-0.2448470168786036	0.24697559924576745	-0.05142455699821439	-0.01872639446684011	0.002755027960106948	1.0353394755074528	-0.5299356182113832	0.03802783092131324	-0.07117922877894	0.9995359860219816	0.11024592165729755	-0.27668837710315275	-0.08164814155522784	0.533042090610784	0.2867893523550628	0.23616477385631693	-0.01576612892260192	0.11769538930016965	-0.05468516990967509	-0.842130107410342	0.3137071812312824	0.34482096154645553	0.43771741286697985	0.20364328750417338	0.8437401344650246	0.024317097846726633	-0.10532024498685469	0.6126649086681658	0.5996690052711595	0.033085323141397595	0.6071635670166334	-1.0147405191093655	0.937872625597457	0.1396285274122921	-0.2041086309784364	0.567862429541167	-0.5793263848444978	0.3288995848589421	0.8491875769968237	1.401142258704816
0.6908732887456372	-0.15318137092137066	0.2536053709996885	0.33433645247515964	0.2641628628202511	-0.2283211346505211	0.8501666153182406	0.4919017248491241	0.6157469665645311	0.10568997664439857	-0.12547967248182293	0.34849685081254744	0.02299773438784038	0.09283847719589366	-0.11984140826986969	0.9975581795829533	-0.5846930245703228	-0.09378051322720352	-0.16411903784491658	1.006896404765676	0.08989419842478555	-0.2595853729262859	-0.11652644563118149	0.5473290412603136	0.39878116417407933	0.17167402883418797	0.0654600854489846	0.10428918322985761	-0.054495410400034736	-0.9545186896721611	0.30405555015066377	0.23563338356356084	0.3651254445172005	0.2796294099405217	0.868480528495861	0.07680088169324725	-0.042308062419715256	0.5256589995299737	0.48279298494049616	0.049391868843983715	0.6351758989112434	-1.0849617086949732	1.0230214021902466	0.1425784338447975	-0.17033375212934612	0.6649894084359727	-0.4753895466168972	0.36974464496811754	0.8543663172247337	1.3001183544640824
0.6084380497446494	-0.17009006468236032	0.15061005615309486	0.3073547992674151	0.19459108618810955	-0.12433023746949572	1.0555239809424941	0.5639034389259387	0.5303474909353578	0.12289298883558974	-0.03537355877962918	0.452979543204526	0.12172774735725389	0.18177922913109285	-0.23086165311852752	0.9751639916007544	-0.5644452494551839	-0.17566331850862008	-0.25631947590828014	1.0129071106565424	0.04284304961381851	-0.2441991007941974	-0.1452273707604066	0.5762770547126395	0.46978229094608076	0.08210289968591618	0.13551675625173967	0.08158257948861941	-0.03194419564920684	-1.0112016421669396	0.2973085151751704	0.1439926280151534	0.32004726058527666	0.3717807195461723	0.8509065940113663	0.12081937723120215	0.0010269250314900557	0.40310626908947034	0.3886752683685603	-0.009332467079488833	0.6731427300109256	-1.1007317705864308	1.0758311636409459	0.1155994325753507	-0.12256778592040521	0.7991930556506572	-0.31066320975749095	0.43012230092097514	0.8367840837756095	1.1803473179473678
0.5079155680329379	-0.19852258413545956	0.04218367309793051	0.27440262604856613	0.10985381871859401	-0.04458152860855067	1.2280049070232246	0.6599099462189071	0.38466273345568763	0.1337066382531634	0.020267194733873416	0.5915288638080436	0.20595259020089213	0.2768461209119207	-0.266717728410555	0.9249907680132612	-0.5780620084653757	-0.2576052018572165	-0.34524470113498096	0.9369256600754104	0.034484909007865085	-0.2600953910128242	-0.1735618904941365	0.6065069033329665	0.538827358329741	0.03422597879327469	0.21193270064137315	0.033222696811476264	-0.07808397713689948	-1.0509522797608186	0.2742616460674722	0.07618843537461936	0.22967680130224588	0.4399944128621602	0.8529080506343932	0.20829055147544712	0.07754677040197333	0.29926379128662683	0.25355954659619867	-0.06436756862684688	0.6810351453525129	-1.183314693496369	1.0381666343012053	0.08661885371295415	-0.019956451549676617	0.8223344196403938	-0.1659098547973489	0.45686436917791706	0.8064803908774314	1.0689923725261437
0.36800907292624774	-0.2192567036258457	-0.047882459146372125	0.29684998226357184	0.06104981833041746	0.03194559285964289	1.361399918074985	0.6959961809405254	0.27657182329395946	0.1599853565109956	0.08120150528365225	0.6948373657611855	0.28588559054293083	0.3218207483670833	-0.2688438981437742	0.8478985781890869	-0.585068437382734	-0.32325623470083514	-0.42182819279135836	0.8245351295325989	0.0679270002807227	-0.27976500442680935	-0.18207728482164387	0.6139372049341667	0.5718329100608177	-0.012466091664460546	0.23482298331659987	-0.004922089660609164	-0.13056367249796882	-1.0466924946105582	0.29490407204114466	0.06487146534564198	0.1115507416346166	0.4563596599195213	0.798821831690535	0.29192673398650465	0.11926325816057717	0.24241757289696034	0.13791692352374524	-0.13728694148965226	0.6708504670060351	-1.1902399339733165	0.9988601320979991	0.06676042027741089	0.04953053840269472	0.8880923516715541	-0.0013420804848633284	0.47739365304048276	0.6931408432410235	0.9974386723827642
0.22424669166710812	-0.20863295625402442	-0.11534067370186178	0.3072476072571718	0.01950409668014068	0.05490444046729555	1.4856539178854098	0.7293828021692365	0.11566823811314572	0.16529248102568914	0.15157967014656282	0.8342607858039062	0.27732777288292076	0.3339418151676557	-0.3149263292969592	0.851228899334447	-0.598186433656436	-0.37789471086471077	-0.5363534915483303	0.6755581347180606	0.1350506696028005	-0.33406284989460067	-0.14456268977084571	0.6463170543874522	0.6168099770804943	-0.05605021105811866	0.23564883655096552	-0.07613609475423999	-0.11131038071212603	-1.0534489994302354	0.2964808878100074	0.0017084072390297022	-0.02725771402309246	0.4946542437257593	0.7586027578106501	0.4194331483510535	0.17792285363141455	0.19714406004672502	0.03864091946930577	-0.1818348823034795	0.6177948384976829	-1.2160183032616243	0.957135009153621	0.09184543192540326	0.12653207064113975	0.9127127164126392	0.18036662916007748	0.5403056348204187	0.6232233469888364	0.8934269027611806
0.08192147688148402	-0.17731335107856513	-0.09714497217193409	0.335128024243111	-0.0023490499060692107	0.05741620398099175	1.5473691024283083	0.7480708372812888	-0.015753495934096733	0.1728370342772674	0.18881844932231692	0.9098024126113622	0.2768994838051765	0.3511453476243441	-0.30159061844908874	0.893093641945998	-0.5894048384403882	-0.4059365449023883	-0.639574086072488	0.5500634023510937	0.1960752055395428	-0.34687868899225033	-0.1541199715494899	0.6229064853537156	0.65544695878878	-0.16718964981691303	0.22125609952029204	-0.14965173230445666	-0.08694136717150971	-1.03281309930543	0.3272835040947257	-0.06842737827359023	-0.14950441361840897	0.5142231512786546	0.7366930950449389	0.527637872811608	0.2040483825077648	0.15951771921706753	-0.03443124630874857	-0.18101289972234139	0.5816358018418889	-1.2003136030074852	0.8704769262369698	0.11438281304968237	0.14498400985227128	0.9309613493944795	0.34925214465286003	0.5495046535384265	0.45313365436437836	0.8387432905636155
-0.022370816316970382	-0.16136974335806603	-0.14145518801166432	0.3838014424328181	0.0007482344496589882	0.04862617745242405	1.5639762248468057	0.7342434887316232	-0.15665529635731573	0.12411317886177017	0.21470488265584736	0.9819538742935375	0.23155199427368522	0.3268029738830608	-0.31537378370746344	0.9224150786606762	-0.5465395906003364	-0.495307307416138	-0.7397954370155557	0.4091193371210169	0.27890282008439266	-0.3627857623193191	-0.14713168179549774	0.6312336540366322	0.7185864110895186	-0.2700825259490337	0.193082455639214	-0.214148153535959	-0.07045272547227668	-1.0253291202963615	0.3510758449498004	-0.11066173580793837	-0.29445911523835155	0.5405915741004979	0.714368137536989	0.5870716844266144	0.266783932931493	0.1377241105305934	-0.13320773161638563	-0.22545152126504817	0.48643635989608275	-1.20200095885007	0.7807044713658138	0.11228851237790001	0.16616713217535575	0.9265912664184166	0.46347418400030216	0.5692766076959609	0.31420615681467384	0.8184008733115608
-0.10881730732063602	-0.19445755852303087	-0.13156353731395348	0.40815726618684095	0.004487826566571096	0.05385831352364443	1.5598955369016707	0.6880588542409046	-0.28170453731367895	0.11886187773666046	0.22540399962731256	1.0796318588269613	0.185535997027424	0.31354803129440817	-0.2690415489175485	0.9720400268538179	-0.4379357285640036	-0.556551652037043	-0.8270154797745406	0.2751328109093488	0.3648088558679211	-0.41877494981768465	-0.13387877371489718	0.6483671555844839	0.7510638611538043	-0.3212232031281408	0.10982357062902981	-0.33221083402486595	-0.11440492040780362	-1.0017179919940689	0.338596741301608	-0.0881783153470546	-0.3529818741845252	0.5485477224363453	0.6539061235201087	0.6308206804090893	0.3333473584883184	0.13210374299745628	-0.20067668598520672	-0.259585517334953	0.4005098466447567	-1.1802061493753704	0.6710324345512872	0.11991288166706526	0.1715183126993792	0.930091398780713	0.5669907707266291	0.5709588179257217	0.15522182582094501	0.7872786269581735
-0.19128447376654736	-0.1946783618881072	-0.13557880061303773	0.3803210752750582	0.0473074861187515	0.007789613807294879	1.5654066767167962	0.6028082388921935	-0.39129610199424186	0.09471220055495773	0.23201996280228498	1.085347440315701	0.09421952785985116	0.27705771477295016	-0.19283555637182626	1.079829613757341	-0.3764745219834259	-0.6129116872453497	-0.852204755668071	0.1350642052955107	0.3509607582182476	-0.46458694779702653	-0.1513565603353919	0.6179073281985105	0.7475799496331288	-0.40337294427322296	0.012024592305318715	-0.41178521580625815	-0.1405537808362801	-0.9560018894757734	0.3288018924694708	-0.12354228841290729	-0.39910022789150185	0.545706911925437	0.6145881964096638	0.6723934204161683	0.41113335199012147	0.13490327113558057	-0.22089409525870032	-0.27219242505516267	0.31977002083242134	-1.1746451194108065	0.5415344307604798	0.13234941733522573	0.15205504434989212	0.9335661187589663	0.6715203453205612	0.5017880949551508	0.007624564931986511	0.7628922535088349
-0.2539519085899896	-0.1342728910978797	-0.14954259315916474	0.3180260262452028	0.07557314221039478	-0.04695018947892558	1.582551216647634	0.5651480572280222	-0.4312247289769086	0.027743638544281364	0.2716951327361308	1.013170995413908	0.05607783168000939	0.21932150054929128	-0.13990831962091863	1.1607650032207673	-0.32732149260977633	-0.6820305030259454	-0.8845489998563704	0.050451241345244334	0.35294737435564766	-0.47925503431647537	-0.2007830695703529	0.6089243442512047	0.699885770297561	-0.4963570654269488	-0.09404059561655032	-0.47899609549573735	-0.15126886781398646	-0.914449340691909	0.39540015119590244	-0.20021524732007695	-0.4223173730929579	0.5648056397486665	0.5558474620961597	0.677669335285873	0.4901720347697907	0.13987130629322914	-0.31425871144446405	-0.28837434727710387	0.2696379975112372	-1.1470361358967514	0.42482990028043177	0.10827368086357263	0.13272689641912955	0.986102834451615	0.8003988899230079	0.42152933745364135	-0.13852914610034203	0.7778254992759501
-0.3196776604190938	-0.09621292887805503	-0.11180204540050524	0.25685836730909417	0.11617141082715984	-0.09903062254922487	1.5582875837047472	0.5252311687099647	-0.46161745165729	-0.0285316680627344	0.2965159582550418	0.9201722307819937	0.0032144163518719863	0.14478591775571298	-0.005629202436633196	1.2800141483666692	-0.24925324904585705	-0.7169872305127416	-0.8941593661611302	-0.010250600048461244	0.31166810252066246	-0.5393971716081263	-0.2122438315328512	0.5962266646174128	0.6031331796496849	-0.581989732291063	-0.22627824919222866	-0.5750875702756251	-0.16714735970529887	-0.8010004471419109	0.472311059032479	-0.2730143515481503	-0.40904495320746415	0.5287671115860767	0.47800674991993397	0.68385506707712	0.5242114764146251	0.1125460387002029	-0.415583990304096	-0.2870600494409543	0.1879929728282061	-1.1227106996422174	0.2684948121180732	0.07892467747767418	0.056550678195826855	1.0442107918061292	0.8331187676209133	0.35727694911612773	-0.21568889908904615	0.813240014926454
-0.3712085565256064	-0.008635271166744696	-0.07586277246527615	0.1979282478875053	0.15298870665869052	-0.16356438338743348	1.5213237001102198	0.5215396380543927	-0.46071305763790715	-0.07587649801341985	0.3404444710456878	0.8271964376253477	-0.07802956360950965	0.11594784636703355	0.09118504507842379	1.378928150761357	-0.20637421053106442	-0.7519066463954736	-0.8840763721576765	-0.02812628408529002	0.32447323786482085	-0.5488840892349469	-0.23604771947148845	0.5278483158040616	0.5571202952717937	-0.6767046926073685	-0.3601877424448755	-0.6429279310914595	-0.2147672653681873	-0.7053322940947613	0.504356459031362	-0.30642044172610783	-0.451690166639222	0.46550125059905145	0.3807456381236533	0.7024980379624577	0.5338661795929643	0.1110052088378302	-0.5565585507312523	-0.2328881948566921	0.10557929478081922	-1.0945740206179129	0.1610271345957963	-0.005774828437740987	-0.0013499236542673543	1.085101011891512	0.8255855278438317	0.2792739043643716	-0.3146530605718294	0.827745554048142
-0.4001236038753687	0.08422992876948714	-0.04155160271920516	0.19011072708451654	0.21411881130808652	-0.2076433163111197	1.5085147375732268	0.487429700137055	-0.47502921319404745	-0.15401546161372118	0.34592219929870416	0.7350966233922438	-0.14363942242700756	0.10765763085250442	0.13904021590115762	1.4596263056791507	-0.1070395972926161	-0.7821521837809589	-0.851405173191514	-0.054955286169545946	0.28651789657524984	-0.5147544038757201	-0.2737866443562632	0.4809404972867915	0.4895516688452622	-0.7551113556988276	-0.4791536948259438	-0.691073261107731	-0.2575166769502999	-0.5878619867915129	0.5248124295029892	-0.34342807807885045	-0.4838666341799181	0.4143647389706283	0.2519647072653543	0.7165955081751092	0.4950720656952914	0.08916082400267264	-0.6614213510098386	-0.2135293385319356	0.04936193593124882	-1.037213363999827	0.05631433263048249	-0.07524252239035484	-0.1025506916523439	1.1607460554746407	0.8137466972731902	0.2690686232949244	-0.40162323012292755	0.7979816310269855
-0.44051311605945875	0.18760453678452044	-0.03217642374077887	0.14013076572100489	0.25221679580083356	-0.26803642468507605	1.4913474725590103	0.4788698788205755	-0.4748570257560874	-0.20517450780566002	0.3558158129770306	0.6812867082933882	-0.12484692777846011	0.08379517494157647	0.15328268276026363	1.5362372482821844	0.008734978904678493	-0.7819768927220386	-0.7669610088683464	-0.04277668629563099	0.15274216151463743	-0.43127601391995374	-0.33806545030295493	0.43185349217817715	0.4025362780598318	-0.8069648959912581	-0.5614071728535955	-0.7183348744116127	-0.25320475701585105	-0.5628109186798793	0.4789017025583856	-0.38269992815481035	-0.44742689339992847	0.3726805706414225	0.12581961782576584	0.6997172339403355	0.44500429062292807	0.06575006178621452	-0.7445976836628848	-0.16313572695514042	0.021089274286232102	-0.9912058528505254	-0.022323010599736997	-0.19192228565792793	-0.17337119145141217	1.2120587413358468	0.7459910781652634	0.24120348582938328	-0.437493179748557	0.7061691292672096
-0.4474741619566963	0.27262386210135126	-0.05868907340455487	0.09412065670888105	0.2945472638870569	-0.3617492965101393	1.4670733983615971	0.4681060768384565	-0.43687657664291557	-0.2915481069446194	0.38201043634189347	0.6159723303277895	-0.10579131829509594	0.14290409798286138	0.13641381545298575	1.5298221249180561	0.16309223914626386	-0.7562188064449139	-0.6657523192396535	-0.0384249236623122	0.03713302826807694	-0.36234900818943105	-0.42755062107625663	0.39472027224395156	0.3058887487750218	-0.8055403306768548	-0.6130179079448909	-0.7560720783770881	-0.29475333149592964	-0.483629237735519	0.4837081564597326	-0.3726591201793016	-0.43038569903309176	0.29328639328125294	0.011020374347609385	0.6639976777488428	0.35672223228041255	0.020251316672627362	-0.8130153663691175	-0.13198449689997466	-0.02505442919865166	-0.8560752910349372	-0.15014831874948842	-0.2813481768069889	-0.24509108959962506	1.2954723507211592	0.6531125094136592	0.23110639471779754	-0.45706805171702225	0.7135931841907961
-0.4583376908178928	0.3779198011474188	-0.14994509040953208	0.08953014013034966	0.3502270260602047	-0.453937662925137	1.4600421347258503	0.4575813672432439	-0.41946760672493344	-0.368012924349007	0.3587170376127199	0.5920408562254431	-0.10854552413440324	0.21056335970233234	0.06575256920231909	1.5254939124299542	0.33184336291973404	-0.7311327535931201	-0.5019008746192186	0.025287372930141227	-0.09916345958532921	-0.34188939824913767	-0.46489156821853184	0.3196080716861509	0.21295884165705742	-0.7136008505567303	-0.676898932554181	-0.7904660266923331	-0.2773869304238975	-0.43415834428581324	0.4544634224014546	-0.35208345810337316	-0.4079600181065185	0.3029160132908319	-0.1481351300924111	0.6158234942044152	0.29863620395251445	-0.006467082559605988	-0.8758255520022372	-0.10950904413250825	-0.08453892641582914	-0.7298707602298145	-0.21958538708214187	-0.36807278647440134	-0.23987417417260404	1.321803815987859	0.5527640854024536	0.18047703694158024	-0.4642570891078671	0.6995526493556532
-0.47459178044765815	0.4834567219549129	-0.19881282137954465	0.07891513273835445	0.3642871524176722	-0.5427087129316398	1.5116458855479853	0.4159234857325629	-0.3836895169372937	-0.39607228146369855	0.3703295098235435	0.5228820974579907	-0.10389506897770089	0.3327122173095216	0.053154798661900524	1.5083572938543042	0.44337317709303264	-0.6399618082390658	-0.2955752527547634	0.07420245783202725	-0.24387275981607887	-0.30977707187998654	-0.48489597345059376	0.2518369954151594	0.0966260070496651	-0.5826660941635838	-0.6700844291110235	-0.8153080331288578	-0.26924576089746954	-0.35607317176769565	0.38712899329792255	-0.35449937384575353	-0.3812135263517026	0.2613164876505713	-0.30380918066665585	0.6622847463023288	0.22094238297320262	-0.03604237524205818	-0.9079587875153138	-0.038184451307539426	-0.1165212019290635	-0.5437425500969433	-0.26700472748006226	-0.4376750646014158	-0.23716724218728932	1.3528890912296823	0.4901252776585972	0.09199680007583952	-0.4831540506170212	0.6357938521490404
-0.49566648280891207	0.597353442414639	-0.2547776910846749	0.057979708583913304	0.37242733220410257	-0.6675456590029433	1.5425931497700653	0.3580199478544427	-0.3412781110872726	-0.44892765835767745	0.37811596883348775	0.43840394027660096	-0.08884560492456979	0.41529091640841126	0.05350963777542088	1.4186675730942546	0.5083677077721427	-0.5647435739164797	-0.0848380883417709	0.07587096721000781	-0.40332811027504223	-0.29187022903051335	-0.4960958481246892	0.1534507600581285	0.0030567443878208754	-0.4294660218479443	-0.6272124464664632	-0.8653154370649304	-0.24029527160614564	-0.26514154666482526	0.34805389979952495	-0.39171754771966716	-0.4093030194867479	0.2252963676818335	-0.4484120274234288	0.6819040305220517	0.15991679439375475	-0.06680110289762642	-0.9829284940008156	0.002644932915967027	-0.0977407074644085	-0.3730015511522421	-0.31317158601992295	-0.5067848641370217	-0.2533035601217489	1.3522241338472036	0.43780780830980304	-0.005694423423602923	-0.4634008219225227	0.5941442452378657
-0.4976304521236652	0.6720676696304466	-0.342126477805924	0.0775238853886235	0.3269679693121149	-0.703724314577419	1.515674981411935	0.29544003997753393	-0.27253268645165185	-0.48051305111169534	0.3784730964123277	0.3537628944524044	-0.03428327640515046	0.49751790336342633	0.11063768997686707	1.3073955336859497	0.5825094780851033	-0.5125730521676226	0.15139104410835635	0.07081030572270548	-0.4915965189580758	-0.253468750257296	-0.5123240344848103	0.10210419270024165	0.021887944669484627	-0.25189325391064504	-0.5549795873695088	-0.9417258214798514	-0.1882700259425237	-0.1665264168650182	0.2913880353775967	-0.40694200519007584	-0.43805542219685567	0.20395781607061741	-0.6210579390495423	0.6902797278700312	0.05160395195389894	-0.1288612155792887	-1.0640552709276014	0.027614011252584374	-0.08885886892111097	-0.19024780851411474	-0.32293505531542466	-0.5096314906205655	-0.24228997219916235	1.3199309232838323	0.3512582646310768	-0.10447740806419356	-0.4133520657928621	0.49667922515531426
-0.5035128681248389	0.675277193645011	-0.39010661357935456	0.11397891359954918	0.26683190810464796	-0.7306901942352664	1.5083697883927552	0.19683436399107707	-0.2754360946317379	-0.49036015921608156	0.3306131216577195	0.29610393464611007	-0.028620487687249653	0.5758763254956157	0.16317179821618183	1.1955699470045016	0.6569812745676038	-0.44030234475702246	0.4021930446771803	-0.03094284398553988	-0.6158094584500045	-0.22055847386341054	-0.5105834011433981	0.06797482613378224	0.0738723149431757	-0.08956280477752598	-0.47915377316527535	-0.9956932883025459	-0.1873747503072964	-0.1098505272264468	0.23083576462476119	-0.38588265302319974	-0.49314107196273793	0.1484045349037447	-0.7483265968383149	0.6638054882032637	-0.09597932710924674	-0.11298346288614199	-1.1365645021500923	0.06453468408242607	-0.11459578267703283	-0.07206770068947385	-0.3270189204265948	-0.47775618456030183	-0.16268511826022267	1.2202067987397522	0.24983771074482214	-0.17186912430288123	-0.3130461682619442	0.41048346436148125
-0.49331636399136813	0.6953982494718932	-0.4395424054751791	0.1552290976812892	0.24289854984614143	-0.7174285064225239	1.489348893604544	0.07459943929142995	-0.2720267833601211	-0.49452072095139304	0.3175142224179434	0.22119304886108176	-0.014045794290655934	0.6278732105941246	0.1501461954556125	1.1132058783884864	0.7040103868013191	-0.3940967809796231	0.6409454668113443	-0.18379377903761482	-0.6884140770756899	-0.12240113780380635	-0.49288460809387374	0.029406825966611115	0.15164803639861532	0.09834695076725213	-0.40998562706221486	-0.9971464371784251	-0.18607562751052598	-0.11319302392673451	0.17335980728276418	-0.3468464595319795	-0.5436174216729416	0.1241396336227015	-0.788940567635423	0.6200053037419151	-0.21280599428774738	-0.09855872554862921	-1.2013150010968365	0.06474243058618613	-0.11950206264630477	0.03362489946216519	-0.31548476179943014	-0.4305272264680574	-0.04963387800574868	1.084840111415329	0.2258964874645643	-0.26356738050905937	-0.242378046885218	0.31992206535095236
-0.4865270359735838	0.6462634085904041	-0.4546358712221147	0.20022425577124886	0.23267705542442113	-0.6338304075729134	1.514672620977489	-0.07668505982544563	-0.2414495741390675	-0.5069201371488741	0.2858868758660763	0.14959423214647558	0.04828163804417998	0.6461488767235914	0.1303836406738102	1.0172644625068554	0.7335418909228213	-0.3687278947387692	0.8755058997674823	-0.3680938428228708	-0.7701068354770564	-0.08173971833853325	-0.4723052538058421	0.01348665363898056	0.20290216756927495	0.2887993741069431	-0.26856950237118904	-0.9832315867834007	-0.14902094746901215	-0.13216562141462931	0.14610280329481923	-0.32509334236578763	-0.6099977434170838	0.07385035231525433	-0.7668660520644024	0.56289742476345	-0.3438730755816467	-0.07482112142164712	-1.2263861347962695	0.051332035584859693	-0.10622949912964	0.12085819298156439	-0.2922745013226529	-0.3420222812672492	0.051864288825467106	0.945583635173272	0.17015466449629474	-0.3410984106658976	-0.1991132050055374	0.2194561054427026
-0.47534638992294465	0.6128083555271978	-0.4420986796413352	0.21597698371015026	0.16202773870504286	-0.5250669463657054	1.504134938395509	-0.22639378111926128	-0.1634243945136319	-0.4503224344702617	0.27863385068871865	0.051939915193631433	0.1309817089787996	0.6241268225218147	0.06916907363202159	0.8850464955330247	0.7048239599962173	-0.29338996936244366	1.0881231027108274	-0.5575141508071297	-0.8590690634811029	-0.04878080324273782	-0.4555552928689157	-0.021754761303064113	0.2749329035280377	0.43994267889754485	-0.1852034491552943	-0.9832569176760663	-0.13426836200156791	-0.16246792311667665	0.13105816767643635	-0.3023379786212258	-0.6491115966878857	0.027429037879076246	-0.7620988600333131	0.4719314360118677	-0.4213008970645443	-0.04608960541981111	-1.2420296482854147	0.07197409289449716	-0.11691322790614651	0.1753428561608636	-0.2004216755116734	-0.2112918858938794	0.15631356464233076	0.8398571055180499	0.17247062946163277	-0.5077604450721817	-0.1564196722484243	0.16037024658286508
-0.43006938995381033	0.5549876659867554	-0.4051138557929077	0.23557588091169826	0.10697420137170402	-0.4085196021735139	1.4883133668321926	-0.3527763286235086	-0.1277848746165413	-0.40844954831274827	0.28508880059354136	-0.026415090839343108	0.13581364904775908	0.6383721812776986	0.002263530831624372	0.8227720507416315	0.6607522349763916	-0.22299309642896845	1.2397801052697779	-0.7299243974198568	-0.9076416270413784	-0.03543230917841432	-0.46230263576419245	-0.0893404766931169	0.3531202431911735	0.5209612145525977	-0.12762795735136348	-0.9749868034025017	-0.11029638374266051	-0.15290569866849701	0.15834372764948434	-0.30872390197743693	-0.7034346524858094	-0.05440251003061343	-0.6723077409233936	0.40074599207827	-0.5014223224532391	-0.015279245613407341	-1.2733780190800306	0.08707625429125385	-0.14972073171315475	0.23883708789530914	-0.12183929413357522	-0.05626343129213337	0.22077047082714635	0.7309065914071403	0.21630821227732505	-0.6415793592880551	-0.12486447277486619	0.16654664473491812
-0.42309712630565377	0.4778758054608083	-0.34522617760263985	0.222421247430862	0.04368918864135015	-0.2543513553356542	1.438619751396778	-0.5149591637732673	-0.10994461616347642	-0.3213590837539565	0.2237677960299682	-0.12031301470166249	0.15682914243167712	0.6147158713940979	-0.01217022085097908	0.7152453046521589	0.5641250376491691	-0.14960575966320505	1.3724156654864303	-0.899485478073706	-0.9476099376914868	-0.018487380782754914	-0.4080588510573916	-0.16832849586019835	0.4360265760308236	0.5872416452889857	-0.10462596278918897	-0.9410886650930188	-0.11651076440196832	-0.1272957820594298	0.18545932356673808	-0.2537723996655447	-0.7767293033210155	-0.0560089196566542	-0.6422236142463922	0.313916885972944	-0.500782988722196	0.050983672167582206	-1.3499787988187781	0.1197279481227916	-0.13318638955903786	0.22661489311998695	-0.01740608939420716	0.05258363085106149	0.28339521664247774	0.6153793523056993	0.34813585824734294	-0.824255259560724	-0.12457049397767588	0.14931553994763172
-0.4327840856762239	0.32657074530965835	-0.2387376503460538	0.16131505524188686	-0.004806999024991339	-0.06918269832488448	1.436470695538857	-0.6234294020067488	-0.11292755854109608	-0.2185118047626128	0.22281776675947085	-0.2307946034440164	0.20190631899259132	0.6106838207137304	0.0027754375606701574	0.579972660481227	0.49872460144349706	-0.05907384696782294	1.4252604598231433	-1.029873343913908	-0.990957267545545	0.0326695975664034	-0.41462756093672404	-0.17540597963828525	0.49342390031607053	0.6147491459447803	-0.04080168719175334	-0.9323621725699404	-0.19323491321527395	-0.117860689022989	0.136338164457143	-0.21308871212879152	-0.842767977429259	-0.11074296727974198	-0.6240699053452945	0.2649362758532464	-0.5364963084294062	0.10362958043433634	-1.3627551191394152	0.14722106507472152	-0.13329613641460142	0.19229235780914908	0.046988253943633845	0.1630262671499193	0.3346224310248992	0.5577601598042945	0.5024603502742299	-0.9284757948887817	-0.07266483632091832	0.11506483232274592
-0.44188815345096105	0.1882142126171197	-0.15138806660054688	0.11157046654422371	-0.040292682159241616	0.09638200281073289	1.4169510772991938	-0.7509952087458374	-0.0759507162091792	-0.0971791506844318	0.20567323979199878	-0.30331652541173015	0.2192905826131169	0.5641670931316659	0.0003272494850310906	0.4909562339554495	0.49500716417567814	0.018256207815888176	1.4400301563367015	-1.108319593928338	-1.0433637039633525	0.07016927197967653	-0.4117013028801838	-0.20520101473833469	0.5705899840319678	0.5655493250526618	-0.04762104767347382	-0.9111223879429906	-0.25073593713914105	-0.07747351151339278	0.08540362732254159	-0.1749348211598616	-0.8858389190950835	-0.15181932298265657	-0.5697125445811068	0.16516296039271353	-0.5708026356245712	0.12475824143418823	-1.3968488357961406	0.13667876848421745	-0.1297740280267426	0.11687617970731912	0.07975282943001646	0.245955636323075	0.3861214539943697	0.5278565604205078	0.7197454327870653	-1.000375968583885	0.0014890747470914345	0.10353651659191491
-0.46226476654348236	0.06376766785025975	-0.0706897952028457	0.06243829653445447	-0.09900590546073591	0.27365856879689077	1.3894420567732102	-0.8280408797312043	-0.07192726974217015	0.012191512217381111	0.1997494443369698	-0.3893490857529037	0.16409673254458973	0.5114062038346281	-0.052059998641819503	0.47329920563049044	0.44166192291028394	0.09744906688480007	1.4217090592215267	-1.1901123417665005	-1.0391367660827566	0.1497245223610883	-0.45892107122980297	-0.1885440886500126	0.683069837980159	0.4687904482398843	-0.06503431431498355	-0.851352457973843	-0.2829658600073312	-0.02794434949997255	0.04238508168340651	-0.09535649153340532	-0.9751791102271895	-0.1785266197967382	-0.5089961441001589	0.07211678984119843	-0.5789883225167183	0.09830560050584412	-1.3780280487518575	0.1485183410480438	-0.17267586044332325	0.021094315784075935	0.12307244458158093	0.3168665362821821	0.4221953396487755	0.4929467213800958	0.9357186582945257	-1.0673875072255132	0.0407622964174295	0.05596104424357584
-0.47233356089725936	-0.049354457762803526	0.020904160087589996	0.039553177144748985	-0.14068546893237494	0.4357572622767387	1.4135269600062788	-0.8888328495711459	-0.10304809930307049	0.11093105742730373	0.1990090454597125	-0.44377435794681047	0.12105410139876613	0.4425009862283579	-0.1554006515350641	0.4501127295784322	0.41807898803116583	0.19396038865430817	1.3677513966061325	-1.2079320219233385	-1.0535841390043355	0.18393771945378404	-0.47234679636768984	-0.14593888557330248	0.7268724958897325	0.3923240384809911	-0.08862463725792935	-0.776013241017045	-0.30543825157723126	-0.008708748904044406	0.017243069191736144	-0.021568045189344985	-1.0699553762128104	-0.2273942897946509	-0.447499722261907	-0.027137613022375558	-0.5501999724697701	0.1060871547283954	-1.3763221864622701	0.14881634982585107	-0.2215923309952869	-0.11104721684460159	0.15410176167980918	0.351520701453527	0.4792078603421552	0.45812328444543204	1.1161755034686078	-1.075170577902091	0.11719313246375733	0.07481844780634145
-0.4863967374821396	-0.14826797598666658	0.0776863419410829	0.01911023656184519	-0.18320037433385702	0.5764523675892479	1.4341871317549904	-0.9602070709650936	-0.08735444424324593	0.18699777017769698	0.21048526446906535	-0.5163475132654245	0.11746422262804017	0.36081212175898253	-0.18359155871316424	0.47062335058086047	0.3853387233411771	0.28265954229489615	1.3088222409204107	-1.0837033254548287	-1.040914491982521	0.20385266770381877	-0.5024651537071525	-0.11526767647001526	0.7350516012915639	0.3080888759768697	-0.10472376161083281	-0.7221224423628166	-0.270971112746663	0.05589696254170502	-0.007676235804535483	0.047927589712950074	-1.1256364497447997	-0.256590247464447	-0.3881612410579299	-0.08333830329831732	-0.4524725793786401	0.06244715838177119	-1.3091557495438186	0.1560810952764525	-0.2728670828156431	-0.1687238558737304	0.1416025387639171	0.3670329049575084	0.5209602167045109	0.4538285915420325	1.2928889663687841	-1.1035707290707575	0.17197725966961513	0.06619870956330128
-0.5120314555919931	-0.23240223047975883	0.09379782503593487	-0.012381726615367695	-0.22887098983997128	0.6624696280819256	1.49973425670874	-1.0045365717264705	-0.06475443304084598	0.2765526485897795	0.21615684949509756	-0.5705156441573945	0.1564689293400075	0.299447141824554	-0.19285189017857976	0.4755676197620654	0.3211032160768758	0.39167449694771655	1.2422575419741015	-0.9572338934355764	-1.1023443017801644	0.19012141152776535	-0.5827899403377019	-0.083697414902189	0.7194943620361871	0.19419321556610342	-0.1261887384858272	-0.6876883868008524	-0.15813582656131758	0.11713457443341535	-0.07919827607263721	0.08638464067166232	-1.1836215754628694	-0.2394859522302733	-0.4402329971000928	-0.04652929677068694	-0.33131624029132983	-0.025665399278453	-1.2467808529087312	0.2094795988475024	-0.34565051682485326	-0.24081902790471438	0.1013991808282102	0.3672290178084989	0.590254585755401	0.4089333797313497	1.428317278195157	-1.1226385006432686	0.20763076920376317	0.04971283799714227
-0.5221917177609561	-0.2321627048912645	0.09677362378888302	-0.06329193472511718	-0.2865634639147244	0.7218815627826961	1.5369954089615216	-1.0553343910237594	-0.07488397403400533	0.3657964517083523	0.22901948670305705	-0.5957139603154902	0.23851925365838045	0.21402874124845678	-0.17578031429327404	0.51048402612597	0.26741734514536264	0.5207321349368033	1.1598888930551605	-0.8365344086583363	-1.1495076378997975	0.15555206595268695	-0.6492245559889096	-0.06016906233548437	0.6905458934081634	0.12700969409605836	-0.20473833291256774	-0.70496211356325	-0.0002774206180891969	0.1895738762705145	-0.09984809644108955	0.12752106382167352	-1.2029940614669716	-0.22854087543357693	-0.4651459730772499	-0.03911205899341571	-0.1838659456995993	-0.14377235030176258	-1.1714842595115795	0.2439784619254411	-0.3850811157525092	-0.27934495952986693	0.08837952602981713	0.37386298489921954	0.6820988281668278	0.369344273709009	1.5142447119476148	-1.147196112163058	0.26241775874740114	0.05790119050678587
-0.5399817763627162	-0.22995868314552262	0.09085608095583511	-0.10049280944088265	-0.3074385639336209	0.7564035938860156	1.6043648399256891	-1.1031671350063998	-0.09870946783057524	0.39797281017310926	0.24658005564808158	-0.593424469947138	0.37404789788101944	0.14775163125836363	-0.13356730970634068	0.5577072569666566	0.23145969305368702	0.6261157805874816	1.0562695917466915	-0.6939359559267536	-1.1745268221708562	0.1153470549355267	-0.7103218663790698	-0.02886746590322508	0.6254351940108602	0.06713928981359925	-0.26091750446898093	-0.6840438624005266	0.19740994939759954	0.27039325699803174	-0.11307842000565319	0.13167028674238848	-1.191373873179451	-0.1991820796064127	-0.451767451870358	-0.011881277831352044	-0.08438989465090915	-0.2588302235666514	-1.14955342501224	0.28500432614952503	-0.43768474035108645	-0.29138029165165125	0.02563284126428158	0.3032582978528598	0.7663945195573505	0.3330096470032084	1.5104537912855993	-1.107158359774846	0.30579595119477415	0.04897307779943845
-0.5918621485555531	-0.22913416236974427	0.06606282998715157	-0.18258764699218274	-0.32849346256525846	0.799406870623748	1.6688653826611208	-1.1838297064704808	-0.07577902073532745	0.42588956767314434	0.21113215767519114	-0.6269308029937364	0.5168926047690849	0.0651926169985877	-0.13644703281215656	0.5517982339665447	0.17379574876322437	0.6700467244759569	0.9846920690852391	-0.5540539331877049	-1.211838221708628	0.07001219038577236	-0.7012564485327005	0.046748942638998224	0.6084150809624517	0.04514225261140927	-0.31308523220838314	-0.6310823444309738	0.3437692307255712	0.3334027629408455	-0.09922516732825108	0.14245995933678324	-1.1915558966495656	-0.13702341253708672	-0.48717917772217084	0.03115478696588183	0.01519462161857986	-0.35439527058422166	-1.076949236923383	0.3085660521717614	-0.46351268444456883	-0.3245018740291436	-0.09912507684085389	0.23903470767994328	0.8709540277680257	0.2717149766896046	1.46447146270434	-1.0772510171755083	0.2907108668105045	0.04764645746215735
-0.6179787985029677	-0.1898079834905436	0.030595975066756285	-0.21918434855930397	-0.38385273185336677	0.8236698921917093	1.7692537455835111	-1.223464702797571	-0.0690973282022819	0.44294159865497174	0.24500553375124084	-0.615273823453321	0.6569966597543287	-0.040922757555782105	-0.15167269933958863	0.5848363452294704	0.11570942675136855	0.7146475626999893	0.925525837195219	-0.39686197199744033	-1.2477121050351585	0.018889396784654445	-0.7398303789106102	0.11367803274504402	0.570322038412572	-0.011068758291543915	-0.3034729962136324	-0.5602527525207949	0.5102486739357097	0.3708791608358502	-0.11858754572985641	0.10055526617822803	-1.207325356367821	-0.06869283172417649	-0.4971347555491543	0.09422454597782841	0.0408252588290482	-0.48141848763892925	-0.9658950808924691	0.2802673476801729	-0.49660433902489753	-0.36295991257623117	-0.23645100496391896	0.18631034449353118	0.9885693790480119	0.2271484317125548	1.3779242579750606	-1.0523973902715427	0.2808386228669021	-0.007502057669666817
-0.6350880259143323	-0.0783855683035265	-0.0026764547006860847	-0.24486995291592564	-0.4609913821885005	0.8049119092041408	1.8242091391083257	-1.289549978034167	-0.0872180061971676	0.4534067298328789	0.2414393410592897	-0.6173934641257546	0.7586037063264506	-0.17974750676606527	-0.1669878279194571	0.6225664286171346	0.022890217794615163	0.7126668635433022	0.876047544058889	-0.30556694234519927	-1.290221938391212	-0.04095295479711014	-0.7235041521045286	0.1638600841679927	0.5222888756924475	-0.06813155480640531	-0.35094628650687476	-0.46601938315419134	0.70151486435161	0.3979864029609467	-0.04733992507327617	0.07020104888966071	-1.1666759442499122	0.021087602262184597	-0.46094371906564763	0.14934332453958038	0.10166798421230556	-0.6037339267634039	-0.8567770365439251	0.2673130506848282	-0.4835019256718974	-0.4098491872135761	-0.35714234450774385	0.14932807521666247	1.0592374886866576	0.16755384989147998	1.2752445797618717	-1.0530443279222257	0.24546061472718494	-0.04714669339573126
-0.6501176548860859	-0.0033214138166858197	-0.003708963398750503	-0.2875518624491665	-0.493390943578308	0.822778167547922	1.8375702597522838	-1.292964451291453	-0.12113647165483457	0.45176552639804324	0.20502805794356044	-0.614391161918791	0.8315001460831212	-0.27129675411611015	-0.17017986368097723	0.6380762960227312	-0.09415501585040335	0.6750768512296041	0.8141508772099988	-0.22811899292729948	-1.3117578816719024	-0.07808661533091456	-0.7007346739558945	0.20665408862133772	0.4793071134123082	-0.09276368281707767	-0.3309431998999981	-0.39559150542715515	0.8322701628142932	0.4163763148117079	0.01743059493512999	0.05810356178689728	-1.1512222548137399	0.11059210739758965	-0.45373180861652757	0.19659403101471537	0.14645151704887657	-0.681799746310669	-0.7170112854288728	0.2595894638672814	-0.4770166521838174	-0.4392531331512048	-0.4688008881915925	0.1252491086509934	1.1185696255603146	0.07405321819972181	1.0882331274598136	-1.03537085682524	0.1415180324038905	-0.004877519962400756
-0.6435267947691772	0.06095699405958854	0.013565088261746799	-0.3267249202345132	-0.5163717642221292	0.8038286751366339	1.8187846002866173	-1.311117116335934	-0.18932351702735412	0.497798981322408	0.1598941885977168	-0.5982164589090526	0.9370472530731215	-0.35710376682969824	-0.15642937504538001	0.594456017773497	-0.16573857769135686	0.6167492616529132	0.7394676645270293	-0.10601718647110456	-1.3645045277782335	-0.13124022768867497	-0.6868968466044808	0.17518263024020292	0.3841188567113637	-0.10007923882030849	-0.29830076718367493	-0.30693084801053344	0.9427539880811997	0.4145932084763744	0.08869738264133667	0.03693521155096728	-1.1039161222459608	0.209953643560827	-0.43972696046555904	0.25545852425234306	0.17603769754035842	-0.7639706683738523	-0.6293257621128088	0.27843073671023644	-0.49694293785058996	-0.4440302304519985	-0.5876495593248227	0.10902573073301802	1.1773298931056058	-0.00974632059126937	0.8836670292822211	-1.0110282886443496	0.04796351229762952	0.06764494586810062
-0.6651028443061213	0.13215478652693893	0.0029279300556575294	-0.370801075495394	-0.5542061327370904	0.7697064148191226	1.7821284266048707	-1.3505107693234597	-0.25912584455597854	0.5078683563804083	0.10962615151653583	-0.5887877124696089	0.9764379789592201	-0.4010205702552761	-0.12962810273918834	0.5659539816481794	-0.26528342210475564	0.5577487568886946	0.6604329750965456	-0.048182298797122526	-1.3899361325469761	-0.13394349944200856	-0.700595921799324	0.08551537924089465	0.3014982171893252	-0.12350194825322784	-0.27476300993227326	-0.2730788879183782	1.0109516095946536	0.414949971000565	0.14809480460108188	0.031094562600520032	-1.0528018832831783	0.25391752487388447	-0.4202042163576209	0.31033334806446455	0.2003101515881399	-0.8519154683246682	-0.48452595255834546	0.282703126593535	-0.5228823303012728	-0.4321080398941882	-0.6658417215277866	0.1352714443648354	1.2036542052838455	-0.055194675294638326	0.7268420889180345	-1.043462986956666	-0.10708413612024219	0.13656754067610316
-0.6877799592409675	0.15785846762228412	0.02202463128105403	-0.40817585612987617	-0.5691507493682717	0.753115200237163	1.7196031235490836	-1.3683915763532588	-0.3840273322917677	0.5352093784835772	0.05787578738248013	-0.49265299341099117	1.0234747331170382	-0.4376765009213095	-0.132171870161686	0.49608200639220235	-0.3778170441695277	0.47141591007655903	0.6180593688184784	-0.08428371530202113	-1.3986557738635348	-0.0779890702612817	-0.6969194050758175	-0.03460637973720892	0.24239343437893807	-0.16191536451015365	-0.23811626227812016	-0.1945388509208053	1.0143877164076849	0.3614550152265303	0.23307102400622925	0.039982904693107967	-0.9898639152518383	0.3590633145407211	-0.4257318847917322	0.3256259329045069	0.12132967338470224	-0.9595394813894524	-0.3247701844533288	0.29816901532314927	-0.49639930807768157	-0.4333390852276784	-0.6768324560638947	0.17646870946780158	1.1923035348663484	-0.10571873017101885	0.591761176899124	-1.0738674959225423	-0.27892774364611916	0.23902702909641524
-0.700274807956971	0.17879466825432827	0.062300440748154315	-0.3866040262642708	-0.621106439130737	0.714970349111605	1.6349718420885275	-1.3838169427723164	-0.47875748119598216	0.5420312371693388	-0.018727568512650117	-0.3616050150172102	1.0102401181864797	-0.47002501107272643	-0.13648265276348817	0.4120173803030477	-0.47230438846600276	0.3603324801061547	0.5214338082531804	-0.10590305075713291	-1.365464857095946	-0.028393577785710868	-0.6618635480905273	-0.14251159820827736	0.18458831229919773	-0.1757295002734003	-0.13135158246385276	-0.11554969719628201	0.9616935441444371	0.3527518106646097	0.3078866347332577	0.0915255999325161	-0.8811722894677697	0.38203356664135385	-0.3785112752433755	0.2582732067591159	0.017022107821115018	-1.0488726317585386	-0.1646609751271296	0.27027172071010297	-0.48916962762356836	-0.4233590225234173	-0.6424296283621128	0.21752652679766352	1.2018284302278415	-0.14855062581323955	0.4596841442413247	-1.104382712895741	-0.42937119948307173	0.3385478789410146
-0.7024566605107291	0.1543635039951273	0.08937463023017628	-0.3141519720680043	-0.6611604228889186	0.630122729500611	1.5406160675160931	-1.3692293428882987	-0.6192517713493609	0.5359700785186841	-0.10332849941508578	-0.24283734366470822	0.9448756851680479	-0.4447172811992471	-0.13833856241121084	0.329016167478761	-0.5357215724141052	0.2812139176667811	0.3998438584123545	-0.10710050850202538	-1.2886831781588786	0.06906097491685972	-0.6512114536369532	-0.23772607231661036	0.13711317259680575	-0.29186312051253316	0.004501642784157034	-0.040615107475283636	0.8131839567095028	0.33189696199736674	0.3482107991272764	0.12377385142623468	-0.7347757782436256	0.44293467296024663	-0.41776998114234243	0.17991075580102267	-0.10455235705397707	-1.1043728623503355	-0.03753322663179461	0.2721354966519458	-0.5024319821304137	-0.4420043452823844	-0.6775495236979141	0.24305165259864	1.2186678573208591	-0.17475841747759238	0.3435941854394796	-1.1587121107422669	-0.55307973446085	0.4765394212574946
-0.6839404682629389	0.13352589221417938	0.09812378288219742	-0.26123809792062996	-0.7016907145666054	0.5510077496288696	1.4372107962272813	-1.3597634528902092	-0.7439933707499005	0.5164960549594644	-0.1664647083078135	-0.1471466005735386	0.8194083500683972	-0.4038440008691565	-0.12540038290524738	0.2654320373703668	-0.631599706258276	0.18202979506081496	0.31510859103572836	-0.1369203015556644	-1.200791456789615	0.15758884218555474	-0.658190604027339	-0.3638542770718724	0.10232055996058476	-0.3793775901276032	0.13488773058817277	0.012051280263829177	0.7035128860192728	0.3009854889474057	0.33310093716336464	0.18936512355251814	-0.5862012924630514	0.5152218638056871	-0.4166781289235185	0.11580246963823126	-0.23842563220821972	-1.1136467243418315	0.09367430581228381	0.27161393244756127	-0.5174307190574567	-0.44428150240019215	-0.6979186254923462	0.31837707590565206	1.275186046968217	-0.21959094540763407	0.2749472342111548	-1.214937675470707	-0.6170906578454279	0.6119962442622479
-0.6358624821797062	0.11259125176742021	0.11576859573623843	-0.19492972005970682	-0.7336514531338081	0.47285139943023785	1.2790650984185918	-1.3009216481964025	-0.9177887114048312	0.4922079935708458	-0.16216089860514582	-0.05154793829292666	0.7106085280497243	-0.34526816651517	-0.0357568657498632	0.18045085749697318	-0.6293725122874992	0.10286967549568955	0.22146372503293424	-0.2523772815046975	-1.0587758728506347	0.2462225368688773	-0.6774705069807797	-0.50122307395577	-0.009508712065587066	-0.47677398774897195	0.2393799430696299	0.03417275727176808	0.558571448822308	0.31379044725193894	0.3043785781783912	0.24745833491361896	-0.3878701303118778	0.588551221397343	-0.4329528569923844	0.05515833432903848	-0.35640187795926515	-1.16586536789731	0.16448515364882027	0.2812217198142362	-0.4946263433722963	-0.41282236844184855	-0.6693322779340249	0.3752415890253834	1.3226145550755724	-0.2354897799448929	0.26210184535255693	-1.2743290794271631	-0.5394970510142156	0.7437212051629071
-0.6238197951161326	0.08643400252140558	0.13497035925021014	-0.11890135061259607	-0.7359563720042608	0.3808546017028933	1.1074096456368165	-1.2640868686794315	-1.0227877911329337	0.4444570359799574	-0.14149452131577878	-7.15700675658515e-05	0.6001799363754767	-0.27121757893295845	0.07786678788958235	0.15378418831675808	-0.622546894438976	-0.0005896874499613069	0.1604639987293543	-0.36569373319084897	-0.9336516627247435	0.35497055259449894	-0.6878150203064348	-0.5998276054243754	-0.09683059706592234	-0.548153667023481	0.3377086284522297	0.02206971586186684	0.4517066585357261	0.31853315519539954	0.2692404141861781	0.33112763071174517	-0.11511283627045507	0.6301155629035413	-0.42316438852452265	-0.0416091471844595	-0.4600961567215925	-1.1969832681994617	0.2027326029643793	0.2922504379109781	-0.507148544667199	-0.31636459437351716	-0.6058901511779179	0.4002443347932009	1.3439571795898202	-0.28791993304045127	0.22568386582198632	-1.3339515790484797	-0.5021095423421019	0.8753077897879733
-0.6141462107562736	0.0509480339845391	0.1242627006256497	-0.051022572321884604	-0.7325442269149477	0.31828168685809005	0.9392477137809786	-1.2211935391209805	-1.071538974460622	0.36401777465092533	-0.09209403334689821	0.09521457573360835	0.5299559959596406	-0.2034835729350805	0.15802352557471874	0.1537736445591746	-0.6195880285582942	-0.10747859914400323	0.1271000440952443	-0.5175667766596546	-0.7850969061293428	0.45296719586600903	-0.7801775950835443	-0.7186507192397331	-0.181679155953487	-0.6268465264808137	0.4770595168444872	0.00029409841874416533	0.3532669277332508	0.38788696001246936	0.17618613955682533	0.44771246856498736	0.13395344912907295	0.6039042444947449	-0.39924429622495444	-0.1347780283756573	-0.5506705740369093	-1.242545176066696	0.17609089950177395	0.3390042444522078	-0.5051382204835004	-0.22978379395133616	-0.5360943844419465	0.4269538899257624	1.3663849807809143	-0.2722565865953325	0.20985920213542025	-1.3689844448373454	-0.45427508717901144	0.9946415925444112
-0.5945979854239295	0.04374450993527547	0.07195682437620815	0.0808850670245054	-0.7779916371299601	0.25390675336006796	0.8092737490649192	-1.1669923428119024	-1.096810350771951	0.25633970870384615	-0.023186143209313302	0.19244235415704927	0.5491459195932579	-0.13404257904355182	0.2211263968968523	0.1010367816277639	-0.6426054308507153	-0.16110329371560417	0.11015909269671394	-0.6925688422138041	-0.6512098770896629	0.5840816115986953	-0.8742933490557432	-0.8231852540156087	-0.2770048848999937	-0.6848721602129817	0.5628919272390515	0.008052131809825405	0.26282725350082853	0.39231404656914887	0.1654105604697223	0.5856059013774089	0.418107096507862	0.589914715409144	-0.3833536265077546	-0.21191139559346633	-0.616871404943643	-1.3099797105160218	0.15309520357713055	0.4465520614606178	-0.5541559303828444	-0.08418696187458866	-0.45125155883432233	0.4569284240900212	1.387722706077659	-0.2686589553862544	0.2477155444479437	-1.452012405692151	-0.3647571825238876	1.0730653560180345
-0.5710894625651975	0.007666822555492514	-0.02710379907812569	0.16596104181173235	-0.8061840752526995	0.24147831644397902	0.7139352681842048	-1.115389253127101	-1.0061372658821581	0.09389912961600463	0.016718712773403154	0.31403858679190694	0.6121594721027039	-0.06308708738255016	0.30663157789007955	0.0721212795800578	-0.6169176176242922	-0.21402063538721708	0.13486168345469124	-0.8517454106746442	-0.5370311878616939	0.7597607791008922	-0.9570467138518988	-0.8646755193684073	-0.35010935268651877	-0.7181188780304534	0.6770241470083339	-0.01194567070613087	0.18226120446156854	0.4433642829525966	0.09384404846281702	0.6997974078394821	0.6949133227486193	0.5465084300763582	-0.395511476478955	-0.2832869034284218	-0.7428552865800183	-1.3259709499836554	0.174172014507551	0.5360881996092887	-0.5399875262544852	0.020514729808335165	-0.36915880086846814	0.4875166761173812	1.418248097264461	-0.20685214082622086	0.23719620537567523	-1.5495325358688514	-0.2862279331256588	1.1706825666927119
-0.5007555018037373	-0.018812344920964515	-0.10204378758090846	0.201251200205049	-0.795081305577054	0.2877063966305564	0.6216093963298129	-1.0404032038238102	-0.8969638706937854	-0.04155369892882306	0.10200979417842222	0.4195327898115092	0.7033483658003102	-0.007413132447769239	0.35433705968952733	0.03422776794984578	-0.5582766040283828	-0.255159740542679	0.14226996077290371	-0.9840944762915382	-0.4562473923261612	0.8959681104840611	-1.0264267802232199	-0.8911523049297451	-0.43014951446565997	-0.8015421219090456	0.7747512333273792	-0.007833706899828418	0.08701847375872035	0.5182078693284945	0.00715547208660538	0.8313793005647089	0.9325202089233665	0.5506903545880215	-0.38191476250970097	-0.3524773643485065	-0.874183677395291	-1.338425906905817	0.1360827145924353	0.6586063827207314	-0.5109428933169218	0.11341111675061992	-0.29940293384365535	0.5086192494796106	1.4606148971552797	-0.1693570152490878	0.2220059943832371	-1.587587999296391	-0.19473956283450516	1.2731718222793187
-0.418373849135986	0.0004160471804593835	-0.1739802988519595	0.2089143045457292	-0.8084931400124168	0.3257747814789501	0.5293572274485417	-0.9508458819691612	-0.7366204686444701	-0.17867478123972855	0.20797741178334056	0.4633439874421568	0.7230819784115757	0.02631767470859142	0.3822612023789424	-0.016766362478090196	-0.4969226582513507	-0.2653927541248117	0.11230385129597484	-1.1399806475338181	-0.3875957571710572	0.9840849577788318	-1.138539769009256	-0.9303305321232006	-0.5255118974585061	-0.8251896343486791	0.8906695506888557	-0.007343469690452081	0.057657325426019576	0.5829277341877012	-0.11317831078743645	0.9399751399612493	1.1901377532583413	0.44949008469702567	-0.3860227565372369	-0.37420188495761353	-0.9287233513068351	-1.339928956934331	0.04606478173401747	0.7928791104872308	-0.48771654522587243	0.18404714517133253	-0.269663684131399	0.5033521658881971	1.4586013187616709	-0.15102028600256215	0.16066187109816527	-1.5968042230899995	-0.1505115205033451	1.335911927662902
-0.3110976773382562	-0.0049457895818351225	-0.2511996318195644	0.17904746219514217	-0.790183477158458	0.4360438310488396	0.4467583054717984	-0.8175145056991676	-0.5990614823442078	-0.3499732714995185	0.3116805390481625	0.4868095304155414	0.735932182262163	0.10313242047399411	0.3903819782928467	-0.03425619693279407	-0.3769155937305805	-0.24879822635218057	0.14708973549618676	-1.2766136714319165	-0.32931940085390116	1.1000273105052951	-1.2228749083903188	-0.9204630735592556	-0.5989931613258316	-0.8284326292045405	0.9450309677291499	-0.035224499312669896	0.0065117853865775096	0.5804416088025961	-0.15787538404151907	1.0476878758660706	1.4095910267178293	0.37848179178435026	-0.3769299107604568	-0.4123137301366615	-0.9365381940813936	-1.308750414844286	-0.029538698810009777	0.9127612981782585	-0.4183931147947839	0.2790069412120018	-0.21811469370375333	0.5520734274159815	1.4050316415146855	-0.16777670379335186	0.09708497249561614	-1.6255925177004102	-0.051004731916662306	1.4077514412518037
-0.2175059794834183	0.012336382818535352	-0.33475313393698014	0.12060457918374994	-0.7729213240730802	0.5481701648648462	0.35710416639304393	-0.6994519278242664	-0.36425931247970894	-0.5205340407942554	0.4171864687606798	0.48949650387760996	0.7430238775044187	0.12356107048294143	0.40430057990915486	-0.06129491013060464	-0.2566802169279766	-0.2598253157792406	0.178975109983871	-1.371148027406975	-0.3060846424545915	1.187184927651969	-1.2754169435935971	-0.9157976110836155	-0.6926124651376544	-0.7803475630459954	0.9785047609348545	-0.04931656463277789	0.012103365603987313	0.5851110396129023	-0.20641880741163127	1.1884657400814604	1.6442686713269485	0.27722639706063273	-0.3166275079475095	-0.40656707570009265	-0.9168074538106854	-1.2861111028009642	-0.11325746205809373	1.0208344158975275	-0.3191652826491339	0.3114798642819619	-0.17062850133978585	0.6135257814996953	1.3220233828302475	-0.1666500881007443	0.07030966138357703	-1.6242306885737416	-0.017670280264848202	1.4483916807502282
-0.11907172525048634	0.013182523304689525	-0.4231858736493205	0.09771121425479481	-0.7024291600241386	0.7013468075773278	0.2898237931880647	-0.5551594424754343	-0.16796153350388937	-0.6669799073843248	0.549159673888464	0.5249239483619029	0.7075416627603135	0.14591607448931926	0.41392803012328433	-0.08796835744069491	-0.09670169378602897	-0.285195655294826	0.24630076380389632	-1.4712701971075959	-0.3137948213255556	1.2231276435676812	-1.3095208943167127	-0.844886097106045	-0.7474004002333722	-0.7392668744132527	1.0595429765783222	-0.01718052765337764	-0.04853696179731943	0.5978577293537224	-0.2364202021041227	1.3267721156901204	1.8186720512091668	0.1874845477367546	-0.25101331960457995	-0.4442712256129913	-0.8816257664533037	-1.2864706219720496	-0.13412049399025164	1.0896379902464042	-0.17911715011409582	0.31405929658824117	-0.12910816366293046	0.6592035561569021	1.220067645415005	-0.17045855738943927	0.06132311384885538	-1.6430712516604111	0.0021403722142732755	1.4476720795221405
-0.000866832200641765	0.05480568125479487	-0.4531802150997219	0.1432685682026739	-0.597019769016188	0.8661452916458948	0.25842755502138914	-0.421694514964993	0.04688116051634296	-0.7368366319256906	0.6318757081507851	0.5602339877244181	0.6849632550054379	0.21481336004971788	0.3531896210266483	-0.07136721112518757	0.041128775876240795	-0.2599046743769449	0.3167098277814916	-1.4658052243623245	-0.3288414695190401	1.2768387043939375	-1.3029255971977984	-0.7172184041386547	-0.7497623237234587	-0.6561671560787502	1.1698015905846506	0.058759681619158635	-0.0012041282131176057	0.6129702993527117	-0.22242689375191627	1.4972442029293358	1.9509394440433816	0.11711020400249583	-0.14759234894382556	-0.4540234835677981	-0.8105611870012668	-1.2357861290191623	-0.05963377342079066	1.1591608624429381	-0.037461259324331087	0.2847397591411467	-0.048955080280425	0.6956814693252219	1.1366552012865938	-0.17728855914093986	0.03653126224376779	-1.550060277866402	-0.0013476745968672653	1.4496362868179653
0.16662324951211024	0.10869425811017097	-0.41909779131574226	0.24151341876580443	-0.44302321545104667	1.1238090682042658	0.28961189714034186	-0.3108653734565957	0.26306921238517306	-0.7800820042165748	0.705193526732451	0.6386398024840532	0.6874626927843732	0.34742961269633765	0.314370297685388	-0.0328591490529556	0.22902158603570905	-0.20079133670940646	0.3856343875805477	-1.416370918687046	-0.3333125841563881	1.351145808248864	-1.2677186914576315	-0.5520478884713327	-0.7225158883206795	-0.5608291278613292	1.2640772026293947	0.21684159241920367	0.03905018909864312	0.644623284018777	-0.13800450478628662	1.6487372347298936	2.1024276366566026	0.05808111124950628	-0.06781499832023245	-0.3907725504611421	-0.6874729448404142	-1.144214343734408	0.10361539897500131	1.283216947660329	0.14423920790041508	0.2546741059875653	0.031079461060227652	0.8105486238057555	1.1011211767395352	-0.06950769235961872	0.10405321928941588	-1.3573603673625327	0.05997563863836762	1.472167913439978
0.3911249615592546	0.21967179760739142	-0.3170349223944389	0.46713790078024975	-0.2582781656948853	1.3358472812272675	0.36011984637657996	-0.19260571040988472	0.48354063175831463	-0.7092019375884921	0.779383198308944	0.6963415936501418	0.7190678690864591	0.508231068340652	0.364890410613928	0.020792008286068742	0.4500278748511052	-0.06669761190737983	0.49986712655485227	-1.2308370284887153	-0.2903034539992571	1.4592564290811432	-1.151327068056671	-0.35038891178393133	-0.6172952108928162	-0.42646503669810915	1.4170150610225982	0.37424902598389037	0.11332780261355158	0.6538993745048426	0.08436343222040965	1.7966726929199357	2.186469127569111	0.12070324767241421	-0.034756662645525974	-0.32002460200745225	-0.5790488186116984	-0.9860695878702751	0.3263102587600462	1.3835152827249773	0.32845015571495173	0.276402275895052	0.13565041955237173	0.9760201569390692	1.1448564913861081	0.02265285961356469	0.21015302886268866	-1.1480228519493743	0.15974808138088564	1.5880470221878773
0.6452726005737341	0.3325783947675326	-0.11447410545434518	0.6890015248795027	-0.02162885084800814	1.605897693874385	0.45561064673507756	-0.0627910513735445	0.7442594708564053	-0.6010900537999018	0.8966666552195287	0.7890767780059915	0.7436158093068447	0.6618991305340748	0.45615017281291514	0.17403498100730327	0.726822039888081	0.0935370309255108	0.6130721430727009	-1.0154042627284896	-0.21688746876630455	1.5540453056056294	-1.0161797257476615	-0.07706407573634577	-0.5137369612180851	-0.2420631259886794	1.6183017849172145	0.5444521066693533	0.25534090025151307	0.7772507456008257	0.29268561904876617	1.9123453719510628	2.258716036799048	0.16976138353420195	0.023893391964174678	-0.17977146546596928	-0.42686149646149846	-0.8176964336207462	0.59944402111057	1.4770134202223915	0.5666972223559594	0.27206968656610325	0.31618246809860995	1.2106182860968737	1.2138791171728491	0.17806983324058412	0.3332901107189041	-0.8980007422406479	0.31976362847757916	1.6789701576411076
0.9262220352456081	0.544071168419866	0.1421168410325824	1.0309282960716044	0.2159527415131847	1.8536490640335326	0.5540704485274677	0.11490707733913763	0.9563312590297646	-0.4629823270052822	1.0665494917368255	0.8755095292905418	0.7611034504090359	0.8684613723558062	0.5741260246689718	0.37725461154964873	1.0052224354581614	0.2737757718340966	0.7559176900894222	-0.7810440716722185	-0.06043270076039216	1.6800356035017014	-0.8151904139747612	0.17173044354019154	-0.391007486657961	-0.07132030176296647	1.8188445593487157	0.7673461376161841	0.4581651088494567	0.8577359737725875	0.5550563155887007	2.0204360706314497	2.3072847512536088	0.32401229076348936	0.1718544705340371	0.008572806194535532	-0.20626874959986002	-0.6003417117797424	0.8686016117391029	1.5458481728279057	0.8333378423332677	0.32401590887194076	0.5531781739443429	1.4725208614166454	1.3430527023851973	0.2683668103838888	0.5142309361726964	-0.6173662360832977	0.5176651758056131	1.7509323074956407
1.2137899861049255	0.7843575329769369	0.4435832964371743	1.4106113914870957	0.46197559909062746	2.0625408363307067	0.666049832356026	0.2955753539358388	1.2079840195491462	-0.31146165795516645	1.2153681367671763	1.0182074983274139	0.7680733899506635	1.0745551004790674	0.7287384338980847	0.5913870311911056	1.2650149969844653	0.5134403697932367	0.9127086110254259	-0.4579461777054673	0.17916201959543837	1.7843151449743828	-0.6332175422280651	0.41534175584326427	-0.23623103961707592	0.16600957802078217	2.0380235713961468	0.9995361079968322	0.7044679894219481	0.9302975513077817	0.8047037316516853	2.143729686880886	2.391837964757636	0.4513949609695895	0.34100130229923903	0.17035789480871538	0.05152787353142354	-0.3465520176740452	1.1622527798347375	1.6251231641117907	1.183973090603653	0.39287809734091517	0.7607461470726913	1.7561930706572173	1.4897785508372063	0.3954329660001433	0.6855859165165981	-0.3695317656198639	0.733513547825716	1.8402449551299522
1.5205417579725014	1.0247736900908007	0.7677823328193647	1.8345572911882972	0.7302956514618458	2.306706580511908	0.8117096323265697	0.4664762396925125	1.4805206564725888	-0.12423799712013635	1.3822084123508613	1.129149073459372	0.8455988436085798	1.3104579218702557	0.931111416613518	0.8341510245510501	1.595014351323348	0.7355797808034408	1.131435287710743	-0.012766596120238116	0.4180353763009875	1.9075408374081075	-0.40941239080750885	0.6917087583514554	-0.025935377158268415	0.36628898851985414	2.215264742491539	1.2048803983311571	0.8811757426769091	1.066857346369162	1.0727048139147488	2.3136424995900544	2.43883074004417	0.6419683722228781	0.5249966135148367	0.36709205949547136	0.32180028857325926	-0.10278129987080997	1.4780566285599837	1.7094794785793326	1.4963611343346699	0.5073489118985753	1.0003389251177546	2.0766195045371054	1.66852486835059	0.5194470942927396	0.9145851261308622	-0.10995539115803923	0.9912007344214124	1.9368772648336336
1.8325441275933323	1.3365261989842177	1.120221387803006	2.238658426699421	1.0465241295605678	2.5306096699583542	0.9844982683200809	0.6007149718085925	1.7786090072551635	0.13668203054320238	1.5462745042983044	1.2331711529669678	0.9658391069315722	1.5166181862024777	1.1784142601389869	1.0882698917030786	1.8847772668873777	0.9540583274489828	1.3391009385880337	0.40844545278267635	0.6905217480091207	2.0198786493529175	-0.22964235494533997	0.9341857926684071	0.1960502016897739	0.6056844821599285	2.389424717997655	1.4490974681054962	1.0494988503576874	1.226460327808034	1.3111944774341318	2.4902323570803757	2.4505762296407263	0.8607187433333884	0.7149682387060476	0.5878940121388931	0.6200697158539652	0.15715019451278672	1.78711938009948	1.839537581712952	1.7454482126775095	0.5931225083094052	1.245731565076581	2.389190165192499	1.8580625289499129	0.7012833753273039	1.1722394433146035	0.17262978951389013	1.1812459113825464	2.0035802445859847
2.1339246936271943	1.6720353520320148	1.4956038729089032	2.680359221188195	1.3833678542904704	2.785243321136548	1.1304565653317646	0.7431526087601099	2.0401387671920297	0.40504290328669157	1.7096935064155467	1.3427232322873515	1.069650774020102	1.7714663940797049	1.4133097170205222	1.3278639796580438	2.1679566675594595	1.1694517677864562	1.5778531907704574	0.7659862165700227	0.9379502244969544	2.1487390895173677	-0.05358182060078539	1.1760099678750369	0.4633585636374482	0.8148162714908761	2.5656517081053685	1.7102573671913515	1.1998364544021602	1.407790809112889	1.5743719819342537	2.668612607276086	2.436993531130229	1.0457166391196675	0.9070338392266061	0.7996867760226822	0.9117846356722055	0.4003627479740219	2.0783241063804954	1.9583511611144595	1.9898998901116323	0.7464315333484688	1.4740738215661802	2.692285575772015	2.094934795987789	0.8424881343460507	1.4502160012142413	0.4583220230119533	1.40539174367278	2.0847279520886355
2.419502960635037	2.0240823205102303	1.8999299316659504	3.104675420561146	1.660169167975696	3.024844794261087	1.2613911254641683	0.8595822631476407	2.301128186549772	0.6697838693427445	1.8408455511479382	1.4096059355189572	1.2008835095601953	1.9917673461229275	1.6206614926904255	1.5528828290046515	2.4198596300349777	1.38544986838586	1.7717652137569786	1.1759936204674115	1.2364309986204893	2.3272394393870566	0.11201248071190154	1.4186712440767555	0.7417907475508635	0.9953261474066057	2.6766039385542197	1.94885782657872	1.3569391017404038	1.592005107578765	1.8419391299773615	2.8045461038490522	2.432781596563937	1.1862016269442381	1.08435454855447	0.9900583190676489	1.195489933622201	0.6615027465592187	2.308152075547395	2.128988212991895	2.2161791046909567	0.9275525699613159	1.693953648566818	2.9838578566693053	2.3510150168203627	0.9811457254041427	1.7461716990007239	0.7603284596142921	1.6543456467081197	2.1956651233884252
2.6345748586788322	2.302796999603428	2.228485067902713	3.4788489965690284	1.87663113107569	3.276992969035663	1.4224382636480561	1.003359407152024	2.5514080392304823	0.9159517277975583	1.9755543797461823	1.5029030091209092	1.2796556190710855	2.149328517445954	1.896185748782671	1.7590938741985958	2.611099176463723	1.5558291852919166	1.956821941745042	1.5358731991393708	1.4854942682724281	2.479971004984742	0.21497405854854418	1.619271099237397	1.013348536314643	1.1476633919450347	2.765637372379766	2.094133029101524	1.5071046571628028	1.7528666899938468	2.0252173773395445	2.8953310257130385	2.3797879378139317	1.3153906941198321	1.2275544762609303	1.1813233741895268	1.4649465679893008	0.9189608356768716	2.48721875938587	2.270747523982272	2.3664455959466197	1.0990349709233171	1.8659086856285754	3.2768919858299825	2.6478136958149725	1.078961379906535	2.0331219148998203	0.9682438323928579	1.8112239963598349	2.2597856469025097
2.806777258681508	2.525318500150809	2.4440016590726192	3.7882583593390713	2.051999118006627	3.461010641450829	1.5357240326751849	1.1562301621180644	2.7449604944930672	1.1694288712343845	2.1174461042684345	1.5474167858420942	1.3607456814486547	2.2586759827797223	2.130025409297135	1.87988918608159	2.7366921537886006	1.7003654401713724	2.109486126878611	1.8109402698119748	1.7443357748144037	2.597602481939334	0.30077274238349583	1.7398679890008673	1.2301936239394153	1.264396267885291	2.846915212370917	2.1621034133894077	1.6048680364166348	1.9072901258328128	2.144697078428153	2.9709998713586003	2.2944800374960708	1.3864409722234101	1.4153529690579465	1.2810689821247974	1.7069751742229706	1.1324363023462996	2.6362449057872555	2.3764776323476164	2.513615618807089	1.269194673745328	1.9974697039848526	3.5395687685412667	2.8958880236727653	1.1071267722217277	2.2089602866965357	1.0505553267939738	1.9587725853357774	2.3160392060047355
2.924684881331997	2.699189931673067	2.5973741963774204	3.968508553368866	2.1432783014836696	3.677151736058177	1.6028484012537245	1.2161195316457043	2.9492500664227577	1.3442778950160195	2.2622099967575435	1.5900462750965443	1.3839573719986231	2.3151936981984456	2.2717401474015895	1.923367876728986	2.826490132368895	1.7629085062055272	2.2188847909045704	1.986071366758021	1.9483955559819623	2.661362772731097	0.31764899270843827	1.8055973231432518	1.3996285580298138	1.343350899554765	2.8430781519061816	2.227799927879066	1.6668787194152537	2.047126733031749	2.108438177153504	3.0072987443180126	2.2263568634914472	1.4182146029808664	1.638146347136334	1.3885274654017068	1.9131055351863655	1.2913077547441039	2.7191968713312753	2.4151223895047034	2.6180278413645204	1.4007337885934474	2.0377065677030046	3.715291420333179	3.0810082231571565	1.0451408850621327	2.306999732214778	1.048963115290221	2.0453331318899024	2.2836541101721974
2.9872182338303195	2.851690168046955	2.6857525935267037	4.115404184368493	2.246822276995405	3.77017556588999	1.6373321798027287	1.216179609889182	3.024752618088054	1.4602077253312093	2.385979025952009	1.5779403076304417	1.319357932344516	2.4020859920234816	2.3026950986569767	1.9078165874185966	2.8507218801871788	1.7738284778546156	2.339763209456542	2.1145914113115887	2.104606966116588	2.6513765436502332	0.2708537893409009	1.7883639470116262	1.5739873627834207	1.3166823154836722	2.792090214501588	2.2857662982904694	1.706772727208864	2.1122516526944666	2.045728650100549	3.0035385949961357	2.1215444277787947	1.4850977375363184	1.8289292656117015	1.4230996680493475	2.0746217829327174	1.4731383266483573	2.690372000268499	2.4003473148838514	2.7107245445529826	1.4922929073669997	1.995950522482478	3.8218845228717853	3.224738200106267	0.9469127028587631	2.3712702153935767	1.028099687221516	2.055076365943583	2.227782649186858
2.9933081782234963	2.9639975054686363	2.759238375042107	4.155722622515041	2.347490726292489	3.829344676503002	1.7040800490269088	1.161232904400484	3.0974304758306186	1.5752255650142044	2.4964358770445148	1.5377102933835045	1.2556781693976702	2.4216858449317247	2.302170759135144	1.8283580771424268	2.8223307116370924	1.6794366511431282	2.3812484294269276	2.2464501673117914	2.2059537201124617	2.5657418379097825	0.1961195514284216	1.77321491001963	1.6819200325471866	1.2959928794374274	2.685507986990759	2.26646415807977	1.7145112173245782	2.180600051101801	1.9554940722488912	2.9637823000399197	2.062198752339918	1.451230288079157	1.9393613667366658	1.4140475544587263	2.1953232555483	1.596113981580745	2.649627941661134	2.4077218273351084	2.7238499281780775	1.527861847589114	1.8995248905248594	3.8766604572005634	3.275260564066574	0.8524531772090864	2.4121026025562613	0.9433055683891153	2.047343517567344	2.150280583398902
2.9518020683710007	3.012926401892525	2.795884825864572	4.200438931459472	2.4397602297335537	3.843025162774944	1.7318341319385202	1.0784565774280794	3.105919316522069	1.6813046308246324	2.57091125068408	1.456575878064195	1.1993879819921007	2.401270269723665	2.2280367185349714	1.7043047441660744	2.7742196443550347	1.5517223778607323	2.473257145740598	2.286107491658007	2.2231778592007583	2.501632052042971	0.11646584334195693	1.765217427671781	1.7616958186012357	1.2439651123151332	2.553224974942048	2.2391692768701885	1.7011493160501199	2.2105060382848953	1.878355064846407	2.8905912734920682	1.994524063663473	1.4704845334021706	2.026456348243912	1.4173653720094161	2.2659562656358934	1.6897792080147238	2.6465061296385626	2.4296019626331415	2.6624035995738464	1.5175268947992928	1.7719193300343155	3.877277866599684	3.2885668388038978	0.7266593349539572	2.4362970601467686	0.9230912800675796	1.9760414331826592	2.018380718858902
2.859189611139084	3.071856085992352	2.7715632683432148	4.213897150703586	2.513852746599569	3.8180726764643453	1.739695168213321	0.9911154928348103	3.050679946543995	1.7677695696575948	2.6122809560241316	1.3588353136633	1.1241636345001467	2.367136686062186	2.1063683272215585	1.5764993397410143	2.6809877877640673	1.3601072880505405	2.4720302560296075	2.1953553804485835	2.2224222512492253	2.4083367507516704	0.008868115603129589	1.7093728380789934	1.7736477621008895	1.1600131584027369	2.4235044424319545	2.215137858998942	1.718786294720386	2.1679282011510717	1.7512258623583992	2.747651221966423	1.9238123222080934	1.4418611521738502	2.0754688747372376	1.3670337419692757	2.2932627668916536	1.7318738783435588	2.606851974178782	2.371911605154872	2.580559669349491	1.492736682767568	1.6515847936575292	3.8256018996425696	3.2984403951443317	0.6168727534080066	2.440765364869384	0.854149383645052	1.8791161701119932	1.9110952704109452
2.722053900509402	3.0643471370999427	2.7252778959696244	4.229712844578574	2.4819513020712867	3.7599078919676407	1.705006249722463	0.9111624707890484	2.9866983743586135	1.8106612555275128	2.6458090019658296	1.2470749516201616	1.022353661760311	2.3554528987135184	1.9437170363440661	1.4226290134435513	2.5598413070501977	1.1683391145256423	2.477210546953125	2.187605758920246	2.180070983896795	2.318836950680183	-0.0965253638040679	1.6849687006524952	1.7589235921276702	0.9809284957524304	2.2762639451106295	2.1747257972043554	1.800384635492092	2.1273762472061506	1.6106834223297035	2.561967370702815	1.861094270080719	1.4025981976221698	2.105508581063596	1.309582497298626	2.271605623192402	1.761992921767972	2.581743025798052	2.297131818391997	2.521504801295567	1.4353992242399372	1.5189691261860454	3.7397284658926573	3.26796807881381	0.5313693989748272	2.4088554117007375	0.7569928866187569	1.8248346503898092	1.8202045676891223
2.5785396041263566	3.0019590422853475	2.6464601670806656	4.177700732587303	2.429535528114477	3.6364089674641926	1.6507995555662691	0.7918757392591151	2.960457828753621	1.8377333142253458	2.62540670537368	1.124817279718655	0.8977401480833052	2.303636736418388	1.7782545829064813	1.2228579447566115	2.4150246654394687	0.9787079896580518	2.446718776741382	2.170608242804733	2.1224437804207588	2.2272860657262568	-0.20208085920247018	1.6888634753909701	1.7407727150585093	0.7956029848596927	2.129373937959154	2.0836789696986946	1.9123851744601565	2.087686579718485	1.390582421902535	2.3463329926908307	1.7801023129859614	1.4275054813921133	2.1005095148021455	1.2152946044865331	2.245554110371653	1.801948929500038	2.5984629972147646	2.2063802980720357	2.4116243778533617	1.3671810473207224	1.4027372776091684	3.638560075533462	3.1823869144042063	0.448187042284313	2.2801737033634337	0.6326596466375627	1.7764956625525792	1.6797627325148596
2.4098582835563915	2.8929147209451402	2.546692293282345	4.11329182713167	2.3556346608465555	3.5066731066617516	1.599709882981653	0.7364523707674154	2.9390582099758595	1.8401887277084807	2.6148960562191066	1.0373972422713102	0.8327402164076345	2.263176765071909	1.6389856814581616	1.0659404725174635	2.2702264113950616	0.814386705621995	2.4570129964800387	2.1002020800381827	2.0357754739357796	2.1375797805994905	-0.33782774376406344	1.657929076717716	1.6731667456586685	0.6159440756177756	2.0306530623804617	2.0051928875024982	2.004442387946526	2.0048198688211913	1.2126818940857507	2.18638177565978	1.7645342972342213	1.425474232415353	2.008232188666694	1.0924214930833172	2.2036460516456104	1.770359755874825	2.65215900432923	2.099647275550609	2.325883158130266	1.2949780082389613	1.3395291526840807	3.4952131175091425	3.0775436598464996	0.3831745401851036	2.089589824728863	0.4874342555900002	1.6769555703836772	1.5600616290752405
2.272366193609051	2.8350801383262096	2.453716515298521	4.0777955302571165	2.27595692712183	3.3011560597599567	1.5500322365237476	0.5948905129176555	2.913858168460257	1.792172456081093	2.6119991281835704	0.9273352658105134	0.7977695287579925	2.1772597061175176	1.456306332608001	0.9604855747931851	2.116932871865216	0.6494187959750157	2.3821074950128223	2.0383453593244063	2.0072581598477224	2.037449823978453	-0.42824679132769844	1.6110256005736532	1.588799809353504	0.4762807530335206	1.9475318979153378	1.9317375205895626	2.0245054458400493	1.9566388294864132	1.067196787620296	2.0503598145333752	1.7617826442095823	1.4173528637386277	1.9242453879346946	0.9241077930826409	2.1633901779377847	1.7065731714918233	2.67261086462676	2.0048368834918273	2.2412018037766375	1.2061279380497267	1.3474572252913455	3.354064469183929	2.9379763847021803	0.40084546496968204	1.8760174143874562	0.331845606985847	1.6163618600782257	1.431008750239044
2.148098969091369	2.80890914459078	2.426655368031633	3.966020499380059	2.144216993392695	3.111573108952064	1.4520416769935613	0.43672643670318206	2.935631679960447	1.7349469775841122	2.5187235800428995	0.8339838542279736	0.7037572811722314	2.088895247822772	1.295393560588377	0.8535342166175652	2.0115428499625656	0.48658671031562706	2.3025746122860395	1.9402999759921697	1.9532370301817608	1.9018131561073173	-0.5319785682609943	1.561540082514632	1.504207327752518	0.32958905173775815	1.8605431206461325	1.8620674334038605	2.093733549072165	1.9085054644310375	0.9327478153632542	1.8984199149977372	1.762677118658172	1.4395723698446807	1.789038271557602	0.7924703102855076	2.123500183390257	1.6547374375113322	2.680969589845739	1.885346825467184	2.176178067981356	1.0871783861932502	1.3866776438677264	3.193583246729031	2.7776576572889393	0.36166973372778627	1.7355214800126544	0.19502552248755578	1.6035482791588904	1.3200999575792334
2.0445850152259135	2.7537952279304916	2.41002581916898	3.8772602677372667	2.060766500436938	2.89319499842397	1.3653682089861099	0.34411435016670816	2.8875061109906808	1.6144180987500807	2.406914392258089	0.7107814281981827	0.6087702222223206	2.0190540415398543	1.15867950796482	0.7940418175771816	1.902968867721507	0.3627913801297261	2.1921976655743656	1.8692077415144297	1.9699586713712551	1.7881260025642334	-0.5777692724830585	1.524197343073142	1.4379637114376786	0.15432226048730385	1.7773491006025648	1.8319574456561127	2.124628927368451	1.9417282571749634	0.9123799753749854	1.7384068539394193	1.7820734850498787	1.4325264749565438	1.6982859849004524	0.6537340433473459	2.0307081869973236	1.5829881523559144	2.746358736743266	1.8270622087892872	2.1401232483008066	0.9964673407686557	1.4468793255569947	3.0911948037156707	2.63638137177243	0.4120607971276712	1.656986442804349	0.1263229843788823	1.593940029724168	1.2462678580545266
1.9209735976850388	2.6671514525539743	2.338521874699855	3.796187127458425	1.9178123273679613	2.6887976447612068	1.260327345885454	0.279346437047321	2.90185342427369	1.538412785399844	2.2873633135869578	0.623861410156885	0.5757453285053608	1.905121025621479	1.036345421681163	0.7262627782015649	1.8411115623164047	0.24776958380110486	2.0509412887297995	1.8024224859110511	1.9980710093749443	1.6988112742830324	-0.5608431710838984	1.4585793239977896	1.3305131026643857	0.05121057489540544	1.7262679393932945	1.79241001166449	2.1025589038090438	1.925266505068901	0.8710104770663488	1.6248548893866137	1.7752205626697972	1.3796142527270976	1.5844641668178618	0.545253858464666	1.9505444448957259	1.510130509446359	2.820196523768632	1.7573295549547474	2.0854558723671395	0.9129256774087674	1.4652930422568091	2.9652368261072155	2.5165734573527367	0.44868004253476246	1.5408570964988302	0.022732535876212233	1.6323630695813283	1.1603596336950726
1.835102577303521	2.5832394873167046	2.2439976959526873	3.734660412767726	1.8007480593932061	2.5227116580717515	1.1465790907019902	0.2015224436992204	2.8919141094024683	1.449949905023073	2.139847922053941	0.5523676775000503	0.5597769535040913	1.7932992268575272	0.9215770952247684	0.6806196047473473	1.7786597256002175	0.2868610411886481	1.9620134737622834	1.6900064973005127	1.9717944636948819	1.6033349554763596	-0.5688077110413083	1.3801387778835696	1.2351464686789801	-0.06926070845153764	1.7116842894113637	1.791258300411323	2.0199680818768893	1.9678625908574514	0.7956158949575508	1.549411668932392	1.7436243968685765	1.3294474176470308	1.4699416621242163	0.43947537562669636	1.9122050447018641	1.4281490496547824	2.866085059684792	1.6576771714995562	2.081742345045158	0.8737518353267208	1.528605903923689	2.9070637557572714	2.4268867486758725	0.5213374368338097	1.4831640226737852	-0.06865015990331368	1.6428974020166094	1.0854106319825445
1.7430825036105226	2.5494978802228467	2.1389759831581094	3.6704254132308094	1.6423531866639927	2.3517322089329866	1.0795308818623421	0.14509906571153258	2.9173634127330237	1.3720811634736214	2.0008492659094594	0.48923907021144275	0.5620206277357952	1.7236648929797629	0.889867527502909	0.674349834612765	1.7375397642635826	0.28266532273596245	1.8317787910371184	1.5845211677804905	1.9962925390338484	1.52306021939122	-0.5386228856028887	1.2983157100967349	1.1368110370005449	-0.18772460354076925	1.7059271319276283	1.8263711394603999	1.9123118776600232	1.9942256727953658	0.7378041717698698	1.4648484834598385	1.723951783484375	1.2401023873196841	1.3431582522458771	0.3075643875057865	1.9090427488278852	1.3272289862416742	2.8616237676180822	1.56107748941231	2.1046828408612503	0.8500100141899554	1.666206342059527	2.8668213987339297	2.3403910636657645	0.5664622071803548	1.4427913251426587	-0.21529422767708395	1.648730618488834	1.0155789071722952
1.6723265396885267	2.5146269961609007	2.0091054450670303	3.6086550803350113	1.4915171305322188	2.1881045691990346	1.0074254206837057	0.11182079139421117	3.0166130719136084	1.2753354815147806	1.8838084212600712	0.46621358413260394	0.5865432979051068	1.6664060542640649	0.8577707413506646	0.6204162551956066	1.6917018598681075	0.33750439979958974	1.7810044944818035	1.5189502387936284	2.0489483632977286	1.4665632316087602	-0.5025132599937736	1.253748013202455	1.0766444689823687	-0.24764801381640505	1.7094539686389871	1.8407362886906984	1.7999636895390405	2.0389162750780168	0.7222269062201587	1.4241580352833592	1.6944357908194099	1.2278822483862826	1.2684934174592781	0.152685335711421	1.8715970409462344	1.305066145388948	2.907484572767959	1.50104184322976	2.1421949966935876	0.8053770509477317	1.7466142349724207	2.8348610027684367	2.2828554698503463	0.5525701039030866	1.4067411276933015	-0.28444101481626993	1.673962894995486	0.959658797089846
1.6130329599460218	2.5034575554120666	1.8813383264499728	3.539593441959238	1.4019612289514993	2.043175490482591	0.9805508599180064	0.08252659231910683	3.1077453233046297	1.1997759677488242	1.760543332286971	0.43184790211834523	0.6146926032830696	1.5598710439752095	0.8335778779801858	0.5798702354075573	1.678803748241675	0.3589602050296633	1.712690935470349	1.3581000345201963	2.116032949449899	1.4026148099888522	-0.45105282693075716	1.1506064282443886	1.0058705315364602	-0.26273429341588417	1.7237306851194716	1.9076106896892777	1.6605832861440615	2.1071250496466947	0.721699539930378	1.4278045604081577	1.6954126401241953	1.1632841782489278	1.2016664647030717	0.016928950087354695	1.8311379859093069	1.2698237371987522	2.930591864018739	1.4534278424268015	2.176441970885199	0.8353635538446162	1.789563281556596	2.814585241185985	2.2340323178272237	0.5684731738376855	1.377672339956709	-0.33071156195389484	1.6862872119926628	0.9007062266208621
1.5731926861050076	2.4754797185276978	1.775260918797093	3.493437911618533	1.294021046332486	1.9423833443255045	1.027349791084093	0.07103424256119946	3.1941456999124624	1.1459453866853835	1.6893763407654145	0.42518025739555415	0.6674595329616524	1.5039852772660502	0.7882526003039431	0.6158334862744133	1.6975360814324252	0.3930484783973466	1.6838930985396576	1.2651318139911965	2.219021196581862	1.3056453748046732	-0.38775193288995663	1.037592992244863	0.9393368299945681	-0.25355984692971467	1.7240760048934312	2.016722665480498	1.447830762689152	2.1698312059153873	0.7597201849496443	1.4245329951337162	1.6666654794503912	1.0832103486083655	1.1360991842504213	-0.09205859641089313	1.7690012398883428	1.21576504853632	2.9316784058613186	1.4247055857960822	2.2375352378998263	0.8426824292880253	1.8512153177464885	2.8347437964998448	2.228643995110508	0.5707433468122636	1.347764163003021	-0.3643567239823642	1.6605292699739838	0.8573983949642292
1.5746000823933914	2.5125118306818583	1.7416793885309878	3.473443978127487	1.21381608065219	1.8313059821219284	1.0764200022051928	0.040875598406523786	3.310377960117033	1.1140791542563473	1.5601314039112182	0.40010911967780405	0.652458311733298	1.429356856122392	0.7453279327477585	0.6204290583298155	1.73165957378346	0.4365552783402741	1.6351521531709292	1.1614157331255126	2.3336365750949235	1.237973033450782	-0.27629498424061677	0.9475146354128459	0.9150170816237212	-0.20137612159659754	1.691331809385281	2.0905554626941414	1.251617794869601	2.2521938054508572	0.7716119771171145	1.3979311357935118	1.6032068856865087	1.06635551613915	1.1196099947286478	-0.11304513124530913	1.7690768600070688	1.1975622896953193	2.898877951304926	1.357805838830996	2.305480452005231	0.8504957089469606	1.881051324258305	2.9128207061783606	2.218871689265129	0.5508742508078981	1.3527377213074598	-0.37395307750136864	1.6388626896273126	0.8496064312437474
1.5928116695585337	2.5244955395603137	1.7328106822402431	3.4119165138423106	1.1320176854563218	1.7926690586105252	1.1016356318842269	0.08038203680363888	3.471175609026492	1.1010576577872375	1.466113053710154	0.3786227154808512	0.6288522552347544	1.3795196230518156	0.7912979137948314	0.5709231039722613	1.7666666653111363	0.48816041090281426	1.6908612008487627	1.1087417142266929	2.3881378694197397	1.166329602104144	-0.256451764148523	0.8841736065346204	0.8787684844641779	-0.21088084311664995	1.6794351984793081	2.2079084222323613	1.0777652614823876	2.2783725468417515	0.7566696565717599	1.3793138111022667	1.5502265400445756	1.032879988917594	1.131690819811832	-0.12912766479843835	1.761734070094858	1.1840601357273548	2.907903055240971	1.303609399825051	2.349063735827288	0.8838585514651871	1.8357312373385128	3.0032541097953134	2.1485573031301777	0.4623417401966994	1.372584365510495	-0.4042587123349578	1.5938907935311872	0.818369758159867
1.6103510545724486	2.4970860558868577	1.7292965298292873	3.425177589738914	1.0799320181541872	1.71836472971918	1.175827501393631	0.15371935839561543	3.5923143912727546	1.0423636845208635	1.4146128536582423	0.3883411113402616	0.6162693013182505	1.3116054898803768	0.8326603739096807	0.5535793758726456	1.7678145091387996	0.5096876551997512	1.7377641586036183	1.1830613778299464	2.4247509829885088	1.1244714587335092	-0.23038712999414201	0.8234162897148943	0.8727731757868721	-0.16165348430617493	1.6654618118910136	2.3074664296734477	0.8867696875897483	2.3388102019822385	0.7130141227402376	1.4077993973097438	1.5385259821877628	0.9966231014900014	1.151702018979519	-0.1379557181863366	1.7693358016257346	1.224020475015699	2.8900839370879132	1.2545830158558564	2.3671005039265642	0.8900310342560649	1.7818247325773346	3.0933423547945216	2.109472162429915	0.41263935240440175	1.3920330845478852	-0.37397605589949834	1.4833635065947113	0.7727070061462454
1.6109080590507758	2.4800844939541493	1.7244361309895553	3.4410997260296683	1.0527600163608861	1.6819774651008772	1.2557780298695584	0.2216413475940276	3.748684363206088	1.0232577268802434	1.338896053869311	0.41469891619302396	0.6040814791094455	1.2793120319044737	0.8495574402324791	0.5131161998941827	1.7802552300529666	0.501351736654914	1.823423647826451	1.2286265795267532	2.421246153199526	1.067688351492785	-0.2302068352757236	0.778477820954431	0.8334829660507017	-0.06426950574602626	1.6487739674606803	2.3545582478637836	0.7552958331172266	2.2876998430353233	0.6436916512504874	1.4647553116182335	1.559744580246829	0.9591464671880174	1.110997697189202	-0.12826615849713902	1.805493675970301	1.3032261011483053	2.870245514953634	1.1946612313640617	2.3573628100600343	0.86218347669596	1.7543797162567123	3.13659608232508	2.078300074532758	0.25659952124446883	1.2922439833394832	-0.379613039934069	1.3952716591173195	0.7255949164478818
1.6350227719110957	2.487868332634842	1.7710040846910367	3.4147454833993613	1.027616371334341	1.6958238903849558	1.3513867549850502	0.28958500617471783	3.8844639973200734	1.0081171354471805	1.2427006382177104	0.42109026975676916	0.5873779753496666	1.278684586737437	0.9246212375105397	0.5210270305841109	1.7739466092775367	0.4942862088305236	1.8749020463516584	1.2539667392573521	2.4008335718881586	1.0273991404586387	-0.27746233022853295	0.7917735831657456	0.8227321040951283	0.01619809155550238	1.6189885701700173	2.3705124884272637	0.6759672885560157	2.284419852612474	0.5917337687962705	1.4849495778446415	1.630221678172439	0.9599798233530361	1.0620954220061736	-0.14499169118840077	1.841158415480027	1.3693308478202422	2.877870635355466	1.1024703012950867	2.3748464199772363	0.8671055905509828	1.7495897559320912	3.178243991687523	2.0822986525512084	0.11824704821079601	1.2547539650617643	-0.3759393685330492	1.2918413544872849	0.7320419353378378
1.6327654152646134	2.4835235880892	1.8642827318929598	3.397171990475279	0.9818723501209409	1.6906284189335588	1.436716372115928	0.4001004806005774	4.051981056010893	1.0313238164246554	1.1717774605489184	0.42816169036528917	0.5370599433478718	1.298912538552761	1.0009208814193107	0.514889810544866	1.7506943058253495	0.44550924686928745	1.8994702570773456	1.3019608553451836	2.4250405706664853	1.0323493519931408	-0.3407598177792613	0.8356897570645365	0.8618423708037233	0.09115801519254245	1.5940406266093943	2.3742487950953453	0.6115496667433451	2.217742340583902	0.5824625112207905	1.4956521656079904	1.6964918339472852	0.9627233424788038	1.0536504026231817	-0.1917097260516537	1.8118233854434642	1.4214670185441851	2.8555272006668724	1.052412017159782	2.3702064250141	0.819012448974544	1.6556471827491666	3.202644121886815	2.105461336367707	-0.04011979495602587	1.1887682522885592	-0.35866842152530454	1.2170808977790035	0.7623878231831746
1.667766955391885	2.442577639706168	1.8859914989825832	3.3635886587066053	0.9960552026230808	1.723903773944275	1.5047049080543116	0.4906941125257701	4.158167409120742	1.021055097230782	1.124434679934792	0.44394441647432314	0.44484110362922796	1.3012034470540488	1.0733148715856913	0.5095396066966895	1.7363569151065323	0.43095200615876383	1.968100670877486	1.3737945270279088	2.455791953190553	1.0280256314115443	-0.40076057070689347	0.8650580420973262	0.9113530783298736	0.20854199191485448	1.5861354046515268	2.344902955942991	0.5863490199876575	2.1848433797970985	0.624352934912177	1.5216997011867346	1.7757988508016758	0.9773671967091188	1.0602585516663514	-0.17878602504372132	1.770528689902641	1.5012109696247262	2.8350711387380874	0.9702520195697639	2.325420349685097	0.8001792623812938	1.5608404815718193	3.2095611375017663	2.1352085685078306	-0.16634310650149448	1.1308301456643126	-0.353271398987539	1.1930534143181213	0.8739665544511054
1.7153962314383555	2.3687905340222533	1.98520196299745	3.3621681771722627	0.9792831249385407	1.7802550030754882	1.564879086267538	0.5581270267780031	4.214190641911628	1.0337720577378229	1.1096237894403906	0.4278900631118284	0.3105781826617363	1.2893016519281382	1.1607141615320127	0.525795821514102	1.7197429061709606	0.41678502686493274	1.969547688557731	1.4318649985535437	2.465531479131349	1.0233101245565432	-0.4263225398629191	0.9146640610128571	0.9650201683874771	0.3297597688329307	1.5908334143712106	2.332933264795709	0.5597342269785863	2.151582059172559	0.6433215034149729	1.4993254735792427	1.9072516478357322	0.9249475523565363	1.0403206549612967	-0.16276565422567996	1.7683127912721068	1.5162865180951617	2.7664484164266034	0.8845348515350768	2.3092433228746763	0.7770282192814545	1.471998787212721	3.2633523545975684	2.182007527166089	-0.21963016518700845	1.0668755725406815	-0.3915805056331023	1.236739305310841	0.9208348919024903
1.7768513854925723	2.268186815073127	2.087891800182918	3.383315736563759	0.9619149778917692	1.818263096749473	1.620451742192241	0.6076108366094016	4.263091054352215	1.0243147781658102	1.1179293360078333	0.43972994432274665	0.17157850548433023	1.325712945805788	1.276300394577574	0.5460225141873127	1.7050297885188068	0.47361133465707467	1.9975988708397678	1.5450952681031276	2.4750074728407725	1.0260104902239144	-0.43385586802835113	0.9892553772029758	1.0809641506920764	0.4415437388703813	1.6494092994404475	2.2483567916397678	0.5603338670290507	2.1262502425266705	0.6554519594034184	1.4634023720715974	2.035373671644016	0.902522926376135	1.007606914598745	-0.13387987942832677	1.7693923257548831	1.5241075761109695	2.7428604585602354	0.8045508194801301	2.2843554584354417	0.7232830461084208	1.4434944335608315	3.290924437120888	2.2705412866573185	-0.31468942310011827	1.0299181462149454	-0.4355370323357203	1.2312020592121526	0.9515608508190005
1.8375747970252991	2.2046107506059194	2.2476176352197266	3.4015308823603476	0.9397688890280497	1.8452898207117705	1.6358808454236868	0.6825035189327233	4.240626333279643	1.0567097120261093	1.1622833578611147	0.43411843057802235	0.051927570382744134	1.3197539600257284	1.4237826872367803	0.5533436475780965	1.6647111419995215	0.5138596967045621	2.0429750954549246	1.6139866564949077	2.4541311045798437	1.0637174144519306	-0.45624730886417214	1.0519248413632167	1.1832343731075101	0.529020006373222	1.7077438993681693	2.1662872324945686	0.6029596916484744	2.0797408929705496	0.7351743348346587	1.4338284283763938	2.167945601825378	0.8919148192757616	0.9799110924944564	-0.08695295470617015	1.7923502118801728	1.5397661520564425	2.706762563794807	0.7489053648915329	2.20806233700032	0.7056402064443537	1.4409428470322225	3.2960916646629976	2.3581139829817683	-0.37881554124388017	1.0727057331100962	-0.483596160537783	1.2523352290276764	1.0487009354737693
1.8642320562766213	2.1051088196460523	2.3376683341761213	3.419049654887593	0.9315561170673211	1.8463274926676596	1.643189723591523	0.7056416953755449	4.217422026164019	1.0596074093239327	1.2751407704358577	0.43201964522071085	-0.05352687975331967	1.3411887159629718	1.5616983963108875	0.5685228928708906	1.611513844028162	0.548007570665171	2.0762779483916867	1.7650631584229237	2.451440693607587	1.0646904943939197	-0.5140147336668812	1.0840533926685505	1.2333187375964039	0.6492102409651733	1.76611759062239	2.0800456753274505	0.6118734256605615	2.054535766307885	0.8211064451659936	1.4140772965185913	2.293872626940285	0.8371761959016313	0.954866543438692	-0.07216304352990455	1.7459258752351736	1.578615707052821	2.66989745116219	0.7104942411458064	2.1439413328983608	0.7153597993610471	1.4271973965379954	3.2584259997806755	2.4666732940152705	-0.3997248508351048	1.1618348950210367	-0.5397109406642395	1.2703848854450404	1.1038355653424592
1.870324589381548	1.9911907766540993	2.412377765298045	3.452624741117017	0.898026824320134	1.8207641927552458	1.6504795618246362	0.7261112564798435	4.105726494979616	1.0841001588182038	1.326087524693791	0.426099060717839	-0.1343221248683614	1.377303131958913	1.617184689215711	0.5987382896035565	1.5444634914963977	0.5584572691426808	2.141329809776355	1.8840538961467495	2.4693221743916514	1.1120719317452745	-0.49631095550993526	1.133840371636788	1.3352823561949152	0.773686851541825	1.833769087264502	1.9676263293172753	0.6515808463342819	2.025897473528368	0.9266540362486626	1.414816665401006	2.4147589765114152	0.8241413810393352	0.8897104977082316	-0.06147989346782258	1.7014505516703782	1.6029425067909802	2.620350975075303	0.7366717659162066	2.138056519337854	0.7017349503606327	1.4093781855344485	3.2278084000419676	2.6564779619684904	-0.40285142115195843	1.1965779133639136	-0.5654753738240792	1.2887160179858723	1.2444252735014798
1.864363217671982	1.8930424921651894	2.4313085405642436	3.4580008327076803	0.8968894426236963	1.7806220838759057	1.6485374884828967	0.7303466616825723	3.998355328308564	1.136224565024747	1.3789735603544577	0.42980853631039373	-0.20201691605127198	1.4546004831526307	1.641934956129416	0.6022523733810896	1.495339039465407	0.5978810202469473	2.1878965868016955	1.9288289498372528	2.492380500195382	1.1478843456492331	-0.45073627260947824	1.1769317451476742	1.372676372730775	0.8075934984740021	1.9125228339895497	1.9119642257752951	0.6602066324545612	1.955618205005266	1.0570279186248515	1.3886741724575604	2.481585786617523	0.7958964106136951	0.86722740375199	-0.02658866293044282	1.6398339040215386	1.5709097818028854	2.5595777402746758	0.7508770029483772	2.0924444500393404	0.7254423406473541	1.3879729879904985	3.2196630258168097	2.796512295848067	-0.40773737552410994	1.2199714579619911	-0.5970761286222656	1.3571683779067072	1.3800614900518267
1.8610367230725218	1.8128667992124687	2.469914221926756	3.46370524667937	0.8042738747655035	1.740489417716541	1.6117547913639594	0.7739649723664737	3.8633415183234114	1.1895880409401784	1.4874930817202314	0.39969489525135493	-0.2248668619913229	1.4729689876321772	1.6990618371257462	0.609933500780802	1.418823871044949	0.6263260155556766	2.2246733342532514	2.03202630322797	2.471766175283162	1.2067456102574206	-0.42301076683243305	1.2195495494574042	1.4193930586391892	0.8365830071020003	2.0047055089478514	1.8582542896946947	0.6488638794065043	1.9129171298591885	1.1697399971861864	1.3725233044443175	2.4971280082223735	0.7699498863655933	0.8686580944055244	-0.023527900029818683	1.6345725769732393	1.5141100843276463	2.472877079324817	0.7952943207058043	2.0584093978765727	0.7837550957358073	1.3504219733290042	3.210328054109641	2.890708734236163	-0.35024592260649867	1.3158754730111641	-0.6633579403596156	1.37979932377702	1.4940630477081303
1.8549057907432949	1.7357591734751519	2.476114346087695	3.5299214244195936	0.734470397680484	1.691766879084676	1.570710219824298	0.7413579416428376	3.673794306855823	1.2315750489786514	1.5964858116927156	0.3596703016817365	-0.23059091143910035	1.4915540907159823	1.8081825674592302	0.5984106799929207	1.3412987578827582	0.6761586428135308	2.2921771136836915	2.1584415691456758	2.482478686044306	1.26342973468072	-0.3658839283334129	1.2596071072253923	1.4793527998204932	0.8284566213909266	2.0646303973082825	1.8420475845676538	0.6044057564245047	1.9235513193082894	1.2942154876003642	1.3578276377550815	2.51256954944743	0.6862292393656826	0.861192810276332	-0.03957480020597559	1.6006845283337732	1.4929928811604622	2.3705144177082915	0.871240809228822	1.998803413442539	0.8394744671049841	1.2972536132242642	3.2278268577220617	2.942246052755779	-0.29513594890557726	1.3718816681441917	-0.6990720199097072	1.4013481798330596	1.5709539592136403
1.8428005431457493	1.6411636537634764	2.4094751478633456	3.581049014927738	0.6384425282843267	1.7034142173650686	1.513874172102012	0.6731628342132912	3.4723760014511322	1.2225939452401955	1.639110415572445	0.33443933122349445	-0.204807801752593	1.503851739966319	1.9083170012969817	0.5825475967082713	1.315158181481595	0.7345566100766632	2.38225769998008	2.2558128746892083	2.499155660753906	1.2788598275300953	-0.276990406725944	1.2946375329338562	1.5021614495103435	0.8163399373140828	2.1389517046479756	1.812317560209881	0.5758013106287108	1.9310164934627057	1.4339205318792145	1.3706144179334048	2.5391899411067262	0.619046948989948	0.8769563489499891	-0.014411951201098639	1.607100704447742	1.4799904155247443	2.314835240641398	0.8671635520872304	1.9644705134182772	0.9184186270826054	1.2894052402900384	3.2049181080743048	2.943975476534231	-0.22666880261150943	1.3490652669161332	-0.721713401533715	1.4411243851737139	1.5802337744874086
1.825075202337753	1.6066850448588668	2.445420941906141	3.6327582907502096	0.47642320964570894	1.6538240547554643	1.4699373730587928	0.629432372190971	3.2820203289653103	1.1955640054620758	1.681789564427001	0.3022017197169863	-0.1701763453946393	1.5082301203308628	1.973786466437927	0.5332615550088914	1.3205346982127217	0.7733378178024	2.414766230851315	2.286032723092838	2.5077770358146987	1.2929805757011628	-0.19437886823593503	1.4037318936063796	1.5039298780724104	0.8246508090795055	2.1998103978418007	1.7672640345159845	0.5792052069813872	1.9106198740776468	1.5553558557976668	1.3890109870417553	2.514227031402399	0.5314960374574763	0.8643091643960968	0.017597821940795254	1.5942185498789871	1.4294567473614617	2.229071543461436	0.8756077310978145	1.9069189220603302	0.9541489771762024	1.2523453910729097	3.1330263669950424	2.9520836815011937	-0.1824546426932004	1.2705918929205198	-0.7456411138850354	1.4621601890345788	1.5358293111000836
1.8083875034897698	1.5595880288430135	2.4598536020863153	3.664416663901367	0.3454268294225805	1.5647146472013587	1.4115597048153918	0.5678678658877337	3.109666443148162	1.1739208575376072	1.645790609278522	0.29549022035959266	-0.1471598468452382	1.5536419763914826	2.027503338688319	0.5174813155338278	1.306739641101092	0.7707447837868855	2.4353150149224034	2.3201932521091235	2.4698388166757534	1.342709442227255	-0.15399202045899824	1.4432822287808524	1.5034458990466213	0.8308450408457653	2.2216177175961525	1.7041039867451768	0.5946378126813285	1.9351454127160068	1.6810931607631008	1.4896690400304204	2.418403439846136	0.47770865523362244	0.8683834877978447	0.03843172398558893	1.5735513422794154	1.4528999962500064	2.187626904858589	0.9073877362294069	1.8701766106434938	1.0049666327305964	1.2481918311412725	3.037907481286414	2.9027158997990212	-0.1845479454748336	1.2197698627953772	-0.8138058042881487	1.4222866177392655	1.522849123877371
1.769885162171833	1.5060227075197523	2.4959037338501786	3.676201788272313	0.19654020171287853	1.4885900463654598	1.3393645716861247	0.506227389932289	2.9352577872380197	1.1194905564971431	1.6297235094172773	0.2651847883652271	-0.11751937872618375	1.5450530670506772	2.014964236515017	0.5065030045125897	1.27005077678867	0.709739086471627	2.4686522628543606	2.297986504627782	2.44770508700582	1.350097401029191	-0.20040719247075542	1.481799079131926	1.4517850426155028	0.8388661345160646	2.202604761802133	1.6578008036798102	0.5907560143020647	1.9289819229606677	1.8128112468155355	1.587143992298083	2.309593743434854	0.4419587639233994	0.930848024526167	0.06183943349996833	1.5569085762912516	1.4227714234017819	2.1270687935782253	0.9067448780240024	1.8386850482022683	1.0525785563745051	1.2020368427654813	2.899656688735844	2.795943986617753	-0.14553739472922297	1.185152398448785	-0.9018074106951761	1.4213857613724126	1.5442466184230021
1.7105971913047882	1.4787276374338514	2.4417024614580933	3.7162826049695794	0.06621170078302253	1.4382119895225194	1.2759898418651177	0.432312049060583	2.8167993894426746	1.0289095655719045	1.5419609434979993	0.2542993023411528	-0.09382342210654718	1.547072179496626	1.9467919903336988	0.48295954695376925	1.2437079065120182	0.6406750624141991	2.4658156873681967	2.255432938176935	2.4435965152969423	1.3380808120473635	-0.2362617467501261	1.5106123955076403	1.388353031213589	0.8971790265338336	2.2072824032955856	1.5847633964958467	0.5530796042569133	1.9364375269449217	1.8166832827239563	1.6837959807383374	2.174484002027259	0.35403805626024865	1.0145594190841751	0.05165550498953464	1.5190747615174354	1.3965040864510163	2.1197789633505533	0.9410775927421555	1.8704073342654226	1.089159014737275	1.1845168795956258	2.7857118922160913	2.6278248884039686	-0.15678508532289542	1.123342368584275	-0.9536976601971107	1.3879949923672794	1.4451363466875562
1.6618802248711273	1.437752714181243	2.3717541634273847	3.7224390244110355	-0.1369138752437962	1.4153306591391075	1.1927226795987433	0.42263900801083976	2.6899382446748588	0.9905333935353198	1.4176170947443858	0.221336516165708	-0.07411944437335896	1.5524636462803838	1.845900237248434	0.47103982900541624	1.2246701864906007	0.5499534892018766	2.4471673036646178	2.130332070748353	2.4146213697899754	1.361780707836609	-0.2762273529499287	1.5582841376807333	1.3422393129790438	0.8506165462801281	2.2689143056929	1.5109457133814934	0.5403083026952554	1.9145599766988055	1.7928066846862627	1.7534906284218146	2.022657157227455	0.2966500222508889	1.0568432397026837	0.059612788222014254	1.5032436514702592	1.376507890048615	2.095940588261379	0.9765450983154856	1.8728051754468678	1.0674610674648268	1.1921706416886748	2.6736331671537665	2.454388506127258	-0.18908320894718117	1.0275709952569825	-0.9953795552688485	1.3746712359741575	1.3251540920075544
1.6051093447295373	1.4324644290109485	2.3092863003432167	3.7232485864464393	-0.28568950263525605	1.3850104408788	1.0961576584070065	0.425641604487049	2.5780246094023727	0.8945928228130736	1.3081623710198294	0.21051688170406768	-0.07027426151087517	1.5597036138860647	1.7706575158655002	0.41286088090974243	1.2184329094725006	0.44951440671390575	2.3179385895730658	2.0222732130186962	2.373959984260184	1.354800748208715	-0.3262238261334375	1.5172428653668797	1.2393313164202768	0.8064739831002958	2.291358524213652	1.4235332779190926	0.5297635127133804	1.93328466793381	1.8129455134575838	1.7742432764167202	1.8621950977044261	0.2007207346376772	1.110236776582673	0.06624883526994871	1.450408989722498	1.3427802270888851	2.0882322755606944	0.9470144863625345	1.8729661375016946	1.0596763580857158	1.2368892404627476	2.5677442251107183	2.2354310444242427	-0.23285604046259686	0.9931955261129062	-1.0365975739283375	1.355067563598877	1.1641731147947982
1.5619930561681978	1.437301746339382	2.27622935695248	3.7078721549351057	-0.44497456819153003	1.4526083445946747	0.9973090734314025	0.42248229732086084	2.475823985511217	0.8493137887593246	1.202465230948694	0.14816707703756787	-0.04493100386487596	1.558714287285575	1.6546026836524288	0.34912386631638487	1.1894854404263078	0.3546727179928003	2.264236833814871	1.966973492347432	2.341053444081251	1.4164441848041376	-0.4356666252141606	1.5046491479931796	1.191487170209083	0.8011976819459189	2.325810595491334	1.315772418168097	0.5709208906658932	1.925128693470861	1.8744931475834754	1.8243775185732047	1.7123152949601586	0.15306736160060824	1.1203442720088586	0.07242422720267529	1.3729975220450732	1.310529105033247	2.069553503652835	0.9086281098492301	1.8600954686716065	1.0412827956557944	1.275725624319224	2.5023172864841214	2.0676369276381363	-0.24804248116716138	0.9164577336094831	-1.1106311195518168	1.3202399829037468	1.043184837327471
1.510381909997418	1.4317757186494906	2.2303982884060383	3.663503657828106	-0.5665945426737705	1.505151668490256	0.9620016641577707	0.38978340553628765	2.402449178615003	0.7857047274139355	1.083664149322621	0.1513602930871651	-0.08189304811504551	1.5441535861236186	1.5668202294472844	0.3144695476409885	1.1912773509025796	0.2920084913012463	2.1783865211586906	1.8730988021090593	2.310400327812949	1.461789832462335	-0.5540855256332812	1.5403676728406879	1.1557724131648501	0.7529235310806448	2.356699793965094	1.2201746424862498	0.5668055421209185	1.9065844935262437	1.8968127390467415	1.833012145949732	1.5773603184339007	0.09594198712690337	1.1225491205334133	0.07900795703817647	1.2862015899954105	1.2388171154436964	2.061725024298254	0.8391363345039645	1.8762766641610369	1.026289503508948	1.274040260519874	2.4027851694651936	1.87602199881767	-0.281486788019769	0.8499131030463662	-1.091076071898296	1.3110187078172282	0.894828402167094
1.463758779917996	1.4290526009711146	2.204415297590182	3.5588389803242224	-0.6817199425104304	1.5417946372244034	0.9244450858210623	0.4124511328735859	2.4252139977937364	0.7262297892165261	0.9727076546089031	0.14190328477208924	-0.1469198579359491	1.478541119109087	1.4084487923472215	0.26812973306070614	1.2163593704335456	0.1973704243318632	2.1351815514285066	1.7775913908097993	2.3162501477963446	1.4916827503910226	-0.6568834257762443	1.5556770436126552	1.0807778585761658	0.7415636897926181	2.4144264806791296	1.1001350040356759	0.5697219998152409	1.8898425226001418	1.8620418624268005	1.852842003144082	1.446395946052236	0.030571951697622564	1.1712276059898983	0.11663527891864364	1.2506767858973054	1.1222526835897073	2.0484579534470164	0.8242316625343715	1.9224458901704704	0.9748297899282005	1.2658458573406233	2.2685507681029184	1.6965073206926147	-0.29365762581780486	0.7570031457956918	-1.0757635546144981	1.2873177322338423	0.7459810165350469
1.4105305518070375	1.4419375025879189	2.2110132093126915	3.465481485752604	-0.7545076776228982	1.5671074482470693	0.8651209485644991	0.43513598013250754	2.4629345258696063	0.6695377232820607	0.9355077633057227	0.1001144819019077	-0.2968881922217174	1.4153199532753242	1.2847007011159424	0.2617891691252045	1.2020436387355584	0.09445350842648544	2.058851368795572	1.6868031043825578	2.2617771422421273	1.5111555147189748	-0.7739786140046547	1.5680035380197366	1.011854551205901	0.7770318086901637	2.459942415767233	1.0366600088327336	0.5615331471299799	1.8383719579866349	1.840394771709796	1.8449548606640473	1.3110074614443823	-0.055952362974765024	1.1507610182714811	0.15768863670969185	1.197879888378532	1.0130214465679195	2.051504136106995	0.8414252027745354	1.931845835962126	0.9428978219086133	1.288028899753615	2.188765600131771	1.5634180358912364	-0.3415437058145473	0.7137324797745134	-1.0566421763540166	1.219207480871876	0.6728997347424082
1.348671990171693	1.4089635809487484	2.1543324669102364	3.3791081878036424	-0.7760072189669773	1.6451782766395897	0.774718110117123	0.44876851031480125	2.5401081156233003	0.6281572558136201	0.888903415328105	0.09012578835018041	-0.41418089552673154	1.3840310830980591	1.1385578166476427	0.2382329084321752	1.1818594539539513	-0.04892045324626824	1.9885298704292764	1.6320132221420962	2.209468972080086	1.5148819581591897	-0.9066126313218887	1.517642029673268	0.9763530483740311	0.8086338198341354	2.519640903459165	0.9717949386766478	0.5374648294277169	1.7997206274757704	1.7818224085359742	1.8246315498138164	1.2383104027477598	-0.10605538600550353	1.1504164051911865	0.21679302290392194	1.1927499417385234	0.9390509402193843	2.054386875311148	0.8313654527946646	1.9952080554092224	0.9107781528483606	1.292434825358332	2.1483515866835616	1.4537065922083505	-0.4029422280709431	0.6601435028296354	-1.0290303757278572	1.1179671357197485	0.58953646627553
1.2717911342478883	1.4193782337745833	2.114614574423845	3.243198088746104	-0.8113675397967771	1.7488839957754738	0.6850197492544956	0.4791046151385352	2.5595374181466855	0.5892697502475577	0.8480741348988557	0.08188438873995492	-0.5086133917194402	1.3487367912515673	1.0658692233478622	0.16854770831053767	1.1658812870618018	-0.14240733068105546	1.9685896754496564	1.5555302031331661	2.189063835182034	1.4602108335970214	-0.9971272267777722	1.543084996382498	0.9785815783793724	0.8632974877036854	2.5993566571770033	0.9552876402899834	0.5409449215219571	1.7522759791863467	1.7111261567638067	1.7378372720714936	1.1556376657589071	-0.18978646129257076	1.186139873063818	0.28381321590372954	1.1724611402684124	0.8003241872994218	2.0232464012310363	0.8207083502111143	2.0581288202566896	0.9095742940489474	1.2911121499334162	2.0808287784823745	1.4342975255351678	-0.41728319875837105	0.5998454873413516	-0.9807504251197667	1.013861841609043	0.4966347315019141
1.2347419231259291	1.4468542853535271	2.0478630682358463	3.1191384479645516	-0.822562692401136	1.8405556597141117	0.6282174820615568	0.5179059901708668	2.589284847904805	0.5923064610750532	0.8208991584617362	0.10182237628279953	-0.5900971308623737	1.3513842931557278	1.0362575542695396	0.08434074149400284	1.156326571296764	-0.23663118985853365	1.9413650251345291	1.50994981558289	2.151340015146579	1.3924364733306331	-0.9761219781456788	1.542933013320233	0.9858864980848263	0.8649938594717227	2.695755554965276	0.9065072647946015	0.48480627356474076	1.7371445160470014	1.6386798657956003	1.6544622710598138	1.1043597338116864	-0.25000075155119617	1.1954382073826764	0.37897575364053376	1.1669803621078922	0.7297725783212216	1.9743433629545613	0.824672059072624	2.0939005100649006	0.9287310329564408	1.3238119582136607	2.068156658214343	1.4525413949789594	-0.47639918067995507	0.5117603474108076	-0.9152552022477337	0.9169796187160619	0.4085582776956298
1.2197670885528957	1.4512109170251495	1.979739955756314	2.9559758672146472	-0.827755880228907	1.9364563188863202	0.5650859720518489	0.5804112203155791	2.6129401221198485	0.6003955085949022	0.7989988631497121	0.08361150676511907	-0.6904439370146718	1.3683796457271735	1.0617087423997154	-0.0017196672806348233	1.1770030831666487	-0.278514322689794	1.9290815607325378	1.4943364368122416	2.1241664176619866	1.301457781407669	-0.9661085590379488	1.5016353739727781	1.0210818981375698	0.8629699124657201	2.7869362698716387	0.8844904972533083	0.4833182670714513	1.7348605119494203	1.7102132408925417	1.5625305564067458	1.0904575207074594	-0.29861778900237346	1.1722201343046827	0.5082945927834623	1.1827308870790527	0.695130137109831	1.8656507169640755	0.7867566940290512	2.114646068769719	0.923962807907785	1.2858384056109942	2.034095778254237	1.5026995837715673	-0.4741198592471211	0.4579705853250962	-0.8498429313929495	0.890375920609416	0.4386577781345604
1.20779343380267	1.4324206323811677	1.973676050286769	2.8165241591305596	-0.7674433449425431	1.9942512174231155	0.5493172209526034	0.6064263678838012	2.673292639065168	0.6021741364315543	0.8140962640506053	0.13444647659573966	-0.7786926219818856	1.3675716956701063	1.142261167229162	-0.05046195233891363	1.173102850505129	-0.3022810796770822	1.94455913052605	1.5200403219147236	2.1040143908166655	1.2017686321416803	-0.8912845891918797	1.408740236551063	1.046729005234782	0.9257995630531317	2.8208438827942803	0.8833329598948285	0.48711053788719144	1.7917672687002806	1.7607730962600918	1.47875965622839	1.0910524502244288	-0.3390393806657042	1.1815768369642874	0.6044208382900813	1.2093539810598253	0.6339588597764435	1.7981271413889375	0.8024003639457966	2.158198044961662	0.9559566375019191	1.2325224165749664	2.068625483288712	1.510854331304806	-0.50758805374073	0.3739705066688317	-0.828547471142071	0.8642516391863341	0.5331620952488144
1.208551063441665	1.4045130038346172	1.9963434201887	2.676668944339382	-0.6993572047050889	2.045757106418539	0.5240131477058243	0.6258622820164762	2.753589380967392	0.635058113842117	0.8525966743200055	0.17824334837908407	-0.858092500822179	1.3706008364846176	1.2081342476721368	-0.09166093197160945	1.189888936415532	-0.2924462878648072	2.0033549873962713	1.5281616583149225	2.097260819056756	1.0762872816688982	-0.8553128848880988	1.3579616098551366	1.117162706701641	0.9961823426851778	2.8734471772177153	0.9270496055101765	0.47124664288123636	1.8775334739156613	1.833691558252837	1.4414389770966833	1.1002859227416422	-0.36664639382342995	1.194615187125949	0.6693579592729276	1.2908433209274939	0.6171668021841069	1.6931266956704327	0.8308580531246277	2.2042143059739603	0.973419915806182	1.169329254041563	2.0794001540431557	1.5347355670217007	-0.546393272423267	0.27179172814888486	-0.825700122086468	0.8950927810899151	0.6120375858595628
1.2225564254641168	1.373952384223518	2.064965759680841	2.560157076041839	-0.6485075599741654	2.008111708013937	0.5147136750722779	0.6356649430654061	2.840359550596749	0.6653383122927566	0.8795604371759644	0.24280329993836114	-0.9391499418610891	1.3480490567248826	1.3391210442062533	-0.07204201161054388	1.1807575867035778	-0.3007030927458835	2.037405466134492	1.4923358118516394	2.070317253943616	0.9501250276073465	-0.8124802603249506	1.327600070416572	1.1552976798521597	1.0742838388447844	2.9255914031576196	0.9076054772024602	0.45792533067932706	1.9661859329774523	1.7946748396094367	1.3996163449564618	1.101324345171261	-0.4446069084013408	1.1806789239963742	0.7236313411153446	1.3786430069348952	0.5867495744255071	1.6573145118303536	0.883458621260781	2.2932083714509153	1.0048333047580844	1.0904098198534509	2.0172780630372578	1.5424183566021794	-0.5848488167013615	0.18726594275978883	-0.8086297381970668	0.9005342102377696	0.7007036059114518
1.2397752416729215	1.329457133188694	2.1135711972131697	2.481209036105933	-0.5455662246680243	1.9611785450629369	0.47415861411242866	0.6312027464564928	2.881841144281783	0.7729282449277008	0.8983902946299928	0.3010438139657977	-0.9899099011106174	1.3654384271376083	1.420421328549571	-0.06299019572495254	1.1927803160970687	-0.32387710958982663	2.081895190096996	1.4881969413424339	2.0701936766825773	0.8560200295859441	-0.7432369520672315	1.2580811805788188	1.1873666040514035	1.2248127600778063	2.950035624815665	0.9231525658845048	0.4662883728631799	2.088147051457514	1.7782806880259272	1.358823635002612	1.1184766207835746	-0.5007939029766593	1.1524137218375334	0.7431864523007929	1.462418717273033	0.6070599386047623	1.602524399937049	0.9439082137488247	2.3306635269784244	1.0406796453039575	1.0614127047687487	2.085399822957471	1.5882260402523933	-0.5933443461030917	0.08302372481219314	-0.879252600186123	0.9555562091094458	0.7401283274481212
1.2674839493469265	1.3066916598868767	2.1656335463233694	2.4168045382658265	-0.42399075982713663	1.934996529690988	0.4727281622424376	0.6474625505369409	2.8387365610029436	0.8726559323391843	0.9207136812567699	0.3975498293324313	-1.0351842836185932	1.4484190964622288	1.5290715047039254	-0.0494949391433809	1.1978855396100845	-0.32132432638569897	2.1004175019805382	1.4902292341274044	2.0566321889455543	0.7697338252581151	-0.7052803441583758	1.1468309986230945	1.2650800715605617	1.3727039806996253	2.981300852081396	0.9105131259351614	0.4805252017146785	2.0710930788584365	1.8038533267188352	1.290675088000804	1.14198840170805	-0.5179521532617788	1.148147413680303	0.7821505572287752	1.536027340840499	0.6225254137713556	1.5750455634631693	0.9767757946211036	2.3592887397625546	1.0735857703290475	1.112764630522981	2.239468847347969	1.6034944515995473	-0.6453200410639998	0.001423955055867543	-0.9059238279564971	1.0069456280488776	0.7822223641318535
1.3150903584396003	1.2749353514207307	2.229331725035126	2.37066947185435	-0.3327967626408394	1.883929983984838	0.4706816763554433	0.6889207392581206	2.791554743181238	1.023777772486771	0.9089629167799964	0.508443999692701	-1.0173661791666784	1.5773924190304502	1.5803967761043936	-0.10336450288949553	1.2506535491997084	-0.3488300816656356	2.1443532641968863	1.4986196599820683	2.0790547618521322	0.70463727025491	-0.6605938412302191	1.0522427531863159	1.3643243075156632	1.4807651121535133	2.995471653785476	0.8279280831242299	0.49885519184540905	2.1132983238415943	1.7963806097314674	1.2698615699003206	1.1772024046278475	-0.5143209329927879	1.1998289813624112	0.8238936783308338	1.5898858226118455	0.6220508051499594	1.5278583873586693	1.0074333011083603	2.354809536704081	1.0787227229207275	1.1173122001023121	2.3865405652151104	1.6109114586305044	-0.7179234764009277	-0.03917382838956539	-0.9667250236585518	1.0456082102831248	0.8098370105835958
1.3620293113525899	1.2293455486845881	2.3313189491086552	2.3216244047228343	-0.2611735765331432	1.7765758981207038	0.4749933002830242	0.7156372488006635	2.756211221689403	1.171052446600486	0.8732527077265628	0.5710386942076608	-0.9968596858721165	1.6895624433247067	1.6914044079748631	-0.1410358424849076	1.2715770673771885	-0.34559752512356134	2.1744326181838796	1.4871975767689072	2.0982151928438157	0.6901774277375068	-0.6268286285564086	0.9817082490610552	1.4261571471863208	1.5317723564190675	2.9731527781953817	0.7605193269448829	0.4879639691177286	2.165154608689744	1.7379231515607323	1.3030552558738695	1.1903540912645123	-0.5182947451650912	1.2211220541249064	0.8391265556372526	1.5896765305660792	0.587468690735691	1.4921129254229222	1.0762278394611875	2.3503788264422525	1.1308537973789297	1.1526882815085366	2.526170146468647	1.5768006567679795	-0.7239424842696444	-0.024460115063673068	-1.04773172801919	1.1281134648257178	0.8392563358335547
1.407828368191419	1.1689221654814	2.382860334181024	2.3240492678972124	-0.19075510762149256	1.6649816912073283	0.48626002810745994	0.7406649890374258	2.761269432664536	1.2938499109215271	0.9049029209300927	0.6520321482014635	-0.982347103198026	1.7528493754069339	1.750341251341228	-0.16326584909901792	1.2790321529128088	-0.35324844507299097	2.1800151282276894	1.523650105682042	2.144328866685949	0.6921217521987713	-0.6043615802580249	0.8949210770916617	1.4537705927754285	1.5368794703626274	2.9693125841573815	0.6754290588493872	0.44590333589932635	2.2173128306407723	1.71352437303907	1.345396501313612	1.227842971526119	-0.49820623686947973	1.220429096654863	0.8514328822305334	1.6458665562808399	0.632401483369088	1.513959139068784	1.1165543501532178	2.321234655658946	1.1095693458942446	1.155302710082221	2.66530598477969	1.4566947066168723	-0.7533595042653505	-0.025514971138910453	-1.1037455946805255	1.1884792060255123	0.9024250600331369
1.4292585869664154	1.1231155712851995	2.448624254856418	2.3177493318467413	-0.1548222942412426	1.5514326279087	0.4586207989956289	0.7571710505090168	2.757795346118639	1.3855959575742016	0.9254742414028483	0.7582633179139735	-0.984182145388685	1.8234811931081858	1.783753931489328	-0.18516749297695062	1.3000079224245877	-0.3371652903876628	2.1933733350678053	1.5339790976209666	2.207289247861279	0.7323493236201195	-0.6288117042887631	0.875701900289347	1.5010896983476223	1.5850807267381335	2.9399933058900998	0.6109998489197561	0.4364027097833193	2.2741481642582317	1.698665725908325	1.3630756147775551	1.1813444453767596	-0.5035038067454776	1.1872986223307114	0.8428635700018955	1.7102729752389867	0.671745442199054	1.4887731243675728	1.1435854916314652	2.3233452833641244	1.0916701876798496	1.1181840087911332	2.83833289239398	1.308734337007809	-0.7893089808785829	-0.0347709028729183	-1.1811673817029196	1.2239182006586462	0.9403919302930699
1.450986076140767	1.0789887022844913	2.4867350566113657	2.336127214604336	-0.12615949324775483	1.4269230241953363	0.3963706537061604	0.7369706526169212	2.694742766158063	1.4699723534809663	0.9881395793306446	0.9014059478859193	-0.9776448903821706	1.8547983920207074	1.8078456207561957	-0.21458683601204825	1.2979714994544032	-0.3842313887533353	2.190122401051281	1.538215737943464	2.2180531250743	0.7921905051199041	-0.6605095098296698	0.8555791758311517	1.5516663324721034	1.6018149617655333	2.873347686266509	0.498422603634517	0.3990726351714044	2.347908926491788	1.5785109944120825	1.4574275248283868	1.1048473263948249	-0.47638255227162407	1.1613098743016628	0.805378081320175	1.7356621627572413	0.7077783129757274	1.5352859134458352	1.160534089626295	2.3179557769300456	1.1349399171713934	1.126252727880234	3.031452830557798	1.2175892945876423	-0.8413530351525689	-0.08353783683597031	-1.3061105066678116	1.2358277165603517	0.9856163336712729
1.4607990194831975	1.0610018164793125	2.504838375784098	2.322821387917443	-0.10781786011186126	1.3134927258182514	0.27818916468946686	0.7036922277076971	2.610501292046183	1.5478337822296662	1.0389612224180138	1.0187451484904764	-0.9821471711484859	1.8879129402285688	1.8056455569893326	-0.30474801336119645	1.3362153389588065	-0.4104149906060918	2.18861120635647	1.5277407490158355	2.1909792827281374	0.8553062566354125	-0.7125407376924702	0.867598781362506	1.6296395567641622	1.5951698640810847	2.8229425934894694	0.35132577218386646	0.37473476165288344	2.36719802822349	1.4478103965402416	1.5172642994936507	1.0162752183915509	-0.4999259974428857	1.1126637606199123	0.7683876700077634	1.782518374302517	0.7749869134495849	1.6101732679587362	1.143403957656785	2.303903074912978	1.1699218236097777	1.1487920747138742	3.179063512683663	1.169290358837308	-0.8450828107586752	-0.07111062378757835	-1.3970589107226823	1.1948993843039468	1.0014313443235099
1.4646255669024733	1.0183467965585244	2.4987179540489746	2.2805393195742996	-0.0905083891318359	1.2062622250088697	0.1648806705789584	0.6496241070856897	2.5017259778155716	1.63783523369534	1.0748327032658438	1.0970145892586047	-0.9786501789594337	1.8958797069604754	1.8026977238012996	-0.33408752508887496	1.377953199138728	-0.49217865185290977	2.241279250882576	1.5110015858596595	2.1532882181112702	0.9569656557084951	-0.762783973693353	0.8770613136248459	1.6516719110172313	1.6052608012879805	2.7404136743716987	0.2080122615380835	0.319479711822609	2.328081899974169	1.269300950042831	1.5500968228407728	0.9054129735432623	-0.4536896019286226	1.0740687836002647	0.7876703032641421	1.8005335308696129	0.828426102933118	1.66039536635145	1.1418303918583212	2.254039718700221	1.2195852724180134	1.1918109457925783	3.337638979668932	1.1200197449489395	-0.8315638459871165	-0.04324462308474947	-1.478137709807454	1.1313103431751785	1.0534615536828569
1.4601941238374843	1.0128134211388864	2.4974166308056596	2.2474987691665853	-0.08314145680546621	1.103405165392195	0.05063430613548505	0.6080904718210196	2.401851196241171	1.6520549747568356	1.1562976986462525	1.183068716334528	-1.0222647632521524	1.8880494266222783	1.785068384001963	-0.4138020980492194	1.4239604300355726	-0.5384578999249887	2.2458808965927965	1.5101330904564774	2.0919895788762477	1.06045738021934	-0.7903034283636344	0.8212593126923637	1.6911082828732564	1.6103913134628236	2.6194522625345735	0.10793706481782536	0.25823526799266305	2.306943919058701	1.1515288676749478	1.5604293203622095	0.8230755604639745	-0.3880865169515614	1.0857169544681784	0.7863963173494084	1.8048897080119555	0.9238713391040353	1.6666163015878133	1.1580471555785423	2.1925210762764316	1.232693414477341	1.2688670634695716	3.4868656316869617	1.0507742047658268	-0.8352601619542325	-0.028129541983636836	-1.5479609426902539	1.0223151205995689	1.0169169600473966
1.4703854505474538	1.0277214670207422	2.4914230083843334	2.1956870987385244	-0.13839685201140786	1.0787383312382004	-0.050757031412794515	0.5743528921990112	2.2942799641660114	1.5718012757468758	1.2231821886889513	1.2312105243268636	-1.041031291008823	1.8814519242243422	1.7816799975043485	-0.48133787787486976	1.4482055854542997	-0.5701075293062303	2.2686058722422855	1.4622303313024143	2.0285337719947654	1.1384664858020115	-0.8258796474786265	0.7754001773047198	1.7280261569276205	1.5954704413598773	2.530814442333912	-0.0012612048810736881	0.21116031271643534	2.207859639035299	1.0669232436607878	1.5602783625003767	0.7001204371053744	-0.32554381687256617	1.117624358857705	0.802822513196241	1.794475519136154	1.0285892244306896	1.6826917427699875	1.2002294644861737	2.1598534359039556	1.210743137098187	1.344671527207512	3.553844861209403	1.0011402322460072	-0.8233514105436347	0.0007296009551252675	-1.6148630275621234	0.8555533520480907	1.0337326218158185
1.465497962762409	0.9942167034825786	2.4713242302961835	2.120411636976229	-0.23618492518564285	1.0479808241716264	-0.18383389129724978	0.505041225066307	2.244073739591744	1.5388099970483622	1.2935059542244978	1.2673370040295562	-1.0686018126685108	1.8262114715767659	1.7534296291433598	-0.5853279464205585	1.4546666698004846	-0.6387135268892552	2.3137701427576336	1.4313864120288298	1.9055816555640326	1.1875616726362355	-0.8063014689311201	0.7516511536823239	1.7467540103349304	1.5675896489219172	2.423227121197877	-0.03634584220298391	0.22262762585287107	2.2112876845814013	0.9383867710926378	1.5948680028951707	0.597740971892886	-0.2562261995870082	1.1057831371458928	0.8041836670019264	1.7463969351060638	1.1443314402719627	1.6906610608042398	1.2033310090760057	2.093799525942765	1.1976561582090983	1.4004902256259792	3.5254283398218162	0.9476957300062159	-0.8191383761009623	0.004122697704719319	-1.7735455164134855	0.7082456331667977	1.0561375580807733
1.4415950928136758	0.965408226924333	2.404656773939045	2.0195551992544427	-0.32546884078572147	0.9757749916351814	-0.27396280036119264	0.3947429596460549	2.1308665666900843	1.462429902659605	1.358248290513499	1.2868972152200429	-1.0918712797443424	1.730704554635846	1.7784357593288873	-0.6446780047335625	1.4457862414154552	-0.6951418170231591	2.34891130702587	1.440146908427272	1.8087233914661849	1.2345196626723764	-0.7644631240432308	0.7386105894041302	1.698662993406679	1.533778304785621	2.330999792820529	-0.06696025245999977	0.19486999403291944	2.201144187067329	0.8584305284675618	1.6021229078786074	0.48458121741906507	-0.16578997142765461	1.1154648013226667	0.7656159123319799	1.7107191339394674	1.2927596664191987	1.7098558770628565	1.202091205293771	2.081121637248109	1.1941414440131113	1.487972337327339	3.509353546228592	0.8958326135226704	-0.7710927910403714	0.002446349347873146	-1.8951217603153896	0.6097239446263734	1.0349326328778692
1.4122455733417785	0.942919121872093	2.338232772264397	1.9491816955840764	-0.40413802827852346	0.9468526120056744	-0.3565291701914749	0.2967171417457235	1.9586231268152858	1.3979183432599196	1.4495980879007326	1.2764753353331904	-1.1368946234388777	1.622370538910205	1.7397382413198461	-0.6827231958478708	1.4419240863391944	-0.7302644464343742	2.3776695694797367	1.4724122042405343	1.7198847407231768	1.253987456063813	-0.749558483703572	0.7124110334744398	1.6729429226802754	1.5029736333692252	2.2622789643012498	-0.07373811540304073	0.18778077337788432	2.167461690669985	0.7923457520817665	1.5645352118837663	0.380412803309397	-0.07935251078517602	1.2133286084364818	0.7239924205093755	1.6435338665780517	1.4461352315481864	1.753946198834441	1.219550214957321	2.0823169421478536	1.132150879943249	1.529492974252029	3.539872397378801	0.8701198869960178	-0.7826409746045659	-0.023390729150961274	-1.9572817069961963	0.5262923857969602	0.986409172060968
1.3720976742544069	0.9002581212410462	2.242458714566941	1.8765503383888582	-0.447368130867926	0.9404228545745811	-0.44853504830423335	0.18242311832192465	1.8004818381094476	1.3319364890168104	1.483369729224001	1.2671065931715677	-1.1656539248769886	1.5507422034679743	1.6730984719884194	-0.7151944295155653	1.4692866237832718	-0.7756307032319405	2.4390431896134466	1.4640218751110519	1.5876973456875814	1.2820836481077873	-0.7496939124551951	0.6811788482077592	1.6058400265435195	1.4443052682223456	2.1669360807037608	-0.1356980699156917	0.18526232409096194	2.1313215851694745	0.6518280248987818	1.5182268587631833	0.29709105230203303	-0.03800889531176026	1.30005045899832	0.6681363400042138	1.5472144055216543	1.5360853687935312	1.7596637786464384	1.2186111226111718	2.066472558907397	1.1245687672207803	1.5563105676146776	3.5379112688688914	0.87132264489293	-0.7697675521540777	-0.021211759796085243	-2.0489422499064434	0.45586847593741736	0.9306197050747171
1.355579536026085	0.8409239033852174	2.1369982761466244	1.8082909909820593	-0.4950412421787022	0.9626492789900978	-0.5451504331942698	0.09374485688734457	1.618064908447801	1.2576328784645505	1.488532931781052	1.1923755809989394	-1.1780917904123729	1.4301435814193506	1.5839405725118294	-0.7565622598947084	1.5222223586236985	-0.762169525589788	2.423942572781402	1.412424784708668	1.4173510046582325	1.3134492633362935	-0.7571011174028577	0.5730840099897215	1.5436379063590158	1.3277208810575405	2.111501602834113	-0.15022170609776392	0.1479955026489274	2.0525733870248613	0.473573003958587	1.4922694109406938	0.2819399032467982	-0.021847407917379564	1.4163766964502063	0.6213358334407314	1.4032640468148136	1.6014343455260582	1.8272166900110005	1.2169561514428973	2.0412108745585904	1.0593865203295991	1.5677697646595017	3.502572194562326	0.8841772934301299	-0.7578348876900952	-0.03661333689113935	-2.1119120606550066	0.35962433197684096	0.849922103072621
1.3414352464730206	0.7866874052113182	2.115867713927917	1.7148793007297374	-0.5550383613387683	0.984480326052698	-0.5740757791870627	0.03798558919266409	1.4861175927446886	1.1765738432087411	1.5091871984838854	1.092300662242389	-1.195939874333971	1.3699681831885617	1.5208891954750041	-0.8028030384662583	1.5371155211960903	-0.7280868040581574	2.395718282511779	1.3421022118438237	1.2790679453339064	1.3367785796320706	-0.7879376625515411	0.5078087878762351	1.462067700407178	1.2626279015594577	2.038824638065975	-0.11148654602014565	0.13671794902213208	1.9240950003220167	0.33332244793434634	1.4057096860051967	0.2957572452870655	0.030582392680086633	1.562506501644429	0.561520946545933	1.3281834203483864	1.6337329414385053	1.8851747478380578	1.2255631411931052	2.0081363200697107	0.9692195637325091	1.5733088420611305	3.401354891350884	0.8672921403070857	-0.7446170596694559	-0.06835516920863213	-2.15368717142849	0.24465533300271208	0.7138968755713924
1.3259072904892855	0.7327213020061922	2.0455681745523155	1.650249789619457	-0.6304884613782136	1.0342938741800678	-0.6017168508732214	0.017002818808229035	1.3172895316988442	1.0801717363175203	1.5082781398446796	0.9733465669265089	-1.2095363104503591	1.2879496666699202	1.466847989499767	-0.8382566492790516	1.551057893359904	-0.717912166399233	2.3369888686793354	1.2920428680467773	1.1561600114962016	1.3523080147358186	-0.8468220006720829	0.41652124712026584	1.3232748288146536	1.1566987089482637	1.9752961404491576	-0.0223096450110122	0.11773226680116597	1.8034898442909868	0.2701653654078947	1.37706177951618	0.32815552584962593	0.12106113197873976	1.6881233105146962	0.5518795022143118	1.210599100687423	1.6374736734403057	1.9260566199505913	1.2286809668568994	1.9631338988076077	0.867296759095694	1.556535402487057	3.2787986641836175	0.8584670165122281	-0.735625056991457	-0.0654020177121489	-2.243602313514119	0.20791996600486354	0.5627135224597711
1.318573470099968	0.68351892739023	1.9521656697806749	1.6274738786491387	-0.7256120497462423	1.0962518664570426	-0.6361744648667675	-0.003628676939911893	1.2188612762922453	0.9333677534367973	1.5362358985707376	0.874029463216935	-1.2126626292781144	1.2644021173383684	1.3752083063792058	-0.9037190744884247	1.522610183043377	-0.6725897364486284	2.246548159499599	1.241361581333765	1.0220421311996053	1.325669530706167	-0.8955504286977577	0.34777538322063567	1.2330333026264062	1.0250764585240963	1.9256564229424415	0.12844354881046888	0.14166823940952547	1.6815366803527283	0.14996558648029784	1.3513242756751764	0.4569871383181493	0.13757953883617918	1.7594276569343923	0.5255674871007423	1.1232588947428321	1.5951107065156025	1.9897962064173491	1.1900366167266616	1.9219331426522654	0.7581581273751771	1.4726942391782214	3.171805952870992	0.8437187387566102	-0.7524195086503653	-0.03876938251637244	-2.3262623136202043	0.1737372909232771	0.3950996462651828
1.3114161135616467	0.6109621095274164	1.7804082463697601	1.5987249065424378	-0.7799148291131732	1.188693171337682	-0.6831788430704286	-0.014394024470510918	1.0496890863525348	0.7911752648992713	1.5418746400939036	0.7588716617480155	-1.2042525188954265	1.2095613904090374	1.3099660550310532	-0.9365448796611477	1.5143863440057699	-0.6220816221968398	2.1782954593972916	1.1116678153948034	0.8819811524207684	1.2356877792204686	-0.9811922478191729	0.3021162057684823	1.101014180216038	0.8631283004928673	1.9009826670426304	0.35695819242531096	0.13147182842483623	1.562827459784948	0.07700917956697348	1.3367982336801503	0.5699621734174704	0.1556914786520393	1.7944198769947257	0.494724966169073	1.0482049339162498	1.5308700017724002	2.0614214144237573	1.1444156635928076	1.8942184884689865	0.7000743415093575	1.3605006403677333	3.036211220485843	0.8508446506142817	-0.7575985525184878	0.005062732625288025	-2.3699176126720034	0.17502218959537977	0.26659004709925843
1.2861282828263678	0.5066742730589795	1.660563983619268	1.606695239675553	-0.8075275467577624	1.227214411652053	-0.7701987027677198	-0.03856628380888694	0.9404662487712621	0.655543132105245	1.5734269782024168	0.6194554812005306	-1.204186280731248	1.1902389411929581	1.226922476916696	-1.0347160517402985	1.4833083689417106	-0.5826557483317293	2.1219384909393666	0.9780976910887704	0.7407677040165435	1.1636412431603584	-1.0683028125232206	0.2377433288075277	0.9649478153980988	0.7291509280968413	1.8740159189051144	0.6162664876936661	0.12870036645839225	1.4536862022360182	-0.03592353411332698	1.33507601549301	0.7033672545433663	0.19380750297791388	1.7981112081332227	0.45170438232335985	0.9901911648129117	1.4294888008779219	2.1078990190418887	1.0766465072781308	1.9062103317037475	0.6338464793543919	1.2677536620296843	2.925385771901851	0.8331495751844173	-0.8100203534104903	0.0772603812445123	-2.3870489659111094	0.18985899079527035	0.11741519223228832
1.259423132407661	0.4406272465732436	1.5270538704816983	1.6397239464905269	-0.7897709377093045	1.2135559715631516	-0.8457642789997255	-0.029842098563390117	0.8386959048887661	0.48783881309947646	1.6051533650290029	0.47868488854915353	-1.2365453468903687	1.1543444724030587	1.138636854974536	-1.079984447331205	1.420334716077757	-0.5203269994981643	2.0146920633892704	0.7662938219916946	0.6577470483900074	1.1119681439441387	-1.1886693944120006	0.2008659748638403	0.8160008648385636	0.5450770425913642	1.8896853520238603	0.795071095165061	0.06398750804249118	1.319126696338357	-0.1380727197321364	1.3168396565025389	0.8402176848313812	0.2291365684677602	1.8415007401199563	0.4118758240284267	0.9556737887409403	1.3041909119936974	2.1558149260712804	0.9947339820123409	1.941318180648421	0.6329739055660414	1.1049088960920463	2.828277148279169	0.8426000840934936	-0.8030476950057629	0.1922371621147815	-2.35344545222925	0.2153181742335298	-0.027274722642549952
1.2307026698911483	0.3720369219356106	1.4617956979264797	1.6833201364076404	-0.7652610661700044	1.2296681281189326	-0.9159442500055748	0.0031726874787100625	0.7960834497064218	0.3195114997219851	1.6390187304945971	0.33902207788993094	-1.2815906678717472	1.124587169874203	0.9863986857317981	-1.1358473084485152	1.3136200232513109	-0.5205367690918685	1.918947565020913	0.5437644844374122	0.6176129208777067	1.0385676318434014	-1.3407390992896038	0.18316086668895473	0.734329383490514	0.35391401766739616	1.8880543271386876	0.9722682041879371	0.05850102539965067	1.1464196446345551	-0.2563830653926337	1.2833671854454454	1.0062030200657976	0.2309459760384153	1.7792241370111377	0.4006173246914071	0.9205231514626101	1.1472297116932084	2.2124535036189723	0.9224446297281206	1.9639541076715539	0.6255923545799997	0.9394767136851787	2.7425292267538914	0.8512890912954012	-0.8129647084629559	0.27683119217605145	-2.305128008534877	0.21467094511424936	-0.16175836100052837
1.190180141068276	0.27963569138528166	1.402179732551492	1.6797802514483895	-0.7607841315585522	1.245311475358	-0.9699282629123115	0.03129615498013962	0.8201631766152604	0.14247562506481787	1.6694401160542953	0.22710393661696887	-1.306702337675225	1.1127549472165708	0.839443705653568	-1.2005581143672797	1.206885640405929	-0.514702279267665	1.8268988695834143	0.34519058891777843	0.5242479179505494	0.9470828221071642	-1.4676469729668968	0.17563137275761656	0.6590455578611973	0.14236871877821883	1.8984311550104458	1.1633132393874166	0.04974192105977858	1.0127981743269765	-0.35347516604493795	1.1957358220112209	1.1509564441330764	0.22524077801954628	1.639956121062261	0.40012068192519	0.9203380731316286	0.9768052016952528	2.2386372292747674	0.784418005672157	1.9464175810534514	0.6577265692499525	0.7934805783272924	2.6625576362138017	0.8735434601869005	-0.7579726990487656	0.3693272161265556	-2.2599529278050987	0.20368684835432274	-0.31085341107778086
1.1707368448522206	0.21610063750270475	1.446085625230735	1.6785925939586726	-0.7436697598693857	1.2177518501110147	-0.972093287747742	0.1203232348178147	0.8108642350252155	-0.039124421676836205	1.6861968566520034	0.08859123115281818	-1.3442613677380346	1.1088418045864972	0.6622147850494223	-1.2584456781908735	1.1214221475117974	-0.5440972916987041	1.6794096720697502	0.12945880693198114	0.4567033414996075	0.8396799494503601	-1.5700156553608506	0.1922789460421067	0.6154552898737878	-0.05024401825925825	1.9010569327290447	1.3686566009223435	0.053466073077186684	0.8453850864936461	-0.31192080786681287	1.0713228694483263	1.2368135101589102	0.2673529763926198	1.4515050933142892	0.4601176491971182	0.9003223977812415	0.8342788769130067	2.2362532237006	0.686521129016959	2.0117782141727893	0.6813348996205899	0.6660323723226317	2.610825373332403	0.8843968600278742	-0.7297420307897593	0.41276434244603405	-2.197096381410651	0.20621836317544706	-0.4469909160329342
1.1216630676489419	0.15669316523302484	1.5273455089034322	1.6866830196229852	-0.6974602726280292	1.1642686792581267	-0.9555899636830565	0.1965679153960753	0.8198707039527819	-0.1631727968187529	1.7174098361721406	-0.02210956115201539	-1.3605996809718421	1.0900797558640147	0.5237515826292375	-1.3083069571789967	0.9906538287543286	-0.6674306927960356	1.553834353903215	-0.029429027190064506	0.43247141138108747	0.7799854564633641	-1.6949448568173466	0.22467573075090197	0.55453739219281	-0.1218225465023954	1.8409326707695375	1.5324002195419335	0.07519986224802451	0.6968181710220922	-0.221862703084248	0.9829291688118479	1.3245277547607923	0.32777861629366245	1.271501750170346	0.4735739657922006	0.8837581315870313	0.6933076847919633	2.2626807280018184	0.558242465862057	2.0811309955071104	0.7629145336072233	0.5458982322451409	2.558477546819894	0.9052307824580914	-0.6773370444251992	0.49542769630540284	-2.167549991148604	0.2483634379356947	-0.55654726379308
1.0679153713800391	0.08897971227398636	1.6083521562322893	1.709161109211557	-0.5972628119962995	1.065001828696877	-0.941512081625496	0.26607947346552274	0.8249578588162964	-0.2569581164025603	1.7024918947925642	-0.13905730693485074	-1.3799399996973043	1.050509219639245	0.3924081361183025	-1.3260993221637976	0.8843913168296904	-0.7638460004596798	1.4688010235446902	-0.11951238049575738	0.42716724902713266	0.7233384993500149	-1.789739250079887	0.2395185469245876	0.4778822104555771	-0.2172380138660433	1.8261133760779722	1.7026136858933891	0.1030302838696239	0.5581245105289644	-0.11083377363459945	0.8742277400721651	1.3642324354471396	0.35061973899505783	1.0705954337832613	0.5375172986678163	0.8339234345250504	0.5664316800089244	2.2156990116656945	0.40581522537394515	2.1481122238602723	0.8087047641156087	0.3848156470257612	2.5199988211294637	0.9307802017346545	-0.6545157070585205	0.6332792002600696	-2.141790249411716	0.347553509455481	-0.6646222256676498
1.034551622886951	0.05181446430885152	1.7255768610905275	1.6931694105533162	-0.4852278174681606	0.9407068710466401	-0.932644999767593	0.3234858995453675	0.8012624075323961	-0.3458258165532463	1.6878040035805164	-0.24355719312801494	-1.4111899403420227	1.053491944910605	0.19646371810739588	-1.3890674708916422	0.752736349624165	-0.8955831504752769	1.3825357858523457	-0.20089839894641853	0.43571082996877786	0.6337371392217082	-1.8897931809276969	0.2837558059192073	0.4524008529245974	-0.22689428393025363	1.8016292013607802	1.8376611183211717	0.09480250615674543	0.46204203267953065	-0.02392112763763502	0.7659303346292504	1.406012296854216	0.3519507330232308	0.9368812054346742	0.5542500733795077	0.8241908655396116	0.4268906811397974	2.175602844597873	0.247921451492227	2.2084681451406585	0.8673350481544688	0.27262154946888295	2.511801765400045	0.9190188135831814	-0.6980106710960066	0.6647683450347163	-2.0716448593871344	0.4165390254282637	-0.7505110917405456
1.0301154338504195	0.07862483683292269	1.8577995192068741	1.689917653220031	-0.4192505268286613	0.8206017154156793	-0.9134537282731836	0.357041509459701	0.7449542578277981	-0.40436457562366684	1.6299910638064823	-0.29704651553361267	-1.4984823912614218	1.0048026720941765	0.018996502308191242	-1.4376311898839857	0.6647962047761503	-1.0426897421581471	1.325041921176742	-0.2596529496445071	0.47591639407125375	0.5650218953867664	-1.9842723492309382	0.32539507312804916	0.41822710025487064	-0.2513940319477811	1.7609123337302033	1.899882234337199	0.08316197664740657	0.3891224301345978	0.09324981962307476	0.6362914319060875	1.3626831224952558	0.3566717002321019	0.8684575187542274	0.55334791042495	0.783449999526901	0.3151371355816862	2.1115006573537967	0.08712020342230849	2.2854795554916914	0.9654859246800733	0.17454636370267945	2.4835910471454987	0.880811939273902	-0.7188005594238148	0.6694340935418127	-1.9706423529738466	0.4910925020327042	-0.8196254450729917
1.0442036346488888	0.05890078129595298	1.9956421112982738	1.6539594562286108	-0.3770452567758047	0.6554241262898012	-0.8896133960725876	0.39683320062499083	0.7608586047164713	-0.4236309929884718	1.5428503106002314	-0.33116522634453044	-1.5592328958333408	0.9729350240642896	-0.13756398140212017	-1.508623138133013	0.5644816108675882	-1.2409396842753533	1.26906631633261	-0.2860410299896602	0.5545901450966131	0.5096887567945898	-2.043213600661211	0.343366694458549	0.4583549512430972	-0.17685716633098303	1.728386704957386	1.8581833631952338	0.05976803504863604	0.30788016089164555	0.16271723000702343	0.5298932468013192	1.329331290567036	0.3744865970893365	0.7800663514151966	0.5769207281184108	0.7436599151968412	0.16651208351717076	2.0523979911402135	-0.06895741665890694	2.3689524183078907	1.0143596616511281	0.09602333314493036	2.552324679160805	0.885629503151554	-0.7351701837878687	0.6830577146709312	-1.9279501168850017	0.5703080154465818	-0.8951848216688895
1.0867029469096794	0.08776948397797582	2.1139894175784484	1.6078718691313214	-0.3535549610983589	0.48393959040552587	-0.8324058362304564	0.4576485597652633	0.7694781438727355	-0.41410670284803286	1.3996993181144175	-0.2660280767911486	-1.6753083484357219	0.9438647296842909	-0.26271238349041665	-1.5249020220292304	0.46199238078198646	-1.412828692364687	1.2223133207568087	-0.3069027170993964	0.6066789283982448	0.45525431763893415	-2.0581718142886283	0.37488294608946326	0.48198343185706244	-0.1833071587638079	1.6725603737507722	1.7486255636931105	-0.005451821851996686	0.24894874812314977	0.2531303270346452	0.4187233323801151	1.2660174768534371	0.3150038103684663	0.7015221097254749	0.6115511964867332	0.7266122072920997	0.016290506439659336	2.0342982040193123	-0.23993042849755727	2.4148461712023512	1.1137355601463854	-0.025174333733500122	2.5881187352816695	0.8927411256248435	-0.749543902567534	0.669759116387034	-1.8405158758507993	0.7216808735780023	-0.925850780032297
1.1274216569380482	0.11770721075827621	2.2073874735055927	1.541594449522308	-0.3772447288064731	0.33517250037553403	-0.783805966774243	0.5113241110733586	0.7522052020307417	-0.4050936759216799	1.2707977451538248	-0.218777930975017	-1.7456798506346467	0.9117684179144376	-0.396158593650761	-1.581539420047382	0.4134674323664732	-1.5532979824011064	1.1932348368511976	-0.2713910340250801	0.6616880880438651	0.38334442879985037	-2.068004190911826	0.3637560322809711	0.5127721261977255	-0.12565958645325953	1.593713442390714	1.7271382118085152	-0.06649696954053583	0.19159570714566676	0.417756271942325	0.3097780093014051	1.216425317215838	0.24555631466061206	0.6186224437710612	0.6251647118870485	0.7587975047329496	-0.10195578208600539	2.0388763014349154	-0.3713105548369211	2.463641835138113	1.1389995016042482	-0.11219981319050235	2.6076451150523345	0.8945422412860848	-0.802031750245666	0.6648411461019178	-1.8026547522254428	0.8075879839332376	-0.9475041890991852
1.1948006463814471	0.1384622813082022	2.277515464278139	1.484264414471805	-0.420653753896168	0.17595240625221129	-0.7317942699958828	0.5812533397492103	0.6503865062757856	-0.37597115008233256	1.1286330772862427	-0.1563693750202569	-1.83309967792664	0.8827279050253498	-0.4727265156055984	-1.5867362875352709	0.40245956255796383	-1.6152022362171379	1.1649968856987765	-0.1950355955303272	0.6926373430738618	0.346405368959254	-2.071431859381354	0.28266914372545016	0.5738901759526744	-0.012428870478080712	1.5184683576520794	1.6763660682228878	-0.16118793797689124	0.22091371154947126	0.5304089034614183	0.21271762303279504	1.128803432301205	0.18532488573874514	0.5859644242963562	0.586484067383281	0.8040765021150904	-0.17403956760333916	2.025851748739725	-0.47187475983937455	2.4987453452536124	1.1977432527943166	-0.22799555792441278	2.5767469585762086	0.8665404370349219	-0.8568653303869331	0.6681332933883695	-1.7835740648783165	0.8988266658722572	-0.9088039742412295
1.2672911766119013	0.2305282577586306	2.314886482608016	1.4499359857927687	-0.46438576722689334	0.05474126710536446	-0.6934365157736907	0.6142028941343878	0.5360972066613394	-0.2961600161486288	0.9686420338539863	-0.03717645223707165	-1.9252952608515224	0.8608394462335308	-0.4986496993981242	-1.6316003526166085	0.4051767621867704	-1.683644862859828	1.143814375864437	-0.1740635449886915	0.7535314007784215	0.3027435686888843	-2.017773326285862	0.180376693146686	0.6361377026875347	0.0938747838268425	1.4321408426814204	1.5424638454524877	-0.23688057355830533	0.2768826975673555	0.665351451569992	0.17312348603783767	1.0362606898154447	0.11550006739730627	0.5763000662881941	0.5422335099927277	0.867061644760988	-0.20059032694449605	2.026475270817989	-0.5607965381745048	2.53725202879257	1.2339013431171841	-0.35588101488873525	2.4515586662276427	0.8145397341931746	-0.9632203930075047	0.651202033229709	-1.8247818964479676	1.0238152312244062	-0.8347804202489367
1.3358608871701634	0.2783927363455587	2.2983511275213275	1.3953724041199158	-0.5569480643192495	-0.06873181832333708	-0.6542443456251376	0.6208214875378913	0.48947598194122177	-0.22694576334252653	0.8201628202357426	0.045234550612344535	-2.0160280684152028	0.8119549448485162	-0.48546967774744854	-1.637479672345356	0.3660214356968032	-1.6883831508197584	1.1344219305841807	-0.11959217877035647	0.8391038151792118	0.26972849730564824	-2.003197703036036	0.06877995640612758	0.7323336513031065	0.24518964264934934	1.3162539707276717	1.4794836470196007	-0.3045974709806707	0.4165852164411891	0.7075496085672747	0.18565543960617142	1.0095595874384622	0.0596260048630088	0.6214386051611749	0.45736387710790904	0.9304009798215633	-0.2161432822216828	2.0437380929928657	-0.6328981696759388	2.550623279404161	1.249846977924824	-0.45596240800664506	2.3369069405603167	0.7843156448827889	-1.0572208158163918	0.7093912478465247	-1.8176250828637552	1.1660986455590538	-0.7835249477610706
1.4339044616547412	0.34187596978831736	2.2296787928711757	1.3294406450121854	-0.6755533828010554	-0.1795487352964375	-0.6536491941171849	0.6332021234514096	0.4063238803535051	-0.19825075508558024	0.6730605577310215	0.12499923951091618	-2.1088414435172926	0.8213781717615113	-0.4754897938949248	-1.6327476309292983	0.3931764388089916	-1.6200959755865636	1.1329719994455194	-0.05463851120068415	0.9257351154855984	0.17551055960660294	-1.9756312529272393	-0.036944672553022306	0.8039541077645371	0.30715059790309057	1.286337120038483	1.4371160403112797	-0.3733390697550951	0.553964126251256	0.671173058579897	0.14384197856185682	0.9529114805226826	0.025937042341604332	0.6362966882913799	0.42853719192434675	1.006786694961257	-0.16983881566168685	1.9931799481323655	-0.6670633521430193	2.5715679138004663	1.254070658323846	-0.4908168006894682	2.221104378539176	0.7477340859800293	-1.161653058869085	0.7139030914549487	-1.7558101376822048	1.3170489575758828	-0.6953050804705979
1.5271615081125454	0.3945480478887283	2.0558406289492206	1.2756609892436155	-0.8478920544929099	-0.22040133971273984	-0.6717021231917396	0.6525180713184804	0.35329588904295117	-0.18097609151010188	0.5204000239263433	0.24947880995506228	-2.183324229874099	0.8473531740982858	-0.45254894879504687	-1.6621711914674298	0.42224668316781466	-1.5997789499046131	1.097561906779551	0.026521073600478118	0.9994602404036597	0.10795843844045239	-1.9798741277049263	-0.11977343731501458	0.8827653960592938	0.39814469948617365	1.260949066112591	1.414791080242563	-0.4511521462160316	0.6557636330580005	0.599666945448971	0.15532083060761465	0.9309897839435616	-0.05217935245912152	0.6442859193404856	0.4065102448716512	1.0760783034418049	-0.09345143085663758	1.9839774513247277	-0.6844236984983574	2.5891401719529377	1.2972817821131868	-0.5221526173938911	2.1085328334183613	0.6928328014158113	-1.2265480456336815	0.6883832291778572	-1.6714165131805434	1.3818167906148007	-0.6220988809723765
1.6081182906875964	0.4357978988198349	1.846253753346487	1.2376453053311058	-1.0323153707262251	-0.28582398052595703	-0.6786989921066962	0.657619728703619	0.4318481098177774	-0.1385048073049318	0.35638648886585955	0.3426559167676916	-2.236898652548358	0.8669662035003125	-0.3833784484550075	-1.6481134178875134	0.4665506737962331	-1.5406897300660476	1.0641688984906759	0.06113282558767928	1.0439484265983328	0.060297252077167386	-1.9546532063646445	-0.18978112806302017	0.9310805334571313	0.4149419297516438	1.2342691966076162	1.4293419893524042	-0.5216979200205778	0.7541647053432928	0.5594608967820889	0.1564204693549079	0.9108054479678411	-0.08943762749610387	0.6173650546735283	0.39945590729218405	1.1343793831659248	-0.0283877564099256	1.9314215988676569	-0.6968519377129041	2.615217386036189	1.31421557417741	-0.6205947807534782	1.9680431242724787	0.641487287261425	-1.2588505401880232	0.6741328505995448	-1.53513804867484	1.4625152428396941	-0.5931388842809668
1.6826494592458157	0.4205519910998167	1.6039747540929992	1.1862174437664632	-1.1580662154027912	-0.3410906796849966	-0.6566095968708796	0.7437665402458021	0.5257169935561169	-0.08472661120841375	0.20154248112228118	0.39176346507123233	-2.2327505353766375	0.9204948777924686	-0.3222738846015625	-1.7097342250212724	0.5035329730212131	-1.443383679294429	0.9811505483448328	0.0437880660711832	1.0813694823442446	0.01955331506572863	-1.942988387338352	-0.21317098731684397	0.9702460317541334	0.4639081283037193	1.2204294960888	1.4464386531750733	-0.6071305706378516	0.7775418765337054	0.5013410024625058	0.20190693807795537	0.9007498910271797	-0.16530036969326517	0.5866530729923873	0.4155115242574355	1.2056622603324123	0.05098705944459307	1.8990810548684522	-0.6509961138060687	2.612481371404461	1.3466448766976336	-0.6931470190348602	1.8515843917240224	0.5795483584082085	-1.312225593488686	0.6383818564235916	-1.4866517520515423	1.5208699787605178	-0.5909332558407335
1.7513115868135727	0.45340384681408163	1.3727754788791278	1.1639042649628806	-1.3028644878392144	-0.3608571767734645	-0.6402980847937425	0.8260425058051778	0.5946813668182066	-0.06145228682398607	0.06351953917836575	0.4388651525076571	-2.261043803469809	1.0101341872839762	-0.28815575157411544	-1.7305286990403634	0.5508011389400886	-1.329633988223859	0.9114788078560192	0.0417808251081761	1.1373423882932887	0.005717095653241746	-1.9340716087782728	-0.15580990738849354	0.982281742510479	0.43565746382508896	1.1931772794267128	1.480445376577779	-0.6405282443345997	0.8159867685861888	0.43043791195531556	0.20426707497154856	0.8547040105522692	-0.2346656451579383	0.6000666862762876	0.43367342395631947	1.2809268881160096	0.19167947260357532	1.8581680066520065	-0.6433432763954259	2.598264474479457	1.3727341817948502	-0.7658640431233273	1.739631178886332	0.5172726083516811	-1.3605662247988195	0.5022087258902267	-1.4614079040756678	1.5301184167355235	-0.6084580795518223
1.7887314151678193	0.4623629507814965	1.172766806070398	1.1351596405041477	-1.3746112136245714	-0.41499833531876024	-0.6403533006044391	0.8752407537587057	0.6775328537374503	-0.025901035654667677	-0.04515830097949653	0.42127012318211354	-2.247560316824129	1.103079968644376	-0.27736688030985696	-1.7342050738408754	0.5911113578248095	-1.222189713306255	0.8386453903864503	0.06387962728715144	1.221723845451849	-0.05112165548608303	-1.945426902484752	-0.14809569808669545	0.996307270076741	0.4228251538437662	1.2044461572680902	1.5388288623550639	-0.6234479422155635	0.8460780674590327	0.3652064263493018	0.25003457691404096	0.8452392227823038	-0.24921689619829515	0.5988082577425496	0.4989848313397376	1.3540642532142941	0.33104625627919554	1.7632332828825086	-0.6202291170964158	2.5456439199395944	1.375365740617367	-0.7738096716035032	1.652411257373617	0.45845113324905495	-1.3846227480335358	0.36199174414426655	-1.4521220461613933	1.5169717999940031	-0.6343415276124407
1.8315512962337201	0.496044817637852	0.9857466579428165	1.0997170895536112	-1.4525257710468413	-0.42589104618682094	-0.6392997166036742	0.891998858520876	0.7678347517074119	-0.007370820442452378	-0.16267767036798725	0.4227812494747039	-2.2157047372886756	1.2081791406186535	-0.2678846234932165	-1.717397194564174	0.6185828415993471	-1.143605915145792	0.7617530559520336	0.07959708235291404	1.2433725641498576	-0.08989098356148342	-1.9967176591081586	-0.11548218720125387	0.978544697300282	0.405183517408562	1.2135052784116518	1.5774019013421736	-0.6170837001999248	0.8664853076141134	0.2250607928951948	0.31288670240534944	0.8159220946691658	-0.287346613318611	0.5675465564540509	0.546318231966241	1.3729825737044314	0.43108640734996256	1.6247817179914399	-0.583905308438035	2.508642214598251	1.391042765956578	-0.7300043772178572	1.5684528079333826	0.3794468253915962	-1.4139071323261232	0.1873496589244094	-1.3806444835052298	1.5467271676670697	-0.6401703989122411
1.8522502039391853	0.5571802322577809	0.8263021000123871	1.0770496524000923	-1.5063378492183284	-0.4690351893421417	-0.6629976178087132	0.8607997590553745	0.933481543244713	0.0018765676849111178	-0.2797851487316162	0.4036178183115691	-2.1760468380444062	1.3313596000158694	-0.32147410466390614	-1.7318021966750865	0.636032121058077	-1.080073667051758	0.6999067838408097	0.025438138470282416	1.2179755684586198	-0.12404888854493235	-2.0506337643956183	-0.03538799856385228	0.9633244216208416	0.32520827288915083	1.265051148536333	1.6695545911852778	-0.5998729992383659	0.8524054154783899	0.15270158065498413	0.3265616180041203	0.8317888232832729	-0.3336107571447889	0.5339764539195786	0.6151132406717796	1.4062605436688866	0.496104201952576	1.4904747262030686	-0.5632782459975167	2.44885757249237	1.3612694413014554	-0.6987784443179657	1.46811409029438	0.3702255182080211	-1.417360480489395	-0.017468802785716185	-1.310667352800954	1.5501723734581616	-0.7262636520043717
1.870805226863234	0.5781566633818135	0.6893481175120802	1.0643770081681123	-1.5070039285698669	-0.5363993165973481	-0.713734560247801	0.8372016907920315	1.0817519820844228	0.009916078011206822	-0.384241834121962	0.33890307172593764	-2.2003719423598684	1.4332705181126126	-0.42203629864764663	-1.7306221619200879	0.6475598380124589	-1.019308249935103	0.6673734562012731	-0.03690327212714931	1.208904424278538	-0.12550086086327614	-2.1577148688353094	0.09512779018463713	0.9249844926964726	0.25683063168488424	1.3200444976293997	1.7911248910432866	-0.6025140623622862	0.7834072254713784	0.03129953151303998	0.34413887549139693	0.857332517327243	-0.3455332818307931	0.4870046871755279	0.6687968798266415	1.385554227482661	0.5483448498139475	1.3419444059028405	-0.516951036156249	2.3595396942389435	1.3425734083307213	-0.6474019004419481	1.4146892581484285	0.36466384484533504	-1.43172531340544	-0.17872549545908376	-1.2404010389562137	1.5272784288671395	-0.7520276057202144
1.8831857408102546	0.6405985474414665	0.5502177515897545	1.0828222794692095	-1.4578912549922716	-0.5826172824060427	-0.7938277039767181	0.7699167925288418	1.222751191401116	0.03886152156773813	-0.4549664214751951	0.31783681581163153	-2.2057843278444027	1.5405895733642454	-0.49016530033231903	-1.7756206900356397	0.6671153978704254	-0.9582631590772598	0.6855486618862362	-0.08810145820920152	1.1535627450233494	-0.12203053536755401	-2.2399180439423563	0.22148558957253178	0.8707103562041831	0.12261679316378168	1.4214434502645072	1.837844345111448	-0.6224524346342164	0.705008709337607	-0.03824835129093632	0.35478052010504124	0.8492240024421165	-0.4146722108693104	0.42697029010615417	0.7227472049420147	1.362568155676755	0.5524558432464037	1.214791951815725	-0.47559645704886516	2.273007276254808	1.3428786463630271	-0.5939623270380701	1.3665525513491974	0.32273919933413414	-1.4149405804586854	-0.34584191464292624	-1.2237356684825178	1.5209098102874226	-0.7629545831374616
1.8624725951901617	0.6856290237529878	0.4265178405163872	1.1289774350126764	-1.3632979415060842	-0.6322780876236707	-0.8435419808122651	0.688752115956012	1.4213179088451457	0.06129881152767379	-0.5077791382030762	0.3028612238108694	-2.2475373440504263	1.6102107089568913	-0.561119834362947	-1.8428977742502208	0.6216989364950553	-0.9513213392232827	0.695348492010416	-0.16455188083202268	1.0745345654800345	-0.10732772876843952	-2.2759066668698753	0.36878982821322565	0.8309622370651004	-0.01297316733364784	1.5292237211744213	1.8607949782289892	-0.6177755925658438	0.630430951212226	-0.11371710112526467	0.35234855648686614	0.9009737176566404	-0.4979464364981222	0.40148534881003756	0.7421137022779769	1.353514288714472	0.5619144461131623	1.1119992952565472	-0.426296933642341	2.1524455912134686	1.3129018296863673	-0.5701388578754205	1.3693138202911503	0.2690250931551698	-1.4088299524746963	-0.46351020868193765	-1.2682359119565512	1.487189103467752	-0.8013183489479848
1.847343300816012	0.7539135045262848	0.4149376432080487	1.1756007872666188	-1.278633954584933	-0.6673512733030129	-0.885410517196699	0.5775700345819068	1.583823411157118	0.08793518902611211	-0.5206076210810034	0.25020642586532643	-2.285078685077485	1.6236877778850665	-0.6768111154982773	-1.8935554081861299	0.5603397426001353	-0.9566390519009411	0.7469378528365946	-0.32429970821381066	1.01611332599093	-0.12215633829938166	-2.2886562785051803	0.5172445452323917	0.7742176710848035	-0.21240781169019707	1.6232854433419326	1.8273413126494673	-0.6443467895439817	0.612051810217182	-0.12974811981883352	0.3028718250948169	0.9478516673860522	-0.5366585961263721	0.36393837223905917	0.7132272601272047	1.3528515051082277	0.5135113838519706	1.001860506610879	-0.3731082117092968	2.062228656510255	1.2805597845449783	-0.4608451201973189	1.3931648345076677	0.18343380369605927	-1.437970104546246	-0.5943602547857231	-1.3359877188426001	1.495810416180252	-0.7491435615666862
1.8426296881702136	0.8163100310279263	0.48148011167015803	1.2400834078431415	-1.1798254450812604	-0.6621573822231608	-0.9361463540911903	0.4752389526875521	1.6634096912915144	0.10831447403452779	-0.5312762977327381	0.2624576008993342	-2.3244930729204976	1.5986961385868215	-0.799861555878145	-1.9090019452649247	0.5212888421639068	-0.9770434863428731	0.8177883866937045	-0.46163205517294176	1.0023454791167987	-0.14625107939988902	-2.2591452069518287	0.6433802489321553	0.7288194974541496	-0.39472799976099376	1.717011246455284	1.7225355886112905	-0.6620391877223197	0.5209846312465455	-0.1947461147613783	0.27285980330777837	0.958894058462554	-0.5848174237079262	0.33046479512653526	0.6696348367911991	1.33050591279274	0.5219626140013474	0.9083705977810871	-0.3107740035047389	1.9659122638150717	1.252674051881633	-0.3159613887865421	1.4628315022516876	0.16105399034040388	-1.4151798295836635	-0.6895782792503571	-1.4541469504762625	1.4461694906288545	-0.6357621785462518
1.8254182066447022	0.8625928977854178	0.5679652139225696	1.2961566727931266	-1.0807778820380878	-0.71156374762218	-1.0044224053277193	0.2942258998914733	1.6982283690736426	0.12151991556869697	-0.5140330946092038	0.29195993619623295	-2.3886001294582284	1.5802657503482962	-0.9149586756481003	-1.8623452907692528	0.47979645599438747	-0.97017382402866	0.9147395424229379	-0.5881282800674231	0.9667432424321545	-0.14512367099806595	-2.1807237758774476	0.7185400485808854	0.6728542801097095	-0.638668959800633	1.8334613703697382	1.5993991640961152	-0.6867575533858133	0.4975544886345757	-0.20960972392019875	0.19465616414568546	1.0132356694048528	-0.5894926515425164	0.2758885486425153	0.627064362228897	1.301745595658492	0.5455835433284212	0.8471526623284158	-0.3070257583760478	1.9092665519284762	1.180440651790259	-0.14142838151217174	1.5234963594142215	0.19259229474588788	-1.3259390758291651	-0.7750600479551484	-1.5288299613742193	1.4220924390456	-0.5462572048146985
1.7747825733519225	0.865765177948397	0.6912532011222969	1.3966936333487192	-0.9685129111212097	-0.7676471827952371	-1.056427591676787	0.11577766498317958	1.7293127194959	0.17682804802399882	-0.4779188594939011	0.3006458616971017	-2.4049077357511863	1.5497953627065904	-1.038559672525891	-1.8287362726894483	0.46055939176957905	-1.041338483230457	0.9806261096439632	-0.7070913543893874	0.9077370358335367	-0.17880207179758947	-2.1083047880218557	0.7494787896273472	0.6148040409452007	-0.8316516318740176	1.9717305257686277	1.5090860881146497	-0.6928026101749791	0.4779118026639768	-0.17369874837885924	0.12171819491675509	1.0697206907467511	-0.5812981760387798	0.21351926691411321	0.5798621253853757	1.2913072694518652	0.5196064206482904	0.7712628994371877	-0.27879225958567855	1.8571048923800177	1.1204280871475025	0.05809790458138597	1.5586250161677233	0.1999841524603316	-1.2988849755390015	-0.7586117960452606	-1.5722078824375936	1.4544035523853263	-0.39062347284035187
1.7260384254448808	0.8644849344803653	0.7799538061964526	1.4496697987971507	-0.9296496580496288	-0.778552536635651	-1.0597889386042607	-0.04439045657520853	1.7047140303082713	0.24829808891579547	-0.41457160742754384	0.3077199762331762	-2.4356476042437754	1.452286621112006	-1.1438815540144291	-1.8187858575325322	0.442115398603219	-1.1227626088802882	1.062884322303035	-0.8735050943678677	0.8624364333693185	-0.14129604988076466	-2.0476611224070718	0.7759722682733808	0.5226855019098101	-1.0253760278790818	2.057807041520646	1.4243635401443404	-0.6698845270388458	0.45049291200871544	-0.13967669044287856	0.03271644250562742	1.1448465595972663	-0.6051819460944071	0.17323898179104075	0.5139969176512909	1.232169533317203	0.49849250946387774	0.7320011343203248	-0.2931255472645624	1.8276526647253957	1.061254235220713	0.20494450228262293	1.5188247205826158	0.21374107355427863	-1.2719163625087613	-0.7167464235034652	-1.64000248659016	1.4158422086152984	-0.23338330713851257
1.667504632601163	0.8344817616420925	0.8564602371935133	1.5615238519239973	-0.8547899952209612	-0.7850004525357871	-1.0437245157445116	-0.18344741626286842	1.6872453687451299	0.3266008873790893	-0.379013235854103	0.33397589215154666	-2.488353273192483	1.3749337746522987	-1.247606001815406	-1.8144299978057954	0.4219463069489683	-1.1727964983595425	1.116362308268955	-1.0384366176676132	0.847898983046621	-0.16394134236915908	-1.9229999701766414	0.8147829469776873	0.4892059214504452	-1.2442875399422182	2.1411452059344698	1.3556526494275511	-0.6181103478033625	0.4624203104294442	-0.06938275212351731	-0.08227814354936538	1.1956144330914773	-0.592588655842283	0.17204585117274954	0.4381826033012876	1.1783120063453345	0.4999881092155939	0.7203661955334099	-0.3180664430621508	1.8062690429068344	0.9894446683117961	0.3537663351847786	1.4529557205177848	0.25036404717566063	-1.225924775742483	-0.6891610461076554	-1.7407939747139558	1.373883014313945	-0.12250046066382865
1.6311470389685598	0.7855373376598933	0.9126595044872913	1.6469109833787208	-0.8199969102669213	-0.726401065864442	-1.0079523478062078	-0.2671070043768507	1.6138884201460535	0.4145322537089237	-0.32308075047256735	0.3973070243193779	-2.537805231625657	1.2747619140302717	-1.27152201031465	-1.7880033798607387	0.3927904301614853	-1.2966255232916086	1.1407073367498144	-1.200991022910938	0.8606381236667369	-0.2095951880913466	-1.780932800255563	0.82567959809613	0.3772595944689418	-1.4570034703411365	2.1643070127332313	1.2902010002336533	-0.5388200665443015	0.4550519856907768	-0.034196329975901475	-0.13468284064389235	1.2220417846837286	-0.5971943315355709	0.2058643523080222	0.38374303397981746	1.0764058760470125	0.4937079070514958	0.699522894461626	-0.36183640089722297	1.8130699449485121	0.9550919592040046	0.5531495608639765	1.460992194430392	0.24530531931643873	-1.2105190431052097	-0.5982625955066514	-1.8418030491193769	1.3700737926241866	0.005243250698675254
1.5910181237673595	0.7494356902918066	0.9604309648185871	1.7374961477519875	-0.8128608969324151	-0.6466199593868419	-0.9715311637704287	-0.343680371598518	1.5541359354250173	0.4517733946903898	-0.2621840897919267	0.4618186536401658	-2.5323966749367406	1.1541825409940656	-1.2415959177086313	-1.7429236572805373	0.3531935798966926	-1.4033474063650928	1.1676092406159038	-1.3697648573139252	0.8537215490328695	-0.26297463391882464	-1.6282839089806813	0.8216245730848609	0.27958866416882444	-1.6394944655003012	2.154582751494205	1.250926295519724	-0.4227404766195165	0.45702428828677266	0.040957856466827716	-0.21366423743498458	1.224181034737054	-0.6148576736421432	0.19445560713007823	0.3258485595332191	1.0323651008210348	0.4414302676995092	0.7096576155991039	-0.43345349135646305	1.8732291896547189	0.8952062107890704	0.7121013518835554	1.4751215485417863	0.25856252022511084	-1.1594268774419414	-0.5098783535559258	-1.9638080986533826	1.3553415491824246	0.05290954483018133
1.5513728662115533	0.6551977501885127	0.9683280260818895	1.7931796048339539	-0.8549200830569298	-0.5563743437110683	-0.9545705741766716	-0.36100704005407586	1.417736672516428	0.5082735277312818	-0.19046880839657596	0.5350040544630905	-2.542189202607399	1.0470581550000921	-1.2215331740459452	-1.7124245581563162	0.3384726475288523	-1.502664854680987	1.1253498095360075	-1.530251278180366	0.9316387838882715	-0.35821946003574534	-1.4615404573221682	0.7803952426082488	0.16251413704750847	-1.8117128631846142	2.131674764130024	1.2079541248397998	-0.3000106430386643	0.44745394155395335	0.03809204201642874	-0.2844657146542277	1.245699177727741	-0.5821909281002179	0.16721396534298205	0.2578481298200421	0.9619216757179629	0.39566148470443063	0.6846357250179813	-0.5299592316469465	1.8571619096998606	0.8157677279927311	0.9429975938718964	1.491956798554853	0.2605674841612775	-1.1349496369419503	-0.5088242062532482	-2.063224521135754	1.3312971373226077	0.08177830926166664
1.50983612327001	0.5693148994637819	0.9613768224884399	1.8347477219172639	-0.9043829669409172	-0.4941796117767791	-0.9328139847159823	-0.3939679617501764	1.2597889716872686	0.5632849432960876	-0.14469435966212035	0.6027754753454337	-2.5788928031534044	0.9285826627022559	-1.1833077417919555	-1.682241545821943	0.3220227552841925	-1.5899047572017355	1.1562439607268442	-1.7025323676584592	1.014751713017855	-0.44056447646586905	-1.32877234061529	0.712859564718695	0.049301288288401676	-1.93703747965889	2.0624235783354026	1.1245690480022006	-0.18137163523538719	0.47053306021240215	0.08807134009911854	-0.3352791860288165	1.228318915139694	-0.5369261769067581	0.1068072635467227	0.2325429944752086	0.9416073620057764	0.28113115167865615	0.7013584695113229	-0.6465188835907136	1.8801393281014693	0.7775737651118326	1.1263804069559413	1.4976389953715645	0.29487098857890837	-1.090448401791893	-0.5279641029610674	-2.126065365624813	1.3453587727516587	0.12046853078425683
1.4568659034301898	0.42959778119049463	0.9532683179351243	1.8168565508537327	-0.9606656039926375	-0.4518351366227984	-0.8776905828071733	-0.4347978651995235	1.1354414355376037	0.5854754332621959	-0.11326254482909208	0.6957276009215011	-2.6236996667437404	0.7874940843560794	-1.1442489520505177	-1.6435738738536603	0.3446712417043022	-1.6669699232735353	1.1577754201435306	-1.7804386977106925	1.0554682020950077	-0.488148345647344	-1.1578717247926933	0.6166920900042212	-0.010962551520840268	-2.045762040962857	1.9995468639580019	1.054170528779763	-0.06509177604350429	0.4453556552603538	0.0723913313798398	-0.36545071184051026	1.1700258073077632	-0.4919465260161083	0.07765658611814949	0.20042089339459465	0.8526295221870276	0.1813837271811657	0.7093497368672531	-0.7663871509635035	1.906326203965202	0.7335655223757278	1.2369849997695281	1.4950650718825589	0.3967360088167252	-1.0220425893032097	-0.5401035847261991	-2.1838500050920344	1.3754747263863532	0.1229152763120421
1.3650930517093687	0.3105762235426969	0.8949257292346907	1.8035051188388451	-0.9858202004247882	-0.4409811448575695	-0.8073104468101564	-0.4822771937630776	1.0205024669801523	0.5890627768916699	-0.08863210239120932	0.7144009739455904	-2.648954402635069	0.708834193634315	-1.0812354139482572	-1.589887470239285	0.32634489065497474	-1.7754551674511458	1.1419384266966912	-1.8266530220994202	1.0820555520309967	-0.4953630864306845	-1.0639314466017384	0.5261361806787022	-0.10034104010369413	-2.0962533542286144	1.927155054357108	1.101489480640994	0.07988546244761292	0.5066782862836633	0.0708920205436268	-0.4126799403823269	1.149396314280884	-0.4943029561906661	0.07444304027117611	0.211279137220241	0.7619121141017564	0.057050657805446756	0.735217415820036	-0.9079450650689654	1.9311454978884801	0.7158959845584351	1.376982512802513	1.4624429680857216	0.4366606549321629	-0.9812515732355781	-0.5329886321378686	-2.2416194213704963	1.424441835274261	0.1054691526507578
1.2548153117820682	0.22652558012196514	0.8345665025105976	1.740888643697155	-1.0622265146222296	-0.373359417040667	-0.7211104467020343	-0.4866705143910104	0.9252309935685974	0.5571232055089421	-0.06349924903032111	0.7077313801279276	-2.690267107345111	0.5782255040261941	-0.952283910639513	-1.5435067760046	0.2921248635807482	-1.9500518386415664	1.1110750286780295	-1.8948965065365642	1.1411452105028819	-0.5304496388312642	-0.9809717399008855	0.45278322582020325	-0.16749114339538854	-2.1103876857876536	1.8451436448642884	1.1857548059987013	0.24610116913312177	0.6062099982478223	0.001330127307436313	-0.4300269465502387	1.0811333526415048	-0.481471447587563	0.05284027770806252	0.2557649160934664	0.6798997274411728	-0.07384602746164881	0.7018224304410403	-1.0334954598167707	1.9546364294840282	0.6832536747297471	1.461953436432812	1.430152179646559	0.4730819277689591	-0.9492632265727858	-0.5341979388666473	-2.3070852606159207	1.438842038682012	0.12134118409889978
1.176290278735095	0.186759005513572	0.7689169910446247	1.6140311722627316	-1.1454585270361604	-0.34805055694686154	-0.6656080542783733	-0.4849886406092175	0.9438778271774797	0.5194153461141229	-0.04106582574538132	0.6740109320486743	-2.764882676333923	0.44747473491509543	-0.7740633576901955	-1.4975061541057846	0.20242025552994086	-1.9650148532518732	1.0790801567115205	-1.932877583490291	1.1773852100762734	-0.5873087402199253	-0.9273177764871964	0.3970110369499348	-0.2764443175496975	-2.143913391515899	1.7009700540381423	1.2436409619166653	0.3700374839450111	0.7127858939935678	-0.09010983418794963	-0.4245189324367379	1.0325588137021617	-0.4579504186996514	0.015199716342347309	0.29368542033683687	0.5598883075049507	-0.18027583046054985	0.680357447605483	-1.1749249976540395	1.9607846354978886	0.6076887032617695	1.4787611897584818	1.3313039196750878	0.5140193809533661	-0.8576277791618949	-0.5502356089580401	-2.3625215077942654	1.4656254212322553	0.13802762170312313
1.1199461045803873	0.14617947778886958	0.6884055059046594	1.5578782254198171	-1.1659148140149795	-0.37961215705510015	-0.6244585788403028	-0.46341904528166233	1.0435470661473658	0.42105473055083875	-0.030984254016283398	0.6638453999037036	-2.8597832045028846	0.35526085185326745	-0.6036115254057335	-1.4521548167989724	0.19383919970909452	-2.0125557152447553	1.0059615764064866	-1.944484605250159	1.1650959353528199	-0.6845287106045099	-0.8546941499719434	0.39002993465040536	-0.31898681059871786	-2.132705638731214	1.6032422078275803	1.3204340961197543	0.4233890999247369	0.8532879988186741	-0.22056433492616834	-0.4040264026930004	0.9788437509085028	-0.40953260687356013	-0.027245172467595374	0.29108601698002945	0.4652317557745157	-0.26565398406498036	0.7078485360361022	-1.3070816498160394	1.9333167841270058	0.5104317264883729	1.490105974381559	1.32088271349443	0.5423251816505709	-0.8184747496497451	-0.6255929150216696	-2.4454577273945377	1.4229252498873237	0.09958297676865377
1.0964336986540295	0.10780300598092281	0.6601851955394105	1.42563970007929	-1.2497726210349285	-0.4425947042041482	-0.6071693354055699	-0.3698976214266921	1.153413966740629	0.30481101232646396	-0.01660280506601337	0.6184946540006114	-2.9485821639762086	0.2624504673198368	-0.3655512020186231	-1.4141781676402136	0.20701281837092086	-2.068585579497182	0.9602161518664266	-1.9495781532991145	1.1363389632668939	-0.6844889431123823	-0.8812949407380403	0.3494269080018066	-0.4054225632827036	-2.100584366839148	1.4788905830735124	1.3670353393554788	0.47907573099873135	0.9633123782506733	-0.35715388717720903	-0.3521055823577445	0.9119586959545799	-0.3397185875222169	-0.08858727800771123	0.30537010722084174	0.3488752700513843	-0.30861730468983345	0.7347953703637188	-1.404028118778684	1.9144735893270415	0.4419396167494461	1.4746189014952482	1.3727774039606495	0.5639598811816037	-0.7719846566164744	-0.6735333088016	-2.51952543423657	1.406963429338606	0.044537111231732096
1.0823321228448495	0.05054405743756639	0.5958383115382662	1.2833950779325076	-1.3005797899569687	-0.5351491636873491	-0.6270863355086442	-0.2789723702789253	1.2807477250286359	0.12974530463332834	-0.017749269069619364	0.5499054903650546	-3.0341634036128027	0.19238231881240261	-0.1715618857196206	-1.3836938297766097	0.20205223605148737	-2.018581498478856	0.9034545364061962	-1.9107768468076887	1.1000601485224746	-0.6562379637528946	-0.9333302580506299	0.3144524488034145	-0.42150979092532603	-2.0065680237130423	1.3835802102986632	1.4009593151754804	0.4790942203868502	1.0822653909576014	-0.5107029703283877	-0.33034029928645114	0.822650206661071	-0.20726784230219075	-0.16448682086080374	0.37705647816482407	0.25662025288536056	-0.32719461320220516	0.7629639634309681	-1.4741018611127348	1.8601762899993457	0.3512469670035979	1.4486890767058846	1.386210903532528	0.5704409335354834	-0.7264743804039855	-0.7515177208589408	-2.625567869306353	1.3800837872650071	0.026465816266895936
1.0733307406362171	-0.03760254784095605	0.5603453721876039	1.108587726881574	-1.3928477289115186	-0.6601731467309024	-0.6488432812003696	-0.15781174443887033	1.395438825669442	-0.026602375435981717	-0.007136521043608448	0.4764926440927672	-3.14205580107019	0.1413532595307012	0.025232106464976378	-1.3648797746819503	0.23527427796357622	-2.0066409687317206	0.8539426980333744	-1.794834306448368	1.0338257143709446	-0.6548644557555567	-0.9947618124157531	0.23813448811592183	-0.47561114766479484	-1.942017703194337	1.3338567480464023	1.4319136660120604	0.45541583414875697	1.2178457435515244	-0.6714832753711159	-0.30247420843347184	0.7606660396161674	-0.062083686922946246	-0.20519993788054855	0.46800883972438034	0.1598970033101558	-0.2833521339258037	0.773914851439758	-1.531238173644066	1.8153044589878564	0.3350006442452536	1.456634106690392	1.459661395695668	0.5884227764965058	-0.7252078525956269	-0.8532747797058834	-2.637984821195805	1.3626484215070347	0.0015997323143652875
1.0716096787740579	-0.05556473814191169	0.5690871342510493	0.9479183161027848	-1.4718449110022	-0.8073540178420299	-0.6550603726597063	-0.03549077628128192	1.5417034448449487	-0.20555406325928544	-0.031072807673679946	0.40284470217374696	-3.2398417096163037	0.10299266538006387	0.20843111001649847	-1.3199463392069668	0.22406621352673417	-1.9734437650506034	0.8334683285460105	-1.6987204282621544	0.8900236201244873	-0.6134175518448132	-1.0502997310092286	0.2250999363544767	-0.5181656969358065	-1.8829227702925238	1.3148741879130674	1.4690791517300874	0.41930002577340275	1.2884095039226726	-0.7919992619702058	-0.30981538664654673	0.6689229156839844	0.0817859601899088	-0.19603379852520547	0.5454311462555813	0.10111908908789864	-0.2195429907977044	0.8068420524045934	-1.5660088492518063	1.7893961189420426	0.33550636261717715	1.3827508140447513	1.4843550030084431	0.5921931652944059	-0.7178350999223547	-0.8940262655435426	-2.6506803861625827	1.337477551937695	-0.047277610143098815
1.0755673875886953	-0.08790886498776161	0.5837230356170535	0.7648990975862832	-1.5764305216356538	-0.9479067316784111	-0.6773441103518145	0.07919106092264486	1.6547831990425177	-0.3676526564073631	-0.07007246467495562	0.3583889110249804	-3.3036562461688765	0.07876186327302122	0.35887835347699426	-1.297353401394315	0.2634540661158171	-1.944320302718293	0.7770962181972593	-1.585904045763491	0.7259480062073985	-0.5320863005601625	-1.141118949762628	0.2494411093694647	-0.5444495134710311	-1.8598638133628622	1.298549916320971	1.5377140497688813	0.3875348677349785	1.3429753652691974	-0.9157541880720548	-0.3159367279438476	0.5526354128824889	0.19405318181620607	-0.16927344235326414	0.5927675952865888	0.017007289333202634	-0.1449986398734415	0.7530483153471331	-1.5684925270847665	1.6957242341205685	0.3356106075099703	1.3583042610177172	1.5031559959514424	0.5889064272483715	-0.6989686071764629	-0.9208687986702051	-2.6519537723922824	1.2768340522236121	-0.12466828976912984
1.1012016742465898	-0.07712798466939441	0.5872902553522529	0.6554655749777358	-1.653705986316528	-1.0458320838544082	-0.7331904499833735	0.18080893956355512	1.7188993234115622	-0.4971960387909758	-0.12053530523766218	0.28699300900857305	-3.3863444478370823	0.11740051485586593	0.48959052042959844	-1.2907913658307684	0.27038485318221783	-1.8960515786898842	0.7555094579146765	-1.5413911173143977	0.586915100907445	-0.4672258268034935	-1.289686949016979	0.2857953994081489	-0.5933836517522432	-1.7880688604796737	1.2603387322135566	1.5576607767615942	0.36182187030326224	1.471492774252589	-1.0220349917739138	-0.3344078832215658	0.46915806492453294	0.2890511599097255	-0.1425805136083797	0.6818602653200907	-0.02034927846910167	-0.04696434588395525	0.7357874091161086	-1.58621366203911	1.6122282229701288	0.315949533976299	1.3064622670611759	1.526447742461134	0.5522249243085569	-0.6525500871063566	-0.9332833246897787	-2.6652860304739097	1.1482011234458436	-0.28052155079418706
1.1429122923273787	-0.09107009755303311	0.5945619206628812	0.5213955054834447	-1.770954316129778	-1.0946015595211345	-0.8003740634684734	0.2866535683357069	1.7677772694911968	-0.6415574688737313	-0.14228848204749048	0.28140232969581147	-3.4682730164548277	0.13087489618608122	0.5859382679370873	-1.3342470108365885	0.3088523544464727	-1.773962923729113	0.7171900342315302	-1.5225829058043454	0.43241118607736473	-0.4381208176077774	-1.4295082449594545	0.3382948585019258	-0.6399707724178304	-1.7741415132742944	1.240287623596372	1.4886385693739528	0.3451590391054359	1.5349023027138642	-1.0975560861397082	-0.37140781747694895	0.3911440836916406	0.4436227687073705	-0.06926881154309139	0.790427379164721	-0.06515144899150002	0.03773402280760822	0.6743891396499662	-1.572637688515586	1.5164357906889343	0.2635456174156201	1.200469482361885	1.5617037572072798	0.5078892105570285	-0.6183967552560997	-1.005838437686812	-2.656305306538134	1.0614772676314048	-0.4182851011441061
1.2095171706669712	-0.10978303415415454	0.645849453509028	0.43065784360973103	-1.8662307626527597	-1.213208443909663	-0.8876850007742773	0.4022611494496866	1.814107333453125	-0.7509354516078346	-0.20621672184304626	0.30718286833614866	-3.5530280019972205	0.17286679836988336	0.6265423096734675	-1.344532732547176	0.3499995906731524	-1.6291816532614778	0.6827477762656764	-1.440561886538238	0.26890931309450866	-0.40025222322907206	-1.5535200204801087	0.38542129880876136	-0.6463113274521561	-1.7393447436281844	1.216042618858739	1.3723399660247573	0.26868498359457876	1.565027053039421	-1.0802181762751295	-0.3726739075569483	0.2914930567715922	0.5581363250000695	0.06814198688014735	0.8964830196446212	-0.10465135066394518	0.12500890426444838	0.6742456623458658	-1.5604203706142215	1.4103275963751742	0.2524998962974213	1.1028009744016682	1.6073985129301722	0.41765195231329927	-0.5794184782382241	-1.0475300698235874	-2.6236263861510274	0.9623454486132876	-0.5259828709605288
1.2545399591422008	-0.12437737878140172	0.6872502047511139	0.3635286597962451	-1.9622472112973566	-1.2796330402818716	-0.9629217696174474	0.5053767359006939	1.7669819603134624	-0.8590962538145297	-0.2521906347778372	0.40302014159531474	-3.623615677996695	0.2597004735042732	0.6209022543096593	-1.3994756911075261	0.4798218614818574	-1.526830208187066	0.6533176379291824	-1.3781209457292154	0.1350397039819865	-0.28871228483305017	-1.6641909007741684	0.416835529721451	-0.6037816734966844	-1.6892221324915329	1.233938142425952	1.2381680452401533	0.17030684191705292	1.5699110269356058	-1.1009828043520005	-0.3548697587801345	0.19157302186156294	0.6793246289069332	0.23700977000260526	0.9984156518382244	-0.10558391477253926	0.24344760051998784	0.7067825989931986	-1.5293772468901652	1.3001284816764245	0.2889073050450758	1.0287331156671344	1.7284864316460191	0.35384536009442946	-0.554481814023741	-1.1064119071110365	-2.6130094087817524	0.8847794251144565	-0.6759472601326821
1.2902771248585883	-0.12172751551687717	0.6923730564333811	0.25115395333740664	-2.0993869702331684	-1.3158338210579656	-1.0770402532606416	0.5990659032840238	1.673911640915375	-0.9271060039583723	-0.32601561967216924	0.49338394575400957	-3.6135007657350635	0.3407449173567933	0.6336694261564186	-1.4496950210406812	0.5426005371894219	-1.3801022109007122	0.6201103626143654	-1.3099209876236713	0.026720408252937655	-0.13629755908129929	-1.825591397383222	0.43528241795401607	-0.5584752524126122	-1.6753748792316994	1.2348608230742495	1.1186054466038757	0.09848530033230776	1.569147797036663	-1.1160255329948878	-0.3832415260061959	0.12761185826796098	0.8070460280160592	0.4259392937677129	1.0714388635022405	-0.10757745970043742	0.3615433847912125	0.6926610171838167	-1.4481778326639276	1.2044857134791898	0.2921106031909832	0.9881122172290768	1.8022866968469256	0.3269080741529784	-0.5087821308421787	-1.1225696939006482	-2.5353507527719676	0.8973544926378179	-0.7902899695824717
1.2872871627866993	-0.08025266432227787	0.7123795246210862	0.1896002532455273	-2.148152797150378	-1.3322064702553695	-1.1768299392161992	0.6112936804899283	1.536868060813339	-0.9544655822934482	-0.3850722431312437	0.6319202143829431	-3.618295183606974	0.40201002033999717	0.6258925521020922	-1.5264846803347585	0.5466020546954325	-1.2340073596939214	0.6080763226245947	-1.2222018879252823	-0.07175039765761501	-0.011155302954853253	-1.9040357059464128	0.5216317617940396	-0.46342228374558214	-1.6339047540372058	1.2499024447890676	0.9357055937153376	0.0369492107329297	1.5273504319994993	-1.1243062822012528	-0.41948577819086985	0.05419422759693922	0.9271488005501147	0.615313465242765	1.1695697150938875	-0.08627015453023859	0.41703573195058324	0.6418544130606753	-1.3749398636052894	1.0858493626147987	0.3273306278532889	0.9005519020938456	1.8438515466489491	0.2808952986431318	-0.48792229069189297	-1.1241496491893794	-2.4654991990134727	0.9235220355248451	-0.8230584709763816
1.257550630908094	0.007698449740052205	0.7531362150515071	0.15277642455180687	-2.2241367782130825	-1.357322525020788	-1.2389027060170232	0.6027036012971554	1.4266156243470807	-0.9211367897140915	-0.42610623106949025	0.7433601313071494	-3.6109691660729424	0.47476287219200575	0.6144134806528248	-1.6551707144557177	0.5851282199577412	-1.1193938029334478	0.5738275668552434	-1.1390027559505493	-0.13688700417749322	0.08659089841690663	-1.9589611027292804	0.6452195279099593	-0.3834206392470879	-1.6454937288945914	1.265047239403683	0.815677691911697	-0.04428342940429971	1.4962085244371923	-1.109036856981573	-0.4349881766793596	0.004163567462217092	1.02091208758034	0.7481910807073263	1.1815631270843001	-0.06956498284813653	0.46776735223577626	0.5983792941374679	-1.304277560447499	0.9631921932328475	0.350284202295429	0.7752429689776055	1.877751844792245	0.2872067155909802	-0.45836379148342	-1.1686506431209245	-2.3527614331885864	0.9516820399022052	-0.9078053197650731
1.249899693329334	0.12452814022842189	0.740621477817781	0.17692910820250105	-2.224186841781564	-1.4152020524537727	-1.293940880264481	0.5590477290296565	1.310013981091076	-0.9028871329153271	-0.5009851938285361	0.8664362629503396	-3.5666585143946	0.5491048099206621	0.5588752042593257	-1.783669069691688	0.5954281608013595	-0.9941436467676207	0.5101175553949202	-1.0907949255745648	-0.15783037215826182	0.2503418372457456	-1.9930494990863896	0.8155826033545768	-0.2552111733839086	-1.6324009606018073	1.2756239109105072	0.6874400477953435	-0.10674544809815553	1.4699479519114194	-1.1263611455926104	-0.4720424557650026	-0.060493871683552226	1.064490811442331	0.9243964838712267	1.1742996854337202	-0.05358775028871556	0.5072192274588554	0.5686902231548703	-1.1801528505033565	0.8535477680676445	0.35657716050273736	0.6607043643930335	1.8383363918370814	0.2872437863367502	-0.42812980569467995	-1.2508033567270167	-2.2205802085560977	0.9933624135152177	-0.9647586150473988
1.2252206413073934	0.19995745236645623	0.7060470002395163	0.1982962987758244	-2.1715757416833505	-1.4423923448708904	-1.3336882180580678	0.48790518138991235	1.1878214937185132	-0.8445035599147024	-0.5355408554441764	0.9843271270139781	-3.484471884952253	0.5985271940866335	0.47548046281366296	-1.9123724332313619	0.6078844345320406	-0.9462147277635367	0.42051462736875705	-1.046447397185549	-0.10596105016117432	0.42109924226550144	-2.082230495221843	0.9737348418323538	-0.15949588755020688	-1.6134616222623541	1.2981693438477642	0.5792381265412659	-0.21103630147094404	1.4432138051654941	-1.1551700968322387	-0.4500643708046095	-0.1030106136224157	1.106723560814945	1.03589529529655	1.1937917605573847	-0.03135528261548291	0.5593999092551127	0.5301086349121144	-1.0408727237695259	0.7463116483189516	0.3802114564553234	0.553861516347504	1.8309403994237101	0.30536844965333876	-0.38369928473862164	-1.3271908130795167	-2.126651889237079	1.0429627330377973	-0.9808409930291709
1.198397273052078	0.2871675750013772	0.7098316337009904	0.24113787193271433	-2.1319183552567327	-1.4535979693046932	-1.3403259569526635	0.41777431808159643	1.1083775715983015	-0.7897039624362822	-0.521181472084524	1.0960853728969702	-3.4167297698555132	0.6687469231190237	0.37141420330378005	-2.012321681995659	0.5678226776372485	-0.8746293291980072	0.31691827763825897	-0.9512901310427117	-0.0270357747431212	0.5569627377936586	-2.1012562075478516	1.0812030672458233	-0.061514423417945926	-1.5318585807912062	1.2786347264442175	0.5497690103779418	-0.33430407893348413	1.3522650526363196	-1.157049829820923	-0.4493540572525897	-0.15238421362893445	1.1658441504526462	1.1301803946288902	1.190681316902276	-0.05218541719812762	0.572601532051699	0.543793465555787	-0.9159710809758991	0.6855700476625861	0.4009472120531356	0.4657700063826871	1.7677466555115977	0.31337017829324304	-0.3615370599060913	-1.430405108309144	-2.0661953407839753	1.0864764633197797	-0.9973415505415192
1.1457126312635397	0.3729065172072148	0.7067180946648828	0.26487078267616226	-2.052591457633006	-1.4872583028235644	-1.3415783547234224	0.40806056490712467	0.9661353329675697	-0.719399821056624	-0.5018824550232521	1.216679492325905	-3.3421708670418355	0.6874727982257177	0.2504661932303276	-2.1087902857564744	0.5336610693935252	-0.813853469730893	0.19185775138805744	-0.876917171864544	0.05673777162408757	0.6827210841443003	-2.092328711006817	1.2149632768377772	0.01363717520524596	-1.4828535951711193	1.2984935120021746	0.5502783301931253	-0.40874527487696033	1.2280151096593133	-1.1819212658404636	-0.4417800305956459	-0.16954368580822993	1.2304704223057046	1.173872311045375	1.1479376600084232	-0.049890232018869406	0.6276448700872777	0.5063275196536842	-0.7750248631002778	0.6178627113979671	0.42953832945993664	0.40512254517049673	1.7237749242254115	0.3409309713155383	-0.3722856512771429	-1.5007147387092368	-2.0339059042451706	1.2251723847977782	-0.9831918592947348
1.1194980417215628	0.49661126816566226	0.6584437120266914	0.316988587488722	-1.9478725527484708	-1.5110768725512362	-1.3313562498466038	0.3774818882309313	0.8429238239383541	-0.6356668461429131	-0.47387954558371825	1.3242384620362633	-3.2573469631783327	0.7062971701657649	0.15291030259779265	-2.2049192298979867	0.44779011569117894	-0.8152550062491715	0.13628361302079275	-0.7532245263509776	0.11878616750177691	0.7858074249584701	-2.0416302183791593	1.3460734446204865	0.11483981133464687	-1.445374758267565	1.2764000186692672	0.5689030378976538	-0.49208667838542663	1.1064056154755506	-1.2983353092302903	-0.44742877639324236	-0.21955836189257338	1.2159030119542915	1.187600420411833	1.0408495249230225	-0.013169102365734858	0.6939906410104442	0.511407880069527	-0.6579921889741447	0.5411518032509832	0.449934578969017	0.3637475621413934	1.6821104029508838	0.38587582110990126	-0.3839308000280543	-1.6304983858703845	-2.0364565064375912	1.3648312334387247	-0.9695276454961969
1.069974691577604	0.6123455154182651	0.604473612897847	0.37297429980376756	-1.77976863315554	-1.4826704842308949	-1.300700296625785	0.30729349881560275	0.7021373890985686	-0.5650294098059219	-0.4116221734816607	1.4140792057031113	-3.1587003413774624	0.7240662603986217	0.08703834831358481	-2.307844077677507	0.3881515766222898	-0.8195546583385624	0.0657198120295168	-0.6344440691713686	0.17534256656649788	0.8672999640140775	-2.0065983896116424	1.4512899825114804	0.15662847736059665	-1.4293082727637105	1.2532118115157358	0.5831797823125511	-0.5823859305807144	0.9692086713271045	-1.3979728329907712	-0.5010213414240937	-0.24659247502659412	1.1877000629918575	1.2019455222298847	0.8832689276236373	-0.0013937513528729996	0.7369070075652419	0.46283394716600446	-0.5019334549387258	0.48654593660148204	0.4313030969233864	0.28046040632199853	1.649908211376168	0.4428364182631154	-0.41702738075899654	-1.7045871915586464	-2.050537477324951	1.4875632321485293	-0.9538341562344496
1.0036889151064636	0.7299587458155974	0.5282989106427054	0.4400165306578948	-1.617289668378802	-1.4085605410394808	-1.2793996890340524	0.23740451780734745	0.5544571104033656	-0.48252273532594103	-0.31183932973802964	1.4687269531544596	-3.0763498394826967	0.6633516791705651	0.005778425500469875	-2.4021823276451104	0.2869380605651504	-0.8637017972545277	0.007307965164482677	-0.4842110978772317	0.23074098713997748	0.920312631202623	-1.9851192982106043	1.5296659775778267	0.2045162608324253	-1.447737079695202	1.2432257402303002	0.6144593902545801	-0.641675559523655	0.8254274059647546	-1.49526944703553	-0.5500030771175869	-0.27865792788735366	1.1390576349284705	1.2003669118087064	0.7212094002147881	-0.0007717644187617424	0.7264833772752766	0.39957519538008546	-0.3688405596185203	0.48534578242207316	0.4060306088006188	0.23512169621202345	1.5823678683788924	0.5054204924078126	-0.472445920097773	-1.771896030820923	-2.064830040961757	1.5433336654107657	-0.9201252981990855
0.9536499798721867	0.815422642214622	0.5058924575001933	0.5352622537176449	-1.452404679790576	-1.3039573289036723	-1.2348085979888652	0.12909620549922868	0.4597398099617836	-0.44593623064252724	-0.1888485677611554	1.4914415655623947	-3.0499977707674666	0.5873737206619646	-0.054181915098607134	-2.50961130297676	0.17595929110858513	-0.9652239694763274	0.006693225438579614	-0.34652386622779185	0.279640360444808	0.9162385739956435	-1.9034093163978114	1.6164852163032144	0.2210058844557916	-1.4610182757443748	1.2586335983206318	0.5947810271823906	-0.6985090192238628	0.6843121569351193	-1.57656497995611	-0.5508420619567838	-0.3569181184126538	1.0483366963935663	1.1477044539436827	0.5874627947244745	0.013844000467766338	0.7357129707616095	0.3615511888146745	-0.26459463395558586	0.5000379087541924	0.4342746583551679	0.20609016762644713	1.5386250123258636	0.5708628516972072	-0.5223227215525588	-1.824011368361021	-2.129130588192018	1.588144431916245	-0.8564799142001093
0.9073569105409602	0.8585151960390236	0.4559604093185408	0.6091497813377986	-1.3274618141747054	-1.1993193485938938	-1.189652942169571	-0.006312467186740301	0.3913809953207958	-0.42537460375998626	-0.07890171509623103	1.4693576245663558	-3.0006063073050453	0.5044429462302864	-0.17058008158723703	-2.6077795604600653	0.10109301237509982	-1.1050240183343716	-0.0259227796764678	-0.16166080385207376	0.35215080724205094	0.92936589962298	-1.8980117951933657	1.6110055588511574	0.20439539329260675	-1.5344332861643377	1.2419331412579013	0.652755081297901	-0.7611783136897878	0.5520656481597717	-1.6551858824492087	-0.5504769224834588	-0.381690817085402	0.9180710672602904	1.0754289276297224	0.43647548442065726	0.03842229588461542	0.7625431501351561	0.3458579280114679	-0.1924893392125098	0.5134659895204461	0.39401354212268763	0.20826749486438612	1.5110123229063384	0.645697805429043	-0.5799135368917814	-1.9048386772805266	-2.207491808724625	1.622544598199049	-0.7816736063705418
0.8892329081233786	0.8635612290113015	0.43480928387397383	0.6841721949964719	-1.184842988790229	-1.0421444448932877	-1.1692898548216815	-0.1862751018287149	0.347475248491332	-0.4100254568747189	0.04245670294106226	1.454486169920141	-2.9242065195585973	0.3933090163729173	-0.24934777000302458	-2.650894491470825	-0.025342958250791615	-1.2560445564612883	-0.01390152653197027	-0.023907605628965878	0.38809824137213944	0.9604172751877293	-1.9170512497988337	1.5869746985061564	0.16136415353000952	-1.615728540011737	1.22295026776724	0.6310829827694702	-0.7490706838490259	0.41749402063514296	-1.736021211589432	-0.5399774542044162	-0.42872170114379154	0.7499620908401179	1.0330730394343297	0.31637851380456655	0.09282111777703812	0.8039391404363283	0.3287661962613005	-0.12329510049390646	0.5908185509496264	0.34466599432868644	0.2150935374494436	1.4963855343164298	0.6807761210947254	-0.6157727826000701	-1.980297641579856	-2.2858395294483294	1.6664911644067413	-0.6923610600885165
0.853137637281498	0.8702773363186675	0.4559522434427329	0.7064269054308304	-1.0983443285328847	-0.8413244202578639	-1.1721146441048333	-0.34681464563486364	0.299241857387796	-0.3537687135311504	0.1609653120817546	1.4202307579482212	-2.854010912230329	0.2804952034105147	-0.34049068196836585	-2.669492926722898	-0.16950009148794493	-1.3955327227645709	0.01395793400037434	0.12454669597817061	0.4342925977657874	0.9105414677782256	-1.9358442157678355	1.517912676434145	0.09014382272180513	-1.687956738145094	1.1884196456417013	0.6135540894816277	-0.801828693157568	0.27000038562148	-1.7747153011132426	-0.5122222605677845	-0.41829687186798187	0.6241458037735254	0.9468387466411576	0.21684636009602457	0.1405834722197297	0.8101059424570648	0.28279018238240805	-0.08811480934634688	0.6365420345753074	0.30654168269692	0.277946056198828	1.4886554578933704	0.6772480312637836	-0.6449904170305687	-1.9778209877499173	-2.404853174519123	1.662126292916647	-0.6417743099813442
0.8144543881573936	0.887963671002353	0.4922630021390136	0.7148366058708275	-1.0202186905900046	-0.6358831047604655	-1.2017175660971853	-0.5058098940441962	0.25468229025819183	-0.3396416481561029	0.2419971519077288	1.413044166715972	-2.7893149869266676	0.19236799464165086	-0.4052671720691003	-2.6636607225280384	-0.27689213628878484	-1.5465205377166318	0.06178308227348457	0.2552564632218456	0.4463688580466297	0.877444666551072	-1.9250948535599524	1.4213958327429697	0.037984770317406574	-1.7562546453766033	1.1540057256185379	0.6008631433838654	-0.7885153605863209	0.1795338495998847	-1.7478006770625218	-0.5244527691412701	-0.4154484491890432	0.5159393208940457	0.8668319204861396	0.10102597968071361	0.22495053952469818	0.7870213291021251	0.24222175196150914	-0.0785601145618627	0.730366663198704	0.29573129114797914	0.3349142652957819	1.50712790413071	0.7302680163069664	-0.7082708957413008	-2.0060949376874486	-2.5061527724715664	1.5915989317302797	-0.5860623774936121
0.7541064261188885	0.9087448932294342	0.4929735854935336	0.7457813650796663	-0.8940669094785256	-0.4179238717101478	-1.256999033858916	-0.6681429168767595	0.220577042427347	-0.2722108046332986	0.3280466196516647	1.3897587479528994	-2.6828300547381794	0.07261438244683187	-0.42598948439833856	-2.620908647403266	-0.37957933917178976	-1.7000002534589236	0.12066245828498237	0.3322924600924512	0.4443040904582424	0.8281940041178162	-1.9000033123742877	1.3225729550584826	-0.024750250536537944	-1.892205478594978	1.1722649003633185	0.5841439942982127	-0.7507376481567928	0.1680761311169672	-1.7495198738487574	-0.5202029806901277	-0.3687898911599655	0.3993693517142716	0.8001890456630013	-0.0028836664176907834	0.33219430444567066	0.8206044991412178	0.19904029344998642	-0.0636263808752466	0.7825267063206081	0.26214151432733435	0.36391629801988473	1.5612035540767497	0.7740218663264236	-0.7721244237122205	-2.046044396747228	-2.5625890586851905	1.5743618384617937	-0.514460839071408
0.7177413252222087	0.9232053813886933	0.46333131139498496	0.7577396457748502	-0.7760122042032582	-0.2491096896240243	-1.3184847564788318	-0.8605760939688045	0.304870664734724	-0.24494017526890252	0.4020743895084843	1.380687799643384	-2.537935177120109	-0.042730348778483654	-0.3706331952615582	-2.565583668547832	-0.46037775326025887	-1.791584720789841	0.17933400759609605	0.4030399950414779	0.4443256048127252	0.7791788111235256	-1.8731667343356562	1.159492122990123	-0.04643618412525041	-2.027418727568747	1.132310196090467	0.5783497045864593	-0.709277628114545	0.11194169769241816	-1.7310552917269864	-0.47216559193057883	-0.27026902313691403	0.291034319792406	0.7912669295927612	-0.08454309043081064	0.4450582482510767	0.8090952942168252	0.20788460119312294	-0.04557187465044864	0.8076594168453571	0.2515921053658555	0.35819338269909207	1.5927181970679911	0.7787123771635047	-0.8479248470821876	-2.0675242554341913	-2.622716824558385	1.4967961358280415	-0.44569398218552864
0.6668563558426549	0.9097079807468689	0.47834210398932486	0.7576466960596748	-0.6136440050717845	-0.08013186006450344	-1.3747097267090564	-1.023179009195419	0.3956705943704815	-0.18275176610029614	0.44975215200472907	1.3960181269107046	-2.437754739794971	-0.18410991408219135	-0.34707269256182494	-2.520375801656712	-0.49264256911555754	-1.8337321373461724	0.17708417026327636	0.4148566202692929	0.49261996320298396	0.7585167693531122	-1.870064194572172	0.997847113324279	-0.07338267011934801	-2.1933214566664407	1.1232198567232392	0.593012913987115	-0.6521512575815069	0.11739863696988084	-1.5945255756968593	-0.4105876887653748	-0.12717658403616547	0.24762464299927575	0.740701485409069	-0.1565198836957804	0.5840484847724159	0.8090282417256398	0.1890754106511036	0.0017668131918062214	0.8723184612873484	0.26728280536891347	0.32736225744111713	1.5973916816676055	0.7818949905068817	-0.9027270768123387	-1.9777136593337374	-2.661073515636742	1.3919661955997884	-0.41599786384346915
0.6396608343860797	0.8919154791692753	0.45572364239414354	0.7700180033118111	-0.5099558621276865	0.10459942912142309	-1.454385220256954	-1.1694353318500177	0.5091304974340584	-0.12046176525355656	0.42780635642531906	1.4290719915050594	-2.323717891131035	-0.32339111911901497	-0.3273631573347653	-2.509316906202513	-0.5294835905392954	-1.8655311764329667	0.21408816747132664	0.37175684671946274	0.5634896389722297	0.743677592375897	-1.8779238644864535	0.8618936712337986	-0.057450920768118495	-2.3229242597444673	1.09123801258721	0.5861318614309877	-0.5222253541448064	0.14721165930814134	-1.511652896205545	-0.3435124846252508	-0.011725210987133422	0.2338263596320677	0.6338603254301474	-0.2041621618489172	0.6898920935456114	0.805789796989852	0.19739270778590753	-0.0013898428333886117	0.9113266964637396	0.29608205441534274	0.37889532788401115	1.5810870899572205	0.807787632630958	-0.9761214980150129	-1.9482317584480804	-2.702139742827919	1.3536681824798595	-0.4938412841294822
0.6339641584530079	0.8779297479627444	0.4601683568548718	0.7835436860588745	-0.36271812498051614	0.2698353339572804	-1.5089981222075894	-1.3315273917857195	0.6424965556319474	-0.07247594019083638	0.33767069085291845	1.4526295874447896	-2.1614758241204015	-0.3819132015137971	-0.2642858786463021	-2.4874348435886646	-0.5460906275226365	-1.8817546211166842	0.24760831584832657	0.3335151921272256	0.6449220215734702	0.7518304635937227	-1.850181168397316	0.7229544300272325	-0.04415448461518496	-2.449875863231706	1.0454040198125645	0.5986465045158009	-0.386993969443693	0.19378678171269595	-1.3824115237666381	-0.30670709122729334	0.08404030213516464	0.19707852658125363	0.5425729245769326	-0.25061805864162107	0.8221597015122478	0.8620801900779075	0.1909255569579926	0.05731279041849204	0.9310062643931987	0.32649084395532213	0.39307349074575626	1.6042265606061423	0.8167917411719134	-1.0684340414571611	-1.9168090357875969	-2.7294945683683256	1.3200100996719357	-0.5682294022932449
0.6127475946878238	0.862381461475613	0.42992874930321134	0.7454298052698485	-0.19541021612643988	0.4154933590484637	-1.5830175267598905	-1.4384659518461036	0.7298136712785241	0.029410851642557894	0.2626081394669852	1.526975722990887	-2.007640329685306	-0.43440489518811704	-0.2887657332178447	-2.4357271267099754	-0.5243565241297863	-1.8155281649595278	0.25173255902522734	0.2983527836827	0.7456782847051509	0.7452082202051127	-1.8974602013656665	0.5754982083242738	-0.003051839540936013	-2.5702507638644003	0.9881718892993012	0.6400908001864847	-0.2903548033750278	0.25592067005716107	-1.1835837398351674	-0.2754285654435379	0.19090287328398559	0.17308839706469636	0.465546730602321	-0.3541848004279824	0.9349585661851746	0.8575764111221498	0.15012763343793717	0.08970301020219403	0.9014616451997066	0.3617548554530031	0.3560855308332075	1.5869520178068557	0.784945194331885	-1.1002445014316473	-1.8537484273681577	-2.7457019985159583	1.2631765961495225	-0.6611787726411145
0.6033083750317816	0.8793372371708268	0.3702597455866805	0.7011047846425285	-0.028704634580656075	0.579060470552275	-1.6516037508168846	-1.541445450771977	0.8101597735796299	0.13203469222585965	0.21907886020844386	1.6176629307160861	-1.865078570793354	-0.4435739624994149	-0.2864932349190993	-2.369415175889574	-0.5080927217177932	-1.753549426731269	0.2302148072424181	0.18710435506350528	0.8166023865801476	0.6748485905706845	-1.864600317433687	0.5119692882976437	0.040915323169091376	-2.6348541803694787	0.9644747271758373	0.6465712024569611	-0.2355649076247956	0.345399112495301	-1.0264014791858795	-0.23283694096951973	0.27788190149258984	0.1570188508907416	0.42931897625697085	-0.4537277306583933	1.014382392159428	0.8999244774932562	0.16263364601340538	0.10608976461565564	0.871175851893291	0.4279979143921365	0.3359439571416595	1.6166854946690967	0.7555551151477082	-1.1151689404567207	-1.7488478103392384	-2.7320691063921316	1.1983745743833438	-0.8128219610727131
0.5828555675234024	0.9020125243337261	0.2775464784107918	0.6543076014293178	0.14277067522787118	0.662665760092412	-1.7155296560385487	-1.552941953696057	0.843750533545251	0.22169581719501638	0.1844342808167499	1.7374388479623022	-1.7307158714120778	-0.4195366674455078	-0.3006566184049645	-2.3399633731436293	-0.457672329335385	-1.7058469083356562	0.1802570883377564	0.11152416889713039	0.892965987265411	0.6082729142881641	-1.8265932054015412	0.36774395927546505	0.11021343029768513	-2.7123527221075547	0.93528306367983	0.6471848011136145	-0.25710504478323154	0.4326808300814454	-0.8653875599154539	-0.21356995369945192	0.41390092818150476	0.14031500188341478	0.36081623912051825	-0.5339574035255574	1.0541636923342819	0.9161336808728061	0.20976514210051164	0.11608424377001203	0.8033864102627213	0.47078723991923466	0.33133374501580865	1.6118523511366754	0.6998426018186684	-1.1310734504264155	-1.5461199239204768	-2.806132313297863	1.1436250342200167	-0.9178244492864879
0.5627141820386148	0.9644697873626166	0.16912705120369878	0.626275016764502	0.34505354059336096	0.7262414206819798	-1.7131737214628004	-1.4971928311401173	0.9041659399024347	0.2799365936978879	0.1623536863257855	1.879927498132113	-1.5831613630352426	-0.37346905927393037	-0.30288425053844	-2.310115501675309	-0.368013023651104	-1.6465437468618809	0.1175073446786048	-0.014666897722765327	0.9479145568310556	0.5643700312443631	-1.7957117942860628	0.28277827090444274	0.1895374603192675	-2.7710939817442015	0.8922116525986616	0.6371915190919929	-0.2404898967442377	0.5084414400502075	-0.6868690650139054	-0.1844030199941962	0.5231898964833808	0.1299556166862083	0.32881190952588796	-0.6432549645229291	1.0833126510484052	0.9852205654324411	0.25712980351249143	0.11578779797530574	0.687997834677313	0.5062468642273787	0.26696178541592774	1.6397520574816506	0.6776804198698455	-1.1279012225262297	-1.4120626819841777	-2.889630067502435	1.0986020209976946	-1.0195852859961547
0.5494713034896911	1.0210133538055963	0.12801900349758305	0.5916137681375775	0.4733535283078095	0.7504378098347114	-1.687893005916586	-1.4234543168662988	0.9606079981376536	0.32742121064755547	0.1580334912835503	1.9911191839023654	-1.4944880906698867	-0.35190362796559504	-0.30748420368375184	-2.3106637770696605	-0.28153936383214556	-1.5831989303859022	0.08876049327020376	-0.09631958749835855	0.9836355616857364	0.4935739533838325	-1.7552245547541652	0.17900949694228577	0.2617291781564738	-2.845856730286081	0.8354860877057156	0.6494600303364125	-0.25918072188099284	0.5863108423111806	-0.5620144172779407	-0.16578569530295142	0.6438293711067001	0.07214966226795676	0.3357859223451004	-0.7128352504676252	1.022047911933889	1.0613936681484097	0.3105669481253276	0.08548613878110775	0.5370013047861875	0.4644187454735314	0.2171413103252499	1.6577362980805241	0.6433028556142982	-1.0569760210315535	-1.3215147599152193	-2.9483532787899387	1.107898256804988	-1.1040413652125567
0.5752339902504134	1.0625196315895054	0.07617511149086888	0.5350163867291158	0.5454727215669646	0.7986603505174383	-1.6682861110729181	-1.3378593850198086	0.9557545262256572	0.34252938668497895	0.10927210438153337	2.1133107257993133	-1.385750754595687	-0.3156421204596692	-0.3002298492786904	-2.342487247458947	-0.1799430799360652	-1.504348407325399	0.04545759896546201	-0.12790683979048142	1.0054856666527585	0.4330029007467986	-1.784970200537245	0.08555726644091197	0.2987458506014408	-2.930413438483953	0.7543917654329124	0.5924097094400846	-0.2973963408712308	0.6476349741914349	-0.4368474536572102	-0.11014928256310134	0.7656717682512542	0.05672485990983852	0.2995462722298478	-0.788534631728897	1.0035662021494436	1.0587931750212662	0.3887741434241377	0.03949405856628103	0.46268881633120457	0.45053459879959395	0.12737456111278941	1.6731207744382606	0.5863112382489298	-1.0038457567555894	-1.195379266371925	-3.0224078687963716	1.044099878873705	-1.209841293209796
0.5830876714189571	1.0770542954148792	0.04344139766518895	0.5116552748463715	0.5957235199720923	0.9054812190225761	-1.6389713062863247	-1.227220544121689	0.8965978100399641	0.349205481563451	0.1055927290462233	2.184605135661355	-1.3102430034809407	-0.24362611717112323	-0.32764127440474644	-2.3988696145749158	-0.06982298684228919	-1.5167281852779326	-0.010204995236506417	-0.14141009102274094	1.0290693447041703	0.37694358480558465	-1.7743537745272733	0.050295108316083484	0.3313154368193722	-2.996348754308232	0.7013609732766057	0.5547235218924366	-0.32804688074379734	0.7489572084899448	-0.32839941122227917	-0.11890151098360455	0.8415440032230587	0.009776167042341691	0.2368319553389791	-0.8863122885835673	0.9486399490248998	1.0478281868276595	0.445883093590843	0.021333578831061815	0.3807338631250581	0.4537423412112521	0.08615339147020248	1.7108981082851458	0.5617722825822987	-0.9289254489530061	-1.136721249333498	-2.976811067440581	0.9240849767074669	-1.3282849593823167
0.6122329846789314	1.0866830680538242	0.034323440151894466	0.5022096348388481	0.5956970801499879	0.980970273441994	-1.6380671919150491	-1.130219543751922	0.8156699601806056	0.30725496721334394	0.12232653745090998	2.2251372596133283	-1.2250996249111346	-0.1449462366059296	-0.33695550833337684	-2.462699263609901	0.051279026607024866	-1.589275986458849	-0.07575295384600234	-0.1157341014625561	1.0201478927870389	0.3486946702966504	-1.7769653975288926	0.05211885495895332	0.37568137864354656	-3.0185608752518336	0.6810609022634039	0.4843121514637868	-0.3820456253076817	0.8055006695746221	-0.2899232617551277	-0.10096404044354812	0.9138175386691394	-0.009985292031860007	0.17426667325539608	-0.9627547390400135	0.8648255120198989	1.0038711205614752	0.525751313891465	-0.035970265951342464	0.27583430497636635	0.47108360569940155	0.045449002886545964	1.743702943114906	0.5264575796721108	-0.9156717047629177	-1.123964254538413	-2.930683560831315	0.8321270812285982	-1.4281322649389823
0.6248115178167911	1.1006874397597821	0.03481513166242549	0.48564584567558766	0.6236302046328587	1.065637809715532	-1.6329769574955886	-1.0292587689175776	0.7467483877959513	0.25144382657095893	0.19688926315630276	2.247012369016024	-1.1407073871231108	-0.057517222204460136	-0.3428996445827668	-2.539724425260865	0.1497737111388467	-1.611497700130344	-0.1932080587584676	-0.06131574064359115	0.9829719741271976	0.3200834265193443	-1.7677835774242268	0.08277541690338237	0.34485181840756296	-3.0438201658540955	0.6805725035340993	0.4935396046074689	-0.4671503325672707	0.83744826363025	-0.23422843703921753	-0.08724708389185902	1.0352439011864418	-0.06993180201243351	0.10633631898919804	-1.0056467790828312	0.8398932151482675	0.9621873433938072	0.5563473405935351	-0.06885005762909287	0.21695993221605753	0.44690476509718324	-0.03188413848502349	1.7401184616407934	0.47109588297771426	-0.8747532938728357	-1.131547108394672	-2.8304322565502225	0.7525220044172688	-1.510787080929193
0.6535966549818717	1.0934469987548976	0.012994781176660364	0.46544502410882804	0.5554950177431575	1.0883579422014409	-1.631973798612267	-0.9217461366705055	0.6410585904595727	0.1580012101439125	0.3002786439390864	2.293448162111808	-1.0490503772157491	-0.02043636050958216	-0.3847591010845896	-2.563588714300446	0.24608854202168487	-1.6403754120726455	-0.27091889696326843	-0.009705466598991307	0.9394132378238034	0.22591515229989062	-1.7399728263102703	0.14591101812601992	0.32370098848885476	-3.113852871948864	0.6763795913556567	0.5112963914929874	-0.5263056701649269	0.8982071021567813	-0.21842700457408584	-0.09874715119841428	1.1763786560658898	-0.1399705362617369	0.031782917094224296	-0.9999632101416331	0.7652914091628938	0.8892741699327645	0.6162913666594347	-0.14732247337200327	0.1505057439948464	0.43376105263249054	-0.05180606426664267	1.6895545699092984	0.4208741676648219	-0.7905329260020799	-1.1794781565021375	-2.7304197361230305	0.6688388431095678	-1.5695357305994564
0.6631202234957861	1.1005685090643536	0.030806896668163542	0.48935184077099236	0.4749223977318258	1.1335400534815219	-1.6120302040197245	-0.863844342488106	0.5668625675556732	0.044033530838082945	0.4100619483397696	2.3163709100077754	-0.955979400744531	0.025390816601229722	-0.3782702643628633	-2.6136425674895802	0.3070216653589746	-1.70708847033095	-0.416155527395435	0.051960599109860714	0.8974281983844328	0.1407308057601926	-1.7126671247377199	0.18789867727759166	0.3142672985349346	-3.133372396430944	0.6694069881737015	0.4744770946413809	-0.5720163032231234	0.9167080774214081	-0.2730533878916921	-0.13769750160874067	1.27027600729798	-0.17985311243208757	-0.022036006831669203	-0.926313345378771	0.6593793221710749	0.8076917331055296	0.6783029062235773	-0.21456778613194039	0.1710320642137821	0.43475808214121325	-0.05790958293218025	1.6624171657521754	0.40124471785764265	-0.7866599939658603	-1.2867499721294382	-2.6328856274208006	0.6373355352641177	-1.587782182584347
0.6625243840266809	1.0823627144048016	0.04758063446479187	0.5142556180878673	0.34832821659932567	1.1294441255319685	-1.6211495343031346	-0.7286153655720753	0.5480898731290438	-0.09960879357645544	0.4891710960090273	2.348319359368033	-0.8963284114100162	-0.0021948341379889325	-0.3753548645473157	-2.6519962388257654	0.3467951971516662	-1.7459358918660886	-0.5050920827382003	0.12753623919271226	0.8468851879524779	0.10981050996757251	-1.685515438058962	0.17461326995623316	0.26302091779269804	-3.182122611309635	0.6947886809458621	0.48007327988523246	-0.5518871983158614	0.9414235715774749	-0.29157517927833687	-0.20111376312252757	1.3272519495000332	-0.20142445061688577	-0.10135538364012453	-0.8358561765335596	0.6024307120895593	0.7068977266432278	0.68027652166653	-0.28078333724483195	0.19654267825202962	0.4480861583774186	-0.0951660379760449	1.604563413267845	0.3947601135710734	-0.8059082654280362	-1.3704096880772259	-2.518144939948588	0.5506332548600873	-1.6282288392171869
0.6480090457893708	1.0357887319320631	0.11120345815577778	0.5439867838380765	0.18316600100063402	1.1619676977991322	-1.6363547033345807	-0.6491704485335209	0.539301893661446	-0.22093645526181604	0.5462482248008838	2.3772571532575952	-0.8425444004636689	-0.05265339627429734	-0.3358519177882423	-2.67116787792762	0.41731704559020333	-1.7799359890141004	-0.569715018300425	0.2166879355518129	0.8039040264561741	0.053169059122364595	-1.6262945935555382	0.2223354504642753	0.23567548828142737	-3.167865889002345	0.7544371098048639	0.4661443286266255	-0.4666618234706556	0.9443618080455755	-0.31203838847327436	-0.2913403032180165	1.3572821609642807	-0.1872198539777947	-0.0807208869962744	-0.7769399922422603	0.5473601696677702	0.5924875683148334	0.6200119027326003	-0.3796591297530924	0.2395058498026112	0.49142662169564816	-0.121377953723302	1.5222698465720228	0.3761105889180583	-0.8325211643772263	-1.534565159266428	-2.333086859567458	0.478406415192406	-1.6737283126986342
0.6400786352045406	0.9262418823410572	0.20633194069547853	0.5469416852673016	-0.0029247418314429785	1.1961874038260552	-1.6657290423119036	-0.6763055243079976	0.44285913570167024	-0.36259962359263065	0.6306339907064922	2.3902659693122517	-0.7862915821033243	-0.10042944509517956	-0.3345687274429743	-2.671986525391439	0.4339102918988031	-1.8245325000717982	-0.6553820258645607	0.34603600569269316	0.7517897088168704	0.0004895517467144062	-1.5892537498800492	0.19185129743762208	0.1612318795515923	-3.1631988417933057	0.8206045774837314	0.45848265395124194	-0.4077682566837343	0.9372442147022813	-0.3721123002606765	-0.343595511449259	1.3772285251332126	-0.20873384837172487	-0.10762762599172726	-0.6917370863558454	0.4868118280598347	0.454012652076882	0.5670222654614867	-0.4284677706391141	0.34083064659529727	0.532985146079682	-0.14693186338398306	1.449289102367257	0.3768974849026166	-0.884513292679817	-1.6755136955471919	-2.137964834414045	0.4122927191165925	-1.6171642101931885
0.6234560554006426	0.8226698737402207	0.2450283379099177	0.5520516708185502	-0.14164224630551495	1.2322253462789832	-1.6745882809450845	-0.7548661498393205	0.3692286714570941	-0.5120710911782846	0.6771087852659288	2.410108451206407	-0.717152160298218	-0.1797825908151141	-0.3632991998094329	-2.6281536398017855	0.45530893712856324	-1.8275696809715822	-0.7421148736327692	0.48965452218660593	0.7156775670421747	-0.06208390883287389	-1.5234911267092874	0.19841339997099422	0.07459344142127504	-3.1289240326912067	0.8707616244349342	0.415679862506937	-0.32547880204666074	0.9072300775335066	-0.4299494076272786	-0.39790300804413975	1.346644987614722	-0.17330705260186785	-0.10604512434783256	-0.604453817413012	0.470745073501276	0.3295705920820929	0.5190669051146093	-0.46321038581588125	0.4204416962218812	0.5923121949399652	-0.17856923213041617	1.3783174766406432	0.35874302617824966	-1.0073779341341655	-1.7702940023296179	-1.9831717841221437	0.31794886892723745	-1.5332426629312843
0.6100500707533556	0.758797894130651	0.32083346001655244	0.5963534540170758	-0.28575218378748074	1.1576371273453039	-1.6824129755122226	-0.8345134940993029	0.32782808786191875	-0.703559591474729	0.7459271386257442	2.4170743770550236	-0.6905674539612845	-0.22392166585577988	-0.44130452378643203	-2.5635158117480104	0.4442803046930817	-1.873706010087611	-0.7924092588433496	0.5859945438467743	0.6854631440950298	-0.10732795819627838	-1.4976546359960607	0.22452793139820848	0.0041254501801816	-3.013587851172166	0.9270935498541528	0.40062216667117845	-0.1942430714305946	0.8469194655190556	-0.4983536889018028	-0.4936451101462206	1.2985097812417563	-0.19405386148661946	-0.0694351861896135	-0.4963651382968859	0.40123024817936337	0.2869924334414916	0.3943997520489396	-0.45761655070496304	0.4689230077302716	0.5512428328169825	-0.1781217169700583	1.284688125715542	0.3778550532942444	-1.099206947674318	-1.9304809547039956	-1.8691246325771544	0.2974235791081357	-1.4072838220762904
0.611753179899525	0.6850627203283606	0.35652819141802966	0.5996501705279152	-0.4262720158390483	0.9997247432636192	-1.7030095784466173	-0.9281425832391559	0.3053559873277181	-0.9037037758761832	0.7949439766128041	2.4482661599420688	-0.6701707705250254	-0.28477106280854386	-0.5533355186514873	-2.4726642442147932	0.44481719864523284	-1.8642719710292774	-0.8276548220381811	0.7195218188974768	0.6427496315906615	-0.1375977495888234	-1.5100062117292805	0.2552883846216286	-0.09464085834627292	-2.909916587879808	0.9749826183162499	0.40263225744045217	-0.15265946442565786	0.8099850535522887	-0.499383552964185	-0.5239850432500119	1.2773327866454147	-0.21105332976467142	0.0018495264350978258	-0.33137543504521794	0.3308274593421116	0.25070126884523286	0.30397426095877245	-0.4723015909868039	0.5355755059672332	0.533626105249119	-0.11612077775593681	1.2321132697378858	0.3765054821795012	-1.2091059925729328	-2.0927605074341917	-1.811754226607886	0.3458108848003646	-1.235245513204102
0.575304127080775	0.6536111680545246	0.3886770343517251	0.6169710501131733	-0.5916449677713169	0.8127825933060034	-1.720588228889138	-1.0297239552323805	0.28597752109554037	-1.0951041006712579	0.8281677577222929	2.4938102421342783	-0.6762212630871282	-0.37579710020974	-0.6313259773327647	-2.3606631792821315	0.44339824547511963	-1.812204729759942	-0.88393879217689	0.775788211030976	0.6377480280604446	-0.17362105585685247	-1.449688073629133	0.2711799340292471	-0.17319714971720074	-2.7930910189463902	1.002160882649249	0.4061885627852565	-0.12356981816059746	0.7751519295930106	-0.5450225359006413	-0.627759994632852	1.2636152929156883	-0.3148175799488857	0.09785784219810223	-0.16561201377471416	0.26078779984265926	0.23628099820855475	0.1879652052212939	-0.4321710230199104	0.5890128663677681	0.511673372942217	-0.06424413090025424	1.1514116779501076	0.38399191928783444	-1.2634187797864012	-2.2503845382327974	-1.7543021994535941	0.3077865695918437	-1.0232058896422036
0.5361737944937915	0.6533255055583213	0.4251792237834643	0.5972851999522673	-0.72634006007872	0.6088775253792433	-1.7199179003486027	-1.120834434421053	0.23342345520946878	-1.235924735913939	0.8653392113583571	2.5138782621492437	-0.6995860212282821	-0.46640401760470745	-0.7168893582110623	-2.196729062308706	0.436053922042133	-1.8114389029631681	-0.8752655883294697	0.8093646166771971	0.6426342729619231	-0.19086347568400625	-1.4217568490858192	0.24337773090419615	-0.20314981552121675	-2.663774394235597	1.0729070962492804	0.36795225579797264	-0.11372859805292776	0.7547443362951197	-0.5992073473668418	-0.7490234711210653	1.2680127789257338	-0.37609646230515337	0.16483752358027193	-0.0797819604535869	0.17053320216078108	0.279564245847489	0.12106506769179344	-0.3686510641986732	0.6080245949048432	0.5511000335118206	0.0010791874375701948	1.137156811614079	0.39877334024985794	-1.3401891972436366	-2.42217480618156	-1.7509480235299058	0.25854466742553844	-0.7234910659728938
0.4891883828339191	0.694858826553834	0.475982999133286	0.5937853433381	-0.7874673877645518	0.4064342221122449	-1.729584475207437	-1.190718905598103	0.21030278199228367	-1.3763698869641823	0.8856498956963927	2.51715622205942	-0.7857915077023112	-0.5518151544025335	-0.8291583779930735	-2.0624831541887616	0.3884010958972818	-1.8382868473154281	-0.9263547002525787	0.8149744450540315	0.665287381482293	-0.1494216956616708	-1.3955465667096014	0.1954276760113692	-0.22205365845473474	-2.4608217358124116	1.1294089036427777	0.3290690822483341	-0.12830310151901805	0.7199456437598547	-0.6880936157072579	-0.801816032528332	1.241006307132348	-0.39733398648400364	0.2526514040423357	0.002826374209106647	0.12292648003314326	0.28290644001925164	0.018987083399328687	-0.3083658779955015	0.6418750341400343	0.5477003330064061	0.04662969518930443	1.114786103341042	0.39384832020164684	-1.4085537622141144	-2.5381401222661255	-1.7761269862540612	0.2791252854483749	-0.5009129331017868
0.46795555332990235	0.7506912456850684	0.5259186701524755	0.5684010759613232	-0.8564351943775593	0.1804229170259012	-1.7663755253299953	-1.249834946073483	0.19074597877079	-1.4723159422869918	0.8705454527406727	2.480367752470779	-0.8117449911361956	-0.6217486324608258	-0.9799886055269902	-1.8750270437344543	0.3820341482291802	-1.8957810083269309	-0.9010043748521308	0.7758185537203605	0.7146581722603341	-0.10722991603299455	-1.3326636739261106	0.1606398386522893	-0.2850312912044624	-2.2508918148137527	1.1575684574116634	0.29201809216515245	-0.1555924652567195	0.7133970517697916	-0.7303720408057656	-0.847177246806129	1.2396616832170717	-0.3817358079576426	0.31694559724553517	0.10849906917185699	0.10655905529949483	0.33243180851210863	-0.07766606553721007	-0.22908526974109886	0.67212041678258	0.4698657798588042	0.07665322036864061	1.0878452734769122	0.3846906211919818	-1.4492165414623053	-2.602659688373037	-1.7682752676130697	0.3005659325229864	-0.34375887630183183
0.4551455764179842	0.8422059938154494	0.6114388658552644	0.5671417572395835	-0.8897981039838708	-0.05069836141130028	-1.7741062301806607	-1.3323718160680569	0.12221209870180753	-1.509358090709544	0.8663771680021609	2.4487764051351375	-0.8141927095439337	-0.6507805014537715	-1.125176957824531	-1.7001512929536706	0.3895548926995426	-1.9952337418243022	-0.8612874622818222	0.6978866882202555	0.7769411862680778	-0.07612883110308513	-1.3263416437790287	0.16670133319564345	-0.3003126308654161	-2.0343240855796223	1.1462192034160033	0.23957216762853356	-0.21303120913639678	0.712911215548405	-0.7965168480018099	-0.8764888809263638	1.321518992336512	-0.3962162282580107	0.3603919961651627	0.21182048854602686	0.09520305221774775	0.3600494561539094	-0.18718852529732394	-0.17131236721783916	0.6839598054706969	0.3625842977236425	0.12928149798313376	1.0538611774659936	0.37063022623519315	-1.4645910846335621	-2.6412017276357544	-1.7733853474041887	0.33382857678323885	-0.16886250392101915
0.4155439818003714	0.9709464656643878	0.6461079719499974	0.5485248288032022	-0.9399718123159693	-0.27990580990853553	-1.7733022535821987	-1.3677044017213946	0.05463738465628144	-1.5513954445685767	0.8493971498439464	2.3763048811919503	-0.8338278455319237	-0.6739759246060867	-1.3541178277033208	-1.5354638245008911	0.37643504234623626	-2.056665624201305	-0.8111905448083677	0.5886635494829034	0.8491272278662676	-0.0696444356078605	-1.3638303162712344	0.1276821036673256	-0.370510609706201	-1.868816246631432	1.1076471883469599	0.20820492324151543	-0.34590471028951447	0.7448321473218493	-0.864601516291458	-0.8778937629630932	1.4044738008026407	-0.4450012971535603	0.3152984106870324	0.3164740277327146	0.08937442151109011	0.4537608396515879	-0.2365392053677216	-0.09818143482375145	0.6807616629944546	0.28134938736117454	0.189993097981011	1.0997478930618552	0.3850180032362384	-1.468020960224772	-2.6131940736742143	-1.755167996772133	0.3505900484275299	-0.05180409849120837
0.369935605154568	1.097514193767818	0.6602100699419396	0.5501701886807125	-1.0149610146280823	-0.4751483082717642	-1.785491496953533	-1.3836917137159903	0.06655849494441016	-1.5429020483879392	0.7924879161648588	2.3025114532629014	-0.8830813957762128	-0.6859902138660782	-1.5246933122203807	-1.3671523159414913	0.364353568509089	-2.1289382829189885	-0.734369930008639	0.5100246229072593	0.9110013202505856	-0.011379782800319737	-1.3665599949251122	0.08725218739678904	-0.36222735890102664	-1.70295037874733	1.056099829774977	0.18722748222626537	-0.4582559637564219	0.7593616785408945	-0.9020366128093886	-0.8892534232261158	1.4552033991111446	-0.40948844534446494	0.28080076681076693	0.4093823115334773	0.11678350642285833	0.5544767135017452	-0.2606403504755933	-0.06898230553667405	0.6957805286858593	0.12423384870692078	0.25140753139095223	1.1040079256273805	0.34335791547018313	-1.4579030195177394	-2.6073112614289395	-1.7846490900861602	0.39745814649063294	0.03145548658745359
0.3647346761507665	1.250508860287931	0.7000535299773663	0.5759854728818944	-1.0972538266748684	-0.6737932865154316	-1.8467383850890489	-1.3586094433584983	0.0772175533063066	-1.5178184386560163	0.7294383675125105	2.2332399254350435	-0.9327041184939162	-0.6363706181200535	-1.6814519097809524	-1.2091746688773044	0.3470540481165675	-2.2226140860688863	-0.6879933370743823	0.32514894756789514	0.9540027826620008	0.05328881280683281	-1.414997126507112	-0.003455588080946448	-0.3339505079537819	-1.570690256541101	1.0561835745205226	0.12444393595676755	-0.5650788901758004	0.8242572496054077	-0.9669691284402671	-0.8744008739847713	1.6103277343665408	-0.4064185389668206	0.17928009875055367	0.4778916847369922	0.18509326786491082	0.6597143855817773	-0.27668722056523204	-0.022988768165727515	0.7049887152430651	-0.017710220186428427	0.277772200189903	1.0919660428461342	0.3341722092671271	-1.413300931086207	-2.5415032480617668	-1.783286978516682	0.44035471138341215	0.01582443033366373
0.340659829451405	1.3785127017988048	0.7207503660861357	0.547671790288119	-1.1546658665417997	-0.7950942855882787	-1.86735382527499	-1.3582163192323113	0.10551688671117951	-1.4409925446829797	0.6672152225642157	2.192577629789887	-1.0156413450290678	-0.623279110542495	-1.819120764853372	-1.0401244194740598	0.34705895146758653	-2.2632967976429015	-0.6344925290175318	0.16538574088227526	1.008754066341486	0.08836473505086266	-1.4013025379089483	-0.05793934471622466	-0.2744241644669139	-1.491208984681359	1.0690253102933138	0.10646416966675061	-0.6977460886825396	0.8899925766158736	-1.0087523236778844	-0.8587003635926618	1.7685698331185584	-0.3951841461188814	0.02531187848173109	0.5200908553917781	0.22835140541566212	0.6963569173602063	-0.20569427403009793	-0.01580077169778354	0.7267150194912461	-0.08659878122139496	0.28247152832062633	1.1270181002272497	0.32269573510952215	-1.3585601908546467	-2.391956389353181	-1.7341073470271446	0.46199860324978526	-0.04126796487957475
0.32611863861274576	1.5338898455434333	0.7926001466265497	0.5280878849761159	-1.2417686532669285	-0.8952700868431475	-1.8975773877201654	-1.3629623419492627	0.14162623233184765	-1.3255909235913095	0.6111135676546117	2.1824026584568967	-1.0666455737813845	-0.5485275683571456	-1.9304068732637014	-0.8878233808678193	0.2754688007487008	-2.3429419680608663	-0.5938166030517581	-0.04057554036160869	1.0601101928178358	0.09557029872063538	-1.4030646072122734	-0.1483630037254197	-0.20049642895013609	-1.3992672547313039	1.0995244572347358	0.03811171108117043	-0.773364766711478	0.893239283328844	-1.0809644263798504	-0.8572873655418553	1.8988810311354385	-0.3667967162225942	-0.16623400393629512	0.5169644282103517	0.2686182784134846	0.7409749791144342	-0.1582669074732665	-0.013535821952971702	0.7479101149284662	-0.2066553947924799	0.2551628114083081	1.0689428555818006	0.3084095352180345	-1.2527583846354102	-2.2102032092927817	-1.7310962673105326	0.4748613097189713	-0.0822811402482631
0.3292994232568073	1.6989432584247504	0.7641374684300704	0.4812959489242454	-1.298912305472204	-0.957413456702251	-1.9261421419169629	-1.3798936274000855	0.19097031440424697	-1.1837992327872846	0.525167808186579	2.1276901732116116	-1.0820115260802374	-0.4824337234928258	-2.0407569185070473	-0.7298899422729301	0.22489809001160901	-2.4210179283472764	-0.5296865275383416	-0.22606435662543775	1.118166968719835	0.07096079802491295	-1.4705868071326493	-0.3080787470794501	-0.14797208867683598	-1.2852201357695774	1.1187890389620478	-0.026277560474359012	-0.8518901711778348	0.8863872533789579	-1.0840943958542812	-0.7994712592493862	2.0209372700783987	-0.27492241819614943	-0.3552788784679545	0.49665511703382403	0.27849823788487615	0.7771831510924034	-0.06263551122535287	-0.05724724932714842	0.816198777139228	-0.34064063350960183	0.2299428623300263	1.0713045157497336	0.33393737344149815	-1.1744484290455577	-2.0213426605104416	-1.759759329651136	0.6064493947994469	-0.18034756452338135
0.2996345684920556	1.7922109118699374	0.7300324381398589	0.46237318594115584	-1.3729049298742337	-1.0344131092621462	-1.9856239421168613	-1.4042070864624137	0.2603753809152914	-1.0586645551567957	0.4529010326732519	2.0635510298428175	-1.059492947085676	-0.3820686463687941	-2.1917477813274635	-0.6303581509963928	0.17312010530020233	-2.4859670621533843	-0.4848573047409014	-0.40141937236626957	1.204560650797601	0.0645809451484167	-1.5236220456003964	-0.4704522733580395	-0.04669841478227377	-1.2063491077803425	1.0826646579714072	-0.10722918288994503	-0.8625098918378754	0.8989424514308466	-1.1139949932705682	-0.7201082474763937	2.1356014057643598	-0.16253394732847673	-0.48645165233525856	0.4909330146119098	0.29523419230217673	0.7770998985807372	0.05047324248932468	-0.12126089915414676	0.8654895780512535	-0.4826952392690501	0.2132941801753118	1.0172641199726713	0.35742819868096476	-1.0993658174285634	-1.7412951805699888	-1.8080247847197395	0.7138473178245685	-0.2795008096279413
0.2620717051845515	1.8732239042588659	0.6947970825380825	0.450941870163461	-1.405204199855994	-1.086517959072803	-2.026667101016204	-1.4065927792443151	0.29023924217907987	-0.92635630125055	0.3317510361552574	2.006966717415867	-1.0156961733823064	-0.27357540135967817	-2.294955277208119	-0.585239680107072	0.12689368695131112	-2.5233056905963713	-0.43126747434354346	-0.5286965563748268	1.2808502272146192	0.01827353598829775	-1.5661142704117657	-0.5635174480937012	-0.01906275129835356	-1.1580564183164375	1.0734975460591516	-0.17574502573321307	-0.9086389689429721	0.8929498827957332	-1.1321443406675298	-0.6712422948397238	2.23076267019404	-0.09503091911208046	-0.6246275495432065	0.5130790636524687	0.2938693637351177	0.8110133333261247	0.14181712613924025	-0.18157221648102792	0.9153763299115146	-0.5544895849747565	0.18133511003273237	1.0334441223424273	0.40225685536688927	-1.0572678314375266	-1.4315693988675933	-1.823504757079908	0.7912433381537018	-0.3570729605214213
0.2296851522321008	1.8948790531290798	0.6445034027134795	0.44290996533998606	-1.419437976394199	-1.1204303618529663	-2.0453882703803896	-1.3806402462042562	0.3344017942731582	-0.8101130049185266	0.19845666289221242	1.9797496958554532	-1.0239694426096342	-0.16880048444741172	-2.3450594321345464	-0.5718198867047783	0.023894661589426137	-2.5584594266184153	-0.40042851700382165	-0.6448289682651035	1.3119998858510709	0.0014222906269780867	-1.670938533636528	-0.6824965533158232	0.04478105054299908	-1.1564382776347641	1.1082097822572785	-0.19828825366039277	-0.9694875452420373	0.8764628809787274	-1.1468115118913522	-0.5864464232435831	2.316321023357507	-0.10270069761450788	-0.7384779743316117	0.550990752239571	0.31765313613282803	0.8734724689721289	0.21553390618445817	-0.20799322471253573	0.9051178063940062	-0.5523499288810436	0.16863054325336174	1.083272475522206	0.4108440404983652	-0.9797079985998783	-1.0897960304907854	-1.8737022167146093	0.7980933649933273	-0.42378290317579614
0.2090129945480581	1.8787029035065999	0.5685895230239824	0.3847451818796449	-1.4496567374512241	-1.1095242178267806	-2.033450845500553	-1.3243592964534145	0.387563025863086	-0.7137186186573297	0.07748013250243906	1.9280638765030222	-1.0404598593438907	-0.048117384657497805	-2.3873858841537947	-0.5729540937705665	-0.0568374040305637	-2.549478515355613	-0.3939387883808433	-0.7530847584639526	1.350382238688425	0.024825689172032615	-1.7159777329147707	-0.8098210743741227	0.12549221153438878	-1.152143622275917	1.1592898467159052	-0.21961391001347721	-1.040300928611461	0.8542037599259913	-1.1290630185271753	-0.5041215532933275	2.325990500164079	-0.04563297524624753	-0.8189646379983548	0.5742314586207189	0.3094775319231782	0.9597004999076681	0.31726682730846406	-0.23941309248808026	0.8846090967170097	-0.5223363208468905	0.16902030358181735	1.1524673649630421	0.42770646125219597	-0.9183111196776501	-0.7865203524651033	-1.9486258688869806	0.8584662316107121	-0.46507669261775264
0.22271862689499072	1.8795855226106053	0.5406869789847846	0.3447633116533718	-1.4084742113454147	-1.0829945207151181	-2.011113992532482	-1.29058628810471	0.44052665186945006	-0.6474702690791381	-0.009936600798741068	1.899388514315762	-1.024083679321429	0.047669333022415133	-2.4276420058961174	-0.5737270265140042	-0.1462806558105592	-2.524696915395628	-0.39805323910028767	-0.8185686734776878	1.3583355520982763	0.06384432883269567	-1.7872633565980387	-0.9153246264327015	0.21571475308735666	-1.109143792714681	1.2167783035223614	-0.18425046399963502	-1.0743914677998192	0.8242976844571943	-1.069484628484667	-0.438953937101864	2.2911367832314817	0.053106010309840336	-0.8350768764245651	0.623880657998521	0.29928537593738835	0.9652293849722108	0.4022283490491939	-0.22490091976525	0.8937459052805586	-0.5265230470948015	0.1177111702678028	1.1850710110797855	0.46565490183820757	-0.838244837989379	-0.5275804231113402	-2.045429934731958	0.865217310298916	-0.4790215123813769
0.23110756304863783	1.9069370565449097	0.4638090622266728	0.3391211140232927	-1.3219146143383096	-1.0870363209392844	-2.0013997564176975	-1.2129064666891778	0.4722858868550929	-0.5708485006886189	-0.08087135015845448	1.8773324175321686	-1.0326886983738082	0.17321633138027542	-2.432721432397991	-0.6323949790238987	-0.18581767753143125	-2.4994515738358904	-0.4094537637432488	-0.9051173984819567	1.3994837278147734	0.07124780460415683	-1.8542673546019284	-0.9929301842834137	0.26396813757670917	-1.1186056000786961	1.3133731279791179	-0.20550384287231527	-1.0952659869859764	0.8586703101917313	-1.0252972819970294	-0.3980428145026308	2.246765026096631	0.041388387864366695	-0.8313801260032893	0.6705316279626862	0.26014447886899456	0.910638607936572	0.4579064336919604	-0.27693661604027897	0.8778007931432127	-0.4783729684507369	0.031121744779128657	1.237420683360305	0.5146478150139437	-0.773655248785426	-0.23215490745013595	-2.1130115099851943	0.8680404804114958	-0.5111569572639129
0.22758776071372414	1.9241570444174978	0.3569306451943475	0.31125943689928415	-1.2485782138050159	-1.0599218863562867	-1.968367803600889	-1.1240832407330654	0.4784167435747018	-0.46477515151954857	-0.1332044497912623	1.824143010707667	-1.0810296168947715	0.2714498527707253	-2.450986826668829	-0.7514046302475432	-0.22697870443285248	-2.463098477937024	-0.4141962266102718	-0.9383666795649113	1.4305059380952625	0.05900155835529171	-1.9341626493025603	-1.0598177629717382	0.2820449549964962	-1.0978086221617462	1.3601707728725203	-0.1591391057377724	-1.1796281993437403	0.8558708411909721	-0.9307318265819482	-0.3771478927809556	2.159871201779688	0.020215156342861914	-0.8254091424697535	0.7341524314028489	0.19356817497679815	0.8534462982002825	0.5024380948105852	-0.3309348248301952	0.8888813971764671	-0.44641891747697315	0.04448830063374219	1.2997689732357454	0.49710853470066485	-0.7167614612573455	-0.008732077327634846	-2.2234099791371302	0.8333380370967282	-0.4931735752716461
0.21764839763295546	1.931130329695439	0.23554631420684785	0.283975697117217	-1.157929049047583	-1.0207207702036218	-1.9815864318301464	-1.0177655948671465	0.4970324194567148	-0.37639657929759673	-0.20559750165485643	1.732983843581512	-1.0767307217516446	0.39304661964665966	-2.4572446657043048	-0.9193029063534717	-0.22837999021632432	-2.50209930976546	-0.45969473554952456	-1.0157081345581647	1.4613723368050568	0.08401814051369949	-1.9700574167817997	-1.1505098975552088	0.3171386443764419	-1.054405011123119	1.3722720061127913	-0.06645161320146406	-1.2895641548469157	0.8420589403054792	-0.7976408933029637	-0.3485504678994975	2.072111193368808	-0.009940955488905284	-0.784510437225019	0.7997799418554683	0.1347177800165011	0.8209211705576017	0.5399721071390218	-0.36427867595909563	0.9158049381737868	-0.3619471002263196	0.1121158173160636	1.3661455595031406	0.4736295982290047	-0.6894833076007832	0.21245062649341256	-2.3319500894889744	0.7488653264112491	-0.4964433621702506
0.1721154258459266	1.9703258987779357	0.12334645602982393	0.283185624538221	-1.0471209279735154	-0.9767240166002311	-1.975994587259454	-0.909287113708438	0.5241536628098655	-0.31634343763306705	-0.27585434218123567	1.6465769874145368	-1.0912864702675242	0.4685307865084076	-2.4602564647102927	-1.1097551761502908	-0.19416701170918862	-2.473875571452387	-0.5237754441286603	-1.0596320066529448	1.4851418795237192	0.14689521060049465	-1.9610166752171678	-1.213320739366227	0.3593425454766844	-1.0257827647330708	1.3721978971050404	0.0599865242999703	-1.4123083906879867	0.8832000777152468	-0.6995509385340986	-0.36917390895029667	1.9797198874873676	-0.04588952833966699	-0.7021755404927597	0.8157287822737704	0.10092444748533728	0.7769533620318481	0.5518503455853963	-0.414831662968908	0.9093895113278914	-0.3343207791920291	0.15773341443712552	1.4717474846207381	0.46819734586201445	-0.7035497398325916	0.3843830539670001	-2.4413847105826867	0.6899594328011791	-0.5182135898815741
0.13750708946096574	1.981840066180186	0.07578504781892821	0.2851210774784184	-0.9745256247023985	-0.914457377760684	-1.9077519603212356	-0.7799258948184524	0.5383119798812086	-0.26660197786682677	-0.33899972686412105	1.5471710606672608	-1.1330237118356055	0.6018002271522555	-2.4335583935934926	-1.3282120426521402	-0.18092558889654886	-2.461096551171898	-0.5494681008930582	-1.1084724197148426	1.5101025953725968	0.24526583807460786	-1.9659798481662167	-1.2163077910899673	0.4130751618836813	-1.0464637414187743	1.3494788485409575	0.2014341445047906	-1.5043436991150636	0.896426953392487	-0.6101218632400658	-0.40120056891167055	1.8769343724786829	-0.10497774494680101	-0.6184089758592521	0.8090266754763414	0.0985111727065338	0.738582963790957	0.5449174893104665	-0.48539880324938905	0.8970790619116684	-0.2683430819886609	0.2132076785990135	1.5589231077012298	0.4253702644868172	-0.7341543821841998	0.5453276842076678	-2.5171389361041285	0.585082690528812	-0.5064575558353545
0.13207722341898476	2.0302273554266166	0.041560101606240255	0.3180597579966774	-0.912944181338277	-0.7710325756985406	-1.828577892667138	-0.6709988083060712	0.5892057488952522	-0.2658481968662766	-0.437703410296717	1.4575802188071134	-1.1881095668949535	0.7462686415278601	-2.3596346293582613	-1.545056467369228	-0.13885782513086325	-2.425619502344394	-0.6319286856109239	-1.1807802962715672	1.5005593041668004	0.34835908466673765	-1.9699194855062507	-1.2086593687422647	0.4098142669836952	-1.1058611414565225	1.362718743966915	0.3352330172331178	-1.6105204700759734	0.8730673510568909	-0.48396803980027575	-0.41713766111412476	1.7484895057996528	-0.1778533450940452	-0.5159606331961945	0.8424676728850697	0.07544069662669659	0.6793891285296654	0.5429851590962269	-0.5248193047375617	0.9171075227517214	-0.21239628793621437	0.24202747836983232	1.6485942091303307	0.38981824021465383	-0.7195641160093029	0.6232473043277322	-2.5671039309444157	0.46294429221303474	-0.5648916789575725
0.1365463753851396	2.0628003094475784	0.011184782560441605	0.35518342448128876	-0.8876536310279693	-0.6517255867159522	-1.7470068999145993	-0.5726717273404907	0.6604893803544458	-0.23988353527456902	-0.520951858859385	1.3708657537031432	-1.2453568766289203	0.8623609608128124	-2.302984338752051	-1.7115702652606095	-0.10240723303203354	-2.381857154653715	-0.7050953379798319	-1.2790434079869826	1.464997937311259	0.4524710673408565	-2.006164141058395	-1.2500213086160612	0.4601198083451171	-1.172606936015175	1.372689539082676	0.4344203492782068	-1.7122860622820064	0.83205157934481	-0.33849900641399916	-0.44711115618233893	1.6765487980553726	-0.266236071218652	-0.3916081438865679	0.8167113983904393	0.05752988054665069	0.6271224306888366	0.5742615139311297	-0.5379098580408976	0.9224352646763905	-0.18550904992414657	0.2964073932039103	1.69202051596976	0.3155571506092425	-0.7146213226048406	0.6499746517881257	-2.640629443333908	0.3182378597108298	-0.6089922375163873
0.09903943688048694	2.1366513084336356	-0.041419543045303056	0.3590888117076351	-0.8556435250887852	-0.5419158405279394	-1.7096915759765736	-0.5027725140087085	0.6797979056892045	-0.24581674803822673	-0.5936583440629735	1.3326586214903904	-1.308614399995097	0.9558793458143038	-2.290038017568666	-1.8948629470953378	-0.06447061911493132	-2.3019221457359045	-0.778255515996703	-1.4014317144302828	1.4063890986066017	0.5522209385082874	-1.9707640624056364	-1.249374629036843	0.47118832826401036	-1.3249898700998446	1.3307653761779448	0.48267561536864384	-1.7621402645302022	0.7926647671313296	-0.1894534015675446	-0.5184368792148721	1.6552428327245834	-0.3290415641340161	-0.20574575649271196	0.770319789977046	0.015174899280544657	0.507547818451805	0.6385251194447662	-0.6023006915083823	0.9813570753023294	-0.17062049919062552	0.29139708672441367	1.7225605934520765	0.26424968704412727	-0.7342230464458868	0.5977185115163877	-2.6758294769691684	0.22978963071076047	-0.639167316354724
0.044938036296066845	2.197862577776223	-0.035462148999347284	0.45590568479165083	-0.8442284056804112	-0.4626507253595048	-1.7198660257393548	-0.48753055267594003	0.7370855108370334	-0.30034113107297566	-0.6503727378486707	1.3556809124458506	-1.3666307302206193	1.0398087444826587	-2.22534244873228	-2.082299325660453	-0.03867516201066319	-2.2427754970520453	-0.8304266540039767	-1.4843300310910732	1.3663549570095428	0.6160279561033013	-1.947779227616385	-1.2513245216213924	0.4607842940660042	-1.4652840449967757	1.3080007497907016	0.49777993693416656	-1.7968827979311723	0.769666341605054	-0.06195700900193317	-0.5787671075360181	1.6422575599388185	-0.40734499706596783	0.021379938383963258	0.7386336025015707	-0.026990573384997725	0.36866287709656465	0.6830187137842191	-0.5918307398700298	1.0484001872700168	-0.13807634577344646	0.29059410503734184	1.704113987966867	0.24671695535157748	-0.7584214809038976	0.5236044026477453	-2.7290704254361775	0.14433396645575033	-0.7061490148926024
-0.0032227454179876215	2.220335932386539	-0.07524420918419546	0.549442332443326	-0.8617461958623472	-0.4363225256197216	-1.7675691695473479	-0.4673972078102066	0.7728536793484861	-0.33697755968459664	-0.7359219065578109	1.424074651476357	-1.4853147795649835	1.1154334146074993	-2.084875314356061	-2.289044864051337	-0.015980308277477023	-2.1919490911406383	-0.8592221439820549	-1.5710103023419542	1.3580431206544124	0.6893387925092902	-1.8842539206564837	-1.1803799972567253	0.45430779338565525	-1.634387292161232	1.2406479610202106	0.4592445565408183	-1.7616274272913277	0.7468285077718007	0.018068196083928102	-0.6396908599666151	1.679857937480529	-0.5038754527636184	0.21179754389563774	0.7184787053715667	-0.09442178181537628	0.2572475394526503	0.7099957074209845	-0.6365693076383453	1.1132937581900952	-0.13345094200709093	0.25460985228377825	1.6517597012663252	0.17344417672762247	-0.8337746124315155	0.4656109105106213	-2.7447675436586736	0.13426939155875695	-0.7966817413415225
-0.03174383398451193	2.241459355252766	-0.047289307896911915	0.6221124436730172	-0.8622670916475315	-0.42894930218048566	-1.8020044883915247	-0.48135446169108675	0.8770669284073451	-0.43295645229539714	-0.8380688416589891	1.5067496870702901	-1.5465003118949332	1.1837442372378661	-1.9800923674069726	-2.455104301303415	0.03270406799953573	-2.0931200656015383	-0.9111755819020877	-1.6596366842412387	1.3436028943696168	0.7434492030800501	-1.8473681138218094	-1.133344579772894	0.46937079016911953	-1.7576648567760447	1.1597220996462105	0.4695457102318906	-1.7566965994177441	0.6911115774348272	0.07946502347418531	-0.7041773802567366	1.753101665677359	-0.5583739172185501	0.36329075106729086	0.6743303931158631	-0.1458808906883322	0.16242959926193265	0.7569611214278382	-0.6244879367045668	1.1592171997358627	-0.11968434860415408	0.2721187632336425	1.5715547133614565	0.13758913585291727	-0.8747954945248569	0.36087285553092285	-2.772612575025852	0.1249361788173192	-0.9073679846525092
-0.07389900290518406	2.2662655583366322	-0.04760087192509928	0.658053250072566	-0.8977993182556043	-0.415996577004624	-1.81743703109505	-0.5424434146158728	0.9631228481452384	-0.5998751163334928	-0.9077713479418665	1.60412577073027	-1.5675831155058018	1.2452953151715942	-1.8442235645074412	-2.557973719043067	0.07950448487711823	-2.024016770468498	-0.9340713185865491	-1.7160458427423841	1.3527412094910445	0.8221120556429247	-1.768504653272346	-1.0463167401191893	0.5031104405600085	-1.8391746652948484	1.131291189399959	0.45426628464900515	-1.6469221827791856	0.629760606700984	0.10558153936206041	-0.773329553559307	1.788572777996798	-0.6117579514313038	0.5386006399622131	0.6498039191485205	-0.21500867849349534	0.07125172570511251	0.8270517676509307	-0.5931917236857666	1.2038824684486638	-0.106739024581098	0.2198659219512987	1.4711389349080632	0.1624088166824536	-0.9351206823871907	0.34976274440484695	-2.7867653534073673	0.14222561735074646	-1.0313954522981372
-0.09634248660454305	2.301172103776517	-0.03329283735619995	0.7406600606518107	-0.9503063017762408	-0.40763483116452176	-1.8227049510988755	-0.5566622228549015	1.0539699899366037	-0.7807514770623056	-0.9592671931346407	1.6422612040959756	-1.6073067934587755	1.2827805949854807	-1.7231380729717352	-2.5924805682061445	0.11360077895296834	-1.9069164646950725	-0.9273112857660305	-1.7172607110199174	1.3469797546937046	0.9071518549963324	-1.7226715839457092	-0.9615444293181044	0.5326698073507827	-1.955542240848855	1.131306543908964	0.3317898143240615	-1.5105035847357056	0.5522749382463451	0.06211942733082274	-0.8347043128921634	1.8224488135553554	-0.5945565552415794	0.6812519052656619	0.6181313259093468	-0.2671453130766487	0.00543260185415535	0.8459622573376633	-0.5710429506673548	1.264502803083385	-0.119973168900162	0.15005180134819357	1.33699599135065	0.1534679652048199	-0.9679588115486923	0.26134579766315463	-2.7875561932763384	0.22851696916886563	-1.1255965639146517
-0.09644370523398976	2.3142219392662913	-0.0006844012525521303	0.7894534139578744	-0.9742934783708648	-0.39243165690979037	-1.811165030920738	-0.6174894629037456	1.1284189266690212	-0.8860666364557584	-1.0182216448985453	1.6876110729063754	-1.6505299446603607	1.3094706436552381	-1.5947325494516869	-2.5788158583776926	0.1416219743456801	-1.809487457083802	-0.8571001751019635	-1.7197794347418092	1.3487500361801537	0.9925302898403974	-1.6877425148591783	-0.8916322206763587	0.5707449612855646	-2.0682696095730084	1.195516437032565	0.2401405337545187	-1.3374253956810402	0.46412722620343577	0.033541648222722015	-0.8480892433079623	1.8278855540642744	-0.5265280320332049	0.7902441651448594	0.7156214440689108	-0.3050065496914983	-0.039448905152908983	0.878154147623061	-0.5336152746116267	1.3541737259113982	-0.10984027554804605	0.014187499394155877	1.1857600362776668	0.14562434247909062	-1.0204291839773973	0.18097058438349647	-2.762021448354472	0.280681598136389	-1.2080589929962482
-0.13385207853874018	2.3466098998891924	-0.02404735596160051	0.8534565639229846	-0.9405586042731692	-0.3872037878417389	-1.8595051526739297	-0.6860797155613376	1.2398146877233374	-1.0114006582221207	-1.0459296182258637	1.7500224828929116	-1.6209410887062266	1.3277226734502108	-1.498867608730711	-2.5839220495503605	0.1663421418943972	-1.74047813494043	-0.7833330265816345	-1.6459055774993157	1.296779135163375	0.9921517339057188	-1.6604106414726634	-0.8379321788978678	0.6452385641930852	-2.1155709339760818	1.2640303870447955	0.12082898959544335	-1.1786949718065858	0.4239257135263979	0.02198333353034094	-0.8564178969537867	1.8408167423484958	-0.4314472624077319	0.8437624254853867	0.8096472564829714	-0.3664705821916381	-0.07376825870023324	0.8670540059075214	-0.476206986739754	1.3963428917232379	-0.11348110677326868	-0.08897011157946286	1.0393047126372401	0.09870478141664059	-1.0380004075085771	0.09704108934885207	-2.733714934158186	0.3214338971724961	-1.3159228589383871
-0.15978100373904422	2.3870343006198573	-0.07797474183588322	0.8670422142282259	-0.9026204007882044	-0.4754388548390428	-1.9275267321119292	-0.7259398071542282	1.2799572370991659	-1.0881154538760474	-1.0538950779676164	1.8456402045369422	-1.6365832656360897	1.3187133366230892	-1.4408677294583412	-2.5115390784258294	0.17240490558512717	-1.7343074324564065	-0.6375102245019277	-1.5065806918047406	1.2391363207526165	0.937206894283792	-1.6362945196391803	-0.7753058879481707	0.7242627935515813	-2.0825109430435704	1.2839582678932775	0.0267178840041024	-1.070064950980015	0.37105935195484757	-0.0007822566917316615	-0.8450026419943362	1.7961903720217667	-0.36905704202312994	0.8927952076586069	0.8733790136081483	-0.43254958068487015	-0.1054695330019247	0.8376646877019276	-0.48863823795298406	1.4113187434532684	-0.13829117962629472	-0.12008380659186449	0.9274265302691292	0.08621529932214915	-1.1173753961137045	0.012779372364845987	-2.6789947513115644	0.3881957407055704	-1.327030897146328
-0.21280791636620133	2.389901326817127	-0.12516872186377	0.8492303502603846	-0.9065676784899885	-0.5601712653644682	-1.9716438393369746	-0.7961402835512592	1.3001782738610967	-1.1277641938741954	-1.0029133683186053	1.981575580086583	-1.637528625904352	1.3502698043918528	-1.3568625919425201	-2.442351769599804	0.16841373108517282	-1.706148479171397	-0.47029616329233254	-1.3285281074817343	1.204496780709119	0.9111228608655381	-1.5949903954796247	-0.6935977895024378	0.8081677573504475	-1.9769561221329088	1.2885107231347366	-0.06955284905954412	-0.9306851314604513	0.3829646789499266	0.02917274790298538	-0.8355599842563024	1.7424228888650741	-0.267082902544292	0.9437408802713325	0.9272576435451614	-0.5119188532360989	-0.1697016006219086	0.7798221747343872	-0.4944408941185435	1.4306451477030242	-0.18742001419554835	-0.21393750316818286	0.8321239906435738	0.06012330803788755	-1.201015006301112	-0.07299090626048824	-2.620057553691475	0.4746693106949703	-1.3547457810085735
-0.23290581149357967	2.3855290932926563	-0.17547906674104358	0.853226438418476	-0.905714258918463	-0.6511817018490336	-1.981987560261358	-0.905734729971402	1.3267647932253626	-1.105062869617892	-0.9054555532829915	2.0679337088817786	-1.623911751676959	1.4302351413444547	-1.251783870654914	-2.3816991806624435	0.16697329510840703	-1.6655657822909906	-0.28590572705826545	-1.1078640183242636	1.1943536112339381	0.8798246798322893	-1.5925737815718295	-0.5976833665866347	0.934974818419725	-1.8021192283856855	1.318931146881773	-0.15631014320132128	-0.7559526287319958	0.3805730192665989	0.007909192767834316	-0.7892274454137693	1.6380206632948908	-0.155163713666781	0.9203057533687671	0.9817072561236323	-0.5873855929733803	-0.18553273710639012	0.6761355034800032	-0.4917092555291374	1.414780678235747	-0.2520914065761817	-0.23458022720681412	0.7177004019022004	0.07330261138826699	-1.2647070809254064	-0.128937939135427	-2.578265687836022	0.5374831860528987	-1.407898872340595
-0.25839728755323577	2.383546915035513	-0.2520941104074656	0.7791590081237886	-0.8432793568706541	-0.7100892609714877	-1.9949453413849114	-0.9874122908628922	1.2556750530207141	-1.0255788499185772	-0.8295004014211509	2.091390369551393	-1.624637691325988	1.5258273350422744	-1.1715078502331964	-2.2864882212436988	0.1407357702638093	-1.6192348939791503	-0.11707777174467422	-0.8799738810450048	1.14648583261549	0.7986762825354801	-1.5970561409100548	-0.5016775868191183	1.0462252352160095	-1.5915268674621172	1.3109994462298042	-0.19342658831114884	-0.6085873397964774	0.31883924172629907	-0.001272310476276614	-0.7601908630106037	1.510736533225891	-0.03917921573225538	0.8526997565029708	1.033793778486338	-0.6761911105821848	-0.19483042265741543	0.6172004823535011	-0.5090113156396903	1.396504525871211	-0.32736644261187353	-0.2871286455494231	0.6083578710234216	0.02818659926508511	-1.294069464295419	-0.2043066969385559	-2.500846198653439	0.6019631477954183	-1.446968050059217
-0.29104612015121284	2.3907141090560007	-0.32486691749557406	0.752198343561406	-0.7812460819785556	-0.7008986102564783	-1.997189596916447	-1.087147723158758	1.195622306205482	-0.9430500682794014	-0.7492726812374183	2.002632000032843	-1.5926018597504652	1.6546598637962717	-1.1520730526988914	-2.1520360320378855	0.1044325851549952	-1.5980995439918628	0.03229888309748226	-0.6572598951195594	1.0898242439906196	0.7210019809985513	-1.6331235592763325	-0.4352885793807634	1.1541786041037654	-1.3698714628150312	1.3263537985566107	-0.19287880775726957	-0.47658575926201596	0.2844599062783647	0.007300565971213191	-0.7021976409429315	1.3669349963857635	0.09013934356560724	0.8316116392383457	1.0726172695773761	-0.7278297217571662	-0.19684957761646965	0.5425634610307819	-0.4860550013527455	1.3537855793580462	-0.3455453103774887	-0.2550849880191862	0.518777119938377	0.04815327854370027	-1.3148909910413613	-0.29557143107307615	-2.4595002094650313	0.6512716239332221	-1.4540158852984848
-0.3415613783475916	2.413475726471328	-0.4148831994953671	0.6811698442368399	-0.7511547483481806	-0.6425931726923444	-1.9672465357031412	-1.1409145807155157	1.0836945679618866	-0.8215112635354167	-0.6497808993834906	1.9130063529071382	-1.612646186783661	1.7304255020660146	-1.1966911927622723	-2.034236322184502	0.031235284524688312	-1.623023834302884	0.2706436557485839	-0.408656708316719	1.0134361586299614	0.6598001165176406	-1.6607928995097598	-0.3631836392835537	1.2085293837215707	-1.1172182613502644	1.3265852129423361	-0.2088599919469142	-0.3101481799190818	0.2868983573840682	0.06827153459897047	-0.6564254317122753	1.232691439072105	0.20591336239299168	0.8496769516416613	1.1141785574702372	-0.7195878926556629	-0.1361479276147574	0.4809455302826214	-0.4560662399784932	1.3523176964483627	-0.34622447720889016	-0.26658842386875875	0.45806390365399763	0.05807022562048354	-1.3587346384003127	-0.3146982256138633	-2.4372839282064267	0.6616287282023995	-1.4450583702930708
-0.3701843327214999	2.436143732769563	-0.49106640092737075	0.6471764842891246	-0.6733754407851368	-0.5866563169800075	-1.94555323867062	-1.1415613333102104	0.9570671881396068	-0.6488055513386853	-0.5275775075906342	1.8880927438212993	-1.6152042817114527	1.8593477602729915	-1.2143628761312428	-1.9679862029710733	-0.07192126098869071	-1.6239260893062046	0.4773845263668045	-0.15979113511447834	0.93712072329885	0.5985098458426912	-1.7100257788639488	-0.29286182793828675	1.277666571601445	-0.9380958015571158	1.2657883294811902	-0.20888059440628134	-0.19360217085085624	0.35091961747863193	0.14425458404914754	-0.5694302745055332	1.0914177286271558	0.3105282524946784	0.8551705940871791	1.1237217113539326	-0.7218228872757737	-0.05699644680193956	0.4228749947868645	-0.44793775099203914	1.327092322144482	-0.30977547469203326	-0.25694109265751386	0.45605893815386667	0.043786883605871366	-1.361657231981241	-0.4491014396871825	-2.4044956689415513	0.7133167618861823	-1.4841499468668207
-0.4146562001910164	2.4288190343298433	-0.5625217993734994	0.5674743523091302	-0.6031940619824082	-0.535074807206196	-1.877478636085374	-1.2090526613690966	0.7885236627352922	-0.4615632569248166	-0.44126216040331656	1.9527463090150288	-1.6214452185675572	2.003842977990416	-1.268723010269243	-1.9527347254075764	-0.23920329482787622	-1.6087914576461304	0.6417175009199833	0.09790757509738524	0.887352512515956	0.4837756601174495	-1.7783376945765341	-0.2419540991466123	1.3291722394036474	-0.7143906218564182	1.1963916675476756	-0.2038285167368735	-0.08016490911338929	0.4510261576523938	0.21026911368453832	-0.46630065174999746	0.9569004205287663	0.34765551197265987	0.8960204191780653	1.146808349723662	-0.693981698311853	0.04108480125760223	0.37540433680642854	-0.42926808066864713	1.3160910080874957	-0.3169606314582491	-0.2530099636406588	0.42255513866549466	0.06252050332732006	-1.3891942692177723	-0.5404123047900148	-2.4163276291119455	0.6732378811982969	-1.4799397729210768
-0.45345322319655723	2.3985588692573394	-0.6492257210131498	0.5024132996583108	-0.5357149425127913	-0.4879094086567825	-1.8465596959158652	-1.1903713394855702	0.6258999168498515	-0.3119342125460428	-0.3716477708354463	2.01080984522816	-1.6330358252359853	2.168105602189457	-1.3163415075655416	-1.9454049310730634	-0.395991851026416	-1.5966354676733359	0.7438773537922958	0.3174503292276717	0.8333745455583987	0.32263931153449976	-1.885302812183547	-0.17565608112839118	1.345715607159461	-0.4891547478638076	1.07576805490867	-0.24016205150347475	-0.021166244751896872	0.54726958033766	0.26296095792688895	-0.39289812187529904	0.8460954220451864	0.33993721926476034	0.9625316320818949	1.110399689335647	-0.653875537162312	0.09783560412557321	0.3320950982851748	-0.4359317720134045	1.3242986180997636	-0.3211795582836482	-0.1907039711848732	0.4107197788668124	0.0747705639285999	-1.3940691437904804	-0.6362371398189504	-2.3998549899525643	0.6744833909160153	-1.4665385683037904
-0.46890696944344323	2.3475905877825296	-0.6780048178401169	0.4179769538385004	-0.48357526913615645	-0.43588673816642176	-1.781657625524785	-1.1457374845619843	0.4209124118382942	-0.17225268665120813	-0.3080471650075093	2.085243690043461	-1.6785487953140534	2.303715475774844	-1.3562579798237906	-1.878655715563156	-0.5504290971815033	-1.5473535335651867	0.8160090809881068	0.5099611131531946	0.8080363309547003	0.20240268146580428	-1.9453386851929644	-0.1613754352707307	1.3114479099027903	-0.28626175493039363	1.0130786498732687	-0.24638855379313984	0.031006916016676045	0.6080959397695377	0.29127633331498537	-0.32000381680210216	0.70101333062238	0.3241950124906416	1.017198247327263	1.0892276137730428	-0.6181125678822014	0.15849723054727516	0.3358857931970398	-0.4111917846685119	1.3412687998981077	-0.3532972078890795	-0.1812965170371154	0.39959838059181685	0.17324050809067337	-1.3881702094363706	-0.6822724339610615	-2.4189098266017948	0.7161852292963053	-1.433631305495603
-0.47980760317306437	2.336468695537615	-0.6841484257354776	0.37004563418124686	-0.4390193189822814	-0.37411783734470466	-1.6855280660659049	-1.105653882881221	0.2376750500317751	-0.041433199441822256	-0.21753178193478453	2.184007111588552	-1.6636925935484979	2.4581566945274167	-1.3989583165536243	-1.8577360720790352	-0.7181937280217872	-1.45068275979844	0.8411389547016979	0.6739592964881925	0.802454867182505	0.09206678801749213	-2.0184140538342596	-0.13136337336819817	1.2564060895608553	-0.12125751791397814	0.9848031648610315	-0.25298159409966653	0.0862230408193321	0.6976565761967947	0.2598812897958928	-0.28033701713311276	0.591626178148473	0.34024391972409973	1.0351237244667524	1.0772581770721075	-0.5350647966667442	0.1965251412963665	0.34137614879075967	-0.35944467042946515	1.4250828988675366	-0.38224223861973783	-0.18230717672076893	0.3919010665509229	0.20543084118822835	-1.3312410478697012	-0.7232529545887181	-2.4691836894102788	0.6795013888042345	-1.4357201761027716
-0.45619078587276707	2.3325972071950463	-0.6801111355841687	0.34078896173512135	-0.3964238503477072	-0.2635061316166122	-1.6228434417498874	-1.0179673880174025	0.09322438451817291	0.07331976216010253	-0.09041392432188457	2.240198820620017	-1.6799030939270103	2.592661384248893	-1.4664999138255226	-1.822496725482853	-0.8237452540486345	-1.3498541915179312	0.8598336462082214	0.8167273084626515	0.7806434954979643	-0.051302209842216895	-2.051996770033874	-0.09517952982862878	1.1548985327883805	-0.011847838399398685	0.9621366193170269	-0.2842915062329531	0.1336025844366767	0.7383507230943188	0.19000542666557826	-0.2189837652375599	0.4579550844819126	0.32963846956993303	0.9672248198088104	1.0643748781344633	-0.4463891317870643	0.26033390324751293	0.3804546807685859	-0.33914770676353434	1.464110003697079	-0.4064143232868413	-0.13395445240478093	0.3443223354209114	0.27134887367032323	-1.2710907226219732	-0.7434830649971796	-2.4738506978137904	0.6638933717932574	-1.4765276468725121
-0.44775417427771425	2.3321558976430437	-0.6743848785730779	0.30655798033812476	-0.3923255214728961	-0.1645181376143274	-1.5188281555202106	-0.8812220140435011	-0.048185245856001965	0.13606345197808792	0.010482991429620359	2.3403753359467294	-1.6946758049753368	2.667182664663056	-1.5717651270049142	-1.8035632999898354	-0.9085846422958477	-1.2586565483640317	0.8666861813334681	0.9714758948472833	0.7437574176261526	-0.1764388656351083	-2.0478827270489885	-0.06187277576203567	1.0467418521570464	0.11496256576136465	0.9675425815769273	-0.2800416579342439	0.1752095464581844	0.796166910867621	0.1149220610117968	-0.17519657072985778	0.35399452127201947	0.3153965124585912	0.9162067304752443	1.0236764534948521	-0.3529830083693288	0.30376823730205105	0.4647597312387502	-0.3293410460784077	1.514863253773311	-0.4665222035924854	-0.14330354325004188	0.26726484341394674	0.2700033852368325	-1.2316147864165738	-0.8024837735682088	-2.4733251626998936	0.6840603394091777	-1.4575298703941262
-0.41244673471191867	2.336143285463916	-0.6592964847986944	0.27879974725197354	-0.4592032679709946	-0.09867669834191065	-1.4259215042376245	-0.7494121708078658	-0.14448180848154762	0.18459550809925768	0.1019025757986645	2.4411699927897366	-1.6680827518639572	2.7128914421880532	-1.7193205749376141	-1.7872408854373085	-0.9545190814145139	-1.203569026637016	0.8509249378054596	1.1250292481661919	0.7122791625859503	-0.2800578078827887	-2.048308214275944	-0.044422531491563236	0.9536133931545752	0.19527771458676318	1.0216854788854879	-0.3159426254904366	0.25446995275854817	0.8910069440244198	0.05376195154915255	-0.12370078605181548	0.2983756840240591	0.3238374401261252	0.8089775143130987	0.9543778977988421	-0.21985087912415927	0.35997796814909433	0.5281867070965361	-0.3190073670291197	1.552099970520708	-0.5387796971392094	-0.13716921203256222	0.1938690228992441	0.3304806325481196	-1.2262608375798725	-0.8584820709498564	-2.492320159770661	0.6325612509989982	-1.4370821481172853
-0.34748754357734907	2.3545438135353796	-0.6167049575778994	0.21974669433611976	-0.5326658208744286	-0.06534666247576698	-1.3261026810400265	-0.584140220170579	-0.16302147590880406	0.20351629718700065	0.20795897281454606	2.6439107342709156	-1.6891567415873154	2.7570486766743967	-1.8491405538687906	-1.7584995813273951	-0.9972150104146811	-1.1466316494659479	0.8284469586861786	1.2332185881654656	0.6528446044451537	-0.3818443329215718	-2.015453999241954	-0.07169352041112857	0.8491739041107298	0.24148256187462386	1.0408755599083914	-0.360274854015697	0.3233273534901372	0.9447768214763388	-0.05847095077153599	-0.09100802046709941	0.2521600614212306	0.2958074737774443	0.6999129381030533	0.8587238501498907	-0.0745132884352874	0.4287437197893803	0.5791014864179737	-0.28973831866991107	1.611908714397273	-0.6193456071316723	-0.04707626273152218	0.1521374356440986	0.3837070379554161	-1.2094054046700538	-0.9145788472160099	-2.4674175122840194	0.6226456349483207	-1.3959206538137832
-0.28174030544071516	2.340943455523662	-0.5551754094158315	0.14938975670369972	-0.6673639639305357	-0.060505194250261074	-1.2586091834044388	-0.4420416369261185	-0.16190078166973576	0.15656524749371106	0.337352907023209	2.811550991932445	-1.6499231494733486	2.7996957716582296	-1.9104864760691413	-1.7182224574827518	-1.047012370758205	-1.0586430491955439	0.7392825870811146	1.2960871413286408	0.6002891978724874	-0.5057605266753393	-1.9572074225308955	-0.0829337367574667	0.7879239906020603	0.22927822442366524	1.0709027123765584	-0.4245080028361012	0.37122168059773697	0.9925716108622588	-0.23269583196756286	-0.06300241533213644	0.19855150349214867	0.31176620806525596	0.5595764705760722	0.7816797929451171	0.026233791679659314	0.4640071793430877	0.6410642198334564	-0.31181059506231024	1.6286912205650954	-0.6894374571883911	0.02200310469059229	0.09729628110271109	0.44650945389348334	-1.2141117697241672	-0.9737336530668335	-2.413459446308706	0.6143046697993592	-1.3370556517195977
-0.2296018386863484	2.274901555361006	-0.45337729746173777	0.10148317366419465	-0.7745226855352833	-0.04885121840938329	-1.1718010170716946	-0.3502794910911725	-0.09633665114086347	0.15527165522998715	0.43712600695157755	2.900314860682954	-1.6298873683119708	2.764271777786933	-2.006223485154206	-1.6801446108449558	-1.0700665481832703	-0.9432007829305272	0.6593140613916504	1.3411768420340187	0.524931411870295	-0.6454636500443821	-1.8709321208838674	-0.1020564627702674	0.7217967872878753	0.2632375173762294	1.0848075520496505	-0.48006321001103575	0.3839719626444806	0.9789541592367336	-0.3688299478769861	-0.05839747822099732	0.1659693356243426	0.35120423088812136	0.4556274929753562	0.7031168064042486	0.15607246615603879	0.47013815073029147	0.6551317535390253	-0.2965993504700052	1.6734004901102204	-0.8128565892027153	0.059849975710329614	0.024053437840621257	0.5143545527534514	-1.2258295978934433	-0.9585751444584579	-2.3668085109387045	0.5954280832226482	-1.218855170221256
-0.1598581473492102	2.2378716720429668	-0.33959933125356645	0.09346401194683228	-0.8999327850488722	0.027567094477995636	-1.099851026172943	-0.19277092557944728	-0.016364195580131313	0.16601746435751083	0.5227873242070913	2.9523744885874694	-1.6339091352283215	2.6984474190964622	-2.0351180163298164	-1.6746400162607316	-1.0254575461369957	-0.8721920650061117	0.5784184894199027	1.3446345738162837	0.449789662742521	-0.7617464736842166	-1.7770220025928132	-0.11395808101114144	0.6379541244075844	0.27135301391043665	1.0828429582902672	-0.5565893566054354	0.3822660733090961	0.9218681825096043	-0.47460297070576357	-0.11065690677956015	0.15495107455622145	0.36539867128232795	0.3513814587217446	0.6341337193797456	0.2841553789667356	0.46116923030077633	0.6597526235608056	-0.29007006997350565	1.6361737271473988	-0.9049315846699066	0.05612782143066902	0.0419161992179607	0.5721666257432719	-1.2247001106014381	-0.9219555596359499	-2.3533728500654942	0.6341996046829818	-1.1185282656489126
-0.10683718875907977	2.1857964019612828	-0.20623195791495735	0.11543912364118587	-1.0153311095580817	0.10319379925890967	-1.010468288465643	-0.05500430072532022	0.0822059791726554	0.12591744017451786	0.6367097838537222	2.9542135988195115	-1.6702635496140341	2.5974097161045493	-2.079967964913759	-1.653309693418726	-0.9622725052137107	-0.787918132923298	0.49701055341383577	1.3684738489081516	0.3630781935491381	-0.8383417225602308	-1.6697918434412131	-0.17152024622187298	0.5425143310750967	0.24281779094212297	1.0815131324674627	-0.602549643820427	0.41934449761745735	0.8780639951667292	-0.567898798807736	-0.16415929477800212	0.18617780160844355	0.39447155702751396	0.23658100701005122	0.5718330645852239	0.3777126662379632	0.48340418290242154	0.7105859752685182	-0.2826180596101884	1.6004428818859755	-0.9134002714318079	0.0726243663857321	0.08872351006615392	0.603747716648279	-1.201708256137826	-0.7981407899594661	-2.3109336635860553	0.6731342583746214	-1.031016333938449
-0.07033203855669504	2.102899225810008	-0.08243612134928377	0.15415792717333385	-1.1433466658016633	0.15248712068137632	-0.9161199763192382	0.12146008400586386	0.22592155191539867	0.16113441197101802	0.7597794139317151	2.9639228756993456	-1.7108893683903428	2.5029687586248777	-2.162204582702163	-1.6620802922270492	-0.9211556084714625	-0.7157975128688291	0.45206786759694967	1.3823436498875872	0.3074387973166326	-0.9137018849018912	-1.6287746786818762	-0.19191770929262378	0.4417167213748742	0.20767481746621685	1.0168157336829384	-0.5940980083700247	0.3976574184797618	0.8345327165877194	-0.6337465653819156	-0.22613756091762488	0.2691159686894826	0.4096094672310465	0.18720947524282275	0.5817870115731589	0.5039913135694511	0.47989007792509286	0.7634784960348	-0.2711198116214465	1.597708568755884	-0.9189944298974776	0.12605284268244465	0.14229305042403625	0.5849116134620366	-1.19468346846263	-0.7036314368012808	-2.2406727113675453	0.6273729788654143	-0.9874477228508483
-0.023875794094792076	1.9602813516194832	0.026484923943191675	0.23326413154393447	-1.313287136114606	0.22412846820782312	-0.8104692211160061	0.31251206862106606	0.3924690313424658	0.18239860915422998	0.8588167174426513	2.930678974355048	-1.7350512894365977	2.4211822471842064	-2.2359914060313484	-1.6727181151908883	-0.8181277759223388	-0.6525238848106444	0.4346463574184812	1.3983485141571603	0.21980323076514457	-0.9773948768608232	-1.5916630630980244	-0.21880409755748237	0.3721509896042231	0.131583769333026	0.9605509294030876	-0.5910288616867744	0.41614096784444843	0.739976875107577	-0.609222665917011	-0.3112071288564854	0.3758246902331465	0.34496641943777784	0.14223990249961999	0.6002017640672522	0.6236860456145253	0.4959505703145021	0.8203056427932232	-0.22577718344697956	1.5381611159781503	-0.9065597650326291	0.17657834566929925	0.2012812119268982	0.5670747056854701	-1.2714447933688544	-0.6269369877649461	-2.1641172099546475	0.6758274781306712	-0.9376165540331683
0.013441823290503663	1.8545839991879833	0.08393805530854985	0.2946454249060514	-1.4376029320679482	0.32574620045957453	-0.7234181482095979	0.4654016872044514	0.5379110865286294	0.1962570134801261	0.9167543023153696	2.869242807909425	-1.7575770895396932	2.3294632453359707	-2.2827414096866736	-1.6826822071076417	-0.7251885880953334	-0.6433638288615434	0.4089832398852513	1.3068955322838032	0.1545800159407521	-0.9886544304492413	-1.5985247726660676	-0.2731833199085063	0.32542917588710457	0.09463338148300486	0.9096567093409591	-0.5506266029476492	0.41961502655940625	0.6461091323934688	-0.6241048583574482	-0.4198983314184307	0.48649406142824175	0.29520786540203997	0.10186980831161692	0.6374335760606548	0.7488060246824294	0.4781123985654324	0.8642134251150914	-0.17077133084899426	1.5436545841622293	-0.8835001305488642	0.21975585799957126	0.26996445447554934	0.5660782864990459	-1.2875281811098338	-0.5605424144780342	-2.0703892814159865	0.6662438357281271	-0.8364131548945565
0.06866624586298994	1.7820301828244798	0.18519882799914572	0.389632537871159	-1.5560660856601314	0.4437981373803751	-0.7036591181455797	0.635637907855841	0.7004577908346847	0.2102529828386225	0.9741987540084635	2.7618629948229962	-1.7588812539028378	2.2513116738176007	-2.246175484991473	-1.679573530809202	-0.6116244501990054	-0.6412253106005738	0.4035404139866377	1.2379459540229338	0.08576274258937631	-1.0041385153167746	-1.6171124103688814	-0.34853426748554595	0.2655602478065136	0.026345553489587215	0.8142237355120617	-0.5387770646679076	0.39501440910445945	0.5055842498570936	-0.6413026638998891	-0.5583140297367082	0.6093800398317931	0.2366883985083979	0.07650516620911375	0.6707965507919439	0.899975225052333	0.4564374815381004	0.8911125961377493	-0.09469745024870438	1.515474679878934	-0.8332480200207263	0.2691237706164297	0.382326689504107	0.6040017410757944	-1.3236791609869445	-0.45366570917678234	-1.9604048159780245	0.6306404884699603	-0.7661953792282805
0.10910986212266627	1.6887976706954704	0.22851927013239876	0.4999167752519097	-1.6489404039430475	0.6060365515084418	-0.6532071605358938	0.7210403991018506	0.8868294559761931	0.23580804320976942	1.0119126643374368	2.6658136878860565	-1.775329300419036	2.163380151235354	-2.2403338742362138	-1.7132481084674112	-0.5273825812424049	-0.5698238002753826	0.4240144686586339	1.1362708615360237	0.02564329842354446	-1.0142478706713418	-1.6802151380811563	-0.4125640635602325	0.2026260017985228	-0.07545133149058598	0.7187538262550721	-0.4985043227829786	0.35214306487333064	0.3858926742765282	-0.6757663812524765	-0.7016207627783524	0.7093698021453501	0.10641125291886848	0.09830569705736256	0.6991377322441255	1.0467230851250608	0.38509060749034707	0.8813954927775711	-0.02877741690930454	1.5193113108443272	-0.7980911104438209	0.27692521151540533	0.5458007601842475	0.6011613380749807	-1.3525643760217665	-0.30600195790602014	-1.8304838997749144	0.6073102780161903	-0.6855967781388034
0.11889697875086495	1.5904019853971048	0.24608133737709306	0.5648226618459433	-1.735031359014571	0.7683523248235942	-0.6070188339344578	0.8170501560095715	1.0156326044639425	0.25078988358266974	1.0622487260661297	2.5670398247612987	-1.74559862587524	2.004226992156261	-2.202935492980578	-1.7623801359935154	-0.3798828106309676	-0.49753296745908954	0.4297898739284426	1.0396979256392067	-0.046051985115641396	-1.0137094800086885	-1.7232693814106952	-0.42062325771193576	0.16175497866912786	-0.13064473531639026	0.6627205225342109	-0.4817081677836246	0.2669624538098869	0.2801816694162656	-0.67932931200018	-0.8674026054824662	0.8461270406768596	0.01204341541193421	0.08813263719362753	0.704655731626102	1.1880285194227347	0.27472740486639324	0.8957014253599039	0.0066828517266494195	1.4739573338215692	-0.7652295908698525	0.22496890488639404	0.6859598645931397	0.5677435958511119	-1.3877103977594822	-0.1751891729882289	-1.7176871847844921	0.5385742180449675	-0.644448662337006
0.1426551138256244	1.5125871499585228	0.22581445962722363	0.6499998318875956	-1.7718804921466837	0.960613215213051	-0.5802754030417693	0.8811110956247725	1.155816137288812	0.33720110145626436	1.0808094561383554	2.4954788065650884	-1.777722144527988	1.9013360814141056	-2.1846800089068874	-1.7998933945377265	-0.19855160351357948	-0.43592587566781493	0.4107512324699595	0.9584607478975802	-0.12152605285382383	-0.9753185549160739	-1.8159424452950532	-0.3797880978125223	0.11886575180712833	-0.17172456001443984	0.6209812482861313	-0.42184865089075185	0.22368366185216146	0.10366367707420228	-0.711720652921143	-0.9854240589874788	0.9817684743380815	-0.1166860816826675	0.08842861887403737	0.6876358795994458	1.3007952264492135	0.16730974714269992	0.8599330057109789	0.07834858189435223	1.4153246933987786	-0.7458042424939293	0.23408299640785718	0.8078377443304585	0.5058907299186928	-1.4017482834132147	-0.08701017132014008	-1.55626614001834	0.551285144268016	-0.6621939272693756
0.1401706408682272	1.402987476951444	0.14010971658029633	0.7314215335983458	-1.8541482332970662	1.0922621947882625	-0.6162306614491344	0.9353918678658448	1.2343443584145484	0.39784538462001234	1.0664823336917177	2.375390894918418	-1.741563994205615	1.7991667544053764	-2.1482636380959206	-1.8238734088480437	-0.003018276873618042	-0.3846220118558187	0.39179060695352047	0.879110407613237	-0.18902975947566242	-0.9152971731437877	-1.9088432455034596	-0.3977856481215016	0.06383935403488361	-0.2655455423082419	0.6105723561259243	-0.35082217883914923	0.1967971721503138	-0.0008522042300176544	-0.7789026212796824	-1.1021586373004415	1.1071238678751445	-0.238006235411504	0.013985201767257505	0.6184733486557625	1.3757938852899794	0.040955131788861135	0.8331161261574314	0.11984607626897867	1.3746039308551343	-0.7173373366170744	0.17964131682090465	0.8979942827460121	0.4177827940820721	-1.4239924123595182	-0.016853332033268758	-1.4006742361411193	0.5129257076143057	-0.6868564856971007
0.11183425688510491	1.3046892660861136	0.06642859166489393	0.7523554585638325	-1.8982550193724717	1.1596658313320725	-0.6574847828252076	0.9245076240647435	1.3095688683645479	0.4359794537309454	1.0490907158035674	2.282243651023636	-1.703804794707936	1.702930038397806	-2.1300667142781053	-1.8203203734174944	0.17715878867464013	-0.3310102171385769	0.36568278236475704	0.8113252070852452	-0.26819811732171017	-0.8661353757602491	-1.992429206324164	-0.407031053372746	0.045048636041477325	-0.32211529309336606	0.5878741614919292	-0.27995570514925056	0.13711148105135368	-0.07754934893191942	-0.7852520713232417	-1.1705456246798172	1.1606184323163597	-0.3176018147349483	-0.004919655263225714	0.5612777827336872	1.4512688744947584	-0.10389349625012026	0.8413048365693031	0.14834206667430636	1.381013946925825	-0.68062900386797	0.14757880667714507	0.9173404232705661	0.32382543750810683	-1.5055423452654173	0.09261330920360109	-1.198440396766498	0.496047208731103	-0.6927032963514594
0.07241740999608967	1.233360306613029	-0.07016310708170653	0.7307483977577969	-1.9501114894001526	1.2314492305547649	-0.7164666311907683	0.8684722500785342	1.365264125083127	0.5085834709469842	1.0306546599595179	2.2332044240641737	-1.6184967779265889	1.662334844555037	-2.057556504526989	-1.8295878844582254	0.3340916872688095	-0.2995135081827471	0.37032327418719907	0.7409435157895713	-0.34423163272055957	-0.848545908088334	-2.053934630841914	-0.3683423285498296	0.06347813709808327	-0.380749802799443	0.6130729632603954	-0.2324645032178972	0.08327291297611948	-0.18470982845740527	-0.8009204046823427	-1.2491213019271998	1.1809641897274532	-0.43945861718898466	-0.029028303067206346	0.4822541575554732	1.533998277371985	-0.26306198945125336	0.7774115544312319	0.20978081581093405	1.340679680478945	-0.6957749964277778	0.13846839650253276	0.9139579611050743	0.25867776615149907	-1.6018154680563512	0.1539382348776279	-1.0227244905237263	0.428738124275594	-0.7307147717523063
0.07139357449874587	1.1676597155550685	-0.16397706475810675	0.699559270749383	-1.984638924543938	1.3397308048707295	-0.7783826563354215	0.7327292633675143	1.3762638849889348	0.5582627719068355	1.0446561875030156	2.179515909731582	-1.5513909320855228	1.6016947896920388	-1.9769208340414992	-1.8102112747089443	0.48519994115612103	-0.2865149291152771	0.3441118599658453	0.6773242398040047	-0.42562490237423944	-0.7917602236082163	-2.0744752674623044	-0.32727232976706444	0.09071165512015726	-0.42900049243819527	0.688591452266525	-0.2655037385061588	0.06288884913795598	-0.2943755913654595	-0.8177115185119102	-1.2991711375372836	1.1736661102962118	-0.5147630923682658	-0.0037622101778272297	0.35507541371937895	1.5945081978488909	-0.4177734845044327	0.7275216370055493	0.23013070924831697	1.2844424395827505	-0.6806500042445919	0.1511471581437114	0.9124093617452489	0.18332086856725952	-1.6759165398929259	0.2086342133074912	-0.8287654595456635	0.47350506503716316	-0.7494817690762757
0.04712992442237744	1.1581882764579217	-0.28310436796001276	0.6298102542379932	-1.9253753931107767	1.400367503812644	-0.8689693222815897	0.5486949406992332	1.3822937250782734	0.6254591839132375	1.0381912461822433	2.1365703886658727	-1.5362946801499489	1.5196358139284285	-1.8555452440074596	-1.7765322837350606	0.5770408549696728	-0.3386081390977517	0.28196536405773065	0.6309779822679399	-0.525259887972325	-0.7310130851045977	-2.040441914168792	-0.31472996930726177	0.09756159179658175	-0.4616769863599736	0.7892435568832459	-0.3053642336227754	0.047349978112615265	-0.3475059271877732	-0.884434061447438	-1.3524324799176388	1.1750764676825933	-0.5721073366396388	0.0518485240841947	0.23782285167344025	1.6661903416038542	-0.5491177927973114	0.7094005896304968	0.2458898119794554	1.2337828571716156	-0.6593122378502644	0.1642258844644741	0.8661525696635168	0.16751934070218635	-1.6348191241696395	0.3065620848619218	-0.6022971653533534	0.562894867076033	-0.78625362494184
0.019177834698624916	1.1343158071197743	-0.36854536843424157	0.6030684712629608	-1.863568006604152	1.4145843681866712	-0.952448805616165	0.34309815600407356	1.3593607361684654	0.6858119253993289	1.0002655644423268	2.1610482358269354	-1.4709699134541105	1.4388525029047459	-1.7304154911083416	-1.7810133656456137	0.6520098742299841	-0.3226520969646518	0.21127944060115816	0.6396569393385181	-0.5925315224534632	-0.7448674675543548	-2.0155081931755867	-0.2918744808302169	0.0841973480065349	-0.5608969251364047	0.8552528652854242	-0.3747518729116327	0.07180268046261241	-0.41644028663180865	-0.8773383612991573	-1.3858615302994204	1.25286745435528	-0.5872859352992378	0.17576921116087557	0.10418186927972464	1.7223249125648827	-0.6244710618565178	0.7043268043474054	0.2594836132789682	1.1218271972582725	-0.6214566170837349	0.1680294241799707	0.8361715753112249	0.14307723440022133	-1.6087486229100834	0.4649026847183547	-0.44181986254706207	0.6799536392800182	-0.8449995381003911
-0.02040904309268623	1.0771561903728877	-0.46239164182147235	0.5438430116173445	-1.8105045352301137	1.4442910388023935	-1.0113958968879844	0.12908375947472642	1.3669305469083066	0.7246309015845023	0.997204783011116	2.1779587221505534	-1.4290774754844802	1.3945755613524993	-1.651680776621247	-1.78458242758769	0.7043676265690163	-0.32510591869112887	0.14419706055891873	0.6100636766595586	-0.6118847637500207	-0.7763304366626267	-1.9429658239113075	-0.27241939625268385	0.07055581111069109	-0.6329893955296797	0.9567324604285424	-0.42738955230572573	0.1207363058076281	-0.4095310475466408	-0.8442387151940529	-1.4047052917834137	1.2869706448203162	-0.6001782000101292	0.2832348324291477	0.023241456782991242	1.741570614700331	-0.7288709416474568	0.7032330525055915	0.2722103733110989	1.0442421001079205	-0.5715787690816072	0.17510224647854583	0.7761350083502243	0.11865863617690606	-1.5045493775358934	0.5437154595168281	-0.286453424627158	0.7795880248438498	-0.8805320480818448
-0.06206935387512249	1.0584783207934065	-0.523017654301795	0.46427340794092375	-1.715942746147205	1.4744399447873149	-1.0920618969754847	-0.004345739309021135	1.3342642940947025	0.7655176846868181	0.9927577508758813	2.1841234307860438	-1.3968884078507648	1.3382897057361818	-1.549408442980561	-1.7680381045943037	0.7594438580050109	-0.36745328299002916	0.09144666146560956	0.5829098230537986	-0.6104576697174208	-0.7875203971398201	-1.8137717799704212	-0.24874193828103622	0.07434796264984686	-0.6464552342213643	1.0249001725298459	-0.4606469034670944	0.09511682575476492	-0.39717899489642594	-0.7942594171113624	-1.4461294276324548	1.3226181558217087	-0.5506376878567398	0.43053484734072994	-0.035288239250787876	1.7385962233637915	-0.7820926003747023	0.7436130817810103	0.29433830655483884	0.9534654564413325	-0.49473871660667834	0.19444712268752948	0.691025445690973	0.05669587263053899	-1.428913168991618	0.5904264062894292	-0.13916390322425104	0.9226598821249713	-0.9209187244320394
-0.1087485899672179	1.0377072769179452	-0.585316693156736	0.46314676744165323	-1.662923862638846	1.495303456783155	-1.1581996529881682	-0.16792500525104598	1.278344972322926	0.8182160262161953	0.976132602760833	2.204048749212226	-1.3839220383411504	1.3600665129921998	-1.4667024422181458	-1.7295328215553205	0.7096494856410146	-0.39229962715575445	0.05556746152986793	0.5851981473937571	-0.5758599821655829	-0.8169934621227732	-1.725972240186645	-0.2566579176240677	0.09331394209891342	-0.6662003446509753	1.0950761541347203	-0.4921625024488202	0.14436272713385134	-0.39782789481050723	-0.7207988292276781	-1.479199750192033	1.2878784323769779	-0.5129571125302587	0.5598621218597374	-0.05555338975666309	1.7137702147701475	-0.7702988122028359	0.7913308734934599	0.2761162843600421	0.9109318545014474	-0.4480650539756731	0.20298121904018068	0.6012788523502913	0.05222935401768074	-1.3239213113591015	0.6635531038545485	0.016322711717872564	1.0825771670576512	-0.9392777788062825
-0.1762300665088213	1.045532200477806	-0.6805060248757095	0.4912618074989636	-1.586483051513748	1.443636369890228	-1.2177549719037546	-0.2823512325140549	1.1744187843213534	0.8653973728808471	0.9878636320063936	2.200429001594278	-1.3821715129849477	1.310480548539569	-1.4161982756977434	-1.6768778986828459	0.6223768094504962	-0.4598177016417969	0.05524212534001431	0.5701859156250879	-0.5088074069906694	-0.8604562719806113	-1.6289880221699484	-0.2748739060068228	0.12107926477024711	-0.7008487155148322	1.1562278364289558	-0.46080007093140835	0.11138544373538443	-0.3240228131542469	-0.5751515325504156	-1.5270647548125864	1.2743564749220593	-0.4811289826373093	0.6841325836614575	-0.05246029729043487	1.7005239378721364	-0.7274363302081382	0.8639369943326933	0.2822133918887476	0.8800746118703637	-0.352552899191743	0.20020399964496755	0.5515481402982061	0.032917618465551454	-1.2437719227042137	0.7566005629817993	0.0901688685046023	1.1921147511936483	-0.8838146661798119
-0.2310800362411099	1.0733615968765011	-0.7737397488921729	0.5083608071189627	-1.5122254813203961	1.4120428462767975	-1.2760490486918072	-0.39162818269585664	1.1158153637696395	0.8953836529935861	1.0199456171134604	2.2508813223353616	-1.423018865875669	1.2820701538879216	-1.362196710511099	-1.641765303115331	0.5028492543519797	-0.5420724799387885	0.04716294329197862	0.5628201963414572	-0.43332477817717424	-0.8988456675542983	-1.5861996819777286	-0.23092541483050583	0.1835372508660086	-0.6897486701883355	1.2208271778720405	-0.4799403805125018	0.12775828347745238	-0.30877675517293235	-0.463971261244457	-1.5618970640282828	1.2546821973993496	-0.47468566138535906	0.8473961176652953	0.001153393339456779	1.6992208275433913	-0.7229782924866776	0.9358508544063305	0.27499960619964703	0.8209498971742557	-0.23804810146648628	0.24116606056328838	0.5056948940136581	0.0341924520172905	-1.202017088605714	0.78783940978966	0.17049234849417844	1.3579719015118425	-0.819058258425582
-0.24860259462864645	1.0800985512310544	-0.8640360762335805	0.524064061822368	-1.4272136308226249	1.366052643615046	-1.3405532274405791	-0.4740908425857235	1.013367117943894	0.9000116855169444	1.0595151198130282	2.274791843667842	-1.441332914223886	1.2843247652891903	-1.3243676861430305	-1.6201055330363687	0.39309963241216617	-0.6267655021634482	0.10324620851754421	0.5426830175954687	-0.35646493290029346	-0.9178621763860306	-1.5405369288461546	-0.2011933023883774	0.2322210816240236	-0.7355963974715745	1.3362990393823841	-0.4499431490116364	0.14983072038857173	-0.2561302250008456	-0.41797238533050785	-1.6061204131324835	1.2790085741239827	-0.44591338235258215	0.944756935380631	0.009767121645610327	1.656329019818293	-0.6526268014085277	0.9911270278097548	0.2856289829282931	0.7236831307399231	-0.14085664912402457	0.2893511861425538	0.4538280746443796	0.058005082358422666	-1.1153439174270523	0.7746979565075653	0.23822500671511943	1.5733268051708347	-0.7935668511410715
-0.2310140240914708	1.1115820130086926	-0.8760552020465596	0.5699684780132028	-1.3628073193172077	1.2883552965276979	-1.407742884569475	-0.5465799513201135	0.8965311357842275	0.9168949033060363	1.0774906383796337	2.2415980619059472	-1.446388991988278	1.2358880467794608	-1.3363617274731905	-1.6009390905007514	0.2419526880207187	-0.7440842073698551	0.17698365594790388	0.49145581395901655	-0.27018418257252397	-0.9436429826768101	-1.5020258108217575	-0.2084162723703525	0.26183586789237934	-0.7036608895372581	1.3950199305545243	-0.4427736704679951	0.18920143957339147	-0.1655738141340076	-0.3686381508976612	-1.6048835325871476	1.3120342349044383	-0.3861324554359178	1.0598280402887972	0.018747226978488407	1.582198472302101	-0.5693732501691869	1.059645566472636	0.28238432769833166	0.6361228356170887	-0.0683957205335298	0.26170186335094164	0.37759361059277385	0.04756836096605349	-1.0621407196088826	0.7614520098995292	0.25315512515670485	1.8283786936891917	-0.7242330701102013
-0.2351870274333626	1.152516668622044	-0.926435829972052	0.6097741935373279	-1.2795586451218917	1.156064686105561	-1.4940229629578927	-0.5932700990521265	0.7522142845081257	0.8880410525789182	1.064697671635516	2.1827771631142916	-1.444599642644516	1.2497618632767904	-1.3543307167566008	-1.6027994310888165	0.08124765681040809	-0.8689685138686947	0.28031428208492687	0.4487369731908273	-0.20315245175489408	-0.9443090881699506	-1.4658437349847804	-0.22515227975535773	0.3141872718385465	-0.7330543866270018	1.4449399461899215	-0.44480799445791847	0.24484379342847057	-0.04138867286270692	-0.35869171697254376	-1.5872514920048502	1.329602545144003	-0.37162915638033345	1.0834363266022424	-0.010908096938568517	1.5030347489826812	-0.51324494391706	1.0849486302173532	0.2860612210203833	0.529436275374508	-0.02296108012325917	0.2244905947299644	0.2867688174067483	0.09795792347058856	-1.0152060792707394	0.6981940589488329	0.2469655106471107	2.0141927556404435	-0.6699142531673173
-0.22147958298820392	1.091384163376199	-0.9010556793223634	0.6513272137878665	-1.2146672645724848	1.0097157225752744	-1.53765009281763	-0.5674086344840406	0.5935882471674209	0.8732545694591737	1.0266549403121026	2.1556457625071483	-1.4349225148737612	1.215692564053008	-1.396595004811921	-1.6420287313673048	-0.07657397415600138	-0.9463825809950365	0.4408175155494833	0.41287938442478633	-0.05127160573421813	-0.9738050959368245	-1.45698231604262	-0.22166410146202903	0.40882582901216297	-0.7085019385931688	1.4324949599623245	-0.4137397812588099	0.2719589676675782	0.07210171496751153	-0.36217292019900077	-1.5308752234217402	1.3307033727677098	-0.3091985377180914	1.0653397422720734	-0.03746673621544107	1.3970556274290502	-0.4256614823909654	1.067507658877258	0.24157310501283086	0.4668804911356091	0.009025847021504543	0.14467937207266843	0.24902610093887825	0.09413824854461163	-1.0084002192840797	0.5859836173789615	0.18649584535840802	2.0742819332717546	-0.6272822790922875
-0.20712319165237741	1.03935287566064	-0.8952714569106798	0.6403464042909845	-1.1788549948782194	0.8384757491874565	-1.5747488639084144	-0.5167714729697719	0.4422492641952201	0.8287824045268157	1.0162293492758185	2.094240224695216	-1.4704517472280467	1.1795948547470902	-1.4457306631988822	-1.6710163075293507	-0.26469088278002123	-1.102437507726219	0.6595672571139314	0.42094249226582275	0.03714948786591816	-0.9899774643219548	-1.407320966705535	-0.24654213376767303	0.49284462233554266	-0.6583847396473982	1.4766266547278524	-0.38967006307785446	0.27283380766330595	0.23680090030303919	-0.37351358671872686	-1.4340163577826635	1.2322837251373997	-0.28977383070639356	0.9910104588142374	-0.05963250925703397	1.259917319976904	-0.3642584667966964	1.0623703235012694	0.2304686392194796	0.43204479737771795	0.03088854143458904	0.08872641112615229	0.1949671551933231	0.1094769554975668	-1.012187617471005	0.40746092139232326	0.14775302144814223	2.149623266414078	-0.5852535132805102
-0.19151791947769234	1.0165323426771748	-0.9197089452332232	0.6529313459691297	-1.1452840085654068	0.6305169966425176	-1.578180161099294	-0.4463224248218241	0.2366227798007933	0.791299027020453	0.9259032350810316	2.0501663169201425	-1.4623221803578255	1.1346306144948552	-1.4899661795596473	-1.6566773244034223	-0.42256821274941514	-1.2246097504774522	0.861378960738266	0.46825135880650653	0.10128476868395524	-0.9962393148131564	-1.4237395841691651	-0.25142287774579614	0.5417394917794124	-0.7057766872000958	1.4698027505648954	-0.3116581076432992	0.27294863649478085	0.38338412432296215	-0.37303684284478456	-1.3733207465077706	1.1498439675398082	-0.2569911951558823	0.9179426422421237	-0.11403936178313819	1.1322510052748223	-0.23804930510267797	1.0499686962527044	0.21671385066062626	0.3893000135622	0.04882458054296729	0.056648908665925535	0.15756704095450313	0.11700141869908298	-1.0855773119702472	0.2634834050765136	0.05935847485876063	2.1971288680653087	-0.5595282153264136
-0.17404510750096266	0.9610170349198146	-0.9287472003207027	0.6985576626089138	-1.1469936012047222	0.4031291879412179	-1.556084101886324	-0.31080810002694315	0.06831997243474665	0.7352222910800008	0.8124731366824713	2.029233734108735	-1.4660992106583222	1.1101595266026125	-1.5313610730469809	-1.6432928149327561	-0.5776069161989021	-1.3397061700142023	1.044843483701658	0.5115167452118132	0.18279734250543078	-1.0250118601270901	-1.4277412129816898	-0.22173607629794567	0.5702771955297383	-0.7764273099853691	1.448961354769919	-0.30128434717021896	0.35576260587901515	0.5269311959677505	-0.38609184141733893	-1.2610282250194351	1.0728717370135525	-0.24940179607724952	0.7813860800328241	-0.13869130231261312	1.0185053614386599	-0.1373403617425663	1.0327030589848862	0.1838481421118534	0.360661443990222	0.048868046438767666	0.0723606169260616	0.173997717077606	0.18426987149362034	-1.1225599544691636	0.0962515572186684	-0.03115037158855043	2.288145013476368	-0.5045409618162799
-0.15200680033576133	0.9017946303427333	-0.921039251176835	0.6973598106343066	-1.088974618794279	0.19537749567599438	-1.5305443019638458	-0.21845476208368483	-0.07947850883691521	0.7003967439752701	0.6743370776365551	1.9824081220387104	-1.451322663156787	1.0981700068265248	-1.5813742343450496	-1.6656442329154426	-0.6769449771060363	-1.4746477908130151	1.220855137247183	0.5459917568101649	0.25220781648744667	-1.0630020512605718	-1.4175191671283618	-0.1973951538044892	0.5537163149371749	-0.853178719200612	1.4096422174948293	-0.264234539195362	0.3429884822528544	0.7239769384489385	-0.43627662583916516	-1.1236541359478003	1.0526973858688866	-0.1969966606459292	0.6750697287286177	-0.1699950221289423	0.8984423594153919	-0.08147385475188984	1.0037910158381318	0.2190071864578925	0.3214293252284799	0.08489525883306336	0.014605797991017206	0.19017430477654446	0.20914524009543647	-1.1873531476940755	-0.06021011695804238	-0.133090205158889	2.3808097415288074	-0.4403561475068411
-0.120758892246792	0.8104835904043789	-0.8704542952142523	0.629405323301396	-1.0719678681324825	0.04361362610540616	-1.4879159149509575	-0.15072934287425582	-0.18276415956927608	0.5895528259520367	0.4973681279342953	1.9480810808302735	-1.4301371712474633	1.1111906199281603	-1.5767858130655101	-1.7417336360808549	-0.7550017284410039	-1.567104892469016	1.404599675936169	0.6350981857844022	0.2812693171888739	-1.1020759065545351	-1.3903988035412371	-0.22083371444397887	0.538458304848646	-0.9306269547414289	1.3589355966302281	-0.26277092021718074	0.3571970904593285	0.9498126485467037	-0.5109756775537476	-0.9846062001329237	1.0469710852594	-0.10896958445377145	0.5911826961041646	-0.19695626501254926	0.8046700513015248	-0.04814963294390518	0.969962758244106	0.19331124771476182	0.29387918073094016	0.035366684536702726	-0.03171601107712853	0.17861296769652585	0.23710401288620003	-1.2115235438216916	-0.2369400233816017	-0.20403313708522924	2.469723667464284	-0.46911506126352986
-0.07679652639498023	0.7500874064313235	-0.7861552131317079	0.5442723793339006	-1.0191919024453142	-0.11094797520979256	-1.4174548285217958	-0.025666556812529596	-0.2529644860616438	0.4976189668877519	0.316552628738898	1.8973934764940232	-1.4476425013854062	1.15475761431977	-1.6573539140249902	-1.7883108358318782	-0.8036261152828906	-1.6376578699691682	1.558639701342278	0.697339137608503	0.3329045868313192	-1.1632184257010396	-1.3551013350162413	-0.23240188852681856	0.4782080948332271	-0.9777268743690714	1.331650712466839	-0.23844037827808484	0.34130108230558787	1.165884136508749	-0.49380803335843393	-0.8595848468067743	1.0773782240959366	0.07831202460731372	0.5539436947082684	-0.23415668667849196	0.6957138344192307	0.01968903570617116	0.9756284058937895	0.17724663063071952	0.29356278650160555	0.025943050416132762	-0.08688248886713779	0.22665621772413985	0.32361303193327784	-1.2035277913061564	-0.39465589085329544	-0.27756602171078776	2.588929469611622	-0.5241537105177132
-0.034337296021127194	0.6925819486129605	-0.705841252339939	0.5140877089249686	-1.0189337621703318	-0.2487636751762897	-1.329313627223783	0.09160665000947911	-0.27842395665044073	0.45225477386294255	0.14571332533324616	1.829065171362765	-1.485387764067039	1.1937057028569533	-1.66508476872747	-1.843449393521977	-0.8835085987239347	-1.6464001257618588	1.6673450431944867	0.7650204862438011	0.34799381706896904	-1.2328497748979033	-1.3219015996943	-0.2570802301199385	0.38225880086216346	-1.0144218705246364	1.258335125467005	-0.25229964425097173	0.3716256250718481	1.3799125167413158	-0.4169027277488495	-0.7544254900907206	1.153037449338588	0.24306381800884277	0.5621122151766428	-0.28027954939860045	0.5762651351038688	0.05393385183306139	0.984816129765934	0.1252812759216907	0.3230569561715714	0.020959205221457156	-0.16362563320980097	0.28568563214201037	0.3806588836364011	-1.1769086917352598	-0.5569426325623119	-0.35727377637380736	2.676723687068524	-0.5519063886472775
-0.017630397560994326	0.6514238893257251	-0.7127992741136331	0.4377842383047158	-1.0115010431860045	-0.38707008840910395	-1.228008890668921	0.2188759404986235	-0.3008271822094574	0.4150554705396229	-0.033686116404861355	1.8268585175264387	-1.575668084564674	1.236178902988982	-1.6450409445320666	-1.8738001721020172	-0.8789201347779473	-1.6532057786721626	1.7363337961939886	0.8372193535211643	0.3779248252456575	-1.2546675976462538	-1.3219398188512	-0.2484602852742202	0.2662200832703469	-1.088289186753944	1.2011250866452707	-0.22209144863236246	0.39151008618052663	1.4996261637475308	-0.35243031860365914	-0.6340483634998569	1.2100658119036756	0.43010312808484247	0.5841480761585334	-0.35001493322110033	0.4879933045733703	0.055521367208999674	0.9960807703870709	0.027478666684734542	0.38565528645889485	0.07438023188354445	-0.19791512578203524	0.35518682678399405	0.4456808900640647	-1.124505221642948	-0.7197347291063744	-0.40408728391057747	2.7334581649893233	-0.6489757294066655
0.012172103322053984	0.5715791785370066	-0.6529528962712876	0.39203948573753006	-1.0406192662040217	-0.46333478918239146	-1.1354811955064659	0.3597476911373537	-0.2402647605778621	0.36493571396527097	-0.22472109362953097	1.8830857279287723	-1.6545824721207008	1.2601800970648833	-1.5659809953931139	-1.949178248193301	-0.860377040290597	-1.639599943042961	1.7709709645279137	0.9569120258859176	0.408284929405858	-1.3162024383977886	-1.2823264935758645	-0.2392035982033546	0.13085947716182564	-1.1113235395434788	1.1239840334017877	-0.1997637021654521	0.4307775567295885	1.624126749834207	-0.26064992306441204	-0.5428060230824906	1.2913215349521099	0.6378299835430814	0.6781887125331397	-0.34181859740299125	0.3846642938996745	0.10956342269532397	1.0107049681337188	-0.04246333733935	0.4827185532974849	0.11841582394734393	-0.29463541710656077	0.4280941961730848	0.5199635852186626	-1.0719785861959705	-0.788452355084222	-0.45550853473234776	2.7662162765754363	-0.7158715541799611
0.046770473166774656	0.5799240776768232	-0.5783167913811138	0.3696828304542684	-1.1131594213254836	-0.5048724846630825	-1.0574953978945978	0.45884738782512563	-0.14951656916751058	0.32383475017940305	-0.376181878306329	1.8764372261020377	-1.7314823771506727	1.3027711883182478	-1.457864077938024	-2.0032591389664143	-0.8118974555334978	-1.5976942762888948	1.7291518298512263	0.954384226440262	0.40154252426592185	-1.3605103074633427	-1.2491783291902006	-0.2153789170785359	-0.023941552045976512	-1.1746754206544936	1.083786007164798	-0.2387487481217579	0.4484573042739508	1.7619057704484393	-0.1254619978027608	-0.4262916728115081	1.3829872764436242	0.8314246962877846	0.8089960731355978	-0.35507676770531504	0.31457075315603167	0.12102090883775476	1.0146146700492535	-0.0831665106774997	0.5363371066073054	0.2158573924033182	-0.3764681985294316	0.4645705312097569	0.6253093361848958	-1.0302989727542418	-0.8068352826983114	-0.49983137539848627	2.882222279394675	-0.7115984404648302
0.08007291665109015	0.6039135609113342	-0.4631481627559631	0.3693357682113129	-1.169994478565666	-0.5174885907000398	-0.9856526816732233	0.5540013388729844	-0.06619178817772463	0.27675149348637146	-0.5838498613266656	1.8629863831748046	-1.768428570186987	1.3757801500964197	-1.3803408400059256	-2.038409315498461	-0.7492310972102183	-1.5541466540220452	1.6583134111253652	0.9326452419358429	0.4147407990772768	-1.3583360963072004	-1.2209692679932505	-0.15638134700117373	-0.16319553498608463	-1.2251820201647354	1.0167804183122269	-0.24563525526343843	0.4449793530562297	1.843260603962202	-0.0085787022284402	-0.3503131934375343	1.4972977826964213	1.0113517512970216	1.0149640884785405	-0.3507416893327141	0.30190866077116507	0.13447099749925492	1.0055344415514673	-0.15932078640696293	0.5824864250475894	0.33378525151806154	-0.46354631568038096	0.5666482391787468	0.663790648327951	-0.9625624325014325	-0.7977165592065335	-0.6047629964053384	2.9569583946142908	-0.6270499583696059
0.10889597844331662	0.6221995268061662	-0.3219101096569966	0.3801786523243857	-1.2070128109143803	-0.5344309638391096	-0.947565134834322	0.609760194421403	0.05000275477853119	0.24820759300649442	-0.7416385694735862	1.8658230123177162	-1.8687969401162015	1.3858688117368072	-1.270916497268907	-2.1193321277653414	-0.674673346516647	-1.5301859909961286	1.5685165924415778	0.8766348813573306	0.4278096676519671	-1.3698028997103617	-1.0440288621887648	-0.11804395357361978	-0.24305477514820253	-1.202653753119217	0.9907502952240448	-0.29202074684270424	0.44040371605966433	1.8952791226174415	0.051962515850093115	-0.24059044548640185	1.6104808351093691	1.2105107260266794	1.212053524048068	-0.337226217212392	0.31162585366579676	0.09282065821343197	0.9769116857585873	-0.2642165222938836	0.6419482072179179	0.4682634341919633	-0.5421028320707204	0.6744720721394519	0.738340489647609	-0.9136153854708622	-0.7909872801438869	-0.6596806977325528	3.0841094799480335	-0.5467434140264475
0.13270931348163745	0.6886423722986705	-0.16435402824951423	0.35492706317007794	-1.2652468319963157	-0.5499881413197315	-0.9450577289791724	0.5271948387794595	0.19634814626124403	0.20694001689965566	-0.8469919334687974	1.8079244530633267	-1.9428607030806568	1.4357932682568602	-1.0943054234013212	-2.158767588629612	-0.5781439863652305	-1.521181402785452	1.4598983306242643	0.8553946505779327	0.4106272470558909	-1.3464012601120745	-0.8288323266045025	-0.10247799363896108	-0.3262497527312392	-1.1839447973647066	0.9963581379416351	-0.2891003482273609	0.4414353266041261	1.9597258120899617	0.08774068416940559	-0.1552279949475457	1.6611563489163301	1.3329858442964713	1.4718188128380003	-0.34595115049095854	0.32305848513451946	0.08034387024762948	0.9025625181931577	-0.3553937112925921	0.6893400217058394	0.6111407174960816	-0.6366818056466281	0.7297257650597642	0.7773103354293082	-0.9205754698279651	-0.7586984576661291	-0.6918481285516205	3.158617670319244	-0.5001127375496757
0.14638267322208037	0.7791132821789445	0.008534807324226646	0.34226866123316463	-1.3665488983319931	-0.5813537753564957	-0.9354251803262636	0.4407341620074976	0.3294339489053475	0.13142686207154114	-0.9069899493038245	1.7701586516178396	-1.997965801666777	1.4651938466348349	-0.8406954601327395	-2.1822032663921607	-0.4790028256474632	-1.5074404452640684	1.3516765419398102	0.7927176713089047	0.3819312372706059	-1.2672218890072164	-0.5905838234510423	-0.10898155764120873	-0.3971215099783024	-1.1746286115928783	0.9891175233717757	-0.2859279072300015	0.46688159028408655	2.0289904483474084	0.12254298696715968	-0.06747943627004915	1.622140621572712	1.435850468817799	1.6564891090497702	-0.34173339449710494	0.3627124990812484	0.08714077509703441	0.902460953001154	-0.4581545425129748	0.7395627350642568	0.7794041107281131	-0.6869676709682626	0.832309398040111	0.815699134015188	-0.8959581545729657	-0.7462569375373542	-0.7216449833532833	3.1837779181480754	-0.5179622463483999
0.15376567913465833	0.8661650162896374	0.1669427265218	0.3571878401133909	-1.4113753482043196	-0.6036212104135825	-0.9143978449331207	0.3613834441673251	0.43477133595203404	0.1127375934429786	-0.9528587047704583	1.7346357014848572	-2.030559572997235	1.4722875508012536	-0.5785329066327038	-2.2108001963357315	-0.4242461854371206	-1.5092945952165977	1.273476614996263	0.6785042870162596	0.37190569697022546	-1.1360433864314472	-0.3616090325490546	-0.07948790829391751	-0.45539760758725584	-1.1655325491815074	0.9648560282048292	-0.2828651489978812	0.4848279742676372	2.0760211249773595	0.17127204856410427	0.014474044876042725	1.5513473373303919	1.5045931936753232	1.8200786884273328	-0.3116908161019374	0.37859585575590776	0.08865040909109112	0.8626354550187892	-0.5431780553914944	0.7766511574365118	0.9252850176669256	-0.7146096522130204	0.9377642154473653	0.8672024029731606	-0.917509745229307	-0.6718438177764315	-0.7549717030810025	3.1953766374967847	-0.4636390327433637
0.17612533171849487	0.9811352185198834	0.3671351496504104	0.3879624413758986	-1.4669642606455384	-0.6250842363546967	-0.9169755449988847	0.26054139915980123	0.5288648751005012	0.0802365536563896	-0.9713559325488932	1.7174774016704724	-2.025044039758774	1.4708165630636232	-0.2535198828198438	-2.2067718784383312	-0.3772276460540403	-1.5578029462864282	1.1910674447265115	0.5647913201217553	0.3260806430323374	-0.9702998209335979	-0.12696293418876628	-0.07684281010955522	-0.5264033533014489	-1.1973469442709743	0.8730441333032773	-0.2865724095757066	0.541754951346699	2.12289977362744	0.18973132812646143	0.10337376275819372	1.4368346382487496	1.4503932140030642	1.9374332569966228	-0.30583334804218265	0.4664671517242228	0.1469502111365742	0.8302602055454175	-0.6528241690716385	0.7885342747166902	1.040687459397586	-0.7059679333719672	0.9636981788624075	0.8419680850356468	-0.9713450337465925	-0.5651757447407801	-0.7635694537146118	3.2486170053629024	-0.427165699899942
0.184438073456284	1.0955881078863927	0.5288952804210332	0.39137834340861766	-1.5115388281889421	-0.6247041569983283	-0.9526869694035082	0.1793165650845967	0.6305929666455419	0.03353960972613973	-0.9604607740924692	1.7326274376622073	-2.0070594209854637	1.455519699765251	0.02285209153644465	-2.2155887191549146	-0.258179569731833	-1.6560657906861262	1.1743577086250983	0.4144029404787727	0.28603848380213837	-0.7852711630802608	0.10316225333590345	-0.030622831859080834	-0.5916909268698205	-1.2180553679819046	0.8298157458693272	-0.2851471668999123	0.5660634364693686	2.1226949507974178	0.1086998529352439	0.1648510273488428	1.2943402822074455	1.395195836674762	2.0475142596700993	-0.2397548961741125	0.5460527436453819	0.17936917233487787	0.7882907411824908	-0.7302880536879497	0.7904311938163057	1.1557438018980164	-0.6612503320906744	0.978116487955662	0.829902128862755	-1.0322500136216797	-0.46721578300244515	-0.7577297810598713	3.2750197755449335	-0.4085663291212026
0.22019009837811937	1.1594282151394286	0.697262162637756	0.4219453070009337	-1.5138919723562214	-0.5854911880590825	-1.0131796304474192	0.14729126374963084	0.697063795225704	-0.05320335616616693	-0.8784139170980861	1.7130689667349983	-1.9695609624693187	1.424296712056902	0.2456903521041764	-2.262340071656199	-0.13873064446380154	-1.7190122629252762	1.1346156836618257	0.27042934584418965	0.2561640531666477	-0.616904013765226	0.3459299225373855	-0.004756066226227927	-0.5932754589029446	-1.2184517970150819	0.7818445856215825	-0.32370331862524565	0.5643536546312222	2.2224304261631684	0.07774934875493518	0.13020660385902896	1.1387391712692188	1.281363465167265	2.138289023024675	-0.118029385482681	0.6057278638419328	0.21986343657629087	0.7414307292973038	-0.7404726795051119	0.7815774300500131	1.247649671076267	-0.6266531429209106	1.0000845419374644	0.8228556659822515	-1.10223512632263	-0.3685532251510296	-0.7310242867532862	3.3644183183910967	-0.3724746788502953
0.2285615175822541	1.2647592212071364	0.8030397442560677	0.4123145171575361	-1.5204495175840322	-0.5552800154353206	-1.0515138918469285	0.12508656688515218	0.7033285481768314	-0.07040791529597829	-0.7904671726796957	1.6497407860536863	-1.943939427957859	1.3640006842603682	0.43308100867851146	-2.3044104928531857	0.010795052882044975	-1.7976353239968872	1.1084834993235235	0.033089255073954126	0.21687884188237755	-0.4855084724535751	0.5318460973397736	0.06884237468069924	-0.5946556614594652	-1.2163937245886844	0.751859971410507	-0.32122891259342345	0.566393423391005	2.304002972219532	0.01722973009273112	0.08686903653119275	0.954009811938626	1.1500747757234613	2.1851978017115115	-0.06788695425613349	0.6940251989761105	0.24609378203644114	0.7400495690711135	-0.8001502234658592	0.7318250968190468	1.3294310796117752	-0.5745070134160611	1.0177026744516868	0.7896545671563521	-1.1845806532065821	-0.3345881353190043	-0.678512327966949	3.4258827901319613	-0.32786771359624955
0.22170153067723858	1.3036446848906336	0.8341257191131375	0.3670187716822085	-1.5262928747177245	-0.5242122814346291	-1.111526353453298	0.059580674181303916	0.6747892182810491	-0.07478999864175047	-0.6819917096714255	1.5976943841500826	-1.8949688257096837	1.3140574145545938	0.5973045072871888	-2.3244104947383475	0.1223083259071394	-1.9147373443079179	1.1618173743060427	-0.14870378873635118	0.18342670065154415	-0.2921164051019744	0.6949061362095141	0.12390124524444857	-0.60048022585	-1.238139950750158	0.7060456339741751	-0.24935444669170742	0.5861439824046759	2.3896927220164637	-0.05086184611835469	0.009768485422376771	0.7540777152590197	0.9833558446410009	2.181510024201066	-0.014233444872274695	0.7371426449140532	0.22935197049693143	0.7750636110379654	-0.8528542578270436	0.6567744288940214	1.3507725088624902	-0.5598567372220289	1.0119209907392723	0.7538528820263962	-1.3040773066956617	-0.27004153460160213	-0.6302773192758669	3.4582746729568017	-0.339975794806662
0.2357103831460333	1.316453286017554	0.8625215921854332	0.30856689353708994	-1.5134210619151927	-0.5136143098595525	-1.186505247877347	-0.050397623074145546	0.6806166971337755	-0.03940180886611462	-0.5517797464878206	1.5468237041170005	-1.8774781215709981	1.2322169332413708	0.7812771368651679	-2.380620998605702	0.24652775202774818	-2.0311920042061957	1.212610729735166	-0.34880516831958464	0.12474596380308482	-0.1803926950067541	0.8145877643385523	0.1703896907184806	-0.5504688249902995	-1.2413448874829052	0.671788533625129	-0.18632206661993087	0.6205050505349835	2.524654192718045	-0.16042079907423848	-0.06608086816763162	0.5891083365843508	0.8519088265939194	2.119219366493303	0.047010814177649754	0.7816053651257282	0.2262805505712288	0.7682383047585996	-0.9050843501251832	0.6006102419705964	1.3567771514340041	-0.5371244852598631	0.9604473199559805	0.7513881673544145	-1.4120546620304093	-0.24106706424205812	-0.5187245685912056	3.537191992070224	-0.4127787733581457
0.25518924394702125	1.3104730215261562	0.878609171798216	0.2071010355053191	-1.5135118021330651	-0.452249272985943	-1.2346173817670176	-0.17523640859394898	0.6481905228050995	0.006518431245844858	-0.357089214570386	1.4786457577329493	-1.8609829042927966	1.166748354410606	0.9364262283161967	-2.3950026839498437	0.33124624202639247	-2.1458729341300695	1.273862211217701	-0.5940506081601045	0.05944989794998665	-0.08173566511337395	0.784224305884189	0.2140745413860745	-0.5093593000408007	-1.2296645804194948	0.6161245998530475	-0.0878434507334521	0.6291804660654764	2.651206044133119	-0.19799132977023642	-0.0951650104132882	0.42841329767005953	0.6802088558889565	2.0349983816727097	0.09641622358444366	0.8126182375521026	0.24485539009652119	0.8086634511504366	-0.914735770770078	0.5130719812939564	1.3261768352033552	-0.5019668747220887	0.8927056036688878	0.7312288671743189	-1.5093090416772206	-0.17856567737220003	-0.37040494474879926	3.5923564439721525	-0.47028322236981535
0.2713482070489929	1.3114170822125701	0.8589069422611988	0.13507849894450302	-1.470469649131148	-0.42941448454450554	-1.2963963193816657	-0.25981506701890666	0.5105955329315011	0.07006325948078572	-0.1543192537715399	1.4641584139974229	-1.83299938576506	1.067797970742606	1.033573539538859	-2.4421069209549437	0.3827079069666551	-2.2467383649690804	1.343879981544066	-0.856958511047724	-0.022906157677798987	0.026849395665659342	0.7415268608172918	0.2692255487585702	-0.43939222133729244	-1.2474836834396628	0.5265913610915061	-0.035636227642045326	0.6192233466880729	2.7464383571522624	-0.17857705439263824	-0.17059548872540814	0.35277321002026196	0.5348005376762064	1.8687902226246966	0.12824440079835575	0.8357099033058135	0.22061825357331863	0.907604976533776	-0.9193981819206826	0.4157457728999477	1.2486460494105214	-0.44788338481713696	0.7678310918819069	0.7361582965182821	-1.5414341357668708	-0.12256108204009364	-0.2599560475873005	3.6293046109024956	-0.5388744631097873
0.2975438860516323	1.258241807210523	0.8369785399213235	0.05725859869682241	-1.3720189376934662	-0.39663046704686594	-1.353914629384218	-0.2881411662297163	0.40049347349439496	0.18787318274305662	0.03825982687735986	1.4607850876596198	-1.8222599203623453	0.9602129885684763	1.0041704350641525	-2.4528210430674116	0.40747059576249206	-2.313321371467835	1.422879782310011	-1.1162430306075293	-0.08629310373611257	0.12845455034996056	0.709014821064174	0.3375584112125728	-0.33769125614644685	-1.2792683807740393	0.41491952904382157	-0.06919974485942364	0.6430130585051554	2.792951591279298	-0.1527965942885581	-0.21965933413331823	0.3461615877239853	0.37520855194328695	1.7701696704173138	0.13939521730600463	0.8667562166291354	0.17306166404000062	0.9486353342948654	-0.9264138595018088	0.29813006779229906	1.1413814978115513	-0.4092908979200464	0.6054777992235494	0.7548136185786746	-1.607117863636623	-0.04853708853975271	-0.16457405735658814	3.688901426603999	-0.5549164826114159
0.32376598285768626	1.1814872588326226	0.7977726268356702	0.030518314910744044	-1.3332775581214071	-0.3873829229562668	-1.4314041971618914	-0.3217883907098196	0.2608137119165865	0.28635572519579544	0.25652420171363266	1.4385640139172857	-1.781057775954547	0.8950287430743465	0.9710252401463482	-2.422282555477359	0.4568114081572075	-2.3693712386589834	1.473844133469369	-1.3222900103620736	-0.14526536381001093	0.1644396951207355	0.681966459045243	0.35406961727691033	-0.2289861739888262	-1.2841677904183613	0.35747153450216784	-0.14475183419454765	0.6804985412898377	2.7841512724445217	-0.11726516524767779	-0.2650173831656254	0.32965999026869275	0.22721147945426132	1.68043691964814	0.12057488695105209	0.9149001089435789	0.13233325319241607	0.999028859242789	-0.925962141104723	0.20305594144203204	1.09342542846082	-0.42636091204716375	0.4437777238636926	0.7690883869626566	-1.6352106358290133	-0.05970268643192859	-0.08605936027313951	3.7167834954380594	-0.6444977239379188
0.3141699304147565	1.0960911859167672	0.7389718723632736	0.022998383115213628	-1.3022553550145806	-0.3163373201889602	-1.4482605584678259	-0.42149544832077196	0.06768943761579738	0.376399787788925	0.4446745071367627	1.414743986275254	-1.7673513002521193	0.832990338256427	0.9482860225120827	-2.4049776886556957	0.5086306346475774	-2.396513185388128	1.5846192447383711	-1.4799723682216928	-0.21110807293287404	0.16880731289556453	0.6985519114372535	0.35811470493410785	-0.08883726708477278	-1.27158710141653	0.31609183778640965	-0.17722639322352177	0.6482597629778646	2.7698542857661144	-0.09594843857638105	-0.32468984019828484	0.34779410760131924	0.13265021082267	1.605278574765889	0.19866734813726397	0.8930922665691401	0.06716516225006382	1.0185218148520074	-0.8891734263793465	0.12535448710225733	1.0112679666695121	-0.4534655040321784	0.3193182330136092	0.8744811704169159	-1.6272146291896366	-0.10449926889682448	-0.018213629184734344	3.682760732872688	-0.7091116202433009
0.2947432882442963	1.0292828633065578	0.7119273684120301	0.025031283337449715	-1.2313129317466085	-0.25993702052130085	-1.4731147837755865	-0.4988289876178955	-0.16040455482787672	0.44758322314357263	0.6355199460356884	1.4107427729467994	-1.7427852881164205	0.7621694444067844	0.886524052216917	-2.328936621087549	0.5062744212531061	-2.4244078957703925	1.6418428861458345	-1.5930769917607268	-0.23632825636345353	0.16867546836397168	0.6923737016392875	0.3258841830148568	0.09764524318828342	-1.2670762832978377	0.2215489162741735	-0.2586656775410627	0.598077811997121	2.767037088996273	0.026007119932676136	-0.3162159099004823	0.3697465907428572	0.07716845863762159	1.4933496855056323	0.23074818041203898	0.9287360768742898	0.027608082188100812	1.0616212491181671	-0.8361238262233108	0.0566925154324152	0.9105166249022811	-0.5442547032929409	0.21048547557248615	1.037329527134049	-1.592621928231296	-0.16069974871377934	0.02272162113710223	3.6446895381698616	-0.8135243496421298
0.2598398861794883	0.9260191027412867	0.7307647469265233	0.06959167663061883	-1.160318958647966	-0.20153676066451914	-1.4476029670294281	-0.6277411256008294	-0.3156576862409908	0.5129683458138119	0.7859592103848632	1.3981571889213187	-1.6968862529186748	0.7007605113500386	0.8699703291789472	-2.248226369467305	0.45497187771490444	-2.4602188712075774	1.7177588154566277	-1.6730553686474603	-0.26625554233348464	0.14607079225071024	0.7122027972603533	0.3314296441224443	0.22903504646814424	-1.298245688143341	0.17243116590037894	-0.28766862084304257	0.5743952413185587	2.7399519182968266	0.0838716060188961	-0.243262195604242	0.3791947371277319	0.08357727586119537	1.3945477205862202	0.2759289955121733	0.9628534301565989	0.007809664645358929	1.102366122841995	-0.7672246819702756	-0.03671150198640118	0.819635704338108	-0.6228198779206015	0.14422768016551904	1.2037382268640164	-1.5616494839746267	-0.2434690944467861	0.03760683595900908	3.5012805512707343	-0.9548986258443388
0.21826612465991188	0.7865507968736658	0.7794001090969083	0.12523632345852623	-1.0436810992953187	-0.15509240663212562	-1.4285589233657427	-0.817484625095221	-0.4769001526985136	0.4899261325378562	0.9166802842747632	1.395285058407539	-1.67842073741584	0.6447661366281741	0.8572539245693969	-2.1229963531446145	0.40177251114233326	-2.4346649128789912	1.803115782487596	-1.687360055714685	-0.28965110006041084	0.16694413706102573	0.7273350908389367	0.3433707779595073	0.355472873995869	-1.2932717821303412	0.12384793262043732	-0.34825504991909045	0.5385443177561499	2.727742888484817	0.1526754764955187	-0.15513372630780048	0.3993715844801614	0.13361147219669484	1.3022667519820157	0.3003723716205232	0.9700581178721874	0.010647093900917027	1.0785137479174784	-0.6912932534406729	-0.07015945100944362	0.7589164526029576	-0.6565932876788529	0.12265609715211978	1.3560801299929917	-1.520838126987726	-0.2884428396756315	-0.005699593563182637	3.346775164834432	-1.1298007448997474
0.17407669427141997	0.6935624165944683	0.8397996217744137	0.1731758886550295	-0.8812511029465018	-0.10267385306995522	-1.4180627724091164	-0.9764090953100604	-0.6375641513585083	0.4471429011283165	0.9823038605375709	1.4041478712290223	-1.7155764421483295	0.6019226290798977	0.8726695966039676	-2.0121649298344764	0.3528678288363229	-2.3681612649779407	1.834756644977667	-1.6540217874649046	-0.317416528403593	0.08756317536145843	0.753117235572754	0.3697088580997341	0.4587754143336542	-1.2173319225685182	0.10280560427368506	-0.4583298529405061	0.4929903579341176	2.6934818558783613	0.19333452913731433	-0.09067431350469615	0.4172019965348931	0.27080384170223937	1.2052285415052657	0.37296474486095277	0.9772550908079868	0.043405215955798646	0.9961585820769375	-0.6289880743909896	-0.01527981274660557	0.7489795302072622	-0.68159753891861	0.10355987361602807	1.4723661602572469	-1.4303920638580307	-0.3705768011848598	-0.07095403154581288	3.205461758823071	-1.3289165331097539
0.11764597085385246	0.6029178803803517	0.8727609222541721	0.22025416979720003	-0.754728888193693	-0.04643838615435151	-1.3658776279673448	-1.0622176298823713	-0.8108299746447012	0.3915683577164021	1.069404538844426	1.4438780818625583	-1.7452702836782883	0.5764017799519514	0.8746903758951529	-1.8513806851266221	0.2899487180909724	-2.2533109224097907	1.8625485942041475	-1.5862551581717288	-0.3597268514827883	0.04252802004564414	0.8256189762115465	0.42119328745624324	0.5136489642629408	-1.1792905561876355	0.026752700014833635	-0.5370754079139011	0.4304728710759053	2.598531183079069	0.20240336515570584	0.003463049714008959	0.4372323996985301	0.34687828719677405	1.1037968918277423	0.43008484217422643	0.9677598162274295	0.04051667433615906	0.940294205507581	-0.5319989490145635	0.02998166213967659	0.7288059009697438	-0.8029374482673222	0.07781048700191821	1.6083525973288448	-1.4235881013293803	-0.4260726902002456	-0.13614135345723755	3.059203711318877	-1.5021699443993266
0.06491855923267566	0.5087871472944887	0.9151288479421791	0.30025913794599424	-0.6254178980034915	-0.04233100051110353	-1.3229641947059105	-1.1080546348534406	-0.9691177866608417	0.29021940831520937	1.0660765598602944	1.4762483710413696	-1.7684053983159118	0.5660104366710174	0.8642513345902204	-1.752651100583329	0.25774680303546804	-2.155770878077453	1.9044646013731874	-1.452059608843202	-0.35609695555010334	-0.022432178345130484	0.922976462454956	0.4937585274641732	0.5633808721477676	-1.1440110630315117	-0.021864297517053363	-0.6852414141257853	0.39226017146273867	2.4999251467066297	0.16695074479602834	0.04795617512612931	0.45289859962230183	0.45642657325076835	1.0272015486021657	0.5269750837609928	0.8938199918167375	0.03933935733976132	0.8907313430587983	-0.4397686920114322	0.16082199095537714	0.7469622730993619	-0.9044389020301598	0.07909846391882577	1.7557217130389577	-1.3675710579924008	-0.4937475092363698	-0.2806580524091423	2.9414617177853257	-1.7364089617908902
0.009258797319618322	0.3463723049080159	0.9677607505872562	0.36301069001248115	-0.5056536235562064	6.325634651775796e-05	-1.2780193846669723	-1.1331915938494546	-1.0542169182018017	0.1643874832592116	1.0536764043234084	1.4785517835159445	-1.8018640945763047	0.5473716542657915	0.8414430158540224	-1.619320089371432	0.21045222031297556	-2.0443083801715756	1.9291551093716748	-1.322937295275551	-0.3782299407787053	-0.09316088089688271	0.9386662572135334	0.5839325000139344	0.5636848142013937	-1.0925714824470816	-0.0675433350936749	-0.7229996427321731	0.314737086457561	2.4218392679028913	0.09382883965217799	0.14700750080796937	0.4221494803221647	0.5937918709616112	1.0101950396767947	0.6388903591395236	0.8425182636876419	0.060848401750978456	0.8120400837053674	-0.35118662723911764	0.2762346768189767	0.7931634272563588	-1.034587899533309	0.16173442058037846	1.8702923639482687	-1.3231485080541372	-0.5359055035920859	-0.3286752450346172	2.845156830746218	-1.973044690127384
-0.04256059776793451	0.20864806330525432	0.9617663282434015	0.38854112831231735	-0.44650476898459796	0.03581805627285241	-1.2269822684441063	-1.1410913280545083	-1.1780877411303705	0.019244209303021786	1.016076455851721	1.468614184094055	-1.8397298111680551	0.49504637375165705	0.8612353012272681	-1.525413543390898	0.21208795522854124	-1.957447455777188	1.9331061636315883	-1.1718399877610302	-0.4214008380371837	-0.20766599821987372	0.8911856015755113	0.6877362634832844	0.5817848046192939	-1.0110026383908854	-0.015759861776067856	-0.6895662418667834	0.20835917041643232	2.3714316631486403	0.031006645373502784	0.1854858563036344	0.3659163263436052	0.7482050786113714	0.9693897060091127	0.7376664096639042	0.7459048542444858	0.10750757945459144	0.725290935930825	-0.2784822703795964	0.39548067571977824	0.8067503453439591	-1.12205154764333	0.23297571301315445	1.9862462272658408	-1.2962558780521884	-0.6008481461651881	-0.3727593018468558	2.745339024320278	-2.1870425412002534
-0.09741470943902412	0.11897467556587808	0.9880395083459774	0.37235888273796536	-0.39852470541956986	0.06967514604897039	-1.1777686620468855	-1.1290699727184113	-1.2586280052662817	-0.12413618746428816	0.9449449877463474	1.471594907036373	-1.8596613878279147	0.45248317540685246	0.8411721071010758	-1.4220562509253383	0.22147909826817033	-1.9305504429915739	1.9000872110316442	-1.0454066342344148	-0.45137427936977137	-0.33893871916160706	0.8418147593734264	0.849839310015349	0.5625461196917602	-0.999967357568717	0.02271939952428901	-0.6043768033265045	0.1274878518480727	2.3691717257335863	-0.03758162011849576	0.18718313397951672	0.34542861791769425	0.8582073669478231	0.9407775809117439	0.7831327037263719	0.6535416010095391	0.1422154736000652	0.7175853963067694	-0.17507069277347415	0.5224622965863497	0.8050462217587995	-1.1642251233912781	0.28999490149206714	2.0821492264173758	-1.2276567567769863	-0.6068036582244416	-0.41370967961412736	2.638136895378525	-2.3400504381580776
-0.13179966157250986	0.05200411597440482	1.0404036398230145	0.3357989113002287	-0.38169395949071594	0.030871493339660168	-1.1586977720752405	-1.014310937349383	-1.2901374864728634	-0.27194139120945354	0.8792438542095864	1.5008250651566146	-1.8466825364445871	0.38296002818308	0.7959089933887608	-1.3485097761514477	0.20744432858358702	-1.8750598416381543	1.8365320579791036	-0.9765470103921849	-0.4707304984316546	-0.45355819096724936	0.7276524760114512	1.0233355747435773	0.5717408052220355	-0.9839341695478433	0.09129410168822197	-0.551794936332583	0.06725331785969028	2.4062031636875063	-0.10819001480532228	0.19922763081477005	0.28524796098192445	0.9322245471561587	0.8984656866316278	0.7943068364090109	0.5951681024183861	0.17549854562340758	0.6791094706868178	-0.09998197263216353	0.6229342667287161	0.8543210008058993	-1.1874521217968856	0.32771418593505947	2.078471547145352	-1.1782700755024587	-0.6295049345381656	-0.4976015133466275	2.5300097898675133	-2.471464723897546
-0.15597641722445144	-0.007237768630375249	1.0535753424157117	0.29072879376254634	-0.35945690355858007	0.0018400680736071734	-1.114925099111907	-0.9019406066003193	-1.3341674542397128	-0.4382659112810994	0.7988830122448338	1.507699801209471	-1.8642763117612884	0.32029817327617327	0.794139933105136	-1.3054358302326672	0.21111080930823495	-1.8282888886744373	1.7143163539209723	-0.9123959683772073	-0.505784751852138	-0.5640882644910645	0.606578341209284	1.2179082993993002	0.5271029955919613	-1.0054549627502216	0.19791346204225854	-0.427416538150045	0.039489068785042235	2.459890582293201	-0.2201960259598819	0.21719819034421847	0.16500197190905821	0.9885306781111949	0.89238693932743	0.827233724517608	0.5320203459636451	0.1776359148174718	0.6260624475360211	-0.04839584565245693	0.738921532679995	0.9308429545527617	-1.1646400604374734	0.395780480526593	2.0055319969652055	-1.1770995895641971	-0.6080912144563423	-0.5363664539650936	2.4159577447292646	-2.5437359982233
-0.16942581025327583	0.015519368824348767	1.0561085028783808	0.25032790022350376	-0.4044430875040921	-0.04011326512319542	-1.0938151543555334	-0.773576860921637	-1.3917928501438106	-0.5815524018426047	0.658426570644964	1.5268489622137273	-1.9088888716316414	0.2834656674241543	0.7747874802998594	-1.2572612979014992	0.22330077744816892	-1.7759334417982138	1.63025400641624	-0.8600067084122299	-0.5664418315476224	-0.6535820306103817	0.4378208230672779	1.4587521003471455	0.48379234897036094	-0.9824941074048749	0.268727713351837	-0.31864427496035497	0.012258092588769462	2.490267926842455	-0.30950322995258833	0.18860214518515367	0.05858073029282514	0.9900150767774925	0.8649585277340173	0.7791976254582801	0.524109946857243	0.16427805365224538	0.5802378604475635	-0.0186478813621078	0.8357590102514013	0.9401274001306007	-1.1760190590628685	0.4147818158979771	1.9763857355054129	-1.174633716667178	-0.5490897464861423	-0.5898358460068446	2.3473213852827506	-2.529318635590124
-0.1639709631429015	0.09043485994190319	1.0360247233376343	0.21943036546673117	-0.482146196751421	-0.07807971600699153	-1.0747676036587106	-0.5809902655541693	-1.3899717630023338	-0.6826030030362099	0.4987627242379382	1.5251915354678942	-1.910307823287392	0.21155724069179932	0.7414579557151021	-1.240755798529786	0.19282292657995068	-1.7448341789880863	1.5080578872730197	-0.8856949820704443	-0.6162122012103779	-0.7595967348309235	0.32759511286597476	1.6621198843988996	0.4157371678706152	-1.024931659469734	0.315956694605363	-0.2113583525595665	0.017003053455475526	2.5020081595736796	-0.36321864329229203	0.11315738268825819	-0.048295320377919594	0.9775102002643126	0.8391581219916983	0.7848456186950242	0.5515331628012984	0.12954997445451616	0.553500099291203	0.015213854448461305	0.9238914352995587	0.9874585047847881	-1.215084068264286	0.42847224637675396	1.8933774768209748	-1.1848925266897596	-0.4528700340135696	-0.6161976217747369	2.3463333421292254	-2.5116681350448333
-0.13022809781394434	0.15117747934273426	1.0142252403960828	0.21412848372931254	-0.6220460227970758	-0.11568860782892369	-1.0567548304206777	-0.3955324531063873	-1.3481900712111394	-0.8395309960343944	0.362837156735276	1.5139731022735003	-1.8901857410728007	0.1526633981251146	0.6619562550336406	-1.2151178611832445	0.21607683894419089	-1.7093291260463723	1.3515456062628042	-0.9277878464826053	-0.636880870339801	-0.7899530969947929	0.18382212227031364	1.857183631255786	0.3488600753772958	-1.118359627072263	0.3418073736204428	-0.10870934294103807	0.0501185207019887	2.5496400618383097	-0.4092367835505352	0.026774992660344	-0.10650904880297021	0.9319122879663609	0.8540265639476733	0.6979644425451977	0.5884931450920636	0.09575927002471443	0.5661753283638412	0.07019158963171235	0.9373169638133578	0.9244125252753841	-1.2567528328666522	0.4549972247083824	1.8266893281742689	-1.2291467788792958	-0.3961873863495914	-0.6148985763337925	2.332328134696624	-2.4642910091195036
-0.10111315877184321	0.23889555372968233	1.0048070873187913	0.2264165859944761	-0.7461462559759436	-0.1191257579002972	-1.066714067501946	-0.23142627402103857	-1.2491003003658032	-0.979900065830664	0.2368141602299037	1.4720306689611493	-1.866353785632839	0.05520971596982336	0.5602286218652909	-1.2294368111697633	0.2243586754305734	-1.7333318360659287	1.2107243220609962	-0.9105688297018405	-0.6115080764362516	-0.7853706582865269	-0.01870451354631627	1.9975282982524143	0.27950160102287497	-1.2170651287359715	0.4222239509993173	0.0067834002761763875	0.13329014297123915	2.6070534196078072	-0.3874280863897318	-0.10477070264209946	-0.22156483948702643	0.8937499529774311	0.8908797301778775	0.5464439086211159	0.6009165528076241	0.0973639383635134	0.6136740974422222	0.06061574247593653	0.9321105304478735	0.8799465882844381	-1.2218306106748593	0.47592445010972567	1.781269499243019	-1.2381261600732194	-0.3271491926683274	-0.616039769753917	2.3097403396471257	-2.407544877909038
-0.10317502453596292	0.32932812762867053	0.9909406041889092	0.23832539345416323	-0.8698861096860699	-0.11524831631672265	-1.0604344513537456	-0.11524668145167763	-1.1660641383196464	-1.0686219177955907	0.09228454896711805	1.424078062392383	-1.8334552421712484	-0.030438583188546607	0.48003431552369397	-1.233909864762043	0.2297977175486825	-1.7564780937296056	1.0378868005309585	-0.9403853340993147	-0.6028457571022228	-0.7471900420465112	-0.22919901272530357	2.1895816948831577	0.1890802570665009	-1.3258922822847954	0.48864523027883183	0.11481425356845683	0.13372999578332928	2.64632192897981	-0.37521663259005084	-0.216813819017848	-0.3153907991770805	0.8548123999777891	0.9595003766930787	0.3670823787514387	0.6703759233758054	0.05913353602153113	0.663693929306314	0.016020081834326034	0.8511023352898981	0.8159064281546126	-1.2325596430054764	0.47468656733659137	1.7053740878362458	-1.265927325158707	-0.26869833972377083	-0.5906252784489308	2.2710108183190525	-2.315408555596623
-0.07770112772748193	0.4486294042096823	0.9441262975349076	0.2731650455666671	-0.9647997674310774	-0.0875112153453288	-1.0079912236677622	0.0205818969415748	-1.028102643384647	-1.1290889358565042	-0.051060788210713436	1.4255057743855388	-1.8009847580596656	-0.10433517867141744	0.3517062717268027	-1.299768434006346	0.29836993233007625	-1.7846450890124277	0.8778096603598305	-0.9812439851976759	-0.5445314342771566	-0.7137945257727198	-0.40887391612084134	2.292161076122329	0.15617491289483137	-1.3939006904000921	0.5889868682902498	0.13584700036602526	0.17659034369415524	2.6529543570730585	-0.3527172405800399	-0.3392649930060908	-0.35870308253017363	0.8068739266379111	1.0133816401390665	0.19806342624929937	0.7512413285184257	0.025869860707202104	0.7066944487694649	-0.037381349887875295	0.8330596970099753	0.7764101733136431	-1.162297747893891	0.44137405401586605	1.646549999817618	-1.2713610519397172	-0.21963406554661416	-0.6160440782035665	2.212510476038762	-2.19411824831807
-0.0411848892097658	0.5679014087429677	0.9109121403846814	0.33540612379416235	-1.0624599438327078	-0.04339909461921603	-0.9837546765674972	0.09393695667456821	-0.8694737362533091	-1.1995653499461767	-0.2182211459410705	1.4163123115412621	-1.776942218860756	-0.1512541016563392	0.2483703937467292	-1.3676365380085223	0.36729066044664954	-1.8783617144862472	0.7345499733221286	-0.9887759750680166	-0.45589303825233857	-0.6757867451715678	-0.545350454238725	2.400223538607817	0.06717369011571396	-1.4658951582015693	0.6356109053907594	0.15044865569750462	0.20943820137578997	2.603499090192712	-0.3802421940840742	-0.4431305596861014	-0.3785242202763028	0.7722551871016217	1.1062994188901012	0.05593502660199941	0.8485170632640763	-0.0240376376805129	0.7693995095885813	-0.08497768572558419	0.8002863933858633	0.7616996536799243	-1.1206451426745447	0.40990637659162266	1.5816966081256727	-1.2950746943473253	-0.13589395453991457	-0.6295237810065271	2.183556275272154	-2.106033990385792
-0.001899333151699331	0.6357279379878897	0.8898289431439339	0.4127942576229605	-1.13885812270027	-0.03208687412476093	-0.9683479299045648	0.1308706512942583	-0.6863491162216453	-1.2404467187633212	-0.3972049680792691	1.412247752629493	-1.8138603085372396	-0.2579771639008489	0.18279164615905083	-1.4333480971470876	0.44880105642608664	-1.9299162273671242	0.5931599982232801	-1.054267628096258	-0.4007545021477072	-0.6436691419621147	-0.7077989035129452	2.439050200585814	0.0038685900220456317	-1.502616297380933	0.6725882450245204	0.14145510801669076	0.24972073933257471	2.53323820275289	-0.4206652098609342	-0.5215718925524674	-0.4212734423648744	0.7715776204786597	1.178519979462176	-0.05638195433977768	0.9512815201019125	-0.11760748324524692	0.7381243312104311	-0.1475820539309368	0.7054367801765509	0.7714005253306362	-1.031830600068891	0.4014107678866953	1.5300286438059847	-1.3413191343348396	-0.08833511327949958	-0.6646042312281863	2.1756851229830465	-2.0094939112620485
0.057788421100022955	0.6745368255487696	0.8204837751063975	0.4843932733041433	-1.2147145981119984	0.022482328053267248	-0.9529701116585827	0.1411793249155298	-0.5157976229098528	-1.2237904087437044	-0.5749375474291063	1.3801879264194514	-1.8811466438037034	-0.32719806531077056	0.1641352495643726	-1.5021592197650377	0.5221456874315503	-2.0029922694195887	0.4790022808032031	-1.066530446585558	-0.3426419229234941	-0.655850230704648	-0.8596855718630477	2.483352428164193	-0.06781469188190385	-1.5372940060270912	0.7314582394466103	0.13095629737015363	0.2924915596798784	2.377375268533095	-0.43605197245040495	-0.5643976396845647	-0.4376420751532974	0.8362407087194221	1.269457054778004	-0.1780360334986426	1.0505148229310983	-0.203949728656728	0.7312036983211492	-0.16204160133839868	0.662151684516316	0.7697115415518793	-0.9368083407020077	0.37546706804540414	1.4811107735778097	-1.3766672522920609	-0.029110280699780132	-0.6362893873625772	2.178590611584564	-1.9105246205559365
0.12585419577084384	0.7249836633835642	0.7791013481765746	0.5784793737076249	-1.3259709367501933	0.07688717159070392	-0.9961628177690013	0.12393274757479329	-0.28987991487402154	-1.1570843059646192	-0.7478947105916571	1.3577440989775513	-1.892482031379636	-0.3878339071823713	0.13783331605538893	-1.5468479572202698	0.6217643885696773	-2.093321458454375	0.4394106550377477	-1.0496151468741775	-0.27718230330985183	-0.6548376891743171	-0.9643095999397051	2.5324696795723414	-0.11811305431114065	-1.5730594624483292	0.7533501656791546	0.10011551336902191	0.3489338228525201	2.249178071793019	-0.4629074413428894	-0.6237441097074081	-0.4323770737385074	0.855335265227789	1.3578327638350107	-0.32742795718583284	1.1473201776230888	-0.30458485969892657	0.7547622951883064	-0.17120380827287243	0.5870455476379355	0.7567075874075786	-0.7782259312334103	0.307700618466986	1.4903670285129045	-1.3904715134284835	0.0061637095435140175	-0.6176808103536953	2.1165519019974752	-1.8606694312465581
0.17764016627517748	0.7111137870786146	0.7272207930539848	0.6554732208414024	-1.4046205681615576	0.167686865529856	-1.0679981065732584	0.09209064446039805	-0.05626305053483457	-1.0604490894863625	-0.8423494205913368	1.3305932074216957	-1.9082428856584515	-0.4449983894183309	0.12507411741269953	-1.5810307439940128	0.7237617512561604	-2.201330795979705	0.3660135238292672	-1.0218675941054003	-0.2084986571774908	-0.6971334760900973	-1.0519941499122876	2.5159352585127794	-0.15917740757175047	-1.622045630490872	0.7906524176909778	0.0278425334202702	0.3489289572240676	2.1787553036889173	-0.4203100356748474	-0.6493158845409589	-0.42338756392671434	0.9069285358337102	1.4017120746079423	-0.4384415392288778	1.192631370843656	-0.43109842584194835	0.811563223767697	-0.21210316855226902	0.5386166423799537	0.8016014274214127	-0.6050008364908277	0.2706136941439893	1.4533787529037963	-1.3918272039745774	-0.01318065792244838	-0.5550286759592779	2.055031002260162	-1.9331474642350315
0.24056681312072165	0.6517615156502037	0.6849423079790931	0.6501181178961006	-1.4438697800564	0.2561865088488525	-1.1314332298388237	0.00895281766147416	0.15043927737077262	-0.9974190753927953	-0.8910779639904867	1.3271992763666822	-1.9224063664057525	-0.4684596668553591	0.1299102936209394	-1.576387499091822	0.8932089976446452	-2.322137115608049	0.3438793408960852	-0.920834273196629	-0.18234643319979854	-0.7356207608751756	-1.1597088615052769	2.499797496544293	-0.15672584528828773	-1.6125646671748917	0.858799332266511	-0.05208171865061021	0.32007967300455104	2.1170496892877457	-0.4053540938759516	-0.6090602923987253	-0.43374016959123357	0.918098138186944	1.437333286833392	-0.5372936762818923	1.212793222175058	-0.5620690940902746	0.8974716839509231	-0.26138715167369503	0.4535579800383992	0.8009828116759401	-0.38928404560322577	0.1618548597116397	1.454751350340802	-1.392195260003478	-0.027354175179325445	-0.4497797615715811	2.001629095423815	-1.9609615719849258
0.2914340929699794	0.6217269830877055	0.6250515141485429	0.683326652426161	-1.435914444351722	0.39478698971674425	-1.1721127014173018	-0.07285179524095997	0.30433794959928273	-0.8619367846987857	-0.8606281771755384	1.3168328760731276	-1.921634710937053	-0.5229714172668036	0.11779636593309792	-1.56341445976086	1.0183390679873614	-2.4745613864942717	0.3715621325472229	-0.7983113253009136	-0.19567863300670113	-0.8019521729848957	-1.214193593070793	2.4873649480223348	-0.14319052840541582	-1.5936942636245275	0.8803023507209599	-0.08030772125640112	0.281994452856835	2.09041654138559	-0.3669632718327692	-0.5246528532363096	-0.442872936766575	0.912369562668691	1.4228679506754394	-0.617245911383469	1.2167502931352383	-0.698737118953026	1.0251128717856361	-0.3365155976354735	0.3811215672879831	0.883246577699299	-0.21296452876171842	0.07537884730856367	1.4299229325733862	-1.3547162035238547	-0.07402297023527152	-0.3779992670334046	1.8932431956310463	-1.9539753589353315
0.3369690235488997	0.5508835086985464	0.5515815354504768	0.6724185535935701	-1.4247148329607948	0.5414702808471955	-1.2021350547458567	-0.15943326257104773	0.3984195258205121	-0.7193167082634665	-0.8282295544842958	1.3193611305632023	-1.923372524691807	-0.5114634133522912	0.13343411647648568	-1.5422379025607016	1.1547364260534494	-2.5516061748784176	0.3827672936174715	-0.7790437659047156	-0.22416468055883293	-0.8671226802282698	-1.245405766063702	2.435681521062871	-0.10359766052497374	-1.5532392616949389	0.9101622565499652	-0.12302626215170223	0.1673704351460763	2.08259619384963	-0.3372894682879432	-0.4184699454049336	-0.4500269018029356	0.908846225297364	1.378448133075874	-0.6483058577066517	1.2072073168491018	-0.8383691671351189	1.1630642744920927	-0.35177407036712827	0.3372959130652934	0.9081323495843365	-0.003648250039666534	-0.009096537149203271	1.368821524952256	-1.2969486026996349	-0.14232943725125274	-0.3138033385349627	1.8119963960524168	-1.9161449291223345
0.40300127884926945	0.491476348465924	0.4935086162849528	0.6654893022460939	-1.362266319880305	0.7013461975539107	-1.251544790896467	-0.18548748477519872	0.4989851889912244	-0.6292848102331251	-0.7714853029687195	1.3191251508627242	-1.8986657660292188	-0.4800453931973703	0.10504545581893235	-1.5001493385694153	1.3035298385705145	-2.6079989495905087	0.3832586969370713	-0.7139019678573526	-0.2978256614340019	-0.9193159841270896	-1.246779578584	2.344733854517571	-0.08405546412316978	-1.4535998477074359	0.9202972274030878	-0.13963733276198417	0.18063024580434783	2.1054399428249573	-0.2572941813125381	-0.33213430361810325	-0.44997215164598836	0.8733958407419571	1.2880677335943136	-0.7023491262036732	1.2014916580167818	-0.9258337707569412	1.2758674015492717	-0.3306437599304336	0.27932124332539454	0.9489654656099955	0.23340112091757445	-0.11169344120153712	1.317450779827731	-1.2464041332080715	-0.17990248317167581	-0.2750144620851121	1.7369947373200945	-1.8446165670503665
0.45118641361024653	0.47518764261932134	0.4354061999762012	0.6283686341393915	-1.3579750898181882	0.8201324541127001	-1.2904690200281526	-0.2218047750316285	0.551625348596277	-0.5298045626855348	-0.7133925744186027	1.3176758596049227	-1.8799980135418806	-0.3939105589066398	0.09917708753137341	-1.4176383351602158	1.435725331272539	-2.656055805757764	0.41707217392604184	-0.6384969509943712	-0.3731943907237688	-0.9864435108388292	-1.1837836069471606	2.2707924245822704	-0.0783839620823996	-1.3901209861951098	0.8839538096411241	-0.1554939649523947	0.1611122638306979	2.131075762459166	-0.18865250104772419	-0.1986300112185262	-0.4320845764334713	0.8618286032653704	1.1910134429506303	-0.7377939964325634	1.109567841693985	-1.003122682370159	1.3805822876011518	-0.31419067642164866	0.2025112907681407	0.9955546383536582	0.391549112306002	-0.14418874073613325	1.2179858862444848	-1.227276358800236	-0.2103321142228359	-0.2670343516445695	1.636016395100502	-1.812579109557594
0.4806674914133068	0.4726106548665074	0.40654776735457804	0.5786502812484317	-1.281683946077795	0.9318911144889597	-1.3508562612528423	-0.25154881589919026	0.625801729013206	-0.4296107545415283	-0.5871581560561978	1.3100834389762768	-1.8799704462134368	-0.33624923423695374	0.07016363398998757	-1.3306684821064532	1.5661794448289919	-2.66522776549652	0.43569831823037425	-0.5664375614284899	-0.46765357352005205	-1.0523137729917589	-1.094496926534367	2.1801779516734734	-0.07126092692598496	-1.3084238118396445	0.8604802984756171	-0.17864445036943138	0.11554468024899942	2.216578964566512	-0.03499882612828196	-0.053260690591379736	-0.4237091337315012	0.8101747579131787	1.0889098022085675	-0.776260247471459	1.0287603355917625	-1.1072532952966236	1.4364670084690463	-0.28007637231070054	0.1681453816121281	1.0383695224786618	0.5090370037901598	-0.20060891289413982	1.1328779045920154	-1.1788367801374302	-0.2875479231911462	-0.2920300616436372	1.464590133462094	-1.7387570439091653
0.5181139403533888	0.46093843326544715	0.3703803498482899	0.5638113089772688	-1.1999648703482388	1.0955939799084136	-1.409725344069527	-0.24596819700305486	0.6552731669064815	-0.3381557432956893	-0.4596285093716598	1.2859816975148255	-1.8643956714016192	-0.21030912019907505	0.04128531049134918	-1.248853442010331	1.677321174092088	-2.6685841769693734	0.5193904056350568	-0.42622802722545067	-0.5426359377587391	-1.0216538013206828	-0.9554793129933932	2.1375876212249993	-0.08321772422929681	-1.247137994550942	0.8281064129882261	-0.22461591695171906	0.0941193719220392	2.2958538222413933	0.1874742864146854	0.09601472152277665	-0.43232837272504065	0.7555124877371919	1.0203852813321588	-0.824498365121159	0.8907369672146945	-1.1759171254176852	1.580358341313522	-0.2523088329728131	0.13734479898554477	1.0792665349990833	0.5454044134699829	-0.2562985946759354	1.0606642551385188	-1.1663333789402077	-0.323255965749983	-0.30003764084427775	1.3051122123998116	-1.6463606516317817
0.5445865381665045	0.4608883149134799	0.31977126578770954	0.5834731721149032	-1.1129825490847678	1.2626995432995785	-1.508983778994828	-0.24861586421525544	0.679706564353069	-0.25730422282428606	-0.30825215652905974	1.3031072803795865	-1.8465963663361837	-0.11731532526430519	-0.027579117914408424	-1.168091422046602	1.8282807951516276	-2.677841863588365	0.578569544145863	-0.3119922994159187	-0.6177500681131123	-0.9536429774280275	-0.7829326977852744	2.1062164800156764	-0.11615634044217582	-1.1638881675634374	0.7701511321044042	-0.23096594956127983	0.07844523642572446	2.399402798530782	0.28687499495288665	0.2140190664701141	-0.4300267859601618	0.6852950217140845	0.9379130368757101	-0.8931443150853837	0.7332007819999724	-1.2795461961058172	1.6852782417608654	-0.2496622955570081	0.12324743255051569	1.0806065706593087	0.5538161703257712	-0.25993858762292815	1.0014954745071274	-1.1805652119089616	-0.3251744409385359	-0.35786500098335716	1.068170059518569	-1.6193054697968066
0.5835730548721865	0.44793653335413186	0.28086271520709855	0.5787642196089706	-1.011111791900872	1.4295158986981644	-1.5659513865241348	-0.24602964642544048	0.6506384550347114	-0.2062489902768634	-0.16423776588363478	1.330055605289899	-1.8889177205402805	-0.033505125197374766	-0.11083765721417742	-1.1152320255895585	1.9134952131369531	-2.603461956509838	0.6140004356677498	-0.21287239604426217	-0.6817096384436614	-0.930437881011988	-0.5918752155286351	2.076125503830814	-0.16975924286075045	-1.03846140881029	0.7262594063796188	-0.2661004043054306	0.03917961481547445	2.445915414657899	0.4200657622908621	0.30866622088103857	-0.4011167061263262	0.6030032042120371	0.8300461310437928	-0.9139809013739286	0.533958573628935	-1.357441438966849	1.7309519398676882	-0.2505656509458102	0.14777713089523664	1.0759948716736196	0.4918333256306611	-0.21832325606584924	0.8747117275925944	-1.1760880326757444	-0.3396358312331848	-0.4420256819739766	0.9450084335338331	-1.555099506305921
0.6628557175581545	0.46746832205783057	0.21055437958195694	0.5851140344255514	-0.9534792376596458	1.571345315686488	-1.5610953942796566	-0.26393962072911786	0.649864185522016	-0.23707884414553543	-0.03520511020650221	1.3985600250648773	-1.9052107774098925	0.08872920528872714	-0.2215726685703737	-1.0519908688528505	1.982243718710461	-2.5240788654114508	0.6899527589299304	-0.1667412553114801	-0.7335689104827728	-0.8503996850290625	-0.3835776531903927	1.9984504680087813	-0.21902558485882845	-0.9236496176515867	0.6524816173229866	-0.2489439595760714	0.05364220882716033	2.4271660917118694	0.5045065691371733	0.40679150935669217	-0.351266022571353	0.5357557143713785	0.7681807537730939	-0.9567442493130915	0.3374234127403565	-1.3851789927495404	1.7584948932345217	-0.2202552650959686	0.17372154277574692	1.0619750853578054	0.4736859395028322	-0.21317854689345378	0.7695679876947222	-1.189695009004041	-0.31892959779510244	-0.5516692150040191	0.8421179567365022	-1.4294611859731456
0.7566742728527326	0.48734753430665256	0.12247070751198852	0.6308835236104857	-0.969541038466355	1.7078763569106905	-1.5728865003321055	-0.26290172548064644	0.6164198914708845	-0.20976623649221007	0.11366458425956778	1.4331735832193815	-1.967705910992764	0.19283113314419953	-0.29284771819716404	-0.9869303867450785	2.0222757490396988	-2.467296645729145	0.7248748473111186	-0.17330405886487193	-0.748474859264592	-0.7249636083165486	-0.18724351781300386	1.879114536619045	-0.2792695084156386	-0.8707624154956196	0.5200666818397597	-0.18394016056449017	0.06133671366166567	2.4241690569658405	0.5894607707589186	0.4798937467105415	-0.2585334850886406	0.48590750427031376	0.6937018359220795	-1.0307356177697116	0.13648158491299328	-1.4042872201149237	1.7632745849177467	-0.18386128500881024	0.271125033374092	1.05486344618913	0.45196164401888844	-0.1394215649523657	0.6798395540154598	-1.193276037455544	-0.35528900436134225	-0.7279217625864499	0.710584695327088	-1.324999412203293
0.8182806076731819	0.48655919497057526	0.11180898646739854	0.6201793144757004	-1.0360245969421231	1.8068934297493875	-1.580598005558273	-0.26952372701669586	0.569397961984427	-0.22644153166762432	0.21239790695084776	1.440001680216392	-2.0440145734035213	0.32426905567972125	-0.3407093486665835	-0.9716042066591009	2.092633626355558	-2.377711239436214	0.760007675851108	-0.21195756927922133	-0.7774358603862592	-0.594828620029402	-0.0060988385793004805	1.710345780199019	-0.3511240591303032	-0.831443577681228	0.4301448799931822	-0.14413207168734574	0.06568366612097135	2.363387361270907	0.6531970484448761	0.5254193102733978	-0.1905379754697361	0.4781654532038463	0.6640321155803036	-1.1083784804862415	-0.058360143619882524	-1.3857438276882095	1.6842120106037743	-0.15752169842818828	0.38816546077839026	1.019640767990864	0.454203868137028	-0.10832348411430918	0.6761786137365691	-1.1814574661251238	-0.3006622122586251	-0.8323792530708893	0.6390736724551572	-1.2817817840808856
0.8892449111168623	0.47195763634374926	0.09326549253391189	0.6176989063505602	-1.1515005199824788	1.8400741205046092	-1.6018030265357812	-0.29064860067650294	0.5215651116591943	-0.2730993802400101	0.2916071144270639	1.4304473563788176	-2.1308735587135015	0.43868322427075845	-0.39039358151203774	-0.9482641155903039	2.197158053573589	-2.327295669392756	0.7880037128396701	-0.23981335752590885	-0.7835648458689903	-0.48945264291318963	0.1842545803391463	1.6156363658483142	-0.4272658336998864	-0.7204249997863318	0.32073482979346857	-0.0962822518649038	0.1599419828753459	2.2767706998824186	0.7238333375130616	0.5207748887537746	-0.0679621092773384	0.4951710152288281	0.6412505524040163	-1.1646891028197408	-0.20442881281212225	-1.3935336984988154	1.5611057274153608	-0.11486407984729978	0.48065925138917454	1.0264989374975133	0.4054731738572328	-0.0735810266302382	0.6325612069245611	-1.2113666562334002	-0.2259163339062585	-0.9183969716037084	0.5358382435705088	-1.3049921466894139
0.9592243909492797	0.4702699467738495	0.052255833849627745	0.6046694551474202	-1.3231353291912147	1.8451147155446788	-1.6376370435523626	-0.3287936090100065	0.4694562732912767	-0.30867200728844857	0.3916449504662311	1.4587718814892605	-2.2685160044205075	0.5577499154820593	-0.44950286230877906	-0.907102942859801	2.2630636881639634	-2.280372040937572	0.8490448021598256	-0.3136130265543199	-0.7378635925245406	-0.3832645677221597	0.3673181105045876	1.4567532141018087	-0.4529316514273303	-0.6708136659212602	0.27084654158739385	-0.07844954913843202	0.1841453704234452	2.206884532278695	0.7573617612207094	0.524691758307479	0.013657560863014484	0.4876998910627119	0.65302499256067	-1.2325474109715835	-0.38388276379184505	-1.3974398959504406	1.4564151267921355	-0.09277892512539622	0.637232112594082	0.9898397684208126	0.34617801360549466	-0.0071108673078417225	0.5974207528502193	-1.2747457349942222	-0.2001303781596206	-1.0057919578744388	0.4269922232561004	-1.338456644364085
1.0374929689521644	0.4232300632572376	0.04980266563977675	0.5873613186682747	-1.4567066508348614	1.857432131359791	-1.6888739071162155	-0.34950538530173036	0.3962643130553726	-0.33715550684673257	0.430682060712571	1.473628857145004	-2.406084707523926	0.6176743356460344	-0.44002222716076245	-0.9307224435045658	2.3259491649859165	-2.2371281367607008	0.9172944026660957	-0.40767923265172945	-0.6983523688520096	-0.28843967102692	0.4768758163113816	1.273244355335891	-0.44600745468641245	-0.6120517078492477	0.2216108200140512	-0.027873297789413293	0.20344031198884002	2.1582540569177118	0.7918382241748245	0.46424547910104536	0.05386148310206247	0.48823318459986914	0.7249276811035374	-1.3421475219965102	-0.49932565918162625	-1.3963024292718011	1.3708342846043973	-0.0799146787501374	0.8073862747876239	0.9195043628333565	0.27778188883726546	-0.025179828658342368	0.6131539366311289	-1.3141353453310252	-0.17874701379399507	-1.043863458309007	0.3351622644287905	-1.3735782519090727
[truncated: 196 more rows]
[truncated: 24 more columns]
