# Supplementary material for: Obesity dysregulates feeding-evoked response dynamics in hypothalamic satiety neurons
Source: Sci Rep. 2025 Oct 14;15:35837. doi: 10.1038/s41598-025-19800-2 (PMC12521569; doi:10.1038/s41598-025-19800-2)
Supplement: Supplementary file 5 — Supplementary Material 5. [file 41598_2025_19800_MOESM5_ESM.zip › Fig 3_2/Fig 3c/HFD to_NCD_1st_MPK181_matrix_8.csv]

0.4729447774503151	0.0056691441517781604	0.4548983754053985	-0.06747463155001478	-0.2520801199325101	0.2744531091949108	0.15027795106512026	-0.9065205419144542	0.22962199405512126	1.4523774845691342	0.2979130660745648	0.8823653168686245	-0.22563205916970125	0.9311987211295868	0.3223318428796675	-0.34739970228940736	0.0999724118823439	-0.39701137094458394	-0.3202221743477596	0.7396068239304644	-0.22878224543309794	-0.4130506932411544	0.2939901143735731	-0.14260974137618093	-0.9681218049378695	0.9083695364212346	-0.12269551715655938	0.06587427027974804	-0.16651166254367272	1.495155049502491	-0.8310820358118628	0.8208146877764417	0.6544085106933106	0.8066556429515297	-0.003973123523573141	-0.2073845059207033	0.26858122836109455	0.5065508993514957	0.38855334039000305	-0.00048431374531291983	-0.9306416461797351	0.6050901711498745	-0.5199529674079695	0.2519629417203827	-2.0905302692296965	-1.451063004952114	-0.32134815402661315	0.02129506696730666	1.1750638401383602	0.4059274119581667
0.492638708590613	0.10618006512827598	0.4068287724076206	-0.0910754107348613	-0.42938017820431335	0.3555604214888934	0.13849039037874705	-0.9301335151694059	0.26488474774038256	1.24081778421189	0.23018845934981788	0.8088245184257181	-0.2966541126921588	0.8842367673875663	0.5411493028657409	-0.26509187344114366	-0.043146503971524586	-0.48560714378556513	-0.269513569960255	0.6835590097596348	-0.3391992237065645	-0.7452001125377931	0.09688834733721191	-0.17724831324414927	-0.9310092838845616	0.9136334458489457	-0.1926668731383278	0.12531204592728526	-0.33868544327726957	1.40023980472981	-0.7292644889819799	0.6942923537507286	0.6429344999568598	0.7612403280664499	-0.08348895081130961	-0.21105425297061417	0.24112204165766765	0.5868101457273933	0.4310960147119648	0.041920739597672396	-0.8913519324073689	0.5241410100454267	-0.6585301584056416	0.3563482793966358	-1.9534101595707103	-1.4745331340498007	-0.2617740039725151	-0.028026668653631317	1.356535078196773	0.41308815917263697
0.49825123859295095	0.06023217751229062	0.28893810836510486	-0.06994966782585454	-0.46298280716840523	0.5212580315718389	0.17366483815839928	-0.9319983239074038	0.29639445589448976	1.1798273451055534	0.3060882951780693	0.7175620936327625	-0.2788339133647986	0.8560092393081532	0.7801898977023388	-0.05235092713084655	-0.1599716583199092	-0.45788499427034846	-0.3493090192833031	0.6323602177013803	-0.3676120563141412	-0.7458822970313971	0.025386088091334694	-0.1463482957675231	-0.9769315950681093	0.9771389278686115	-0.20353236736226288	0.14513453486467023	-0.2729121871488945	1.2786315032786242	-0.6807494502311188	0.8364505153975753	0.5728930370132618	0.8018036688987356	-0.05382093280289273	-0.1679201521579341	0.34643901144303957	0.5784116081444175	0.5164080499316862	-0.008347037210450723	-0.7969106025006827	0.5578276864108509	-0.5650401934036414	0.49735527067259167	-1.828279960827693	-1.4723252532884272	-0.2378598030489997	-0.09691285116407221	1.4200640131824767	0.3412521716148918
0.4538863281148069	0.053405143664530474	0.2700091165295549	-0.11019742518572428	-0.46892810886397	0.5322094788018076	0.12393695272117934	-0.9507514443007121	0.332571302923544	1.1749479480949228	0.16784049534082934	0.7035668935774375	-0.20150717277856992	0.8266210863256844	0.9196460086941656	0.11098433970169044	-0.19803072103732397	-0.525477170074515	-0.36608330958465407	0.581783556780505	-0.45943518013581436	-0.7667905863347346	-0.09242081640497354	-0.11159287645609395	-1.037859524115956	1.0083162305037343	-0.20052788050234596	0.09621478660142527	-0.291652307110041	1.252575837628809	-0.6226583096169088	0.814058485866993	0.5679998723888596	0.8654850254970486	-0.018130411895171002	-0.1531466047977177	0.3850093798878236	0.4926055141286848	0.4168845938252419	-0.0937758929050958	-0.7343817451254597	0.6193099298209925	-0.46513039713432147	0.5148925876136451	-1.655685703467027	-1.3818154743931041	-0.15212242812951432	-0.13729719135913976	1.405753345657198	0.33276781862947236
0.4407509392259108	0.14827271162431505	0.2557967959226443	-0.16215570730269974	-0.4760489336621414	0.5672001307900658	0.06019897016062135	-0.9025319430370115	0.33244725352994065	1.1725075750807588	0.10748000407102867	0.6911197318190057	-0.13794403442498332	0.7504557032991023	1.0511556340821773	0.26725700552369375	-0.3030767241589002	-0.4894083211919197	-0.34261417177438647	0.5555952366136122	-0.5584311861243909	-0.771305055589969	-0.15287859314331803	0.030696018810704474	-1.0691742024727469	0.9394555670635901	-0.23184777664843365	0.08343902754511748	-0.33090819545040173	1.2031186918169983	-0.5234152307431813	0.7691106400928747	0.6303146907443677	0.886977357686343	-0.0433930253839225	-0.1133843603129521	0.41494852029191376	0.4669835755751234	0.370014642459915	-0.14917433957180934	-0.6772931280172337	0.7224612963838618	-0.42425271476044885	0.514410198647292	-1.5250882970859407	-1.299810554492455	-0.11624592468753159	-0.17935997680631907	1.341307060189106	0.2528420728564478
0.41988804614902836	0.1445905985992917	0.25626739350554706	-0.17835642352105716	-0.43807677376357385	0.5990966725874551	0.014981500806716933	-0.8394645988628958	0.3505103270166783	1.1490346671501603	0.011086596983788777	0.6720571906255511	-0.007728428453922742	0.6641004575375992	1.1183367024567812	0.34364301727901464	-0.3734983693973486	-0.5445846253265039	-0.32999543347221316	0.4897656272306528	-0.6245995422203126	-0.772247815829631	-0.16291780038707956	0.09206715740000826	-1.0831289344621096	0.8753803109395702	-0.21715696759540226	0.06601376226578208	-0.3565593676727388	1.0876304036168596	-0.42342362814651896	0.7877905469470305	0.6586632643890974	0.9535686700149922	-0.034943535218640166	-0.0646606678287881	0.3787282952234466	0.426873423519551	0.3273321563279275	-0.19189879418979258	-0.677545959023008	0.8226055602244541	-0.38030689176409543	0.5237869774248477	-1.399976963046714	-1.2738746842335793	-0.10269302956922265	-0.18062056895131673	1.2932459418459425	0.24668414866883906
0.39930625042546597	0.1495149079870042	0.21179158690876504	-0.19634299099454755	-0.40588429412343985	0.6320774864216846	-0.039879348779056696	-0.767084706490654	0.32971443129555816	1.1207157022177328	0.00655752018880795	0.6248378322114172	0.062138223762983114	0.6223666468978987	1.1454586072767374	0.36577428082827323	-0.40282061763960214	-0.556259428208294	-0.2849264495807626	0.4280768144848119	-0.7055777827001531	-0.6992247998072251	-0.18026810472088184	0.12117572415929204	-1.1147669211461217	0.7995956838764486	-0.2612783507381029	0.022279301348211055	-0.3608976359419777	1.0027319708497453	-0.3891363561665685	0.7473002468421617	0.6591971561167137	0.9541456410384294	-0.00764355934125026	-0.10047799139410608	0.3849424985287708	0.400153650045903	0.33707628117126376	-0.24403234400582044	-0.6736619682828344	0.9262954305508101	-0.29891670095714573	0.5408087447540024	-1.307873470721735	-1.2570704217190358	-0.089692148041244	-0.18666035262157865	1.266258134408762	0.22486489872602866
0.3772923667128578	0.14270106941444705	0.21386106678457584	-0.22532512806627064	-0.3176327206575897	0.63326701008437	-0.08161732471082961	-0.6987945290001307	0.2893306498507531	1.0523819334561038	-0.016557300082695344	0.5962098989274526	0.13207006642261274	0.570811296904937	1.1262612374288739	0.3561488684532404	-0.3984789079279622	-0.5633075034409071	-0.2626217215771947	0.3869964981304884	-0.7657342747105998	-0.6775463815639593	-0.19297397867120528	0.18292730306369026	-1.090663937441927	0.7748996950093952	-0.2558372444154123	-0.018484069246963674	-0.39468928069122733	0.9089183968057378	-0.34959892745268223	0.7250724876467214	0.6637897215236762	0.9612322059530859	0.046358273106557185	-0.13216394175018303	0.4174239122878592	0.35927882217137885	0.3311743342513963	-0.3187922649088675	-0.6791249606114685	0.9693770403490265	-0.22102948228822217	0.5315861066327195	-1.198923676419764	-1.28573315847363	-0.08993482163573213	-0.12194301081031605	1.2336125276367726	0.2374481603290344
0.36537188321424846	0.14264441592499974	0.17329182003949817	-0.23528156678065898	-0.21984290622064234	0.6046190683136659	-0.08530433715840575	-0.6235688871057329	0.23927118707598766	1.0055841722871708	0.00659505686938595	0.5552611132743235	0.15871390205718225	0.558697860572387	1.0918214497583059	0.36438824560250427	-0.415727822668133	-0.601271817869185	-0.22738472142510302	0.30807047485567524	-0.8595807845245377	-0.6693406053595763	-0.18501023696164712	0.19728953939087301	-1.0488206259745878	0.727378075897975	-0.2076718229529211	-0.06325143757241178	-0.4324902253582053	0.8051944881385984	-0.293063190926962	0.6887462820170552	0.6804771875827715	0.979834302137764	0.12287347629648014	-0.11855625695951903	0.43405234658188246	0.3097618809743983	0.3314092040723817	-0.41087175699951634	-0.6458522643253084	0.9891217957948117	-0.18194476047438754	0.5652054827637776	-1.1738221520845546	-1.3089188232634337	-0.11444143746017205	-0.06290426310119909	1.2283935544391542	0.23486867748864781
0.35522268140858365	0.11855361312292759	0.15546250597717443	-0.2417151693082064	-0.13507093000652878	0.5883996015627933	-0.09061139617607128	-0.5658549022790581	0.22293040288541635	0.9545288438151133	0.020971473595414757	0.49390396287821303	0.1830545417588965	0.5313638916325045	1.0476121239728229	0.3776925458176018	-0.42009226551638773	-0.6627530178009733	-0.18917082405174296	0.23634291825998915	-0.9393161564636907	-0.6554535668715328	-0.1349939391578882	0.21722765232478256	-0.9956363256614902	0.6908553755820778	-0.16558854217626656	-0.10791567333213278	-0.4494253175889294	0.7120285395827136	-0.25377551584820524	0.6577257771484899	0.7196062906429654	0.9533386236135708	0.1862841534225627	-0.08818728064076041	0.47165188771931693	0.25770772452242807	0.31283473849109394	-0.4925850352760581	-0.6606649134426426	1.0350111776144475	-0.16303813858675537	0.6086751536063404	-1.126337321675573	-1.278497276243786	-0.1608592503130017	-0.062252868602901704	1.244697501176344	0.2369124845283987
0.3377618464218683	0.12425933377900455	0.11956774996033044	-0.28390517242266433	-0.06743940255777003	0.6360246369238067	-0.0829726115229546	-0.4968574003384674	0.21790004347685357	0.8365778052281048	0.03365079045767635	0.39345531361162667	0.24592431023753397	0.45703544319238765	1.0916090422000455	0.42279158654384996	-0.4298410131798488	-0.7400773122347271	-0.12385331495302834	0.10977719980622547	-1.0843510768784443	-0.649649650625497	-0.1557111205931203	0.2748875103228797	-0.9245603942837374	0.6077705706795694	-0.13257642731326666	-0.16758304399274918	-0.48743375664392447	0.5084837578288107	-0.17641489115863956	0.6095733540592392	0.7455448964706803	0.9550197383758869	0.26882790654303007	-0.051644335080443395	0.4951265649982902	0.2038826819256748	0.2803485942338544	-0.5906951319617961	-0.6370591977766138	1.0853261474342042	-0.10318016350655809	0.6432746245377308	-0.9857900210758874	-1.242576155113805	-0.15648541660076276	-0.055799888759327024	1.2565226317103901	0.16457915071163542
0.2785054916076289	0.08052452577741649	0.06256699082656418	-0.3250426059504919	0.05070337230039953	0.6433584675687158	-0.058733605560863024	-0.4083732796476392	0.21130788992070987	0.7929052459072992	0.041415091150065114	0.31159749085251137	0.3185204307802538	0.3686668118907013	1.0847247530190198	0.4719515966795244	-0.4605123375330442	-0.778378135991239	-0.0708146564732997	-0.04651910547947267	-1.1710227442631573	-0.513080929116547	-0.14534082756403138	0.3219806947352387	-0.8320847408288714	0.4747037292301523	-0.05759879538421324	-0.22461881847965764	-0.4789751864707467	0.36621596147496505	-0.11960865810845153	0.5527007393716118	0.762759016485089	0.9778441782960613	0.3759255752035246	-0.033916871135555166	0.5455488560365177	0.11288544561990291	0.20285694130984697	-0.6565088394210299	-0.5954184729845095	1.1532076416408037	-0.021342767128494484	0.631431710803789	-0.840701831645626	-1.189108424840687	-0.17482078999678768	-0.09051812899328786	1.2524553893611006	0.13976726803336317
0.22385260658653278	0.11080117979483928	0.04803791227999886	-0.3770441690311118	0.14704939924389035	0.6408399871225001	-0.058952721616137085	-0.33979101781181525	0.22766989003972235	0.7188409366906968	0.008085989161920699	0.26746008153649203	0.35109483096679417	0.2754700477908588	1.0311673531450245	0.4647484166335249	-0.4535117405437964	-0.8643238328796817	0.01863296331791351	-0.18493012077209534	-1.2684376171858294	-0.3740391355239348	-0.15382250385901136	0.3728272521627256	-0.7457193233468585	0.33373368583439095	0.014332242180168953	-0.2902401204273407	-0.5224904555380585	0.23066364380611687	-0.11109302301294717	0.4537040521173754	0.7668832295393361	0.9866673709390616	0.4512487299853161	-0.04036436694272715	0.5388946839216703	0.0738667250729011	0.09912934117529873	-0.6809979497955905	-0.6168572799631451	1.170760043939703	0.034952898785655696	0.5903534594914036	-0.712912328183332	-1.1880684069889504	-0.16829852225204697	-0.09787627409268923	1.29758999872676	0.11658053401545962
0.19287896267194832	0.11760572083198857	-0.032258919588797653	-0.41276662068023545	0.24660394562381366	0.6443673216824515	-0.02512503465025139	-0.25300822228204756	0.23258062637159332	0.643213655570164	0.07617932586690858	0.20684019485517427	0.3834750071261862	0.19418933414561473	0.9550047287277333	0.42554212005926584	-0.45498866060615556	-0.903610783469342	0.11479022241765073	-0.3220478234507649	-1.3297517184264793	-0.2286968702959396	-0.16089788043604292	0.4108191060433053	-0.6458020157736669	0.16819234659848706	0.09737175453462779	-0.3089985015570608	-0.5106724526397164	0.15089939726552537	-0.09726532094341733	0.399430239269739	0.7549947651717223	0.9898491489164754	0.5420432475879238	-0.02346890614606576	0.502879683845366	0.05936501969355525	0.07142310744472931	-0.650135087900312	-0.6483663823904402	1.1622327297916557	0.071497827007502	0.5997401236979941	-0.6456381657858365	-1.1945871269324815	-0.16615101749409592	-0.11407764788008154	1.330465908751434	0.07978273061308208
0.14682215839125876	0.08688203218569604	-0.1503831413112001	-0.41405911579377797	0.34587557072927266	0.6608293223823555	0.00822801650493601	-0.21834424472120856	0.2111470623185165	0.586807448402318	0.12167051893967251	0.17279771926827062	0.42253447757297025	0.11841171673412496	0.8494032733455427	0.3579282401170486	-0.41958647889131717	-0.9851113770734484	0.18155262314191703	-0.4546344910445071	-1.3837571873179155	-0.10176848479878808	-0.15382481402405945	0.4232343090036309	-0.5194150563953006	0.044001391048799576	0.16653366580634238	-0.35578697502063045	-0.4923200728070484	0.10985523519108165	-0.1421507466424373	0.34415909108196585	0.7203757735534573	1.0083450136308845	0.6337152331476559	-0.05445661848765143	0.49230330629662583	0.07318515788777524	-0.010987252584987362	-0.6017506646845144	-0.7033385136785258	1.141003764513694	0.10898978838492626	0.579174736750527	-0.5992105834755074	-1.227200557721214	-0.10385298163791527	-0.11978455969420834	1.3720566483588086	0.08329987288846855
0.11581635899997647	0.09719465311677693	-0.27000123675607346	-0.44672144460203134	0.4110580063399018	0.6632477719286466	0.12266723076806488	-0.1889466080608151	0.16429256435557366	0.538602999029671	0.22686180433219816	0.15934666724537996	0.43065963260365814	0.10664710374335744	0.762114712472895	0.33268054445161155	-0.3655605466664664	-1.0286637240190344	0.2444462742174413	-0.5607402167904049	-1.457392384259334	0.013853735217023665	-0.183654748250903	0.47222963166469734	-0.39501159449651574	-0.07993306574186326	0.19672370639071315	-0.3926574351276096	-0.4716417172295514	0.1341461414845692	-0.22586980991270353	0.21667861445789866	0.654821624742378	0.9508624832323607	0.6954872789690195	-0.09903274649903238	0.5165598245941296	0.12392703006010737	-0.06563046502499444	-0.5430973729272344	-0.7469018526925426	1.1050752278281473	0.12679978491001678	0.5814539771864574	-0.5525334304117819	-1.2587864437403442	-0.06248184106197916	-0.1557096808387009	1.427410542098289	0.06519255244121405
0.09286055120231315	0.10918600966202212	-0.36615984370906324	-0.4559358430861469	0.45369160904049866	0.6373661327832132	0.24201388773729587	-0.19409036865174722	0.12533168865860148	0.5473187325674874	0.27171042582662225	0.13844491767475015	0.458759761826457	0.1211202953955433	0.6632062367009582	0.3812162042072168	-0.3274085717427074	-1.121495942869929	0.2733754624906222	-0.6622985039937339	-1.4802253261428997	0.10116644968814699	-0.22350812505422937	0.5063485044425031	-0.25195787100258427	-0.14754676581001955	0.2693110257828094	-0.402487303522562	-0.4458766530820671	0.17947294046171763	-0.31375286354377324	0.13248891700009818	0.6209000816410721	0.9037617810552938	0.7139335392285837	-0.10858656359010883	0.4826895911899557	0.1697166892245354	-0.14596009464630694	-0.47717761819925153	-0.7817447733357905	1.0274525372232186	0.10834508174283422	0.5690113174685354	-0.5150310177954173	-1.282708637351737	-0.006919344452116893	-0.17308865457417794	1.4545699101695444	0.042211560443538895
0.07299552090034354	0.12024049406259092	-0.47669008297712867	-0.4799236058458375	0.42213794284288636	0.6099337018696389	0.3617405088196492	-0.18142351057018996	0.12415398408027771	0.6023772710558696	0.3313272654822939	0.08101377438086185	0.522184303758945	0.15074987377289897	0.602222027967632	0.463451260971799	-0.31231722899955694	-1.1878027248236889	0.29993456663822143	-0.7645114891991269	-1.473948614599548	0.18626795480411626	-0.2762216226066164	0.5077446692995362	-0.11129547141310892	-0.23005613233781866	0.3179271735469363	-0.4186425848120005	-0.42015646817578045	0.24822496727215176	-0.38099116179744447	0.04802178774199954	0.5496191213547836	0.862625446521774	0.6940957485893198	-0.13510811756666638	0.4379596869958441	0.24159887609249284	-0.2554914802598613	-0.4190657300752954	-0.7980884045952151	0.9764792413277892	0.04762773156132506	0.601215049680607	-0.45164004643265054	-1.2849706864659272	0.026358259332533718	-0.24449593262594876	1.465476724589115	-0.00870154486442628
0.015835417532663452	0.12896717220529275	-0.5186946482045569	-0.5029822791649288	0.3834376573783015	0.584584924659244	0.4435436757995741	-0.21610012909055945	0.1234455039600569	0.6293472375628177	0.3337184645049911	0.06598954190776422	0.5978379172314413	0.1320763889463738	0.5605151138562043	0.5215110008280884	-0.2598098809466197	-1.2343623381194575	0.36717374777419953	-0.8716428231302681	-1.44668305979849	0.27148531791518776	-0.3233748179892808	0.5479014709212056	0.011891305265250706	-0.2828728787306108	0.3048414311696811	-0.3758298621549795	-0.3560124744928845	0.34511068931554556	-0.4648423944663412	-0.027311749674901596	0.5081227479324651	0.7733482582743898	0.6216230691241866	-0.20212496683228287	0.4267523667242224	0.326902558724958	-0.37349470100787463	-0.29662395660874485	-0.8384244288316536	0.9355402385780607	-0.0033559704236267975	0.5887092829813695	-0.38159045314747436	-1.2636429907542726	0.08771337645948261	-0.2927239764361447	1.4701899748044236	0.002883280972981972
-0.03561416746324595	0.15680581850221215	-0.5633907231807118	-0.5233617936323662	0.31347189371276374	0.5394891323121765	0.5265015347171283	-0.2561365761150042	0.09302372734499231	0.6939179696374203	0.34599507363024806	0.08453726758098341	0.6531949848400813	0.14570784172310144	0.5381597339016025	0.5725304229464879	-0.2623391562667006	-1.27615868171063	0.4124295768939982	-0.9361602465876858	-1.3709762769991476	0.3661675916196404	-0.42928343327354607	0.5619498036625103	0.12213092928437456	-0.3280868869727128	0.28014829253954443	-0.35085164279001885	-0.3004448209437246	0.44382466263048004	-0.5684932922502005	-0.10496038648625847	0.4251582466663962	0.6958317776129606	0.5260489377070257	-0.2717427685910919	0.3815833968997003	0.42213366597494567	-0.48176995582617455	-0.20876593554782316	-0.8107864238480362	0.8756455884556111	-0.03711051853664947	0.5056038790220406	-0.3229144207020396	-1.294501896170593	0.14628599595066832	-0.32393104717908683	1.447079502072811	0.001852051731898574
-0.09276635097596567	0.17848995267927367	-0.5713995876478828	-0.5315050347357525	0.25541068267239553	0.46127828912901003	0.5733129005666188	-0.2823107619288428	0.09188935091002445	0.7511122189832393	0.3083071331076316	0.1189101828971542	0.7127638381118414	0.17313437804595475	0.4934368386838049	0.6561923868314864	-0.3386244755122098	-1.2961778837923614	0.4255073492889553	-0.9669026466970705	-1.2614648915154443	0.4374777070199537	-0.4738634835082761	0.6078627725159407	0.25226216186972333	-0.3585171495880515	0.2619529202529975	-0.3184273603954811	-0.22976356716500074	0.5755888455137886	-0.6636815186625871	-0.15467713389163731	0.3601703245042292	0.6036143182221091	0.4307410913868427	-0.32371318802950855	0.3316100355318297	0.496562328202846	-0.6017746093207634	-0.12378789969518326	-0.785996237886353	0.8261748235229506	-0.09202457935623987	0.4515800093447629	-0.24968776389295363	-1.3332839276486834	0.1835262820350288	-0.3332270668172418	1.4155593394979016	0.05075793207993878
-0.13207393275955498	0.241105146051278	-0.5599836165789142	-0.5128574236852133	0.13894783081857393	0.40953995718718605	0.5910884796347732	-0.34642743523673203	0.08388622761753259	0.7587271540801727	0.28861327318143287	0.1435552399225925	0.8026832822011546	0.1988900769599465	0.47819917414023594	0.7155325923278429	-0.34901945412257945	-1.3604416017115606	0.4599656859198043	-0.9769662079685905	-1.1888199900565752	0.46332193187569864	-0.5360735772428954	0.6694786423671075	0.34332763277628614	-0.32825527028235957	0.2464195208516821	-0.31592001104687706	-0.18017576812477842	0.653073122996749	-0.7636986827337043	-0.17922898785415478	0.3006089922324585	0.5217926607379864	0.3708708097993588	-0.37606451937093155	0.24967966729962696	0.5409577915356008	-0.6801246255398435	-0.10491266136218913	-0.765004778581824	0.7999376753926292	-0.10566017702361538	0.4185296202913789	-0.17044190584265087	-1.3557563715349696	0.19875193688718856	-0.25656590162890974	1.3845548244573038	0.03333522928369572
-0.17651340744594515	0.21200796710859593	-0.5722681535884202	-0.5214499174736758	0.07083370877380071	0.33203854857342896	0.6392179401253659	-0.40190885326819636	0.08365590224392278	0.7795662398588339	0.2937593828824806	0.15477941550911686	0.8873272613069332	0.24024426626998294	0.43962602501270565	0.7566411924458603	-0.37199320686320736	-1.362017232612368	0.4995490025410828	-0.9843655028464292	-1.0808893988280066	0.44024704137954157	-0.5990593183602841	0.6836818319399195	0.47282913313716585	-0.3348415293711482	0.21754325612675712	-0.29246297578387087	-0.11414249197675028	0.7734507509412272	-0.8180462160072637	-0.27078253624889004	0.28286026460749303	0.45108461527759863	0.3030634160200397	-0.4263799185697703	0.16295646798028698	0.5638173794793674	-0.7578977004930756	-0.13995108198655962	-0.6724944305708225	0.8056401237660251	-0.15732635607925136	0.3562403337068652	-0.09734745658880331	-1.3064541343448626	0.22206449451912086	-0.20652008867843782	1.2601198043598631	0.04815304944416305
-0.20203005490328593	0.2159911909899833	-0.51444359995435	-0.5499889731100946	0.0067059086093033595	0.2614952627490386	0.6963933534645661	-0.5013422709544275	0.05497698513981268	0.7645797594378887	0.2908953719043149	0.1976230814503305	0.9190624799157299	0.27209623259120447	0.4426741289947649	0.7933825702301645	-0.4069528851651869	-1.371053249701189	0.5074366638428145	-0.9812918949687368	-0.9904162745909266	0.4353523183471454	-0.6195784315463154	0.7178078170482405	0.6173370839670268	-0.32038018371432325	0.16411438702112852	-0.2827361127706357	-0.0738301447766872	0.8066181659815582	-0.9176033520546731	-0.3662447288065619	0.26923965524530935	0.34209370705479303	0.2261376787577345	-0.47822224264843316	0.08351900413877526	0.5737461008671338	-0.8323109410157745	-0.23006271246410742	-0.6024727259354541	0.8180581999875057	-0.19976068241213768	0.27588837121869936	-0.007381848128597518	-1.279439978237365	0.20666529529360647	-0.10835081984916468	1.196793652112372	0.05380966784866624
-0.2136648844528643	0.18348335663482965	-0.44011480106873035	-0.6117269728721099	-0.0243007079951802	0.2097381616493624	0.7602034180322234	-0.5224395391048016	0.036991574259699976	0.7355462005595936	0.2939366212058865	0.18064494449113072	0.9591903867832402	0.3295900345500951	0.43797419536060167	0.8277851016999376	-0.43920983344021874	-1.3312271707635115	0.5117255148654929	-0.952160074349153	-0.8425447335969816	0.44641139650632	-0.6644621965289026	0.6901220091650286	0.7813334961765452	-0.2971191108473613	0.14377939322564237	-0.23281861148068766	-0.0535340406111265	0.8236873083262152	-1.0028944896241572	-0.5059182976042254	0.24284607342805167	0.2246832513351364	0.17127356788036935	-0.4644920763363779	-0.02677055341470514	0.5402459546817096	-0.8538605239833238	-0.30309325982529567	-0.5025737246841613	0.7835195980964865	-0.2520839788595029	0.22235958479659418	0.10206028048213515	-1.26107611597136	0.11053616023856852	0.010205778917850438	1.1140906435965952	0.045894971471227904
-0.2086022361835973	0.14557804629445342	-0.3489616411338884	-0.656406882497684	-0.09710169932485509	0.16282801737664448	0.7802938923870302	-0.5635895005058245	0.03824783685068274	0.7109597055003426	0.27054837868321696	0.15661407435378769	0.9394633080659011	0.36890774143477223	0.43134331997667896	0.8299637776453368	-0.5040847834528884	-1.2813506857714074	0.4908609051693541	-0.9471517386552903	-0.7020040896600694	0.4586768099956104	-0.6757172979200139	0.6629403817911259	0.8938710092028165	-0.26337098642352363	0.1969440923182737	-0.19341346928545275	-0.04021231257204434	0.7904855695141441	-1.0751982171575538	-0.5486374285783799	0.23627615838758084	0.14517968414448967	0.0929677859435462	-0.4472702102385542	-0.1664938517282691	0.4836186526080393	-0.898298054423516	-0.4077037266234166	-0.4029755219867021	0.7396494587462501	-0.2565866673232415	0.1288195213589994	0.16817945912162496	-1.208050244229478	0.02577683182319701	0.12562778836136396	1.0249372127414884	0.0449659236946558
-0.19682722952900794	0.08178241957412039	-0.24977573863041766	-0.7203289337680637	-0.11954409750083358	0.15359074070235884	0.780470431015227	-0.5883035629990847	0.04156258244838542	0.61775688221412	0.25628367347673436	0.201910896111192	0.9251767733298228	0.368275724332057	0.4432066548895227	0.7918370383321607	-0.5636037775827138	-1.1829892382179619	0.45790929109346157	-0.9264036852278661	-0.580070933275026	0.4403574207036572	-0.6924619271129494	0.6424971607098195	0.979131643533538	-0.27137769003726564	0.21815029895095198	-0.19439955643855988	-0.05847684475662551	0.7533087064799242	-1.1113402227446845	-0.5734243490378825	0.20535705167535734	0.09105996131872858	0.05754046399216621	-0.43576756408755485	-0.23552649121912808	0.4311690713269365	-0.9590944368345916	-0.508452830163274	-0.30484062198187645	0.728904071962742	-0.25582106595440035	0.0291438417218772	0.23419482003879036	-1.1474717114875839	-0.05703359327941422	0.1827365995127346	0.9649637350991112	0.06585238874262657
-0.17473118041246344	0.01346469979133404	-0.14473000079100315	-0.748160101862817	-0.11353498753425514	0.13565946339961704	0.7294113518074882	-0.6266580841106066	0.006571540913022728	0.48393135881683297	0.2445808057719383	0.26184835291684844	0.8391939509266321	0.37830876461189694	0.46399015546040223	0.7481100789024985	-0.589346798214608	-1.129788969142832	0.44823555290858164	-0.8979055181744448	-0.47341901389679875	0.5142361529564592	-0.66257987404776	0.6041304844739878	1.005448612292301	-0.2933274585703426	0.21324686132664888	-0.18154051764827306	-0.030175673120988178	0.7453865025988423	-1.1779989647284022	-0.6218239997875564	0.2067339623691924	0.0151819538980107	0.10003031521320742	-0.4197787259506133	-0.32748011427018414	0.35290784277756704	-0.9730880906748907	-0.5962487174325307	-0.24744191933671172	0.728544347711836	-0.21349339704940246	-0.12416837850941675	0.2536310006489533	-1.1076920835457673	-0.1378996289327695	0.25305014408931126	0.88368509184918	0.07406064766836745
-0.11081106969601015	-0.06406841766410834	-0.09440914054013157	-0.7959684158759704	-0.11627332364759088	0.16754311493008847	0.6533525893640852	-0.617087027849634	-0.02117003979707139	0.37795668350238687	0.22263362053517674	0.29397930650466486	0.7287581026153754	0.39426565495033533	0.5088950803071051	0.6807703280794412	-0.657347826366488	-1.056689519404785	0.4134030045966434	-0.8262712185694865	-0.30164030726856916	0.5746651545844584	-0.6299379258793095	0.5436658649831572	1.0264439049716374	-0.2954438359484687	0.2531546982568787	-0.18156832675853046	-0.01600691281693781	0.6811349829285303	-1.2655869708966552	-0.7045118830309899	0.16563537948368137	-0.0097853690891529	0.19913013443820415	-0.3924521358063114	-0.4492447362332473	0.27516440695932676	-0.9885071288190523	-0.6745729798790407	-0.20763821370512187	0.7010862562872604	-0.19271346410340073	-0.252296519671806	0.2568107547125843	-1.0853494694380825	-0.23634613705603033	0.27162551961805914	0.7675746797518757	0.03126128756874454
-0.05702863299633446	-0.14090598820682287	-0.039102234228546674	-0.8168824009152784	-0.11590384621448906	0.20675164809771718	0.5698536028872122	-0.6040522870141353	-0.04438046977295569	0.24896342243739228	0.18928699758163903	0.3408608022680771	0.6317367225351005	0.43391131705111663	0.5610776211016051	0.602955076189923	-0.6521138438943471	-0.9703565397919525	0.39334914298361784	-0.761134032473938	-0.21262252049821928	0.6449726510132432	-0.6037168633217076	0.514404519436457	1.0799811353076383	-0.30802778494278504	0.3012552250909049	-0.14785104959136308	0.01657627870470002	0.6260394545684348	-1.3357981471458646	-0.7687950404429219	0.1372060167863349	-0.03216959603571144	0.30184091693492465	-0.37015860968761893	-0.5633495836198644	0.18465049218032353	-0.9771614874553428	-0.7238744642739883	-0.15829810776754702	0.6504693105630424	-0.15400847833968573	-0.3735488956025409	0.2726846236217352	-1.0657598888471826	-0.2541179614327719	0.30169591160971143	0.6511405008722122	0.0036036501844500897
-0.005723596172927661	-0.2685592100061901	-0.027554933601557773	-0.8441681788240427	-0.08102288792615041	0.28997827549479477	0.4513074725094149	-0.6064830510369911	-0.07536177214855033	0.14637556397308374	0.18183065453058722	0.3332829572592938	0.5164794457286018	0.464265171613133	0.6293308796825453	0.4830455258603041	-0.6130069859808469	-0.9064003928293859	0.4095355964148911	-0.717910001394502	-0.17317720248950433	0.684576048633281	-0.6275450493482392	0.4864377110704507	1.0214509412202903	-0.33462439214175416	0.31411436673343046	-0.1392809081202062	0.05975462371728431	0.5968214883362635	-1.4002497037927222	-0.8509165053845413	0.10752126146119272	-0.05377324856666853	0.4199575048230457	-0.4185153127836932	-0.6011556682648698	0.10924948110980257	-0.9340370857785991	-0.7942418229810573	-0.07852831716109203	0.6339031695170714	-0.13413399193747128	-0.4452410225502487	0.24352251303040812	-1.042553897030235	-0.2847135523385267	0.2776702589867158	0.5284093289354794	-0.010310273145487138
0.0872582275704401	-0.38784670338105587	-0.007525683622260084	-0.9002500343772184	0.03766695119568272	0.3888211194060252	0.35832879535735634	-0.5834556625243794	-0.10366959812641026	0.06831147124510821	0.16710834045631612	0.35096291946956754	0.389360758223674	0.5207837634750082	0.6954540346844544	0.3735196276392503	-0.5841969043943103	-0.8420660384860075	0.39109416989351803	-0.6088760264106755	-0.1503655572829819	0.7085692264932993	-0.6167060124694358	0.4499788054401913	0.9343255305114593	-0.3863362196150542	0.27495783395186846	-0.09473297039104632	0.12351962962560355	0.5632049846876424	-1.453766532766772	-0.8830532962308857	0.09388643945970598	-0.10477423417141425	0.4614973811708424	-0.41404109339705714	-0.6115923521405161	0.08088225057763118	-0.9141313068098256	-0.8205017464180859	-0.044597275723079345	0.5710206407521383	-0.14981108453192168	-0.4812146731626944	0.17506089484379653	-1.028702644202856	-0.2775035752615983	0.19955591908120557	0.42397067602788596	-0.01404563361955724
0.1816790028371122	-0.4490212921255491	-0.0012091795959304791	-0.9251718409395501	0.11507779149960569	0.4978301707546273	0.25628850632517775	-0.5530810400166568	-0.1784044092672344	-0.007292336967493551	0.14786104051988974	0.33415574915290175	0.3372478668408965	0.5794713917882491	0.7494047613252212	0.30812282863850426	-0.5796991272702899	-0.8018180619509778	0.3570586834094555	-0.5147166836113104	-0.15938760410346967	0.7455808652363004	-0.5988019303746672	0.4566054508882865	0.8424059737230696	-0.4152068356867943	0.23744323151305813	-0.08967227459768196	0.2117784452898625	0.5597356256721773	-1.5093073419706697	-0.871321782742073	0.03357249075956711	-0.1358950638263381	0.5665314333222339	-0.40938807790820586	-0.5845849086758846	0.053991003939348456	-0.8416063959204486	-0.8283650296471112	-0.04555535680804716	0.4997846009969398	-0.11346210263975161	-0.5180855261131956	0.07523918066856304	-1.0336819534533734	-0.2963059710995905	0.11051949767726246	0.391509572578708	-0.055232174134203824
0.25468286260900536	-0.5614954602887082	-0.039751420111937885	-0.9119341787650053	0.17389727850125067	0.6121256377746697	0.10127883874176366	-0.5211166164425397	-0.22012662208862793	-0.04925110690386046	0.07358190451996031	0.26274197688034506	0.2542632640360847	0.6360180390434647	0.7547671400402634	0.29377389657801495	-0.5718964030191189	-0.7698554581491015	0.3574336357778399	-0.39760375768673606	-0.16585598574021881	0.7424820520322617	-0.5964866147947179	0.44759442412017336	0.7070327286741785	-0.44939484219707104	0.21222155383835709	-0.10408709292896816	0.2591132776748843	0.5448869347338208	-1.531957600034266	-0.8419366086733957	-0.011276227696922454	-0.14075316463082985	0.620201520772345	-0.4334424306812391	-0.5524382341978289	0.03233299567737655	-0.8283471891817731	-0.8486701848342463	-0.020936320441194867	0.4283454484092231	-0.07966927038116792	-0.5801647223675068	-0.06702634498533497	-1.064628993377613	-0.3103485320685798	-0.012072760358514945	0.3142618542552852	-0.09672806319450451
0.3093335404574075	-0.6253396395375073	-0.05682127789177591	-0.873049836102318	0.19369083816487115	0.6581590960667272	-0.03804460296727008	-0.5627182609097074	-0.19545392274214493	-0.13541723803886035	0.0249881106882772	0.2312367037364233	0.18343724182342652	0.6586908278981413	0.7740344408786147	0.3204886989859258	-0.5467819712946798	-0.7592500494581829	0.37862264181955874	-0.2889814614795917	-0.24400027003033173	0.698527406669425	-0.5777155163959532	0.4582628184091674	0.5458283896542013	-0.49929646412761575	0.16282773829742475	-0.12675486800177932	0.29874347393676953	0.5531716377081249	-1.5177670558882714	-0.7279479819254139	-0.07033407313730045	-0.15361197098441284	0.6893394781550459	-0.5123142852456363	-0.5153065784585216	0.026656187121975216	-0.8196921999960496	-0.8838303541044485	-0.04042443542399034	0.3664591103317473	-0.058890968282687285	-0.6819203491956254	-0.2526376530872095	-1.0381386195857085	-0.30714153463681343	-0.19910650852029854	0.2969078330512343	-0.14511467341090994
0.3398051175009732	-0.7014401379786742	-0.08507056429801371	-0.8351416028501492	0.24440080531103242	0.6897962143128435	-0.19734883484813412	-0.6377406291521028	-0.17666095070587323	-0.1920736340288213	-0.024663469311331992	0.20186276684627602	0.09571437322314881	0.671563166474302	0.7673371782182684	0.35541391527373617	-0.4923289800458196	-0.6858302779057767	0.4226658259300435	-0.17626026127529157	-0.25822064211112106	0.680200549823224	-0.5461130644837101	0.4300376151007549	0.4645127195627829	-0.523418145634982	0.09275143620509116	-0.1729104159556738	0.33554216886391963	0.56141198173388	-1.4942696923060623	-0.6615097073374699	-0.1259003468556244	-0.14848471756576043	0.7694785274267617	-0.5914807415177499	-0.4571343959017229	-0.0032805930913570786	-0.8094873881942221	-0.8926936555209558	-0.0416580256128332	0.3057566260409095	-0.08022759103005997	-0.7303886676668216	-0.39704597096323624	-1.0768477408158987	-0.25369354370701336	-0.3598323067882414	0.2442279676863155	-0.20343965844217457
0.35540251448244015	-0.727958762407925	-0.07781386002677208	-0.8173485227384161	0.24233466579273427	0.6921630288763521	-0.3354917700831953	-0.7095740841159093	-0.13525410305956787	-0.26420558871172617	-0.07852955748906004	0.13505862879699765	0.013428731790377475	0.672135527328541	0.7830395536968064	0.4015850655632299	-0.4393255104678754	-0.6462359151779966	0.5237111273844379	-0.0704856453231527	-0.2675718193950171	0.6675139884552471	-0.5226521416796363	0.44599095977674696	0.41220183266150645	-0.588954683098548	0.03566453340945615	-0.17781867315532157	0.3958880073373788	0.552972128377222	-1.46035144775595	-0.6105703630511249	-0.18015178807476961	-0.18525627767645172	0.8073951446290346	-0.6507956766760075	-0.43005959229853435	-0.02151965134388165	-0.7810179908284345	-0.890224257125167	-0.03920600269393604	0.26616918321439903	-0.12932735426696357	-0.7358978472239757	-0.5071694833970806	-1.1064721176837193	-0.2010990747817083	-0.4704052449555684	0.1558363239844268	-0.2805099315131371
0.34588951361593245	-0.7220925309258345	-0.09800503338158176	-0.8200408002832127	0.24192425756597125	0.7129941806645392	-0.3844659903811299	-0.7959247684846784	-0.058614478020305186	-0.31244063380574505	-0.11785460619601125	0.06340298900956202	-0.03771168918801149	0.6581236310860813	0.7632111732964177	0.3644937357119137	-0.4214948836962022	-0.5305133353604927	0.6069960642850991	0.02376918240322858	-0.29851889203545184	0.5842874087639122	-0.4932402109888782	0.432538295287337	0.3985662657998808	-0.6108271343412792	-0.0005497178770965672	-0.1834228219065121	0.45965013938471727	0.5021963776677858	-1.4136355413162986	-0.5172543986937255	-0.24902664654529696	-0.19496633857122297	0.7640112228912466	-0.689463701349015	-0.36370886279598735	-0.016881645766560833	-0.74944807803245	-0.8507038070425432	-0.010133996736147214	0.19684088532619648	-0.16856114233943764	-0.7128152705740042	-0.65475607090103	-1.084817281910996	-0.08557503091190999	-0.6115027267646725	0.11239278746696671	-0.3521270572963027
0.3371846409006646	-0.7054497143837365	-0.036767627477550566	-0.8049046094159724	0.228567109217162	0.716222871788802	-0.3978537211629901	-0.9034580813954214	0.012201917452367839	-0.36181225328997596	-0.18323742989970046	0.02975704109777873	-0.05359741286565045	0.6485355462616045	0.6954882990851895	0.4053950565287005	-0.35761289154031817	-0.36330146855534173	0.6566587359136499	0.0991292993633941	-0.40151901211908536	0.5299747776814401	-0.5090243924715321	0.45880873248402576	0.3735644793953114	-0.712428565193298	-0.05701020339073154	-0.20626888453539727	0.47351349594511466	0.4862862886140218	-1.3285738463332153	-0.4191261034329483	-0.3255372046403334	-0.18250915000657458	0.6583170602272279	-0.7458975569058193	-0.3273037697305481	-0.025478545971482837	-0.695349609532746	-0.8299234123137499	0.012256674337674819	0.09288423840964463	-0.16448353428210777	-0.7048955441245432	-0.7226896938617757	-1.0458252653690439	0.02685704210461831	-0.6727309142753999	0.08328621167087555	-0.41100882741761346
0.3339889145072708	-0.6651998279976998	-0.019717916845817966	-0.7989699056651011	0.23288017326102883	0.7040823152544398	-0.3753200121177257	-1.0135746514652073	0.05079574006658848	-0.4148651532072816	-0.22377761652147593	-0.019490690466082056	-0.08119017968281735	0.6316190689806283	0.6068313037081837	0.4225582313270624	-0.305041796411202	-0.18983836896374712	0.7164652846427156	0.11236028828863036	-0.4477904959388893	0.4433342170287444	-0.5028437920506317	0.4659948756279932	0.3223861013812055	-0.8172210683112542	-0.11194946061053157	-0.19587971019362002	0.5016672720788904	0.48625861964763406	-1.1816946479394717	-0.30288422289539163	-0.4074975747714773	-0.17419514237007044	0.5352387837873634	-0.7703788354789702	-0.30645605510327484	-0.06990742020822056	-0.6212740058292765	-0.7443551054402865	0.012971279622048127	0.053191175895463474	-0.19228385809512125	-0.67819067667347	-0.8310578239600934	-0.9735062544702128	0.07944586015155967	-0.7452959559322616	0.0886895991385679	-0.4967613622561677
0.3340603663134988	-0.6042791817540641	0.0273596256554438	-0.7929473345518614	0.22321251051524077	0.6378081179405035	-0.3255194033837638	-1.111143126809804	0.06598309425090144	-0.4401834364065339	-0.3082262830480412	-0.041535330491634034	-0.09384503593633996	0.5940485040086779	0.5323197951013154	0.4587477616210779	-0.23180832946563398	-0.0486410804029578	0.7550564094832127	0.16052920168675905	-0.4683989031021256	0.3950521387669012	-0.4726101394394416	0.4226259138240406	0.30649450887579544	-0.8767931522629343	-0.13059315841156777	-0.1724869459155675	0.5060085861680923	0.4647250035743126	-1.0007070206464328	-0.184584336516355	-0.49268846147977896	-0.1540068867660218	0.4488282673135796	-0.7332330224108567	-0.31206829662283	-0.09268007877714945	-0.559151267645339	-0.6273558323007214	-0.033628649567775046	-0.02814148699693884	-0.171226436443382	-0.6416722043195872	-0.9123065568893279	-0.9100645765524262	0.10787995161270433	-0.8024554147954529	0.0643881254475076	-0.5524646029631631
0.29471413736881835	-0.5444557587688543	0.03848532855356336	-0.774618625705703	0.16667527468831778	0.5011877901543772	-0.24375308164767845	-1.218424668804633	0.08909279659461652	-0.4692628888668861	-0.4032797665852364	-0.10325644348809675	-0.14172227306098215	0.574718800448918	0.42143162822237235	0.4768083211968178	-0.15631966236635542	0.16712672571309892	0.8440977622931859	0.15055335490434357	-0.4724046144479594	0.3406788060801028	-0.46051325177638286	0.4022988224694525	0.330723296768427	-0.971429670127596	-0.14153546174185508	-0.14542523770982033	0.4833781019687525	0.39358186956767627	-0.8263582229883493	-0.09841359975315764	-0.621568838041207	-0.10984244290553569	0.3947612335295077	-0.7157410283955092	-0.34823671893117875	-0.10924975129569939	-0.4697017890732707	-0.5391156884210562	-0.06422710078716473	-0.06956774406240569	-0.15620486301008993	-0.6422454793213725	-0.9469312053313959	-0.8025537890417324	0.15069474713278336	-0.8150392981225579	0.030998692279113737	-0.6176127336813805
0.2675647832479656	-0.5163639685324006	0.07701965944846281	-0.752026520316807	0.1379341555071722	0.3393178211570066	-0.19699533970217842	-1.3109330605440657	0.11516202824562911	-0.46920904687255716	-0.5203362413186795	-0.11798040681590316	-0.26684093572076917	0.5630156935127804	0.31237860553946667	0.475307834411029	-0.0651854035206519	0.3542043078517247	0.9230623525014178	0.1300610513857677	-0.5006730491316375	0.27017787781546193	-0.42443332128545885	0.3884093754707825	0.3989027962859163	-1.042711206672145	-0.10042495559212261	-0.09411114275460705	0.4348845100663513	0.2301587262925826	-0.614029767831171	-0.017949798209164827	-0.685727469036422	-0.11991117847730817	0.2728727709061516	-0.6703080974809006	-0.38328683053626456	-0.15113855774312177	-0.4411244871570072	-0.42044787108152165	-0.07985979049022293	-0.08208490322067101	-0.16047637883769383	-0.6745958953238756	-0.9491430145362205	-0.6842884777566367	0.16305109796656894	-0.7984006508520873	-0.03655236106846591	-0.6377933614616313
0.21816815016370827	-0.4429282692275991	0.13132592407082008	-0.7376974114693581	0.09440432980128657	0.19978140059076738	-0.15496329792683144	-1.379938763692547	0.13946168400526787	-0.47927754028262654	-0.6191073143079507	-0.09307889982666415	-0.3280682789633072	0.5262731480206433	0.24506119340360394	0.46513006179542626	0.04927333485174433	0.5653050429051075	0.9481105039466213	0.08472138235659218	-0.548705768142986	0.24371841077699488	-0.3846571267176723	0.3643564462222605	0.47662399540456785	-1.089513254900334	-0.03394493715525189	-0.07193023405918818	0.3767439942156602	0.13953976029203802	-0.4020207176919898	0.005358856567350906	-0.7596906157410199	-0.15161058404706618	0.1739586218251076	-0.620103984429546	-0.3916207857623692	-0.163070751020509	-0.39952728294868795	-0.24237062732597053	-0.08209377295915715	-0.12794787213184558	-0.17446436188321934	-0.6820844573028925	-0.9005147562888765	-0.5169593378047794	0.1651188407046486	-0.7478544580199813	-0.08711850607714558	-0.6471622635473377
0.1933943677905013	-0.41263324829973635	0.1909159648314456	-0.7697489739601147	0.029490709745370814	0.05913776522833123	-0.11010143419258211	-1.4414961668328925	0.12578167060329543	-0.4124320406063635	-0.7167068833250599	-0.09727907612454594	-0.4199371647568892	0.5425704026914708	0.15960791949532976	0.4115274550346827	0.10129681955536292	0.7563456082632927	0.9980251738526065	0.01994776889756021	-0.5687333568413833	0.24795409626941342	-0.2832614832364011	0.28915594051700877	0.5184040816477762	-1.1053834899705883	0.06076875394256651	-0.05373069031504183	0.38120613052730346	0.00786244621374672	-0.20946176859953938	-0.002088112579846807	-0.8224941450923652	-0.17489695982209705	0.09643437589707791	-0.5636239202777318	-0.4036984420551909	-0.19036334042183944	-0.3257759150154391	-0.07583031883521169	-0.09676114328275591	-0.1613558275280455	-0.14741406484521907	-0.6031418774072528	-0.7834445486280502	-0.36448623570559374	0.2128569481836327	-0.6274247881769506	-0.17360875260602485	-0.6121062247578075
0.16963917397658218	-0.39625954692364157	0.2486688841611408	-0.7788109525326166	-0.012211108572218767	-0.05421171326951302	-0.10859624329830983	-1.425056839450252	0.09761237107059467	-0.3705631961896888	-0.8367523814055353	-0.12227741632140476	-0.45552365145459506	0.5280871912559498	0.1122837851883934	0.3394008983226954	0.14062010422958807	0.9039618192714812	1.0595314353262386	-0.023430470687078965	-0.649561990469824	0.2607475693546325	-0.19140712437599577	0.21719852221484198	0.535294466728579	-1.1063333881091355	0.11913701066330762	0.019742415906452437	0.3429080225191366	-0.12769979106365623	-0.01992736134280352	-0.062251872953529463	-0.8796346728180625	-0.15337394081676475	0.027598439940509978	-0.5059650625422141	-0.37897238883610196	-0.1762001683572775	-0.26297024545074976	0.06554714746433213	-0.023370673167492927	-0.16452230407313892	-0.09364143420573731	-0.5770028059818566	-0.662948541685004	-0.15159237809234813	0.21322677722753766	-0.46180067328541163	-0.2387265386272263	-0.5692177753662009
0.141191920516492	-0.40523058483131996	0.23880275111493482	-0.7512457543239692	-0.026473641675650705	-0.1606291161341813	-0.11220428600768147	-1.4174111616501128	0.08593989761871682	-0.30535178323428036	-0.9417190390366061	-0.16017217263905095	-0.5215203582182187	0.5277978507433166	0.056334658758920776	0.22941480416039045	0.20604308290576037	1.0643102835519445	1.080092503139078	-0.07443037282185219	-0.6915377409236846	0.28807940938876764	-0.0895580826003779	0.13551866649619723	0.5333370963838885	-1.0622790851542017	0.1938512957925398	0.0853313855659338	0.31006526191219813	-0.2229550954267146	0.17712979656995714	-0.18551942968142146	-0.9309447511562097	-0.13006779412012595	-0.011419934005213994	-0.4784097860603259	-0.3966631141686089	-0.16752576706001215	-0.17321906923634361	0.21640387936370606	0.046792636176457444	-0.18072066028483377	-0.011446637593396375	-0.5683554520437153	-0.5573595164527447	0.022564765832167943	0.1809131568684706	-0.3153347870585891	-0.3055571628438628	-0.5356992945575005
0.11384331972321304	-0.3968680506521129	0.24410368963862644	-0.7252688831211075	-0.05922520109720797	-0.27965305749438835	-0.1602991168575849	-1.3763267050847439	0.02587637775213288	-0.2697752969642425	-1.0749157905885036	-0.17614874965223076	-0.565127734278988	0.5149260825240528	0.009008168774433608	0.1756616282795318	0.27676507626157476	1.1783669328000417	1.1509840956246826	-0.11936152374057334	-0.7229280748558677	0.32413396645391157	-0.028478000418273912	0.09778869183884613	0.5095104482261592	-1.0729297929296453	0.2782030732745716	0.15975023581680825	0.26029991592662555	-0.2605206819173567	0.39325215032366956	-0.3096255872762409	-0.9572691729637105	-0.11285500357550812	-0.04753939217166258	-0.4072537299421439	-0.42068784407778637	-0.17762172604113896	-0.05591055016706472	0.3367727351969608	0.13871006006423264	-0.2157642409804109	0.039024097612228394	-0.563638504748836	-0.4064605034437679	0.17855509959809618	0.12197536752960972	-0.1479189991993189	-0.36134937630014974	-0.4720985317555672
0.09468852297182385	-0.3725814051219155	0.18943126925422285	-0.6972618173009624	-0.1244708667152492	-0.38299722854645146	-0.1869977971278099	-1.322125168789921	0.006077127811521236	-0.2605049552707699	-1.1332796987084857	-0.22846985803717246	-0.605821791479261	0.5181042807228912	-0.05360554064318531	0.07278575253722008	0.33091724032044467	1.2071047645173238	1.2042172092088932	-0.16144446629296905	-0.7020999247067679	0.36340553849512447	0.025818376779159834	0.021520939077666817	0.5034565795902137	-1.0576767135852652	0.2880284418714945	0.21383351995713862	0.2656144027102286	-0.327664297169347	0.6107720100817751	-0.3901501317665346	-0.9761156227702289	-0.12042441819823517	-0.012455552683286002	-0.3135523266761613	-0.39519385217834413	-0.15391257051285814	0.016448588005653807	0.4609460263009808	0.27583553693414486	-0.14969181160834713	0.0708487007686282	-0.5538782512069709	-0.22478607656063304	0.33875166969721837	0.05766296024189381	-0.033714892437653875	-0.38944268344741173	-0.3986790257040266
0.0685802233988296	-0.3488705223059279	0.17450670965225795	-0.7104781106614445	-0.1639230904698331	-0.48390085471449995	-0.2530180401656363	-1.233796741556254	-0.01433876370112444	-0.23896759095170395	-1.2014667894254112	-0.30027794547535824	-0.6153375154832419	0.47754274876501845	-0.0942632502504369	-0.009470803846658138	0.3793157193630534	1.2450722206530833	1.2659848509990281	-0.17648850138542216	-0.6794112194086362	0.44563284852391566	0.0971886157732775	-0.07859031397498292	0.4666363860404199	-1.0540678267152592	0.2833037772009913	0.19847179400269782	0.21245719900137744	-0.42668122303410794	0.7540495705527144	-0.48388878191268636	-0.9553570012046386	-0.07397196767965256	0.06230991032662867	-0.27318546152152384	-0.34194442136904446	-0.12869649167823413	0.056711604659222356	0.520298910966581	0.36445560561578666	-0.15886244182841375	0.14372245360728192	-0.5295036090409726	-0.030400204045087243	0.43821925554367286	-0.003119203983471175	0.06827296895726036	-0.47712545663443456	-0.27515281494306687
0.020220636896486392	-0.3174367529308203	0.08531938903901837	-0.6717551743939032	-0.22648514840670764	-0.566093135204963	-0.30688006236025667	-1.1325905680381332	-0.0452976254582147	-0.20542555827075365	-1.1789780406950172	-0.35038999243542446	-0.6335603187582576	0.43206074014426166	-0.18069304530282787	-0.040142307894286036	0.3682319559899219	1.2894166182094096	1.3117774315118476	-0.1463123726388838	-0.6833036711538271	0.5320194162151722	0.12970852133068084	-0.13230347972551318	0.4856161093078611	-1.0578865361818959	0.2888968141709133	0.21146553634334436	0.17225797995640563	-0.5239550475471662	0.8921110199054381	-0.6249121402256872	-0.9506872506934844	-0.06252936249385653	0.0663045043165996	-0.16904552862577055	-0.3116091884548791	-0.11529093855969146	0.11053825811548554	0.5250082493448294	0.4223198773079771	-0.14884861302572178	0.19415093355363133	-0.581905669239569	0.18193494549832065	0.5676254657024258	0.018592223001122104	0.21367011123299456	-0.5319977896522651	-0.17692281449840155
-0.025473896772710513	-0.2811621048129364	0.032030928491311776	-0.6333484165039907	-0.2935200325175463	-0.6728231197828811	-0.41377566040449487	-1.0164492549929773	-0.0767186767930727	-0.20394792252831023	-1.1717183522295014	-0.4026634743985172	-0.5874318872657743	0.36408275330707734	-0.227119809231346	-0.1016458811763922	0.32235489699724107	1.313045031492471	1.3144175702251415	-0.08822857730895939	-0.6775148471209395	0.587576762899143	0.12596961387932523	-0.20832152287536748	0.4962296542191319	-1.0183537097464213	0.30470466018048514	0.21238495503976296	0.1174853856700204	-0.601453482141366	1.0608774707123358	-0.721577671828961	-0.866546792384228	-0.05689043594848867	0.05975885899740485	-0.09971272582762555	-0.2744278815077904	-0.09989499567489053	0.17692407013525493	0.5511272802110266	0.4931326067579153	-0.16980240899729546	0.22503894097858904	-0.5914501008994478	0.36173063343859935	0.6399911256057232	0.0023268749218791933	0.32496006409748657	-0.6063351990858251	-0.044575936376298884
-0.07891456792799918	-0.23040634565554302	-0.002956011955723009	-0.5899279014201594	-0.36879476952002793	-0.7043172914892428	-0.5063120211668897	-0.8984499058865152	-0.09760596392535825	-0.17491382943900674	-1.121212203989908	-0.46172303904518	-0.4991004975950212	0.28690452433576513	-0.24170951968018017	-0.17369652610654063	0.29621152373899345	1.3075476421203056	1.2982236770014843	-0.04302042400163567	-0.6128426471227495	0.6805511847664102	0.1421758382784589	-0.28363651511373444	0.4326675304813654	-0.9929173485149722	0.24468219728973212	0.17212418876245755	0.023249885283471196	-0.6022056388677366	1.1800019503509114	-0.8027135147597377	-0.8470248338016514	-0.04178752108478608	0.10223528301175688	-0.04982905380242942	-0.20644610982962486	-0.08000177729669028	0.22566986379277973	0.5343059835154957	0.5615842580416913	-0.2024245167093301	0.2344817927536357	-0.5582757992911945	0.5395339303271325	0.7013674031182207	0.01751870999369646	0.40230655867691284	-0.6922238278557117	0.02578754033588952
-0.14017616077359601	-0.16731041836681976	-0.03729869137779252	-0.5815723734098561	-0.4203366293739138	-0.7545251847159555	-0.5366198164668721	-0.7626935851065454	-0.1481909373764791	-0.15768013375384832	-1.0181423874119715	-0.5526331863528482	-0.42284559910710773	0.23282797719105203	-0.28036590274782985	-0.2811606144263187	0.22373623864758954	1.2824649050289252	1.2995197974689308	0.017765140827150114	-0.496242856291083	0.7185859523774558	0.16922188728480642	-0.3534731734595233	0.3901862911841475	-0.9926677859124643	0.16725011456633646	0.17707617834554829	-0.03289693707165233	-0.6399525712118687	1.2433283659191336	-0.8078883688521866	-0.8149214221626971	-0.048590561169931316	0.14644231973688976	-0.018247803594449684	-0.14349524677990771	-0.09053368755030992	0.2839756525432432	0.4952472210907807	0.619228722264659	-0.20067997374964852	0.25674620465583653	-0.5698700096100047	0.7018509444698572	0.736050800783451	0.06666622005789277	0.3869240437616201	-0.7842245214817389	0.0919996399204491
-0.2110506398695736	-0.09072894644053685	-0.10773535972574613	-0.5114055739830281	-0.4443909086112292	-0.7403398195076385	-0.5775637684391308	-0.6198593752642864	-0.16608631636836996	-0.19841922144594942	-0.9508585810807964	-0.6155495573178494	-0.35840745550989206	0.17077707757323596	-0.3138397952042967	-0.40172322915176206	0.24454388353374626	1.2167563924121634	1.2688002857054437	0.061937091716100456	-0.3832078387873617	0.7466685403900658	0.1124259872485112	-0.4045487555408941	0.35972405015191355	-0.987803725053124	0.10373632317698511	0.14241912349559885	-0.10581369789120625	-0.6758540422451504	1.2835742531438623	-0.7984162221373537	-0.8236858830660886	-0.03701971307397705	0.16585309798613368	0.04903630069344852	-0.1107237946039357	-0.11817243832669402	0.306607326708506	0.46184879670804707	0.6720324210138788	-0.17806433782443246	0.26095984170491215	-0.546482727091625	0.7981733797953265	0.7412731979801069	0.06601530042305807	0.297871871163191	-0.8686326431362568	0.11027636793159375
-0.2817153077259426	-0.0018410855269062165	-0.20701453606303719	-0.4665520114656568	-0.4687525795759929	-0.7372187540606767	-0.5982193398677601	-0.5092030423888776	-0.15138707733231346	-0.24833368834955313	-0.8213677172785268	-0.6707026778520592	-0.28733985569484033	0.08021011351521556	-0.32747060212172613	-0.5201321132329945	0.2930451046431889	1.1051266412924576	1.2389170098978723	0.10436113016720087	-0.20855640403204231	0.7436860287982128	0.011888967733946987	-0.4048286819856687	0.3239114747871309	-0.9726591911514259	0.029572152514582284	0.12113710270444264	-0.11884355867215954	-0.7028425042243798	1.3172142004123695	-0.7619735495386395	-0.8019879203971524	-0.1077308833452811	0.23839494298885863	0.10228459027852188	-0.08302371679075381	-0.13665522836096586	0.31211045878275817	0.43983672550635877	0.682338682431278	-0.17832992609750423	0.2488085599089839	-0.4956662297985804	0.8554791389164895	0.6812587938598477	0.08649122825311688	0.1526177090851542	-0.9636820303864952	0.13004758030819757
-0.35757600632692366	0.11251129886901572	-0.28023225704018645	-0.42134320760644195	-0.48998077089270253	-0.7531749140772671	-0.5833550869925256	-0.4074631058961694	-0.14480386991257194	-0.2738771414887093	-0.6885257793150823	-0.7190046621768678	-0.21671554284475597	-0.020576112349701685	-0.3668341881437145	-0.6107782051163033	0.3247087632983271	0.9930733741391273	1.1555529840538366	0.15102687871717818	-0.06570928156971889	0.69194778898394	-0.06060363275793572	-0.43198695960386085	0.29065066624884384	-1.0004952462654888	-0.026205588033916167	0.09203648145160466	-0.14774196833500536	-0.7658221952482835	1.317091540231198	-0.6231403129753235	-0.8005111128190224	-0.12955270296967666	0.272400242099943	0.15730844541318154	0.014922641535489656	-0.15127196488918376	0.24729219531210261	0.38658126491773204	0.6601107149244488	-0.2234988747215049	0.2406128172334217	-0.46192646167895085	0.9129907892703427	0.6347953527111672	0.09468705021728117	0.026002392736204694	-1.0022534315850948	0.20699667723175508
-0.3765628848419923	0.15863140954376004	-0.34861764723475797	-0.3710693013466838	-0.4815174564064195	-0.6818972552538998	-0.5409210039196461	-0.3284683315371738	-0.10869605895294594	-0.27336650861194445	-0.5596491109891876	-0.7722718525506738	-0.20337606576467512	-0.09797426785770698	-0.3668331887653595	-0.6679080595186317	0.41709343210759914	0.8449357846424022	1.0456394336178816	0.16230173531444453	0.06204436313485412	0.6512970853647795	-0.14911022161970816	-0.440490972770249	0.25950625554932877	-0.9967749406229294	-0.09318172358101118	0.053234533773720984	-0.19222421256774286	-0.8802964041129819	1.2672126412392453	-0.5586742593258753	-0.8055680352284256	-0.17861133794409803	0.3430851225624569	0.16478977825386004	0.08183674674232908	-0.16081260871071293	0.11962396919918401	0.3753556199491837	0.652673022846898	-0.23010995683711025	0.26786374276433156	-0.4024872341528167	0.9297807776766461	0.578030727041106	0.1156366943437072	-0.09417942444002939	-1.0444475946834637	0.29191254501673447
-0.4330842497432158	0.20775810360130825	-0.42472760325101505	-0.3309201450853583	-0.4511893667329813	-0.6801327960263358	-0.537924026135922	-0.2545502898519908	-0.10242589261457624	-0.24328798443721614	-0.43276334659153726	-0.7979497420507703	-0.17055602055110786	-0.12841213444923044	-0.36586841745532805	-0.7414716450415895	0.4972514071429449	0.7234001447519574	0.8789594443053887	0.20319275462448588	0.16979770792856883	0.5778538372160956	-0.2072802456981356	-0.4512009078053678	0.21122184488563117	-0.9717194269074773	-0.05197610464733786	0.022087861724065946	-0.22478060167894368	-0.932862624905258	1.2483521116749852	-0.5223817997774889	-0.8240256794999945	-0.24469514076808144	0.3195608651094243	0.15827391793556703	0.13513166633315815	-0.16093908194998957	0.011656329369537843	0.352514851895844	0.5550525037697545	-0.25899216358284	0.28237051471483476	-0.3449574521344432	0.8860152617545282	0.5067792538408183	0.16405366808592414	-0.19902244388721774	-1.0652259693624253	0.3375555911855691
-0.46360295641548077	0.18632950904775147	-0.4557713737185171	-0.2780444123465511	-0.44651870105438807	-0.7209363116375529	-0.5136895854201788	-0.21616980852601891	0.014445276448672772	-0.22249883929370365	-0.31560143720256156	-0.8159548138538092	-0.15122121218700624	-0.1605297175191565	-0.35358948391523476	-0.7931534097721533	0.5417983171954593	0.605878983093089	0.6786797395339859	0.2552419739420582	0.2882476862996697	0.4694719729579007	-0.3050433705092471	-0.414585513989788	0.21369534687210706	-0.8939373831779788	0.04497430821517281	0.018684848172608497	-0.262510118109997	-0.9744218361695378	1.1985213694540184	-0.5095666824233706	-0.8965550649535462	-0.33536114410582274	0.28404726428263083	0.16282156750263937	0.17765217453301138	-0.14215330536179122	-0.09949301536255781	0.3607558917852787	0.4814910866994838	-0.27400732560242325	0.25381398321470183	-0.2953297026460846	0.8485280182155538	0.4208456882282432	0.21938140959764302	-0.23547730818848697	-1.0428206687747856	0.3687852954510621
-0.44020476196532615	0.24277342051210588	-0.470184046520474	-0.2514504978711083	-0.4209710420051258	-0.7662079955440648	-0.4764154134265544	-0.22644098895532005	0.12499178856575957	-0.20629392878671854	-0.26060806864320735	-0.8537701928017079	-0.15199751279250323	-0.18398990719350797	-0.333230090964454	-0.8217280728192854	0.6019086998633408	0.4893243455252412	0.4902363000333031	0.2289160967798896	0.45077694599811985	0.34405861373875896	-0.350895094646963	-0.426201531178778	0.18867665859251184	-0.827280339752771	0.11955273603137287	-0.011135553446228678	-0.32610496675962863	-1.0179130597369848	1.088499636210552	-0.4156705552216901	-0.9201406948310314	-0.40517878600557555	0.271201307762566	0.08009258017292706	0.23538618518113918	-0.14864402184555553	-0.24918694457001908	0.378985232560993	0.4170046104237907	-0.2659891930599563	0.23402509999887613	-0.21152014859276996	0.7864579719674946	0.3336099522038946	0.293288999798235	-0.3417316143375798	-0.9746628798181524	0.4029680017487894
-0.39911499642615117	0.2686236491136253	-0.47228905040213737	-0.2561802478694933	-0.36019736634053284	-0.7475750526777588	-0.4396490166743707	-0.23291069370615752	0.22381339447226792	-0.16503306506187118	-0.1739396586564161	-0.8442930376968754	-0.1773900902477775	-0.17231149516953045	-0.3093114691104821	-0.8005019993885624	0.6553870444756755	0.32968829571562386	0.2969941121462903	0.12439614529516303	0.5872181538495883	0.25156593045023307	-0.34105151924882665	-0.4220779863084581	0.18909013007712336	-0.7643397183403936	0.22232275945963811	-0.05950468627230018	-0.36054699422274417	-1.0282284895656109	0.9693460880283306	-0.4295629893527221	-0.9911336449668495	-0.4979540869761001	0.26982846660298737	0.04073541303627196	0.26770986621493653	-0.15062983477565073	-0.39996116366535917	0.4018492084251659	0.38385119525522426	-0.2362081619265167	0.1955865947201306	-0.156656606579131	0.7812165222600042	0.30161883623883995	0.35969340329138	-0.4525019810252231	-0.9210202696064469	0.3746737666693177
-0.3643464003707265	0.24184708937689958	-0.4843512225918157	-0.28057822894665163	-0.3158143756506473	-0.8189524968972993	-0.40561861384734377	-0.25062098632422863	0.30366595823545495	-0.2143893704972039	-0.12218956399159193	-0.8849411471412797	-0.16855330901758056	-0.15144706910376196	-0.2889626267397608	-0.7848951233468003	0.6787752178482561	0.2018505859891274	0.15339262216474675	0.05461375604950165	0.6995656758970966	0.09538757858394897	-0.37381412847388307	-0.4491076330739312	0.21185445792229576	-0.6773898753890799	0.3217889841601924	-0.09572155029000998	-0.3433207383793661	-1.054858304726785	0.8179181685490582	-0.3682357307289494	-0.9813587797635988	-0.5247341018843817	0.2296058083038166	-0.028831820127970486	0.2590949679048018	-0.16512444605894555	-0.5020074542678609	0.4319867002850408	0.3428855285595617	-0.22616262184850222	0.1779691115906836	-0.10366581416243795	0.7510199347725508	0.2652129269074789	0.3947694568209751	-0.49024346894558	-0.8264629684676036	0.38881800190843085
-0.3110029313697614	0.20728056392988323	-0.48172463143142796	-0.25075256909758886	-0.25861445707086933	-0.861905358264176	-0.37736620441597774	-0.2827736060373046	0.39103999608380285	-0.23469563745405325	-0.06939326552779239	-0.8863312927153622	-0.17239752385703178	-0.14008157491335943	-0.2684006312427999	-0.7613796006817741	0.7365406921126716	0.07312908905389334	-0.0038820375788116814	-0.032231429818026784	0.7518177022447248	-0.045126949791332735	-0.40798760472680307	-0.42882849286562275	0.22525697873369382	-0.5634369340261014	0.4231584777250186	-0.1280539165857746	-0.3075352422068714	-1.0576390695561353	0.7415902972198777	-0.34445366786903225	-0.9647185563224167	-0.5314565503314471	0.18721979112369147	-0.04560508817086381	0.24837477563272342	-0.1690118581337558	-0.5608806121063082	0.51776584222725	0.3252291154683148	-0.20901121919646815	0.13324010125305127	0.014594871472103796	0.7531836853713305	0.2149446309496798	0.40796737817975093	-0.5070135116642535	-0.7462641336423329	0.426766086898838
-0.24728575070745884	0.17638797956368002	-0.4386865921252684	-0.2381127976185511	-0.20590776697858434	-0.9732159676949805	-0.3375355733147053	-0.3200052399632302	0.4721112629281879	-0.24306055381345595	-0.0013622209089027976	-0.8817113933100602	-0.16981291578097507	-0.1319024257763995	-0.27064409288093005	-0.7292121861446177	0.7352687162767382	-0.009982378035247357	-0.1878359244894809	-0.10049897175302128	0.8168203879494079	-0.1430133513955639	-0.39414123286002073	-0.3685581643156461	0.1893593886027435	-0.4678426395377617	0.4901292216781217	-0.12243711668080215	-0.2759794200518428	-1.0186404655954073	0.6734599549796542	-0.3453964409543783	-0.8756714701802928	-0.5498419157000903	0.12134897251883751	-0.10444649337129486	0.2717297935009432	-0.16585994363018133	-0.5886111243607351	0.5409834868242374	0.33410392917331705	-0.20809379086056978	0.111488574587802	0.11555735937435627	0.7694671100923013	0.15483905876465565	0.39358463604305405	-0.48110249187148185	-0.652267826120595	0.48151876600642857
-0.1798700410565128	0.16143811302730324	-0.3930368854721323	-0.173231244416766	-0.1564355675714835	-1.0311493096492015	-0.29589532271555713	-0.3453919864931549	0.5534898838370299	-0.2518219381101442	0.014618099884543132	-0.8753313204851467	-0.1526014914207599	-0.05888110431758302	-0.31312159908805554	-0.695572406610852	0.6772536679886764	-0.04866073608458953	-0.3678329775723298	-0.1765270775167839	0.8477583611005605	-0.25024232878864683	-0.3177836883712108	-0.32761930233202763	0.17178340352337373	-0.36475860909231556	0.5495008847981384	-0.16633326228150982	-0.21166480323870962	-0.9319778054528205	0.5922765376309632	-0.29983536225104196	-0.7685224641583454	-0.5624061939642788	0.019851174842600978	-0.16388326888893337	0.2573124895454502	-0.15457499126670543	-0.5676904595848398	0.602447409043967	0.3081036187143381	-0.17710930414417317	0.08507169872704662	0.17315885568700373	0.7743794325701722	0.15044846930934924	0.405674523597379	-0.4197591092701322	-0.5531558894930083	0.4948669622189314
-0.1179964987620578	0.10975921697999742	-0.3150345899153221	-0.13442800887871512	-0.11198949357953955	-1.1097817857285786	-0.30513068203698845	-0.34443805652274434	0.6081242399558208	-0.2633494103479055	0.029026468583710923	-0.8741773387488776	-0.08397024433894068	-0.008281922979536695	-0.33346187535859273	-0.6619029798558199	0.6080726155271857	-0.09211022913629602	-0.49873538388320976	-0.2732349423123746	0.8976382377150184	-0.32516098081612277	-0.22480408977462024	-0.24769198066849363	0.14163270651069676	-0.22751248617346675	0.554591933610015	-0.18805349717347736	-0.15064822810281076	-0.8317650659613844	0.5440270299645663	-0.2773744488007306	-0.6582609718109216	-0.5916683307953094	-0.049283235217251795	-0.18548055179707626	0.23457596022216043	-0.1540396539969548	-0.5171484902608903	0.669119402474019	0.3262034077391536	-0.17404836272335017	0.022422935826144647	0.23363142009105148	0.7608882592489985	0.17921320393817183	0.4376430248956315	-0.3227568210352404	-0.4578591073021512	0.44242749715073904
-0.08296650421504165	0.05823763751341232	-0.24274587632302627	-0.07816740308866803	-0.06811058248470567	-1.242682470321796	-0.3783245907606548	-0.3595282790410912	0.7167978796056801	-0.26470641962590397	0.05675332612270312	-0.8373447234731823	-0.04380120621109078	0.024156046516311733	-0.42053082283777965	-0.6476924762706583	0.5228760131893362	-0.08527256277343706	-0.6360953489265919	-0.31810848108718376	0.9987018993565739	-0.3772454711580694	-0.05767084414504835	-0.18638964534945818	0.13870293715900295	-0.09359472970995797	0.5769112872908163	-0.22431389053142112	-0.08373317801647691	-0.732025713303855	0.5178943045382518	-0.18831802551803706	-0.5522136086986111	-0.5763794603608723	-0.15381113611108982	-0.16378680092543213	0.20794611419270698	-0.15376077211348277	-0.4224723415152639	0.7542106225849899	0.3053444748791187	-0.17925163334148694	-0.05340881726041337	0.30235777853425744	0.7507586926434007	0.22479723632053683	0.46644374808069966	-0.2298810104079035	-0.3794879436400691	0.3747607321608428
-0.01441989986479474	0.010898123697753639	-0.19117962384298276	-0.014687655528032983	-0.021430464697241126	-1.3336313153002206	-0.4038418735848226	-0.3734247016740375	0.8100261827446632	-0.24113014995934892	0.08109892514507511	-0.8152287587504154	-0.020253351933130454	-0.007016347268977444	-0.4262572608106322	-0.6328426640978451	0.43708323158719964	-0.06731306285615928	-0.6970079906826737	-0.40901404283062825	1.0656963083802649	-0.44316578686025226	0.16994372675773484	-0.1362173038725493	0.12707219910888753	0.06636532073156672	0.5658827908270502	-0.2670081765228522	-0.024472625790223336	-0.6336567112301317	0.43624659310407476	-0.08654350916376424	-0.43328975774163725	-0.5261092951448517	-0.207541673208612	-0.1674250967762843	0.18234779683051525	-0.1885483121331275	-0.3281762952506669	0.7843171231171574	0.3285888837400507	-0.16301736305344855	-0.10067037071376268	0.38867173314107895	0.7941396469399317	0.3027757831846148	0.48282140416155517	-0.19025639097118194	-0.37334410948827523	0.3478829800481512
0.031272902688563954	0.017824046056067827	-0.20092188923787585	0.05408989931696502	-0.0005970648224011193	-1.3284575217034171	-0.4744959599362367	-0.3838359192696472	0.8253301774319359	-0.22181809825316554	0.09815350714882627	-0.7658413086488534	-0.0225119359131326	-0.03692100723652715	-0.450789144053595	-0.6563850164213422	0.374281373296849	-0.0068909378733823965	-0.7490516427699008	-0.5089751133608699	1.103820912962092	-0.4997898847588601	0.43019931646093157	-0.10136189472228689	0.07065269119220001	0.2174949024229366	0.47532219482641214	-0.30181443533201574	0.0796249770888194	-0.5308779134657834	0.3729158155094955	0.015265889891389234	-0.276376747155815	-0.46505477914745097	-0.2626881183239237	-0.18419070024125558	0.14693179720008748	-0.19071254539293964	-0.2782843638235334	0.789916469285807	0.3603424630086682	-0.16278878818093193	-0.15613386406325486	0.4924780243226299	0.791061279835153	0.45134261608759385	0.5074293123843703	-0.1216268106620236	-0.3813607194780283	0.30234364153809684
0.04124066768580739	-0.049058659028473076	-0.1847496988347274	0.09831290666527571	0.06312423681300694	-1.3006276914898474	-0.5702723052050442	-0.32973902545444805	0.7997470007029053	-0.23835484283133418	0.14069674163719884	-0.7119572921792011	-0.009457310122038843	-0.08081675312730108	-0.4618365579239344	-0.7362019044028696	0.34384581350883153	0.06041256637715248	-0.8065871619542859	-0.6235693483772347	1.0857735667377142	-0.5613492966530497	0.6484791087752085	-0.0850990985500401	0.0023817300504963	0.3426345975104169	0.40708270748851205	-0.3194150016100712	0.2279227140344724	-0.44851848545201395	0.35582679208951473	0.1349711726644724	-0.1657460529138584	-0.4186308289150169	-0.3207875300761391	-0.19846373010682358	0.12119550740667213	-0.20787262977639012	-0.2467040086516977	0.8162927088601253	0.39190442606029213	-0.17140004841700937	-0.19807898506519736	0.5717602755481446	0.8135108278215328	0.5758176827787177	0.4504407597686413	-0.007359211343484528	-0.4186526581617172	0.20949338395324024
0.061284089474919166	-0.10696154203077671	-0.16804547448346616	0.17231448955036477	0.10481691538706561	-1.2630038454471535	-0.6372008666871879	-0.2929513666925139	0.7668392441290354	-0.2604928707702377	0.19557374599650118	-0.7044453196120998	-0.030713536922632845	-0.15889549856462418	-0.5073968608188634	-0.7773930842355716	0.31697174043546505	0.13572506133497036	-0.8514858152007776	-0.6842658224268114	1.0675266996903563	-0.611246163281475	0.8532184329466203	-0.06184380744326436	-0.10784497194397664	0.5020467070351378	0.3139462412731347	-0.35257107515734654	0.33203426769497313	-0.39598500899865857	0.31514766840696573	0.3157757442362693	-0.03216447016659016	-0.3694856207609785	-0.3441121304091687	-0.25149524252262634	0.15056196250500944	-0.2445846531215598	-0.17909223560090862	0.8272554943040948	0.411573376821477	-0.19988396154470184	-0.21333001874472712	0.6306573521960306	0.7567437796965033	0.6298989015159697	0.4366274825480927	0.09467663936810407	-0.4461980955975663	0.1605748766461067
0.08800269393672501	-0.10063773491034708	-0.15762492176903037	0.27981041950419805	0.13333504243070288	-1.176327557709622	-0.6793816929160437	-0.21815018441029096	0.7057262608458066	-0.2787030718017342	0.2820303741219454	-0.6285860554600421	-0.09611791891509568	-0.27374965438342524	-0.5473017886803822	-0.7787535094363867	0.29813544137167675	0.23008231604622703	-0.9523275922462575	-0.7491071701633729	1.0467585674492894	-0.6442963754006158	1.0756144621948693	-0.03984040490506732	-0.18371643152505784	0.6195025619191157	0.2642048063281054	-0.3464045748111987	0.4122739205268715	-0.3740578587476874	0.3077172182286638	0.3937913535607903	0.04199879703393796	-0.3607596909992784	-0.3339045501457236	-0.2481205376734156	0.17333779903445948	-0.23811102349279983	-0.1267950769357566	0.8406100780759385	0.4226361332275396	-0.2337584532234299	-0.2186727486124133	0.6788591734798327	0.6978195789183061	0.7094208511047813	0.4223275116736024	0.16213481858636397	-0.49402778411727793	0.10921630649033846
0.09190938960493067	-0.1048062250187757	-0.1753514273389653	0.3958224903076556	0.08946816117486603	-1.0362660830196195	-0.7292465620260584	-0.10653402656090467	0.6461978451344458	-0.329911875319162	0.31799026029530825	-0.5313471971549448	-0.15750313972257257	-0.3493162089127101	-0.5748884360482969	-0.7436464078050291	0.27042527250611215	0.36058409287994475	-0.984914952770248	-0.7980007563133588	1.115184064768802	-0.6489728388276883	1.28472507309587	-0.048456253337488334	-0.27652487707093976	0.7186988689129847	0.17750182345815452	-0.3261524204127184	0.5022798306006434	-0.3898105823608761	0.28904265057207323	0.5134024944395499	0.0714576775805514	-0.3129591317073268	-0.36506637513974705	-0.2441433265206546	0.17395413602705243	-0.20147375513827698	-0.10180299072884194	0.7773417569604079	0.4108408743879023	-0.25334824153917757	-0.22371695999557567	0.7085673840510225	0.6106649999696016	0.7967162901095943	0.42891826532843796	0.2495753391269544	-0.5291594106965425	0.04493208447400747
0.08166204939979316	-0.08806917824050978	-0.20169121181922822	0.5101239121218516	0.058053633268738206	-0.8672351655359464	-0.7882054964772768	0.02423084177466849	0.5691386470903101	-0.34428479820911945	0.35691509252752207	-0.4518968361442405	-0.2183189487791692	-0.4598590831879138	-0.5764817306824788	-0.7004392617918294	0.23580960636914577	0.468953753702967	-0.9818781348612529	-0.7956113910653639	1.1638889456288923	-0.6740188679003791	1.422489834286211	-0.07046292027470834	-0.31121484571602365	0.7780084139337066	0.14606594471715353	-0.3043907959435631	0.5556599931622428	-0.44813605083480257	0.28194103698515743	0.5987356943046236	0.06060052806257623	-0.2467277506820525	-0.3626019383661031	-0.23280064099187375	0.18508825386800154	-0.18579450609504725	-0.07791683914450254	0.7674413990673482	0.41336252435011467	-0.31861757229330123	-0.24824588522337918	0.6507294961757696	0.5039935427745623	0.9188621337655345	0.4787239787617589	0.33805640389947245	-0.5597756837003506	-0.024383981660266518
0.06444177459776494	-0.07225367122950951	-0.19830649093754688	0.6248470623875548	0.06144010629911686	-0.7478039255308854	-0.838130210526461	0.16561719927657598	0.4549363426875173	-0.3356937948475823	0.4135368719650717	-0.34371589721280005	-0.2697322217976531	-0.5837494649951618	-0.5751035165470781	-0.644663685996318	0.2761058114975885	0.5325136787277187	-0.9748909847129148	-0.7986343482665345	1.2373656294670101	-0.717741250145275	1.5353629836710714	-0.10066732194556834	-0.31153693051084297	0.7710815262231103	0.10472812317510014	-0.2915208240574157	0.5494313573268303	-0.4890418680773084	0.25279990922064866	0.6446497204777891	0.011148303063176773	-0.17282270531011504	-0.3551292442218411	-0.2139076326112571	0.20125046676895836	-0.20066159556132757	-0.08014130015453594	0.71017016435171	0.39316095507714294	-0.41714414109427694	-0.25732481337406377	0.6529282552399593	0.4454446151366193	1.0115792488342323	0.4960995320873656	0.383197000186956	-0.5484811004037138	-0.055004752800198356
0.06130196324594994	-0.09139199190740085	-0.20964485817677794	0.791992081504221	0.027833063948971764	-0.5627954654457277	-0.8214162049859768	0.28329651628566016	0.3677348884094462	-0.3950615545267136	0.4260235852630818	-0.2076568358439365	-0.37494446236589407	-0.665999446235151	-0.5494637510136813	-0.6127674394454463	0.27166541662775595	0.6316956129684479	-0.9267384098814408	-0.7535332415232739	1.2607124892085735	-0.7491397279883569	1.6434537126909088	-0.17922960048369263	-0.30141225776409986	0.7953789288449014	0.09139908059581989	-0.2742796442590149	0.5459401954046311	-0.4951103956707484	0.22783561362254062	0.6623274074077508	0.005749950583166638	-0.11423260955861628	-0.3728811001570988	-0.18604565848431268	0.18982638587456607	-0.226860778803553	-0.05377656364181432	0.6313644489843757	0.39962435488385395	-0.47242915567260646	-0.23793615644842295	0.5969585536878472	0.375971725123976	1.0870994851377958	0.5005901252571384	0.378418667017106	-0.5319363464825857	-0.027188813213807127
0.026650650288573868	-0.043965434907485945	-0.20435735108515707	0.9521809761368036	0.00911426770599954	-0.41527701226077723	-0.7745384577737893	0.4175872873819362	0.2364200276077259	-0.46445515977043594	0.44994161938075994	-0.08613995285094847	-0.42271849049468424	-0.7300698717219123	-0.4607523252084248	-0.571863489501592	0.19693457397925537	0.7186697731678291	-0.9110728735947952	-0.7070103150783911	1.2277424258551073	-0.7940019843305673	1.6616547835448034	-0.2314511557622126	-0.30409249549288153	0.7832120761221859	0.06872593522135718	-0.2558683108293356	0.5461743994327364	-0.4837702606476821	0.25704810413825635	0.6901961357565082	0.02841159554229985	-0.06624556691285464	-0.4217283708478915	-0.16784008345456386	0.19693362526041874	-0.2495626489731771	-0.032186646997534	0.5328811717080204	0.4201420422813077	-0.5149256471393212	-0.23957793064804428	0.5188561254220982	0.3450584071725503	1.1626608680900588	0.43725514039771063	0.3981415099507809	-0.532749389386967	-0.0013048342250120582
-0.04224910169269727	0.016329618395355718	-0.15048835419575018	1.1202875561405292	-0.024825898490619468	-0.28509033205394324	-0.7270433378689786	0.5558880174940997	0.10580897179737099	-0.589593861777192	0.4532703992366106	0.033223425692515414	-0.48090038935845436	-0.7517403354043609	-0.40511636112483645	-0.5612299716171807	0.1650463595374542	0.7606356744281773	-0.8936239268992633	-0.587965781995442	1.2121744581328149	-0.7745685986045319	1.5913735033341507	-0.29036549016852936	-0.2996738541244797	0.7469656377195155	0.0026400730626971124	-0.19538095797915594	0.5252864692976715	-0.47362634374018187	0.27494218314276425	0.7147397681418981	0.06484275584895585	-0.029327392014424736	-0.47120309127828486	-0.11258138389040082	0.18708042582821588	-0.22130884769722065	-0.01767139648340388	0.44862016820765865	0.44308168084786803	-0.6144659450770911	-0.22754624705508494	0.4083574986365462	0.2500105454568071	1.1682535851250067	0.4100016636144046	0.48727528389871316	-0.5239684140063245	0.0074762991881930614
-0.11437690865564343	0.06490466629066131	-0.05371988560770753	1.258705139476732	-0.004450285336495722	-0.15272975571620076	-0.6559197959604927	0.6983713636303702	-0.04046305252215458	-0.7166894596475908	0.47572847223833054	0.130285067734112	-0.4853833851349947	-0.7441845709413963	-0.353279319704415	-0.48302097878662426	0.08499611500768392	0.7499456759723292	-0.8792142670703754	-0.4754571065886828	1.1864789911665246	-0.7595792948897385	1.4844742135341702	-0.35754859804371675	-0.2576478830668622	0.6957454431663532	-0.016256921100366716	-0.13969237518292993	0.4330176917413738	-0.4554250235023346	0.3125719886798876	0.6842016736075379	0.06736999182613082	-0.020933669865049225	-0.5025832898297432	-0.042159506238552934	0.15980412107344805	-0.20814968092539896	0.03119291814004612	0.36042326608840985	0.4603814478499556	-0.6628428063126051	-0.20412898904012744	0.28248563176182456	0.17152354021812494	1.1482450186987645	0.36507848861613373	0.5005636012915166	-0.5157000927005247	0.02550479078204514
-0.1778006651833449	0.12318590764801729	0.04517440558170659	1.4142306425358642	-0.04273493986372838	-0.04699366536206768	-0.5708012114658488	0.827163009014869	-0.16814438732983525	-0.8355654117481267	0.47280044936776777	0.210852954358781	-0.44210161770300316	-0.7050638761196762	-0.3136353366697449	-0.3733009917653272	0.009371535765667797	0.7400157375411096	-0.8995897515665545	-0.3066812107630313	1.1544776071684075	-0.7323737378521786	1.3763743953403729	-0.37014021386319607	-0.24179937785369626	0.681848413316995	-0.06303469814669192	-0.0816215488921658	0.3117462541371569	-0.412237956320704	0.3251618436337599	0.6256243874460072	0.1064638165925141	0.026369449688243417	-0.532372727286036	0.04284700601576276	0.15850375594165364	-0.18113566828512923	0.12463425594111859	0.28433237759394325	0.49342835552734954	-0.6745813056757786	-0.16854353734044647	0.17917530952994723	0.07750995908188629	1.1635652875644067	0.30700968639365944	0.5556754048714113	-0.48776194235132453	0.07753918918086392
-0.23943024997827972	0.21261902623330237	0.1480232834679125	1.5740599348441418	-0.08429913388908324	0.08760970654679719	-0.46553091996849316	0.9796875934434229	-0.2449058034377451	-0.9361176025074194	0.44606609555352816	0.338058457859718	-0.3954325940396951	-0.6988160787583071	-0.2501797366492315	-0.2741879262713488	-0.03077535839524641	0.7327592440721413	-0.8773296293978559	-0.13074572578647736	1.1522594904921133	-0.7131009415105477	1.249192841079123	-0.3887686844885173	-0.20340400864897998	0.6128243871704733	-0.0588894760432215	-0.014718920908878552	0.23649168054608288	-0.32698020167017283	0.3125536681691865	0.5696220992405736	0.13466495207448187	0.03437627919652798	-0.5939117929264716	0.15895270881408835	0.14591419569660652	-0.14574322308607193	0.1746859557187943	0.18308432291409582	0.503070768883337	-0.7091852412503005	-0.11917386068454214	0.07872756789989463	-0.020192815897500372	1.1929214044186502	0.21553207913048253	0.5406015940601459	-0.5008784126749493	0.13750216680860722
-0.31259382682520914	0.2908477704576059	0.21124786974672544	1.6888145413767823	-0.13109359382916286	0.19696499738116793	-0.32638583825537043	1.0831344232857067	-0.28979765853549616	-0.9564665901567018	0.403113322538318	0.4331855907906267	-0.32852477446391654	-0.6371157405293061	-0.20349938046318944	-0.22744212776843148	-0.04523932131899068	0.7242851420065046	-0.8054977755406988	0.0772861246982531	1.1456695435506736	-0.6585532673097412	1.1133410480347905	-0.41295399103734304	-0.2110500422383653	0.6005215919592363	-0.05045949991673913	0.029136022539141417	0.1524869400843118	-0.20023463767558192	0.3093881892618621	0.5791222766971866	0.17256140282052215	-0.002463398441110842	-0.6834622707569087	0.28396162232805844	0.12078365063812453	-0.12255964091039614	0.23728660663757947	0.1331618196679091	0.5130930913802081	-0.7440926748704978	-0.08424803788177194	0.020476359252869614	-0.0669502212666861	1.1723214557669883	0.15186249558983933	0.543674723238966	-0.5072595991936609	0.1680920463054985
-0.3598074146425618	0.35343900698990616	0.29893870497014713	1.7198261310859864	-0.09359497191611173	0.2541830522732993	-0.17149310878695362	1.1396253298462977	-0.2803576225034832	-0.9208661210500436	0.36687517872545344	0.4959411956438678	-0.26588144949969367	-0.5796578325173342	-0.17519682127241618	-0.2173886330022679	-0.05723948218114259	0.6620396292432502	-0.8061685090355037	0.2796751057374263	1.0848298741927198	-0.5946264928468338	0.9607822928492726	-0.4155400547094758	-0.17023462010467322	0.5520750876122238	-0.03409085576163899	0.055248550599665824	0.024345799489643827	-0.07333876753466054	0.2806717832797239	0.5496522752974483	0.2534029768566629	-0.06991181373149981	-0.7167236391103652	0.34581978777888167	0.11699923558102732	-0.11369926750374774	0.3192511468342344	0.1023575650517963	0.4842057308294881	-0.7746521966722278	-0.017810326934798264	-0.04890836876407996	-0.08908944796832186	1.1573408484523728	0.07166310970171107	0.5876532268833897	-0.5500034966390043	0.18117667980042598
-0.3814052486208285	0.3680934058366049	0.4005157008583754	1.7668832765938292	-0.063455486645293	0.27383998337175985	-0.0005863703333310099	1.1749269050732032	-0.2768706102933924	-0.8988250443150001	0.31275062121008423	0.5420677084606285	-0.19517570506348322	-0.5520510171696944	-0.17564125910361747	-0.1771702571039498	-0.04201082049469524	0.6076631956404559	-0.8117179028458976	0.4223132224496006	1.0262631507741395	-0.536438718663338	0.833914996777672	-0.42109469181498504	-0.1465726611528566	0.5522952217555687	-0.04505753886677187	0.0552873630899718	-0.0888786498144688	0.048881596235987	0.29949767835470575	0.5861203864230381	0.3483428307255868	-0.1626193155204251	-0.7631589117130965	0.49142334288061684	0.08703233187658714	-0.0784415338490588	0.38368791550707915	0.05816305850884014	0.4833124944880038	-0.8062340899903196	0.04588690783750121	-0.1275661883918157	-0.060228863380169376	1.0974886105358104	-0.01459426571302468	0.603966383341334	-0.5567957913623189	0.2050394627159743
-0.3900127893480855	0.3706687661047431	0.4967665369782471	1.711270741394205	-0.08340316761816328	0.286116913280892	0.20259074626727944	1.1946665341700204	-0.26527209104084387	-0.848292163416699	0.28367168038855395	0.5725342514990706	-0.16776390734397514	-0.5242233812123863	-0.1692236082301027	-0.11249005225888511	-0.021682932621087114	0.5723752346959998	-0.8255201990929859	0.6050655043207811	0.965285428611339	-0.43309700990490746	0.6793944948792298	-0.46781872851391765	-0.16168708379687668	0.5629018254622933	-0.03333395195411054	0.09819585966673454	-0.17034165935490697	0.13760170839186653	0.33681773640018786	0.6423750286840446	0.42450600414423867	-0.25946206473632494	-0.8216563521410022	0.6322796962836563	0.06649353051372721	-0.057704652004993306	0.4331654586524663	0.027712294788554154	0.44017874379397226	-0.8552115204987203	0.07443309976434936	-0.24292704832321813	-0.05091764762490969	1.0975902669620086	-0.10495993228610523	0.6625638652888127	-0.5714081320078118	0.1886988868203009
-0.3773141891158384	0.4048080612437122	0.6203528744091834	1.6191081687589448	-0.0844984697883198	0.29603439373908913	0.34553006808615017	1.188774613764545	-0.2699351754961325	-0.7669282654800516	0.26657753582031724	0.5992258798042536	-0.1058057571626791	-0.49331552512221133	-0.17957188555710996	-0.03821559743713578	0.03492535312875189	0.4957849313624486	-0.8912122490671427	0.7975023875835291	0.9046328796021399	-0.3288180121841842	0.4693781099216074	-0.4491758810017042	-0.16858846073766737	0.5490287400285264	-0.030623445676655814	0.13817045215988272	-0.2212760470065437	0.15310316735728322	0.33809422234532027	0.7039500953148615	0.47416553764105507	-0.312867990271966	-0.8301807231767405	0.7600887355984752	0.039983426647039036	-0.05069362553020944	0.44680442849495716	0.05992522321922544	0.3676989370450054	-0.8616594798140728	0.09936631209266597	-0.2728280746870039	-0.061822961776029015	1.0595441392619163	-0.200749484602308	0.7366303514524096	-0.5894998285318742	0.13835126315153523
-0.3400255211787299	0.3974301531763239	0.6880383377547659	1.5297259011718451	-0.12784777455657112	0.3287893460066184	0.48697393662601574	1.1937286366360877	-0.3119024601568967	-0.634598451964315	0.23414359652042244	0.5818763573232473	-0.05103110543066268	-0.4547595298742425	-0.2599179791516505	0.023109141365596643	0.1398316875698798	0.4152805835995796	-0.9140970175211874	0.9889941916355243	0.8943354522359449	-0.248424674329557	0.2945912496163237	-0.43838399771130254	-0.19996633378974993	0.5757097706024701	-0.024862373709424825	0.18823926749654513	-0.2778380107977677	0.16135666690273473	0.31398408130041855	0.6784669688025324	0.481994823214689	-0.37269421263194535	-0.8169311548032863	0.8425225926288915	0.00554675571409303	-0.026821839756971562	0.45849662620727144	0.041961378456005984	0.28005116665833985	-0.875806936777461	0.10389713267614575	-0.3489844713722826	-0.061444894556663986	0.9842917595734135	-0.2395722927607336	0.8076116663949497	-0.5877244173772196	0.08938638160407616
-0.29723882933900847	0.3616149972439551	0.7009683296943102	1.4379729749219277	-0.1427689413450978	0.3588247502546442	0.5815313847741027	1.2164324165847233	-0.3511364584663707	-0.482452971455691	0.20494048533314885	0.5830961109325858	0.03568557067131165	-0.47112038704667525	-0.3493666178155562	0.12253779183898053	0.19829474480380158	0.35552746269420304	-0.9937390074098786	1.1137532892764554	0.9237993081233371	-0.1858772532531386	0.1609729695863058	-0.35448011370343613	-0.23357784374574334	0.5634664502299612	-0.003376509800471128	0.2210640916672994	-0.31883792014821044	0.1931099984054261	0.2695031375814712	0.6717586454892895	0.4592668526054754	-0.46639564723965493	-0.7769149942415794	0.9189472443712401	0.0032456704894646806	-0.0520552342884083	0.4722801272335392	0.009223587414927703	0.1836332176658763	-0.8457285807266077	0.08713732041235082	-0.3506378343416212	-0.05128318991798889	0.9474759973491287	-0.3343158939936334	0.8200930145269758	-0.5127492658883014	0.03097561709972461
-0.2436811347530475	0.28484993606941034	0.6572502868300651	1.3660003212542924	-0.13117628430173306	0.34050462668586395	0.6867112859707148	1.268429924506413	-0.3700961661998764	-0.30580315106557365	0.1642303537705981	0.5549505478186281	0.07717204168294207	-0.47081755836416705	-0.4360618905894764	0.16943406075758277	0.28825951133327654	0.3142732952539319	-1.0600008928095612	1.2598076756951049	0.9202388909338783	-0.14844902849379724	0.07880903354281893	-0.2940240526888025	-0.30208683823971344	0.618829028680528	-0.013368327578550549	0.24231240728578735	-0.27933737314867074	0.19328614946585235	0.2734873051504998	0.7186604216109067	0.455415390718088	-0.47109613610014067	-0.764473054205593	0.9956185721846437	0.04384811115671637	-0.0647702191107067	0.5096927233585786	0.01594831089397316	0.11020595626427947	-0.8267415603321682	0.12338409709036594	-0.35656120339006725	-0.029065176791154092	0.9331254985175337	-0.41753207097053535	0.8081963913825471	-0.4738562020196599	-0.03784249597540146
-0.20603931918491458	0.23706179050223586	0.6245125143022465	1.2891269241808625	-0.08980201502717969	0.2967534821496055	0.7951841411469085	1.33630447759819	-0.33308848009907227	-0.14718934654189514	0.0991980195709544	0.5428277198379444	0.09236049355546289	-0.47661912698693715	-0.5162123915631543	0.18337205936010073	0.31119142506482145	0.28978574944551894	-1.0424787003704241	1.3315804044791848	0.9513883884896168	-0.1374793909323734	0.012221820858654116	-0.23646643972748196	-0.3605660769205802	0.6722783710852493	-0.02105261549856307	0.26061729140855305	-0.2740192507068695	0.24782061320923918	0.26799061977292044	0.7608149623751019	0.4587349404954768	-0.46824186846566845	-0.706207868163659	1.046998554827273	0.028784017467858074	-0.0683912593208883	0.5576823149647873	0.011028825956561478	0.062076161252637686	-0.8246722939131954	0.11584555334890849	-0.3401776325123736	-0.014296897041827428	0.9281201297228392	-0.47389586384219146	0.7291622833396119	-0.44691902589156146	-0.12752727954270277
-0.17753995913808987	0.16901494272036394	0.5909898984271276	1.194745969811367	-0.05001515636097894	0.25548826109419204	0.8571254982095574	1.4275487733845913	-0.3380177299412103	-0.009025301289477521	0.09597683641284031	0.5129624334373217	0.11274774977461285	-0.4715187412604972	-0.6154303034273958	0.13844243132680742	0.3439792314321984	0.28287790042565875	-1.0720831485607683	1.394337632909738	0.9439783065152104	-0.1326879567443659	-0.04276434889918947	-0.18179083442646526	-0.38142453518360814	0.7302277188202494	-0.11833696342921249	0.2727572292466549	-0.24598655044610643	0.29653709170536563	0.30674827084502143	0.7467912731833524	0.41165720644166487	-0.4143354454005257	-0.6573735710577086	1.113678620777023	0.016668543505110083	-0.08372602516232378	0.5953143228104467	0.05769373847030669	-0.00968897536721279	-0.7789053129183336	0.10559379304909407	-0.2818745702966834	0.016111026217384184	0.9479641095542846	-0.5170802268072674	0.7293612564931949	-0.39737785106133694	-0.2024615793762135
-0.1336938244052957	0.10426671219728227	0.5805142768412037	1.0751664008796438	0.007196117213169556	0.2097136904688727	0.875360542908837	1.5237705240650787	-0.3567291804085662	0.075506063219749	0.10988286022160246	0.4741061693422314	0.11868290754813708	-0.5078474465782907	-0.6909341233563859	0.10523364916952183	0.36095680476168124	0.2626202210030652	-1.1352621288419973	1.4146275097593306	0.8895321706545026	-0.16234649444785382	-0.10149116820006339	-0.12987192107400897	-0.4134593333290423	0.7744028483858617	-0.23744342799866583	0.36113034897503155	-0.2120080440381818	0.31399547756359053	0.38775620387335313	0.7125203543637773	0.4263955500349946	-0.32538380715893966	-0.6059789415195312	1.1236020467211354	-0.014333753385598221	-0.10317276554485919	0.664869596046978	0.0870333148947797	-0.0808966336217433	-0.723979016286439	0.08007127396898057	-0.23910161694808435	0.04405432231526387	0.9995450642852886	-0.5672827669756788	0.6996518717171215	-0.38334229211756543	-0.25062155893757154
-0.08560732142645279	0.053588413488264396	0.5812253965502518	1.0154802791116442	0.05188190775293494	0.15317195881746828	0.8512625943857122	1.6414381250628913	-0.43334281490097404	0.14972327010214678	0.13737418151347452	0.43585489729059435	0.15593328806099244	-0.5658421837512887	-0.7706933677041703	0.08732785813870039	0.35033371153944926	0.2393691907571079	-1.1440787766086813	1.4071571350987708	0.8315418030788893	-0.20752608487747887	-0.10942980422252106	-0.1733702072040491	-0.45133316312456967	0.8856107556013502	-0.3521357493356043	0.45568069910220765	-0.14073333247127423	0.29155607102227765	0.47256315651716374	0.6281010746845576	0.4343308586305545	-0.24798235807572966	-0.5468428015302047	1.1677323958326842	-0.08010397751716761	-0.14735838093958553	0.7436553378024624	0.12046351987230405	-0.11798079123960278	-0.7154788723590878	0.09052794210559956	-0.1691687868249022	0.076522178450932	1.0180287843185634	-0.5851510837338021	0.5751599078435541	-0.3233025721140386	-0.2768248435105369
-0.055213687873508534	0.015605642699513334	0.5603810078824292	0.9508440847919697	0.09903667604151463	0.16947427912506827	0.8146138217181838	1.772058084837996	-0.48411526894312934	0.23714416576584255	0.19179587943954307	0.42916708450912006	0.12889491316022808	-0.6017083835778312	-0.8505688968619495	0.06134678856462521	0.31972675021294916	0.20069083270776575	-1.126983713842924	1.3802194569766928	0.7492990023325683	-0.23358223005041748	-0.1345225897449723	-0.19838252302884168	-0.48395311583984907	0.9615786622695339	-0.4726954728340331	0.5555701484994908	-0.0489604248731106	0.2717563012095697	0.5026784992483406	0.5071848793424721	0.443351430967455	-0.19510847139156218	-0.49194648350165976	1.1675112683547038	-0.13599203901199647	-0.19063145148420962	0.8150185343782518	0.1274649066534285	-0.16568017926637393	-0.6656033785335849	0.10301707842826398	-0.08904579683492478	0.09596856455658674	1.0916707971285666	-0.567131526901344	0.5041356581934615	-0.3365674214641093	-0.3104250216823508
-0.021175189922909766	-0.009091463350938448	0.529984483202574	0.9575964584561184	0.18079719071030192	0.20137479913917827	0.7561114119017396	1.8749295968636066	-0.5348072949210836	0.24145621989375465	0.21082125381628863	0.4119885286706477	0.10415695286971996	-0.6437218746313589	-0.9183855698701899	0.0019352915510270296	0.266210460007135	0.20092830419804772	-1.1023147942926967	1.3207357185564594	0.6459387360795039	-0.2735229245266501	-0.16313561234193658	-0.21142997073271194	-0.5352181180449722	1.031945892890713	-0.5956680522456395	0.6192994766465821	0.02714320173248756	0.22966730580293734	0.5447856194995212	0.3576205985022321	0.4692749501602325	-0.12998623906849327	-0.46292221537790024	1.1400685554499543	-0.16120012270663023	-0.20362890337830683	0.9274891877348802	0.15884683760286444	-0.1424108051792003	-0.597262620496931	0.16863170063127386	0.03316399787578957	0.09843467615362707	1.1350611483773452	-0.5747484150947815	0.3755152655966351	-0.36412646465606036	-0.2993894419030565
0.004399835088290088	0.03832614976215351	0.4509554292830672	0.8936580213303262	0.2662777790483415	0.20418850972697636	0.69497124689994	2.03541921906061	-0.6363461808055143	0.2792909051300961	0.2816365946364977	0.3919387389237371	0.060568639832471224	-0.6673832692626179	-0.9769860399364602	-0.058184499473073206	0.21907389627537585	0.2173899186578329	-1.0377638142455918	1.228694717476754	0.5740281827663443	-0.2982196051456981	-0.13460049154011702	-0.27016995578599384	-0.6085682924569317	1.1192402805343848	-0.7336785652818391	0.6762093721533612	0.055916485568188026	0.20169131308463006	0.5812052244440389	0.25028742549034744	0.5252689099670016	-0.125282854103093	-0.4601831559377195	1.0857108402353162	-0.1708390771772561	-0.1497084337475766	1.1071460786243286	0.12399574196390724	-0.1818729184288312	-0.5543937963762428	0.20940912665377934	0.11452856779674074	0.11747711019226041	1.1730685498198388	-0.5664881303723501	0.24986270290296875	-0.3721243124143692	-0.2901111920793686
0.03755368956759354	0.09378144230807132	0.3759953530901497	0.8360001138646223	0.36094857755879983	0.2419144378138498	0.642571838172514	2.179851122861068	-0.6669836472636878	0.27425782802340504	0.3430434227270275	0.38766313616591325	0.009902737879088658	-0.7099702233465532	-1.0130249797087891	-0.11499194931725351	0.1221985679924837	0.19982988511369845	-0.9472625009385466	1.1284039774563506	0.4392312526282178	-0.2994839064414544	-0.10252275157290835	-0.3463673717423031	-0.6593622568897954	1.1602779192569503	-0.8458873881594908	0.7487941955735776	0.07439983364617625	0.1071178614261433	0.5409352152135538	0.21980122748529984	0.5716915965444412	-0.12148692092946053	-0.41819537337760265	1.029255497430751	-0.1492115075797637	-0.1314011653801177	1.2476612986891467	0.10349998717260904	-0.19414347302701632	-0.5109718430505487	0.2901323606222883	0.18017710290248365	0.13642798238088308	1.2205154765521313	-0.5643682388324265	0.06747779276822959	-0.3934910467237728	-0.24954129840710282
0.0785604913802153	0.1672806272380874	0.34040205810421387	0.7465263371373413	0.4472404611729145	0.262356188972686	0.6144887922844121	2.267469004842696	-0.7009108196463746	0.2533316091916839	0.38784860963592743	0.33164641858273597	-0.10262795875863744	-0.7463498214561678	-1.0476359148883998	-0.1709215578610301	0.019886373783738177	0.21898975047484762	-0.7737409641401707	1.07749564662365	0.27636336608445883	-0.312541701372551	-0.11363431975857634	-0.4413862807159445	-0.6865259013487222	1.2119237064872475	-0.9813575196105309	0.7747322626615792	0.08129174797171133	0.0033278414304376723	0.5154507392482693	0.14142740888158833	0.6566861609621443	-0.05316732846194901	-0.4052294093832689	0.939322247347311	-0.15050128045389816	-0.08960565010979853	1.4035202847721906	0.1303251601846272	-0.17744386844264684	-0.5036292029541284	0.36668776804859377	0.2594929925455065	0.17956383778658766	1.245769030491962	-0.5000026389119303	-0.09013526460727402	-0.46274627654696987	-0.18065910356054998
0.12523907828050393	0.32570874942141964	0.345404520359679	0.690656432480958	0.4512881352320764	0.30679711985867936	0.5799883662012857	2.3066195980885427	-0.7372468719814946	0.22323205652909248	0.4464799651843913	0.29702711016408917	-0.18951406241582763	-0.807692014091122	-1.0656976941710554	-0.2031401282118797	-0.029063974107684916	0.19082737116825224	-0.5894709683517656	0.9944621442108165	0.15133018794641856	-0.3063075061295158	-0.1147897809981772	-0.5134664776321657	-0.7201115431098797	1.1784162002680942	-1.0778405464073102	0.7845358369609865	0.04837421117616068	-0.074031429723351	0.4282155538371269	0.09424135190230512	0.731030451445562	-0.07638796592263344	-0.3660255041018762	0.8415630227124913	-0.16972142849009658	-0.060102220000406194	1.5475508436479444	0.1222376915181059	-0.16009839400199594	-0.5290743302720229	0.3857833127492441	0.34389139864029983	0.25597748528338016	1.220487238655965	-0.481992580000595	-0.19014488267627466	-0.5407439636525015	-0.1292452410413155
0.19825873015663245	0.5035334230578087	0.3693001192427833	0.6451921179443926	0.4331139826144333	0.3842543457164641	0.5360418304174039	2.340218035255801	-0.8394702284260926	0.1896703308877994	0.525875538962003	0.2696631088445721	-0.28770712876696225	-0.8175977584189491	-1.038318010921998	-0.2673585937373459	-0.025106530067888717	0.15066413565387896	-0.46100308596112305	0.9139339698894784	0.02475008695005141	-0.24518411807356322	-0.127859104234539	-0.6336151362255279	-0.7284876294617536	1.0963339712184357	-1.1457191768923076	0.7754023052507655	0.05073924910907037	-0.19061341094571319	0.3479599482187133	0.03963218575988996	0.7713721786154649	-0.09879316177460976	-0.35483401805098586	0.7711440523143379	-0.160181279922956	-0.026468065577769973	1.6982601720793404	0.07652317412309387	-0.18309729255850707	-0.5456749714942755	0.43376130567290716	0.41557122372076283	0.3014216474926486	1.145129168556099	-0.43318121598370246	-0.2911292456324889	-0.6022633217025182	-0.037437153487787166
0.28813207574485944	0.762808716434107	0.3747078376514325	0.6022686118781702	0.4505367837634909	0.47321532305256	0.5191821154598097	2.33249780045972	-0.9406133131472864	0.1913443539285599	0.5819451552834267	0.27546232609321236	-0.36473039935985235	-0.7475342770008422	-1.0031541125602748	-0.29378912738928326	-0.01887767344847005	0.11397910119350592	-0.32528124139880915	0.8551903874847783	-0.009653571898943553	-0.16496624556289072	-0.10134196940951848	-0.7364853646146565	-0.7390356567106734	1.0615435077638558	-1.1864966345111683	0.7643923028698834	0.014826885375502193	-0.28573378937104454	0.3077581174601947	0.06510592032940729	0.8339826121086968	-0.14538451977250716	-0.3458918612936074	0.7037688884357962	-0.13851475895295878	0.05435275859520662	1.8353198881468569	0.06294106312333769	-0.16383431041949278	-0.5424394066506814	0.48849965898056064	0.4398865373360989	0.346950413259547	1.0490662661902381	-0.3467120907865232	-0.3555158606293163	-0.6259220127387284	0.05115483820694221
0.3878244402019194	1.0516922680000977	0.4851180148406044	0.6266064685905689	0.5056928620387209	0.6091238245875588	0.540679773779525	2.382866166182428	-0.9064301180301809	0.2528577802157325	0.6221380744056104	0.35978781528271575	-0.37535784455028054	-0.591838482327256	-0.9083116790089028	-0.26205447793520137	0.040061186547778814	0.09916209024571751	-0.15363947019652466	0.8433038819596497	0.056399930572324376	-0.05912911677082996	-0.061617886105765976	-0.7766198820616436	-0.6881362845251883	1.0434569775864118	-1.1636357332083531	0.6797331245680225	0.010444099417784975	-0.3136519016549668	0.23855430757797064	0.11270507964024615	0.8675297665189431	-0.1844840388824611	-0.30452051453463164	0.7023998362414469	-0.0943283948056308	0.1360785910947398	1.9761885826342813	0.08025258703865149	-0.11291576184163665	-0.5021097085731481	0.6056649636177535	0.5182241689159135	0.41988602789264623	0.9494615248481197	-0.2246591024155523	-0.38323431474636876	-0.5970321093327859	0.14150710191852084
0.5465681953579573	1.4043521211023944	0.6615943470011663	0.660880931079357	0.6335627153108963	0.7724289610051238	0.6189851026238291	2.4704852814284006	-0.7821200265638241	0.3504557031593051	0.6759542811810606	0.4504899292303934	-0.36074606818151855	-0.4100504781701108	-0.7569812399423296	-0.19597581079157728	0.20698795860070957	0.14272978964752264	0.053458343422807995	0.8774046699747574	0.13864963337806896	0.07699042321717162	-0.019858433780016893	-0.6828327509289178	-0.6340865027475306	1.053091129059902	-1.111316826853725	0.6434399319224953	-0.0011354127577858975	-0.24122248333935775	0.2299759465434464	0.22417624979957268	0.8974071031066382	-0.15519881363619775	-0.21390918757895885	0.7555823161747071	0.030279462195026585	0.27749443763471987	2.1042744167615	0.13799826363240617	-0.05521438014507687	-0.3686834606158334	0.6800819222318467	0.5924847999295714	0.5321763525739192	0.9052401726550249	-0.08255891775756123	-0.3101149529882994	-0.5202740147589375	0.298072476548211
0.7229537520226623	1.825196334246461	0.8808885922200712	0.7214864337401147	0.7763090782619553	0.9692294414908685	0.7200983076049421	2.570274865857301	-0.6559647647496936	0.4390335541725817	0.7258128697020849	0.5592175304095994	-0.2397303803052266	-0.18407199234160748	-0.5490539345040539	-0.15424752632105115	0.41511885444610785	0.22088513598104162	0.28806199123033427	0.9701746247086798	0.3541536124793301	0.20330809586202941	0.11189868639556133	-0.5452381460280564	-0.5564590216117788	1.0786243724864375	-1.002263515776416	0.6794115353626291	0.007409043499055812	-0.10709498742517862	0.2740035361390135	0.38015311898758497	0.9334922251802794	-0.05820977635541742	-0.08583876641650394	0.8248947681969898	0.17562443575762493	0.4660074538938934	2.289667052349295	0.28323390253604747	0.03685016025447606	-0.22437939958926895	0.8123708668944476	0.7222762993284348	0.6502480904514434	0.8733975073441013	0.021620453485262647	-0.21347753355215143	-0.356927401278744	0.4405106247303431
0.914659251077843	2.2602118166365366	1.1752555884231488	0.8010464819760509	0.9360374661271088	1.1946602528128145	0.8647246022775793	2.6797394090681914	-0.4740816500254693	0.5935001815112949	0.826361660834744	0.6806239603313434	-0.11051195580888003	0.06584375587596422	-0.3462158919532949	-0.03198104882010533	0.6209361336950883	0.2830867845836706	0.5239997814531094	1.0807787386579553	0.5463109157648749	0.3199722171421571	0.3027231669230297	-0.3729881567585594	-0.4489038149969352	1.151649433238321	-0.8321803459913779	0.738984100463423	0.0643199459270994	0.10383171661762555	0.3487192025264888	0.595109889805246	0.9693572568562235	0.06597749784572579	0.12221153718378144	0.9605842269960136	0.316616661713256	0.6418861139278231	2.4350658235211187	0.42647832134597474	0.1455323820106005	-0.0447337564425069	0.9140344765880972	0.8581760552545479	0.825678052974682	0.8159414566164873	0.1689385104721362	-0.04476740398849628	-0.20439393590570795	0.5868226401134535
1.1339596497599935	2.6261031920194013	1.4526683864003265	0.9608128617504532	1.0896387048981575	1.467568718049522	1.0399117567073293	2.7272324189718793	-0.2033885197391477	0.7534866655025427	0.9022815622397493	0.8049576552460526	0.06906281289784003	0.26571084048205745	-0.14529644882961362	0.11338257916318786	0.8243925734748027	0.3621148764579073	0.7369382435868991	1.1998638402922424	0.7651355308326939	0.4132950558671916	0.5179086029829774	-0.19082817935458385	-0.308764124626226	1.2503915687364457	-0.6167453672152413	0.8042512466368852	0.13271977345644934	0.30785061713771666	0.4608032145912221	0.7308705682371978	1.013941979621756	0.22447938464982647	0.3245518304152112	1.0967538231476248	0.4437038103984712	0.7494499257596752	2.5179373884843197	0.6717884083624018	0.31487324782215176	0.128046945259277	1.0491578994764954	0.9847917257745534	1.0046018204910112	0.8208838952425823	0.31441964728647454	0.09147046950341187	-0.05079180550229201	0.7127869278317085
1.3638215818441535	2.9917173069107643	1.7781970511968563	1.081757918633317	1.24371453548818	1.730266523830705	1.2554685756190351	2.7871628997890627	0.033849705418319845	0.9141065133026072	1.013356199685652	0.9201338595766337	0.28188815478304324	0.5248660621392791	0.07409593924712829	0.24722614402563856	1.0314911058390843	0.47178662220073386	0.9148043969313993	1.3095765663482166	1.0037493086190943	0.5168031727874449	0.6986165299210593	0.019129847134266353	-0.16259421159251305	1.3729406325369793	-0.4255581777870052	0.86621620739266	0.22501459247146754	0.6101819875934534	0.6304859962750249	0.9093568678530124	1.0998155222666846	0.39286899418536797	0.5687123382962536	1.2683672467658142	0.5465941877395457	0.8997062364689994	2.6184069673528976	0.9029017636290844	0.4948723993311689	0.3220435049118902	1.1564023183132186	1.1863864783228744	1.1710809975266008	0.8451233053115341	0.4962930391930443	0.26795975835201047	0.12010102960924836	0.7952896802102412
1.6190666923545174	3.3337279454841444	2.0847053158006923	1.2130399337808624	1.3862923339879254	2.036713811058211	1.4881439644755472	2.860313357746277	0.27281614346271316	1.1012583959945905	1.174218787241219	1.059026297954517	0.5418764970739944	0.833185585915716	0.30699452603729255	0.41348235906605224	1.2845005364527564	0.5599316529773584	1.085936180241585	1.4217346078457787	1.2431075020712627	0.6263961116849358	0.8785245110846546	0.23276446645094975	-0.02619100124897079	1.5217065142091735	-0.17183573509372085	0.9485738128287275	0.29330290675436654	0.920345996532639	0.8099243190464316	1.1649000635208195	1.1894956834715458	0.5088135533529243	0.8057079798188156	1.4622586030510623	0.651050638650857	1.0656574337451066	2.7053440973146605	1.105089991654619	0.6800112748981706	0.518948538173581	1.2608634838447856	1.3241419289845273	1.3214016279951488	0.8815356690191614	0.6151561015982177	0.41389132341359314	0.26231063265347176	0.8682294555944517
1.8780806580016782	3.6244610209745476	2.3871677345887266	1.3225577867836047	1.5812267792050483	2.3551155471367404	1.7279663687024325	2.9302887766487773	0.5093863798702128	1.296327164414663	1.2996126723219326	1.186548736256656	0.7792850238404289	1.1589456987168447	0.5378724126246058	0.617733237920299	1.491009505317546	0.6816652866135224	1.2433542864245846	1.5671476590790774	1.542405193063963	0.7380412232129686	1.04061750678122	0.4362749665883907	0.18256051112642285	1.6687792939788662	0.0816695964321122	1.058493573314864	0.39750618046168607	1.1878503918060683	1.0060302934916905	1.3630865077430683	1.284233199999537	0.629985200715744	1.0241667274366628	1.6934413905750823	0.7499015592308634	1.2537876739399298	2.8092640112044918	1.3311310464422257	0.8594488385062504	0.7607288313680964	1.3932491622281078	1.4833559420672389	1.4579045835085633	0.9530025570273442	0.7650869845372114	0.5874460122983697	0.5177116289037145	0.9186503448626903
2.1267352200926855	3.832395768736287	2.6665195470790906	1.4317953930445415	1.7549496108104214	2.648981163022994	2.002858624791351	2.9723060928632323	0.8145700751859909	1.5124926540132004	1.4566071417467792	1.3633792472906086	1.020352986375244	1.4829582842289648	0.7250353484490786	0.8534091932462708	1.7041137833367799	0.8344028652583099	1.4659680668761514	1.706785092885222	1.844466611918519	0.8106405637955406	1.207664935459991	0.7026203274455731	0.42297844319956096	1.8540503682222234	0.33857995476748093	1.1728921311858795	0.4931914621218373	1.4298040904995006	1.2427499612241375	1.5756204668334706	1.3711418883721693	0.7499365549623864	1.1883679473117563	1.9178681610059187	0.8414942345517519	1.439642562920987	2.870799191707131	1.5791934925002695	1.070239330029741	0.9847034548781449	1.5181377448597257	1.6387221347758445	1.6249638872965373	1.0550309166575444	0.8802685561116137	0.7594008879263244	0.7365171968944246	0.9915425232123705
2.3614798509547152	3.908188821067924	2.9601440835649564	1.543040481068203	1.8989489108341058	2.904323359600579	2.2498179519614507	3.0132751343849287	1.1585525856303633	1.7195954966829192	1.576787065503251	1.4825731677207374	1.2763299921149105	1.7337339610825122	0.9188265184432503	1.1262169292932533	1.9216696345870505	0.9529558178540943	1.6759579022681899	1.8305367781763615	2.138738577538052	0.8876295693603847	1.3408023981875519	0.9128757017833132	0.6403447155520954	2.004245963225407	0.6051427137558129	1.2952188235203934	0.5888356608443519	1.6507823435219866	1.4290449532267901	1.7362246234048464	1.515271446723477	0.865142812625541	1.3480160739781146	2.064385818338242	0.8789634109263547	1.585290457298778	2.9300239965524097	1.7666000075239858	1.234023169921094	1.164060144884178	1.645108830079339	1.7906296714882548	1.7910041352487365	1.1477948259541753	0.947105794660073	0.8969342209493225	0.9579948909644858	1.0232877317711089
2.583897076098137	3.932212739922705	3.1650091651680854	1.6547995930902257	2.0337527926453176	3.1094330333814435	2.4351411706822104	2.983707621727413	1.3955623633897098	1.8354666737451537	1.6777839188238375	1.5409302606038122	1.4615171212949452	1.89985665059629	1.0444176824459577	1.316647949773554	2.0760245524476124	1.0713066171716876	1.8628458161510426	1.8996313424372087	2.3646915582642154	0.9648236738903944	1.4430859024784335	1.1089024403041425	0.8392195040221593	2.108094438448639	0.8325069560905781	1.4220263358625205	0.652844391132243	1.8370445668869784	1.5916231717214548	1.900283776858192	1.6240188682396113	0.968650465178114	1.476356273125774	2.1788717068582453	0.9032768460583782	1.722823521996532	2.9339564212588534	1.9170276384202425	1.3634994797937696	1.3062184349830144	1.7267718888573829	1.8661533507888717	1.8746483763016522	1.2551690227271295	0.9895028560500135	0.9716833435578595	1.1570265087007807	1.0580879031719994
2.7418207151257548	3.900600092811144	3.293260686671392	1.690684759429233	2.066332384051357	3.306894869298489	2.6183376469204553	2.8931305219513446	1.5721728836391022	1.8935993537618256	1.7485520527160532	1.5686943813346381	1.6004068622901932	2.0453554659196125	1.1449822709200899	1.449674241962583	2.1845786066755455	1.1503793294851812	1.9873718101375055	1.92366360813507	2.5836243023695724	1.0176178036943648	1.5094755013720953	1.1942972413106525	1.0559540792031783	2.143804830902251	1.0228667710448494	1.4714963299201753	0.7000070201439647	1.9263239330902375	1.6989874712674482	2.054896821815087	1.7203296749293202	1.0098973660774735	1.5389029236141012	2.217956649330773	0.9073257117233201	1.7821248253417394	2.936610525121356	2.0022960238020437	1.4790349803768	1.3787930288103794	1.761875066328086	1.9188686492792197	1.924442844352043	1.311266427250639	0.9765349878482301	1.0028590527579926	1.2870338053178818	1.047551646349119
2.8740662801441053	3.7814291893895033	3.368611766775685	1.679168906069561	2.0329283085579504	3.4263506596788	2.7414897008582715	2.7766548709424153	1.7074896547407465	1.9196316180674775	1.8205803483500298	1.5493974194926676	1.6871785878062575	2.2165527132414002	1.2141399669120998	1.6026256383403925	2.2470511975916154	1.2003822037621763	2.0487550352215993	1.9206373702423716	2.6751438678741364	1.0620283099727117	1.4784677844092686	1.2708049274000708	1.241103629287468	2.1859524091475793	1.1323191143553373	1.4625249438309254	0.7118043082455967	1.9318884482621932	1.7441318268510446	2.172656889112424	1.7762960262758345	0.9850010005928608	1.551201519146245	2.1731382501781775	0.8738265383452983	1.7778431951121736	2.8746245820610863	2.039974290926367	1.5315827288178978	1.3984221137385053	1.7484907007213555	1.9212810933750795	1.9393150346009254	1.3066313782942367	0.991216157915224	1.0151581544887738	1.31231685368142	1.0443843335432885
2.9580704073160797	3.6672117618572444	3.4076591783756656	1.601394715897472	1.9645958889469846	3.502767266405068	2.8349290184630545	2.653137897159009	1.7967766919250034	1.8619408762483949	1.8310093941373218	1.5032622865090572	1.7839443786502507	2.3637433304433335	1.240410054650686	1.7082779619973387	2.28789632108986	1.2732761196565483	2.0636370889474414	1.9028744260382422	2.7893934735909123	1.1201389687197738	1.4030200662338037	1.345477124797013	1.3791236746611493	2.1568954746265137	1.19853096431521	1.4184333300949348	0.7560171248408044	1.8651920821570998	1.7645208104509482	2.233671631080944	1.8452639938701618	0.958401738822127	1.510902842897853	2.089982865639929	0.875721385663061	1.7531832018712343	2.8088193400327746	2.0545438254261046	1.506691263472486	1.4109298863592752	1.7225683793714133	1.8849057101101594	1.8871120696144081	1.324882740781916	0.9949948088030197	0.9927733698488742	1.3361872788652867	1.0466690279765216
3.001544352143628	3.5254016449156906	3.4553780717582776	1.5202547051630955	1.9041965613332343	3.547836211728879	2.9672738542952226	2.5452624150559062	1.8586032900462464	1.8027567718385555	1.8701746482704678	1.4501534385434323	1.8221008932924014	2.5320063227528804	1.243644471311743	1.7518649406001956	2.264494003668408	1.310360242350749	2.0464383299604014	1.8463081025722072	2.8422566661681663	1.1628531572051188	1.2890160721221489	1.364621471951979	1.4955562789063293	2.083237817862701	1.2216441668872018	1.3558952408354257	0.7259624152256244	1.834220752882636	1.7706442230515098	2.296750279081588	1.8624212633273594	0.9294658221976275	1.4774391592003657	2.0240648525525415	0.8474057652766108	1.7371878460104149	2.7176956875521583	1.9921975194001411	1.466144655931585	1.3831371099067868	1.6718702224789528	1.8450674310983692	1.8733717615928263	1.2846526135126362	1.0085694838826675	1.0157690975936466	1.3074243821508145	1.0617409962585893
3.028525090821257	3.365070495199275	3.4357346023556623	1.4682467721884203	1.8386075318350372	3.554516289639339	3.0025382140366212	2.4072385527890647	1.9189187914341705	1.7364992280354237	1.8661762741165724	1.4225394523852515	1.855793904497719	2.634379990599204	1.2310316026328185	1.8363038878052607	2.299556796649261	1.3318748568588474	2.017171305982167	1.7654118506647667	2.8805771324166445	1.1817416332796524	1.1910075093168841	1.3775288718635395	1.6252577709115983	2.01437290621979	1.2269772313266967	1.279559116038266	0.6768657259678021	1.7945375033178403	1.7530504259414479	2.313631595033722	1.8313797155443612	0.8599596393332727	1.3659278406870878	1.9291236377337224	0.8217436047364135	1.6857892131049543	2.609899041627096	1.9693507562755515	1.4022896053455614	1.3443875381686474	1.603272453990111	1.7802329960221601	1.821971319660912	1.2614386424730293	0.9636096080964753	1.0168743233435795	1.292591307666616	1.0793931798317076
3.0414608539233585	3.2581503210407368	3.4837474948624765	1.4522798570571251	1.756269152113592	3.590765314668095	3.0053759207042408	2.293830030204714	1.9987359193054257	1.674876369432657	1.847487244363537	1.3755976154538856	1.8817031362842562	2.6787144488495693	1.205148417085866	1.911338097537623	2.273839721982287	1.3456096330850005	1.9393061426152964	1.6804291373829188	2.922424134777466	1.2104532703173612	1.1129724062876156	1.359832615498263	1.7468771692778726	1.9041135068219444	1.2153192662643961	1.1935678961928438	0.6552996779386537	1.6904413237532314	1.7110571981984595	2.2381758946531605	1.7506052839766515	0.7985783837237734	1.2474114214300553	1.8241074673842868	0.7457138025873526	1.5863745267121137	2.5074184352089293	1.9709788295463546	1.3363506068158395	1.316974451386007	1.5237031588021972	1.7005494483012846	1.7741752731823297	1.2296960199942366	0.9031991536914752	0.9960146608124504	1.3061941668723245	1.0421102765002312
3.0337677751377123	3.1162755206319828	3.4898035783447803	1.401744649307241	1.6290161948534059	3.5672737733452777	3.0080267597752437	2.1945849319838757	2.068799460553491	1.57241065103065	1.8246299657120066	1.385115716351258	1.8901627424722496	2.7042633548505632	1.1363283682094325	1.9262343905234403	2.196493827201191	1.3345619148364656	1.8556553884895546	1.5694937536061508	2.9309282851334735	1.231472587118665	1.022830523544296	1.354631818950137	1.8027133043987333	1.7981478818200842	1.20098088291393	1.081173562217624	0.5967063958170232	1.5921826893630449	1.6833269242389997	2.201074335191065	1.673785723499531	0.7125345797479536	1.1287652935419197	1.641273806477015	0.679405971728329	1.485889097127229	2.3789528466798764	1.9577712005882588	1.254257161565805	1.2376776591343102	1.4195490818588783	1.5780614935939699	1.7207268666368543	1.1609585263497626	0.8378669637602016	0.9674196374791102	1.22197057750958	1.0523024040972127
3.0274924802236782	2.9590683428129183	3.4762423090979366	1.3426733545748333	1.5034305439371556	3.5273295208677715	2.9653357928923314	2.107785320894772	2.1256601209570047	1.4647299000149583	1.738556819293071	1.3352832501360417	1.8658302089987235	2.6955677244202745	1.1004621067399742	1.9550524945853929	2.115833206127971	1.306871529023771	1.7138450449841998	1.5113871054591421	2.9176236701655784	1.258200516429127	0.9517789358405752	1.3406295768168088	1.7867306249412163	1.683624831645868	1.1436544884079973	0.9593242713232282	0.5063044864703151	1.5066130641456756	1.5956885802865814	2.1326582393197357	1.5691610129086966	0.6035439563604588	1.0292700548741005	1.489540712213837	0.6170718677064709	1.3653227988815022	2.270512254243912	1.9441605416301702	1.1810952691713206	1.1723260989291933	1.2782903290532384	1.428570860404295	1.6720976806171919	1.0959847408657089	0.7990925343017168	0.9860822624308412	1.1578847624994624	0.9850500100453681
3.0018360451623907	2.8532134494598673	3.403493942052574	1.3144249119500053	1.377098162770959	3.4535065424944085	2.9270168969935666	2.0026538519580077	2.114632363622133	1.3484515894117213	1.632224354676179	1.297263285894892	1.8277567878118037	2.6892637391969694	1.0308982348309175	1.9389591860677968	2.0221980817291674	1.290593387759981	1.5441650252316905	1.4390686616452322	2.842697120170669	1.2630056288105576	0.8737468625359603	1.3425550648212279	1.7684566174014376	1.5480098409371665	1.0686655576519386	0.8485067787172488	0.46648887164033087	1.4504218524211852	1.503549497538566	2.117821677961242	1.454290966080955	0.5223385484498448	0.9407051067973233	1.3851192073928345	0.5683079932097522	1.2366580941694996	2.1649137284357947	1.8857454573958037	1.1496204412437532	1.061966463513866	1.1663690961629354	1.2670689117022154	1.6034139537377796	1.0155083503864841	0.7610385277172471	1.0455963724389097	1.065698764075993	0.918725505333482
2.965213856823048	2.746789980444517	3.313234718541068	1.2450481152198525	1.2063998820885744	3.3873036838192605	2.908158250681778	1.924024617150699	2.091676688549113	1.3231016582572932	1.5313201603071933	1.2435352226105096	1.8121435275738669	2.6686846457305	0.9867021547744221	1.928844674018153	1.952630653394993	1.2602885467182898	1.3741955613440613	1.363008229067386	2.7743928687056902	1.2238542030629254	0.8117390029219402	1.2894568238940345	1.7465549512663057	1.4367864857116188	0.9675370755755817	0.7350194155117589	0.4272543195405817	1.3435847790752045	1.42868578397652	2.017635473583421	1.3555414665232903	0.449418614379551	0.8644335829636278	1.2672300700782555	0.5593738376335827	1.0988072597370169	2.058697362056407	1.8295517401780632	1.1024013095984067	0.9730057573558824	1.022634839133633	1.190563679195377	1.5498058775764696	0.9163360522542228	0.7090033418682553	1.1096649657380162	0.9512281014814782	0.8818752688834065
2.9204779285493396	2.6510081396255103	3.2121781160264917	1.2401059067349127	1.0725187769516584	3.2578202530711677	2.8504429713366544	1.8594700116741052	2.074175858736799	1.3675269694531145	1.4531300443918105	1.189656306406244	1.7651479466315014	2.6406230863699305	0.9127196028539014	1.916982196259434	1.8539409326062501	1.2200658677034828	1.2169632853734869	1.2885877421693623	2.6995079440340937	1.1636982477501232	0.7592747759653917	1.2991956425045772	1.7231487684725082	1.3270747182703744	0.8874961488788907	0.6314399915959583	0.3727458262297162	1.2714102850687758	1.3385471265160223	1.9134729276093587	1.2352432778502869	0.3563413042039565	0.7794331953652949	1.1560020676681007	0.5189962176351648	0.9803466417604682	1.9193227975138751	1.8001423052202579	1.0564879889749583	0.8851968385429332	0.9451655047564307	1.0648653565192734	1.466693157284226	0.8331867432036211	0.6652350234593053	1.1787038738626148	0.8693230913221714	0.7970253032702486
2.8719010870092836	2.5885382844143745	3.0986586369321434	1.2017728708960593	0.9817081630584304	3.130793760522176	2.788877588724516	1.7741564841200295	2.053235243439777	1.4297139872568339	1.3674457847848942	1.1376393462416758	1.7113594757239874	2.5881171094329907	0.8361044028102352	1.8567958246113023	1.7989479580722247	1.1841615396743774	1.0777247727531207	1.191232820982462	2.6539795206369723	1.1295937056946959	0.7423378577230306	1.2546003153347745	1.7065716092727183	1.226088759311133	0.8433284099172825	0.546528024499086	0.3110046559599323	1.2291247273217434	1.2488560129597979	1.8241198601514885	1.14439412706277	0.2639769451900559	0.6920333659316419	1.0618801697995681	0.504855239201378	0.9111004302836013	1.777008356089676	1.7306838631277555	1.0386046192815195	0.8563134140842321	0.8496562243536449	0.9756880025175159	1.401514275888482	0.7671778371258225	0.6346697557994765	1.197820173863814	0.8118473176353195	0.7763374641318782
2.8474676852877927	2.4829940314161467	2.9492757418291147	1.1786825411337865	0.8675960444384023	3.0067161640143683	2.6878705276921653	1.7149184812322384	2.0600395369106783	1.560444324449755	1.2749714491262523	1.0928683546621487	1.6429299380047424	2.5486792422235416	0.7816918206012264	1.7478656165933415	1.702953210896532	1.1142201355572703	0.9686452691306332	1.0953926190792422	2.5006150826179736	1.081669456366417	0.7241898070505661	1.2019193424071326	1.6716663232288813	1.165230551281965	0.7879136792407634	0.48345272195574507	0.21825123671081922	1.2390876739725822	1.1510921844644022	1.7379306490208648	1.084686911033557	0.1558913273616552	0.6382709392182335	0.9682102177326447	0.42522496316964764	0.8642337805457692	1.6439661352838812	1.643812006098066	1.1010857718649876	0.7824888040653976	0.7375523365409645	0.9523004753597318	1.3911863144505179	0.7042500889182584	0.5753727210587899	1.2135264520412699	0.7384798759765535	0.7091769175544317
2.8248346440381904	2.4298330055525112	2.783976301246674	1.1161953817780534	0.7735879873629395	2.896337676895432	2.5464496036546693	1.6623438055973598	2.020551338374645	1.6733983856436485	1.1469932216500016	1.0222303974061326	1.59749028201158	2.470815505921552	0.7183219529667187	1.6606351286691108	1.6385544438625566	1.0664664339302705	0.90736878531559	1.0227397047631768	2.3873602253253106	1.0220017755907274	0.6964269251912805	1.2004292203657656	1.6151499500835995	1.1008857273824095	0.7540808841647948	0.3955774173193304	0.20079203663717643	1.220473480365292	1.0546475374281263	1.674046093012926	1.002289134675595	0.07576881303955216	0.5746825915190774	0.8872837276935621	0.3998239431567762	0.8362678241241023	1.5516105870219696	1.5569733688161258	1.1762927053570802	0.758520804864655	0.632287489350936	0.9772227403384338	1.3020381383460569	0.6446342425324574	0.5418560021942025	1.227604971294267	0.715766471159002	0.681904285659417
2.800932262100115	2.4066515688939742	2.7038488546600963	1.0707324970718042	0.6629512452175862	2.792856261326252	2.4601317549640127	1.587482809994432	1.9830948399037556	1.8164795194611547	1.0349008098561823	0.9392828418876734	1.537162356177373	2.368441067322665	0.6621654555286305	1.535794663983992	1.5205215955921074	1.018775503429683	0.8453894715562968	0.963916905660598	2.2863589919884175	0.9792060354981089	0.6862728030161946	1.1608347664463707	1.537880905263041	1.041120466064938	0.6814397573883658	0.30936644224710486	0.18967940215936527	1.1759120947564328	1.0154992232754543	1.5837770451386994	0.9877076447101567	0.04004646893056418	0.5403367766318726	0.7808033586652277	0.3458300917892098	0.8081581169066467	1.48377447692995	1.4718004511655722	1.2520135334412794	0.7690879319991561	0.5897598785398354	0.9882774458786878	1.2429749465125455	0.6126778188398363	0.5200251459043999	1.2308466687402795	0.6559251885492976	0.6901546528366843
2.77517801899396	2.287192384834566	2.5695964677841077	1.0047057927704708	0.585968417782861	2.6447026661751862	2.381496766448207	1.5146104531468843	1.9517294796546927	1.9483972620311172	0.874702397453914	0.8508629171136531	1.4859975611187832	2.289607724294803	0.5823857953087416	1.3700456999781474	1.421438731079338	0.9740915367678259	0.8300844030864916	0.9085956446379896	2.2092531143103575	0.9088349835284246	0.6962307505199882	1.1269787200749306	1.4745488301986496	0.9827424360507926	0.610873833428233	0.2452300343324719	0.1800025398340681	1.1582368932211173	1.0098120133106359	1.5196545470162683	0.9929430827701126	0.015835073727065586	0.5271474492397804	0.7266606040267936	0.3524145784339369	0.7718607625458171	1.4438584952338787	1.3538381210481076	1.3315269684599655	0.7710702672420482	0.5547459818166816	0.9524439638599695	1.2055816399207142	0.5469754956346977	0.5812323656097218	1.3189773456509208	0.6102915405212187	0.7384463815780349
2.752770888361263	2.2249141044849274	2.476286070620664	0.95728046595643	0.5480626885135031	2.53818650744621	2.3404253187359774	1.4633775691187365	1.8887966985026616	2.1125376413154617	0.7286096257245476	0.7477427344706638	1.4490625202685303	2.195520417267131	0.5183342088679421	1.2187237342631259	1.3719832277220148	0.9449286764596572	0.8294054397328544	0.8997585818968563	2.113506545624856	0.8792006229560136	0.6919679279329836	1.0893111072787205	1.4453993403149403	0.9214478217374491	0.49681574808921247	0.1664584062452235	0.17301133821965076	1.1656020581130417	1.0236038682475608	1.4566850041803177	0.974880827589401	0.07475669181063942	0.5239202654742698	0.7020141405846333	0.3634575035565943	0.7270804429766768	1.4098707373290538	1.2580328773642036	1.4117382950303927	0.8053641088256269	0.5612708396643682	0.9972364404634824	1.1679482258531242	0.5251709990122939	0.6988715135884559	1.3330162328661768	0.5997487693983446	0.7662212784907065
2.7323108302677555	2.1839239517520497	2.385174697363373	0.9378483570559304	0.54809129605746	2.4336731841689874	2.363008701446165	1.3756930908625098	1.791134049115373	2.2837490317612446	0.6484576811367946	0.6603543563297469	1.4505602797990722	2.079368776581609	0.4762682323904783	1.071453136708514	1.3076430140086388	0.8924694091876424	0.857503823756949	0.8855755923019106	2.0333584376310503	0.884454527954081	0.6926291653385369	1.051798088301559	1.4404711532077799	0.8640754571781649	0.3829574954872345	0.11731079794708825	0.15810700816696904	1.1734050340777036	1.0758897333835442	1.3561602642737483	1.0350501994414603	0.11366836203279036	0.5550269300516255	0.6815893619013667	0.36892829706038205	0.695522379577433	1.411062908572211	1.182919840407219	1.4999190405749352	0.8153079529577709	0.5937625817705149	1.0288947566101403	1.1325564952589808	0.4774909079373727	0.772010293666108	1.312771578264303	0.600478207876658	0.7910905221692559
2.7334001349090395	2.129916051604891	2.3559187997425433	0.8784160301689015	0.5630735802963063	2.376972904610331	2.390333947979377	1.3283628718522853	1.702824827017071	2.494522794408124	0.6170205345479731	0.5744464918453954	1.3996052957149412	1.980966025946493	0.42640710474578053	0.9018042709753665	1.2524644938872587	0.8174314433730487	0.9776590220163428	0.8728153025941197	1.9692970650517156	0.892208215220438	0.677050321171957	1.0075099106347092	1.457130740270995	0.8194507905198266	0.2974678021913932	0.061375541080179064	0.12341703726976745	1.2104273245708455	1.1009382335384563	1.2070813079675224	1.0969144530349277	0.16274267132684236	0.5718904401778534	0.6490483831995127	0.36585776706876555	0.6757829428942765	1.4682505799282706	1.1666934327845935	1.5886347552532154	0.8917360163987919	0.6094360049580427	1.1291270158577897	1.1351203012810496	0.4502203614142514	0.8443901804421546	1.2929159273559505	0.5800637799311839	0.8484521292468307
2.7497483601074975	2.0971572294257768	2.3399219641469773	0.8225354017851536	0.6022952565876706	2.2925116942783186	2.4473963734426474	1.2647671294034797	1.6311931366157602	2.7252550040809576	0.5840765077195199	0.4871450337202205	1.3184285295177751	1.8776312296525037	0.33868381428880623	0.7888280786749509	1.2005292193809074	0.7808010878577308	1.0846618359806077	0.9183460999107222	1.8876113369753287	0.9645399807651828	0.6501090248954932	1.02715229006559	1.463745784461971	0.7441293830726261	0.23928046239722875	0.005724787576567486	0.10364768079196689	1.2462554097621954	1.0921792846127345	1.1175860555875776	1.158958586365595	0.17468430797803625	0.606230430560535	0.6557368286689467	0.3561486388911422	0.679678860256288	1.5205503491873855	1.1416350425350439	1.7086623754410613	0.955944845999108	0.6534347217756682	1.2005078017172977	1.1830427103492702	0.41113265874414784	0.9390805215053011	1.2816380721033322	0.5837681377422819	0.8942188339272426
2.7747928457199267	2.0457124715585073	2.3062928668631697	0.7838863734466118	0.604308787566159	2.2371260477168593	2.4983158223436996	1.196922791288141	1.5585701604182352	2.847947893834194	0.5303583930796499	0.4194767239441843	1.2922783267110671	1.7982945852001617	0.27920602565696434	0.6811262921435032	1.1359144894501754	0.7595065504313905	1.185881692740828	0.9443107729356235	1.8309631440688796	1.0590089781628882	0.5988968316518667	1.048716774703974	1.4635484571525612	0.6868921886013613	0.20831887204782581	-0.04110238826541362	0.1985992358976434	1.2974205580762077	1.1350440452219372	1.037701343246618	1.260057459704563	0.19604854805233546	0.6784976528967224	0.6439721420516101	0.38565866873198196	0.7238604785474331	1.6407266057251497	1.1437072884516728	1.8293862660620603	1.0264867639910513	0.6658210086994061	1.3424771411740397	1.2111533765732203	0.3667467199562572	1.0278873663524066	1.2804409813223288	0.5841770829310104	0.9675184509831716
2.81624181779556	2.002868857993893	2.3087784279868204	0.773623766358327	0.6045589201940876	2.214160042813886	2.6014044464776114	1.1716599878248302	1.4666946866377224	2.974338171291809	0.47180567830654685	0.3594796443178118	1.263072362088233	1.6901903720383629	0.22876525856649815	0.5934877062703566	1.0391851642524141	0.7548985447298349	1.276113041988609	0.9862892214619994	1.8074525806430028	1.1489382940677522	0.5415548237468384	1.0353850029193385	1.4081319547909519	0.6105156820671104	0.20305826846046804	-0.0938238069385448	0.3042293109822481	1.3423073646298054	1.1369476335243198	0.9848182246786366	1.3860224482085464	0.2618247036075875	0.7736043360723686	0.6707056612520805	0.4211300294590862	0.7547522690223916	1.7636077856878998	1.1650724965033727	1.944425704357443	1.1154285786852827	0.6990528701818748	1.4769267645723814	1.2535247383116155	0.32200256328557386	1.050983386770908	1.3413086778501735	0.6152198370022424	1.0022655733422918
2.8457054093643483	1.978835755683893	2.3195728222272094	0.8009649816480771	0.5956696027019512	2.2020456205499497	2.7144806311446534	1.122188821912689	1.3779203288380788	3.098585129432175	0.4401929710829135	0.28734034133534225	1.23264284633712	1.6228134951260658	0.1620874485776899	0.5573591932598199	0.9875548232728217	0.7596018415389554	1.37617426630303	1.0360989207170488	1.9237627366668704	1.2226736640662446	0.4759382590984324	1.0526475847200216	1.3922466900811177	0.5281237204157619	0.21739909431156784	-0.1217764453166386	0.3428969033235635	1.3571289933351127	1.204925801240634	0.9475251508317056	1.4772351648439754	0.30353052445850764	0.8567177293641792	0.7176965718018874	0.46588710941425704	0.7410753171475006	1.9155976974780038	1.2209992063461186	2.0272818859027013	1.202198999741327	0.7673191689120266	1.5285926099399032	1.2603305049235747	0.2963117253536865	1.077490451769116	1.389783436176338	0.6689019029410126	1.0545080306345678
2.8797980046848957	1.9274124791162244	2.404776902421907	0.8428439966689506	0.5911004644633333	2.185927111277681	2.752541697068338	1.0878091117832387	1.335299793969161	3.2088122862530275	0.4226393644678561	0.23926710750485558	1.1855378590120322	1.5507990000344516	0.12712205531089227	0.5576274898445293	0.9819861743539817	0.7638453209401421	1.4499626045003102	1.0675007398236231	2.023830110715381	1.3358593098546172	0.394930715934878	1.0441640374749732	1.400720940524888	0.4289544474394972	0.22283374868483447	-0.10020911757963913	0.377011890649238	1.3924813225433286	1.2439740330605613	0.9308943511708454	1.546668400339065	0.3471151190227678	0.9347131069431265	0.7380667293551342	0.4852044827904935	0.7324755564199775	2.035082538204636	1.2917142086554314	2.0953769721532476	1.3002090214645077	0.8342897592865615	1.5588500110130479	1.2917964782890639	0.2905891139963751	1.0900193296471705	1.4315413770702428	0.7011582634188424	1.0732114494652154
2.896711006425616	1.8828010903498806	2.446932198164788	0.8537485975688186	0.6407085130278894	2.172887694230175	2.7900642373865816	1.1050791290303512	1.2967577147302343	3.2925401488414723	0.3954676884805342	0.20513843024944692	1.1409412553667353	1.5395228900189286	0.11376250823261627	0.5948534166446963	0.9946800780003275	0.7625951923623205	1.5308014627589341	1.1519593426296075	2.1672649730625815	1.3866712106549541	0.33405142875416155	1.0538005264788157	1.3687022949102656	0.3391976469923713	0.23898426848703416	-0.07736765466037018	0.4128284843818547	1.4817878472865162	1.2324303665082557	0.9379339556800772	1.5741807782513253	0.396982468466045	1.0066824993190537	0.7795752642257675	0.496882115852623	0.7683742759791562	2.132480144137014	1.352666702598086	2.109457197641383	1.3741698631221224	0.8812989390860004	1.615140040407028	1.3444571133597842	0.2564995189476655	1.0963636160959083	1.480333496560165	0.7502868236584086	1.0685013932956153
2.9274551909358264	1.9082153044687946	2.495303262193474	0.8931818878353193	0.6933800627868214	2.1804713843393104	2.8341910097270477	1.1164923739058041	1.2617758649736366	3.3659245531387043	0.40149641681327825	0.21056554362904265	1.0733045676994872	1.5825432151471852	0.06944814460941642	0.6867562133200349	1.0062956880283598	0.7926323107684705	1.6111487515495249	1.2006624086203517	2.2175631744960316	1.4152446609709994	0.2819613727922797	1.0660501415301171	1.3542099778318355	0.3142954547767579	0.26012376499962386	-0.03651109557161027	0.4230925477812274	1.5538822139694697	1.2020811319237934	1.0356082264345852	1.614607037952346	0.48425564761571704	1.0811030645658004	0.7910562733613923	0.6015672188509684	0.8080354599859222	2.2313476885102252	1.439269940132781	2.116182408099909	1.4563942403114907	0.9296320490574115	1.684237491865046	1.380505613977458	0.251918525392496	1.0515120559358437	1.4784921311143426	0.7908325562215286	1.0418756471161827
2.9466718750784366	1.9462836011752878	2.531541265918777	0.9250599547156135	0.7166614688801747	2.1896627280534533	2.8028185422088705	1.0970622941594363	1.278558785168548	3.425471273505541	0.3918623427130101	0.1752832007101495	1.008256933608151	1.6542370771720551	0.03715401830076007	0.7467720954996222	1.0466267589977047	0.8008364213626725	1.6696523490283144	1.2058579037650619	2.25862955684011	1.439325675013648	0.24711575212505488	1.1318922241379963	1.307536657225978	0.285577604076494	0.30153699648717314	0.06415663406388206	0.46721354286938743	1.668373758072421	1.116995445795744	1.114035301513191	1.6255805350762	0.5120957860426241	1.17003254315931	0.7862954251900518	0.6965508565080913	0.8545909359727414	2.334323002484403	1.4665451381220829	2.1294374842272177	1.5765630610994372	0.9668636456280716	1.7278581956430252	1.3998520790045228	0.22657541698196776	1.004466142586006	1.5229064347430055	0.830229572854279	1.0410003838966897
2.9687202319536348	2.0276713741390404	2.5450585099160565	0.9360110251007304	0.7379095387722999	2.239462768272	2.6787187462831477	1.1050186990774742	1.308281511160574	3.4168065328366763	0.39545900521363053	0.14718217512491896	0.9439107467680575	1.7454440818669856	-0.024596856399014228	0.8362521470956465	1.056859902313399	0.8102528466031235	1.7101432544815822	1.1825569922274144	2.34025197570383	1.3763845437751887	0.20459811120485102	1.1569709273522593	1.2761391347034226	0.24584377740293384	0.41489218442156794	0.12348835087221603	0.5455262884013147	1.7503393872572368	1.017280657391723	1.2109618923713474	1.6122046444918965	0.559915697380726	1.2045437304272752	0.7580518960403451	0.7699508162354004	0.9057618865352621	2.382103833593361	1.49671158936675	2.119009638915787	1.7259308631327237	1.004437638635814	1.777569921351774	1.427366094851114	0.21361906342394335	0.9855438216017373	1.5655848551186031	0.8610345883057591	1.0843994647926098
2.967929977573426	2.1359375234082605	2.5414447084985117	0.9623206178179695	0.7471431737293917	2.297167237373094	2.560234439906407	1.0711100959275932	1.345432937663803	3.3791657014434167	0.3864856175167414	0.13783647756455594	0.9469332712020911	1.8299039186141453	-0.05768056299210979	0.9767284701348679	1.027990073526869	0.8484683621300055	1.6719863369930597	1.1467350414129427	2.3784359496130714	1.28505639230023	0.19397741143317807	1.2056947974748256	1.2489995525197775	0.2514367294449076	0.47191670394175655	0.23035124118371994	0.6118606900533481	1.8298724972878049	0.9864760272555454	1.2741389091242026	1.5513660533650797	0.5532386550332861	1.2568522900466865	0.7755324196183885	0.8424612745753066	1.008486151809399	2.379864814170994	1.5111130267706578	2.064090193981781	1.836048139841195	1.0350096693535336	1.79359530019881	1.413627345487026	0.21054355313294204	0.9652810199405311	1.6013979903513254	0.9173463890752718	1.1318431443809571
2.9769560155546047	2.1931754443965246	2.5137580498578793	0.9758875627649835	0.741657860557392	2.3913107989242266	2.416949570727969	1.0223647060821441	1.403513093543236	3.2658975889296236	0.37057029838176664	0.16960322910294093	0.941554354866794	1.9538339941784542	-0.08935842977671168	1.0995212665714704	0.9714891608792208	0.8353688599542896	1.6218450990734308	1.0905378357522761	2.4538623907000514	1.175208299643264	0.19448738983542216	1.2236698808758795	1.1967103133402086	0.2695989548716424	0.5503729090883206	0.32591344933281857	0.6789239735339327	1.8717996971374198	0.9545115343109266	1.345610529953579	1.4880021049432948	0.6009453024475997	1.2652286896357379	0.7305757056688089	0.9008201456733629	1.0929349577274028	2.3871335779623015	1.5157466123018244	1.9855640201826297	1.9595083373173008	1.0962596543354768	1.7602744146529434	1.3626496894001778	0.2210585388681518	0.9560190507734774	1.6694096157335498	0.9568606334433513	1.1407842523741958
2.985594283587992	2.283923793481538	2.518752826349438	0.9730264723040067	0.7468402271741581	2.481076474205173	2.265235159459082	0.9889457088769985	1.3991676008922023	3.1731836496568526	0.363577916952382	0.18231510181840513	0.9706903824981417	2.0319659523728157	-0.11670520492423017	1.1829686829200008	0.9311580899098754	0.8110832405404796	1.543578894685679	1.088715051532401	2.490574957831702	1.0593127449611504	0.2341714807737524	1.2196599134120039	1.1405835991856608	0.30970198898562007	0.5599884008428171	0.3994867808059397	0.6715837487325049	1.8822528458032686	0.8801340122066803	1.4334198754003555	1.3883484691532004	0.6950254842442485	1.276152810969653	0.7463849988654623	0.9249218349546012	1.168162888110397	2.3351810177002807	1.4708956706463805	1.9071067439234297	2.0802437328909895	1.1810612791681272	1.682003784314368	1.3507929447375038	0.26719926120350507	0.9383132501994647	1.7236049030355267	0.9823172058928735	1.14248605092386
2.9921119347193947	2.3351650779235915	2.513095208685217	0.9580011004353555	0.726646235247821	2.526738588272901	2.089336769610246	0.9432791634673989	1.4649867590556584	3.0820747716401633	0.3425613294332399	0.22268621656801443	0.9549594065319613	2.1161521719596528	-0.14082805688341737	1.2606327375703095	0.8709280151294962	0.7918828386446835	1.4883919303161715	1.0846886028079012	2.4580890066686782	0.9111010904977197	0.23529164572114447	1.2931394211863911	1.1022596383214158	0.3525400932805993	0.5116013144066514	0.4741329613571786	0.6689134000611522	1.9071587678271775	0.8723035642114011	1.4700813386750784	1.2822552825314144	0.7511662727763626	1.2458570408070686	0.7142369399053587	0.9368727813651642	1.1944443781229357	2.273289056022683	1.4316104053616696	1.7930877997786183	2.1576040232630587	1.2233273835791985	1.6046916411809318	1.338109647717204	0.31901660746527133	0.93036525985923	1.736591000735401	1.0304624629785273	1.1094580117241999
2.9882861687166327	2.3677887835267772	2.4983534657975413	0.9134325745913452	0.7639115956486101	2.5457793841473744	1.9101220712746074	0.8893910613057106	1.4967205828500774	2.9515937329176776	0.29101803270130483	0.2959389577686672	0.9324189219095874	2.131621175924898	-0.1248865444414153	1.3417238100009583	0.8584052088485377	0.7233912206641064	1.4137504026537822	1.0498140516933119	2.423791676319979	0.794376718623968	0.2660527430972036	1.3182478930135129	1.0385901085797928	0.39851568841862495	0.4587032640128455	0.5138228872715274	0.6635556235799349	1.9078878109025463	0.7902200863441171	1.483230058611669	1.1122702377877622	0.8165489786141074	1.1885181142881867	0.6907013997689099	0.9160029802256293	1.2646481552616193	2.1848484849975613	1.3706605143210973	1.6516678987155857	2.277644307681703	1.262755976388083	1.5543538382999544	1.3216579250978462	0.34551182203937564	0.9275829075561944	1.7068019352393453	1.022664018246128	1.0629121205117298
2.973844334835163	2.475009935448125	2.439353661857332	0.8488414199266037	0.7667327395987986	2.528392174838051	1.8435664565148264	0.8510439397802549	1.5410756697636905	2.7930488092376162	0.251089254767739	0.3592519282435128	0.9292177465468072	2.182238809079334	-0.14673224143508276	1.3266112645839887	0.7993560861057053	0.6853851943181419	1.3594086447863174	1.039006973697863	2.3868138687560516	0.6687980602857136	0.32617336450183215	1.3249760223690794	0.9794218895253539	0.44840040250215984	0.4009021197540846	0.5057092806461029	0.6495759513222585	1.9685842584349262	0.7114493930142474	1.4766624693539485	1.0128411453622856	0.8785277181766056	1.1178013895719714	0.6614324029523921	0.9026906638993107	1.3122184172787592	2.0912727886271876	1.3216960637636437	1.5153812696585613	2.3772938192516806	1.3261106516385495	1.5075498266670089	1.3404429023183841	0.3619704815190255	0.931576223429946	1.6635572848270972	1.0038197080736704	1.0299046757407635
2.9395323205821042	2.5661287371310886	2.3482856422780025	0.8261807541740879	0.7536744960727304	2.5171298881795274	1.7872601746176155	0.7594907112755764	1.562544812339749	2.665811888273263	0.21826578987062906	0.3950177188532697	0.9101557616940484	2.2015199552275435	-0.15827506143271722	1.3045813333090786	0.73156046604422	0.666242269598337	1.2681017352877877	0.9528547338946065	2.3202482005624887	0.553324718163289	0.3722600210634659	1.3080890071389701	0.9402836412830371	0.4728468784210233	0.4084607545859347	0.4800227294283803	0.607580970778036	1.9532223481374362	0.7116230016632734	1.4223562441475452	0.9187666974668719	0.8968670072448912	1.0410858606738438	0.6471234288593279	0.9108259067166738	1.2899382262808623	2.032116381343742	1.2680996230021067	1.435359613962823	2.4313027721110774	1.4068223555150845	1.4962734478696018	1.3441354361418747	0.36692421530358643	0.9167719479946614	1.642255572644239	0.9777950542675276	0.9825646118717829
2.876918293487793	2.6072179114680747	2.2800912768950954	0.7373411071916557	0.6927605994311437	2.4932851382321615	1.7259131984369667	0.6532856857269932	1.6003729439348788	2.5464877655133766	0.188646724226082	0.393782879951943	0.8934269718196346	2.151335485014237	-0.12539715539653634	1.2214973287224453	0.6734269043143991	0.6158680625132892	1.1743619972199406	0.8786726972588834	2.360261752635971	0.49217313824164943	0.40426678973067387	1.2811105251768482	0.8327621551577769	0.48153715647989015	0.42684933138650694	0.4340623450449562	0.5802724429002049	1.954990542439122	0.6824646002743899	1.3294538734818393	0.8130867474169052	0.8817564939803839	0.9679044995903716	0.6365894796393571	0.8208545584850816	1.2808789283184923	2.0021972341304353	1.2156550083947155	1.3567775115724177	2.508301131127479	1.4613890458126526	1.5093571626825324	1.3060366143689532	0.34774261583649363	0.8943168448998214	1.5919980839639858	0.974232837499595	0.9443476960353892
2.8290217804722095	2.619669079623365	2.192592212674009	0.6893152516451766	0.6385542182625985	2.4535887653499104	1.6661171444611547	0.54519808215665	1.588666896718664	2.4390158424372053	0.20062563137123587	0.43892022862261426	0.9235372702135674	2.0343506608067212	-0.07962498429039502	1.1550369446318807	0.6065278344475493	0.63656135842761	1.1161752493061818	0.7933279076559231	2.33866440523327	0.40767471576412956	0.43178426389305374	1.2282880667682075	0.7005193371887135	0.4921877870152838	0.45275883533229255	0.3158500422009244	0.5230403765729704	1.8312988021684116	0.6602173934462201	1.2402954155907806	0.7364753122555527	0.868479817470104	0.8628747296292223	0.6472661485861521	0.768820837498309	1.2938728407926239	1.9609594216910384	1.1713103311944697	1.2781540706580417	2.5071273911235825	1.489965571503395	1.4628267477723793	1.2944953122942155	0.33513237820576147	0.8266416870974	1.581243574850772	0.9363781284357628	0.871890933555583
2.766683000796197	2.636282349396496	2.1111604994143516	0.6140339706278659	0.5529474633204428	2.390127629226748	1.6459827522787873	0.4290868607614975	1.5873491442973169	2.3978314113570436	0.15951710141489192	0.4540026472219516	0.9318833153460773	1.8852400989671483	-0.07017065090173301	1.0471227910345353	0.5713083923232734	0.6608878168875199	1.0806271970673924	0.7093048526579115	2.30060143517087	0.402577259724349	0.4124621949174873	1.235503572589404	0.6364029984710494	0.5090608760025684	0.4143555064221144	0.2115733054311179	0.4911260531545591	1.7279955171400652	0.6587303786609725	1.101106755412054	0.6307925768550116	0.8718643311690901	0.7666719962729676	0.6672231237203832	0.7409879427043122	1.2645151325697936	1.9543354746086212	1.131121531424983	1.1943033328596067	2.503296669064757	1.498071699107666	1.3722745203121824	1.2081680743096066	0.3333033693312335	0.775511069235824	1.5795587051437223	0.8634672086586388	0.782377525055627
2.6981948648833907	2.6028409968542254	2.0488879778121127	0.5423983279655542	0.47310094738297803	2.307024609009311	1.6178532654563351	0.35277986271473516	1.585077348631651	2.3192603038177673	0.09162034207964731	0.4372141539334615	0.9255418998210185	1.7098715387674375	-0.07090869181673351	0.9144099302737306	0.5930233095056295	0.6424822638333998	1.0705612567300162	0.646373507525758	2.244240747404515	0.4239159438580362	0.3649555821540313	1.2353978601857878	0.5040927894791015	0.4725162910057537	0.43814446750279956	0.09354967658422753	0.47938135527151193	1.5710733771300416	0.5887672534026043	0.9579555368693258	0.5878585132853804	0.9109631717008012	0.7033039364154436	0.6756250868976738	0.7230809036099044	1.208995516384055	1.9335986565615877	1.0736405195943486	1.123180807647677	2.528548146194688	1.4913981895084187	1.257434592535088	1.134427338859416	0.3114528852779309	0.7288488342838245	1.5299231345941773	0.7736614933289484	0.6819875919622714
2.6161468986087555	2.60847005562325	2.0056119783011095	0.5247892527171011	0.41967305817343814	2.206044084730403	1.5783674326673016	0.3033660435946096	1.5521747426234693	2.227322589327943	0.0769804383153597	0.3867071596621975	0.9291765460419216	1.5421241799233987	-0.07325794479213357	0.7648401476388488	0.6251675616493253	0.6549510296304686	1.1156213798067907	0.563624305039756	2.1572861246243478	0.47751782643577423	0.2947136504923107	1.2014847291163948	0.38558491806639417	0.3923062062951831	0.42338289830177533	-0.029504582042409844	0.4697944458940495	1.4486589549978532	0.5298064061572155	0.8054074135511403	0.5343944032745086	0.9477421123970602	0.652965792160328	0.6869140410922635	0.7209966286592552	1.16126552278486	1.884755835828433	1.0961195178439442	1.062317531414121	2.544860426220018	1.4459154014464741	1.10048423486039	1.0786339877815607	0.28477452777726364	0.6262141789435243	1.4619277685094882	0.7151106814399439	0.6010123669745218
2.5161970306707406	2.5549257203243565	1.983162831977171	0.5399997876115876	0.38489948820395203	2.1203997047009135	1.5386930764928204	0.24107571145437462	1.5269789676736305	2.144319958653493	0.06541709252889719	0.34933298958759484	0.8584764796584847	1.3992898562148168	-0.08764549527663083	0.6242391878249913	0.6399807913282825	0.6862632338092798	1.1728528880059232	0.4337855766768713	2.098890926578742	0.5265829110317162	0.21655042040746011	1.140696460530654	0.2333279154699615	0.2763518979889706	0.4146505966838756	-0.12651144262243663	0.42746020770983656	1.348380861658209	0.5161372114014615	0.6379791158259158	0.49921910118210827	0.9860750810417389	0.5652288454854377	0.6496492156297269	0.7259024162440942	1.110598878542911	1.8662754411635216	1.0844575089358204	1.003311246522072	2.5353614194017426	1.3574195645002594	0.9573630931418207	0.9925257968411041	0.23318227788779256	0.5328798349631108	1.3836829477412609	0.6610451340305739	0.5218530373489769
2.413502045792056	2.512986158034024	1.970139566203806	0.6001198628802906	0.38414388228011187	2.0269803000248627	1.5024692265475248	0.1815836561116333	1.474667445364498	2.053586647163693	0.060019259342669384	0.2855423181997866	0.8677981804445011	1.2477706926118461	-0.07934580080857297	0.5235333917696117	0.7176384635307534	0.7320369979790867	1.1904738387510434	0.2827092757021059	2.068794559383141	0.590853340862356	0.14138386067980915	1.074376473288508	0.15897398615870945	0.1583478704680375	0.4238872023122724	-0.23638827508861127	0.39110827599008996	1.2298634010850307	0.5064403395683654	0.4644658257478674	0.4905923558526508	0.9587197993347394	0.5451020070048826	0.6165794691498488	0.7066600492924131	1.0913114807113558	1.8425286082770136	1.09803013193766	0.9801697786914195	2.5006532171539644	1.3031557633585715	0.8321689273465106	0.8663530294192154	0.18512783298941302	0.4849169575991902	1.2802874325812341	0.5800514874347181	0.4503061808597876
2.344421002704613	2.456239511971949	1.938395794268245	0.6549123903940716	0.3963644382369873	1.923985219469887	1.485614873191859	0.12146201932106453	1.4319256741032373	1.9709158748427442	0.08314568417012802	0.19673233087578293	0.8938008923681737	1.1224785431159288	-0.07524335266222736	0.42174220591869893	0.7595192964141498	0.7937931984677793	1.2045593244405395	0.18520928393616157	2.010528206233653	0.6230242965274092	0.04576840163496376	1.0209983904864626	0.09796187078635124	-0.0011282710583794709	0.44827747086381287	-0.31501774950160666	0.38810302401356617	1.1169278872289392	0.5001674839447975	0.2645672216458182	0.5743123160749484	0.9792648027886832	0.5436524493184388	0.596048091164449	0.7148989721068253	1.0645241740223117	1.76157052166898	1.1140484753227888	0.9513649330767826	2.4532469746334877	1.229325012885984	0.6732927582870942	0.7640797696723258	0.11486872014010438	0.4362461987206486	1.2651151707071888	0.5317160549033766	0.38509925488643654
2.2847087585343426	2.3793499550870774	1.8881170937902598	0.769571913210742	0.4741806254329738	1.8216720770640422	1.4270094102324704	0.08974184375036083	1.3377207975608278	1.9266168317033774	0.08144216338419501	0.09553358342375955	0.9065377341641907	0.9891152269173086	-0.04837363791077717	0.4378328224973182	0.8365138712716484	0.8267699719144584	1.191677126410864	0.10380764549962865	1.9104982949761247	0.6263686296065827	-0.08322267839832545	1.016905206218461	0.07284859861498853	-0.13981579372782743	0.44927645362305046	-0.40360862526211483	0.3984107660414303	0.9658143040227054	0.5181344087894746	0.1266249235421751	0.6434336903237277	0.995082377825949	0.598817293335889	0.5766073738074947	0.6814166801394497	1.0404879272696528	1.7226599319199836	1.0704623089789886	0.9297692018189171	2.370582022125654	1.117616271273459	0.5313331145390318	0.6768184226853283	0.06000087429536986	0.3676641125563539	1.2406276524135937	0.45332292890511383	0.3377505303246749
2.2531976897077413	2.3020588017126418	1.8825770011566518	0.8264484184091179	0.5219009428597741	1.746500491141927	1.3695495954498111	0.1178060071720265	1.278524157519231	1.8532275709424344	0.09676487938636442	0.059478298877274814	0.9333575317309698	0.883159101152178	-0.02390171736910157	0.46871115718968087	0.905551277989486	0.8476538500439105	1.184140303991139	0.07257274157666484	1.7842678563758985	0.6599945457964733	-0.2379754086914327	1.0521666440255228	0.03697091356414789	-0.2988025422955653	0.4329354911418009	-0.43470994058265566	0.4606960167880584	0.8377032336803311	0.4741716389055785	0.0030303414935134053	0.6815992092026832	1.0470782261529952	0.6302221689158566	0.5463217191838476	0.6937803522146953	1.0551758336001895	1.6704611056274423	1.0335472127454854	0.8947603353715022	2.330064314238995	1.003933723060228	0.30399683459175714	0.6067067614321149	0.017779571947866758	0.34448910807551736	1.17059906117217	0.40596989569605124	0.30847472248151886
2.2276948911771077	2.2421124002836192	1.8626823639743233	0.9158578527722092	0.5986890922902406	1.669113827814293	1.3403485767125791	0.19946722237009637	1.2040953137521024	1.7972001679439509	0.09652890792295601	0.031820493537604355	0.9709538579957705	0.8040822003140005	-0.01053931492409756	0.5353851017724226	0.9613389047316486	0.877352155623161	1.1442351587402364	0.01718762709455426	1.6029621588112697	0.6699478344376195	-0.391626834073114	1.0620118515990646	0.10831156327419593	-0.44371893434107934	0.38715163092747346	-0.4685743459826939	0.5213523235615908	0.7214184554871087	0.47386359260421684	-0.11615892608176356	0.7388243511413328	1.0949707704954785	0.6734422605871654	0.49537209818660993	0.70499975428021	1.0402537305632418	1.5882808781575553	0.9923641799483083	0.808700012938869	2.283138391835387	0.9302988373749409	0.12679043400141965	0.5651909542139892	-0.004818006158286758	0.3420521347224061	1.135462515958118	0.33223075327814267	0.3251913305796842
2.19711602822946	2.175183458498451	1.8388139629949705	0.9945707265463124	0.6773556570685079	1.6290916080966813	1.373338986459697	0.30563956641355244	1.1810603992069628	1.7044328075703716	0.05137107648742567	0.020546751991689687	0.9647904009539985	0.7144806732104801	-0.032574893805171604	0.5948338821408522	1.01326961664159	0.8236979681134213	1.0930486464503588	0.010195913329662104	1.4457747087986448	0.66109835382486	-0.5403126922344894	1.0756166996647203	0.18434290793217997	-0.5689458334453442	0.3460915669389789	-0.4834128217785885	0.6101052928151149	0.718038084028003	0.5066677756226412	-0.24130390412765684	0.8119983042918177	1.1778963826261297	0.8009580655338701	0.46578506543562687	0.6749250247028706	0.9692272213560743	1.5181333481705916	0.988368590907131	0.7358266796528861	2.265987242873554	0.8606716779306989	-0.04921513659319021	0.5171187377496678	-0.05171953809605784	0.3399207353952409	1.030513719618404	0.313766129642186	0.36933764906136324
2.1792452866511702	2.1182420433295848	1.8422089066888383	1.0771319886141282	0.7770967393055633	1.59629206917991	1.414542108807518	0.44529627067240873	1.1558083642319192	1.6239450156869684	0.04972729264680496	-0.004372713678487088	0.9658463802808948	0.6638727515383549	-0.031992684529347726	0.642138132357681	1.0670808787053332	0.8004552569324105	1.036409029698421	-0.023714930647642945	1.3335702423390265	0.6361471109357828	-0.6612297605735046	1.040937026814229	0.17115143575533526	-0.6949861475192819	0.33397265677558174	-0.4656699690672584	0.7115755915248668	0.7053593796912583	0.5420998177998362	-0.298654124739242	0.8934204728116615	1.2159294364430273	0.9688294218362195	0.4133135411785832	0.6635847219464079	0.928579474379181	1.4611573959849407	0.9649805416996348	0.713839448256239	2.1822914625092733	0.8139372959385867	-0.17413999933690508	0.5339835046047592	-0.08723474350263764	0.3223240796987952	0.9608809406513439	0.31803789286744494	0.39111379342891167
2.178573180926929	2.0814435389835158	1.850994406405933	1.1243833050787932	0.8908109196538867	1.5762045561774876	1.497855095005733	0.5446942936719552	1.1488115188437666	1.5889347688031719	0.08163089282152183	-0.011824129573463625	0.9469564681250102	0.6273823192099968	-0.04253191450628466	0.6550915632524852	1.0790576942825187	0.7816768585129759	0.9696391974116294	-0.02548747227701471	1.2582034319477695	0.6184512254553791	-0.7214163163608973	0.9943672456546526	0.19664526654826736	-0.7869954223131561	0.3301798151431844	-0.43402987859204867	0.7446221180912761	0.7428648417972292	0.5871760996000988	-0.30634659985188784	0.9178492552635097	1.2526078470294153	1.0857235895694264	0.36274406562655925	0.6687493909286191	0.8649177429418188	1.457280663949711	0.9903872506266793	0.6856903451100782	2.114866526103901	0.7821694462759259	-0.20726780947284795	0.5481378959670692	-0.08488777093272057	0.32244487684143003	0.8854297720614348	0.3407074579882587	0.3958531966594007
2.164634668975461	2.046361462346078	1.8228115309693755	1.1451966300639023	0.9740662078354809	1.5489077858858533	1.586919976213752	0.6308267087507271	1.1253445906966315	1.589577440834099	0.075531476940095	-0.03198238975324218	0.9530105187840612	0.5809054771319382	-0.07710783575139361	0.6410596518721887	1.079986182652026	0.7857274868631368	0.86852847680938	-0.022470196273369148	1.2126384169873636	0.5972337596898921	-0.7649217459840847	0.9869551147627309	0.22652761507224045	-0.8469072852460906	0.288444906322159	-0.39974931270742137	0.7417047983130292	0.77018296222388	0.6346226803508316	-0.31577699062736037	0.9377770908845668	1.2438173266721226	1.1627826009305566	0.2815501082475764	0.66970294237406	0.796777577319925	1.5182670976013022	0.9380077085713706	0.699466610863135	1.9912221495407292	0.7670277609226949	-0.14363370512827395	0.5666712613351123	-0.09042481897236938	0.3776198480106957	0.770095561808403	0.369498454596455	0.39673302007381805
2.1709545401223327	1.985602365058177	1.7204408120648669	1.1040332451158519	1.0319972178745083	1.5454992434642032	1.7136864594750008	0.7116893852857842	1.1104529582222686	1.602629996464748	0.07009225608881882	-0.04596616808749064	0.9934271754085005	0.5346467580295728	-0.12726977628087752	0.6919795619797382	1.0837335951703992	0.8226089268841028	0.7940362387862026	-0.00832593484183107	1.1436139506259861	0.5849207239066362	-0.7784229110238857	1.0011523751382492	0.3008819606858324	-0.9136706496005319	0.2970117782767585	-0.3444704867253527	0.730256998424456	0.8444085038361362	0.676307163868241	-0.34838982046178785	0.9687977689587045	1.2110252425831602	1.2486551618118087	0.2040964120353878	0.6434735085097596	0.7030281826370903	1.5372426349212187	0.934711510923513	0.7344560238875052	1.8909747747266923	0.7908843855683472	-0.07399407283616329	0.58559242625413	-0.07194836011239496	0.4318648179654156	0.6958455488238816	0.40990301174849514	0.41396425904079753
2.172626798022183	1.9462395205902332	1.6163268425157855	1.0458598838214712	1.061908312250805	1.576331822154987	1.8130329220042465	0.8092375117686974	1.0876640029985878	1.6266654447750621	0.05723133399907726	-0.08118802616898356	1.0150792525053611	0.5143365801327835	-0.1949164693078045	0.7465338589001569	1.0386399339813768	0.883570278531119	0.7445127340704999	0.023632457583364058	1.0922323969116117	0.5721046263501337	-0.732174845881355	0.986223331219942	0.32399723140406944	-0.9871192947882411	0.3180201785432915	-0.278088727047584	0.7082354024230954	0.9099610331372473	0.6800272744269126	-0.3211300304772554	0.984347980983564	1.2471199418416008	1.2821254683882706	0.1630949726879647	0.6288782877263834	0.6531688160135186	1.5405807144020591	0.9311090104756602	0.7409202342535102	1.850137417184794	0.8017655714689795	-0.0222622247555885	0.6841510711963731	-0.06884864591039436	0.43652888711667054	0.6097753313933463	0.4382181448643534	0.4275961802843253
2.1442494816419626	1.9308880575642913	1.5443206964066198	1.0046414504062804	1.0197197402404266	1.657327390644205	1.9298772089676361	0.9190461357316815	1.049947519819674	1.647926233485856	0.07097573111385547	-0.10748178348971063	1.0194077290774444	0.49256528659987514	-0.27014798005036944	0.7800637534848807	0.9646308180417209	0.9698352006299054	0.7041734226169167	-0.022090700280410887	1.0555306717246378	0.5972858107610803	-0.7006304131962199	0.9721427773380157	0.37661361095408125	-1.0041073169703671	0.3158781054874201	-0.25476609077012435	0.6810772893344333	0.9869557827533526	0.6865392563353941	-0.202100213136019	0.9598029979531404	1.2967223358028042	1.314534027668238	0.07138768116066292	0.6135617507467616	0.6039292216588262	1.5909581292865327	0.9449066585608289	0.7539775339131936	1.7957741436758057	0.8421207302970506	0.03805142388775768	0.7906270467641241	-0.04144820506490958	0.45642983593595926	0.5052513193637924	0.4844552588712389	0.4875222902071302
2.1121268961454627	1.9060840241526287	1.5271453571135907	0.9267006850024556	0.9121480396956614	1.8037504298439786	2.009341668840579	0.9755086772123507	1.0376613604280729	1.6589698319618933	0.05465708581357119	-0.10632438242059036	1.022980747652385	0.49494228750813685	-0.374478368933625	0.7618133045337012	0.862758686256754	1.0270696111810302	0.6911111717357172	-0.055079533909588384	1.0642047114816098	0.6222853339761324	-0.6393495132897915	0.9931403897832503	0.38705971906399206	-1.0362355900934026	0.3269120568692695	-0.1428239964958346	0.649231713676041	1.0316521906068175	0.7418468716102238	-0.151785718383751	0.9204428087225816	1.313937279367276	1.3358051726215499	0.016086165678453123	0.6294868907158445	0.5621974006917609	1.634596243643339	1.0348971953162955	0.7274001052372123	1.7940262181800897	0.9081160004657534	0.07249025759585394	0.8255820099843764	-0.03296473425958982	0.47480980938103834	0.41029762132180514	0.5687646195384541	0.5407912694425019
2.069599006123575	1.889296747867117	1.4818842665616847	0.8853993214289757	0.8011178337918882	1.9416965333298744	2.050181306116498	1.0010175169123736	0.9705030551857974	1.6619581759646447	0.0458155686518914	-0.15695924250013574	1.0232044075360485	0.49575774372115305	-0.48583884202303385	0.6528611123474287	0.7799144825848106	1.0723752388779562	0.7154759157035143	-0.12909266294172328	1.0869431735615627	0.6361919901974462	-0.568844260684153	1.0189029253940234	0.41987982994459727	-1.0265707743199444	0.3597817829916148	-0.08302751378245588	0.5768599887504845	1.0766655443996531	0.7660924099532601	-0.0652005174089288	0.9387234484575459	1.29072906575267	1.4079874769478664	-0.013513377073276078	0.6364726749722632	0.5073140181289643	1.6912386489403013	1.1078052215574856	0.7019932052370367	1.7264558327252437	0.9478298285061006	0.13576276492865774	0.80076660547758	-0.041413512792477146	0.46203189105273007	0.3254163650235057	0.6087631090853851	0.5894115896488177
2.0440992370456583	1.8761393320773656	1.4273843281507828	0.8339633205804328	0.7051040944743561	2.070880528694689	2.031307678858145	0.9777538349513708	0.8827222811270602	1.6167971105167922	0.06727734733538412	-0.2212208623368733	1.0097834296252945	0.5044279393168197	-0.5871692398535959	0.5436932061177979	0.6826591660642097	1.066169216428102	0.7830852347404601	-0.13023442609096422	1.133831893067147	0.6222128765190804	-0.508393015653445	1.0943713486149982	0.38937985526821767	-0.9951648926293096	0.39716534074827164	-0.04536526325452403	0.5197591020440469	1.0820727904379133	0.7661471970043093	0.012216561100764235	0.9134558262322262	1.2445354802670046	1.4463906489438743	-0.025078432270253404	0.6509807578859835	0.48782874841400525	1.726261977258416	1.1898852198164283	0.7026773172807868	1.6386950896817627	0.9962656737171109	0.1756103302525716	0.7682315600706807	0.0010869413285540363	0.42468892055794305	0.27828445191868356	0.6382895310908321	0.5871233095784455
2.0240386339318506	1.8414701116441528	1.3579975500763128	0.7598444916094864	0.6263949117908607	2.2042345636850427	1.986291511374284	0.9206765111950072	0.7521060747510173	1.605987431709443	0.1324700095997663	-0.33611640840174833	0.9758394069406335	0.555467174123921	-0.6765189043682958	0.45005366014578685	0.5969295003790835	1.05529241715028	0.8149547046785377	-0.15579037296155798	1.202413201716068	0.6313179692956356	-0.4838565633204318	1.1429449295275913	0.3971884382694849	-0.9751943231450321	0.4235869556602842	0.03356616764743967	0.4431947614495869	1.065539403262117	0.7480649401827418	0.10108416861040896	0.9016150150471944	1.173914753584548	1.3653844924380334	-0.04861802494215644	0.6890128548288084	0.4809351559270788	1.7535287610051937	1.2636058804844787	0.6512699447097742	1.5436018541499645	1.0282500999305912	0.2385318848840631	0.7787433132047336	0.022262943062004208	0.4029627893210267	0.2294210150849476	0.6419106514160551	0.5913271473355948
1.9989725093714412	1.7911921317265815	1.2829683766273015	0.6888248198470184	0.5135644844927688	2.3657089548618715	1.947696650670388	0.8491601284941515	0.6090294613841829	1.5404308375017552	0.16853660799905473	-0.44445753876715965	0.9712291050662243	0.5697626302347822	-0.7430264631159512	0.3840474958919442	0.5166387537881961	1.0483875932449458	0.815376155749323	-0.13118654678597233	1.2378458772786016	0.6165237831616168	-0.42302613044974813	1.2076274739226907	0.4178141044267143	-0.9396940545242473	0.4259295851570892	0.05531771804969445	0.2913854859857871	1.033946605696325	0.7320997492334891	0.1743158356537476	0.9103932311716119	1.090395930030567	1.280839359725952	-0.01974987674110234	0.6601060044105	0.5035325979516058	1.7425704447658117	1.3349744832619463	0.568418221240631	1.5054637603634238	1.0933926733185808	0.31420409525225407	0.7572244507408903	0.027377229456195702	0.382773705548068	0.12593739485640554	0.6750994262368268	0.6125744194191298
1.9621975500593645	1.7423773956500408	1.2009891981964635	0.6403185413145873	0.4132120810471614	2.530584285763498	1.862867750374044	0.806797498263258	0.4828581456530002	1.4379505497086185	0.20515965850078924	-0.5255513776887366	0.9759432737596724	0.6255411454844285	-0.7725856135240324	0.31775490933094674	0.44428966250917457	1.0218301128221952	0.8522740694337314	-0.0914343195188993	1.2582236995112965	0.6119445458121182	-0.4086654476744678	1.2781939707030425	0.4369305663609245	-0.8921582103702306	0.4214749163159099	0.036207423992276014	0.1518796160648607	0.9742094709874252	0.7476117256442034	0.18177154869003037	0.9139705034750248	1.0103195087638397	1.194388198734623	-0.03811402924509961	0.6283912044129281	0.4699751589311054	1.6817362957620694	1.352985977926205	0.4856226695305302	1.4494337422235433	1.1338301084040978	0.32471823757407586	0.762236907684985	-0.0579407500199595	0.3610516778234274	0.11108746339392753	0.6988405532842805	0.6710384903956091
1.953157230372519	1.730949903255286	1.167418751499362	0.5731765693672963	0.31605183939105774	2.7246272839402415	1.7734425379776109	0.7437752237346084	0.3637045628348206	1.3247560935610916	0.23292154393133363	-0.5977681185034129	0.9467656994007088	0.6397910501187406	-0.7611580789580386	0.29552344155795707	0.38727332855370317	0.9470982129697585	0.9168351639773409	-0.09620980613111897	1.331951924210168	0.6241563629640441	-0.38336097529050006	1.3654367260086626	0.46392585815334175	-0.8509856332797968	0.4496693976972438	0.04310042855837722	0.027755624128436695	0.9295502857427616	0.7724925495059349	0.17598935218656353	0.9370718417523592	0.9707475065150024	1.186569572569381	0.007976161250972636	0.585690172696783	0.43797994665390727	1.555121870710283	1.404976763960687	0.37670554769113707	1.45532273745923	1.1694422733861773	0.32674964331439627	0.7785173078682003	-0.10605086391363808	0.30397404479536616	0.13835877768291646	0.705152890235209	0.7309987925864105
1.9246323363670785	1.6855015423658308	1.1859562917091335	0.501441267532006	0.2551830546457109	2.8772545910197236	1.6837886690283543	0.6915008479675964	0.2351861422436702	1.2026848311627065	0.25788924953905445	-0.6818163903104784	0.8934467065152505	0.6621206768092189	-0.7796769167928332	0.22702714401907387	0.33609057828196576	0.7874605598494427	0.9601592806321004	-0.10827377306286974	1.412569236720485	0.6228016303257158	-0.3633669133868619	1.4195727244596714	0.5021074436171274	-0.8040695632893605	0.43214551406643115	0.018465352216363952	-0.10610330765924383	0.8211803343236767	0.7490771920192453	0.1802249152733909	0.9243383951372763	0.9174100000966376	1.1413296842594465	0.026108667304530674	0.5289260404662561	0.41467881606947	1.4780262448904806	1.4158509331834086	0.26295108904380904	1.4734328353867812	1.1487789623464189	0.3266936458537617	0.8016099134032577	-0.18558733584904913	0.28820202438157855	0.12344866649543822	0.6949791836958819	0.7634047697122175
1.8989659473897205	1.6969429297276135	1.1990978287037835	0.4371253552029654	0.2034495389178507	3.044003907500429	1.6393504506935255	0.5901067866266033	0.10766098843553769	1.0787122632219432	0.29407257013888866	-0.699354622610786	0.8328770479708671	0.6647832415425489	-0.7853317207528991	0.15838727640141706	0.30673863514140776	0.5380287498942886	0.9120284655473787	-0.12560937918953272	1.459436088507672	0.5975840693138821	-0.39575739668139337	1.4823525301596094	0.5758430806922282	-0.7555517084458866	0.3708905834484439	-0.02809462657213253	-0.22362943392318219	0.7222779558610088	0.7522769128334751	0.14208739840354898	0.8973722481607036	0.9063064494614	1.1441534802607596	0.05885582491445955	0.47876210121251705	0.326647720487457	1.4391750374521655	1.4347433842559862	0.1484801932481043	1.4555324546933555	1.1295031111438216	0.2851476340129396	0.7891846298644449	-0.2273358551350288	0.28999337846987877	0.20521931593409942	0.668035730959218	0.7847579743883463
1.8711006085186923	1.712702792985596	1.1699332051257767	0.35704055924130285	0.16217545472928768	3.166054910128822	1.5862043600505018	0.5036950371738197	-0.02143675193627932	1.003851493956937	0.3148076780140753	-0.7261271511818597	0.7811576040986088	0.630281273754795	-0.806338489586652	0.09384436044418107	0.28442981999297023	0.2818232547484981	0.87555373120411	-0.10989824348070107	1.4610868713878191	0.575531420451602	-0.4047250029391827	1.5461585918738494	0.6359679625251987	-0.7346501646353844	0.25925229253366167	-0.07091768881409694	-0.3611986817272314	0.6628852145520452	0.7187509802098979	0.05806268671930592	0.8723553074872239	0.8164387305936159	1.1451517204985893	0.10995803268136264	0.4359745108908065	0.22187586262309714	1.4226270044387546	1.435234493103894	0.053531844993984654	1.431529133360075	1.0955951818214271	0.2353636148635702	0.7089511581822064	-0.2756694518069357	0.308904585775066	0.23789440674259313	0.649948959158797	0.8181798820367778
1.8471934660120621	1.6726012233941645	1.0981508266748998	0.268455064597421	0.15610786800875479	3.239956291313464	1.5491139017700069	0.4216619927759061	-0.1600380783967487	0.9654473883506233	0.37596728921388844	-0.7402611359234765	0.6988225151355201	0.5994634261490778	-0.821425869040913	-0.04951592655241682	0.2760034648557771	0.08231543920907677	0.8233588801504219	-0.12364801375848962	1.4443654136828503	0.5395965882438089	-0.43456589719495914	1.5580237520556814	0.6775524033204532	-0.684507658021982	0.14175860389568853	-0.16625709608825953	-0.45052536629942236	0.6337051932302694	0.6162552255219609	-0.01486729680569957	0.8576297879420014	0.7276845502428347	1.145798585253268	0.11634579763990079	0.3803980818915368	0.10607321173539841	1.363707552067361	1.3691736778759136	-0.03841844707314333	1.3882453566313813	1.0510056089468596	0.16321994747926855	0.6806214078032127	-0.3139414826763568	0.2942400862266941	0.23616768966851276	0.6143316196399097	0.7969885826683718
1.848882169512376	1.6090722362997323	1.0101059985973626	0.15124350914243231	0.12438723644818317	3.2758053828099407	1.539231996333697	0.3471518608789668	-0.26694115958578096	0.9120667580739695	0.4233324408607088	-0.7895001754857632	0.6192881194712618	0.5483640726419629	-0.8607938523276616	-0.11222844065597112	0.24930809347514998	-0.07248549442595406	0.8211627423211116	-0.13322802510379791	1.4507402835467595	0.5015378653102276	-0.48591480676355997	1.553824855384063	0.7805666672652943	-0.6441890469276265	0.02228603742937877	-0.2113961238357822	-0.5108407920693041	0.6212298890223454	0.4979350860955899	-0.1023117976769226	0.816224220215734	0.655514570792176	1.0829552660766113	0.12374607977151912	0.3496891160611989	0.0052328713903310176	1.271043301069311	1.3160007964549938	-0.13573860529847126	1.3779074808766039	0.9809650296559852	0.07431569093621063	0.6811987790718149	-0.33605982334472084	0.29010092468745424	0.2133724593864672	0.6012076173860079	0.7385140122108348
1.8162640521071474	1.5860529075898557	0.9282281006262405	0.07576362469432285	0.11527426664444704	3.316751448987118	1.5721206933383527	0.296499844357042	-0.3806172346542276	0.9068217772674085	0.4605691673871205	-0.7959005990879164	0.5409166575672464	0.4750705136699147	-0.8964768706373546	-0.17720439089018009	0.26007833043161666	-0.22147329992296605	0.769178320527899	-0.16629307231783547	1.4463431005556244	0.5211220808448208	-0.5047912611861294	1.5152262968766514	0.8912523009599653	-0.5981080963609966	-0.11373483268309759	-0.22346320820867907	-0.593932745582838	0.6435802117004192	0.3944764577095138	-0.12267219489578633	0.8011268849572557	0.6170509130046644	1.0267339186312257	0.09529551891932032	0.2913960328134537	-0.07974341489534523	1.196609349834505	1.222260661698136	-0.21202544693735162	1.3783387542209748	0.8856977180999236	-0.0425178982157978	0.694280183193537	-0.4182627594752425	0.26745514505550644	0.14775478183884913	0.5632055818347045	0.6609078886543511
1.7950072479490367	1.5916953742035016	0.8741106222435361	-0.0033315857061000987	0.08752370201097055	3.301226900406354	1.6256752118929707	0.2813824900231181	-0.45952445566713446	0.8969429206711	0.451051513643844	-0.8023015039827186	0.49831609720569403	0.404804131639258	-0.9341958082545585	-0.26859607808508223	0.2226741878724973	-0.30485676262191513	0.7204455678073061	-0.1932452214902286	1.4122147206180398	0.5445717538407696	-0.4990075925663516	1.4550543738889528	0.9954879959719131	-0.5956542572031247	-0.2245878144126096	-0.24713892881696514	-0.6933640234398136	0.662682488571378	0.3172903140742446	-0.12571708016578761	0.7616925612931847	0.5804210919713814	0.9959403438530847	0.07264933411761762	0.218113978154223	-0.151599666358385	1.1035368889604213	1.1676843542491164	-0.24120689461095432	1.3870604542585718	0.7994145661450883	-0.11566597911059606	0.6577411415184524	-0.43135707532596423	0.2682618271771636	0.10776228563334003	0.5585011188713838	0.5417086225256367
1.779360124665113	1.5454493304080485	0.8122915607117991	-0.05718943314274957	0.0986628047830714	3.2669474490306287	1.6161410221111265	0.23235899906800195	-0.5207929701862393	0.8989664472168414	0.4417793569849845	-0.7783201998047655	0.4139535279349654	0.3509821563590033	-1.007519055997601	-0.3980408351964901	0.22103545532844415	-0.3782764434208858	0.6330267728153494	-0.23407686828529503	1.3858304416736822	0.5596942166169414	-0.49814609036122404	1.367762990877669	1.1261512296442677	-0.6178341701900658	-0.3314309157126613	-0.20763218692376526	-0.7463623657954493	0.6823324626642155	0.21833818235855812	-0.09363764691045624	0.679876196237276	0.5644660420088672	0.8790385462004007	-0.0353127652103797	0.15522547702147915	-0.2188392631847998	1.020161827441534	1.094512158635848	-0.24152276956764834	1.379319520544115	0.6347503381978318	-0.1967844617602617	0.6569118893433832	-0.4718437640518379	0.2232576591053388	0.08977879121551734	0.5455755231110778	0.4268642506109657
1.790120740716322	1.4975272261788644	0.7417322783128575	-0.1326697465399536	0.0935007568577825	3.2196871847289588	1.6051044799301486	0.16355148149966967	-0.5805087397054792	0.9302542146670921	0.391502237807047	-0.781082338318238	0.29536609394980295	0.23971700985580596	-1.079141253276884	-0.5533778278957315	0.1957754767785147	-0.4092745650840463	0.506238308337392	-0.33795780507380063	1.3518843128900557	0.5756246539754225	-0.4709687785342783	1.2720923268792712	1.2913599808777754	-0.6646064501028706	-0.43619510521397276	-0.1737965199471331	-0.7567993258796862	0.6577813351831939	0.08215554499850734	-0.034813713435122455	0.5998436807775379	0.5341840272131969	0.768182801981275	-0.0943811212060395	0.1039375751019916	-0.2270121957999131	0.9473943227571444	1.0126649102019019	-0.17587459971244934	1.3972317401136602	0.49453859765505914	-0.24499460078384788	0.610342775366025	-0.46646630046537957	0.1545225290311045	0.0014454929714096676	0.5318291709772817	0.32631272480389445
1.7776740178385555	1.4310586549966668	0.6709978798873477	-0.1780708625765812	0.08569853337126751	3.1289363266477017	1.5961324698799007	0.14729150775063854	-0.6184405165301416	0.9480822929456902	0.3227338525611828	-0.7590606135695633	0.22719096069265726	0.15408894344695584	-1.1504493973358616	-0.6935277084683389	0.19558445607546765	-0.47385713007427394	0.3322604094070659	-0.40186927680425333	1.2314699967905633	0.5219743431993489	-0.42280183728266474	1.1887552643225996	1.4281211279737034	-0.6942162920759742	-0.5402444381038517	-0.14252239923715743	-0.7462963320965507	0.5744877882255375	-0.06921383608704762	0.00905189228824752	0.49393248128429523	0.49947039384914416	0.6220939766859123	-0.16325676276564435	0.030872347267142265	-0.2908430413334616	0.8998312499926298	0.8663967588170298	-0.09349113634718635	1.4167971741699614	0.3620713768956748	-0.29828275489414413	0.531525047129338	-0.5283118111324532	0.11834281022783648	-0.0539612136175238	0.5203304240885477	0.1993340051754591
1.7958732386471727	1.4302199180530302	0.5924137048456317	-0.22612274103479973	0.07532521787454798	3.037285024158124	1.5858870793716893	0.0759225001389415	-0.6322320674130698	0.9281566270497766	0.24803664919909854	-0.7420471411097495	0.1559435854174315	0.10271296684451776	-1.175829966954531	-0.844808487517011	0.20195971880936706	-0.4774309852495831	0.1747660124326944	-0.4306051099546844	1.054083971899707	0.45633862264378244	-0.4157540160513534	1.086876981930055	1.4944863818911756	-0.7430574158399522	-0.5951742238489707	-0.1182169557353484	-0.6740651042227996	0.5030643145243057	-0.22502280035866956	0.0781396426486138	0.41169164023605964	0.4767855232315069	0.5192539119626265	-0.17994668953595966	0.02240582331626103	-0.30373537855703714	0.8386821850391163	0.7756845296749095	-0.027497262953291544	1.3936986812258514	0.264473282524985	-0.3934196246646586	0.43777393278170856	-0.5650329199287901	0.016643670196703365	-0.06431581514580777	0.4776408337917619	0.0771268491844636
1.8170854665724452	1.38366890368815	0.5218191425517863	-0.2916460020821043	0.08343883080939765	2.90411349348958	1.5586525069887345	0.0545598951648648	-0.6991577255652027	0.8951011068091663	0.15625992313212472	-0.7585393161627554	0.10785552634795911	0.040847240530272125	-1.2139887809545888	-1.0221642848100572	0.18093223281950477	-0.45071135868824524	0.10990473378818873	-0.4750832533851533	0.9203752051554549	0.40486466031367874	-0.38201045772671816	0.9909471195749843	1.546777286280106	-0.7575627767394384	-0.6401158736595581	-0.10873843018523806	-0.5740048574975662	0.38918145878981514	-0.3574472902902122	0.15904837660181878	0.31832717901928836	0.41824407567567656	0.347887372107205	-0.23863359798914555	0.02711501694389018	-0.2992285679883006	0.772199076182342	0.6669168084268636	0.08843507124867135	1.3660405297075275	0.19469102948147335	-0.4816875691215886	0.37247444098469457	-0.6219472064485323	-0.07539417762898523	-0.15718800807944297	0.46533380456483553	-0.031553812488822476
1.8487042973599845	1.3408572964613799	0.4816708758555223	-0.3079435654738206	0.1261716796817208	2.7862851554039936	1.50503443768185	0.011916697295615692	-0.7303122295789557	0.8288014736538829	0.08037020608256484	-0.7470029827841598	0.061952070385514466	0.0808773540101202	-1.225700160388589	-1.208674289788346	0.14983973519166965	-0.4458651252177768	-0.005246874898546694	-0.493928889807118	0.7201332960516715	0.33205748512725625	-0.4029254801818022	0.8543993380936724	1.5941941228661451	-0.7850371089739574	-0.6309627382287478	-0.08445453191069377	-0.4393437135009826	0.24699908663779943	-0.4237463308564437	0.22469070579945724	0.2467745449495456	0.3322544733463446	0.17942918336548966	-0.29541474702441406	-0.011089849651611588	-0.3026329712868133	0.6911999162292883	0.5793004374367711	0.20770100886837453	1.3195175519090034	0.09220498338286759	-0.562298549821039	0.32423909431379505	-0.6706253861333689	-0.1928528565573994	-0.2051247462501795	0.43830170680261105	-0.1306207925810685
1.8731221190389298	1.2926110561910056	0.4531869124833913	-0.3231667901123553	0.13782213863441356	2.6327130548512243	1.4977063893993114	-0.013655655518145488	-0.7509272498850377	0.750553968479801	-0.01496350058704502	-0.7875452796804746	0.051416678894573076	0.13065109018191726	-1.2388107409034408	-1.2718341772304897	0.10257811829662952	-0.45137121179420425	-0.13830550422340146	-0.48972299525770613	0.5154069688954566	0.2709552723934459	-0.40934285358434774	0.7315351392762294	1.7218315878670807	-0.8482342384141663	-0.5844047862394678	-0.0686590978528072	-0.38340573011676865	0.09741398991098102	-0.45513346599239296	0.2964327294643097	0.1907960230096047	0.2980605890278333	-0.015360211315151761	-0.3493538177070346	-0.020242222285979168	-0.24553953370616224	0.665484608474791	0.5103516603650936	0.3413837567228566	1.2476812811345213	0.011005982266989543	-0.5942486558740262	0.24465330976409816	-0.7235225495445259	-0.29196131250473695	-0.2444838411960962	0.42355988455060833	-0.21028794955880473
1.8793472115936514	1.2535124556649924	0.446621926963763	-0.3263760585534177	0.19485597208335367	2.4894323132132654	1.479355518328964	-0.07122807324557755	-0.7472370676684325	0.734818216649499	-0.08051069712929776	-0.8124648674696825	0.05232541592635431	0.20051518561916923	-1.2404749342934773	-1.3294724222548875	0.06067310365225809	-0.5195829991183504	-0.3198306774941693	-0.45960240621823606	0.2977940379483677	0.2156150171231445	-0.41053459577667084	0.6043467280754259	1.8361432149477426	-0.9192823941467448	-0.5836496012286811	-0.07964209548691353	-0.33998362690453565	-0.06778206670287899	-0.44972536464608137	0.3809993881678603	0.1488095830813946	0.22075184546094304	-0.1700267535755313	-0.43850495487761953	-0.11092171259335167	-0.1582561405918174	0.6924297670453132	0.4830126660853759	0.4512375122483105	1.2197077926944015	-0.02791207372537375	-0.617566286058835	0.1942306285221078	-0.7699585595940733	-0.3440370205374581	-0.22363983840090484	0.4277829799186953	-0.25113139056898603
1.9096741971868183	1.1949968924584955	0.4200866405278113	-0.36726942004641805	0.22098646949676154	2.3254780173572653	1.3992080849868647	-0.14249052681791652	-0.7023123281897515	0.6857768366975333	-0.16727969823551506	-0.8685390312814455	0.04529929648128119	0.25915519683898874	-1.2528615865433816	-1.3717548962026123	0.04709390421575515	-0.5536464693305915	-0.46687880766496354	-0.4530460402191506	0.10905659378379004	0.11823441293084376	-0.4205901913060351	0.5209859013704224	1.9256948440232127	-0.999716552243226	-0.5367269024780821	-0.15326229089450702	-0.31938618585949285	-0.22103096603422054	-0.4408866778785459	0.3908380044287852	0.1273835474096021	0.11394153585134632	-0.30438646020622795	-0.5042284286435423	-0.14656027376265995	-0.08503133883573184	0.7012756515635995	0.48743648289800473	0.5322247872304467	1.1577453898378547	-0.07817865943829036	-0.6243531822819903	0.18262252684051242	-0.8089638076073722	-0.3339204521939373	-0.12369525752204462	0.4162083150353034	-0.2428196354451166
1.9264309657231273	1.1467580947796558	0.4000499286418083	-0.3890173536171426	0.2604416273584181	2.1827534288329278	1.2900077865843453	-0.24536999339854842	-0.6572489196348617	0.6516860802761214	-0.2074443774363139	-0.9155152770454891	0.052630611262963846	0.34151160359305477	-1.2681577147207042	-1.381555348704937	0.040261461717210276	-0.609240700599712	-0.6227815770997672	-0.4761241968028694	-0.03559970075404274	0.004773206997131479	-0.4352757969017446	0.45457263350332633	1.9973912657134754	-1.0444337215857993	-0.4734469579086743	-0.20724351458497647	-0.2794497488070671	-0.353621558247745	-0.4416475897563356	0.39030369863998404	0.10989219924695401	-0.01394700566996816	-0.3915850992780327	-0.5819489138364353	-0.18119811483913428	-0.018042628911597865	0.7144306956031465	0.46826736852334916	0.6176575098132749	1.102964880509038	-0.12805953340396187	-0.6748611343657546	0.14957870965016545	-0.8528471118435071	-0.3298349697246629	-0.0006758880641479003	0.36907253938943374	-0.21195106460010632
1.9330524838048315	1.1402984443924933	0.4198702452333471	-0.3954127701430691	0.2580131549577394	2.031381105258265	1.251873392869583	-0.32070932907642524	-0.5929495745466582	0.6243045284697692	-0.2591616904872008	-0.9355243365040309	0.04680684719063204	0.4176676759286603	-1.2680292946021152	-1.347072148797153	0.03363991763340696	-0.7330733099496622	-0.7228208606105422	-0.4702967284461937	-0.2097099095032114	-0.10105882019846353	-0.489305255357234	0.41724854373390674	2.0786917823996984	-1.0320867064457677	-0.42781824171608795	-0.2813224236481203	-0.2704789735789214	-0.4325408082304413	-0.414134361504368	0.38397047269259443	0.12223301761720506	-0.13127134059550197	-0.40757935200257733	-0.6115068300011745	-0.1513213280768165	0.037660686221564196	0.7787868839423306	0.5070056045476525	0.6366620451215426	1.029883921037341	-0.10438242429920933	-0.6765176926252868	0.1205262895799317	-0.8481305763867409	-0.3367311700255847	0.09182986095129583	0.28719382532311305	-0.20979434983089962
1.9331039845010227	1.1392924168372063	0.42263338928644834	-0.3790778166886068	0.2600313805075443	1.8451813184154653	1.187148755706653	-0.3685291540313858	-0.5287920681135484	0.5846506928688063	-0.2677657059088478	-0.9659387275330275	0.09133169963733678	0.5261758405094022	-1.2876777868986449	-1.2939103919095458	0.01358996792446306	-0.8497348096881371	-0.8036231782959524	-0.46613905206056144	-0.2853294727297496	-0.2021110951225967	-0.5473686407021815	0.40227950669906287	2.092339005726859	-1.0106098555686414	-0.39474289322556827	-0.32068086590532147	-0.26907036740266393	-0.49394453348349615	-0.3866702583932376	0.40993566412541804	0.1087230871415463	-0.18396057860036424	-0.39401783695696563	-0.6939773272380023	-0.1461516443226187	0.08603227597007049	0.8536089260756938	0.589294926512841	0.5800798999086926	0.9330464469741047	-0.08586297648543344	-0.7111346677557664	0.12507865495407477	-0.8469875063499384	-0.30445345539893565	0.20662548095727865	0.18014501094717442	-0.22884506060328155
1.9295963110335577	1.120322912023093	0.413466586136695	-0.3658765508447385	0.267417034142444	1.7012782643623265	1.1351236971797412	-0.45660741359278606	-0.4142572748857426	0.5235088669964929	-0.25019539260403273	-0.995923187740358	0.1189571297993092	0.5999771712708032	-1.3033487533431758	-1.2686494160118227	0.0034708895190275284	-0.9088807901081692	-0.8511033736608548	-0.4390390997331316	-0.3169812717741873	-0.2688319917890224	-0.6280356655376556	0.29874080381142165	2.0950033407062323	-0.9910597577461626	-0.4139069341245968	-0.3573978722025401	-0.3105139961536472	-0.44220347966269574	-0.30340153072411197	0.41953130860113863	0.14298518631782442	-0.24910192002181808	-0.34799218488261763	-0.766602216021275	-0.07800377694162239	0.19363380093189703	0.9594967666087829	0.6569922702451663	0.5131738230858449	0.8659628930179929	-0.08700465129267024	-0.7711066699804869	0.10460420434344211	-0.7890694836410476	-0.3000174816873583	0.2714854447535899	0.04726534512489879	-0.2511082540154995
1.9139162965487053	1.1112279453836276	0.40170438259658364	-0.3591264649090947	0.270745558558141	1.546912077962395	1.0659016789339488	-0.4909393347288901	-0.30600220982340665	0.5501542598455043	-0.2186120975779145	-1.0282136144149079	0.14896418457511768	0.625913380435351	-1.3156529426019778	-1.228907244118539	-0.03645093936529028	-0.997550905138624	-0.8791634888413812	-0.47812013752194493	-0.29242020135157165	-0.33557064792604363	-0.7331625664155342	0.2671913428879314	2.0683308497486594	-0.9670513564965606	-0.4436116046015311	-0.375840833516675	-0.38051648100181945	-0.32754547874977585	-0.23198935775791057	0.3878495095054319	0.14118410185445246	-0.3087992962909799	-0.2830094036239378	-0.8767695113258979	-0.053821181017304306	0.22332413377402513	1.0745245750701038	0.7325618814169337	0.4305390052836538	0.8225562456678537	-0.06007444986613273	-0.7569253729861953	0.10953299477994796	-0.7549367410869965	-0.2888655886475335	0.3062093086720857	-0.058282046544672915	-0.29047597549458104
1.9016963498457635	1.062329480152323	0.3835065829991199	-0.3296730327860225	0.2801384421765915	1.3737952652844796	1.008186714977174	-0.5625438341671545	-0.17807634200476555	0.5308498975401947	-0.14526137619454774	-1.081281875761612	0.1383922804350573	0.6687863762109435	-1.3257976322812843	-1.1674005661334799	-0.028736349268112305	-1.0579700050068752	-0.9076229990710226	-0.5021948121590737	-0.24296254103981968	-0.4076646716818595	-0.8538302126724773	0.21428093175948212	2.018210545763237	-0.9607647038388679	-0.46176644042385434	-0.3648258956239479	-0.5078779842884874	-0.1304293737946807	-0.20795529045268307	0.3646804280911974	0.1446621143918843	-0.34540214174478157	-0.18079080083186405	-0.9402899211012377	-0.07284978296908448	0.26349098189609194	1.1790348138708353	0.8241266869382053	0.32349695025801356	0.8135882124435598	-0.04872885567111679	-0.7316358493409136	0.08660662748873281	-0.7155420521457159	-0.29583523326921757	0.3900272069116048	-0.15356400628299932	-0.336107345357861
1.896378794769299	1.0326830507313693	0.37483808597916934	-0.35158167928419004	0.2552141561806798	1.1907182069785787	0.9578286573368461	-0.6101824925899191	-0.05571728482093532	0.5025480458608398	-0.07534503779338565	-1.1467991665695656	0.10512927786056207	0.64429995261982	-1.3669773528953182	-1.086423990840653	0.0031378732113640506	-1.0989299800595038	-0.8842839424094535	-0.5160974226536481	-0.09734182648204723	-0.44823123592742264	-0.8875200691276351	0.19840343615593403	1.973406422666346	-0.9425284360999188	-0.461002299577411	-0.33302668252877327	-0.6517263520012848	0.09344656060847578	-0.17768474682370905	0.3974180711388523	0.11601964378683119	-0.3346396395072811	-0.05919900689683901	-1.0438081333894793	-0.048096090577663106	0.3175142014986606	1.2913491796688708	0.8863685410225036	0.21770688511717973	0.8345335520750471	-0.004643785477242179	-0.6802873362307029	0.05224221918171205	-0.6845012624062048	-0.2801615518173356	0.4635196890619156	-0.2641122713412332	-0.4611781750466304
1.8968773561307448	1.0383617161298075	0.34019678105074014	-0.3492129866380555	0.20192347315311637	1.069910720453921	0.8988300628007755	-0.6881953048799551	0.07568933528949943	0.4736243240034471	0.03220792772613509	-1.179696381155664	0.07927571868902963	0.5620816184801216	-1.3776944008352365	-0.9973209901640097	0.05448864109591256	-1.1409325608334788	-0.8149037634983392	-0.5525410405076746	0.03354190701138575	-0.47045154986659715	-0.9474195812270751	0.14277181861856922	1.8529376839692868	-0.8957926289388644	-0.4688039179908336	-0.3112674789594163	-0.7185586274509711	0.2932499164132396	-0.1876628821163321	0.37730751314020494	0.11457991976182513	-0.37574146708058814	0.09384565580962985	-1.1407479529754156	-0.07125755148754842	0.3410055759062326	1.3825937896697778	0.9632834579377889	0.09738630448386873	0.8827101671773315	0.012433797426064248	-0.642413501659123	0.07195608204649154	-0.6285963596548448	-0.2622208251655027	0.567766175206672	-0.37094961229017887	-0.597411240251162
1.9124747098343158	1.0292050127144252	0.3215352985705878	-0.3650179591878371	0.1529382621673707	0.9857384917970149	0.8266187464775504	-0.7380402732148904	0.1814595297456391	0.40777512785724535	0.11199563839868917	-1.228518082523358	0.0390872920882922	0.4071407142830495	-1.3389316410801384	-0.9101884529260224	0.13447612711205853	-1.1973489123517276	-0.7673096668872024	-0.5955746714531682	0.19312207063492787	-0.5008142705419769	-0.9793977947394271	0.10526284208372172	1.6799082769666362	-0.8459332727638413	-0.4277239340527255	-0.2853596340721155	-0.7812015255040563	0.42660257533100215	-0.17955349998360084	0.34181631882614694	0.1115605507283322	-0.35160861940293525	0.2621475264626625	-1.1999573195851214	-0.03221266920839857	0.3478831113262903	1.4537942592218662	0.9732081556521948	0.02579853444863147	0.8936415934427252	0.012296235437648807	-0.5954933611982189	0.06734347641577605	-0.5969344168793833	-0.27744122239255925	0.6326702525096071	-0.4859350533501269	-0.7584684068820625
1.930702926833226	1.0254207344155497	0.3404930187469547	-0.3855551839390558	0.11435541433836142	0.9061207537225707	0.8170366176667008	-0.758678538875236	0.27867400067861914	0.39151487794628637	0.18103427892005436	-1.317189788004135	-0.012079026350310213	0.26598663116461374	-1.2864213041852728	-0.8058047503776444	0.17933146868191344	-1.229021778247101	-0.7656916766408385	-0.669927488087156	0.34376886873725593	-0.5448672214506265	-1.0544938224771525	0.0011187876880148773	1.533897724468877	-0.816343304655679	-0.36840112094538624	-0.2094781698756846	-0.7971098129755558	0.5396236096958021	-0.11929001208303984	0.2839406678600786	0.10517089932968623	-0.33647423023733325	0.41164069299989825	-1.2280377958518618	-0.0039757790870875945	0.34269069070048364	1.5261089563833525	0.9959563947347025	-0.0010857719758850068	0.8590569467799394	0.040229310238890356	-0.5718049774981822	-0.007419200242096441	-0.5538725933825703	-0.35183262523951586	0.6152130817150496	-0.5563986848229734	-0.8977557913528503
1.9597354705582641	0.99345259974524	0.31152365834362167	-0.44698140920081303	0.07659814355160408	0.8164633693548995	0.8065141584941387	-0.7430413636201382	0.34614799597781887	0.3581003031553999	0.22608447855976083	-1.4265518334635345	-0.09834226839154314	0.09358577663843506	-1.2317300381836185	-0.68894103926922	0.27707894487297197	-1.27170193173537	-0.7577251732914968	-0.7275586760131597	0.49954668492011967	-0.5721044971096914	-1.1097338074178151	-0.10471446634754837	1.4182780754342788	-0.7924694092296644	-0.3552789219845962	-0.11021406232422548	-0.7952539109256935	0.6041146445746258	-0.07901111304283852	0.25909003211233206	0.0968945690726944	-0.29779351956510147	0.5237737456174967	-1.2725927890098705	0.0090527805867603	0.35786694544950753	1.591145639548922	1.0085531645561425	-0.07639386326781179	0.8111770646512628	0.10516266219838136	-0.5478921246620729	-0.05771865476488165	-0.5192367967423056	-0.4376638338063857	0.5090704159676559	-0.6239165590520532	-1.026951818421166
1.989142800862306	0.971254040349223	0.25929777331079895	-0.48772874212370854	0.0967901989672734	0.7583625463246252	0.7556594430516622	-0.7304668585390128	0.40087764548578103	0.2712441656565141	0.2848247785725313	-1.603430976605469	-0.16223758321909837	-0.07950559511008837	-1.1769437598540933	-0.60369334386416	0.33056337294718696	-1.2704838693715224	-0.7552990109078336	-0.7962715598205921	0.6795954720630266	-0.5925662611725989	-1.123326894303593	-0.2356904430290045	1.2450613323783903	-0.7808828223848014	-0.3238315273054218	-0.023142964981918472	-0.7693285396167331	0.5967779191041226	-0.06587754109997099	0.2111481297597447	0.07933237008630319	-0.2487334855466507	0.645049818746592	-1.320143433994477	-0.012661678624349951	0.36892089726382604	1.5681131521905216	0.9728824066547004	-0.11198373861683819	0.7919026978207114	0.16062903399374912	-0.5715322794507572	-0.09217985755778228	-0.5087492421062274	-0.4555676288477316	0.4062916271413942	-0.6785695970229886	-1.0816381172719844
2.0134294905164962	0.9624651862218766	0.17680639467987175	-0.5616786366428983	0.05095255134352887	0.7645089782719334	0.7092791515741454	-0.7448299483998879	0.4291054395968007	0.22696802883764478	0.3216701193030781	-1.771673646414661	-0.23762259709756064	-0.2611917057782353	-1.0805638540880704	-0.5084162016811307	0.43843486275213195	-1.2612696730371271	-0.8050271099140985	-0.8579703251405002	0.7083338856878356	-0.6154914309029091	-1.181792399853132	-0.3854237748982703	1.099006651832535	-0.7814790306090358	-0.31972255372061664	0.048282013154544993	-0.7594124087069105	0.6118304917056966	-0.02268021960127759	0.19613349871312932	0.10690137801482028	-0.24946150784731733	0.702723088155492	-1.3253169359932522	-0.03831546466083502	0.3745684842459445	1.5624776630023383	0.9300287641288041	-0.07248656219328697	0.7654352328118161	0.21942597967663496	-0.5995795382383992	-0.11584852620247461	-0.5172262585352808	-0.5209190368948325	0.29218225111199186	-0.6944454575976423	-1.1545710799456308
2.035246310648314	0.9371063124026776	0.05296097984811556	-0.6842521987634073	0.010768649308280753	0.774087655632221	0.6767758591316276	-0.7509357168426868	0.4044163218316947	0.23315508266284182	0.37377273916103504	-1.9619871040888508	-0.3587803747822972	-0.3973677293097093	-1.0070142757013392	-0.4181703113924045	0.4811255564983667	-1.2335276333939036	-0.8103674653101608	-0.9319423975184113	0.7248294204984744	-0.6647732224443808	-1.219812263039478	-0.4839867218026015	0.9948744495824421	-0.8014415563144752	-0.24511487922090164	0.12725476334950817	-0.7108481319996215	0.5844940729720027	-0.02739331056400803	0.17486904720096474	0.10165944624897567	-0.26423088056148764	0.7118999942190033	-1.2843298214776695	-0.09295249363640055	0.34961692365730396	1.5127334041737197	0.9160436743474513	-0.06671124617086377	0.7139664799507652	0.2931765576850789	-0.6431887589422471	-0.07932250117300448	-0.5420397046934371	-0.5909700949642173	0.1901314814787083	-0.6813315944806517	-1.1702414450964378
2.0774816420935203	0.9413904357878643	-0.07276692480734157	-0.7735582563947002	-0.07454975626132744	0.7911624416178121	0.6416391291702483	-0.7727189451203935	0.43928969275096	0.17069990712128108	0.38112783826822894	-2.15666085766017	-0.46974995312986756	-0.5485679555015777	-0.9004252346289606	-0.350815485711077	0.519440264027428	-1.2180607522180922	-0.8702470951856547	-0.9592556748120478	0.7414080123495852	-0.6904571728838504	-1.2116445798332407	-0.5979141631582153	0.9491486331036235	-0.8256897106801977	-0.1988811465750165	0.20133523428348982	-0.6591520316804031	0.5030154218331102	-0.03094177538551458	0.19380914279007322	0.1445366102522963	-0.2505564734265221	0.661269536045294	-1.2369771780893823	-0.12953365815983434	0.3518281305122583	1.4011517450813327	0.8996169692112878	-0.043236557414635876	0.6549292181496054	0.3556968831894459	-0.7475201760964858	-0.013672543383070302	-0.5737497325720834	-0.6124075270145255	0.11578807915397178	-0.6719006521424339	-1.1877568228218034
2.115048154122684	0.9614023825536135	-0.21118305562508008	-0.8999436031528492	-0.18720751135820451	0.8891058231357307	0.6213211021218392	-0.7812427749632997	0.475810293816646	0.12013878912415048	0.3537165827340801	-2.32519266223247	-0.5817929604299327	-0.6594652218058403	-0.7692439050304906	-0.27431883436648824	0.543964219733093	-1.1967917770094956	-0.9123934367429726	-0.9869271876172023	0.6912518210307871	-0.7003815524783565	-1.1803588856334861	-0.6655238417244731	0.9053686137644291	-0.9105248523624766	-0.15102363046146056	0.26057874443628953	-0.5625361821669204	0.3573628239037169	-0.005608347668935074	0.21077246171971362	0.22488482600459275	-0.28841033232257474	0.5785305440816191	-1.2132182022917162	-0.16390305170623715	0.32683151097160285	1.3159379552144226	0.850335048564256	0.0238595145066186	0.5633620227433455	0.4162921318170407	-0.8643757328685719	-0.00027087225736236733	-0.6165681454039443	-0.6431381320231553	-0.02377614175174044	-0.6455883365376547	-1.142051901427473
2.1546435339144	1.0014700372456382	-0.3484706476726564	-1.0374985698598134	-0.26087611814921086	1.0128524647462323	0.5886340171191032	-0.8113068306774884	0.5009871305326479	0.09530655700118523	0.3068257832170135	-2.477725221626163	-0.6845499278851849	-0.7439271395849233	-0.6183541918183734	-0.25093431939834343	0.5209400274891485	-1.1913915528033436	-0.9885690100916399	-1.0958276624608867	0.6302542271322429	-0.7367998533715199	-1.163230291860943	-0.709340533614204	0.9035385486754717	-0.9976120049512021	-0.13131720063464308	0.3141277750380251	-0.4791155820623234	0.17517919687186334	0.0025794724217553687	0.18344026382180306	0.2793674268169961	-0.31875854619559485	0.46781270090416394	-1.1607633286694685	-0.20909649130099464	0.29422178215905065	1.2150539880640994	0.827266534975087	0.031015780397451176	0.45201425806956486	0.4680581105867388	-0.9654309790466048	0.042785881280556354	-0.6438461951394758	-0.6719947741119717	-0.1523916463972458	-0.5846874272139021	-1.099608071041062
2.1845840478966547	1.0254253756539609	-0.45443420003686585	-1.1816912378396363	-0.28000074541191255	1.1226255871283861	0.5158936131867723	-0.8385459957496316	0.5220554006192537	0.05767940464737505	0.260171067477236	-2.5958892476218347	-0.8185006215993107	-0.8116277325742217	-0.47720820341279363	-0.2502223912702218	0.5094515618144178	-1.1553954125483783	-1.0855578964263468	-1.1855576164010642	0.5643176143770235	-0.7729202653927828	-1.1177090425140834	-0.7146295365919071	0.9081461829804262	-1.0781244072186338	-0.13179638307380656	0.3939688941810911	-0.380001367420291	-0.02638147055724003	0.04421226592682916	0.2335358808460696	0.3421649607216468	-0.3263234830396785	0.32752715062952314	-1.1035598613906954	-0.20017996190358853	0.2769673386700599	1.133958149114612	0.7836971447550359	0.10466192523067652	0.31673827028190216	0.5268972055238106	-1.093533318240684	0.08348312426070989	-0.6920672436252355	-0.6862685850957005	-0.3309786894896708	-0.5651514347777219	-1.0229204865861523
2.1903555881017276	1.0380608517627044	-0.5815425574328678	-1.295778685547143	-0.3071181297391484	1.1957196569411344	0.4955700668422597	-0.8433909363899099	0.5611787013861771	0.05484881477413028	0.19758471901130817	-2.6609413367587593	-0.9197595525458363	-0.7997654806486106	-0.38520914404908824	-0.28824606521309776	0.4725762774095492	-1.058207936314566	-1.2004944589018032	-1.289536893918552	0.49204153264332684	-0.7609191663557526	-1.042157783498597	-0.7233124997151363	0.8770167591651695	-1.1099428280179022	-0.17621816019393094	0.429315202631526	-0.29407451365435777	-0.1790843965598406	0.06254481582078594	0.3125890532039862	0.3900469341235923	-0.3661030045678168	0.1861253277123073	-1.0555959899377751	-0.2668127102663342	0.2236848800003149	1.0819023833712498	0.7435170689057571	0.13800661618133236	0.2058116118948071	0.5493016256857091	-1.1969273171344952	0.11181042532078736	-0.7393526495914586	-0.6875256362386697	-0.47027361577996124	-0.5815064419938085	-0.9486058584017354
2.191273512275015	1.0743578595976455	-0.6937688880951266	-1.35826627385197	-0.32507816589317684	1.3427358569653471	0.42794284132061067	-0.8946813028691514	0.570968183490237	0.026561208721657452	0.1728159283059728	-2.653818205551337	-0.9613500981101438	-0.7663939139866915	-0.3028730026135201	-0.3439229904182313	0.4481685918690742	-0.9512705915916868	-1.277207442032198	-1.3750557202062461	0.404593591700049	-0.6829553270360742	-0.9482411971071446	-0.6805337344890663	0.8106656595272759	-1.1805083106761771	-0.3035101572356932	0.48478347573680186	-0.17061168729879145	-0.33844098186169475	0.04384277612219627	0.4152019808452906	0.41527249020384877	-0.42077881807383777	0.03997499129440912	-1.0452228206569723	-0.34993652802957476	0.20638215088981565	1.010285959181038	0.6819441102781136	0.15511314584784017	0.17362027014673825	0.5776928055556649	-1.2838834451878924	0.17788887475553977	-0.7824093902669614	-0.6499359249702992	-0.5785221552578874	-0.5515377604926414	-0.9252854260882654
2.1915851131259183	1.1668943471981357	-0.7307426358216075	-1.3964548253374598	-0.33269615679661063	1.5016797380120877	0.4061326016084781	-0.9362244906063941	0.6276672746100986	0.022528239374933406	0.16866350864504248	-2.65673182194679	-0.9375409149154817	-0.7299573649701021	-0.23282486050740686	-0.41129127579444413	0.36853638002674804	-0.8404389186234138	-1.308653732629136	-1.4227177667632518	0.31344964149669635	-0.6295379891652761	-0.8194550249264608	-0.6298864990671462	0.7528274431903531	-1.2010158161466127	-0.4575641904537336	0.47254107917177635	-0.09591500123069424	-0.4730311938075662	0.058989441549529384	0.5103365580631267	0.47811363404024493	-0.4618399979727196	-0.10609251377411621	-1.0413218147904482	-0.41340980453716486	0.14691371674409237	0.9434145505781896	0.6202160522721397	0.2032569635352614	0.15121807224528536	0.5488245049348988	-1.3343821109595329	0.30664158123232593	-0.8148440025612297	-0.6381498683041016	-0.5830998182099737	-0.5022981525631016	-0.9310426721811865
2.185178253408169	1.2338363853890093	-0.7234277286780617	-1.4741158158434837	-0.3842257080713273	1.5933737264766945	0.35616121008368323	-0.9783260017776427	0.6051377414941902	0.07600646838394132	0.17468339225967847	-2.6077577806804304	-0.8548736598651064	-0.652857444459321	-0.16931158207898894	-0.43678007946092257	0.27265082338748226	-0.7560937039516086	-1.3226346168128782	-1.4734180537429373	0.1442621596462649	-0.5461051127426488	-0.7132730224381177	-0.5869283610346216	0.7043901663072131	-1.2601039216671397	-0.6111502767355266	0.43653581741509945	-0.044967508299506555	-0.5469967357381085	0.06735210125308347	0.6480599204041061	0.5262085029771265	-0.4947631900799726	-0.25593778158945935	-1.0463794671344249	-0.48309138531372653	0.07896227696133937	0.9126595520917526	0.5677524616689152	0.25868900616650226	0.15523863913903485	0.4805287694069884	-1.3418231429969254	0.42390935800815477	-0.8213169351595256	-0.6443235170340144	-0.5744515090294482	-0.45278612050925354	-0.9131071313346985
2.186030395179599	1.33727184555794	-0.6350168194575447	-1.4819306964149548	-0.4116683161617445	1.6754592049153492	0.35386374000329635	-1.015013334485158	0.5833556822427317	0.044567583971254696	0.19784195289626005	-2.5424355929821916	-0.7787153921411726	-0.5899235707038578	-0.13973911995122165	-0.4622676268892113	0.15309788528830387	-0.6810794852860436	-1.2982668277973133	-1.46000242589815	0.0629316988642041	-0.48672992349767014	-0.5872969198732456	-0.5217953972301964	0.6602691120906592	-1.28992784988765	-0.7363571652639769	0.40028799711739527	0.030332976045091293	-0.6198044474751242	0.08801955661564545	0.7243352636619859	0.5757161491016232	-0.5387378247155132	-0.36292794731553546	-1.078864062734324	-0.4894864608759685	0.05833485778214982	0.8749498703737106	0.5143050244569586	0.24704175545386517	0.16525813368958475	0.42026919812468766	-1.3681782959216355	0.5398851561655819	-0.7599914858601275	-0.6412641776523258	-0.5261230843810968	-0.4385596561019366	-0.858660610475102
2.182218478103543	1.4904474066794169	-0.5022295779632104	-1.413960495257509	-0.41662169039203906	1.7056263179668458	0.33600339243171484	-1.034648972265925	0.5364325470490388	-0.021785591696429112	0.18141104987218895	-2.474397334378824	-0.643531826982873	-0.5222860252743182	-0.1146044402383272	-0.47395785644592126	0.08787731859754976	-0.6278444273938653	-1.26458201559808	-1.4709727383013487	-0.010741154474352619	-0.39391847915344286	-0.4766647063280998	-0.47724962803520904	0.5612354478654705	-1.2807213101462085	-0.8965057351098574	0.34842104674191543	0.11052225387339956	-0.6842868147348224	0.12682886280387023	0.8058747086501367	0.6162342763625505	-0.562355614752751	-0.4394217912167407	-1.1588408851392875	-0.4979254284065312	0.023498337987511813	0.835853267102863	0.4648463323329928	0.2258864010601805	0.12937737701679128	0.36258197894609784	-1.360836118174594	0.5972065204171239	-0.6575899826020184	-0.6250464132175211	-0.44617164709536705	-0.4028556993848692	-0.8108089037682564
2.1717313783547936	1.6318384370413	-0.348794867519016	-1.3113754605047103	-0.375985598445315	1.7570972884027334	0.32661102490558147	-1.0548735640672213	0.45205122558370003	-0.026125408608549693	0.14990881738948586	-2.3725859804026284	-0.49067179109324693	-0.4265970944180578	-0.1179801975524156	-0.44791370576848466	0.05900498038299425	-0.5716768991081567	-1.1741809666611838	-1.4519263235578517	-0.10522976716809225	-0.28941440491153875	-0.41352877418534256	-0.45620609412184343	0.4870070919922157	-1.2598244007387231	-1.0368201594846667	0.27523630873310556	0.18715305091771114	-0.8119146676222921	0.20717067951121187	0.8364487227713419	0.6593110299298717	-0.6056494594842459	-0.5027283490241684	-1.239001798372135	-0.4848129581915323	-0.02968480333751846	0.8460736989585698	0.3822385159103104	0.188054518705214	0.1114879050020761	0.2951749737748809	-1.3123096454218823	0.6167928609768674	-0.5634659748666234	-0.6039219765660905	-0.40015316052367184	-0.3781641006744508	-0.7118698114006234
2.138666633063269	1.7590112443484767	-0.1583142527104972	-1.162589891585983	-0.28410799651517993	1.740790398557547	0.33150987327918174	-1.0579710801252453	0.3778192126653167	0.01547852866332651	0.16982427260235936	-2.2743879130312474	-0.33891862927184635	-0.38107590844445915	-0.14797161336333792	-0.47414540473176336	-0.018611096148868123	-0.5524386984063596	-1.10777654833639	-1.3663646882465568	-0.17977684909930666	-0.16566830656639664	-0.36303879155591423	-0.4713348076281001	0.43811821033007214	-1.1979914078268024	-1.1643112474669823	0.2066387541359261	0.21773966578228113	-0.845327472590767	0.2920905213971516	0.8770842256007125	0.6597424733827301	-0.6295117890137454	-0.5468654826225858	-1.3262559877464553	-0.4348248669653527	-0.06373905792340484	0.8190566359283237	0.34998973460255695	0.0976900129455668	0.0964465283282265	0.2363590287183727	-1.220696581617547	0.6879471527604434	-0.42418206794927726	-0.5166220611126312	-0.32884038963882256	-0.39604393751868655	-0.6748692172331996
2.086149339096159	1.8933468273025031	-0.0007043069882255559	-0.9945974835329358	-0.21118854061245346	1.7182327218312927	0.359699126193716	-1.0463609754288137	0.2841140994735648	0.09106971007028268	0.17413823472186263	-2.19204951597022	-0.19057591368022614	-0.3562348615985077	-0.1289056158793047	-0.5037115986354289	-0.08570994690387404	-0.5043312262736876	-1.0063455956971297	-1.214589495954335	-0.24166189489089213	-0.001504847188273084	-0.35455803175264233	-0.4889194316951582	0.33981790430795594	-1.1440489649409877	-1.2668825870381344	0.09998533413176171	0.2303232706569744	-0.8458919272096221	0.31708847439063365	0.9249348684471939	0.6646488561700927	-0.6735440441572609	-0.6138833022139707	-1.4191102349055607	-0.4312193617602942	-0.07132188379602901	0.8165271096097408	0.2971046166016321	0.07248858972630454	0.12801747660534563	0.1637931554290135	-1.1486000507547645	0.8298213069399436	-0.2848302287217256	-0.4945852598004608	-0.3041251395591301	-0.45804228770900346	-0.6249091558888118
2.0424728537155232	2.0471229704241227	0.13870761527938155	-0.8458306453913389	-0.12120614445784161	1.6521956177864539	0.45248245968728507	-1.0092266275606976	0.21010495549446392	0.18046862721475915	0.16641493561555615	-2.0864568539703505	-0.01292993102969639	-0.30671074905970624	-0.12063433231018976	-0.5099973838243212	-0.13089822873811968	-0.5057874407785856	-0.8894728766328658	-1.100928177585009	-0.2588376649269343	0.1243948642272839	-0.34578275241583534	-0.5241351932868659	0.27191308107474654	-1.0895027365820047	-1.330643432843448	0.007779586411945466	0.1891360826342378	-0.802655916871994	0.32486707534062775	0.9143541823072528	0.6307240539635677	-0.6631352780551131	-0.6673063472058786	-1.5319973012808865	-0.41015045100235525	-0.08602031684973833	0.8188376157967989	0.28144218229233	0.016630898093244577	0.15919837873291381	0.13255052836480188	-1.0600116286767391	0.9716457325232287	-0.17253578024109267	-0.45542022726717174	-0.2328294409366924	-0.5200810592584708	-0.5546727026707465
2.0113196930885016	2.2431499710111824	0.30807140720625475	-0.7058378179967368	-0.006654276540325343	1.600603786645164	0.5122894734082146	-0.9917686114969214	0.14076185952690884	0.2152859106071539	0.14879653793055356	-1.9952636060163684	0.14562886175332007	-0.30609792369584155	-0.09320639336343069	-0.48654023136944735	-0.16663278039279739	-0.5160523274528968	-0.7577402421630177	-1.0210803866798965	-0.25326325971064934	0.20661588968071895	-0.38463048786365983	-0.5007485650898373	0.228389753758722	-1.080293899721467	-1.3561266751971357	-0.0508646807567205	0.1657055168907995	-0.7118458491310986	0.2565534677974277	0.8949929485203805	0.5944586261002757	-0.642642634033394	-0.747255655531181	-1.649913220568894	-0.37092459007084266	-0.040341096741899965	0.7550957872369356	0.28778914911096626	0.01461754986401379	0.16035821651370946	0.12672253166293562	-0.9739352039546538	1.1696936708193593	-0.07082384640735868	-0.43168837959002937	-0.1908272040973269	-0.5146129744409678	-0.5026577034882422
1.9787115295993434	2.3717163476839187	0.46672169196142804	-0.6099516812542928	0.06787174968993662	1.496763375690405	0.5837656983376578	-0.953726445412233	0.10016232739439901	0.242899034791401	0.11397484062448275	-1.8972888871680826	0.271208139133272	-0.30568177897133153	-0.041178256524743384	-0.4489571381058095	-0.2324018472153498	-0.556636507653547	-0.6183384491434251	-0.9383403061166806	-0.20233874236594898	0.22597833364140635	-0.3966405890640283	-0.4987760562082905	0.19322454518555357	-1.0510176266295743	-1.3352695290439276	-0.13634875333192914	0.07689135866430155	-0.5812429057048405	0.20132945511976522	0.8082514408557128	0.5145279678888748	-0.5964059043755748	-0.8135929516267961	-1.7577489865090736	-0.3383997388935184	0.02936007513365201	0.7017404678187329	0.32196533742910194	-0.024965683639732873	0.18684313540854214	0.1316735238017847	-0.8909010949077605	1.3824118233308618	0.027412163767739174	-0.41334428623041636	-0.1591695388320768	-0.6203161805040535	-0.42287663357679295
1.9207555024470835	2.4647695044606834	0.6283670368301146	-0.45923155191892284	0.10356431133559277	1.393341435385134	0.6136149741715606	-0.9456792105752279	0.007202044638308092	0.25166163320401685	0.0740113647213899	-1.8113831777254432	0.3553822939942646	-0.2837738233012498	0.02053749716427784	-0.40860981833049337	-0.24321124645767175	-0.5940793862421592	-0.4756723599788072	-0.8749252590262675	-0.16407974607166603	0.2606870969524656	-0.45961775606064786	-0.47378150006730524	0.11283008856272407	-1.0428644663799433	-1.2740423705627768	-0.16045703406859607	0.0296414146706937	-0.4388639712124249	0.07885797520902724	0.7097052960280237	0.41511933676308477	-0.5395331728685095	-0.8576833621749111	-1.8227384403861362	-0.30338322460569855	0.1471878997424395	0.6852322028533597	0.36085931096256985	-0.025185831543859904	0.21806226864963718	0.1334522891931893	-0.8426422277087283	1.5572833699017168	0.14115981506478126	-0.36311035419309123	-0.17849432367591575	-0.7088589456275141	-0.33207503436809
1.8579454264840787	2.563154974618678	0.7606655980542966	-0.32277641069051144	0.12759802248233004	1.3196332102173705	0.7138630531427128	-0.9384462483877423	-0.02454521817058264	0.3000889133198812	0.06412149575776513	-1.7365177469765185	0.40155012563343606	-0.2745607095992991	0.0671275880696329	-0.42247814955228585	-0.23007848947559567	-0.6008496984300998	-0.3755626288764307	-0.779861700829725	-0.06870432038519717	0.25938674437501674	-0.5123214827510283	-0.40449736239875056	0.0507504524289714	-1.0272882301131325	-1.2179779347176583	-0.16400005996939004	-0.04173230516946722	-0.2958228306187894	-0.028278364839526327	0.5636063228947154	0.3105374764629299	-0.4637999790710607	-0.8423518509697103	-1.8930947726819614	-0.26774938030112916	0.262524628708845	0.6563956080426998	0.42222692580521687	-0.09927889445476511	0.23313341164058787	0.1714696199453399	-0.8750344820421988	1.7229363285777157	0.1989877992247536	-0.3669400425148239	-0.16487256873891726	-0.7902303668083382	-0.28114004747963783
1.7917181278561631	2.6160008083279473	0.8396460003420824	-0.20037328434358903	0.16889915180283507	1.222547088205763	0.8033188030160116	-0.9141897269662627	-0.0744332012249402	0.37860368588012416	0.04021006008058015	-1.6502469016330399	0.4668604042878492	-0.26866953944942606	0.12460897566947811	-0.4033010006082692	-0.2360490423035692	-0.6059770255423137	-0.24645523707539022	-0.7265366525835393	0.040965725342484265	0.22571347206140996	-0.5658264958690553	-0.3800144542912662	-0.015287518742657819	-1.0455993280128089	-1.20072031079483	-0.1927673701762015	-0.12720679850537525	-0.16289988336522535	-0.14570795296476335	0.47430503202785684	0.18102410652059966	-0.37674048504742746	-0.8341414769768802	-1.9233865942073833	-0.2724074911111528	0.31532842659664645	0.6206066273231224	0.46305453652115036	-0.15096882799550698	0.26472122439674056	0.1946910947153741	-0.8900104077664099	1.8646551272826586	0.2119046197281461	-0.3386274321150265	-0.13791912473294116	-0.8558576203184967	-0.29191847271849924
1.7316124876116272	2.620673989192798	0.9440594162072606	-0.10076951728976972	0.19271671461681003	1.1616552518055834	0.9039570962216195	-0.9157162270403859	-0.07709892800230157	0.5010690907790887	0.014079407414485101	-1.5488027667646738	0.507475585025745	-0.30994172068662273	0.20778873520481106	-0.3961804092500847	-0.29762052042859327	-0.6294614811878747	-0.18628204813536026	-0.6432424552195057	0.14411656781774423	0.16520030887895967	-0.632416511048524	-0.3444648106439789	-0.07062081891848868	-1.1022376031340742	-1.1865302867421228	-0.22977597775873776	-0.19082398531537798	-0.060540627258634586	-0.2440704259574526	0.40909525451152257	0.0660562538635412	-0.2887311490356984	-0.7957614396950994	-1.9729728894190646	-0.27747191430485396	0.41747067087218037	0.6070045451733304	0.5114954679015303	-0.17961926206472362	0.3205554765723691	0.19121877571554838	-0.8872704464257491	2.049266723601577	0.21176020305918203	-0.33881097879955346	-0.12177243299557103	-0.9792483093141428	-0.319973325146229
1.6564790307743382	2.5465650228361922	1.0333253330838308	-0.0304222947246023	0.20399025817497182	1.087866089594257	0.9619794061242224	-0.8951108895380363	-0.06870857725745565	0.5708508084142843	0.05536184839551741	-1.4874756672280007	0.504703725848325	-0.3508541917020662	0.26297369411372323	-0.37629236408788846	-0.3571435980822059	-0.6337863437325939	-0.14804513641899159	-0.589181699895567	0.2603770638628681	0.070972846196251	-0.6919922137513458	-0.28943685321622276	-0.13536534121591365	-1.1549370991305175	-1.1543037524533537	-0.22563327154997626	-0.2706110409767177	0.12232822321856171	-0.3723672612077489	0.41477481671511696	-0.10058298039274578	-0.2211385065476806	-0.7872950415314831	-1.9817157941659904	-0.2938155196182389	0.5356927136357232	0.5919455514465823	0.5488130231758598	-0.21213924946216486	0.36808408233388507	0.19065927270220262	-0.9114168550044168	2.2264138999072025	0.2404418375935729	-0.3483576120328108	-0.09723867732461045	-1.0932412737153545	-0.3793906055772312
1.5860931591237362	2.499083924097886	1.0895505762536788	-0.010680627560833812	0.16532551941757026	1.0343790185845039	0.9961000888660703	-0.88957964962273	-0.029987630758114243	0.6583069781927257	0.09057629330325682	-1.4051413647462265	0.5018404638701516	-0.3650586219350851	0.300294122473545	-0.33848019579043587	-0.38160860504224986	-0.6392606514809269	-0.1407139699416185	-0.6140377392345003	0.38432498269935833	-0.07926088887219146	-0.7468711312564661	-0.2541265424507223	-0.2151018932692444	-1.227697010237743	-1.1316020660066697	-0.2294904677696862	-0.3883202099483976	0.23074617398622924	-0.49409143876293127	0.4372200124444509	-0.2731460672149884	-0.15901599217304854	-0.7421189324533217	-1.9880791558132132	-0.2877171100224903	0.6542620314711183	0.5857415009991725	0.5791801161888559	-0.2295634048934402	0.4197935871971764	0.16537803751285632	-0.9175748781764248	2.324993326949357	0.18291559552406073	-0.390339962213324	-0.0849208367534197	-1.2117113912866704	-0.43946707321738376
1.509980107111419	2.3806513704759102	1.169569220778582	0.017063585403292496	0.13661806911508068	0.9827647927493002	1.063597216693871	-0.8810534149143525	-0.007315284341604958	0.6773953088040121	0.1280350924503369	-1.3265320396528009	0.48475649656091535	-0.3698286554049458	0.2743181375079349	-0.31396824293993786	-0.3989801813847492	-0.6342098068267135	-0.1296671127300605	-0.6596011834326531	0.5927119027417237	-0.26764658039803413	-0.7388663025672172	-0.22401754410987676	-0.2942831063263594	-1.2650569412054886	-1.1460553373499116	-0.2057487034530468	-0.45111056353397966	0.3190852961280853	-0.567041007918809	0.43492532190615696	-0.4150712778831661	-0.045115293914258996	-0.6442030780447303	-1.9377357412605902	-0.23471047361924174	0.7544570531734621	0.6018279540237674	0.6113145629234866	-0.24201627859352226	0.4537114446791318	0.11690735739879218	-0.9651036215663135	2.344290063380206	0.12149494417473147	-0.42858991150898856	-0.05449450841460629	-1.266424105320565	-0.4791601682819476
1.4531458430224133	2.2442515065007544	1.277267517213721	0.040116024662208705	0.056276202551104194	0.9549345665619355	1.0670062493551993	-0.9026400423565931	-0.006577057723550717	0.7105125061337366	0.12357326910685591	-1.3068923758942186	0.43239744081701587	-0.37367730042935504	0.27500913625609247	-0.34133241281414406	-0.42621513302119257	-0.6382568806673065	-0.14399941188592763	-0.7067771275254022	0.8092899119875477	-0.4328115792794476	-0.7216104149133714	-0.2102267267837803	-0.3666108588420782	-1.3412350180505281	-1.181930243881737	-0.18721304510472034	-0.5189062884061422	0.37546857266171696	-0.6536887531335599	0.5093015775721949	-0.5390153761055947	-0.005706870909200128	-0.5623709668787782	-1.876073771384852	-0.25385291751526273	0.8358931795719995	0.5652341706952594	0.5846930208189648	-0.25507266232120485	0.5265792959243292	0.04533867398052641	-1.0536001790512846	2.3526047588892816	0.07293625113052873	-0.4796934290915729	-0.04008521407738393	-1.2899034495093074	-0.5422749945061184
1.3657415446765346	2.0914136569629673	1.3514802013690945	0.07179362933229358	-0.08945099312756297	0.91934993170764	1.0703695507059625	-0.9396575014301453	-0.045453052097988444	0.746602506782341	0.10408765315476183	-1.3055576867268734	0.3454431174330813	-0.364582420170766	0.24655612065400817	-0.4041375475647674	-0.43431990875905646	-0.5923120538338476	-0.15268331202965152	-0.6853600530768033	0.9410151836743766	-0.5453491744442903	-0.6826937532296874	-0.20632610823020509	-0.3904968717135674	-1.3988519709530811	-1.207145896721541	-0.18384369924103075	-0.6027379715376877	0.41381238615092225	-0.66518487359857	0.552468726465096	-0.6469027042347717	0.06098170430074836	-0.44508576804050193	-1.8164621201525553	-0.17488376386554402	0.8386235369528118	0.5715757385306663	0.5166948907597697	-0.31828715221431997	0.6319637874080117	-0.06702981884247274	-1.1699819341994122	2.2736068016022046	0.028998084696128117	-0.5366530741731118	-0.0269307310274146	-1.3772948914957648	-0.5848110401245824
1.2808203588891915	1.9049229958444585	1.3872161605493356	0.13177865712771308	-0.22817286146533294	0.8660845719689696	1.1028055865831161	-0.9760933468725461	-0.08644426494118441	0.7955826143505017	0.04014087473005325	-1.3314267930781307	0.27610086735266776	-0.32045081628779476	0.1914639611637532	-0.4656893065545618	-0.4322987545925422	-0.5862403162177975	-0.18542037368579528	-0.6583032298404411	1.056691085934641	-0.6301329240366154	-0.6880914349286518	-0.14568050910438426	-0.4308162696085221	-1.4203755288886222	-1.2501691884417185	-0.17866172417715256	-0.6844100736996076	0.4207615149554904	-0.6968757802500511	0.6741259180449498	-0.6865494333427676	0.08975568367326434	-0.2553238461519425	-1.7432662819831095	-0.11721368742263667	0.8084332762967064	0.5761812613806001	0.4301325271842411	-0.353820961177013	0.6664205826650413	-0.18735365110793062	-1.2731623479143723	2.2435228564362495	0.0025690274787560224	-0.6084161774070733	-0.03920700876928219	-1.3638407396314114	-0.6392251063711026
1.2100359843726003	1.7436921310417488	1.3672324282009423	0.1132508444101444	-0.379049048292817	0.7732959535472989	1.1489878788322474	-1.0026818478428932	-0.06356733330118837	0.8465336367742144	-0.03214467584772991	-1.3115220376384789	0.16361421024621436	-0.24218621157711945	0.13617371060674838	-0.5221518292844872	-0.45783994877222434	-0.5876622939890488	-0.2528248976236231	-0.6784603587084371	1.1713753374692704	-0.7064228778005064	-0.7262074691498017	0.00472549193156917	-0.43336988781478547	-1.4416835098437855	-1.2557842260099423	-0.2049890329058628	-0.7911759114952375	0.44770779452163917	-0.6630023773308935	0.7306569020218514	-0.6838563832403934	0.09184044358172946	-0.10647988505811912	-1.666661468610295	-0.05153746957779941	0.7394011615874382	0.5514310031944688	0.3156988086812968	-0.4330010617918226	0.6855985303059352	-0.2875692312874804	-1.3550486488121805	2.1630757187893	-0.03487603643151576	-0.6966299963383771	0.004221971266707239	-1.4403110758434157	-0.6298007004612777
1.1657739490596417	1.588545017840024	1.3457253401366847	0.07416872046908844	-0.48241310726082853	0.7160492301524573	1.179955151169406	-1.0253967913003748	-0.027771377208034843	0.8368733210448461	-0.16111638979518966	-1.2942941313447878	0.04857173694594276	-0.1271297332101931	0.08867818291196797	-0.5238186958453166	-0.4742254643828444	-0.6020350668687107	-0.29183862571514185	-0.7664408238784948	1.2511419445347538	-0.7453850269256355	-0.7232571990256651	0.1894623402570586	-0.3952060218438221	-1.4334609975295147	-1.2721426478475748	-0.21779895085831721	-0.8151585730735933	0.446602191548689	-0.6412465963921519	0.8137611839656455	-0.6734983097347177	0.0518828999840278	-0.08778113887817951	-1.5435154880243631	0.020207449890130274	0.6398952512218278	0.554326238919365	0.17456803032758197	-0.45316417813190873	0.6774067383634687	-0.3912103985311356	-1.3447428394109548	2.1465233328734974	-0.037276257605631954	-0.7257689515228224	0.03980666336906389	-1.5069445179879426	-0.6328691783972602
1.1103302037677936	1.4364084648564934	1.32252977928498	0.023331103607511117	-0.5643707132369429	0.6485797305039853	1.2112314252412237	-1.0555132607492013	0.03436726595441433	0.8576703174713561	-0.2614464285862798	-1.3189504664218545	-0.09269987794350679	-0.011527099576212929	0.03307776814414274	-0.543361769027609	-0.48348677466313295	-0.6223598433314883	-0.349305096383927	-0.8376696460139275	1.322580002026767	-0.753792531837615	-0.6841592083214894	0.5023434851648142	-0.35495148635133644	-1.406479951152209	-1.2279035335896666	-0.1942068996707836	-0.8801091840303256	0.442725550741185	-0.5977689710797299	0.8609000026644917	-0.6262453681446731	-0.0010634605318478262	-0.026724363986112432	-1.477256885761728	0.06400883512272385	0.5658183188529782	0.5380005414918125	0.02361843359904292	-0.4856938679240931	0.6470665689497574	-0.502505956769919	-1.3282161994148614	2.1154605879126214	-0.048870737771419225	-0.7578458505174479	0.0157133314200792	-1.5987365385200278	-0.5844075456191844
1.0707858053375172	1.2775338909940577	1.297337222666414	-0.023365724660868982	-0.6522068980912483	0.5613095771086591	1.1903017024904687	-1.0753145345642747	0.11617608588134012	0.8601106904855202	-0.3082886874480193	-1.3942884259836312	-0.2346851963688462	0.13129543161813517	-0.061056520181870175	-0.5933873272756932	-0.46678581634535543	-0.6020699842531261	-0.3727417591712435	-0.9313508328240534	1.3664942341070252	-0.7529325061841182	-0.6743881115113685	0.898053681102426	-0.2810801596913644	-1.3750880499106783	-1.1367934654094018	-0.1728264497794633	-0.9581952589561347	0.4625479555597055	-0.5704986291793969	0.9263999534911816	-0.5605129732330959	-0.05746244389614661	0.0021410185493073	-1.390022800487199	0.16808157322509917	0.47062943291658643	0.47871544932994575	-0.14212160844797972	-0.5099984072850499	0.5847175921168979	-0.5973601257234272	-1.3068535875641933	2.0530678995634424	-0.07303914970143936	-0.7798134905497942	-0.01911143160168049	-1.6396957547426836	-0.5107310597120965
1.0391952350160396	1.1638525376782336	1.2936823359905478	-0.06594256836713921	-0.750868889099723	0.46117303137499943	1.2381704787414265	-1.0793618244918686	0.1524886833327125	0.8571676734773936	-0.3682400820759072	-1.456271376548176	-0.31882188993043853	0.2485540271364862	-0.13334042157436526	-0.6671427762626728	-0.46366208033896933	-0.5965505644844251	-0.36786336221113686	-0.9883113993915511	1.4504403140424078	-0.7506244404322937	-0.6135843932378146	1.2655971030913518	-0.21585615701021355	-1.3084980508491266	-1.0748941669390137	-0.17039352357625526	-1.0023300357253713	0.4383732627773213	-0.5436775681422313	0.9444854886812921	-0.4712224752224528	-0.13622079813733912	0.014557555761826945	-1.326469794231041	0.2933028295218894	0.37513824695169323	0.44219498018190195	-0.2524421707001645	-0.5349507375278133	0.5205420889528605	-0.6867964153554713	-1.2248209024344097	2.02293571023698	-0.12277980039945038	-0.7716342501948199	-0.087029667643689	-1.6460071260615248	-0.4276416419340279
1.0474163041323838	1.0296824964865583	1.320807113056245	-0.10600205282023896	-0.8067995423010175	0.35404370722549267	1.2701034702023692	-1.0993362671198643	0.18191764482975042	0.7889319301231443	-0.4511022448410228	-1.5608528929764873	-0.3942481043137865	0.3200602879872093	-0.22119477336415114	-0.7315739946986232	-0.44753835890604765	-0.5559593508925024	-0.33462296238883005	-1.0369272469977617	1.5288606807094733	-0.7077126205360306	-0.5769138179257557	1.6407925808434456	-0.12013018140144853	-1.2156647019586377	-0.9955384973645931	-0.13187867899567682	-0.9924588009667851	0.43700329742103106	-0.5308656860467662	0.9125632326357366	-0.3714889545976573	-0.17457548128575004	-0.035593605567707985	-1.300167958154915	0.3703825643858961	0.30372140227244826	0.44871102271384367	-0.41360358203581116	-0.5660618918171473	0.4506628689644141	-0.7764542963944626	-1.2026257177827777	2.0378116115751324	-0.1466747081351764	-0.7895256492094974	-0.09111382026734847	-1.6429615224599907	-0.2909818859099939
1.0811828005068809	0.9500924447741641	1.3380197991923364	-0.15316815139811052	-0.8814973605003731	0.23706409145121224	1.2530799109976156	-1.1111937338121776	0.2505891545753041	0.724679458303656	-0.5232227782495473	-1.6740858365719848	-0.44792318589229196	0.3939087888055441	-0.25343136403323985	-0.7511151924967611	-0.41802185812162296	-0.5395320336686542	-0.3271852274694415	-1.0254219578282222	1.489901991771215	-0.6418491617567796	-0.581401764960545	1.9818389858982677	-0.005891648685736295	-1.1659913243767193	-0.8552468877549636	-0.12486119332384438	-0.9738915790996707	0.451187470893068	-0.5289680301002291	0.882736704962008	-0.24047945932320233	-0.22121864998902127	-0.1075613830498574	-1.3312706391653308	0.46722873469971693	0.19693093081883192	0.49600024504182516	-0.5840927448806651	-0.6098105246856674	0.3601051643772969	-0.817250762561778	-1.1666613287189578	2.067274877060707	-0.1840495807035492	-0.7384858215570356	-0.08599264964691583	-1.611980182589474	-0.169880448473153
1.0930076200197187	0.8632648720750442	1.3302088244909993	-0.15636911252504057	-0.9281431345645542	0.10458503975420426	1.2160641209086807	-1.099378629750095	0.3141859941994859	0.6235359930876976	-0.5881863201972458	-1.8086947488220133	-0.49129589218657943	0.4266936200778998	-0.2857833829023049	-0.772338439391558	-0.3782417967121018	-0.4920836417251797	-0.3452503436957223	-0.9918768869512634	1.4125712405441857	-0.569123981794716	-0.6180784148705334	2.3252123239244877	0.06246008343607552	-1.1075143498581437	-0.7417020894009947	-0.14096915773626773	-0.9732929637498563	0.4340221276068018	-0.46757652218363643	0.7864394158637522	-0.12054185511113132	-0.2837347564988156	-0.17751223078345824	-1.3103141854503477	0.6225985353694149	0.12960915689912794	0.5801695362640914	-0.7238719453364872	-0.6198694844626063	0.2621534322063269	-0.8232424963547744	-1.076805175256784	2.1257273163776342	-0.21565343409261137	-0.704606369305189	-0.057223255509577076	-1.5796904112414434	-0.02106290018483279
1.132279108038078	0.7692594309200607	1.3345647050685139	-0.1944158248432494	-0.924941290221712	0.006908663365806958	1.1887680477977258	-1.094866429996263	0.4141540367886186	0.5281756857984056	-0.6351047419093542	-1.8903052446272444	-0.5043278542377595	0.46858639586480927	-0.30189243398706767	-0.8004277009754832	-0.3574863935548436	-0.5044913002088257	-0.33492269384748913	-0.990899720977026	1.326524243418406	-0.5280298089639256	-0.6781515680641588	2.588278316881664	0.10416749994272165	-1.0413350902120546	-0.6936979056475259	-0.13505685186888453	-0.9192007110275691	0.38187279329162527	-0.38046929856049816	0.692831846674332	-0.05196260320173525	-0.3632949556513558	-0.29395187849780713	-1.3402418954751754	0.7036855943878536	0.08077134010691747	0.6285662935087475	-0.7824481576062687	-0.5804674433833389	0.14217859985994638	-0.7838293965973425	-0.9385570208326222	2.2297593541067324	-0.22941255069878586	-0.6597642130274239	0.02530649988274255	-1.48667029982146	0.12491969627858741
1.1744213920069724	0.7208812283909862	1.2896621889814408	-0.2861210662521507	-0.9060900923970943	-0.09841007060909603	1.1336068621476343	-1.0946070375067003	0.5265415195614581	0.45523702392866855	-0.6179502005517563	-1.9404157830581117	-0.5756871979439099	0.45666538947122187	-0.32490047939150474	-0.9150713700095625	-0.34785148267181987	-0.4448646593417759	-0.3114444702730708	-0.9714930622986604	1.221640045037915	-0.47468835918896246	-0.718032818334294	2.7561977341095996	0.1988727854729818	-1.0289754540478042	-0.6016850168626079	-0.12912275790332212	-0.8862616477534786	0.31222439020325343	-0.2691418363471978	0.553527140385327	0.009807405890424841	-0.38253496099404793	-0.49019242761379633	-1.3653447096487843	0.8465087500064307	0.01847930317164124	0.6702985611467392	-0.854992717959132	-0.5735953352640438	0.0734140100581973	-0.7460761734470175	-0.7629991902763338	2.267409282521573	-0.26130039664357596	-0.5867354754706489	0.12888635482856953	-1.4134496052709153	0.2739557845535397
1.2416764541081187	0.6591825198930695	1.2551091584093392	-0.33383514014922133	-0.8456528414494313	-0.12816987709626365	1.0240563013297341	-1.092091030252359	0.5998491247980959	0.3629549861618203	-0.5981036358654735	-1.9740474358598674	-0.6186195089254724	0.39957058299228626	-0.3299990222208866	-1.0479278008491424	-0.34272874390449143	-0.3916928263431889	-0.28576089142745176	-0.8905111923440179	1.149312396304848	-0.4265784561110343	-0.7436173281679537	2.820182492070912	0.2534421125716174	-1.0077314278542875	-0.5416792534391519	-0.13866055645170677	-0.8536929143144419	0.219102764748357	-0.18350269631491714	0.4674836929809382	0.062323189796092616	-0.4062658138948546	-0.667924842450208	-1.41374299528255	0.899155919940544	-0.029049919881245313	0.7008994301655938	-0.8850730299377585	-0.5638244806824013	0.04239572335047772	-0.7154407027607221	-0.6151948215597056	2.3372464159460504	-0.30150228601668905	-0.5311284130076692	0.20842928742579656	-1.2939864316616105	0.3790011618046908
1.2911045718616863	0.6552808810292932	1.1752987757005904	-0.380240926456915	-0.8036446436713334	-0.1683580494310814	0.8854753705253868	-1.1095139352802486	0.6454080177721488	0.26603519552836286	-0.5397657003304095	-1.9885901601796436	-0.6853135013431227	0.2832127598297967	-0.3520082746207295	-1.1814775674916416	-0.3379691802071001	-0.31644423692973056	-0.2563258137318686	-0.7948872536263439	1.0662311550636105	-0.3618703240908576	-0.7841076061135568	2.7733087666084595	0.2791797882974899	-1.0004701679659576	-0.5213177539886393	-0.1741286127339067	-0.8492760123547967	0.10716585692244988	-0.04617363118760622	0.32844302119049285	0.1024648291427995	-0.41648846944234885	-0.7680837298810673	-1.5070436380316659	0.9510234417844691	-0.010030800929387313	0.6866541150672496	-0.9124975421455985	-0.5538855161032785	-0.023146696450373615	-0.7086873631753114	-0.47601397191343364	2.308931732589491	-0.33666492111970947	-0.49545854705575215	0.24270632552391264	-1.1612060328178497	0.425191707182777
1.3493960027076268	0.6546133955614704	1.0982206372892755	-0.4901657091674002	-0.7690425722602339	-0.2042071409275584	0.7209088840461076	-1.0973741509474744	0.6416270271204948	0.15560401057295603	-0.5051519662137409	-2.0030150037177403	-0.7585878029696206	0.21011065579471772	-0.35506180379957175	-1.319035559485879	-0.35884832858333454	-0.2784776127004661	-0.2253591593076576	-0.698290540260069	0.977812288933586	-0.30608858109856824	-0.8351032043417286	2.6459659138144698	0.29784054071161875	-0.9918616716723452	-0.4883866939614885	-0.24928622789080782	-0.80908254272279	-0.013184130947703942	0.013938145436244043	0.2537964207236403	0.13124011441168218	-0.3998345676660487	-0.9156918254684138	-1.5518299692950248	0.9912142739392131	-0.008925876399273776	0.7029712845545223	-0.9058458678540513	-0.5153789404035525	-0.04880678731578217	-0.713904444395724	-0.37342179115247615	2.2412815440717297	-0.35531242095074683	-0.49506683261303974	0.3215235751859763	-0.9737944192883145	0.4248048261294547
1.383139431963578	0.6909166321747346	0.9720647579594793	-0.6438259985801837	-0.6931821141334085	-0.19550601277080398	0.610149936424208	-1.0873378025483165	0.6151668279140461	0.023326727806346464	-0.5001132847396088	-1.9672051784223228	-0.8094617016903554	0.14197685593139447	-0.342432887959637	-1.37869386243802	-0.38109132067422513	-0.2603705023198978	-0.20296551590926923	-0.5767498010084098	0.8732926509428577	-0.2361166366321134	-0.8513590480563693	2.436167386200195	0.30677613740916054	-0.9862827000794748	-0.5331055334364788	-0.3316202490772321	-0.7594904738979398	-0.10647189828907455	0.052107987284522206	0.1628182279686787	0.09847532495413772	-0.39069554292787056	-1.0977462131822089	-1.5761605992676395	0.9401294206339476	0.00552197487456609	0.7381471237719619	-0.8773953084378956	-0.5154665618631846	-0.052556200819049756	-0.7202541492196308	-0.32145488953706414	2.2175417060125655	-0.34586321409654736	-0.522892663869057	0.37091474816944947	-0.8373336103092065	0.36594088306048117
1.429856059701635	0.736494519710854	0.8619674809041944	-0.7864772379885646	-0.6337724168235987	-0.15556176029329755	0.4419917285826041	-1.0987487473857667	0.5832010701847332	-0.09880216462806089	-0.5216943969213748	-1.920442856465618	-0.8783546931561526	0.10267356211966987	-0.33740079665243106	-1.4324031597135527	-0.3747681247696953	-0.23607120938843112	-0.18012973980485136	-0.4606282040434507	0.7441772870277786	-0.15729623187219302	-0.8570369792857504	2.2430316704934485	0.30758368068931496	-1.0265529202823198	-0.6000807100759178	-0.41175047051227603	-0.7764875987246516	-0.2150421776475353	0.06355920592261324	0.05466761739663464	0.07918697641987152	-0.37418079157865036	-1.2141919394293152	-1.5834821212537145	0.8486360642790244	0.03856268909237502	0.7450980042383608	-0.903423489624928	-0.5015939043989398	-0.09073716824982533	-0.7339948550097494	-0.31751329937812645	2.1519287199494825	-0.3245113306098333	-0.6024715645050671	0.4189847516076058	-0.6787219834225944	0.2643221797015255
1.435859136650088	0.8000552496178936	0.7415213376721954	-0.950325425855657	-0.5899589363164813	-0.10249493627147399	0.25351170903240544	-1.0592032628968364	0.5216983475578841	-0.18811900753584196	-0.5678937290121253	-1.8464979158668744	-0.9058642356458959	0.13480253691249566	-0.317427006701423	-1.4979898301434773	-0.3797644491991475	-0.2284389210674845	-0.15438739976717208	-0.30524425107008935	0.5973929994787803	-0.07343108756930636	-0.8560081605366511	2.0568991901014395	0.2769429125613691	-1.034979624393554	-0.6267254067124869	-0.5248384000889093	-0.8177683838084391	-0.3360584165078348	0.06763935813682684	-0.04800634916774642	0.06209423561238183	-0.35219926311970695	-1.303416453672504	-1.5139799929525108	0.7822636951250852	0.0772366495389952	0.7461186594581417	-0.9232282158954052	-0.5047689867356417	-0.09549013875839836	-0.7250251936429872	-0.2899259926285117	2.126260043242319	-0.26117211591527795	-0.623472143477623	0.4367161354550896	-0.4850096205271724	0.10279373163542405
1.4211390258976027	0.8491265235195934	0.6406029296698068	-1.0781426761830937	-0.5446262485199114	-0.009266153380018117	0.04527860181344354	-1.0325680212078354	0.4299731118165105	-0.2638204306690109	-0.6490488611825359	-1.7376421615404911	-0.9359856131671933	0.1550220743077252	-0.33560577035892136	-1.5631696588626756	-0.37154143377530946	-0.23167448524814965	-0.12456561746479382	-0.20555802247305258	0.4755511283957933	-0.05892599190168844	-0.8474063708077963	1.897938180235594	0.2215727862804957	-1.0539690057949098	-0.7143657489553137	-0.6057276907508641	-0.8742546751790299	-0.4924644479523502	0.08857048926864275	-0.15951269800473183	0.0014634430739925096	-0.39188046201163745	-1.3371372502332108	-1.4402383839758572	0.6785933800617778	0.1552604470844	0.7139538880197418	-0.9255280058328639	-0.4754085837812103	-0.09327491590954637	-0.7032199468603888	-0.22182809684136856	2.11479092185388	-0.16428950776356877	-0.6784423664822664	0.41023339811274767	-0.35832482251247394	-0.06406696338931023
1.3958184273089553	0.9008272202910292	0.5320743468755308	-1.2610643000160853	-0.4993570107887833	0.11224608730380055	-0.14813937426559712	-1.0086932567641713	0.3634043957904869	-0.3734154377969737	-0.7171110729033272	-1.6174100138479504	-0.9056313870109747	0.18930191120645096	-0.37034430473918545	-1.612677467514181	-0.41064607882955056	-0.28928370748903176	-0.03310917966114627	-0.10765674612138916	0.3257823438864537	-0.010671151728801901	-0.8052960763672108	1.788944463611611	0.1916875902485141	-1.0460725237329407	-0.7938322356881213	-0.6586781577822801	-0.9160359973914758	-0.5581587795023617	0.08217492984364091	-0.24952679283776896	-0.08302261107945963	-0.44215288915513123	-1.3344200553660839	-1.3848555446789361	0.5899513270657138	0.16618603390049483	0.6610680404159064	-0.8871654273543864	-0.47387307646670884	-0.1013262818685495	-0.6788632391308276	-0.16230912685435056	2.0553021608583495	-0.06876312542486378	-0.6735497829911228	0.391179432193475	-0.2706717521684397	-0.23818991593530567
1.3703476544213316	0.9744204757449483	0.40380112614752395	-1.3789634608697163	-0.47490254868785275	0.1824079711694861	-0.3406323951649255	-0.9332332030059403	0.24029438612938064	-0.4883343432667829	-0.7357972948093451	-1.5039917273266536	-0.8839144831701244	0.22117084949913793	-0.4311738953641947	-1.5992277776689636	-0.45576901667887226	-0.3428892662827677	0.0493251050398822	-0.018469066485781435	0.23159914490214167	-0.010260805926110594	-0.7706961663693576	1.687449562050516	0.1602011705241622	-1.0971540569478107	-0.8612488717013781	-0.750176846574066	-0.9999288103108623	-0.6281005651259768	0.0637677892989717	-0.361260560170524	-0.11982762914524732	-0.45660970538020373	-1.2936855392465174	-1.275686653152185	0.48782946766908203	0.2138696488932474	0.660798061490221	-0.8677502967505684	-0.4751125026824649	-0.08772121455825757	-0.6367214053008738	-0.1452327271952371	1.9804986622185083	-0.0035142221524493366	-0.7052324028478636	0.3348569003467688	-0.22901583239521078	-0.41100503031982194
1.328703239367548	1.0451393097150956	0.35230790334840856	-1.500992829572211	-0.43596504066645825	0.2693155076029107	-0.5446262098945496	-0.8646703034203238	0.0817647286282164	-0.6262277216084423	-0.7774011640777843	-1.4210777186241872	-0.7827237581014335	0.21509366592540036	-0.4610778655690736	-1.501092765390375	-0.47544240009741506	-0.4328591973971328	0.1261229380148344	0.035468782931145804	0.09228073662140426	-0.008122785996197469	-0.6797476194371328	1.6162000785728836	0.07746507684686597	-1.1357487396355919	-0.9021773120446046	-0.7928830808774028	-1.032219373622654	-0.6869302001123945	0.0009776412511324605	-0.4081206035666458	-0.16819609955689124	-0.46851794927990353	-1.2221983650394639	-1.1694286449821865	0.36246347810160817	0.2828869651655918	0.6508004229445145	-0.8312769213970569	-0.47912171537696563	-0.07562568851666582	-0.6205305957372357	-0.1672646025621519	1.8980698029014644	0.038561049932023916	-0.7416851676482029	0.29038782320953527	-0.2115528589228151	-0.5469388327323951
1.2650085632111445	1.1132264848438012	0.31393691359129544	-1.6142478372192837	-0.42877093287651774	0.31769320995219946	-0.698558171836257	-0.8196522947315252	-0.05986180239883153	-0.7904082476594547	-0.8409722244929896	-1.3403383625139185	-0.7153898422116842	0.20725250720293165	-0.4896218959856105	-1.3810470029485191	-0.4739001596235462	-0.5034296740798984	0.19853833001247173	0.06760643714246012	-0.07439705768338471	-0.0295228001917457	-0.569586603818671	1.543135893689822	0.011009368756844762	-1.1616369783332907	-0.9633021026103018	-0.776811117587778	-1.0552297080085151	-0.7380131023515889	-0.07007329486430489	-0.45121772396731447	-0.2917334222406533	-0.46127681573096	-1.1227945765361205	-1.0964586916149486	0.2504830321167293	0.2875380986346372	0.7214279454395172	-0.8025450806267402	-0.48743447916223237	-0.039539855449184855	-0.583158093940742	-0.15247802773773325	1.7655556467456748	0.0802772973366707	-0.728088547326861	0.22964112634153278	-0.16140782703278783	-0.7114709414477423
1.208950055407201	1.1400246177146804	0.3202065568435144	-1.705423326496356	-0.43007580364432574	0.36661775211146697	-0.8512304963672979	-0.7650280570826522	-0.19063680467700225	-0.9293968476028374	-0.9262612796320975	-1.277124739462024	-0.5930645253119488	0.21247134064194634	-0.5102390643061712	-1.2956811314223682	-0.5117957394420254	-0.6012625584978084	0.23263858548554173	0.10292249892191781	-0.2202551914689687	-0.09426021093946613	-0.4752240911912981	1.498040758275724	-0.1001050563485689	-1.1998626544047848	-0.9684745047858832	-0.7315119434139555	-1.0990613723442655	-0.775109549141696	-0.18848721785736053	-0.4255487898119207	-0.38205466332808935	-0.4636893708176778	-1.0612035258319488	-1.005195654881756	0.1449055645113323	0.2505252245924185	0.829213452830337	-0.7674596398357038	-0.5241618934238175	0.043217947672789594	-0.5582795150043862	-0.1713010828545448	1.6758819989560507	0.06853275292268676	-0.7092029014835617	0.15968183629102697	-0.15672547704425344	-0.8492985119060196
1.1360043827664243	1.1911044011146792	0.35547600507842525	-1.7347018188803478	-0.49795409683314845	0.4084737660680311	-0.9571276537465717	-0.7424853957210297	-0.2569583410936959	-1.0882832859050757	-1.029687622585167	-1.2372811789236617	-0.4873561475714318	0.2087740560061117	-0.5710618734352025	-1.1614413131425003	-0.49138364048690414	-0.6532452946041324	0.2737658236236974	0.09785571890873054	-0.37110855765831585	-0.13010875962442336	-0.40832880095577695	1.469446821646508	-0.17479002928100767	-1.256105460468532	-0.990034096028784	-0.6625034918369086	-1.118283012687024	-0.8281736764993157	-0.2900017783364569	-0.4412849464671792	-0.5008482317581204	-0.45771696076534074	-0.9460598757361949	-0.983635285285674	0.059253341743836986	0.25869876745235354	0.8925331309424042	-0.7480982465652186	-0.5713881417797614	0.08635433885012962	-0.5320000380472948	-0.12940284019633247	1.681992121884378	0.09987278368185422	-0.6875972254299236	0.05184954428071048	-0.1447616817425535	-0.9506186879883272
1.0917038301260624	1.199298039573976	0.44248116569466484	-1.7444589809521633	-0.6212518044069564	0.45870232912680764	-1.0447458485990064	-0.7065750935463607	-0.36835184392826875	-1.218640322920838	-1.1511733355974456	-1.219646328919905	-0.4099736362737588	0.21191599569206837	-0.5991289862240077	-1.0766219590674633	-0.49269789638290684	-0.713610078541071	0.26520830119219657	0.05423484417966955	-0.4818907739430851	-0.17931661498523024	-0.29525379616589914	1.4441790200846572	-0.24106461254871273	-1.3178358631456488	-0.9440656008591356	-0.5946194310756091	-1.169528883241021	-0.9148988879599276	-0.3851853984490101	-0.43743684212922584	-0.6105436689884852	-0.44669517461946484	-0.8474606309417559	-1.0264328788247563	-0.010588645534663077	0.23383365567075284	1.0213916138629073	-0.7481217566485518	-0.6219969513347758	0.1601593301599647	-0.5089316998595039	-0.05303370708116093	1.6335811479137832	0.07527757612121003	-0.6352252096149148	-0.07214914299183213	-0.07585031350544028	-1.0072071213715068
1.0296641007111251	1.1949178269018605	0.5035703781315226	-1.7645302240036158	-0.7208154905304106	0.4721644086023895	-1.1001106962752845	-0.667550305596289	-0.38805109365506596	-1.3728142673799753	-1.2478734810184549	-1.2064171025239667	-0.324787957084419	0.193114134318435	-0.6521266628351619	-0.9374065402450766	-0.49042018589937264	-0.7501874945521858	0.2204486091120829	0.004774994668524546	-0.5898329815409501	-0.22127561932126066	-0.2046360421456191	1.4099065936978552	-0.3127534575363776	-1.3737089210886269	-0.8778711197926595	-0.5461014753868091	-1.1756587720632694	-0.9232130608392598	-0.42313973874712596	-0.43145596396015795	-0.7313037275979122	-0.3683622805582641	-0.7390642429315809	-1.0878313457974516	-0.05716123017756151	0.20054045265800635	1.1318921389753689	-0.7176955105865985	-0.6783484924286131	0.3192991942328948	-0.5007954015760899	0.040704524260102376	1.6097208850078122	0.049978841547513184	-0.5635309513483733	-0.16456607559449127	-0.0766718559034497	-0.9756286909094241
0.985296034553067	1.1706100594246582	0.5369487553500217	-1.7734280580559179	-0.8097990359496059	0.4624091982051109	-1.1021544127749987	-0.6244158368754393	-0.3649345862254848	-1.5266346612810402	-1.3264707347514744	-1.2158156704410121	-0.2988165021488227	0.11146107010938419	-0.6986768499904945	-0.8122119958531802	-0.49572759575641034	-0.8134289279568664	0.19800380891119457	-0.08442462828458423	-0.6754501342815191	-0.29165332554720547	-0.09547294208479343	1.3995197157681858	-0.3653309944128085	-1.4424795149061205	-0.8827787368069355	-0.5080652348868941	-1.1206182889528231	-0.9437216107599571	-0.41612594932648583	-0.34988136931167996	-0.895776637065296	-0.36675827239021924	-0.5774078416215257	-1.1392136190035982	-0.0969464947167443	0.1339107955307826	1.1822065515255331	-0.6691681796499706	-0.7079726675883498	0.4382749945615497	-0.5084750625535597	0.13656385912857788	1.5506140878753807	0.0363536532488693	-0.5313932690781545	-0.30279499152809286	-0.12192031329213412	-0.922414617891981
0.9703404920465657	1.1456940677154477	0.5501385708810578	-1.8046905829854623	-0.878072773419122	0.4486614632342946	-1.0725914859076087	-0.5892617600641266	-0.2924326879413592	-1.7010477563685569	-1.3643401674857283	-1.244411924611802	-0.25370125685379147	-0.008824656105205353	-0.7675894841330809	-0.6712329083443516	-0.5007578811118096	-0.8505498284809153	0.18624146423250348	-0.12783753917749735	-0.7291534807681608	-0.34503147724225103	-0.013929039191576707	1.3897324385918253	-0.4077454588146058	-1.4993296594853496	-0.8994040244545609	-0.48519710302307856	-1.0239545924864488	-0.9296357666115597	-0.36370733900439395	-0.21184021883364265	-1.0142781929349396	-0.3094413653477074	-0.4804455366263385	-1.1787388782629578	-0.1531676330637724	0.05512648037645629	1.1868209416929614	-0.650975573379464	-0.761224265191996	0.5487640965435894	-0.5170484279726629	0.21027773505052547	1.4907516201903772	0.011169483853904339	-0.5021005176731853	-0.3755054522772819	-0.15461598808781984	-0.9106095971584919
0.9576159250767432	1.0966885154106683	0.5996636934008384	-1.8169356498059532	-0.9733909093024471	0.4527777692159421	-0.9798200819783303	-0.5513445544891366	-0.26717534392168385	-1.829570507041136	-1.3946038446094746	-1.2980504099956636	-0.24326713551141294	-0.13054783585218993	-0.8207438489934302	-0.5022086621851708	-0.46827865834832066	-0.8702862050428353	0.14668547897240614	-0.19558605970934	-0.742644925675578	-0.4228231561652504	0.07817837742048424	1.348643295855227	-0.4388485556698473	-1.5444284255724086	-0.8615769266753983	-0.5248998597063549	-0.9248230450553336	-0.992877893881219	-0.30419730391655153	-0.07790318293284057	-1.1162399940205412	-0.22582334370781115	-0.42966919366643996	-1.2381026288537047	-0.20118515060512204	0.04102273852945837	1.1867025077468347	-0.6482987824628453	-0.8741522613724421	0.6545492747895534	-0.5120050320132602	0.2284878935671561	1.4730079746189566	-0.012546314940425176	-0.5380300162664202	-0.4844749493320256	-0.18648632748265948	-0.8928993078758442
0.9718353105729843	1.0732531362512727	0.6755704243879674	-1.8494063813519515	-1.0840791450269223	0.5042592725547591	-0.8689850863408448	-0.5571672271016734	-0.2098806889293719	-1.9329411465143984	-1.4662088573054597	-1.3563226157856783	-0.2206191279579695	-0.2704216989613446	-0.8805621401075776	-0.30518654577033466	-0.40621921053720855	-0.8690138418732476	0.11675410540086298	-0.2573017886049551	-0.7334689619619081	-0.4531307795987975	0.1790496513074092	1.2903725047341534	-0.46572798219484957	-1.5417122792037303	-0.7996459661597578	-0.49535785375490615	-0.8405177117557571	-0.9975597565055198	-0.2581943270647584	0.08551217266926212	-1.2360647956183755	-0.1730494761054561	-0.37568855669946155	-1.320236703978913	-0.19477013180775457	-0.03576055334259395	1.1402172361039535	-0.652066273316944	-1.0322819233277927	0.7435303522708032	-0.5302571513013561	0.26069901488779934	1.4392745442650405	0.006603819442368231	-0.5185947562476089	-0.6247798625369387	-0.15952298272500942	-0.8641424980236587
0.9809035877806188	1.069313513818146	0.7017599260671787	-1.8389185759890014	-1.1873384417019113	0.5617640916687493	-0.7162823031800266	-0.5876696774586954	-0.17682051523088033	-2.0639199727671365	-1.5604591562031032	-1.422270699431983	-0.232628832776168	-0.3770134335361404	-0.9406794595023069	-0.07690152426087941	-0.3404950852892982	-0.8748852715309658	0.10411797192040492	-0.30913800302378847	-0.6981997287153802	-0.5207535276161219	0.20989027895561393	1.2504217577296124	-0.4752702146630086	-1.5440175085048309	-0.7972766500819526	-0.5189717789435159	-0.7864722152889002	-1.025201756966841	-0.18178540928585624	0.20323930529587458	-1.3536466140250907	-0.13154166606094436	-0.3686505230095702	-1.3969681150353366	-0.21607960266739457	-0.11662737471899906	1.1513291718748975	-0.6831717928580521	-1.1612483103489013	0.7750074884479131	-0.5635693320242453	0.29974333418355475	1.416364134657685	0.058123457598841854	-0.5060073178297777	-0.8117733689373241	-0.15607451741689263	-0.8522059119890051
1.0271841041610987	1.0786429460477909	0.7562196074914043	-1.8366866108667712	-1.246793911082051	0.6309216276024792	-0.537947554106737	-0.5976579840453161	-0.17594357199293426	-2.128456709595771	-1.6000041716454585	-1.4886517309583516	-0.16452045818584582	-0.4869339405307339	-0.9890105031937615	0.1699173355889952	-0.24968238987383512	-0.9051554750113346	0.08610902448065165	-0.3711456334485567	-0.56653079641964	-0.5289220560049556	0.26807311119501315	1.1821653729629953	-0.514510673455972	-1.558735461056751	-0.7972766500819526	-0.6043305191933881	-0.7299241177289437	-1.0539378035756113	-0.14696432996838818	0.38533166601903	-1.4053038401623004	-0.12849625550206834	-0.36577034181260043	-1.4163005592168167	-0.14205478249015643	-0.14292564646413222	1.0841146442054963	-0.7410855245653446	-1.248999062293811	0.8018307455095748	-0.5911727309990706	0.36652979200934693	1.4515605413458341	0.08271382437728728	-0.5488668279552938	-1.029458098119549	-0.10470125751921203	-0.8164445140167071
1.0465568051186405	1.0471784320617297	0.7349254150873651	-1.8246596646608837	-1.2777501343975657	0.6941504063031239	-0.32065941085472555	-0.5865736507705204	-0.1740514126381923	-2.1740702355792516	-1.6255492618551461	-1.5624236217075729	-0.12926900845430436	-0.5900903692662961	-1.0330751221661036	0.4673972307481288	-0.10777565702994027	-0.9164023214235355	0.13317974321936926	-0.4706494075864991	-0.39293345037492333	-0.5512515958638268	0.3119920565746433	1.119441383412166	-0.4806845804585532	-1.5608933549619113	-0.7507206882783742	-0.6621355931611912	-0.6531025754545213	-1.045462798208054	-0.10818078590782995	0.5635145797664232	-1.4169647389373992	-0.09117162899192158	-0.3497216544663438	-1.4638642251740308	-0.08728809352307092	-0.19258279320994637	1.0316252588048598	-0.7798746431271482	-1.3273435897552786	0.8341404760188436	-0.5968048629136362	0.44886303412292705	1.4821128259776426	0.10364617340667626	-0.5957897214266804	-1.2283412117774777	-0.05224439522840192	-0.7803536971247204
1.07388151651335	1.0059041911380326	0.6876333427683153	-1.8182018360416934	-1.2293128679076055	0.7774128455701609	-0.1324819275780379	-0.5709328805498581	-0.17908961675449472	-2.1964722932618437	-1.624381899457336	-1.5981682929085461	-0.058879019147971556	-0.7025919724481746	-1.0529164944851044	0.7573711027263484	0.0437106720593967	-0.9122052548419628	0.1638030479331105	-0.5502453053957307	-0.18550969191249173	-0.5642360904654122	0.3569759691056407	1.0320096988988035	-0.4590296150904174	-1.5455879300354458	-0.7329690550329043	-0.723914847474415	-0.6015430236932054	-1.0294402227194115	-0.06016168047363245	0.8198206604120433	-1.417937569593125	-0.0960156807135587	-0.3743940560329636	-1.48832127663306	-0.041341941618347706	-0.26197479980275407	0.9940731873463514	-0.7855682815228789	-1.4065262355262702	0.8485361265637474	-0.5557380022273009	0.5136042066666222	1.4942091214526854	0.0823305957864626	-0.6394911012916233	-1.3969486834899774	-0.03081354294843964	-0.7789488628816693
1.0702513233224256	0.9805300647975559	0.6132000025697497	-1.810192641530369	-1.1439599865798962	0.8609816101644977	0.06694033303687161	-0.551391424700546	-0.22670382315638343	-2.237690719587974	-1.5718849876818497	-1.6441730458685437	-0.019747472053228608	-0.8551126519331799	-1.0858418709931366	1.0064717038919218	0.22936043869859296	-0.9312910805250911	0.20318053578500178	-0.5757940507483358	0.019207558987179397	-0.5993281980859838	0.3619539581970249	0.953975255077421	-0.42295535207437984	-1.5047685948670328	-0.7252525622897199	-0.7579516053213448	-0.542068728584985	-1.0533975219834297	-0.0016619098830872592	1.0565254178738017	-1.3639319906975509	-0.11816254769320311	-0.350549967960062	-1.4524243580831147	0.01425466728680401	-0.2888446421039194	0.9048481328353116	-0.7901015293769642	-1.437190423104366	0.8136060637774815	-0.5102386692172538	0.5933205061119794	1.4923687922837714	0.05704638355936605	-0.6527087708032292	-1.530259883425611	-0.009718440945032247	-0.7678021283510759
1.0581493954417633	1.0051300098917835	0.515698923981347	-1.8359524644913638	-1.017502054972068	0.9712726662696445	0.23360474338830128	-0.5734124078448921	-0.3426530409615223	-2.2147649732353445	-1.5423976802586314	-1.6798528503139671	-9.798920348222383e-06	-0.9874450403319119	-1.1116621670879065	1.1933272641035595	0.42850582409151555	-0.9677221566210161	0.2414954665630981	-0.6404881834538301	0.18121463384481773	-0.6354066143566295	0.34658492246267725	0.9197423735865635	-0.4058105146770002	-1.4269826118949696	-0.6946172086083088	-0.7590211744707037	-0.48680249646549856	-1.1019660442210768	0.05288363321494083	1.318564201128586	-1.3169494159815998	-0.20398560514051586	-0.3163888452081077	-1.3962908394526785	0.057430447301352903	-0.36054917144818877	0.818920519559087	-0.8029069679809011	-1.443343378701651	0.7239418831441078	-0.45244322699715533	0.6126601997119027	1.4994688482748288	0.04112182371577132	-0.7123812769172007	-1.6793392484899428	0.051242870597009736	-0.8248091618853419
1.0539198466697044	1.0968296850814268	0.46341826855330437	-1.8344118223265948	-0.9540870521092237	1.0818599899677146	0.3783555533810139	-0.6166631733934207	-0.49474615538189104	-2.165900854208785	-1.4736363146303122	-1.7259851099086283	0.045981749953550644	-1.0811474335289784	-1.1535477557723337	1.400626665144849	0.6410971598136426	-0.9735049126091943	0.2569812627328537	-0.725264432415609	0.3253691205896454	-0.6330523384918887	0.3235090246418385	0.8888513487117379	-0.3802053729642577	-1.3771184822848384	-0.669018445020939	-0.7777761194845819	-0.4737014444240174	-1.1089357730671012	0.05861690617809399	1.4765373562949655	-1.2083460648861681	-0.2325676557782698	-0.34831511373970697	-1.394984953952238	0.07663222439067288	-0.4243601840250351	0.7149593582846376	-0.8153824257723438	-1.4407574513874604	0.6563145865204854	-0.415996231168959	0.6310611769647582	1.5196533700362544	0.02769107350215657	-0.7383076094384677	-1.747515499259708	0.09197563643900783	-0.864412524082024
1.0290213374003443	1.1543226665564017	0.37443174784951444	-1.8283522014502238	-0.8636561116711741	1.1717255298395926	0.49193376533684174	-0.689700639671399	-0.7017039671425549	-2.088401406328132	-1.422047039403454	-1.7444272385379285	0.08272006704854366	-1.1331534232774647	-1.1615984622617161	1.5929419262583715	0.8191736475708165	-1.030007245445055	0.26840002726502843	-0.8613660009060349	0.4679352430786795	-0.6429316909523695	0.27769322546419717	0.8527116607124281	-0.3647284592202475	-1.304860631504541	-0.5914552995227932	-0.7958649265863669	-0.5490525743328157	-1.1201083341204001	-0.0029679267466601322	1.5967245298845565	-1.1053460876767813	-0.28385205419326187	-0.3348830079347783	-1.4004379047000788	0.16216958736416637	-0.43811433949791895	0.6093703263365666	-0.8232347936055359	-1.432249375234822	0.5875458531120938	-0.3889469941818472	0.6438512246383705	1.505822604213721	-0.03407940504081895	-0.7642809613712346	-1.8835212712793072	0.12515195460586143	-0.8670024573691141
1.017028902596458	1.2709814557667223	0.27474619607303385	-1.7939090189842268	-0.7352394068580975	1.2775016135469537	0.5841131853355706	-0.7694687941007814	-0.9345589816602601	-1.9784761596679044	-1.3411733237004415	-1.7403419977980525	0.11784063073918616	-1.1735418596244493	-1.1862630486733585	1.7415637874481464	0.9960428495048292	-1.0439738210717533	0.2789335881812373	-0.9829841964845087	0.5424933218394952	-0.6532273041099956	0.2362724963546717	0.863684608207743	-0.30184565764175286	-1.2135647458152057	-0.5180344541736546	-0.7579684735263876	-0.6037115669830418	-1.0756402217240235	-0.08842953230619295	1.7024056495161493	-0.9744190910557506	-0.33355775121986697	-0.33140046228638	-1.3780030684321107	0.17921724680389106	-0.5194338862513501	0.5138104915344244	-0.8098038188557772	-1.4026869809044393	0.48484224975676254	-0.4437018842833657	0.6683796701007612	1.4133174045889316	-0.020595406223005423	-0.7770753706895035	-1.9876793474937173	0.1550703266753105	-0.8984843514466938
0.970940929575099	1.3600139361360306	0.1802623021515261	-1.7781201177271897	-0.5903784329399031	1.3626698746861339	0.6970664868172423	-0.8309962289175571	-1.1763151245600931	-1.8510390714576466	-1.2369242815710435	-1.749096495581923	0.11364960459096426	-1.1977373241225542	-1.1778343630133665	1.8122182124649033	1.1275510221001717	-1.105147157619171	0.2849694160277529	-1.092854795818174	0.6242236761345968	-0.6589832357747796	0.16841836643522762	0.8740697947389542	-0.2652684098118435	-1.1142666364350455	-0.45010479351800725	-0.7550376229002598	-0.6686861901939194	-1.0478158160335398	-0.14870026117050705	1.7810859491702584	-0.8657847008629915	-0.40316513439482476	-0.379400730263333	-1.3582424650701581	0.168076839809956	-0.5642151768725632	0.4070594232995104	-0.8223741566263844	-1.3651854014615912	0.44320906604939675	-0.4862815191303933	0.6940483348980285	1.3699254933013316	-0.020549418792106068	-0.8063855620216467	-2.053606734173191	0.18041544586938343	-0.9308957529979149
0.9637435990876618	1.4080514724045199	0.11786762913651598	-1.7917499752080783	-0.44171456284506805	1.4836668742687606	0.7547878137339523	-0.8767700066619042	-1.3393209009820803	-1.6974882112924743	-1.1070866276031754	-1.7290538893073883	0.06487180752298141	-1.232035042480772	-1.1828166210327535	1.9011948714722262	1.2555929141592936	-1.1826297336077052	0.2782394571977724	-1.1873098257446482	0.7232673576388291	-0.6527289742523126	0.10602208854635937	0.8827782979788967	-0.16871532471291917	-1.0171180404145885	-0.3516114077736105	-0.7603300222323324	-0.7227257681474313	-1.0042616077671123	-0.21169091412189225	1.8742946944894812	-0.7162326122084917	-0.4976601871998919	-0.4198443840542178	-1.3486911675989495	0.1511608388228648	-0.6057133503535566	0.27528428037965413	-0.8224505643972163	-1.3260556515658037	0.4348003182456915	-0.5061297488875166	0.7107093268614637	1.3387459418056882	0.01626634343217851	-0.8330827564219918	-2.0601114693932305	0.23186664096715215	-0.9858434356022009
0.906583287986081	1.4268286836519457	0.04146471866299457	-1.7937553122253287	-0.2750990921540381	1.5655234481763851	0.7642216469432336	-0.9324938474655516	-1.471724829088611	-1.5707507776206717	-0.9696653298200685	-1.7417111676327994	-0.02183187830215776	-1.2191357275648609	-1.226348864017091	1.9773381600631192	1.294698927992458	-1.2103118003554532	0.2990543585465662	-1.3038027009703712	0.6845350910987804	-0.6924616271033898	0.006176906656345249	0.9026123974249753	-0.037338382307965115	-0.9083008517878698	-0.25728655644428944	-0.752134885949203	-0.7745762571147792	-0.9918293527341803	-0.22579670409576166	1.8544226589519472	-0.5614463515624791	-0.5691382028247925	-0.5248818383694658	-1.3293695419251568	0.09136274471525237	-0.6254913850216792	0.1506265912250028	-0.8274095126887939	-1.3332177534835499	0.3580983116675937	-0.5019021028582336	0.673425252992011	1.2794844850279357	0.0523350116036125	-0.808240144394938	-1.999991700551989	0.19986314090755347	-1.026068492115081
0.8655458021452244	1.4433428839072886	0.030567350110067566	-1.8618680674652137	-0.1129867422924949	1.6629440096546895	0.7265430682394605	-1.0043397583992364	-1.59184703521398	-1.4295735394595215	-0.8155619811363488	-1.7330166518432635	-0.13291162472245538	-1.2343272606069624	-1.2627011445957255	2.026754981177201	1.276615837552745	-1.2612072346733112	0.29112475788422687	-1.413122544211614	0.6115868087951096	-0.7122436958574425	-0.06669569705016118	0.9385562130258732	0.05119694035264667	-0.8429437197891279	-0.22022640386414963	-0.7425317231062791	-0.8359656985914526	-0.9626029596500818	-0.27014427449680467	1.7781189754340896	-0.500951150870312	-0.690222171176786	-0.6259057826636987	-1.331772166857222	0.008431408134177148	-0.6279132941574123	0.07247289167194902	-0.8454996821676357	-1.3092162822424487	0.2845285757389429	-0.5194043584560688	0.5983694839990592	1.1795387926379202	0.10963050972159623	-0.8218519220647501	-1.9398495751766371	0.1975984825998387	-0.9913264264237199
0.8452127646763559	1.4302630004364303	-0.006416844285800699	-1.915956403548695	0.0156630699922228	1.7061389693994236	0.6740685182379523	-1.0881652476942978	-1.6881871778115936	-1.3200756616057538	-0.6242967771669576	-1.734486605795436	-0.24257954409382973	-1.2543110247927758	-1.2835282608933736	2.0583152737437413	1.236648253430758	-1.3017024235673966	0.25825559053411296	-1.4950761389935678	0.526435791913497	-0.725267731528447	-0.13612017112889974	0.9694129870819268	0.12751098760403598	-0.7286140787008536	-0.19444615343338767	-0.7396517113759045	-0.9025050076305308	-0.9161437506801645	-0.28272191577687555	1.6382312587333836	-0.4224483728178316	-0.7831943352349648	-0.7012986409785927	-1.3004742593562864	-0.04056498296858206	-0.62902851656889	-0.005087158813892165	-0.8638467832714722	-1.3034840069185127	0.22639675963978062	-0.5414623050620821	0.47772942552215775	1.0596755449708275	0.1934631758594165	-0.7946499956544154	-1.8656960001506202	0.22909402155653685	-0.8942327971337745
0.8216503089720893	1.4491865081183124	-0.027021407272103996	-1.951131659136141	0.2045186321765836	1.7471007161388574	0.5536235213442986	-1.2318439969596173	-1.7235874119809818	-1.16559082252813	-0.44440419597531894	-1.7070156425722491	-0.33352574631161647	-1.209484980556908	-1.3284960038080904	2.114838813757146	1.1476593730431668	-1.344298002416308	0.2472453561943569	-1.56245282114658	0.43001504787524275	-0.7354712941411456	-0.24352186501949175	1.0201515580205704	0.15867871123462055	-0.5747339556464084	-0.17062720658658712	-0.7688961809328538	-0.9553615593164425	-0.8189105823087643	-0.26758721277062575	1.4381127516243037	-0.371401309988621	-0.8866363835133381	-0.7645733545323175	-1.294176090670699	-0.05197201694830267	-0.6472435616876847	-0.11138280022995965	-0.8718981471671607	-1.2971219270234937	0.2180338282866594	-0.5371113588059566	0.3217325324558262	0.9735328316224383	0.28074005853246314	-0.7668065534915464	-1.7683597154581794	0.26310020393872235	-0.8296493123254838
0.7938627404800999	1.4148757618631982	-0.04989438989692325	-1.976754933302022	0.43324829870094506	1.7483893542484044	0.4557793717906436	-1.3419420064010201	-1.7320319625247573	-1.0475900942232639	-0.26670208643874116	-1.7138550266208443	-0.4346936206801181	-1.1953524615381372	-1.4047250868859735	2.2042049066031435	0.9898806067930005	-1.4015654623436284	0.23108807185174146	-1.5787906649575587	0.39194350106017817	-0.7326558043814153	-0.33933471062549075	1.0497183363007907	0.1936474334291072	-0.4477695416107216	-0.16680629428949784	-0.8129232894032656	-1.01463547047282	-0.7368139757682685	-0.2729444258450472	1.2204270168920694	-0.2984243080788663	-0.9628862936980139	-0.852117422104852	-1.3238069084242938	-0.07147012899606503	-0.6447049432298201	-0.2147023645280734	-0.8982420351875209	-1.2716330794787412	0.2060593995719981	-0.5240136554222705	0.2267924526200853	0.8560702690485588	0.36043708307750444	-0.7380998349335425	-1.6759479655066092	0.2424367394780818	-0.7169301199610825
0.7533756888867857	1.326362026929605	-0.08345207673355864	-2.017559430840925	0.7170159163497991	1.8029959619668854	0.3179190087466194	-1.4596791018446413	-1.6834074528533456	-0.926760872418655	-0.11742563736780687	-1.7193101555427042	-0.5643913420751474	-1.1752920845474333	-1.4701286894724457	2.2595448907796536	0.7889341273418959	-1.456081353726067	0.2061325639274091	-1.5612685715217272	0.37761623902124275	-0.7746192448882867	-0.4323100676075674	1.0295062092993819	0.17535663225291162	-0.300089500565597	-0.1637675521120499	-0.826082832142642	-1.1061170857541502	-0.6604109356178248	-0.2657405393157495	1.0911934969032624	-0.2312532510061387	-1.0438723449088898	-0.9153320761259552	-1.3560642096444362	-0.043308543206554945	-0.5927433594764319	-0.23685925867124333	-0.9566603940406384	-1.2635464536307799	0.18560156794645177	-0.47773591073610244	0.12057601395750135	0.7233725716952066	0.3534929810117515	-0.7217002336109919	-1.6264394207190556	0.26762333085247675	-0.6449631371265363
0.7183595679348771	1.244866288474921	-0.05308435501358716	-2.0579678653824813	0.9914822678735403	1.8066345651630455	0.21213404288769416	-1.5469678502380306	-1.6059001555943737	-0.8486629884161865	0.029460842517424257	-1.7288828508301297	-0.6729642974402126	-1.1546336035668427	-1.5803150785938331	2.344918838122736	0.6305556077935878	-1.502326279483281	0.22354717071397906	-1.4940681665257114	0.29695055401311293	-0.7828853098866536	-0.4983781369724115	0.9635420077228464	0.15699607545653788	-0.15599488086319788	-0.15699295998366064	-0.7968930280649966	-1.1649141338352518	-0.5909635635090463	-0.22118863415201911	0.9313563651155942	-0.19188505695574296	-1.0820080550474815	-0.9995503289346555	-1.398079399545294	-0.05376541857336561	-0.5768548727399949	-0.2305505843197715	-1.0019550885189916	-1.245575705645497	0.15134371654627832	-0.40789307170717704	0.0167842913021742	0.5812566864383916	0.3642884093957427	-0.7249650905658543	-1.4987785299180045	0.33059374423921706	-0.5649498282557968
0.684196992256564	1.1338173925618624	-0.03177762660628309	-2.1251105522449296	1.2685811662801194	1.784588248994798	0.09905052544154395	-1.6172577515483582	-1.4387849012890608	-0.7938423357085221	0.14324098095769897	-1.7574285333553958	-0.8195088775850845	-1.1761221850591714	-1.656128277507794	2.483988892240363	0.4874718239320762	-1.5834795899398155	0.2027936065030595	-1.4264659168259117	0.32597080011767726	-0.786265672066666	-0.573611956587363	0.8318625276808159	0.1093584820653635	-0.0703504951739623	-0.23883473335137834	-0.795436583509247	-1.2714346915278005	-0.5570199631759885	-0.22257462440682932	0.7756395976105414	-0.19500938714730628	-1.1209803951909396	-1.0876330769874334	-1.4456547561863047	0.023855473079451916	-0.5103660372334163	-0.22260393629604028	-1.089267339788257	-1.1611134729998605	0.16457044720113562	-0.33204577827459003	-0.018349322311416498	0.48404061153902117	0.34261945467493626	-0.7626122510060933	-1.3765198923435205	0.4149282847287267	-0.4723207769005729
0.6487986335703047	0.9873936674301877	0.020735541834707133	-2.1847895248613534	1.5822939872999875	1.7292029984071333	-0.08026249521180887	-1.6599407221927147	-1.258376750098869	-0.7427657736979114	0.24207586227045855	-1.8124762005151347	-0.9261927724900156	-1.2220374568188908	-1.757143085930752	2.573528166493882	0.3480865187424368	-1.6451193235192616	0.18501718549474508	-1.3586945914871043	0.2872091054420767	-0.7982189343948056	-0.6106387896470761	0.7536903194550414	0.044071867512197806	0.008628151414730273	-0.3125540251390755	-0.7602609094477831	-1.395251681721969	-0.48960148809082754	-0.2378321201998518	0.6942543023572952	-0.1432443409877994	-1.1474591883800118	-1.1331313483017609	-1.4824324845071064	0.07921540957247235	-0.42941553603584903	-0.1871555510688509	-1.1826149653074145	-1.0204135917572827	0.12094421406799143	-0.24136436917703788	-0.051678196082765124	0.36591719674341466	0.33318154297920327	-0.7850285417139864	-1.267182213658161	0.4559951882416945	-0.33882527026110176
0.5897007191331707	0.8433743305872998	0.027584079809149814	-2.217153019133702	1.8729906455058543	1.6411605218843817	-0.2702518057048137	-1.7135433853218867	-1.0801117096716213	-0.6820306928495049	0.34301521790372974	-1.8909829334111374	-0.9769639815489939	-1.2397216036538967	-1.8445372953723331	2.605511093479813	0.21947453026184127	-1.6765313564774267	0.16437398369076323	-1.2996565470135217	0.22957623163157176	-0.8152493942492229	-0.6614310244247845	0.6539537957307288	-0.0677917352852292	0.1200983658410257	-0.4562084334361728	-0.7144615461383266	-1.4908365177556262	-0.4063945595403027	-0.2735705249362345	0.5772192814381001	-0.11840661026047188	-1.1297112676830419	-1.2026280298415442	-1.5331455607719238	0.1332459366321864	-0.3462517531509345	-0.14172860551663774	-1.2511628114936832	-0.8805788204487032	0.1056223405934998	-0.14735410673610227	-0.08640068568659287	0.2735357526680511	0.3174215697304044	-0.8298486416132655	-1.2333049510381842	0.49244229541270557	-0.20143510156403624
0.5614496789977783	0.7377003912301427	0.052644147289394705	-2.2206804105216227	2.0935041960647895	1.5763213177621695	-0.45148711834362293	-1.777034731943937	-0.916501137978682	-0.6097766628571476	0.422347425593759	-1.9066888774126576	-1.0335237576775593	-1.2717471434525955	-1.896190879480485	2.6019523501521977	0.13651664189600604	-1.7519623602967964	0.14711964846703038	-1.1896852864617435	0.1919460681285537	-0.8199221608672627	-0.6911137577372621	0.5945605080231016	-0.19816397362155544	0.20869038632967998	-0.5534923290518904	-0.6187282350390058	-1.5932817562587636	-0.27196813670384656	-0.26308922990328176	0.49341190956331393	-0.11737415186514236	-1.1249553557352345	-1.2078165565343983	-1.6342381015351748	0.18575043382073966	-0.29952073032470267	-0.05901898439894913	-1.3340963097421934	-0.7415441522187802	0.07946717668030945	-0.07477840188246117	-0.13278957919703382	0.17496831244423788	0.3074624671511494	-0.9152142639674656	-1.237904299828358	0.5452331119043882	-0.0323586115027797
0.5559929422079103	0.622113958078635	0.05659224212735262	-2.171274768720849	2.336388845997841	1.482034255307969	-0.5749417874020363	-1.8346489573326443	-0.753778206852426	-0.5240422146872031	0.4545132786799747	-1.9264200801597202	-1.0884900783129752	-1.259432829732978	-1.9502280523489397	2.5599392585379035	0.09926479120073708	-1.8047891789837056	0.17260094561241923	-1.0314718570705157	0.17437050138254834	-0.8215956323804383	-0.7864847180025965	0.5777245899404033	-0.3257471527972857	0.356855494890668	-0.6627252091572793	-0.5490689128372995	-1.7035064578037633	-0.15855556672175283	-0.24911966601255453	0.40502813703135665	-0.0485657007265307	-1.0830930262582639	-1.2262345107906731	-1.7130861694784347	0.27022724699602313	-0.23261402204847142	-0.04799914516183629	-1.412227873469956	-0.5897772996618132	0.03712839595619305	0.0032822778059394576	-0.15023236880320562	0.1049469512706819	0.32126837798525665	-0.9223278734781774	-1.280840023587444	0.5682168937062225	0.09766679642056493
0.527736375485204	0.5011131194418471	0.08404982023212196	-2.1544270781153094	2.631471480808327	1.4124720341564274	-0.6985503659746259	-1.8945552045054606	-0.6256379883377543	-0.40334346987426367	0.46527681626292516	-1.9131377679029273	-1.1391438486218937	-1.2118918866646642	-2.0249267302448244	2.4874094493671586	0.07540469327277803	-1.8436665139409878	0.2340143084395554	-0.9037499749120558	0.15115634897989313	-0.8594709196497897	-0.8616240859514848	0.5750150626378403	-0.44246637537568595	0.4321413719147319	-0.8042812470672528	-0.4788681524911471	-1.806469143473689	-0.07852570580839058	-0.20019038015861504	0.31723765284975275	-0.00725788982047901	-1.0809852449546384	-1.2358930271697823	-1.815088486831172	0.3244424765486841	-0.16244730965463947	-0.008370589861103428	-1.4977768684892525	-0.47631670118076547	0.048977478878666776	0.07929010371427972	-0.11064515971834506	0.06645393759551796	0.31373854127331635	-0.9661532990996393	-1.3428092875232753	0.5657198656931576	0.18084125815641028
0.514839843795789	0.3809196582455234	0.06299306569945687	-2.156844921178534	2.837796423091521	1.2845428005511068	-0.7636371383473246	-1.9126058780825914	-0.5024194998393166	-0.27087605655341684	0.4305638949503382	-1.901588827530313	-1.1507790096906374	-1.1656228394779373	-2.061064894010949	2.429086796804115	0.06434419914133907	-1.8681646476502416	0.32244891490714134	-0.8366223852645958	0.1436550785065071	-0.8793706948034608	-0.9243330995933643	0.4881756297514876	-0.5079470700800062	0.44050492456084456	-0.9395928394206701	-0.3987453343238722	-1.9041406782126309	0.0017227620900144651	-0.19981278221938953	0.2547569746622023	0.06343822852668238	-1.0479552396056484	-1.2514059871140237	-1.879563709198684	0.35864860037349916	-0.09130748561216044	0.021981393831287676	-1.5795331832794506	-0.35896019808886065	0.023023203780552833	0.11992205813789167	-0.08928361629283461	0.06248899126417472	0.32000735422218346	-1.012501016933625	-1.4840720969183328	0.5254532973663099	0.27117688083408875
0.5240356609628138	0.2684265641789989	0.07745722565768258	-2.134704713660798	2.956947577197824	1.1598041052030166	-0.8104180613364556	-1.932429369154829	-0.3663179093100121	-0.1357967480142829	0.3672856929791297	-1.8568524602876348	-1.1529377084129977	-1.0515857738675878	-2.03555076461358	2.327181652203175	0.07976696128341028	-1.9116378122231121	0.45306987403672777	-0.8087157028886682	0.09922875814641653	-0.9507176304217453	-0.998680951976613	0.3876724965901379	-0.5773769753075025	0.42039393266512703	-1.0510240605594952	-0.3355820281682057	-1.9865669680751636	0.053726358094139746	-0.15768924417340396	0.2202086888477023	0.14588493230385335	-1.0448287531886642	-1.2103976648472452	-1.9389967845752571	0.38536368097631085	0.014255943694479828	0.09525763366324957	-1.6431044486116413	-0.2717205929400514	-0.000720595012400263	0.17553204236597847	-0.032625010175069545	0.05796947830779307	0.305013838155035	-1.0503423247984385	-1.5520786412700776	0.5299492803621059	0.36774875395065004
0.5348114459165569	0.1473317668168932	0.09681266546145997	-2.0836025781908853	3.030676553241847	1.0337295336556098	-0.8424307672025375	-1.9526253060590828	-0.2603756859599008	-0.01974952414256923	0.2671388451471237	-1.745874708221566	-1.1120776789603546	-0.9490090127205748	-2.0252086263250377	2.254680557048185	0.12079101460421553	-1.9476661699477789	0.5431855608484841	-0.8047801533245625	0.03737665444209399	-1.018918507616545	-1.0803911867532876	0.3139683711005487	-0.6029039937230216	0.4107868152092403	-1.178465240112193	-0.28424021000562993	-2.025732307388847	0.10212309775139905	-0.1131676987131216	0.15622768890384509	0.23834635835933216	-1.0285872761881096	-1.1728486627902688	-1.9598250548318898	0.38384592630644626	0.06945769860876724	0.1376048615171728	-1.673913573173587	-0.17451410755005062	0.024431012741118734	0.18433886360774582	-0.0032079504521708227	0.0734065891207771	0.32339670855914493	-1.0958920804743548	-1.6057139990131977	0.5159202877165245	0.4979694136071071
0.5442740033658715	0.08748853951086125	0.10545056866391704	-2.0448606108818463	3.038905256526615	0.9516143096655247	-0.8758564128708903	-1.9827397714533497	-0.167072079173379	0.10584643982360156	0.14792861135838192	-1.669986279171664	-1.1084520345304347	-0.876475677832785	-2.010305753530318	2.1517031234214	0.15313062191754842	-1.9702607503416185	0.6319044480377591	-0.8215675318917866	0.006656488215256625	-1.068770716791849	-1.1265850198245273	0.28338704128335584	-0.6075404361499406	0.3644636398448796	-1.3001307198327527	-0.23811035482700796	-2.039924902391642	0.11762799487240243	-0.09017231712412534	0.1512967738409685	0.3515102513524245	-1.013676482741879	-1.1192075164140347	-1.9586780111014896	0.3659249021218468	0.13084383473443567	0.16423831516849838	-1.716749784651984	-0.12629798797364594	0.07821353863838093	0.1544163815184086	0.04009985453364119	0.15485776196968176	0.350226743902075	-1.1134978579366315	-1.6645005054565807	0.4310757003588064	0.6423560337861611
0.564933126364643	0.0297150234429564	0.1356198036655181	-1.9575588178950678	3.0595283616123026	0.8739141142875348	-0.9413063549271417	-2.0036497684130237	-0.12723491000213139	0.21961954362214947	0.027915052537737673	-1.5708002760279696	-1.056945863859937	-0.755769351943864	-2.040485552161115	2.061113992966845	0.1496507980743162	-1.98153837729412	0.7621968572120141	-0.8485560207241205	-0.03819595929187017	-1.112531324042148	-1.208437272944319	0.2835166531471809	-0.6365301158911679	0.33918528858432245	-1.359621260363248	-0.192562218441725	-2.0511387941777772	0.10830028839661328	-0.022919615459421765	0.16473769830108698	0.44985347363061656	-1.02637343561857	-1.0424692156991582	-1.968866613821985	0.28386196516486784	0.15072485584426412	0.23191300353379846	-1.7080409780688068	-0.11476738565950259	0.10951307476101044	0.14000254341390211	0.09721586644256108	0.24815825730272092	0.3689718661741433	-1.0876491501892585	-1.7495883564541823	0.39888925164405564	0.7436388824664604
0.5895124135456211	-0.030149126169750212	0.132721599101045	-1.868769858397314	3.0281517541059797	0.8614961385128602	-0.9753477963463739	-2.042220727416992	-0.10758360015596616	0.34054492340821196	-0.10087815253554074	-1.4286526471431857	-0.9920219005278025	-0.5989501083325725	-2.022311856779558	1.997295298325725	0.16361435823675446	-2.0124626105349863	0.849782479672354	-0.8528230001494522	-0.06801779295975767	-1.1616604373705464	-1.2877219101636694	0.2870576042756862	-0.6465107397020424	0.2875163293389372	-1.4311476298503958	-0.1992048551126135	-2.0000696335222417	0.027748829425629496	0.02429661540342796	0.12084821131427378	0.5110762961096189	-1.068524872936511	-0.9510322969808527	-1.9662410113414062	0.20463378281919398	0.15734524935262004	0.29695289772994266	-1.677073160444363	-0.18213402227294168	0.15388693292113276	0.11434547125905004	0.1520502414479057	0.33581427863356594	0.3690218875902084	-1.0711855169772295	-1.7924417675194988	0.3510081914973298	0.8045125825068149
0.57501726129633	-0.09422728388632193	0.14815058359631086	-1.784867415493719	2.99650447522222	0.8333368660218783	-0.8613364852253727	-2.0553260109729914	-0.16638166565280138	0.536836565578619	-0.18545899144086953	-1.2799687767440469	-0.938090785855475	-0.42392645990538086	-2.0185363481235603	1.8915352971096984	0.16761955745231225	-2.0208157080195877	0.9365446142281073	-0.8451549838285299	-0.1400261173811645	-1.1658348741309026	-1.3083664092619034	0.2936925375762253	-0.6531177076276116	0.21477528025199435	-1.4672975438609932	-0.22259215284273554	-1.9569295897460222	-0.019694250621956854	0.11716345862891693	0.09675516004520426	0.5519125577817912	-1.1585882904181775	-0.8278349720233041	-1.9514762151084717	0.17648717514403137	0.135327692469821	0.366274253045399	-1.6322201196743353	-0.2567532030101002	0.16608350377040854	0.07534141252265449	0.19947054467686218	0.3616598815216693	0.3182324007488869	-1.0218753197492443	-1.7969537225854229	0.2828648870219983	0.8723218076184134
0.5542328353726104	-0.19992126713269728	0.11405340090485698	-1.7327965699851693	2.992640256207765	0.8608328507294434	-0.7319111993373163	-2.04651803702513	-0.20382635744234476	0.7406126820425021	-0.2929107340753846	-1.1910564752230017	-0.8724453635982952	-0.2633105662376668	-2.0189004073813708	1.8559523503985027	0.2005371696875638	-1.9877406183508168	0.9995599849157566	-0.8376217239125545	-0.14334452687693994	-1.1806368975000712	-1.3411449338577928	0.2417198377528099	-0.6720023474404753	0.11089969377110778	-1.507988699790792	-0.25404190592836173	-1.907161656524616	-0.11385447835396016	0.16417397632874983	0.0647207036529779	0.5547394844118514	-1.245225139104895	-0.7128979013169473	-1.9424883962624286	0.18674134945507498	0.1122261119420483	0.42701537788425536	-1.5591365066964813	-0.33034615083689	0.15201333775540377	0.0020693357774484835	0.28013654427932627	0.42830132175410335	0.25972832067499574	-0.9577511012443187	-1.7918015576790638	0.2290055020631439	0.8960972480908393
0.5246017150685658	-0.26770714507406396	0.09617989577282111	-1.6763783254028568	2.9305105389480195	0.8556605459941075	-0.6352260625416679	-2.0022222032711383	-0.25013945171203056	0.9261774562059173	-0.4203197407648734	-1.1221901777589245	-0.8251838835991897	-0.15030683317520666	-1.9872558056191487	1.8141869171700935	0.19947013047372847	-1.9324581629475195	1.021071272229335	-0.8336565681078267	-0.19019528031234298	-1.1941960536722585	-1.3424430193854415	0.15277054597314	-0.7011435112773737	-0.02880747480230521	-1.4555975135099994	-0.30393887642615347	-1.8250186098007664	-0.2620917603066996	0.2124933898295515	0.08804239688357249	0.550846364788576	-1.3365290143672754	-0.5393490557032407	-1.8606085913073198	0.21670819523310642	0.07748617101848851	0.5025038176366042	-1.4898480928852262	-0.45079963887756325	0.19178967830674906	-0.05324265183732174	0.3353876050964267	0.4775013939138676	0.2152689633570724	-0.9013681586487069	-1.7229729025957128	0.202743978706127	0.9032372629674963
0.47911339624582305	-0.3331117131488929	0.09431292671506776	-1.597225063891631	2.79269406270014	0.8629949310023284	-0.48938974893032616	-1.9614107112694419	-0.33329700669390255	1.1507174318255975	-0.610347744161495	-1.0594479937871224	-0.7641953163247129	-0.06605718835985427	-1.9600220316098884	1.7678030139701169	0.21254425048760517	-1.909272172663869	1.0175365478610057	-0.8607222732163755	-0.21173106095777036	-1.1570424574623792	-1.318218961961416	0.06213788142129972	-0.7207374944764944	-0.14451299290651254	-1.351148044738507	-0.34830082657601225	-1.7255842035867364	-0.37285006454524205	0.20800713296146084	0.07091056464016492	0.58061694321783	-1.4333043246344699	-0.4042627375970578	-1.7189480739126448	0.22625052514330818	0.004574119733474024	0.5418180574241769	-1.4284733410529955	-0.5152124028911017	0.17401276017857412	-0.10067876305510637	0.3624158259297691	0.5434456874715157	0.17171886629569696	-0.8415745989225835	-1.6909695240166287	0.16367818353544447	0.8757494928441611
0.43031453909949774	-0.43929162096059005	0.10969042405406544	-1.494595346941478	2.701947999162506	0.8840011032076122	-0.39093512580417705	-1.9245105171360795	-0.39079110743753936	1.3027271741735333	-0.7880380607405961	-0.9929722122601227	-0.7086932506366941	0.0027582288459544273	-1.9547288955379982	1.7321599472884344	0.23795106859867482	-1.839088835012554	1.015565414372162	-0.8396471108385188	-0.26157690161018926	-1.1364231353984748	-1.3019054095664437	0.01875494020909264	-0.7185315083740411	-0.22079449417889946	-1.2620776455134666	-0.36517201479177397	-1.668802832050772	-0.48879064195228744	0.19746998741543215	0.09151894397005933	0.5577328786217906	-1.5562216522226697	-0.2920942044930272	-1.5497999133288496	0.2725741338047867	-0.09844031695333431	0.6223560385496857	-1.3200339213257772	-0.5887750358003137	0.16316858643018511	-0.14854532016764424	0.3785664371862306	0.5675092809585806	0.09476333806986399	-0.8027465758839727	-1.647597847842389	0.12848845487352142	0.8459976080059789
0.3736413986171465	-0.5252256035387657	0.13320587684624124	-1.4302536976667617	2.6153764364622427	0.9229981863690648	-0.29686794884417717	-1.88704086319168	-0.480744421799166	1.4496327731624914	-0.9433238639998487	-0.9495742695904248	-0.6824098905679781	0.006461710332405911	-1.8989272987689403	1.6998853935799931	0.24338857328802677	-1.7320568798328781	0.9572978492446739	-0.8189803225407566	-0.29550831632603985	-1.0708915021980485	-1.2463527570415749	0.004045845746244004	-0.7264695614032122	-0.27233940590350875	-1.2036349377548858	-0.36873198699115256	-1.6067303095838235	-0.582888337627641	0.16287447720496018	0.1003869305078436	0.562190779125499	-1.64237344312926	-0.19399103147868715	-1.3695338684057399	0.32383536475049435	-0.23307046991890754	0.6958404297403071	-1.224305060223331	-0.6281620572158724	0.12788053294273	-0.22735268339363884	0.3202432047011961	0.6074271116925596	0.06983008255226035	-0.7454810361895907	-1.6157062519338568	0.09918161760459683	0.7567055896144833
0.3301446420106384	-0.5545471782133381	0.13059197092725325	-1.3821270390830511	2.5865172928241065	0.9252785994506496	-0.1532560850257845	-1.8915731096574304	-0.5606953058993589	1.574925489821696	-1.0659123589285187	-0.9411003582375373	-0.6678410458177516	-0.0006527982875038196	-1.8431562758391216	1.691033400910571	0.24079709457021786	-1.6191410012724918	0.9066226333944496	-0.8148334484321074	-0.3176742850058166	-0.967895149339505	-1.2011326017307467	-0.02093966141299191	-0.741960129863992	-0.34309685325878514	-1.1477867084473545	-0.3134411346036368	-1.5171189445197082	-0.6530031453011791	0.11444736527339376	0.05429851984759758	0.5261782806981495	-1.730426928614241	-0.09817575468734155	-1.2046635113870032	0.3626382801437235	-0.35632138769606747	0.7410503479143868	-1.1079880832879203	-0.681818164434961	0.08172658982554593	-0.25483972139782474	0.2911642466218644	0.6133758950148807	0.0029885619360796034	-0.7201704014894528	-1.6060898936480825	0.07965109064602822	0.6193044341574674
0.2715675770513696	-0.6424544058217678	0.12348599717146522	-1.3246206221392574	2.586244420866366	0.922140372499441	-0.049969554703051304	-1.8499048072524467	-0.6060614092377449	1.7037399520811092	-1.1401735949037066	-0.9296269951777841	-0.6714272208564367	-0.007734796564252341	-1.7346757541851645	1.6588440919364014	0.219365362538398	-1.4889969442314608	0.8268889628783702	-0.8188366922653094	-0.31379344962992295	-0.8485303833690747	-1.1638129079117465	-0.037637992688136016	-0.763903842535517	-0.39843458512997276	-1.1481512742827005	-0.30990170100576864	-1.4637787657432677	-0.7293629147708086	0.08166500111080957	-0.009854785007949873	0.4236518130866843	-1.8337115634955752	-0.012825987541986772	-1.0630045797670706	0.41812706317597675	-0.5003461147570597	0.8141525481488079	-0.946169858999161	-0.7106295755798754	0.01597245709430778	-0.26237324049806965	0.19660559456765309	0.6279864534702393	-0.07252602678824985	-0.6818074346265103	-1.6546523505603261	0.1150148551789421	0.5481199660617607
0.22792640686661508	-0.7289330072225384	0.10462901273562482	-1.284473417596312	2.579575929017389	0.8945206459811453	0.11363385402986423	-1.801488698986958	-0.5734096595503992	1.7928916752227582	-1.19536603981665	-0.9655874507054406	-0.7054726868010259	-0.02081007429058971	-1.6026223242038182	1.6150929050559468	0.2076948796842034	-1.3577749632569929	0.7094241054711456	-0.7734444841615611	-0.3088609456203614	-0.7485693325353787	-1.1125247443224417	-0.0629074010785216	-0.7739598753523538	-0.45439963597285365	-1.12531208409663	-0.281708995270633	-1.3636797950307158	-0.7762693728876224	0.07010946984681202	-0.09505295755927148	0.36609233106071176	-1.8748744547331193	0.10990857055151382	-0.9159890772642019	0.4956160646705244	-0.6028676261892194	0.8206589445360566	-0.8265883390638086	-0.7450350779003632	-0.021263598895290434	-0.2545805617873787	0.05009684612739111	0.6345770696817798	-0.11947677334505294	-0.6491272338374241	-1.6869504289072303	0.07668215823218034	0.4609819042570578
0.20676622926681198	-0.779394097251577	0.08597797692486056	-1.2436022184731996	2.609903593245301	0.816717893390422	0.26477293387301326	-1.7447608206825862	-0.5094177636140189	1.8572900028356638	-1.2220293551013295	-1.0191537565588746	-0.7605590774792507	-0.05962964379296757	-1.5111227398649958	1.5883431074413352	0.18602364175814867	-1.1548127694404626	0.6101548733915595	-0.7371146662951337	-0.31513697954217135	-0.6635309689176976	-1.0394585184876637	-0.09754107634795155	-0.7583403530785718	-0.5261859207980811	-1.140094640710508	-0.20243808393283555	-1.2670769747016117	-0.7704887739708577	0.036117594291785966	-0.15062559581650437	0.3120380697914335	-1.8921178818287203	0.21279045920914924	-0.7985159415237366	0.572079752173984	-0.6809629444277163	0.8575599251581837	-0.6606977485188719	-0.7379809424805173	-0.07545258723511188	-0.25715567002339934	-0.10994505466203777	0.6114278422021873	-0.18255377900377967	-0.6528161203941749	-1.76275838745742	0.056930279430372	0.4133600525205018
0.2185602349177272	-0.7696189080911804	0.08689579144965551	-1.2083364546267927	2.6839487193263833	0.7411968922727075	0.35138385718671894	-1.668594124953967	-0.425099920889795	1.8042218050576728	-1.2750808166629066	-1.0814046506430215	-0.8392568889286871	-0.1654236032185719	-1.4049041683487327	1.6078228751920183	0.15071656128202254	-1.0043821053191846	0.5244170270660323	-0.6987706638640576	-0.23326229185855665	-0.5556511313262184	-1.0195239906734603	-0.08813064274800089	-0.7424786510812119	-0.605627559696261	-1.146364630300545	-0.13773781877975871	-1.2214071892210936	-0.806231723881015	-0.04370661564393003	-0.17540586453648993	0.24857683830407584	-1.9072183420822406	0.3338244071408695	-0.6387904544598143	0.6098578666386054	-0.7568511597076839	0.8616364633533709	-0.5003792408423766	-0.7314947011129134	-0.09597856850540859	-0.2501291634781821	-0.29592013036503817	0.6233558397788421	-0.2916055488481081	-0.6718858258610356	-1.841792800362183	0.0609034305891318	0.31232475990583325
0.24139702850150355	-0.7485680330436175	0.07290173161388529	-1.195813285809971	2.735131283098709	0.6422390417326499	0.42752380847579063	-1.591802145703761	-0.3450717783042861	1.692798339342978	-1.294228929403415	-1.150212568027104	-0.9581035883430801	-0.2798864787905864	-1.2978164588925727	1.5186963649149754	0.07878242750046509	-0.8637132210754181	0.4496023431738189	-0.6684220507599965	-0.20045146956753443	-0.49907043396566086	-0.9948827856105638	-0.05854743253176381	-0.701069723352724	-0.6591428187599051	-1.1595595615024306	-0.10610013358563875	-1.1901193911704309	-0.8287225582958075	-0.11672981580472146	-0.2161998793728639	0.19857293419059002	-1.8857895114123484	0.49605572878057347	-0.5070192159931299	0.6079207909686253	-0.8244456901784627	0.8432177657257884	-0.35534864345123207	-0.725352201730515	-0.022822601297151402	-0.22121957795241592	-0.4724316551911755	0.5928011058281151	-0.339999574617811	-0.6335169601991959	-1.909099178713833	0.06295761972722416	0.25253085886009075
0.25234529750959067	-0.7446295285963438	0.042722049942896544	-1.1903063658419915	2.8276224068176994	0.5356197080718208	0.5067223013542569	-1.5178342184758469	-0.28792110143281546	1.5338290416757436	-1.26957673454551	-1.1785809624541463	-1.0239960058959334	-0.3697398878321152	-1.1722766914909686	1.467848329578113	0.03153582915194297	-0.759684599597042	0.35833230344285594	-0.6243500329356737	-0.12918243024878864	-0.4389464930190859	-0.971707209848636	-0.03016060764371144	-0.6582974054590096	-0.7129900246637042	-1.252970284353793	-0.0611327007776518	-1.1587385879100514	-0.7687314623465189	-0.1688377364374793	-0.29233119994437146	0.14967296007812295	-1.835653470117914	0.5989703471617567	-0.44139125872586354	0.545694976230939	-0.8658080841866503	0.8339380788086507	-0.1845520023022168	-0.6989377765284652	-0.03531365573357196	-0.20537630199555226	-0.6610320611991565	0.6014220311460152	-0.3788920324058516	-0.6136136433113644	-1.960273285292614	0.04529546532429898	0.1469518652511734
0.2901918608035049	-0.7541779263408791	0.037257695662351646	-1.1956117512270255	2.9240628386562464	0.41641631138802077	0.5102376198891043	-1.4243808373158677	-0.15030678183706614	1.3476905006073374	-1.2026706538344565	-1.2169027884164125	-1.1346723820622657	-0.4540279161251692	-1.0761621206781378	1.4248311447253914	-0.03929840407556686	-0.6546953303126114	0.28243118765637576	-0.4928596764304524	-0.08058070274805403	-0.39893311927725944	-0.9685230146840285	0.028909559531023837	-0.643163732994763	-0.7678309083665589	-1.3033708326180116	-0.030267243572246683	-1.1542422087711934	-0.7273819111582054	-0.25408691131340494	-0.3352456078839532	0.10514851850687497	-1.7445991608532876	0.7465285443458669	-0.4456675646147771	0.522969092126598	-0.867847064696828	0.839540744128737	-0.015444224782337267	-0.6630302429922987	-0.040612482994676714	-0.20382251201970097	-0.7991731833871286	0.5743342339020653	-0.40420286893504737	-0.6122122083791556	-2.0513375459609824	0.030953115410254122	0.10238239561742313
0.3298741858882017	-0.7203085449292377	0.06388700212279338	-1.2275678153510208	2.9989324488246956	0.3056630746701242	0.505957137681424	-1.3140625051993342	-0.05073580824272337	1.1798999222576607	-1.0815823213714264	-1.2619954558889086	-1.2914757563589778	-0.5458134554023788	-0.9827659946202113	1.3572311731345565	-0.08046541875056301	-0.6210811304465105	0.1738374596813031	-0.38553601395888637	-0.000758530716100686	-0.34737653326526174	-0.9478754411727024	0.09767551191103763	-0.6743686740545903	-0.8345891748776804	-1.3839277601893465	-0.01530756659938029	-1.102830619843518	-0.6937207307483334	-0.2922492600728058	-0.35754484643817813	0.09876500141404347	-1.6284969369634172	0.9033904276419445	-0.5240418383044195	0.4699020550290827	-0.863004772037416	0.829948114870865	0.1394129661040482	-0.6403950504963938	-0.06644913040219871	-0.23540795138711285	-0.9411745925736008	0.5644367031530642	-0.38335604039118965	-0.6011493017128398	-2.068475861768821	-0.008756794987558264	0.03453268590434698
0.36183724906019765	-0.6991043461075716	0.08973131599780204	-1.2652645766995527	3.0790658470811723	0.19945601308500702	0.4862969318813595	-1.1959683180647858	0.09756767842353031	1.043498044862336	-0.9239591258618866	-1.2644889828198487	-1.4229014200044483	-0.6213514458416316	-0.958098895485848	1.3314181702839463	-0.11424193976006394	-0.6113680927267969	0.08428695842483214	-0.3071404811714298	0.04559271883954129	-0.29213633582825416	-0.9542632368883212	0.1617550727559121	-0.6799261437796911	-0.9104460258015464	-1.408521027682455	0.00942856278580441	-1.0786898494086437	-0.5893873666016886	-0.3598758310166057	-0.4192660636929773	0.0459975231017797	-1.5177822892117105	1.0480520588079503	-0.6288191028790389	0.4292115662200321	-0.831510036794534	0.8016764264878844	0.31782855354459405	-0.6150692064255721	-0.05618507849636891	-0.24097957885864135	-1.051184939076506	0.5497722411260607	-0.4009950439305823	-0.6093464949340229	-2.1097521209732557	-0.027654890867246568	0.020844194339500206
0.393315240590918	-0.7143432918430389	0.16393550104143784	-1.2592043838910556	3.1106126327976993	0.12106357631975746	0.41593874287871613	-1.053501436007513	0.2401246393322054	0.926764845491617	-0.7561497633321274	-1.28466288860246	-1.5721130300085118	-0.6597303761030064	-0.9052146269027099	1.2678659776015517	-0.11244709037550302	-0.6307435731257788	0.06898638345794908	-0.1630329851326649	0.14450773937350547	-0.2806450267569104	-0.9547725336025188	0.25902677224955123	-0.6678549162230648	-0.9428137005984741	-1.4074698477800427	-0.009996971472053636	-1.0945193361024557	-0.5464919936957089	-0.4362793573309304	-0.42456170726208403	0.024607337587401086	-1.4496505204994734	1.1722343056658826	-0.7708049683917145	0.396261204192021	-0.8390198621303746	0.8202477568425106	0.48753776937487886	-0.6039798636746808	-0.07446438778903523	-0.25299191244576125	-1.0971473911548197	0.5743176638884756	-0.35887055722707706	-0.6183285703678946	-2.127894448403872	-0.02327783511925157	0.036823908035960466
0.42604306746240256	-0.7223792144409535	0.25727470116476575	-1.2611383008840558	3.0968274642444245	0.033729393961887504	0.3521916613642978	-0.9213397108122299	0.3822983981537109	0.8597577874559423	-0.6138119956163551	-1.2999735907704153	-1.6825975503111708	-0.6758177008978995	-0.8923904325322527	1.2113244913283	-0.0993907644876276	-0.6255034546184665	0.011408669787332645	-0.013730073966056772	0.2504076924459221	-0.30551528734730576	-0.954494859338056	0.34904375930574033	-0.6796277798922357	-0.9513884028252813	-1.3857442569570277	0.0132162557532557	-1.1390916601083143	-0.4580229439431552	-0.5152628390305679	-0.4340147315557642	0.04886602578589243	-1.3816000136260498	1.291512991075623	-0.9268874022805571	0.3741491712098026	-0.8394630524320634	0.8113193514490501	0.5992144436124558	-0.6035338858457808	-0.07725286593229726	-0.2881756537840129	-1.1089849727482513	0.5464611794463403	-0.2845008134930228	-0.638530075814473	-2.0927926574383	-0.0369900038771778	-0.01296311413769119
0.4559797513508652	-0.7355458935420583	0.34718381201364235	-1.2829357065836915	3.042412981531763	-0.04126907221734338	0.25488919129957166	-0.7919191006120758	0.4772401066994657	0.8523759626170785	-0.48955023445337353	-1.240339060994828	-1.7894495017293068	-0.7037957106805007	-0.8587503577322211	1.0861255501027414	-0.1121569320567867	-0.621101005448945	-0.024115186666490745	0.1539846381754868	0.3639720291772668	-0.31064852849852775	-0.9680784783342924	0.4584288655328696	-0.6884393184923014	-0.9563508366126797	-1.3481708173918379	0.02288033155883256	-1.1726910603713943	-0.3693191750646713	-0.5771245123201225	-0.4710168582968447	0.021457686026965406	-1.2925124921859545	1.3652756231946093	-1.1309396983269033	0.306341162208469	-0.841025279175365	0.8472593419764237	0.705799589481374	-0.5725690050865602	-0.11182889558453582	-0.33133839816225635	-1.1303195259569105	0.5053271876477414	-0.2647697852462415	-0.6471885722073869	-2.0626590980757245	-0.025630114882516784	0.006195864488395764
0.4529760057039449	-0.734989296299611	0.41127092008856014	-1.2466358608566313	2.9777966085280925	-0.13579831224415956	0.12621443506496816	-0.6875735910420122	0.5730904701199089	0.8385925091981072	-0.3678466325124846	-1.181702732173578	-1.876736406667805	-0.7184333038546487	-0.8076167359052236	0.9813999713042832	-0.09220967118438486	-0.6475122140215823	-0.05560664272869893	0.34724665536603766	0.556057310973172	-0.280716867586215	-0.9904248411815832	0.5043968640351267	-0.7244956805076965	-0.934955033720329	-1.3144778780929038	0.007387400644707107	-1.223787277087939	-0.31613550197792994	-0.6291919271761254	-0.5417168115695482	0.051248766596823016	-1.1859612151594585	1.3982984771805982	-1.3416073180073351	0.21863238641466937	-0.8638148720380936	0.8147677502797809	0.7291556733719962	-0.6037667838475952	-0.14278831770891937	-0.402552616871784	-1.0924487468815776	0.49463805372431313	-0.2349473397067415	-0.6497772045350438	-1.9962703538286988	-0.025809751419610488	0.035483498498350266
0.4508085967408503	-0.7802277952732621	0.48356194687193466	-1.2042482051485333	2.86372072613041	-0.22326638918084657	-0.03166952423451724	-0.5933043876358657	0.6647689624966793	0.875323563056402	-0.2356412615465325	-1.0970996736114895	-1.909006442452288	-0.6847192687058401	-0.8194061168198139	0.857692812928488	-0.09154243100187229	-0.6517774061822778	-0.08085840088140576	0.5153125615348432	0.7055864110626877	-0.2746768731153154	-1.030843110146493	0.5087903560993209	-0.755658741552067	-0.9044302910754679	-1.2717178336632613	0.04579692827472791	-1.284504459998741	-0.23706844982776154	-0.6638474414211708	-0.5878130569091734	0.10685719631022905	-1.0838555471416356	1.450748594033772	-1.595761638451059	0.09927228969244448	-0.9002594555901959	0.7701804587659045	0.697237149959861	-0.6054402969874161	-0.17277627548425634	-0.47434187241729686	-1.0559565358189693	0.5099322504895152	-0.1145721734998204	-0.6468596073065663	-1.9045912884722938	0.0031912122295231853	0.06926752791596379
0.4353831817901341	-0.8740308011327504	0.6069808234463923	-1.1635182732605744	2.7368257299330656	-0.33221168874856044	-0.17835096823450963	-0.5264482025764943	0.7575835032612797	0.97097080640988	-0.1475445278600614	-1.0044338066370835	-1.914163083794842	-0.6633847298210103	-0.8199301123064717	0.8402302047845831	-0.0824707619996494	-0.671129366315821	-0.0975399708498693	0.6984075876521788	0.8397135607077788	-0.27670287233790286	-1.02993797990636	0.5235387070746776	-0.7818669721394833	-0.8931783930925461	-1.2244246889831971	0.03514500821135158	-1.317025845331012	-0.19483586086427648	-0.6983392924372852	-0.6234664581037207	0.17548488554782282	-0.9647138623998931	1.4994421776425972	-1.7779420130235821	0.013724392387699019	-0.9395035372613977	0.7615131997885543	0.6984260044952559	-0.563305779473686	-0.2600255790793543	-0.5518262513628823	-0.9872812620777254	0.5704149339687404	0.0023721690026269338	-0.7152576338472991	-1.8071249293995748	-0.0056492460876619716	0.07109448358965079
0.4125133238938451	-0.9399400599640011	0.7476626876162337	-1.0943894520020094	2.583203218885741	-0.38703378540591926	-0.3198273060048762	-0.49501118449926906	0.8364701220114353	1.0272526071656936	-0.07193959669432147	-0.9673275872655539	-1.9286753557509648	-0.6609374362788857	-0.8911263973738837	0.7925407111807532	-0.09235425834376342	-0.6713731149187442	-0.13054195166181357	0.874031879033056	1.0014708255436897	-0.289118901220826	-1.0340823402594261	0.475087583410433	-0.7698335032051429	-0.866593974373514	-1.167533511905019	0.013674594559804956	-1.3978194710120604	-0.21555031489265372	-0.719443552395228	-0.6593215297489647	0.2659829678081931	-0.9359697907350639	1.5608480599085783	-1.9330932095047575	-0.06178400587804685	-0.9704833784360533	0.7268301797974914	0.6339572417318301	-0.5386912011829484	-0.2621749016699182	-0.6290970300543747	-0.9468746208228224	0.6146711579472868	0.0607140828728215	-0.7871394568208055	-1.7526654285126564	0.04464286219112563	0.07308009910975329
0.3840871467690868	-1.0160110116362	0.8871435205922678	-1.0351222490689467	2.429187537490704	-0.42425928181150985	-0.3835207241917594	-0.4941446935875106	0.8525333893205568	1.025571461311491	0.03276256174763674	-0.9692575133208663	-1.8877123596583814	-0.6359561278812846	-0.949713597123286	0.7589641563204281	-0.11391199407978272	-0.7050792586031873	-0.09857042324436076	1.012517870129631	1.1404293199823823	-0.3049646077162646	-1.0861043031597284	0.4362076142561004	-0.77108524108264	-0.8237323273112043	-1.1265119851487477	-0.01451545599490719	-1.4817296167205307	-0.23926703957248846	-0.6990365972467316	-0.7163868195146681	0.28995601462943255	-0.9425201651440667	1.6118170107049674	-2.0986707339600477	-0.12779851395190106	-1.0132134836506566	0.6927736936555975	0.5743930182099828	-0.5259690677911448	-0.2631320240661791	-0.6971582497087322	-0.9490474181541918	0.6736702128804917	0.11253465632272112	-0.8384667013122901	-1.6198798103698369	0.0676581235989876	0.058824617179927666
0.36325650005248294	-1.0957473597830512	0.9696084840734569	-1.0006428918959718	2.2597589916439347	-0.4362248179287754	-0.44204573158338983	-0.5246476989134876	0.84541411894798	1.0354630256545072	0.08650349014452893	-0.9713292267539245	-1.8232969282722624	-0.635070610260175	-1.0272411653591096	0.7422606749680414	-0.15300556723340147	-0.6992556378554354	-0.08023619063427413	1.1629627820155564	1.2536887366999945	-0.32719536883776784	-1.1030550823923782	0.35324592375918096	-0.7451999778510042	-0.7914500800099047	-1.068536066400188	-0.014076804570261664	-1.5993034208369774	-0.23641539288006372	-0.6439247497148239	-0.7808347953668814	0.3030979684380847	-0.9670553762089684	1.6947844466310937	-2.289780112755388	-0.2157843765859262	-1.0507992250191545	0.6627583651991065	0.4689438627747931	-0.5144051417633247	-0.24367187144394453	-0.736511415819759	-0.9065969894094688	0.7272415492580301	0.1445548169809739	-0.8763403243362795	-1.4958823425446086	0.12286350312352938	0.03332641597148852
0.3688836089353724	-1.1778833847068806	1.0321874661840962	-0.9471725999662928	2.0661563376270093	-0.4624010615771949	-0.4880693283001536	-0.5427856259429874	0.8019313476871412	1.0146571257111958	0.11703601862026695	-1.0059393403279313	-1.7551852230192762	-0.6498836267179549	-1.0921809493127146	0.6690587783660347	-0.17484732459596597	-0.6665804683269865	-0.02021936078219273	1.3289691340563832	1.3955391262751164	-0.3437135618644468	-1.1253190140061684	0.2553959013048337	-0.7344300697806311	-0.7386093737535107	-1.0417870659402557	-0.04962967043892535	-1.7016412805979872	-0.28046941458804325	-0.5576827776399463	-0.8348805416650226	0.31467497180037923	-0.9927642763066125	1.7473247435075705	-2.436549467778784	-0.2988054163490603	-1.1014609873025307	0.627029602180278	0.35630201565181596	-0.541643338375402	-0.19279844492492765	-0.8236216684034613	-0.8671226739212475	0.7958845469327056	0.17085478667301596	-0.8782724288956583	-1.3353582611867079	0.10401002910256896	-0.02588100355354537
0.3694702970763592	-1.2545620415462282	1.0533205634842666	-0.9466398451908006	1.8665431652721114	-0.5076141413621454	-0.4706781839749648	-0.576244025943937	0.7350812047519382	0.9568482099418418	0.14569487078077006	-1.0055182020764533	-1.6522642844790347	-0.6875424428585164	-1.1423733209131013	0.6120973496123681	-0.21772836986444108	-0.6172690671655319	-0.00527100731359974	1.4646102854967147	1.4819735389972508	-0.3350709398979523	-1.1253048500434149	0.1672691704231857	-0.7071107282463471	-0.733260114070222	-1.008412556353584	-0.05750759075500591	-1.8189140860357136	-0.2868303876507912	-0.4473247321643211	-0.9033857400875187	0.27543575336756465	-1.0207887199349492	1.8496981220740452	-2.5100589369528565	-0.3899845633107401	-1.1004571345709953	0.5853986690979551	0.2174657374668097	-0.5388151348883721	-0.14717902706456099	-0.945090453479674	-0.8981699107890215	0.845164296179093	0.15837040937948085	-0.8760351598066629	-1.1442654810159552	0.08514331626569935	-0.07925385593864243
0.39910314849624245	-1.317263479541165	1.0145611068640576	-0.9937019951047473	1.743937100087963	-0.5309916422321941	-0.48415078576146636	-0.6366504851348506	0.6225632938079897	0.8768873443709495	0.16779852329261982	-1.032659803091229	-1.5187074814405228	-0.7608868792073331	-1.2078113592223119	0.5877209448624925	-0.2751159889049689	-0.5844429595478142	0.07485375432403288	1.5842408621102329	1.5395129300758401	-0.33370149395967175	-1.1316009965882754	0.06886513040396872	-0.6934974751901742	-0.7419733324240264	-0.9932726709432744	-0.07757075878217741	-1.870658802714556	-0.3211292255383802	-0.3503493835532948	-0.9736832229787579	0.2853273419131356	-1.1105185450020265	1.9160539259410427	-2.574810524618546	-0.48034865259588316	-1.0937863958648575	0.5693761486493193	0.09439255033360397	-0.4893421539658068	-0.11016528825581533	-1.0450573294122372	-0.970900676799307	0.9095618355622413	0.15455022542672814	-0.8767985840697401	-0.9853406743256452	0.06888226505165146	-0.11893757318299666
0.40514330594595255	-1.3634642449095788	0.9737776826690092	-1.0407655748490097	1.6354675627790205	-0.5610088316856798	-0.4528621326969617	-0.733623725443612	0.46654251647307277	0.7859031155894776	0.17505631646139883	-1.0782642929704707	-1.3274364572021005	-0.814500042202871	-1.3077836018687363	0.5653971435825921	-0.26990176247528563	-0.5268416026046999	0.16473755663333978	1.6461395095627687	1.5353527210183588	-0.3342391578654693	-1.0976857286189223	-0.06464481487711835	-0.7032362023630616	-0.7760908882844277	-1.021605316443795	-0.10337067839462329	-1.9993255918445059	-0.3503412496361066	-0.2843713794029179	-0.9748564903969636	0.3134370835898389	-1.2513145662051204	2.0152419718936674	-2.56787452209209	-0.552871523737734	-1.1034686927656012	0.5309618241107323	-0.020933308660157746	-0.43600309701438683	-0.0658130529572922	-1.1462872967499913	-1.0242011128062836	0.9979443953948897	0.1294362473736615	-0.8062329626588699	-0.8091899853482103	0.05956674857928913	-0.1884998806492838
0.3984579096898126	-1.4182024293870363	0.9221236035470397	-1.1457619040421883	1.4946296897732552	-0.5538543771696057	-0.3522444185811077	-0.8347068808433763	0.3014313076571348	0.6919430077287767	0.15022856096868206	-1.1426473134903532	-1.1912504387509828	-0.8944374112038188	-1.4166328227514369	0.505124360693297	-0.29182499260108435	-0.4706048823869982	0.21154378416891578	1.622281680633974	1.535463270132833	-0.4021436278694299	-1.0632956270533012	-0.14274143450581156	-0.6684289971506528	-0.7964054849527266	-1.0308596799564298	-0.15857258223795673	-2.121377174057866	-0.3174172020794547	-0.21943632703054944	-0.944249976864999	0.24703849163140176	-1.4310777334959943	2.125623590557681	-2.5508758978385706	-0.6243129915741065	-1.1098716865562606	0.5348076641173988	-0.08393083559798437	-0.33204343687023175	0.0009562972265955705	-1.2058222009362327	-1.1223140958332989	1.0741348208721022	0.10364536660964214	-0.7572757529764887	-0.7322530218254432	0.0119000587558168	-0.31570308874442427
0.3737144304993564	-1.406162520313325	0.8644235891358868	-1.3011859391929934	1.368771166899264	-0.5352618236303214	-0.2427804555190572	-0.9410904029068492	0.12301896105121665	0.5395926653926618	0.09324702613192708	-1.232254378909128	-1.0890803188233011	-0.9905954297782301	-1.4849118510170964	0.44125586518110255	-0.2811602276649704	-0.39396159417252546	0.25558587370817587	1.6220824386362793	1.4799115656849215	-0.4978847711916606	-1.0086629504193658	-0.18231787503163024	-0.6998468352274264	-0.794900926013	-1.0457435551151184	-0.20931401725068724	-2.204212686843154	-0.27214956923352895	-0.12794167260847517	-0.9326446597488601	0.1715732078116173	-1.560979976893113	2.19128716748524	-2.537689299868802	-0.6432780979063352	-1.1093636577422763	0.5858741017685383	-0.16583543184234667	-0.2586555281223367	0.05972693062485346	-1.2618320282053368	-1.238134378582792	1.0741597222811028	0.07280070922893023	-0.6801720567496308	-0.6637227248518566	-0.04009111780484961	-0.39113968117741504
0.3543834970392044	-1.3369048938528332	0.7907547369493186	-1.4055404604525294	1.284073765091546	-0.5239282616888177	-0.10174091484225237	-1.0211388166585018	-0.10403857672833665	0.3547017498512972	0.02439948767861936	-1.3159987323669369	-0.9647538830145972	-1.0606750276324575	-1.5762443250181672	0.3178972411177913	-0.27514218581269256	-0.3320300882970576	0.2739361627728437	1.5841360400150615	1.4693458292288941	-0.5533688471205915	-1.0298234563144724	-0.18974811149834442	-0.7690960652391345	-0.7936145933873757	-1.0934700175002219	-0.2282256960030847	-2.35337613319089	-0.1955196300757449	-0.0669814818581053	-0.9004120149856613	0.09398502126645529	-1.7416159298428682	2.1787563175671245	-2.554349625510591	-0.6769548571041879	-1.0569245574159842	0.5983027045279485	-0.28265132633191464	-0.2316040276323414	0.09509261331429567	-1.315865268278711	-1.3762257341260056	1.0363981179124087	-0.0390738013958613	-0.5979096300645731	-0.6419505092465826	-0.08315608791902884	-0.4882525533866716
0.35921556067880234	-1.2629661009142557	0.7307580968923014	-1.5591943442255005	1.1903833251066802	-0.47490116231681745	0.014080110393128847	-1.1133657774745385	-0.2868667013970584	0.2564444810180604	-0.07500686069851617	-1.3721575318502268	-0.8235191754681791	-1.120641272789646	-1.6332697105515634	0.20885477924448947	-0.23847018028656103	-0.2823282129153879	0.3019329080403638	1.5037614980774883	1.4048884933414632	-0.6068260365927675	-0.9971484061318918	-0.11495742318243837	-0.8718473926256987	-0.8114844806717475	-1.1384417914852931	-0.21308857488439753	-2.439571670552676	-0.056934608781619565	0.01380070758217713	-0.8985550025238205	-0.054392809327026614	-1.8245541082372523	2.139183254826154	-2.595911900525274	-0.7041132402404747	-1.0109471869444309	0.6272854055807444	-0.3986863501964971	-0.1937066520864565	0.09531112514210985	-1.3484561251429603	-1.4272487270477847	0.987050650564569	-0.0944120099110197	-0.5337588755135932	-0.5698473332603206	-0.14548338067968816	-0.5137503868374557
0.37000647125718295	-1.1410561321531678	0.5917995973856625	-1.676392552214495	1.1275010093828448	-0.3901041662072074	0.10114054095084954	-1.202090945847806	-0.432308137569828	0.19441894063269102	-0.20918088340509272	-1.3568920640078197	-0.7246487312699998	-1.2249502849098428	-1.6811306538033495	0.13538097885954456	-0.23014230118855772	-0.19370423844423926	0.2818151086540728	1.4410554804415228	1.2925489091463076	-0.6896213243614289	-0.9784883319930424	-0.0973036209184539	-0.9539762677091026	-0.8491482739973591	-1.2169385150034828	-0.18149286496902917	-2.4880586683857087	0.04799770710800194	0.06619151434826723	-0.892905328171192	-0.1409610968201737	-1.8769512392528669	2.088911974431375	-2.593479498267489	-0.7601239402185234	-0.9751586165755507	0.6394510345082696	-0.5357165501940354	-0.1798302012047176	0.13648480824189735	-1.389455631826669	-1.4802635839937444	0.902352395214956	-0.1596601063864007	-0.46962836495651006	-0.49459554430643243	-0.22455655886882075	-0.5738610191637811
0.40274795230484256	-1.0423523554516447	0.5377555441649419	-1.7374217135976848	1.0624782625496352	-0.30448568286386657	0.20199751655275228	-1.2730073454451	-0.5391053548241087	0.1308649092357307	-0.3872749683854088	-1.323541213141217	-0.5654303841860854	-1.2860358940161454	-1.7180675350274428	0.05462376967395497	-0.2100025899995679	-0.13094983335265428	0.30463337984875516	1.350008288844296	1.1946923141008186	-0.7935361863923757	-0.963741980418036	-0.024898124102427775	-1.1315153947062158	-0.8690406448823167	-1.2955029048355284	-0.17297785753842765	-2.518223639904517	0.13661717857514172	0.08472428125203016	-0.854928509280626	-0.2126063580908899	-1.8990444063988217	2.0296272279247742	-2.5562120298470474	-0.778999674376746	-0.929751825012195	0.7032510793135097	-0.6030300330407429	-0.1533482815408541	0.19231466481194953	-1.4112584323379855	-1.5140138366593212	0.8704598506933447	-0.2171226114902806	-0.41827217360550967	-0.49477439657931654	-0.3423985327677217	-0.5790372081614095
0.39912582178593514	-0.9375140306633505	0.46973757825655593	-1.8044946962322612	1.0307656997835133	-0.15232507049838978	0.29653328175186555	-1.3528176158518441	-0.654308025866621	0.09073724465881675	-0.532349895570683	-1.2817482737043489	-0.39314960745073957	-1.3161176729229687	-1.7998452381151968	-0.003168840104514897	-0.16965942814973456	-0.06519140634621552	0.28890172899118366	1.3065071193475848	1.0976466577959372	-0.9165045500531006	-0.9453082873052716	0.052783578570569124	-1.2680130224205897	-0.890173831603658	-1.3744463345807498	-0.1745436330527855	-2.5478441081955276	0.20961249611279337	0.09580087074603491	-0.835618345996377	-0.27207244117478135	-1.9379520721715964	2.008192688381956	-2.488843913856251	-0.8327222811962024	-0.8797025959685015	0.752655856503165	-0.633381634588114	-0.15023314006390973	0.22508253445804155	-1.4065624069006053	-1.5919514578480745	0.8215276542348006	-0.23306330727454244	-0.370746742618824	-0.48495022414692485	-0.3891149537109681	-0.6085210748980221
0.3962493737421885	-0.8724288871179036	0.41449610540487275	-1.8516133244436634	1.0018126647190577	0.03324099988395289	0.32572357728524093	-1.4137162091793989	-0.7551210781864366	0.097765033293238	-0.6979549577988162	-1.2523276298768167	-0.214152455973605	-1.3407585553279753	-1.901823946961334	-0.06462616587499606	-0.15422894001107515	0.040457095895696016	0.2862424147068109	1.2713725134167273	1.0085700147544838	-1.0457604465175925	-0.9534228745869621	0.13305726481030206	-1.4234840456068283	-0.9288576029654511	-1.4588302083303692	-0.15836912513334087	-2.5115898319459835	0.25324692800957566	0.07796533013524325	-0.8155081748954762	-0.31131647883586455	-1.9548034318387013	1.9507959160050685	-2.439168639061797	-0.8742348285020871	-0.8334307823705253	0.7925316872640839	-0.6508412300461341	-0.17104623579589467	0.2565971998724516	-1.3553586872765635	-1.5606431657715167	0.7923640415800921	-0.217325117545643	-0.31252305845486894	-0.5049173528640006	-0.4788112629252327	-0.613885739693965
0.35563306838480346	-0.7694368361094337	0.4150294824961923	-1.8784019103165388	0.933037928466916	0.17949983667069072	0.4186626101218652	-1.4952253628838015	-0.86370657184751	0.1312697764270032	-0.8382566152493517	-1.1770429357627037	-0.046283595488303776	-1.3310100768948705	-2.018310774152055	-0.09832107631901105	-0.16585130876525658	0.13522909380845163	0.23338833550096544	1.2540664655205649	0.9249823869346756	-1.1494246648960846	-1.0024919163540558	0.2095965969648661	-1.5472038558019985	-0.952486037235629	-1.514544552417972	-0.16851175816345632	-2.493890940536862	0.3498707338643607	0.05793564664640064	-0.7806817676354438	-0.37852911196264477	-1.939630087255524	1.9386461084389375	-2.3144906238774263	-0.9534864313224715	-0.8102391907315658	0.8299402804783798	-0.6157767804009305	-0.25224783886642854	0.3073725920408551	-1.2884262587340245	-1.4942430385006447	0.806861411812721	-0.21360739681612176	-0.23484610156300673	-0.5066126183594122	-0.5504979543428056	-0.6802838327126663
0.3257587436166283	-0.6381301962552662	0.3995637108008675	-1.8729392435968186	0.874861186960568	0.33514543815855247	0.45697716943083444	-1.5888549769019662	-0.9287900707518084	0.1527882005376007	-0.9552259063328801	-1.0792598575904475	0.04873827146402524	-1.3331435199928172	-2.130589504627497	-0.09110318033993695	-0.23949550824401192	0.19585806099693628	0.17835173065231774	1.2693488868618257	0.8920950127699868	-1.2454641407072988	-1.0874129775750394	0.3221084223811806	-1.6921504227778381	-0.9570496883673509	-1.5378143464194887	-0.1747046541267534	-2.4218313495501347	0.4405986518373183	0.03944667448726707	-0.7497156326475112	-0.4276392534367564	-1.915471026351722	1.866663579174304	-2.213639667086333	-0.9835907861204543	-0.7664251381525921	0.8785229381191503	-0.6160429481300919	-0.3799207677892729	0.36080304667498886	-1.218845333817009	-1.4389735049121153	0.7517270666896804	-0.2020653584575002	-0.20555069997302663	-0.514751616222924	-0.6257698774034656	-0.6674437304766554
0.3158516542295193	-0.5049573185881877	0.4175025822356452	-1.8462886363493731	0.8605904236867981	0.5184709700204001	0.46833335770324175	-1.6545188419931507	-0.9606975082296406	0.16777897083482335	-1.0182461373592933	-0.9851580935063996	0.15107942542039088	-1.30826439797019	-2.226622626104414	-0.06810406130200213	-0.2942094495902344	0.2160811028582077	0.1550680469499277	1.2926065892915397	0.8084404069008757	-1.3325853604704996	-1.195808648381218	0.3868516879809165	-1.8491457786141505	-0.9656585554132053	-1.538661079972551	-0.19325327600302872	-2.3516360902672764	0.474424613317462	-0.0002653094353648189	-0.7495802184360116	-0.43543333413947394	-1.8585483648900876	1.7761152149310788	-2.113992225226192	-0.9620380243426851	-0.7601152066972269	0.9360381519977826	-0.5916613124221967	-0.5064284042493483	0.4229237099362403	-1.1389077117164261	-1.3558919657764172	0.7348739433771732	-0.20482379751440835	-0.16357698426626188	-0.42035165904466965	-0.6551049111293235	-0.6454604649976707
0.3233993192847434	-0.4254605388383726	0.3875497425285084	-1.7733193909519518	0.864416499309311	0.7379859328549565	0.5150009774280938	-1.7556795265559266	-0.9523036709480213	0.17762820300250254	-1.0602903472363594	-0.8937315982043896	0.24681685450146942	-1.3233102587776409	-2.311160754976389	-0.01764590846031089	-0.3478601630114902	0.22275374922367996	0.09742381133037292	1.3183800220054012	0.8391890332324896	-1.382865660131855	-1.3053944707742773	0.44879399773444895	-1.961502449903697	-1.0290424976390609	-1.5491719743668138	-0.22946173715563378	-2.2918675604955867	0.4729210703197541	-0.03390082488509385	-0.7861261250261075	-0.4307897218155425	-1.8175614013448176	1.6927531279975399	-1.9698580754304278	-0.9645032068090303	-0.7224379286054889	0.9737922312171575	-0.532058213298267	-0.611403289908666	0.45118386830526547	-1.0715480011233256	-1.2648271937986693	0.7266961870621544	-0.2228678131645247	-0.147069563158651	-0.3362065424422608	-0.6912416641476611	-0.6429350731790769
0.32894897371723497	-0.3601454096317716	0.368198779868754	-1.716748297508931	0.8628834283639403	0.9134466728110684	0.5104373080220965	-1.8510771483382544	-0.9316752591711508	0.18690486619290486	-1.0635657007830714	-0.7720089518286815	0.30859877731312924	-1.373861607211548	-2.3908376219940726	0.043617759220163525	-0.40458507632990426	0.2290965824779673	0.04264435665078877	1.362612545662325	0.8355435261379324	-1.4110508715632286	-1.3622018080211389	0.4757725558095018	-2.0562736777246964	-1.0783010807028763	-1.5805888649269613	-0.24752945900111537	-2.148066287238982	0.46570181034978236	-0.05863317147645566	-0.8129590313813313	-0.40743443471296387	-1.7539065735254975	1.6397519513239	-1.8091699349992165	-0.9885178409726256	-0.692930303062948	1.0253255648966204	-0.4865964292990836	-0.6566378214312454	0.5082109735046518	-0.9611142642571362	-1.2184185993271313	0.7484879537531793	-0.2121349922303195	-0.15001631242225846	-0.23230358476823337	-0.7261504228413095	-0.6555157867469001
0.3066298270470225	-0.2843419760029302	0.31378319831315965	-1.575077993188383	0.8721574072932785	1.0565952383964783	0.5311457700768056	-1.9505713659566655	-0.898641274118195	0.18763561019320904	-1.0016283861553965	-0.6682934748299457	0.331016006643577	-1.4002853173730068	-2.471992855135139	0.08130032860213202	-0.4849297984363261	0.20233218422164642	0.012527517449565956	1.4406377923981624	0.8167726969452593	-1.4457838711543096	-1.4920047557954246	0.47716693624116296	-2.161856277329186	-1.0633057745783512	-1.6168183863656247	-0.3077775488577347	-2.030062968154025	0.4579371645230329	-0.09790501821556942	-0.7820942636031495	-0.3436262187902147	-1.7253560223221704	1.649674475618313	-1.6625826797754173	-0.9585525095564315	-0.6820435354455674	1.062116622979139	-0.4097587598004632	-0.6914166835735248	0.5588371028142024	-0.8679039896050273	-1.1963041956056961	0.7546048958080401	-0.22946418570891813	-0.15855231042474022	-0.18420535112473177	-0.7789689529738826	-0.6414143952746235
0.28937826232621633	-0.21730035721502286	0.3309970708924169	-1.4366529747345402	0.8569756037735035	1.1606991247703558	0.5336646743168292	-2.014375838395764	-0.9055644267972756	0.16626550248430833	-0.9172998252850343	-0.6430300573189631	0.3736760134478919	-1.4117279099424158	-2.533830104678433	0.05590419942150261	-0.5195798285285901	0.18035170207656168	0.008640071207529538	1.5346752142981432	0.8760552888020605	-1.4784030353401731	-1.5788684764640188	0.47906452801081656	-2.2962003730360125	-1.071032367149693	-1.6492294651467287	-0.35561694976128416	-1.8997711243597493	0.5391554523254356	-0.14037395982904702	-0.7704869442911699	-0.3104127510126107	-1.707464176017902	1.6573624586914453	-1.4821512033072275	-0.9086042220484899	-0.6527998407883701	1.0876220737869213	-0.34043004298920865	-0.6982941981233076	0.5621812639771765	-0.8054400832706572	-1.1724273896370785	0.7857133057223806	-0.2618465982351307	-0.12730693689901132	-0.1785045365471805	-0.803545177962579	-0.6455796184779723
0.2606297730713044	-0.10037325140002044	0.2694699191510047	-1.324015089000715	0.8529360718614679	1.233250148202075	0.5099690351713324	-2.084306859781866	-0.9404519815820509	0.14030446631306698	-0.7160623420420346	-0.6572008214391423	0.38089171061107413	-1.451714552977638	-2.588486106900998	0.04945864765432455	-0.5573682405617172	0.16027015994723842	-0.03233466764646938	1.6039690205566857	0.8704826260411693	-1.46763201254087	-1.655900437660624	0.4409718397197734	-2.3554468569304707	-1.1076344272403342	-1.6788018154133997	-0.352196140253506	-1.7328318459293992	0.5775587545739091	-0.2089815679487376	-0.8172534029257246	-0.2921511431452188	-1.713062027635878	1.6161518210806372	-1.336154913470795	-0.900038561186071	-0.6241412183538834	1.0872865167408823	-0.3351511896351365	-0.7428700229620738	0.5962037585200841	-0.7538074507485331	-1.1819243912081523	0.7793381089652318	-0.318967021396884	-0.0977912365426786	-0.14323862829711623	-0.823480652393037	-0.6297135418969834
0.24270077944505403	0.033724599848015055	0.20106960514302222	-1.1842798669848738	0.824583061693334	1.285502374934189	0.4835718740471939	-2.131370693693696	-0.9568838709154726	0.06501195742426222	-0.48668580931777317	-0.7044556422619029	0.33929752278364506	-1.491097696755023	-2.6281400123350473	0.01310783432306597	-0.6230598192885668	0.13297492971948804	-0.04633008987583824	1.689360620026574	0.8950816335898457	-1.4791209556544316	-1.7181159243051254	0.3874682551521561	-2.433905693840256	-1.1494989979413752	-1.7381509622960922	-0.3280184734048942	-1.5613040286523818	0.6220459838858022	-0.2815603735882871	-0.8566219897371934	-0.24285574726916104	-1.6838169809235253	1.5286738416750807	-1.211917038876062	-0.8151287067269211	-0.5998283018552303	1.0847952443258384	-0.3851117960092393	-0.7502883588836942	0.6164772673007823	-0.7273298258176116	-1.1131238021796457	0.7844030036007087	-0.3902809406875495	-0.07363446162033714	-0.15547801775770195	-0.8923146735000035	-0.5542110197103476
0.2259169449126123	0.22345614224162783	0.13967900629432395	-1.0603747396374552	0.8080390989651605	1.2855369038490554	0.4470558956438947	-2.119199114572858	-0.9807198965237406	-0.005799735222715352	-0.20752404307583724	-0.7470488564387493	0.2716666516582633	-1.5156123298899988	-2.6486493977000456	-0.008466979802129331	-0.6262380479047469	0.050694310334882295	-0.08527684337618198	1.7997846960261246	0.923948311292307	-1.4540713776450689	-1.7664786615124495	0.344488382649448	-2.504438134186404	-1.1549147381359544	-1.791947491071203	-0.3525400876399345	-1.4311931222661007	0.6534639844658879	-0.3239410365123422	-0.8456127176178564	-0.18024171977518605	-1.6306566588238087	1.4630302241088162	-1.1065423953362274	-0.7570318285019246	-0.5850054551385164	1.0693676747606053	-0.42871880236262216	-0.7434186662310943	0.6835375663216583	-0.7203913850385412	-1.1209626877872192	0.7873425657612992	-0.45823664800673986	-0.08610267590857261	-0.2043052979785438	-0.9503234760987282	-0.5119242218427285
0.24203932008321916	0.39677102864555736	0.04458648195237023	-0.9290634129684449	0.7736029513090098	1.3139123305148899	0.3729109333546594	-2.061216266471603	-0.9968007549956731	-0.10443985527840642	0.050280536784032416	-0.8219994472526835	0.1821085256101134	-1.5508511371292113	-2.632613658156022	-0.042402890569626046	-0.5754653663084202	-0.02693285100241627	-0.11219325507482995	1.8781316105654695	0.9563653870657086	-1.4436633814928317	-1.7899181262916677	0.3117189752172548	-2.5474671441032877	-1.1691389491143642	-1.8268897242128497	-0.36357642316313254	-1.315996869510781	0.6273772630577673	-0.35045530838414163	-0.8471530542736619	-0.11264640725108688	-1.5571683107572858	1.3797643050069683	-1.0487236386475085	-0.6473026593050683	-0.5380014240352207	1.0292739116156453	-0.5306576840482906	-0.781899482356472	0.759726678960878	-0.7354881405425621	-1.114252578381518	0.6967908371395376	-0.5352349364753384	-0.08974945017058672	-0.2717813827482135	-1.0178935813673788	-0.4287624477459896
0.24941229823919514	0.5651154218183011	-0.029231922514583387	-0.8420291412336647	0.7423642468350928	1.3387838167525432	0.30905488516575874	-1.9287416621121398	-1.0218245802910126	-0.17070152707569256	0.3244983863886998	-0.9292223264734203	0.06372084829132699	-1.5947601399640903	-2.6035488802324798	-0.09534808993966346	-0.49544016282861547	-0.12132629364618892	-0.11808953743499125	1.9555167223689534	0.9866664734095497	-1.4063884560104816	-1.7833144626945105	0.26818468767103953	-2.5763743460248105	-1.1599784336292922	-1.8839854381033647	-0.34709571827539587	-1.2203562303512927	0.5572564169429052	-0.398011515581289	-0.8616143248174287	-0.004651014054107405	-1.4608236044607055	1.3570070041565476	-0.9990643096990771	-0.5529809218988785	-0.5307242545376163	0.9809211776871865	-0.6137809422551311	-0.7914985794238119	0.8513348876165538	-0.7032871377782628	-1.1131248406489587	0.6570016420373747	-0.5588539196256704	-0.14688654138173465	-0.3533484861058603	-1.0895614429592602	-0.4072935281236365
0.2761999742229513	0.7115768861595619	-0.05851065356993253	-0.7911166012635643	0.6887487948309448	1.3007369360664085	0.2530316643115255	-1.8216135382017562	-1.1006805333654577	-0.21566898150364908	0.5995164723935498	-1.055288746759794	-0.0013044890561891786	-1.6486796771039323	-2.5609239657180245	-0.17971596995573508	-0.4030091836657784	-0.18387465062462932	-0.11925929088903062	2.0535349833795045	1.0410093978290562	-1.313080996011026	-1.7933754208365116	0.26392806357005527	-2.586328967591495	-1.1726509769612992	-1.9443975250767067	-0.32191445570159083	-1.1185214442246612	0.45783699573799996	-0.3959232390829327	-0.8325543189603358	0.10497300874785269	-1.3592917958200614	1.3826039777729469	-0.9148321312515199	-0.4829321704407742	-0.4583072643641269	0.9241456059921649	-0.7768435216688683	-0.8232818251625726	0.8687571468415338	-0.6933813699343152	-1.1425105266162734	0.616408578610748	-0.5894387883616544	-0.1904109914756961	-0.45123098157486236	-1.120890989760249	-0.3424989504212337
0.3109450444141323	0.8711210536917136	-0.021107100017206927	-0.6906325591761123	0.6286656172542542	1.2268684999014554	0.1061764413313874	-1.7135128620293625	-1.1563026808197439	-0.2331216875139061	0.8590415605138124	-1.207146921766887	-0.06681861264422002	-1.6573136473290777	-2.520886013459069	-0.26342235083385485	-0.32421384934050124	-0.2783744638579188	-0.07139816004837364	2.130880086749716	1.014259900234008	-1.28602035388757	-1.753605740176729	0.22523977637445497	-2.5419677901849247	-1.096259887505552	-2.00154661212922	-0.30184699252961733	-1.0259254574305405	0.3291498176443902	-0.41757406966751426	-0.8225582353163245	0.17457638750540025	-1.283476175710028	1.3906829828787113	-0.8625763516481916	-0.41419917598887607	-0.42205452652781617	0.8759444518511851	-0.880758090000335	-0.860759330994402	0.8870660533245001	-0.6667855085581046	-1.1046213746223301	0.5750856088688063	-0.596318346664742	-0.21897391612434985	-0.5365431092578362	-1.1537424692931284	-0.2939186882175162
0.3411802808678671	1.0311283947770826	0.013597481880086337	-0.5794664692773729	0.5525453439461608	1.179991379843185	0.0027382880600063607	-1.6014521617143864	-1.179988151430985	-0.235926845705524	1.1113736465352408	-1.3780285838226203	-0.14641494132288982	-1.6411856499213673	-2.4561941110295327	-0.35138725354979516	-0.23023021861922022	-0.3705302671008252	-0.014795166168238111	2.228421447235664	0.9965211719009222	-1.2723724742985845	-1.7368824175224162	0.2246218070338945	-2.448285609286744	-1.0454831126331325	-2.007163458957172	-0.293121835377862	-0.98213522268821	0.2504322342666915	-0.4192364318054945	-0.8110436747392213	0.23285496373462583	-1.2395947827513922	1.4129304127724285	-0.787082725876878	-0.36578097320073044	-0.4122021238830511	0.8298560078946566	-0.929313968895296	-0.9178366736281337	0.9248851739630082	-0.6938747828518629	-1.0366414958799444	0.5067394705025488	-0.5986395017295927	-0.23190895622792196	-0.6420852073645966	-1.1781194650696913	-0.20792300121125334
0.4114256291902909	1.1800874722545909	0.06469348499954009	-0.49821700503235783	0.4815120787749785	1.1084215873933083	-0.1263661690303124	-1.4639956010459787	-1.24057211615045	-0.23772188372782566	1.3341309606988352	-1.5050707351617414	-0.19603669091783701	-1.6201063380406757	-2.337313629910793	-0.3911236826399274	-0.11737462453887612	-0.4223173009856834	0.0645131029448169	2.3333835719249136	0.9999859244170988	-1.2376335598130503	-1.6933505762745646	0.18788314409870568	-2.31117976385286	-1.0355317362730743	-1.9814176930168401	-0.2695895960340411	-0.8934681141532934	0.076388560969739	-0.44112475727713385	-0.7882291560929112	0.32506276115765476	-1.2092036927865117	1.407082319913163	-0.7240932863444817	-0.33506425350677815	-0.4241934346275319	0.8035558827123237	-0.949913000124093	-0.9588368620441086	0.9402676286578748	-0.6910729868103905	-0.962819807871294	0.47827620440934826	-0.6335467855715685	-0.2577264003411396	-0.7514741841336783	-1.1997860281420232	-0.16327979616762672
0.46946552890491866	1.3289339525854924	0.08070897536186962	-0.42391551523862825	0.45115947463694994	1.0500990031992536	-0.24977752738373762	-1.3407861417268543	-1.2628780275520903	-0.2074435646360771	1.5847504706276978	-1.6226512548798333	-0.3043041393458356	-1.5573855773692378	-2.2286921959088124	-0.42240614018464867	-0.051182833158904095	-0.4994803416896348	0.0877495974596503	2.3575158587059555	1.0003155388958942	-1.1484568402911774	-1.664368987673543	0.19545192893299648	-2.1223908154472153	-1.0202810359222432	-1.9464691274661425	-0.26777087553758844	-0.8452212388617116	-0.15494441508807638	-0.4371563601781971	-0.764694456307628	0.42623329397053167	-1.179436727253746	1.3808983596259683	-0.7320313399307167	-0.29541528153295454	-0.45108844952758853	0.7701635342852405	-0.9331545089368942	-1.025605111364683	0.8908088632717952	-0.6858559055899771	-0.9328409961618684	0.4555317547141408	-0.6516935871637304	-0.2838850087552151	-0.87139219420741	-1.1857086573288973	-0.07822306524856365
0.5074639976136482	1.4329247642412049	0.14022514324610977	-0.368475417575034	0.4075517483882904	0.9864730707023652	-0.3333325741395959	-1.1893901791630976	-1.2458890847296682	-0.1906761785022254	1.8238950117549955	-1.7273089879500474	-0.44407903337293336	-1.4839598343324139	-2.0649167837269173	-0.4248417401698917	-0.014149987091331783	-0.5783427329157163	0.12165850871487778	2.394642084445097	1.0320651090485804	-1.1014437804534165	-1.6639584599830393	0.17190055852617386	-1.9452183675516383	-0.9939119238434122	-1.9147591368299355	-0.3448613058556057	-0.8487478273137945	-0.35703165964045486	-0.4653868713203284	-0.7381511429161384	0.5056754131263581	-1.1662664451097466	1.3571476269293024	-0.6935279362956992	-0.262707548406969	-0.410334774728949	0.7429183488525177	-0.856997036527846	-1.0408565626096167	0.7976147356837652	-0.6577576259348342	-0.9259641325492108	0.4550091498454384	-0.6391961397582561	-0.3348122035446761	-0.9751554743535525	-1.122098802374327	-0.039562633679939944
0.5482042075871632	1.5438925263238006	0.20494897582022048	-0.3768298231685404	0.377166869072465	0.8947198445581254	-0.3800389629772151	-1.053508373736083	-1.1850696202990643	-0.16033043226833035	2.025083568263703	-1.7933068530599137	-0.5406869189541686	-1.3931032137532093	-1.9113788035356525	-0.3964306213887443	0.04762353801139747	-0.698174552677319	0.14609970807122388	2.3934490329649245	1.0277975453781818	-1.0286927967643007	-1.702766960496605	0.15236203096060488	-1.7377719971505883	-0.9940226235110969	-1.8155809462782009	-0.4027519547265824	-0.8660941444278976	-0.5553584383736807	-0.4654007425641445	-0.7004785223792617	0.5764424313063641	-1.1581712580123944	1.3535601131853683	-0.68595866343569	-0.26769550874068665	-0.3603275000167412	0.7186604225818913	-0.7547899719630157	-1.067023021512586	0.7391537734594461	-0.5840442964837761	-0.9677904811780765	0.4308432787380966	-0.6181634251779228	-0.3549305803815197	-1.1236073321536486	-1.0267000494351115	-0.02569075148575689
0.5786768838892862	1.6150486924027376	0.25088148873750077	-0.33769676152250183	0.32216512482924703	0.7877881509293717	-0.40820298482385137	-0.9933630582701014	-1.1071606581559188	-0.14593142207414522	2.207950221017003	-1.8766860993507717	-0.6425154555363044	-1.3458237099547021	-1.776398265737343	-0.3740035393834253	0.06534770420016164	-0.8186408902107264	0.1647889767913212	2.330996668795904	0.9764268626494076	-1.0136918850691428	-1.738968382946122	0.11902820386302634	-1.5436488835953008	-1.0282188792587452	-1.7057643085213272	-0.4360968818861458	-0.8524730241637176	-0.7034032028749456	-0.4779225499068406	-0.6603237883629326	0.6102144394722	-1.1225743838580342	1.3464427863965178	-0.6800902397053166	-0.24410125480297343	-0.34824617816107445	0.686548640979755	-0.6591526322564002	-1.068498158370905	0.6359828389256186	-0.5169143723064165	-0.9956288478693386	0.43479231377419525	-0.600272700964136	-0.36352719067991723	-1.2387394179979945	-0.9571126421740808	0.017400884010374824
0.581466905974803	1.651302569940599	0.2865591032692102	-0.31475570604514946	0.31573275524692734	0.6754207666362412	-0.3865969606444578	-0.9389500726371052	-0.9708888136968181	-0.0927380084735036	2.4087695456428198	-1.9371651181388079	-0.7356507548321554	-1.2446108725454519	-1.620138678472523	-0.39348924734611757	0.07839216733737063	-0.9487029666481064	0.1949064496916735	2.323983990611976	0.8684561271846114	-1.0065866181072192	-1.7643748964564074	0.05963018023971771	-1.3984900856862603	-1.030842229430998	-1.5957531753436094	-0.4357602987207153	-0.8299750639332057	-0.8325454309726658	-0.46991718465462834	-0.6279921945009024	0.6273155935087027	-1.0983013888297122	1.3075194008656807	-0.6789740304837977	-0.2452076492163689	-0.3144133661648266	0.6334752657095695	-0.5228137126734331	-1.0099449761239465	0.5597773463556528	-0.4762402197031938	-1.0274589308344446	0.48992484974121575	-0.5889695552070796	-0.402169196377651	-1.3545463663106447	-0.88957237493691	0.06293782290172814
0.5839175601113691	1.6338821143817213	0.34272412885194414	-0.29079868463723935	0.2737379810086863	0.5482785705445434	-0.3494389304102496	-0.9570310413528575	-0.8342781063895673	-0.06252646575776379	2.6116105201217295	-2.0014653132222016	-0.7900870084677423	-1.1075024850520114	-1.4872705695331994	-0.4194901834298423	0.09309957519691676	-1.019499381572024	0.22601543129452498	2.2707935787454385	0.7621942274055236	-1.081325745694422	-1.7845403650322986	0.0013774617111668662	-1.1835035640331155	-1.0255310490925051	-1.4294158064380211	-0.4990041974115849	-0.8081188396497408	-0.9105592036773414	-0.45942363232761085	-0.6085253376290608	0.6120382151493553	-1.058950385272407	1.2626063017347584	-0.6391540814181256	-0.2780827069125779	-0.24563984269871222	0.6117159476230223	-0.29713177440873656	-0.9471244261530869	0.4378804724711922	-0.49497286821341957	-1.0663559971787027	0.5196377509242491	-0.6251786060623109	-0.4496308895599041	-1.4543073187479718	-0.806828906436699	0.10798302383830785
0.5783755658664619	1.6041572470733327	0.33583552043849213	-0.2621818462316669	0.2552211246849776	0.4069026370858134	-0.30705373253142215	-0.9679354783577324	-0.6397270564970705	0.004735394740551036	2.7794446619014246	-2.0248398294886067	-0.9077493491669066	-0.9499272102504104	-1.361926944410552	-0.38701906433729893	0.048004666898208904	-1.0758405968082358	0.25104794600794816	2.2473982473052687	0.6425319744149197	-1.1761688601662936	-1.7785945304004607	-0.05970666629282075	-0.9975671192647617	-1.0040441801808548	-1.1812759251008287	-0.5115444583639858	-0.7767760839751543	-0.9476575766050315	-0.4275430647701087	-0.5949396650492929	0.6283207211620169	-1.0065086188880108	1.2147319591826995	-0.5851239696455665	-0.2845737748098637	-0.21171015433703513	0.5743669890768235	0.01982294055640359	-0.8664960668261316	0.37465909815902404	-0.45338103771000027	-1.1032725827200942	0.5442522092248064	-0.6351500526361755	-0.4924722074476615	-1.5717868406739122	-0.7852875858460159	0.11014718570003376
0.583787059943895	1.546960699547237	0.35896146170063303	-0.2838980161219364	0.20156122095868093	0.313433498101195	-0.20265049091295356	-0.9449600102740205	-0.43947868855918043	0.09117125386999188	2.959799695496958	-2.023958417428149	-1.018694968901552	-0.7890246197513585	-1.2260213391765633	-0.39379371461754703	0.024838775618412808	-1.095691020187782	0.2292428774236454	2.2499611875406766	0.5214508787177937	-1.2795316407362138	-1.7814091446032516	-0.04188689555515945	-0.8397963586889837	-1.0269959838864295	-0.8552518451266211	-0.5257111735127724	-0.6971438397128976	-0.9119258945997384	-0.39866070113317587	-0.5618687579546944	0.6479996722316046	-0.9264623566542444	1.1827302987000292	-0.5539303796931072	-0.29581232569117993	-0.15891581524396828	0.5397886277977431	0.35961585425863307	-0.7711840546604888	0.29070049474487875	-0.40562729447474427	-1.1594657548800926	0.6168519238903688	-0.6828070693159436	-0.5930670752272643	-1.6947985885860883	-0.819189962778878	0.14179270435237545
0.5956494446704251	1.4832334216905776	0.4010418399001904	-0.339034775284134	0.19840038076217636	0.22892096956543675	-0.10870860197448293	-0.9135887498516404	-0.2177523824638265	0.17306601994886076	3.1138838104286037	-2.040953794721049	-1.0916427824935375	-0.5963024884914649	-1.1253896495843256	-0.4098447955857247	0.0015013231092601514	-1.1011187562979892	0.2261888920291269	2.221347156064499	0.4192858981441351	-1.3890170764270173	-1.8084865512597588	-0.026112465316640975	-0.7082638024691403	-1.0519349114699634	-0.4910234367198022	-0.5306378607882991	-0.5828359558107548	-0.9421450671478315	-0.38885573828694264	-0.5739925857591078	0.7373462284856586	-0.8123548915840265	1.161868229928884	-0.532224735510894	-0.2938436553026489	-0.08326834154612302	0.5034334353535054	0.7054920020232531	-0.6893654052221517	0.2127547381233153	-0.36009956840935226	-1.230425241727628	0.696561417600875	-0.7096500134114068	-0.6872908982384944	-1.8456167839011641	-0.8311840789281018	0.17377367314995235
0.5690759077158731	1.3963280691185536	0.46292342474821363	-0.41558119661630916	0.17496251340918262	0.13865460917997904	-0.01624629439636896	-0.9017392993775657	0.02669877412226318	0.28184392705765343	3.258094131320803	-2.0753834594689855	-1.1749602438310964	-0.40490088759996434	-1.0767403395789592	-0.4178705424518011	-0.02823287435855677	-1.0965244165513046	0.17160353034023595	2.1465593917490375	0.32319490410898505	-1.5160209507646285	-1.8114950678403523	0.004282523132450877	-0.6113148304964681	-1.0971900886588724	-0.1270275181881299	-0.5560263836222096	-0.5381533783562861	-0.9362934611690493	-0.34401200483584693	-0.6010584335754418	0.7757125621561427	-0.7049677904690456	1.138480394710299	-0.46589301141291095	-0.30750932272434445	0.010318956855974726	0.4934369489499348	0.9984830569763237	-0.6547069030293704	0.17399476508687142	-0.32388292979352956	-1.312777356023912	0.7064793964517538	-0.705383347980417	-0.7492674410057915	-1.9796726596638947	-0.8757151682395568	0.1536813164009025
0.5765981253682735	1.2956730876793037	0.5079528230969099	-0.5187019172967462	0.14481419647607566	0.03236692733033493	0.09029368751526867	-0.9232927520089417	0.24288465632702047	0.397033337556096	3.336339702214795	-2.055684941521231	-1.1988606913374205	-0.2506393863732596	-1.0417137700800159	-0.40421991730821	-0.010553269528066758	-1.075860993642927	0.14061561654469062	2.078474640343976	0.24110802407955018	-1.7101160680976164	-1.7717132682819574	0.035014285928484976	-0.5437383865494663	-1.1249089937886507	0.2674625684420201	-0.5861849380866682	-0.48428586849577	-0.9461100213635396	-0.3142806949051786	-0.6200910944505542	0.8263794123794531	-0.5605556174388064	1.098959498481803	-0.3571879589983379	-0.3323796127020393	0.088654101309361	0.5296205096344638	1.2652435760965322	-0.6005585107289413	0.2052348531386996	-0.24622325920212468	-1.3447552211604532	0.7095636827439175	-0.7175482336487586	-0.7984583799082461	-2.0653256228714416	-0.9596759125482942	0.16378765257267341
0.5776383095976447	1.2157364603525305	0.5272142428761961	-0.6215467522178406	0.09720390806449346	-0.03270590133053517	0.20000444196019346	-0.9743547672621704	0.46207767649871273	0.5284754299762152	3.344574415557376	-1.9916930610721881	-1.1793995116768212	-0.07998937337211563	-1.0285455539877608	-0.44444517918643084	0.04230152024151816	-1.0739305168082336	0.12527804013249882	2.0540230862654236	0.17512782089854434	-1.8901040882235087	-1.7447153918975953	0.11222464997602959	-0.4365979835867246	-1.1428242055345375	0.6708831610933557	-0.5971375573329885	-0.44067428830628613	-0.9685697486563587	-0.25235677549950286	-0.622643749061755	0.8974226785256769	-0.3814093029020996	1.100490018595608	-0.25837754190644124	-0.33759795463986264	0.12880313791069678	0.521328297287835	1.5016551805360356	-0.5389982564439684	0.20493600608007045	-0.173590040064376	-1.3949642139055172	0.693093590232674	-0.7541388188210449	-0.8382745885458863	-2.164934144394379	-1.05577445906076	0.188999922204157
0.5863739528969398	1.1168113863370512	0.5179346156970532	-0.6781317150149198	0.042153677701902925	-0.12780803624299839	0.2580649927000792	-1.0411050149143553	0.6113672191560215	0.6604398237365732	3.3040213830354923	-1.9398305455636902	-1.1668627866188195	0.0655291732168529	-0.991203267795637	-0.4573013413528656	0.07973922069723607	-1.008046214786372	0.05282598411376536	1.988522079481072	0.14622397081433333	-2.0621935061689394	-1.7131600522037094	0.2026792018132651	-0.36605356205921585	-1.1275314333007107	1.0139622279007703	-0.6343655296746182	-0.3797430243127549	-1.0413141867737559	-0.20505955925530245	-0.6200222266515638	0.9492984035717079	-0.20972372993934965	1.0498412350064998	-0.1631246518718459	-0.40559776625685534	0.13027916757294644	0.5023771255115747	1.763677242360496	-0.48443203703890336	0.1333523261839485	-0.1107463582677372	-1.378806030809826	0.7208246120243189	-0.843984785287281	-0.8687641122082816	-2.20870722197651	-1.187044512757673	0.2023287385076223
0.6088563697574468	1.038906259089078	0.46324854002337845	-0.7660682811701889	0.06176356226278645	-0.1673840330917712	0.32941320938348506	-1.1110804338168552	0.7634904445757956	0.7734678650609784	3.233859603706853	-1.8656159374119738	-1.1282804180186086	0.24731964378220467	-0.9692844734137347	-0.44190362986693044	0.1048884954495957	-0.9627278059805742	0.044388211889170893	1.9309667475445516	0.13955869171800467	-2.222777715041062	-1.6592915478704189	0.2392546042037076	-0.35444791871418724	-1.0779183415780484	1.3543084078878869	-0.6852341009735021	-0.33543737160821163	-1.1175940504257325	-0.18480492606720697	-0.6770953220793154	1.0582498826482234	-0.04150334608875726	0.995528637571447	-0.12141594817941223	-0.4681574605412681	0.13226093763109903	0.49032105451070096	2.0192553582725714	-0.4568805592598718	0.09010807438881509	-0.0657365975293259	-1.4090840015635888	0.7144647606213003	-0.9182047068122486	-0.8627855683891406	-2.2699244934013545	-1.2671978663116588	0.19967031035724242
0.6418024903361481	0.9402003262719812	0.38618271375812735	-0.8114427308714355	0.036495618976011085	-0.22590579210437642	0.40772237177316867	-1.1902095784924973	0.8756795117104479	0.8243457167647973	3.170979975619876	-1.7770447071593112	-1.1133450618862673	0.40557603262486586	-0.9480898214492848	-0.42144951480351667	0.1243335209177994	-0.9661000523983052	-0.009418168971697838	1.806474906237879	0.16269724091715335	-2.335086773471469	-1.6152651040729389	0.34332745072433823	-0.330061926731725	-1.0572655624803344	1.6806111138603241	-0.7323151354920181	-0.330022946499258	-1.187691012434559	-0.1739398163350638	-0.7487340827354559	1.1190102225770395	0.12723225457492354	0.9400999489425585	-0.05722599787821446	-0.5026948406739976	0.13655675605276646	0.4906231872520322	2.265442287432733	-0.4307927894531205	-0.0032067928229585485	0.004796929887552684	-1.402581586020446	0.674595238991892	-1.0427443680942505	-0.9030800071866529	-2.3126468138802965	-1.366785531243092	0.194703522568514
0.6593811061167154	0.8968350125947552	0.2516094648937963	-0.8495566523636168	0.029992170649860973	-0.257700111946845	0.47608807122863916	-1.2611263295701296	0.9752071856876459	0.8612224969108097	3.0963396802972327	-1.6959482606372625	-1.062200070767841	0.5165135476280357	-0.9001190422332591	-0.3598634246186352	0.1455624911651437	-0.9948858321808226	-0.07797424273881456	1.6765043100789299	0.1119182185978946	-2.3514799034485523	-1.6129738748039817	0.4545912777885267	-0.35288353777895376	-1.0274748861014769	1.9575369507230793	-0.7157835136149868	-0.28732214096347475	-1.287259805609066	-0.190862377850003	-0.8079463648244823	1.146636759021999	0.26445267109518417	0.8888348738040553	-0.024929316585300697	-0.5143049480935443	0.09804756170797953	0.5029321029802136	2.4439574568691094	-0.38322918631920383	-0.0685011543437359	0.09928758292857873	-1.3651118158643587	0.6833376653724865	-1.1665305914783295	-0.8931068480482066	-2.3705827558213866	-1.4831397557859742	0.2068584555170304
0.672430300584125	0.8616029381911261	0.16252228306854694	-0.8524512080031237	0.0005513681586229446	-0.25809687768877054	0.540102128980249	-1.3557375233453064	1.032164439007673	0.8320592704514628	3.042130683802408	-1.6380277073704392	-0.9565676542943145	0.6285698716384737	-0.8767823655336885	-0.27873274479250426	0.18009833467791073	-1.0163798759101452	-0.12731117655479646	1.5053355098592762	0.01798922449502769	-2.3613577771854204	-1.614222121361086	0.5422579482896385	-0.374592122888549	-1.0134326449575608	2.1345188278538996	-0.7371256976707947	-0.30695300422898697	-1.3765853991143306	-0.23651831188479933	-0.8462175838832924	1.1339329955857815	0.37775849918383136	0.8357252815088401	-0.05026823499834826	-0.5434617923430317	0.12319855793237952	0.5326660285518365	2.5414435287715245	-0.34292566551043646	-0.14875173719369944	0.14495327054002877	-1.3147520453633033	0.6691485011037177	-1.258159506776461	-0.880218912845973	-2.3811695909287733	-1.538602765951255	0.21441335619245624
0.6846415051520831	0.8325045534208455	0.03901354946734927	-0.8785706547358787	-0.011805990540507322	-0.29311909670791403	0.6333850928111537	-1.4743330324358623	1.0639942218028282	0.7787323040988023	2.9440413560691523	-1.5763995485065139	-0.8828021318583078	0.6961830844095583	-0.8784851991739704	-0.18200282595548903	0.22049783698908393	-1.0779960135962892	-0.19657984087873753	1.293771794902154	-0.0361246638431771	-2.2642426038817076	-1.624512581145564	0.559939362633447	-0.44510508028516116	-1.0212516552490818	2.227539202918781	-0.7577017840809239	-0.3343738147600037	-1.5226929507409543	-0.2922812267467648	-0.8853863863705822	1.141550071751895	0.4408273202376961	0.7927905179796724	-0.06344487782667804	-0.5414674688304797	0.16344084757051675	0.5174745471814598	2.601887953020438	-0.3015572789142512	-0.21119453627417575	0.16981782418770208	-1.2402265946896027	0.6578793239274139	-1.339210917637271	-0.8461230003215492	-2.3624327829320384	-1.5554984305726995	0.22691215174257237
0.7108091819983329	0.8307755882994359	-0.11623112106736726	-0.9163621423428008	-0.04755564990979545	-0.2907757237930298	0.6928252310354336	-1.6213112447956042	1.0519260501990275	0.740500602954186	2.8900380343684104	-1.5148702342224731	-0.788190885063913	0.7328207304776957	-0.8363686113212537	-0.06440780475830814	0.26324974557049097	-1.152231189643576	-0.30617813834227486	1.046874146398433	-0.11774514664534752	-2.1382612669226964	-1.6214298363109674	0.5256229176017797	-0.5042743817256855	-1.0121584621918485	2.3235340009777525	-0.7835874504023355	-0.3993982380331754	-1.6653930686754255	-0.3535440548858135	-0.927487728694547	1.085755219586301	0.4990757126377924	0.7119525644549218	-0.058325996957922024	-0.4648653372093232	0.18012188976900867	0.5360937384254094	2.609647120166133	-0.27840866195062997	-0.27210256036713665	0.18214540060067572	-1.1423829147141829	0.6160606732694233	-1.429878905396842	-0.8291772044170509	-2.3041980763987437	-1.578059458646965	0.21151153499310316
0.7614615448727845	0.842224322425394	-0.26296637497119113	-0.9556894557310749	-0.09191822141503678	-0.2689346012450074	0.7327627787869228	-1.7587618857951584	1.0514159857169942	0.6297191455537111	2.8349157856309217	-1.4435777907983367	-0.7040545377250513	0.746598395015869	-0.8284247597932467	0.020872822033570666	0.2880720798727391	-1.306710326720916	-0.40697333438676553	0.8572228102938183	-0.2061515251783788	-1.9856633485413044	-1.6558921968095663	0.5168410076687666	-0.5696293364710728	-0.9646506561760904	2.39623277076914	-0.7786045357766669	-0.44713578297627155	-1.752619172214636	-0.48547963145511003	-0.961818906838239	1.0396105444858992	0.5441657288423508	0.62784236437032	-0.06402483088944519	-0.37936506782564217	0.20987632120158545	0.5141977296389535	2.6451935265196607	-0.266119950824269	-0.3325389236354771	0.2074024992467086	-1.00867599658012	0.6662288480092873	-1.5242610236391356	-0.8203931234505124	-2.206405515169232	-1.5892405125791653	0.2705754655943953
0.783341161231639	0.8445647299809458	-0.3800830154311301	-0.9728111733165481	-0.1359501095173617	-0.19927805913565447	0.7649843663563629	-1.8510981138321096	1.0486741415027157	0.49278095268270405	2.7968034741295957	-1.381437464720992	-0.6357420925331361	0.7124937501750052	-0.8293819501046145	0.0823576325010071	0.28323040464861626	-1.4509742495044586	-0.49723477858232307	0.7042817722560486	-0.3190499535397861	-1.7861331086314383	-1.7231286037437878	0.4325767204775007	-0.6373629761818573	-0.9212405120686148	2.4375616907533293	-0.7810949388266865	-0.4455157505932704	-1.7899467555147683	-0.5815242981225147	-0.9648845878621481	0.9958852779890112	0.5605347115322592	0.5397943818959421	-0.13678704776541734	-0.2663449338250231	0.2544314398357922	0.5214300321345762	2.653777225873673	-0.23020024268751366	-0.41517504002361905	0.22470336148414605	-0.9227790672846371	0.7205298903033203	-1.592284582588828	-0.8487689108413973	-2.1153493841496314	-1.593794433500165	0.2976468605004584
0.8339271358136895	0.7986588733092839	-0.4432652180798544	-0.9576580461092226	-0.14872007702355935	-0.15087192586793274	0.7895454232460422	-1.9171392961494695	1.0531448325196984	0.32026770619845285	2.805826490522531	-1.3162202131872136	-0.5949542851419984	0.6626663002570025	-0.8575281351365334	0.20760475943425388	0.26283978107436645	-1.5823917285051612	-0.6086024627752976	0.49460005400004414	-0.37381726265093407	-1.5824529787731967	-1.7443806073234207	0.3787522065836935	-0.691660915784704	-0.8684862119392855	2.5006813349107686	-0.7852557627371609	-0.399710938458282	-1.8005019894725443	-0.6491746857302254	-0.9832961811286618	0.9547482883046488	0.5885426682225768	0.4260996907057935	-0.2172713709471359	-0.1554113670058124	0.30137379807180453	0.5345253109763277	2.675775946706611	-0.22027524647669638	-0.4699945330802306	0.23021562610590082	-0.7459942452941636	0.75392078711763	-1.6489972069629044	-0.8482824736569728	-1.990270673038335	-1.5985472746310303	0.2812121386450414
0.8758500441279681	0.7416257992717123	-0.4910482838601343	-0.8894448452896861	-0.17798647472335555	-0.10036309255752399	0.8224655802384827	-1.988421050308799	1.0815379201695587	0.15127361520043123	2.8660260286306514	-1.2658365878705242	-0.5502340107374992	0.5770379640847556	-0.8913275893689006	0.31747535146818473	0.2319512315060741	-1.7311801260154138	-0.6944509184035275	0.3217268145061346	-0.4677732648124165	-1.3622037508278884	-1.7178553679849524	0.2763007346247593	-0.762848482798093	-0.830228210906742	2.5851276281210316	-0.7471554855329191	-0.3820402868128386	-1.7233996650723973	-0.6944617057478676	-0.9932297807865098	0.8923054169278879	0.6213127194624593	0.37872626370792173	-0.3015290451286091	-0.015119562363151873	0.38592005245975813	0.5496732215334594	2.6819120784565014	-0.20796448813755108	-0.4661099441350588	0.22246002960614755	-0.6518942372060582	0.7900133569203832	-1.6211642422278587	-0.9300482898667546	-1.8495027560119954	-1.5862489843744876	0.26792919183452135
0.9299925096441255	0.68988437587278	-0.48987377974466567	-0.801009482828914	-0.2140118081226377	-0.09895896948280612	0.8540094061312298	-2.0355789822901076	1.0895157502225508	-0.011917163546527654	2.9399053974113665	-1.2721755712334506	-0.5211438922401668	0.4561180626602709	-0.8818301185273965	0.3827071346096392	0.2290012695883033	-1.8571904396846857	-0.8039899831040941	0.2010167303460701	-0.59660034916278	-1.093028512242469	-1.6878838168535086	0.22439449661234673	-0.7811226651848556	-0.8050682995393095	2.632813382162237	-0.7290893255582749	-0.34020789628523934	-1.6646341704675123	-0.7376555463495277	-0.9791938075912888	0.7836740489630258	0.5755153063847767	0.29669192792230914	-0.34979089246550366	0.13554441268584458	0.4893803492693495	0.5795817523313156	2.6590779100194117	-0.2629599635332907	-0.5058103467524344	0.22192364385641525	-0.5862493966546019	0.817560308684245	-1.625604901507053	-1.0166666803229851	-1.7031975319689394	-1.5997388646260502	0.22021475067249735
0.9968047523138214	0.7022078540724493	-0.471613747845277	-0.7128843935465686	-0.2149087646546941	-0.05076024728855827	0.827560261122513	-2.072966624155603	1.095075191586455	-0.11818070132243211	2.950315490231285	-1.3045997038793236	-0.4581689551450251	0.2798757002784287	-0.8656600125635737	0.44669914525522875	0.22528815258628204	-1.9351635228680197	-0.8449368227366525	0.11017230148866541	-0.6268887736640875	-0.8510279253710908	-1.6807026119943416	0.17517082670247802	-0.7965818028189264	-0.796407274604692	2.6480554907472214	-0.6997542674927639	-0.29729892818007164	-1.6227108228930636	-0.7983274071576713	-0.9341096770857404	0.7181761625999441	0.5319623117850526	0.1941903558217025	-0.42439726845853454	0.25328588003439584	0.57569830456368	0.571439222740552	2.6401615290405847	-0.34311309194644124	-0.5247192305644818	0.2636838349036885	-0.5635943897736061	0.8750398766713609	-1.5673442538816336	-1.0379784423098304	-1.6109077267488812	-1.605147369943802	0.12128532113725599
1.067204775836402	0.6738456709718734	-0.4419093896314374	-0.6314940123748256	-0.20306267411294346	0.005031668385890292	0.828339372845068	-2.0922154140433404	1.0840601125671223	-0.24037855554151832	2.9710093227553047	-1.3170161922107124	-0.37593525404622763	0.1535440367990575	-0.8987601560752385	0.49574788857985236	0.21708612510593076	-1.988371505985191	-0.8869738717686815	0.05902480024186465	-0.6333097217928747	-0.6520329834092405	-1.6497577618180685	0.14132498961212886	-0.8260471829186278	-0.8297345411664786	2.6869699536233727	-0.713522158923255	-0.29008256940794863	-1.5494829242422001	-0.832478590894512	-0.8677616850870923	0.6674163666165037	0.44412220145827225	0.07284823535159667	-0.5172938910427035	0.347263369066634	0.7114980680104563	0.5526885793885787	2.595890362833047	-0.4548606868388866	-0.5360769409335961	0.28372961737529645	-0.5336718950538349	0.9485564623296533	-1.506550879157737	-1.072337578048813	-1.5112971728137514	-1.6036805748040657	0.011380311484174576
1.1655059723278645	0.6625010692424926	-0.3827290075489519	-0.5856465319103583	-0.14683398751870919	0.09950222509638615	0.8167103263427649	-2.0753536072942316	1.0566764565525921	-0.3423162953972111	2.9877869106507124	-1.2946109706058055	-0.3223922550543758	0.0033288786295023074	-0.9260074431075396	0.5432085673706357	0.2388724469221093	-2.0395729306373425	-0.9400860064280627	-0.03262611861343737	-0.6351228434339451	-0.4472258495246521	-1.599225741759077	0.09421306450485731	-0.8231260726556169	-0.8313133277945408	2.776173695290423	-0.7182585322372608	-0.2454896997057622	-1.4901887048706342	-0.866231689126732	-0.8025016108636296	0.6584682114342154	0.36493672829027524	-0.06573550719958605	-0.5414303517079591	0.40377372569898906	0.775764719883352	0.5239002979701963	2.561734409979494	-0.5591936905936474	-0.5137268340870709	0.30768835753849066	-0.5177858108886573	0.9928805064646056	-1.4889742329610498	-1.120071171664293	-1.3903015777958974	-1.5929871650756622	-0.1172310314789728
1.2750875524010024	0.6636484421520306	-0.32744000981346033	-0.504410937019402	-0.10858804853429713	0.15545173834098094	0.7407284634634894	-2.064213530471068	0.9887932686193676	-0.4023466628907976	3.0260066223004847	-1.2567334330714428	-0.20342991724811968	-0.10221372296983704	-0.9500423854635904	0.5856236552054978	0.26159881568536775	-2.0930645182413152	-0.9502844474926337	-0.05718017429803268	-0.6499550109643653	-0.3174609394243706	-1.5864963536288004	0.0875003860742035	-0.8040998067865054	-0.7836983898290211	2.864883509051521	-0.7348698095269927	-0.2296449601575563	-1.4374886175163035	-0.9168852839997641	-0.7709654787697205	0.6696548654748774	0.3417266716236547	-0.18088841118103172	-0.55783667147544	0.4490259192229546	0.8417520180552367	0.49811028545885067	2.49216807339741	-0.6935766400938577	-0.4812352922659599	0.3424798621085645	-0.5209250836506485	1.028245916158103	-1.4588173539152998	-1.1820453207160957	-1.300544158166894	-1.6138873059607595	-0.2557220367473193
1.3725106836613556	0.6401213881527026	-0.25495206331212367	-0.4299356513508439	-0.08395862562863379	0.208149673176001	0.6836642245172138	-2.0245178343849877	0.9052352452693502	-0.477640466836592	3.07948698249409	-1.190048971671938	-0.1187596252148512	-0.2559842548130902	-1.0014780265678165	0.5576041327873369	0.2457190030522162	-2.0839218658654572	-0.9271618361183458	-0.10259686196176235	-0.6663137630265347	-0.2058505039650688	-1.5187024773583964	0.08509914996855293	-0.7958340405548715	-0.7376817802242878	2.8736873668916934	-0.7386917074657803	-0.20857843465477727	-1.3248837251764254	-0.9510277367046479	-0.6935134440485723	0.6695157286370133	0.1959100929585183	-0.3292374526942489	-0.6210334070061185	0.40036459102070665	0.9236661721067161	0.3897800341277281	2.448048883085702	-0.8575077991368125	-0.4160477343204649	0.38580320093476556	-0.5825399642987619	1.098198891234139	-1.4417789220195374	-1.2335674820407063	-1.224711810670402	-1.6198481528321191	-0.36887938293733835
1.4824923678826327	0.6267580233976313	-0.21721272395764374	-0.3798198843239614	-0.03771580495867084	0.2737426229191035	0.6607465459267988	-1.9802350115698293	0.7932460200833834	-0.5244909179387407	3.146612777234316	-1.097953838761228	-0.027839528190916285	-0.37944031755036256	-1.0199178492668328	0.598995565960539	0.23555072464882248	-2.024220474418472	-0.8600975394825465	-0.09394071735588584	-0.6473761769804828	-0.11648044133075605	-1.4490438055639692	0.08421886164116348	-0.7725785592083447	-0.6941950912269681	2.8505668368177997	-0.7758296379536423	-0.2137393782921566	-1.2237179713314081	-0.9679864227770683	-0.6454489434723591	0.6918048153950116	0.09483932377925165	-0.4731393670623299	-0.7043808464854021	0.3583761575762406	0.9447089239114886	0.2787144024420503	2.4037743582948314	-0.9677587773496603	-0.40731723968917877	0.4074751381638593	-0.6254115722320757	1.1028030634144883	-1.4074518704679817	-1.2720062783909223	-1.166115334766957	-1.6058802846976277	-0.5249403972501321
1.564934595789453	0.5771468581563706	-0.18506832225105824	-0.32531020584315834	0.0037226992549669905	0.32518551881297303	0.6223109563390077	-1.899352602805262	0.6944225916690161	-0.5792350813429766	3.2023029130312324	-1.0314136789547999	0.07940164682043135	-0.46152870280772296	-1.0278452752977374	0.6317439009289357	0.21569365109879896	-1.9767942414389001	-0.8586014334454841	-0.1223620602157387	-0.6373715789236438	-0.07303443252918687	-1.397180978951075	0.11806206776121086	-0.723977259203038	-0.6518629865014819	2.854820406440127	-0.8026766357753903	-0.23704018485800188	-1.1166017043426943	-1.054913756433225	-0.6289495536313155	0.7020150529473876	-0.022449993158010485	-0.5660334280243714	-0.7320116058450326	0.2547938906547326	0.9548826128267672	0.15239585340806366	2.418978665044558	-1.1282684845586408	-0.3526395594558038	0.37813354928395715	-0.636281490146345	1.106147020189497	-1.4095023612640953	-1.30648433049608	-1.1189623557097665	-1.546047789339913	-0.683851881841482
1.6428291823889165	0.5842585258785197	-0.21107605188292017	-0.2632233274842025	0.055357262221808215	0.3882912605362418	0.6130433170200849	-1.801924842922364	0.6041075015734808	-0.5873401145692886	3.230603905089268	-1.0424955427700957	0.18190019362991477	-0.5635798184134183	-1.0734299201940227	0.6196416611386638	0.19226617095814302	-1.8819623462585326	-0.8012788207090814	-0.10532655734704814	-0.677114082380201	-0.01750133691247436	-1.4027147710300834	0.1085976954644385	-0.72838744130788	-0.6169215596857992	2.893322358098119	-0.8045758707135047	-0.27148014929646563	-1.0232680111398513	-1.1822753296122246	-0.592437045989242	0.7589408146241258	-0.12343650135018684	-0.6363150568092418	-0.785068721475039	0.11743429601401041	0.9277027127598059	0.006601907926062578	2.390986552253394	-1.2809373274974625	-0.2848367937754025	0.38076653629850743	-0.6755862555486903	1.1436654832669535	-1.411037214360667	-1.3095850469598889	-1.0611696988282022	-1.5224593287253707	-0.7803046934171566
1.729758029769791	0.6112090354297719	-0.21376457686896516	-0.2659738205702883	0.12263332993400473	0.4514242927734159	0.6104149257148024	-1.6663657211110674	0.4690611747901811	-0.6063883793549698	3.2392984033810763	-1.0212691146150439	0.2881607273804429	-0.6352042741698742	-1.0910872153644178	0.6167460321123868	0.14111208900051805	-1.8263289775702325	-0.7061991957845194	-0.12941987591408274	-0.7285784704879692	-0.011096171645269447	-1.4951781802888906	0.1390281525391915	-0.7276006715145178	-0.6011504544960949	2.932306477473827	-0.8299469005940369	-0.29521516336640236	-0.9483375994789002	-1.35313799580545	-0.5453730823320233	0.8031938764665245	-0.2700397281250623	-0.738252078375635	-0.7982115961112128	0.021914640468082426	0.8730722614194424	-0.14418112627489235	2.3551580248998705	-1.427692735110241	-0.2302324300105712	0.36047592610447066	-0.6513826113344374	1.0953386860787215	-1.4118776064224507	-1.282015428751626	-1.0472802955296572	-1.5185147216510955	-0.8661191034812056
1.8018944923119284	0.6049139765169864	-0.21817530992267317	-0.28060377286523436	0.147898852582445	0.5499161542247697	0.6278406444877194	-1.5426905195122722	0.3333420256491143	-0.6535375191634826	3.2381310409832658	-1.0003959480809956	0.38092023652501156	-0.6566175531366716	-1.1502378717686579	0.5969863027080942	0.07985476084700158	-1.806302719408869	-0.6072823004212478	-0.20014942480902645	-0.7421221890572228	-0.03866142820176502	-1.601986578349275	0.18606991843843074	-0.6997929157482806	-0.5745787185933218	2.9791147405465814	-0.8539427032023574	-0.34028582619596204	-0.9271914017111731	-1.4965762446033453	-0.5559734035326317	0.8867197606486876	-0.3686466969941048	-0.7679677569195075	-0.8209166131558625	-0.10711795839082536	0.853449968857853	-0.2928588034643923	2.3240684586295957	-1.4886637346739091	-0.138583630922483	0.35913153695034544	-0.6110409742644011	1.0689803962079896	-1.4101754583134414	-1.219428574023063	-1.0182859032006175	-1.5198415001382568	-0.9137359969251746
1.8777450638852553	0.5759994285489782	-0.1976871526809783	-0.2995851992503419	0.11534616693825961	0.6348299626037088	0.6712913109403236	-1.4179733760331272	0.21985655320690367	-0.7323635262946728	3.2850234901104556	-0.9913065568149853	0.43704259485633096	-0.6381867012173845	-1.2583061498512713	0.5771314581266134	0.00946203486546734	-1.7870592096310791	-0.5327422222286797	-0.22512764990317197	-0.8559161426883332	-0.08128349220600176	-1.6808654596944503	0.20635612869229275	-0.6469877114478624	-0.5513295406941049	3.062678115009206	-0.9422188619891566	-0.35016805247933314	-0.9339482923542167	-1.6219547533597294	-0.5274443374539415	0.9267744006728579	-0.4648478127837536	-0.7556462988462445	-0.8403500791173135	-0.22396322143892267	0.8574383306822767	-0.4339126760835999	2.2633662631098526	-1.5316302669856823	-0.05649174766957714	0.3229009545882162	-0.5269376711924572	1.0444734759967491	-1.3965926349270166	-1.1910869825678145	-0.9321896708940262	-1.5087241779237806	-0.9264797190736866
1.9746780296959785	0.5162599343588641	-0.1439002367653341	-0.35332389892681515	0.0719667142198384	0.7351013770117194	0.6946581025393174	-1.2916549806281494	0.13130168557545205	-0.7586307625028165	3.303548260812928	-0.9887063553192711	0.40975437178459534	-0.6434783491926523	-1.3237924866886845	0.5346773371765845	-0.07786765733749726	-1.827518603857537	-0.44931252211116446	-0.2610226881235447	-0.938305241925639	-0.15876698294713468	-1.7837783892820274	0.20961116413408484	-0.5988800627579516	-0.5180179152425033	3.1219449405742394	-1.0285262825855832	-0.34650812837659295	-0.9536180093572841	-1.7288900039932051	-0.5203927197696605	0.9982658550481307	-0.5375847820540836	-0.7688280961156667	-0.8254778906948749	-0.31836109069704355	0.8096071890039017	-0.5725181596445983	2.201797553090125	-1.5597357620418504	0.025738802648053734	0.33195644093662946	-0.45085311861011707	0.9384115652142799	-1.3830491832358174	-1.1763800800592545	-0.8348279810491868	-1.5007490225195101	-0.9465574482619996
2.0365922532126346	0.4645763267997494	-0.11450107053575542	-0.359453266925968	-0.017862000741584384	0.8036207457395446	0.7556242945971376	-1.1890049628787966	0.057109371632599895	-0.7728761465616487	3.2979009784976037	-1.0258040766429806	0.3993589165967183	-0.5932030226670684	-1.3923498204108982	0.4511084246488908	-0.1144084273822122	-1.889158337436983	-0.34047778272019685	-0.24071008648385375	-1.0094467915913525	-0.23053335334280023	-1.8703406523476314	0.2545988957461093	-0.6296747628393311	-0.4743785226657475	3.166503389174275	-1.1080130132356738	-0.3873359780890595	-0.9870846498712188	-1.851618232775341	-0.5661671725805447	1.0118781165267696	-0.6317668343620678	-0.7625379941280997	-0.8270541772184886	-0.3863375662463797	0.7767277319802017	-0.7360133071093587	2.1415924279037064	-1.6040711668885597	0.039008068693541266	0.26244649865797504	-0.36302180057280453	0.8692819760089492	-1.365346442730794	-1.1742573673546404	-0.7925755542690033	-1.5219649250969665	-0.8672540955447182
2.0826814812929766	0.39939431776576834	-0.09265410008296256	-0.3755146187750152	-0.08223124857707582	0.8705261411206056	0.8679388952491045	-1.047307884425312	0.005323999418340927	-0.791587348483552	3.3105931489815523	-1.0645896050855905	0.37388026124627954	-0.5592725833207851	-1.4113467894042837	0.343525711551526	-0.1895154561047466	-1.8880140878675669	-0.2776394280661644	-0.24893454009472443	-1.0770598690831732	-0.24877909480519356	-1.9527718858486427	0.2631135055238356	-0.5884571676665488	-0.4706601866444706	3.205100326968028	-1.1625551047438047	-0.38711372945791334	-1.0295771711016017	-1.9326446171751652	-0.5489874617409287	1.052027107238633	-0.7199060217657136	-0.7723734230277725	-0.8834439922867501	-0.4405369074125506	0.7317660354451845	-0.8903270408561295	2.0685753148758517	-1.640967420650989	0.06088318291745274	0.2014035677081743	-0.29415171398259604	0.7893750439993357	-1.386266262202256	-1.1356450266310707	-0.7493991929064008	-1.4998461565184211	-0.8153102574685039
2.1023603733644274	0.30613433360622866	-0.1010979937110722	-0.36559910299577664	-0.16205468776241633	0.9016506316925742	0.9486138944515267	-0.9406391699821912	-0.008068105285631951	-0.7773436641870176	3.271745181561461	-1.131901901970703	0.3495614381928664	-0.49656844007463297	-1.4590900986852966	0.33336519426476585	-0.2557328208375986	-1.922295441953534	-0.19473783798989627	-0.19676218282122696	-1.1100590701629582	-0.2835264454089416	-2.0602309172782958	0.26092888681868126	-0.5780377029064313	-0.45856864297079447	3.2247090839083876	-1.2183037414737228	-0.3563204654723725	-1.1410254178225667	-1.9984702121246136	-0.5699258261593598	1.0896937706462437	-0.7028553611557903	-0.7248737721218325	-0.9257435644580948	-0.44081503692813906	0.6993097069246635	-0.9692235414114896	2.0327963266264946	-1.6664173613496516	0.01536625589892499	0.15198933140544763	-0.1874539827376063	0.7292462128819899	-1.3928959070563032	-1.085868567820686	-0.6824030622758385	-1.4982152039239403	-0.7676108024309306
2.101927594404839	0.2272162712475203	-0.1196087456757706	-0.3445751568560678	-0.24751239006529052	0.8995807483740673	1.0605075305050382	-0.8276936764959524	-0.00028005376836703276	-0.7556419895124371	3.230437540153441	-1.2402887192204224	0.330769527842972	-0.4265952060742779	-1.498435553128562	0.2267525662434177	-0.2882195718851651	-1.98431028973419	-0.17475656373176857	-0.21262920738946017	-1.1478180785620926	-0.309365440019267	-2.1833142387443245	0.23010653272124454	-0.54894899316444	-0.4584311556812669	3.3014425028949232	-1.2497340492674245	-0.3093817507305542	-1.2694065326541528	-2.0116923864192584	-0.5948920089192905	1.1075900973471868	-0.7138333580613089	-0.6343244099105423	-0.9713688586588273	-0.441231114049347	0.7151042693549953	-1.0503390468354996	1.9996336747937566	-1.7109632684448937	0.006186053101880931	0.10868350054281087	-0.11252544620603433	0.7101545048555762	-1.394646333899786	-1.0067502864376947	-0.581548163976245	-1.4989133559226433	-0.6821737117211663
2.1284366040165157	0.13962287823920783	-0.13935220462824183	-0.32156780014699393	-0.3493771790014065	0.8498761774373363	1.1721059630641466	-0.7420679480730865	0.006370832084511483	-0.7247613151326591	3.2214068021812055	-1.3237434997233066	0.29039144043067017	-0.3444927160449912	-1.5086599789237454	0.07698627206321329	-0.3206603471695701	-2.0438347119814098	-0.10510364729896257	-0.18645561832769847	-1.212120490804336	-0.306446959821573	-2.2600601939336706	0.18798536883870132	-0.5409017856615822	-0.44027201985654435	3.32252037873504	-1.2401254198765703	-0.2799209977496839	-1.4370979005074833	-1.9791289872557656	-0.6070552422592501	1.1267938153321337	-0.7016386368585144	-0.5881298290601483	-1.0483836388518735	-0.3694852015572615	0.7196099357146915	-1.1586900088787304	1.9289405335033596	-1.7357055908802934	0.03355098102773219	0.06856350992730112	-0.06519511036657985	0.6956651505757702	-1.383371409902955	-0.9270654638910516	-0.48815966721145126	-1.4739015536122664	-0.56818297887586
2.139777143873574	0.05303726962109471	-0.1508950281112067	-0.32786227780180976	-0.4476090299130563	0.7802183365339374	1.231894132331241	-0.659159162664199	-0.008223850468083948	-0.6642312418056543	3.204662206488262	-1.3877842493349184	0.23264919596298328	-0.25568583483525137	-1.468157458498156	-0.04225259961654208	-0.35246971234107366	-2.1301970427679295	-0.04852205105179095	-0.21365326324749204	-1.2223428957854896	-0.31838824448844416	-2.2918321589402573	0.15717510824023842	-0.5218522901218702	-0.4170175896339076	3.3094765207205064	-1.2360754887955423	-0.28061282122967246	-1.573341123727545	-1.9116257569692485	-0.6362471609032305	1.0991869887139771	-0.7253883810424678	-0.5335569434089431	-1.0992792554092703	-0.26004963650241886	0.7424413837441219	-1.2008519715810706	1.9157135926910969	-1.7540663799976297	0.059544468174823714	6.882731027560985e-05	-0.09479118622255275	0.6768147746845747	-1.3733177111783406	-0.9011466544756248	-0.3609538843104617	-1.384052481401882	-0.5035465369652139
2.1521104786639285	-0.07394821835787818	-0.1230009284641573	-0.3312204416227587	-0.522661725428721	0.7217142379525587	1.3269819296418297	-0.6154466629451185	0.01581748461244568	-0.574628434126429	3.1410855303790206	-1.4726657680201662	0.1832833049656018	-0.17201272835303688	-1.4145381971040005	-0.1919008074069539	-0.3308037670268552	-2.1858243612271773	-0.021519044778513387	-0.1552995230165944	-1.1721001625154313	-0.28579264228463475	-2.2530289604448352	0.12312235222814945	-0.5017721132474803	-0.38034996123697046	3.246708777580312	-1.2000821753507704	-0.22421044592330394	-1.7953157677219937	-1.8500505205024809	-0.6920124548936528	1.1317192299870678	-0.7009332589650966	-0.5040913012274686	-1.1923707785191513	-0.17350940188375372	0.7872171821619404	-1.207755252217542	1.8526679456505633	-1.7875424788209557	0.049895445883428084	-0.06472058604699123	-0.1879627827744625	0.717802132068398	-1.3900411614443253	-0.8151443807407348	-0.20316797027804104	-1.2424893690397218	-0.43866109572401923
2.149873011442856	-0.1759596360611467	-0.10481476944115423	-0.35750389704183344	-0.5632768678509469	0.6815089270799748	1.3735684709069356	-0.5651424886315376	0.01690675001593629	-0.4502800568355907	3.0907976922450913	-1.5283310773182124	0.0989618101746841	-0.10634121856448135	-1.2962578926562207	-0.2938597369486543	-0.31275034867246454	-2.1816784417694515	-0.03819751209019676	-0.09949576028872502	-1.1087086672322097	-0.2522211800918034	-2.209978845416838	0.05344629216593445	-0.5407852709625155	-0.3647437635546492	3.1891028524462857	-1.1489590191054126	-0.24756557598664247	-1.9332918406190849	-1.7935980477898803	-0.692524997684178	1.1459336091129515	-0.6953708442108497	-0.4950521601190735	-1.2503858188815513	-0.10438300436220038	0.8264150011732164	-1.1844217633751946	1.8130223883387753	-1.8468981147685217	0.03741130873319728	-0.11737551533779884	-0.2574540537487916	0.7111473140124899	-1.4204524074587395	-0.7509159415729735	-0.06246925688683356	-1.0627977909171433	-0.3709539325556945
2.1341748202417	-0.29042222191970507	-0.10071221313438938	-0.4061852111119758	-0.5522626700169211	0.5980499264214293	1.378650757028862	-0.5408985650053358	-0.01001662767689275	-0.30877411702235075	3.0668327179448864	-1.6114256785161956	0.04830820605267605	-0.06856740614132836	-1.1582300361017022	-0.39594317764117093	-0.275534846661931	-2.1523862578153006	-0.04891602262393658	-0.11644237242037145	-0.9803178743520167	-0.21099303490164764	-2.1677103993493563	-0.022239729466643036	-0.5917578290994656	-0.33402817619351516	3.078745246030509	-1.067861999622102	-0.23876916861667738	-2.0535733542981442	-1.7327818039093053	-0.7386104195593266	1.1987178893786894	-0.7356770513621107	-0.5271768428468132	-1.2952055668236642	-0.022600596729186538	0.8029064636300374	-1.1058428850853472	1.828619649338495	-1.8714426607362964	0.017765860787004643	-0.1493702158906634	-0.3747947654103044	0.7767872518613946	-1.4509510215238917	-0.6446953379911713	0.0834359884368652	-0.8622285711370876	-0.27765087335781213
2.11963864054704	-0.3810485508344948	-0.10609000929714926	-0.4431169131536832	-0.5098143121663455	0.44393320351192955	1.3688927203665127	-0.5313112296550169	-0.06329930578674317	-0.17590288874403565	3.0186093493310775	-1.7047095324355823	-0.003672566736283667	-0.003407167358767141	-1.0118892790080092	-0.5103258183257777	-0.27528192673425017	-2.073862603788255	-0.11105672391492494	-0.1368791362318794	-0.8362352058103666	-0.13748662307382123	-2.054496405941015	-0.07561645914992168	-0.6450750020182643	-0.305046087281187	2.9941677814899115	-0.9935598992163126	-0.23840238988962978	-2.192622189522386	-1.6743515884462454	-0.8315588117120545	1.2303954936114052	-0.7595521147055269	-0.5386516611037149	-1.4148479543132588	0.04270274054521274	0.8137703241824272	-1.046948755475396	1.82800838717184	-1.9453713422224723	-0.00039162647038678693	-0.25026644822252064	-0.4814698280684294	0.8768061176540882	-1.4441207585195404	-0.5087158838526968	0.19875475134103116	-0.5678121760547686	-0.2010966562165774
2.108596718172098	-0.49298928003358605	-0.18983722682663673	-0.5195420512741064	-0.4630856495773668	0.3200433144215894	1.3244064053085032	-0.5138563460826757	-0.09369009976820905	-0.07346428559774154	2.9848850007574184	-1.7406578550783969	-0.08483661271034469	-0.05605599557597126	-0.8966496046198774	-0.5933378584104256	-0.339401808104374	-2.055122775579025	-0.1737969292725278	-0.1465253295275064	-0.7073709490782532	-0.12363386632821302	-1.984101511055868	-0.06601709634222905	-0.6258677445435848	-0.33153973349311094	2.880065007435591	-0.9211148632360315	-0.1906229080519707	-2.299940797264249	-1.6118559644180597	-0.8995223339436661	1.231167566652888	-0.7204440783420246	-0.5651016252423424	-1.551539155826973	0.11190469065460622	0.8265745573098842	-0.9132601516043325	1.8307615858592903	-1.9711633389430099	-0.009999948396949418	-0.29496023225369383	-0.5993024246993389	0.9562244235283541	-1.4263533209604147	-0.3515657259618752	0.3172631819390995	-0.27753351446406976	-0.20397463568714094
2.08383397166236	-0.5970474104088662	-0.2724442650115013	-0.6384163599773682	-0.42501172262007925	0.22898985316670087	1.2405532140618907	-0.514521322217188	-0.11008482578920645	-0.02699055847966677	2.965036330185872	-1.761639772200736	-0.23383018548788134	-0.11968393201557495	-0.8267509409619708	-0.6409306216736811	-0.4140383570937275	-2.0248300349954382	-0.2346625867645388	-0.17375455710452453	-0.5469906112163183	-0.11061219661498918	-1.8752866778439237	-0.10695460520708085	-0.639443696910047	-0.3241016711296525	2.811705747103647	-0.8373782820377427	-0.1897363147527967	-2.3663838762771086	-1.5735451593260152	-0.971536095241223	1.1801709015159179	-0.738689287982489	-0.6097325715840582	-1.6219116101660134	0.15166057822918536	0.8002622522222731	-0.7124879848610175	1.8598000652879354	-1.9858085242587449	-0.016566719290506036	-0.34728540417570786	-0.7025642184614068	1.0469148531838046	-1.3766862743557529	-0.24632951223024752	0.4494821635628288	-0.007413388315863379	-0.14520107825588688
2.075105252826419	-0.6848196811536322	-0.3260110546793294	-0.7642767445352436	-0.3439479923635961	0.13764392566731562	1.2035158987181553	-0.5249171055095277	-0.10765613596874375	-0.028130961382103404	2.9298231207308207	-1.747486392083705	-0.38609236396711877	-0.13910097725591983	-0.7379269780155497	-0.7267078214755204	-0.46026762571630486	-2.021936512951429	-0.3247307379116816	-0.22036374173154227	-0.3921666731982585	-0.09142767267945473	-1.8031136375598336	-0.14840675588070323	-0.6090670309869319	-0.29444427245758154	2.760163555950576	-0.7670637940665749	-0.20701389256190042	-2.4146634778772245	-1.5445097670804113	-1.024794504623931	1.1471340249648332	-0.7661977608219127	-0.6433795185079754	-1.6648848723071255	0.19136118745910163	0.7645231116839425	-0.530399926131536	1.8656129333919982	-1.9590130551328016	-0.03530935145646785	-0.38999697458720284	-0.8207052824163978	1.0677613961600778	-1.3251348483961678	-0.11678282652396843	0.6009358941702985	0.29118612496615204	-0.11088956483940879
2.06485964373712	-0.7976819501199894	-0.2946098588806258	-0.8699393532079117	-0.25099415995927565	0.09270866109647177	1.1330254989197281	-0.5807404460804835	-0.12416579884405013	-0.005770912110601911	2.9236479631760783	-1.7026838650604499	-0.5050721721723372	-0.18892689337631965	-0.6718228112023814	-0.8321975520182553	-0.5267057973024358	-1.9763034166070756	-0.4174285758514019	-0.2771649147008835	-0.23840030880159238	-0.07427507025457782	-1.693360347136571	-0.13972409467209887	-0.5582862217080284	-0.26309794284572546	2.654961435131917	-0.7247433418600424	-0.20942196654185202	-2.413145681461399	-1.5565646631218069	-1.0592143210414933	1.0879940892802062	-0.7979704695967846	-0.7176565578021415	-1.6761188529773086	0.24551631422474324	0.7234076379866964	-0.3575491930811503	1.834174914100896	-1.9099596278061675	-0.019585548137702403	-0.45234903739856697	-0.9707992263356751	1.0464359000026402	-1.3173502816568987	-0.03091512234479029	0.720674543868099	0.5671676378807858	-0.07383853270956794
2.0552748881191123	-0.8564544664035341	-0.22061013008072514	-0.9770395061304615	-0.12246934063584622	0.05850365279408076	1.084491647488405	-0.658756686845397	-0.13540647264050665	0.03203823622073326	2.9077836275233357	-1.662424999250178	-0.6374557648675311	-0.2664531171304076	-0.6069808592512925	-0.8485664253557982	-0.556911855905541	-1.9662335666290343	-0.5071104997235608	-0.37969844747365245	-0.10914496763648726	-0.08850320572133909	-1.61236520312116	-0.10544489423447316	-0.5198516909421383	-0.22733657195891727	2.5756452978825695	-0.7220686380512261	-0.20467624889076214	-2.3713764248936333	-1.5801623533102371	-1.0844622040511174	1.0503297783094452	-0.8309724102901035	-0.7547914031122589	-1.6389174585044723	0.2845628101681457	0.7108418709909825	-0.19004069249709019	1.8135070319137676	-1.845379531932069	-0.043799559184218795	-0.45995922427163183	-1.0878753579839096	1.046718740671341	-1.2832448733863362	0.04159983837701914	0.8463241900502705	0.7862454175567439	-0.0746993798289742
2.060248383922704	-0.9152685078758991	-0.11006914566700354	-1.1149940317698928	-0.019634169138184	0.031841470105250964	1.0259934165675808	-0.765841893156594	-0.17157362604080367	0.015196667603714794	2.902522424173013	-1.5943138284022	-0.6940723422972016	-0.36126523986953457	-0.5493270075010803	-0.8647831413292302	-0.5940703254609445	-1.9473939096404493	-0.6545447995603266	-0.4341506453087254	0.0015684216601982103	-0.10317561896580227	-1.524192641402399	-0.032757146992191365	-0.5158449474355009	-0.20483500050652123	2.528489656941892	-0.7363339853433859	-0.23709110098281191	-2.3173887145647094	-1.5939323981153755	-1.0902265935857725	0.9852206974813145	-0.8731055008629929	-0.8390393227897921	-1.6192987819819713	0.2898499355791486	0.6842215425412492	-0.03991787750940738	1.7558267217481371	-1.7977883535709864	-0.06486477589276132	-0.4746733829471723	-1.1310397343811731	1.015436753834127	-1.2692667113856166	0.09587263527436349	0.897227894348986	0.9392103273461284	-0.03770976322755987
2.0324224279369982	-0.9068476787200799	-0.05304719471819349	-1.2314171144466437	0.044572746289415065	0.020102430998346098	0.8918070281672282	-0.8807682558328432	-0.20835175539087816	-0.0057699003473276386	2.935030273026043	-1.4897516355145783	-0.7138097453763524	-0.42800290855769185	-0.5309622167012573	-0.8389960708240981	-0.6697647884713132	-1.9229230019619294	-0.8003845642483995	-0.5187440765348367	0.05127254260719637	-0.12567258878451382	-1.4959298549753404	0.038575680144451785	-0.4821283710948051	-0.1768686954956431	2.543998631336869	-0.7776907632433261	-0.32623443846657446	-2.174470268935145	-1.586827529584392	-1.06705954338471	0.8612631217560986	-0.9156600639215157	-0.8471248600501615	-1.561223129784969	0.33940184094496856	0.6710164853588438	0.08280057542964106	1.7382831617067858	-1.7302363420471132	-0.04605863661275574	-0.5016582014571959	-1.1617515656314814	0.9851461195512877	-1.2527012803865774	0.08337370448694274	0.9039952172242142	1.1172530886806222	-0.008210753885613653
2.0014956107058413	-0.9021497424542014	0.017893525427727118	-1.3195396014378156	0.07175085196251627	-0.0610650693123739	0.8010113745485139	-0.9945383715229787	-0.17659221838775643	-0.045299491418382305	2.9569735974731546	-1.424688541297975	-0.6589184982928472	-0.4926278134392016	-0.5762163600372011	-0.8192324022157689	-0.7154893046573407	-1.9127170218302223	-0.9085947808019027	-0.5833269697924607	0.10971614219153789	-0.16601749236044344	-1.4644457138108031	0.10983488916321668	-0.4407370945855556	-0.1399699648682185	2.5130548621957933	-0.8258424602207871	-0.3578730352582512	-2.02522041645474	-1.5900720047890489	-1.0444799006882453	0.7435712534129884	-0.9522330854427217	-0.8510189314387032	-1.527899130754712	0.4469487568078196	0.6364291269992532	0.18831364779536502	1.6906847309555573	-1.6786191156750019	-0.026988278986771863	-0.5270562053290627	-1.18200970545631	1.0114657213163816	-1.2404387722772046	0.09526227201919395	0.9212989713844693	1.3077211208910628	0.010197567008520512
1.9754483762440453	-0.9178390767760964	0.12250826353582434	-1.3833695616270751	0.0847367257376419	-0.10221545796742995	0.7444648376919555	-1.098074058061278	-0.11560380747864732	-0.1435056864416045	2.9832381984812524	-1.2971765190307813	-0.6029657475525638	-0.5495547885472638	-0.5986068610025568	-0.8407785023252099	-0.7590808830647999	-1.9322486737666025	-1.0328144594426383	-0.6113674403692495	0.10187180161158697	-0.22699768821530122	-1.4454144984019415	0.18211618997327989	-0.3998940882587796	-0.09264892529407673	2.5200449371578793	-0.9265354921638433	-0.4352349969862617	-1.8385449402712013	-1.6198140453045564	-1.0142846594614914	0.6508691501968287	-0.9345381106036177	-0.843638685426982	-1.4954582320588283	0.5362718588706186	0.6389589045352647	0.24811713430246818	1.6209699449901436	-1.6450344019063419	-0.038722719306703755	-0.5852983366852257	-1.190912582757088	0.9552060254831554	-1.2260268277835524	0.07606622111914091	0.906168373960357	1.4778184682895574	0.023278614866309062
1.9612476002430665	-0.9042779083812063	0.23369112116436633	-1.3802571784881799	0.017675977472959868	-0.11390618827142637	0.6642788954324781	-1.2169157267149806	-0.06982670713629219	-0.2715257121791594	2.9898991135701403	-1.2293628876085916	-0.5129278260450004	-0.5957140805688366	-0.6648526896975133	-0.8543345686256693	-0.7332469450951021	-2.0059034059642356	-1.1179177836522216	-0.6719731672904784	0.09101765974684523	-0.28666797893816887	-1.5023096976637451	0.2119325002679858	-0.3293420234202985	-0.11471231394114056	2.5165186899465155	-1.0151232441826772	-0.5189126296704399	-1.5959983764295562	-1.6233987585650937	-0.951728710317235	0.5492903552358869	-0.9073489046381248	-0.8281293544575217	-1.4064551269604557	0.6600411483478552	0.6356921343282045	0.3302800100244805	1.574164895586817	-1.602003430130732	-0.08389662334599461	-0.6733477943564046	-1.2516760184215348	0.9427228489517322	-1.1928286627769533	0.03559781049908062	0.8732359797683751	1.5801880226996392	0.02965522001431753
1.948967930043701	-0.8942950932767119	0.4025847383497167	-1.4148252566322206	-0.06098508585454705	-0.1962790328121076	0.6140856282043579	-1.3182700769440836	-0.06235490035225523	-0.42525294291805815	2.954099766050043	-1.1691415399746599	-0.41610850916692926	-0.5360280039687666	-0.700847085748887	-0.8628618237231634	-0.6934995412298206	-2.0025425037259756	-1.2541202190508869	-0.7500582666424898	0.13667357279699838	-0.3010315607559927	-1.5501702580098073	0.18837253755699765	-0.2998076203925388	-0.13370528468763337	2.502444458516449	-1.0872387254162956	-0.6409525439574908	-1.4006932260305025	-1.6191396760296974	-0.8793343383609271	0.5276145446806224	-0.908194594759132	-0.783566451392946	-1.3429659921869814	0.8025540170186025	0.6517355469687256	0.3631685338312356	1.5219774644981716	-1.5907544882549425	-0.09033040137902265	-0.7542119824761742	-1.2845984912214377	0.9499733896126816	-1.1443412825225256	-0.00826899220450208	0.846274609354851	1.6826493121579595	0.08664826956374236
1.9454853577558922	-0.9043090522728214	0.5917110917102277	-1.3576299350192842	-0.10712949437271888	-0.28519653222558466	0.5747738345908582	-1.4398788824705826	-0.04723482047977283	-0.5608433456980094	2.9350169357527065	-1.1180665988269811	-0.2612050667240772	-0.44250835620469325	-0.7399510475511386	-0.9130384894791577	-0.6310689642223626	-2.036662014184808	-1.3562585280567534	-0.8196571292030456	0.13353976676996412	-0.3370897185131358	-1.5981497350485063	0.22300750674624795	-0.2856814828528364	-0.17856483833892386	2.4798576600625415	-1.1998136897538452	-0.7449133446280596	-1.1915127583209313	-1.6171811261952111	-0.8179596847631293	0.5199327765011311	-0.920405819654964	-0.7325321790505022	-1.295989089314067	0.9158488877022796	0.6760931639005607	0.3444256004334341	1.470787196801174	-1.5400240137499672	-0.12965864046922587	-0.8227809665062672	-1.3401466141736864	0.9476428700842938	-1.134585896194183	0.012236036366783158	0.7497312702790633	1.803152471524669	0.1230830318028004
1.9526370300630926	-0.8625818274383956	0.7448235224038052	-1.3202545995256387	-0.16944999460958413	-0.38340199295902255	0.5613343643503901	-1.5339880513290751	-0.08175549650863437	-0.6633007028883299	2.9362004432708715	-1.094811040863112	-0.10764635336504921	-0.36240259318349954	-0.8467224180659283	-0.9634587757125717	-0.5289004918005431	-2.0058187027575096	-1.4385768680375997	-0.8828709338740994	0.14422537447682476	-0.37323918745340007	-1.6174003025222572	0.2481127310883305	-0.24816814590606495	-0.26645103924796737	2.4266518545888727	-1.3329239756726712	-0.8635460553322275	-1.0200691781479947	-1.5948894266981957	-0.7189585288399144	0.4760617128295467	-0.878430226254206	-0.6900795248209641	-1.2553420706215905	1.0208243567563717	0.7128284528295539	0.343024181382153	1.440673298989215	-1.5018426182276248	-0.1355408706328438	-0.9059240194098269	-1.3544465363164	0.9547147589077929	-1.1377779886564983	-0.027598364508615757	0.6624988179366132	1.9299061673887565	0.09289442481955366
1.9988197383987054	-0.788343574003523	0.8043141705671119	-1.3241322993408144	-0.25513428333112975	-0.528102696623473	0.5603889877750984	-1.6126830807891586	-0.13975209436471722	-0.7537440834946552	2.9121856296860935	-1.1023250248024783	0.025798204264354484	-0.269547873656636	-0.9217997175899354	-0.9690616877680336	-0.45470392919169517	-2.005617532641538	-1.5315174868128634	-0.9146061032466974	0.14905962336275067	-0.4247883059111506	-1.6488420275416495	0.27271612562668046	-0.21664673180696842	-0.36320214252158817	2.4480255443946435	-1.4715579739945686	-0.9730712731499661	-0.8879659950499832	-1.5562994519192752	-0.6254773591444847	0.5192567253576876	-0.7926363225387552	-0.6750940363611129	-1.2529265832943914	1.1123506732380597	0.7515593948863903	0.37038364991660205	1.420619701693742	-1.506896455422865	-0.16740613590720774	-0.9371001160494095	-1.363458253189383	0.9837038770728063	-1.1498735946635894	-0.08996029547053223	0.533986752909612	2.0191547130044056	0.03114101904723187
2.025218822154647	-0.6995667131138528	0.8627403031197913	-1.3374194979866334	-0.3558467017145301	-0.6408380197663011	0.5536443133211891	-1.639313389420782	-0.19168136546034548	-0.8517984330858852	2.890415689792355	-1.1281004299400708	0.19118824849101726	-0.1276312850263513	-1.0205920513202131	-1.0210588221228851	-0.39154374237340095	-1.9647724363130297	-1.6272710713368927	-0.9107209643085143	0.19943691291049603	-0.4503908452220896	-1.6350848053227864	0.30735320060700994	-0.18482893541955714	-0.49103249476114996	2.4098972048706404	-1.6072369126923607	-1.1366752156594884	-0.8125817853743506	-1.513166862891726	-0.5056194355377113	0.5497014239718031	-0.7657342975871261	-0.6989735976624972	-1.2745400763443455	1.1574350043037174	0.7906099473288989	0.39208733624579495	1.3954250369254446	-1.5327561338444142	-0.20257664626747088	-0.9884098407623307	-1.3517914498714962	1.0101439964619376	-1.1351163087677958	-0.1404844484136011	0.3867143039044507	2.106149473329636	-0.0022502727763999753
[truncated: 199 more rows]
[truncated: 20 more columns]
