# Supplementary material for: Obesity dysregulates feeding-evoked response dynamics in hypothalamic satiety neurons
Source: Sci Rep. 2025 Oct 14;15:35837. doi: 10.1038/s41598-025-19800-2 (PMC12521569; doi:10.1038/s41598-025-19800-2)
Supplement: Supplementary file 5 — Supplementary Material 5. [file 41598_2025_19800_MOESM5_ESM.zip › Fig 3_2/Fig 3c/HFD to_NCD_1st_MPK181_matrix_9.csv]

-1.009562735530197	0.4216018390119968	1.207340916890906	-0.1543721021707205	0.5051656706054868	-0.11697278522094763	-0.9469978966011405	-1.1333694068995395	0.15546673508481865	0.5415901507454218	-2.229638920666087	0.19496574259187785	0.2941688660153323	-0.38958936522818355	0.4213971992866319	0.8419921378229418	-0.2761929104984462	-1.4663748675397237	0.6350417105246102	0.3268082156713291	0.5324780729923034	0.2616507328671073	-1.030619538987371	0.0223712229364151	0.2559571871132652	0.2496902587489945	0.5391665859459662	0.6422517828961712	-0.3389123312336303	0.7353506081344079	0.5305659358917312	-0.9956777271241881	-0.6826391302086627	-0.9637226242540906	-1.016295743930651	-1.602892545246452	1.1640146194222982	-0.8270288452385339	0.33720657774566415	0.4790208147264874	0.6924008474407145	0.2747160316517373	-0.010652494336500997	1.510119130256137	-1.311077645526475	-0.28374812253749976	0.25139101463702257	-0.4343206003479449	-0.32311841659211993	0.8118833731594822
-1.039806984284934	0.3649832585464545	1.1307208896978758	0.013966946593694657	0.3120325334588061	-0.057332461426300496	-0.8484299530715045	-0.9817191671187331	0.19832126377695747	0.5633439761446662	-2.219930597094478	0.21740539926446376	0.44531278899152343	-0.36123437171841055	0.526512212938695	0.7562611687920814	-0.17001190767110064	-1.3857978969852707	0.6104322687508796	0.5506644137394352	0.21972447280064258	0.06877903974260816	-1.0415965487512575	0.22538136426099062	0.25167078250652697	0.3127129319386738	0.43785816822486784	0.728559203093911	-0.18952576158014406	0.5855149790973009	0.7002062700026465	-0.9576073904726625	-0.7738543800307458	-1.0709616693396373	-0.7516057093086858	-1.4372823564975556	1.1275788412053571	-0.6729700596273851	0.34849340198669926	0.5340730451372004	0.6850431938381576	0.30290657459720655	0.11430834364170832	1.7145845253886227	-1.123238407600458	-0.5187947481316738	0.3754143370080365	-0.5689001582412453	-0.17139298816409912	0.7620534177477486
-1.1022945745109631	0.26232993149140643	0.9989847074961267	0.12330636220688418	0.2963551050925101	-0.1357983750460563	-0.6211009190923672	-0.9551441660757938	0.27647953761955796	0.5748274691492751	-2.0414964288474966	0.17911803920612937	0.46962857698695254	-0.3966562739890727	0.4413406091066043	0.6404031872852579	0.03676874117746989	-1.3005427993413143	0.5464207861992467	0.5039274546462525	0.16716626634166584	0.2695594340130882	-0.9914976239244734	0.3133698475352445	0.14291579127382925	0.4697309730216113	0.39056418211163985	0.7343096520637563	-0.03223101562808097	0.5469719287815614	0.7326413606935369	-1.0115394913367013	-0.7242655136337506	-1.0440440174484416	-0.6538341243236029	-1.5165506220137608	1.155689272975042	-0.47442080642811146	0.21097905956065777	0.3973889626823744	0.6345742441060915	0.2371123406756661	0.14411012257927047	1.6353787385520704	-1.0936160927188596	-0.5163918608305189	0.3748738173914063	-0.5868177105465131	-0.14500097174730742	0.8993745114204078
-1.1241275921391343	0.2685053893334565	0.9672817272876163	0.16180895179019308	0.4694576987760518	-0.1341961410270101	-0.41433177339665944	-0.8609785303505731	0.27370471089596626	0.595355542672942	-1.9370344752409474	0.10889240290985933	0.5270710569933463	-0.38606503785167867	0.44264235843526856	0.5126988680290974	0.09403168032991395	-1.1944098669011407	0.378768989934284	0.5940685196215254	0.028570285282207106	0.3304915209557422	-1.0384998322828867	0.33042180677639266	0.10262246679223368	0.5871676116062745	0.30601417628697125	0.6981325909716051	-0.00820709653142273	0.5267781725238628	0.7773700505998059	-0.9552231561972399	-0.6804312460517109	-1.0781691858433553	-0.6327526707702229	-1.4297668713159584	1.091645948922193	-0.23539910634603226	0.2229280157089663	0.4100027066619596	0.5694895800552445	0.2357731071727802	0.15329630266662445	1.5172544870426137	-1.1678869365414368	-0.5734783585841156	0.230999936804735	-0.6076030887815681	-0.02405514389074849	0.8408741819354606
-1.1571989212144214	0.2317740752616284	0.8894465059065538	0.16476342481971304	0.5907503084972833	-0.11791987182067357	-0.28896817105938577	-0.8032407511400168	0.2434080081021973	0.5851202901299265	-1.8229674629908181	0.09157998662724073	0.5767688043366592	-0.38573724802465187	0.49353418503378776	0.3840813884801092	0.0945278406981696	-1.1515555656055454	0.30364882692966433	0.6119416420767176	-0.012847651195708455	0.29062576099494597	-1.03485598466304	0.3147703578583671	0.14238541790146353	0.5739387920643081	0.2436447470063409	0.6446018908701162	0.04881960706890284	0.49541857963288766	0.765199633905393	-0.9403772540242358	-0.6607988092878164	-1.0721446582533092	-0.5125864765952579	-1.3731988173024106	1.0538244207713479	-0.032320164274015295	0.23125807604958162	0.3742832459467663	0.5850466406329792	0.1648205780528385	0.1347997740183045	1.4384262587120138	-1.19121942343881	-0.5689939932039272	0.1484163519334875	-0.588080978540942	0.17079944202174882	0.7988979200083275
-1.183402008201646	0.241447981944194	0.855571067704883	0.09819109576998991	0.6459156173565036	-0.11502608408577897	-0.1804862155979283	-0.648060742090095	0.1723321584703026	0.5213951090467986	-1.754276016078218	0.08952427582336718	0.5814400853559786	-0.43785426589270954	0.5086096311731613	0.2975635780947178	0.09887467586674038	-1.080154724729929	0.2960201189213439	0.6499621941504289	-0.056472672297415975	0.3294399332642515	-1.0218916763685146	0.3289325063936516	0.17175782152583116	0.5611180147138003	0.18933596402164432	0.5291306903228479	0.11797595911335836	0.48380386888302246	0.7842720969182729	-0.9261538474901913	-0.6269857865185438	-1.068662823453509	-0.4060304173237967	-1.2618388556850748	1.0851140141078368	0.1008542319198707	0.20061964671283708	0.361826107300197	0.5728544754148183	0.12490049616639483	0.09130636932734781	1.360315557868054	-1.19603545839536	-0.6524004716023829	0.10303186386043871	-0.5325961445879356	0.3471172115952786	0.8067550208357755
-1.189750226741017	0.23106130276762052	0.8314741463888217	0.047381713490921525	0.6818185199146785	-0.15815272597971658	-0.07658588324358646	-0.5557533922253816	0.13922515597194082	0.4899247840486361	-1.7243890950477632	0.027341718394893855	0.5679963245851843	-0.4330558832730687	0.5340285209774575	0.21154832292196848	0.0933026127099655	-0.9899964812439784	0.27725312909222344	0.7225087533350786	-0.013351514520001448	0.34726004746914224	-0.9394794098861609	0.3252119865888739	0.15920486955792118	0.5248766073752662	0.17709037954435375	0.4607662595732844	0.18804519915048065	0.4640136825809469	0.8545865835995882	-0.9071909028302221	-0.658252973010537	-1.0728704568878562	-0.349670146289978	-1.1724506709404825	1.0727060893478735	0.2204826158999098	0.20140258187893137	0.4089437655935714	0.6260209405157733	0.0798516246970007	0.06464721931394611	1.307271700441729	-1.2015315699911018	-0.6755109350032444	0.10816126074502538	-0.5194583401222853	0.378116373700156	0.7583193872063015
-1.180897943555825	0.31113373925129356	0.7770706186007533	0.057960845338139985	0.7310280877637176	-0.2129682476388724	-0.010108322740326324	-0.4673192192010629	0.09619086386020698	0.48689711485949194	-1.706282642965877	-0.04822195386005755	0.5000044669600121	-0.4222245976189224	0.5740603261002047	0.12250579079192328	0.09438204086816239	-0.913719367203825	0.2809429475571793	0.8051098307014996	-0.04297000277398555	0.3658092998389756	-0.8929923657520774	0.283176981925531	0.11750757964114492	0.50345359373618	0.10395450929320327	0.41613605342050897	0.2148493961170872	0.44083385055239543	0.8441362812543376	-0.8711775241689178	-0.6558469927561292	-1.009622678724641	-0.35334158515081626	-1.09293380488921	1.023752491705879	0.2902700962836944	0.2173720818103546	0.41305805555372527	0.6477552200456997	0.01832364956658502	0.025077051209015044	1.312900613045918	-1.2059080217313876	-0.686775109382812	0.10349169795230279	-0.5317941751283779	0.43647728903794375	0.7009698201640122
-1.202956702467407	0.36165369972691064	0.7315333344782613	0.02672487072379435	0.7126839324693884	-0.27035523737378403	0.04773906251719572	-0.40000187874330223	0.08160569733175661	0.44705247705279216	-1.6970313739946332	-0.11322127639508246	0.4488807796771837	-0.3720533483349399	0.6327695488073433	0.04354857727500347	0.07798439016422981	-0.8234836993823148	0.2653061235295684	0.8433747920106911	-0.031114749806158595	0.3538577343797747	-0.8482204130611665	0.25414760146696574	0.12791181017226397	0.4790781127398016	0.15014436503929166	0.37677427458226664	0.21806051422499426	0.37481932051015304	0.8369879498281572	-0.8397956189167038	-0.663694207278269	-0.9550359014966513	-0.34100981605664266	-1.0363753409862526	0.9515067545206742	0.3375655397635464	0.176784320461162	0.44605872316807155	0.6764188164813384	-0.02069606462843466	0.01590000775094919	1.359062906343317	-1.1648042014043976	-0.6685606113669745	0.09276832138663224	-0.5031073923443065	0.42199745610369876	0.6408911955619392
-1.1971702394118962	0.4145076851994792	0.6698688395620415	0.01872513032396681	0.691284772001028	-0.33008310772795646	0.0865451833498511	-0.3628777031542572	0.0416406526392127	0.3467533643635986	-1.6789734763494297	-0.15039175454250772	0.39888619469648195	-0.3449285880317178	0.6593379569551571	-0.04108489616448783	0.05336708206161308	-0.7467828547740575	0.256789992690108	0.8679414167953183	-0.04714867058484027	0.35865093463953535	-0.801978321343596	0.25379612847593164	0.11790401425651416	0.4431561976653035	0.22890773607330459	0.35699923645102005	0.2725582579699294	0.3686167032140785	0.8470338808669167	-0.8065809744315582	-0.6901127396721168	-0.9207948505841653	-0.31054796458621076	-0.956377302173047	0.8712882048045707	0.37131844984905904	0.17543672912077657	0.4715843439602243	0.7172936026167576	-0.09773873306884637	0.007650315349735715	1.3949828135591502	-1.1309610214005066	-0.6176378552667838	0.09695628645295011	-0.49998585342162716	0.4244301274943802	0.5892197575443204
-1.225921823029385	0.44596549943026176	0.5488152237121177	0.009611529678489505	0.6688734279715927	-0.39110921877136684	0.263482088360687	-0.2697845484293343	-0.0020212273882942054	0.2106041796023861	-1.6092745611568016	-0.2395710034283888	0.38696312108448094	-0.32616320717038605	0.6836375357608875	-0.20027771361589575	0.03083204561404864	-0.6161496688661765	0.17049431009935528	0.956825823492116	-0.13309504354350704	0.3612588810059439	-0.7266076429693925	0.2921492071346633	0.06120659061473912	0.47719186795618257	0.2518653864861279	0.25063976375355	0.3710123528910073	0.290029903116941	0.8414465378893242	-0.7318442254297718	-0.7105071236518303	-0.9112327799657907	-0.25428934466158026	-0.827517791779426	0.774024514668216	0.5377115097728147	0.14532800530984955	0.4527454489180906	0.7641856809645154	-0.1941366117708203	0.038731715653497874	1.4085958767653497	-1.0644146413273834	-0.6045394359440551	0.11578701830446567	-0.5432039053867849	0.5050169289037175	0.5266333131494906
-1.258780835149374	0.505358718168273	0.4458051014241967	-0.03611379295586728	0.7187197823493199	-0.5022746962319011	0.42097725645644835	-0.194650678516728	-0.028330742983303025	0.11132322565977511	-1.5592929115370135	-0.2976455807049321	0.3808792629588794	-0.2864654339420776	0.6733489743927231	-0.3407657157954985	-0.018355544847196904	-0.5165331554002118	0.1242898797187862	0.969498101542053	-0.15227096578667737	0.41338587299650903	-0.6634155232732943	0.3003660242501701	0.0050443894412696925	0.43564843093074773	0.3180911225008938	0.14738986037312213	0.4358548704207331	0.21528697776802846	0.8308641790721794	-0.6622634816052161	-0.719340324938248	-0.8697740111271479	-0.24084917945079215	-0.7226066908236075	0.6838852360647932	0.6367087791560462	0.11698591485838924	0.4346966146980987	0.7936694115807844	-0.28007629436402987	0.06197799110337313	1.3782661196388326	-1.0035908947502619	-0.5214571390673652	0.10606297573406895	-0.5653285295001587	0.4884823338394934	0.48074410041230903
-1.2603059404874324	0.5990042990642961	0.33487337702514314	-0.0900350196950384	0.7274383916490724	-0.5410886173737004	0.5208780617374653	-0.08941518462787883	-0.09130016540252181	-0.009696746517161303	-1.5827432685538017	-0.34776988650767166	0.3376844184859085	-0.19524676658841983	0.7065087188646589	-0.45374703601191824	-0.14689451545281942	-0.40817485502177586	0.08537768964598963	1.0305825289684818	-0.1930303450320727	0.39290939318201573	-0.6249856730793738	0.303810088311408	-0.01648139212379181	0.3916681371195323	0.36764771746517955	0.02941127582145505	0.4317051450485538	0.1494835329433282	0.7984041781511564	-0.5831093884830075	-0.7165765091412657	-0.8542639941037677	-0.24724951783969717	-0.5924212296975301	0.5677233317204237	0.6960811383095595	0.14992893305906912	0.42851927753183805	0.8531605399489834	-0.3730197742046668	0.08268089801357673	1.3208200108197086	-0.9214486086978357	-0.44629285772981725	0.12370068608151655	-0.5671937187122114	0.5184098948621596	0.36401845496059004
-1.2734230109147657	0.6684515736225555	0.2258683864210175	-0.14963941001102293	0.6794343711881276	-0.6159472607950554	0.5579925920246576	-0.0032269784749799192	-0.12098390641783481	-0.16021974964349334	-1.6057672478969487	-0.356524011902595	0.3147346089988178	-0.11017005133974889	0.7527237174327147	-0.5574203086609779	-0.28867621334021043	-0.31863304976953516	0.12722534869372643	1.0407930102640934	-0.22962041317640933	0.39840560556495425	-0.5411301826192454	0.3161289396591789	-0.013834038004439945	0.3106076935962482	0.41584370410328475	-0.014836874800431327	0.44689347572275534	0.06667843518221114	0.750869510786569	-0.4919078281386195	-0.7185952494797098	-0.7846749674273694	-0.23216722632589026	-0.533763243408497	0.48850061797868144	0.6953858550310699	0.1355543409462698	0.4086016178154649	0.9333795345267026	-0.4635055968973642	0.09390449037921915	1.3273665759273006	-0.7707160537190649	-0.3495913315837279	0.19773418611860483	-0.5515741582075718	0.5211959177970222	0.297743643054381
-1.2880614435800646	0.740977088698768	0.12156902947080486	-0.17145363944702444	0.6144169085612476	-0.6787345094620376	0.6089992373696532	0.07194219332543234	-0.1410618875915526	-0.2608839068887243	-1.6236139550144237	-0.3841829289894731	0.25010578001891315	-0.01974621564303458	0.7650764286591659	-0.6354002585739784	-0.39900655854863953	-0.25009222826256405	0.16029056045645979	1.0709878636585741	-0.2827626463919475	0.446007693649405	-0.4319173029072626	0.31080178869746067	-0.07084897932733421	0.27214716924368093	0.4809129764747014	-0.056842997878567204	0.41236668400274523	0.031832847544242406	0.7239263684140926	-0.45037020941424644	-0.694139323670686	-0.7221923362423963	-0.2881565975314767	-0.48567562576035844	0.40100096096670146	0.6695818725316766	0.1059593916679028	0.38226560849862473	1.0048331331085507	-0.500245255398388	0.10684168839694833	1.2816706533195064	-0.5867728092444509	-0.2829873106503331	0.26225456095352045	-0.5641741066081385	0.429613056998068	0.24283322355251508
-1.2975181780160552	0.816761870230194	-0.016114117999964796	-0.1590683778010294	0.5423614103748136	-0.7263960882783721	0.6567657245581715	0.0681634440157636	-0.1240902195800669	-0.34749560700923665	-1.6309444829125461	-0.38221249523284295	0.21382740097303135	0.09214042173503377	0.7793900761137681	-0.6695249269310481	-0.4868158242163087	-0.23342572982987847	0.12760423321869632	1.0575196843278702	-0.3660887527646839	0.46715014677012123	-0.3287581695754723	0.29410572929617296	-0.16368590217232756	0.2610471117092261	0.58248573805821	-0.025914595477241925	0.36319420177741746	-0.0014903068283500757	0.6689078584381151	-0.4124002213342851	-0.6227936641502462	-0.6621916124135032	-0.3230364237491302	-0.48002951258365945	0.29107724646971894	0.6504699384129516	0.11697567350558083	0.3882838629279183	1.0824912340890713	-0.5484837533359198	0.1638107221985776	1.2636783771552058	-0.44805460546922904	-0.1373580826592483	0.29954015435288484	-0.5701975280948095	0.2624655951742009	0.13172804344931738
-1.323329598100173	0.8871891155866258	-0.16646466954757672	-0.16321986215164236	0.5068769229998666	-0.7214310105356596	0.662742185246129	0.06445454336111038	-0.1249781236519217	-0.44672069087097005	-1.6206453315892102	-0.34036219645232935	0.2074009060978464	0.20402784142772487	0.7526155146022694	-0.697655238505045	-0.5715680671760699	-0.24767549401135608	0.1658686868219304	1.0503972043978789	-0.5002244112722787	0.47980943314763824	-0.30910118390431013	0.2927906983691185	-0.21840472649293474	0.24799458211309147	0.6279033609365188	-0.04053124948733605	0.31386590446029194	0.0539009984891611	0.5828288591320222	-0.38203092077508843	-0.4798228915509822	-0.5735368323651928	-0.34658936904704846	-0.4710735549906458	0.16841917426038328	0.5794143543894393	0.11109884388563596	0.35866365940047434	1.118275426581158	-0.5705529837660099	0.19789799506398303	1.195472439708154	-0.31624478523682353	-0.02161220178195632	0.3265558807649791	-0.5342582930809088	0.20046216814597248	0.08756665486834711
-1.3484503746270557	0.8815308396787593	-0.2616863616901783	-0.2137193917892038	0.45248249483697683	-0.6791581644209462	0.6564544818368132	0.05875174677596293	-0.13936770113436128	-0.6203409100570648	-1.6437774963122371	-0.24802346384165394	0.2403927134417248	0.3295452941021445	0.7178089615349418	-0.6910206883638753	-0.6850966145727717	-0.25712628161598305	0.20135587116858078	1.027574994098715	-0.6352208870811569	0.4954277026790508	-0.27445761882553643	0.33374181568534145	-0.2501379951636748	0.21193874536448112	0.6824706197145536	-0.06126994567541424	0.2940552900207588	0.09928301580148098	0.5658003860730169	-0.34383538733426977	-0.27878680020660174	-0.5606077282078346	-0.3376586199248396	-0.46668788720642607	0.12134469084229885	0.5423533430293525	0.10244148697818238	0.32090295422458653	1.1466567515222925	-0.5609263428132983	0.2336533496253858	1.1096913800115311	-0.21807851491228614	0.08167149024962468	0.37595406892484784	-0.45389617324061743	0.1502342024244468	0.05741329316174164
-1.3364674635280251	0.8852741746075475	-0.3765072007204391	-0.22871062027844266	0.48379431827395747	-0.6459515344268586	0.6236675562683202	0.032574862091044675	-0.16150126129977993	-0.7692157580550762	-1.6575708555578426	-0.14331773106414764	0.24218881528304056	0.40973950555735816	0.6622015442852796	-0.6847852973785389	-0.7739637677644124	-0.31135142103928687	0.28967382997941904	1.0157950177849744	-0.7672959362975955	0.48909754081891615	-0.241625241254063	0.38237235321776675	-0.28925666119008386	0.16813914285307244	0.6800823959062675	-0.10862431104927991	0.29855963457814294	0.19651062424802862	0.5145182702443706	-0.29641734231601335	-0.01932000157383198	-0.5504964731796078	-0.3407613432628376	-0.4681534289082111	0.0545731782999944	0.5007072663082373	0.15452559357795168	0.2600953108095697	1.1158106553942528	-0.593391780205366	0.29897296215250996	0.9664342729358415	-0.14671042670442994	0.1803487510455184	0.3901794120925902	-0.4106919295774826	0.11002017102274975	0.044303135898000605
-1.3616747472570672	0.8951700726080514	-0.4341612457173579	-0.24592325706055398	0.4911998371384804	-0.5939362080141227	0.5815930151992876	0.004138279026273062	-0.16049112338774268	-0.7991389790818088	-1.6814004839543462	-0.09213337695684358	0.2718549903354638	0.4860848072989901	0.6297909120664288	-0.674172732521075	-0.8323043283823155	-0.3666864339785274	0.3712654338652606	0.9622967485121674	-0.893783139031384	0.47079103459204286	-0.23139404155140428	0.4089313971872386	-0.2779804109151721	0.162494327784163	0.5885272052751113	-0.13746330533643325	0.22103078845528962	0.27629069727322947	0.43502237974816743	-0.26081366912369414	0.2938975780338299	-0.5783627163241837	-0.38720911072366915	-0.5113018131410879	0.03859316579547308	0.4383486864396725	0.17769836119932106	0.22347362967957266	1.0525499383150314	-0.5936665019638382	0.3304805441728532	0.8647940594708761	-0.07224959307774191	0.21784272439166458	0.36774577850013085	-0.3065529108638819	0.08982018095701315	0.02195467545350043
-1.3572445803465134	0.8733063931767042	-0.46244496844508093	-0.2859282712581178	0.5318282834499867	-0.5636793251638319	0.4877467038898454	-0.017667086682079558	-0.18542030976608256	-0.7961996097543425	-1.685636536457849	-0.039439499243577945	0.2901744067886859	0.5745567680113781	0.612082644490402	-0.6551099411809436	-0.8554850634853232	-0.405932879860093	0.4842525270007549	0.8742066497001796	-0.9635589843256801	0.4354955215300354	-0.2256441210732032	0.40369173531645985	-0.25447771179632184	0.11830174723924688	0.5316422681212228	-0.1823522919435931	0.10594345146913413	0.3752530704463691	0.37386103860571945	-0.24725609925451958	0.5539777913004512	-0.5536198008479631	-0.39129783705136284	-0.5598507251724547	-0.02118416366458985	0.3465262926067277	0.20774393000126223	0.2260522648116241	0.9610468807133833	-0.5961190501624086	0.3530843183984887	0.7036503593474855	-0.005958783515212926	0.2812839474755345	0.334902391025419	-0.17747149932187112	0.014180964670651991	-0.007809275641311059
-1.3584249045759682	0.8424614604870431	-0.5186776156924264	-0.34013791691006834	0.5648760930288541	-0.46925494954679003	0.40625633226631547	-0.03860343443928295	-0.2427953484114056	-0.8148401306686692	-1.665998431593917	-0.03711329928386524	0.23307741883812158	0.6376535716129073	0.6202546802274214	-0.6377614524284478	-0.8679090111300166	-0.42493409840986607	0.5698206627355177	0.8038494544991245	-1.0391224151925857	0.3781638845659293	-0.2077996983787159	0.40119109668927616	-0.24680632989788606	0.11336751505052592	0.4644904138720555	-0.22110704931758018	0.00642707680270731	0.4908549571180509	0.3057246429392147	-0.23842638065721897	0.8058512295938576	-0.5604511810339934	-0.37522772452815173	-0.6535933114651078	-0.0550672719065153	0.2782983924349888	0.27990535533603106	0.21664600737890582	0.8908843643913291	-0.5863548631626091	0.39033728196925616	0.5886238173702911	0.05296349256379369	0.31296289258293797	0.31553953214081204	-0.07420218994790023	0.025899966902937548	0.0046425922548731565
-1.3727767821341161	0.7912234442309154	-0.5007689008287073	-0.4129607790645225	0.6252408221555955	-0.4276734132996028	0.3122459643109162	-0.07201122808630044	-0.271268521396635	-0.7888646697812159	-1.6251505650545366	-0.01885175781999483	0.20561165699152265	0.6776235903300116	0.6191179151247796	-0.6292523929636276	-0.8496431010658855	-0.5002828595360017	0.6896816526056183	0.7506698644178154	-1.1300007923016353	0.3428401417028274	-0.19565460945540747	0.37377476067470355	-0.24910110148627043	0.0970738598252338	0.38929346047979607	-0.2784830801629731	-0.06539374959269115	0.5723004310599256	0.21754251600917246	-0.21052183215586723	1.0192303865414885	-0.5591590321991038	-0.32813965052547345	-0.7380231203039213	-0.06378622751750704	0.20984161273806673	0.30656530358869527	0.2526043009695468	0.811503334990556	-0.5685252190364467	0.43804299786904705	0.57345494699904	0.08167544734214642	0.3869013531523599	0.2599596390605869	0.01509485780834533	-0.04043514564133197	0.014486336220159504
-1.3688914442371583	0.7321947560794634	-0.4785788044154044	-0.4368631322958233	0.6750767545981714	-0.3296380720514964	0.28621223909505994	-0.14550711557541474	-0.33062005262639893	-0.7459688360012093	-1.5959678355211615	-0.06320589628981196	0.14307770909857048	0.7419582503594758	0.5899220824286452	-0.5647135166654101	-0.8010531269492802	-0.621052121219719	0.8273891867427585	0.6739852938695577	-1.1744475878533844	0.2943364990320735	-0.17808558629582544	0.35354433567115345	-0.27240535205442196	0.09107465716570674	0.3800741793730704	-0.41390462181814397	-0.10726580497110563	0.6370558022033694	0.15980397734965285	-0.2591583955431632	1.1863076674789341	-0.6017322476753033	-0.30360665625241057	-0.803344748421812	-0.07987410048443427	0.13312867075426588	0.3233184498912684	0.27110268379737107	0.7361389335388553	-0.5368441021647541	0.4986011597406569	0.510213730926899	0.09048591464130551	0.4093478849304143	0.19940371159100434	0.08638181965886069	-0.08802747847321601	0.031303311640933154
-1.3715041281023574	0.7033917224003222	-0.4516372637898029	-0.5129270655661065	0.7291570568283142	-0.25006830629924487	0.23597442213364248	-0.22357846752839886	-0.37422860436602357	-0.747859773066474	-1.5729595098554219	-0.10317498074437985	0.10506901446729242	0.7940310674513347	0.5679354492326693	-0.492716790525013	-0.7756109128261996	-0.6792829229318939	0.9488119320317528	0.6155905188193771	-1.1792539309063956	0.22419701338909287	-0.17817101822701914	0.3866477152121002	-0.25994429666113933	0.09501229706145278	0.3336325093106488	-0.5263766104787936	-0.13802222078161222	0.6622941771310102	0.08615090737321393	-0.21706073621937336	1.3734209241604096	-0.5905226238273735	-0.22315255741386913	-0.8197550157656041	-0.09668988648743362	0.047597691177922195	0.3801605183166531	0.29363582237469305	0.6400838961018098	-0.5578098163646568	0.5674908513064885	0.5085753931316036	0.03437084429014075	0.4332878531603307	0.1175321715526946	0.14737147177108603	-0.09812631881510527	0.021601424398514806
-1.3800991177168431	0.682438769746975	-0.37723658253094583	-0.5574542843834879	0.8311682791855188	-0.14513562475659322	0.17574443650717908	-0.31300488249854386	-0.4435613393002041	-0.7145224055148162	-1.5606647602239714	-0.15442075176130077	0.026274074657914936	0.8310820356157276	0.5710327245680661	-0.4540752878474145	-0.7843339795787705	-0.667858430697753	1.1142142485955988	0.5951504354766649	-1.1722427010059873	0.16680484006578006	-0.18916972984104902	0.3825527626281021	-0.21285733270556628	0.09417022373125214	0.26142467567455496	-0.659845645273066	-0.17007171538555502	0.6294043403903837	0.05549544469872679	-0.185930697917623	1.4824914469516506	-0.5580065065192598	-0.1308781398360146	-0.8460042505645401	-0.11884480683245946	-0.05097638277391481	0.38188789315702076	0.27917240406636284	0.5623730943947711	-0.5765898597409173	0.5798904792044391	0.48659629873486054	-0.00040378965956049394	0.43457684958435483	0.061887271754579865	0.18227145144071266	-0.06358887388318539	0.055079610995345675
-1.392034948934699	0.6567326708720634	-0.29597104337114954	-0.5772087949171151	0.9115903894816457	-0.09137262265355957	0.1065369591753242	-0.3832726294450099	-0.4792400302649004	-0.67441721567512	-1.5260487865990406	-0.16680473711084745	-0.045378122414948235	0.8595524205323917	0.6310519667408907	-0.39685451043069564	-0.763486808618891	-0.6336822978741432	1.2270908382198633	0.49965343555627373	-1.1932356672034337	0.11044617132690368	-0.18813950327901102	0.3631245426982449	-0.1980359167961263	0.14136036212015807	0.24421707483445948	-0.781690651205105	-0.20981249503278487	0.5086338844722171	-0.0013712943946662614	-0.16732798415028244	1.5288855627406743	-0.5217662588756186	-0.09472154564635285	-0.8621267380072052	-0.10196352523737592	-0.10116085841910245	0.41692612145310654	0.2570482208588459	0.4952491998046741	-0.6046069340760266	0.5915305673385591	0.45581001848728847	-0.022395340729177236	0.3970057216369205	0.028069513924077798	0.15380559103073937	-0.07874030375703248	0.07133101386089509
-1.419387444917274	0.6421640968369456	-0.24729825923352697	-0.5906464942625198	0.9414059312852322	-0.05182621396598488	0.0313592225282487	-0.48394241251100534	-0.5007382446792241	-0.5440839290069035	-1.446864697473861	-0.1880844540065188	-0.09269214589140917	0.8343245732650397	0.6752296242795297	-0.39962418620586326	-0.7343452473297089	-0.5676852942019031	1.283688877734024	0.426768317668657	-1.137409561167493	0.004168331635411043	-0.17494607744689067	0.3095301065519419	-0.17820703851628278	0.23666162221729786	0.2602949742661444	-0.8861037152565976	-0.23935274819090785	0.3956713931302159	-0.083025759563807	-0.16181072411540712	1.5110166186621856	-0.47505681320626625	-0.04911615761813032	-0.8973218302233009	-0.14776981584782362	-0.18917882331736782	0.4141054822004316	0.251309108615832	0.43880508422552256	-0.660754119303116	0.6328221676875709	0.4318858158510304	0.019561049337080895	0.4008712605729219	-0.049315505629874426	0.08526274683406727	-0.13015509855168886	0.09524267976131229
-1.4630403100066207	0.6104554529395616	-0.1984371511038469	-0.6235364469476041	0.9635980477069301	-0.027275607066888453	-0.014956316794750405	-0.5482289750797181	-0.5294568390548836	-0.42303699013888973	-1.3784998380589462	-0.21944957719223274	-0.07923748600877176	0.8254457716830327	0.6989873874840681	-0.38235715850557883	-0.736571450651266	-0.4765330992694258	1.3065491831815945	0.32662266471207924	-1.1167142643905181	-0.04659092393582365	-0.16809348901955756	0.25521841142909685	-0.20485211998243708	0.3120414110750166	0.2574968490184844	-0.9620087573158544	-0.2968686573483052	0.25520710686091136	-0.1353475075609753	-0.19666034946994437	1.4193888230114684	-0.424760321753614	0.015251739222764599	-0.933226232251892	-0.15130657782035234	-0.25598798948176577	0.3884679623364833	0.24380340971888897	0.4204468362448412	-0.6573575517286183	0.5967960908766579	0.45291745462077	0.04055234571191141	0.3480066747289031	-0.06082912771836072	0.020106050369440676	-0.15966133747581263	0.13537607914733138
-1.4849944238544799	0.5652032064224978	-0.17847854453293494	-0.6800971437370602	1.0100453099530362	0.011691146611489334	-0.07852676994863521	-0.5632174896187714	-0.5206437632825944	-0.35373586275910096	-1.303346207712157	-0.2008862908335264	-0.11351006952259271	0.8449724229039838	0.689218266128443	-0.3397819921290003	-0.7267157272311306	-0.3997701691951525	1.2876757370139011	0.2674049006498531	-1.038493140098496	-0.08568622350068036	-0.14820313204440003	0.21214034926497982	-0.2400203985243936	0.371243504665571	0.25232317919398173	-1.0695224113246244	-0.3316776239811328	0.11701870841834168	-0.19724975112225612	-0.18014966449462663	1.3517385447614816	-0.35990578933472084	0.08585402561344016	-0.954194824716722	-0.19388534513988298	-0.33127199549332903	0.3640372152118033	0.17232056308133956	0.4115697984563898	-0.6853602334716022	0.6171341604082728	0.4578231870530728	0.06280464715046338	0.2989917069000808	-0.051152965839582065	-0.08823987055877407	-0.24108516906165836	0.19533279659399
-1.5288504477808966	0.5921246577890917	-0.16776724382597105	-0.7184932756661155	1.0885129404386336	0.07965933908062034	-0.11605657945558097	-0.557080246984766	-0.507978493600278	-0.3148989245725121	-1.2770457608168062	-0.18447208777301577	-0.1347775325692297	0.8559451678058494	0.6832983019811945	-0.284843119809266	-0.7247609934155431	-0.32194159191838867	1.2714446094970027	0.2644244535113638	-1.0090471380454626	-0.13199024014123065	-0.1623918627994207	0.2029735302977068	-0.2557768770964519	0.39820659209619996	0.2376417340870872	-1.0543940572409543	-0.31038131977098454	-0.02227732790034852	-0.23279025673138126	-0.16630060591756332	1.3190444888879012	-0.32957456285285947	0.17071444973290567	-0.9848934123106989	-0.19314831246440733	-0.39781934414312514	0.3335452941166247	0.103067104424898	0.44779387541576005	-0.718831090215947	0.5837063391762893	0.5108531586901668	0.06133282740215421	0.2317306099814181	-0.05859105770190711	-0.14651593184550415	-0.22921751606763663	0.22123231095080387
-1.548898907781201	0.5901529623001784	-0.14632670679375165	-0.7375012473472202	1.125513012045177	0.13905418056262916	-0.18530841984779833	-0.5684548802106744	-0.47589409744847605	-0.2793788893884771	-1.2921951449428417	-0.13809273869554956	-0.11955555233224102	0.8368981536802458	0.670999598306574	-0.2809375149171592	-0.6925765196978607	-0.24597527202720454	1.283376262268013	0.2813877468748273	-0.9680191775965813	-0.14978022377320946	-0.16590924365171333	0.1798162878536287	-0.2637837715869606	0.45281741328743513	0.2238089823934441	-1.074005841434936	-0.30518462869426516	-0.1580770944301232	-0.2488710414625907	-0.1255084337248384	1.301471484117283	-0.29200408733204275	0.24675776005213326	-0.9684356926971527	-0.2043157254437693	-0.49818616844156294	0.22314351084097872	0.06740062953469414	0.4371779661985851	-0.7730961620624426	0.4946731042032667	0.49163799214738424	0.02059722819940658	0.15225678202095388	-0.035182942043500406	-0.1807585874959275	-0.2640988463323333	0.22943311300156727
-1.5347682890285743	0.6099154935074427	-0.1296062266418223	-0.7272696592494288	1.1371613594251666	0.211543286164284	-0.2037075066479289	-0.567528598947755	-0.46687247707499174	-0.27861810183110364	-1.3037447643117646	-0.12692705153727077	-0.06006421877558858	0.8305593712161181	0.6234443604623284	-0.2592435315906178	-0.6681603682837861	-0.1304981448071844	1.2663526076995493	0.2390453207192122	-0.8930898698599297	-0.22655855484114049	-0.19019896300853856	0.18920894487855403	-0.2725457796305538	0.4530486415623513	0.23825566247357174	-1.0321315885437001	-0.2927492563081734	-0.2855264246236966	-0.26386543251086403	-0.035201409218428036	1.2699692273042027	-0.2071834437414181	0.30571286681057297	-0.9641378602129969	-0.2433662700894863	-0.5953285489280444	0.1385576176573627	-0.00011182931852961042	0.445763272186663	-0.7569378850512373	0.3868922323773252	0.42448859646024983	0.029952635095422453	0.007600098595169158	-0.010541743900351841	-0.20098085089593015	-0.27283206892165823	0.27474289202008073
-1.514874959732141	0.6493861841740302	-0.12071464387398238	-0.7335544238917867	1.1111718421248802	0.23151208447975322	-0.2886696383942188	-0.5506724194709671	-0.44144815622049227	-0.23132163093620278	-1.2811934388693285	-0.04147610837632609	-0.03294589059306703	0.7777450763246028	0.5776225628645386	-0.30793008712861186	-0.6340602707640879	0.02665526947732479	1.1890482508813442	0.22586044718975012	-0.8432161826261744	-0.2993328021606848	-0.22811729142480885	0.21191855305175977	-0.2841726784039469	0.46782618753437044	0.220631932880144	-0.932604049301557	-0.32925860459501866	-0.36314548847783856	-0.27620503289082793	0.08650993968535328	1.2577617308545423	-0.1253558128744397	0.36220912009149253	-0.9180113379515156	-0.2632877078386397	-0.6491103756500797	0.06962051156513786	-0.06401877188487498	0.4652657996613538	-0.7759700007909928	0.2931558238698809	0.3852435253839103	0.009018829598318078	-0.0901034704769514	0.02258358282273686	-0.2097745413527295	-0.2996273253305528	0.29322506139033727
-1.4832628158432675	0.6730313379349525	-0.09493144526301765	-0.6850825666107353	1.0829621590616003	0.2426638708158469	-0.34839019740391003	-0.5056313637943312	-0.41915915720941205	-0.19390412130724766	-1.2650099021196735	0.04557070094686104	0.005649398153497515	0.7105821924701538	0.5122493094779796	-0.3574372269992095	-0.6202483010690942	0.14069423669875944	1.1067224327500875	0.1976398113866023	-0.8065330321874894	-0.3503900714855648	-0.27571999405212416	0.20168317146270792	-0.30191448336668886	0.45218566180076847	0.2203149520940612	-0.8361172584508342	-0.31046502808991605	-0.4205440654411398	-0.26212042965585136	0.18080988163948852	1.2008135186620048	-0.08305253549799695	0.3978923019486803	-0.8958353989189645	-0.2974730906739039	-0.7022783373063997	0.007937697045600956	-0.1025754753015905	0.48736931043415577	-0.7332481413317	0.18223718915561188	0.32862262307202184	-0.03309785858406681	-0.2145492701084765	0.10301403606523421	-0.24853058857437915	-0.3121055344661394	0.3248822897929676
-1.4098789226119903	0.6567911364927898	-0.0791339021356539	-0.6569806592100254	1.0122118981620787	0.24777489175281592	-0.37821966703912563	-0.41913418746473774	-0.3885808282041957	-0.13939307994212208	-1.2136835552305272	0.08579085807665573	0.07624024363085194	0.6397524435148904	0.4261540515990719	-0.4644191217448627	-0.6224729706646294	0.23211684832766216	1.0272842469335823	0.16643076146517727	-0.7791193268944135	-0.4078553033770261	-0.3498105689277926	0.23688748489852446	-0.31078160187145737	0.4093514491264753	0.19565623244365915	-0.7622095653657941	-0.30453598836302104	-0.4326674505987927	-0.24176364220214497	0.20396459775328862	1.1720237707767707	-0.032393870043162146	0.3761973546141416	-0.8591074304953995	-0.3022874312211318	-0.7437885600139611	-0.0018846137438198961	-0.10724094274574743	0.49540069260110486	-0.6917962303345818	0.10554716143283394	0.31487822938287086	-0.042353617955268395	-0.3611430125555521	0.15422137020672716	-0.2570880726090319	-0.3319394633346822	0.3543449112476997
-1.2800938308132341	0.6511871043993389	-0.08857551053108949	-0.6136493592178556	0.9321566106257352	0.24130920438929845	-0.3940510545764396	-0.34516697887105363	-0.3920920707654711	-0.1280858646560081	-1.2098046597423235	0.07984677060933101	0.12386469600243524	0.5494893734731987	0.2947701401901782	-0.5546488226402041	-0.5897210183186472	0.3227448426402856	0.9201251131113031	0.18371193732216037	-0.7220375794919911	-0.4795885327867694	-0.39358961952193455	0.27909200343471974	-0.3081008646696355	0.33113176521180987	0.19363144974810162	-0.6667885949889338	-0.3126659299724792	-0.41808348882970964	-0.20333357329323745	0.30779765400638187	1.165642579450811	-0.04555652565987138	0.37797846852398653	-0.8311380199899838	-0.304370854295901	-0.7868335593318074	-0.04310947258230814	-0.12667021428422895	0.4967346262786587	-0.6763482656200306	0.05930402369676444	0.37910716844514025	0.001504251858849659	-0.48224115794364203	0.1820216112673988	-0.23501728764525512	-0.3140805391752595	0.37962062689114423
-1.082624089985424	0.6414013091884144	-0.08527535676551692	-0.5259853046752548	0.8931037113699049	0.21045762083968073	-0.34965135332060343	-0.24417589199198259	-0.3401527026438197	-0.10677555960774657	-1.2015562854211752	0.05843737642046578	0.11800629285805939	0.519546281278782	0.1568747808578373	-0.5710143480293561	-0.5548187820892186	0.34957503845465127	0.8379399958993907	0.20241999925907822	-0.6921465277190998	-0.4772448791249551	-0.4520353000640194	0.3529691727879343	-0.26915954101332173	0.24794758979984333	0.23275731194686147	-0.5962106241231256	-0.36516710248292955	-0.3989965554306416	-0.19336512385155458	0.3637806885331357	1.1407515102736105	-0.040746719518734396	0.32682857488532113	-0.7554887632405335	-0.2510147458460645	-0.7890861957207096	-0.028965310907699694	-0.1463068695859576	0.5052342457245322	-0.660237904998868	-0.011116047669517659	0.40704064323379996	-0.012673852894832074	-0.6332061067815479	0.2622238320674422	-0.19459723318597483	-0.28084666788896706	0.41690826915625834
-0.8659634749787102	0.6458134166168692	-0.04840271482861669	-0.36712460451469997	0.8238677136116088	0.1687200845422041	-0.32188415925055536	-0.10427054623538748	-0.286230253390685	-0.10470566177442091	-1.1694472243687621	0.02480337281808053	0.11102404117505085	0.46580322246686856	0.03328521333619545	-0.6012454496275897	-0.43428425090835754	0.36077632960603	0.7534730452106625	0.2581346026389592	-0.6534097491613349	-0.4909634406447202	-0.503789245680706	0.42275195373126906	-0.1981259754392609	0.18443730946618833	0.24183147562708052	-0.5296130548525511	-0.35303998528521485	-0.3580652127927254	-0.16033271988240452	0.4239296223309828	1.1018097574357735	-0.03929463870624484	0.2644139584208037	-0.6521302086509295	-0.1801670861133865	-0.7962142014843921	-0.024430098505668824	-0.12455808823448514	0.538883777732952	-0.6732897977096823	-0.07250316526637099	0.41890828839530714	-0.04210996481875704	-0.7567453234599609	0.32155120561015754	-0.1759220389198116	-0.21392245036609747	0.401965100512714
-0.6303735868996214	0.5916583560837423	-0.022590370837928725	-0.1975334098036922	0.7630803089599395	0.13642332286173228	-0.2526888167522636	0.04301484480077465	-0.23049225807440474	-0.09825245088228848	-1.1493339436189156	-0.010542225757784573	0.15014150832798	0.4085690064184611	-0.03197728124754466	-0.6290481067471393	-0.32785957735919646	0.4047363500567499	0.6914862348430961	0.34123498201005986	-0.6412101509581909	-0.5146450865361194	-0.5518327862427784	0.4468442095206761	-0.11953421091135855	0.12831050477465109	0.3330160704363375	-0.4620178657438746	-0.3442315008868686	-0.3400591478262799	-0.11394284106753619	0.44084552439529945	0.9889587708230664	-0.02192128721369143	0.19034016339396453	-0.5361417508745469	-0.10368503956768486	-0.7313526610651822	0.005002696019896613	-0.12819561313715433	0.5314766739201676	-0.6412883320374616	-0.13298876324343387	0.41223917478234673	-0.07836148090332118	-0.8650173357828403	0.3954560671056972	-0.1586566753428457	-0.16872359384950092	0.3849603735469678
-0.36047008473224407	0.5378773411930632	0.02552865108495462	0.014940578923501157	0.6918265658411075	0.07517580260989101	-0.17856685790371332	0.15831441607460522	-0.11240157284853632	-0.0645996547622681	-1.0859955955374443	-0.002375716489474854	0.12969500293334496	0.35694015287514086	-0.1057058927963874	-0.6336369888427342	-0.17497308957900354	0.42430384937556564	0.600036916346944	0.3938497132244376	-0.5755289570080269	-0.4924558804820978	-0.5688328235708122	0.3990818180697547	-0.051446933608232784	0.10387874604905822	0.42130735519616963	-0.4437779064799704	-0.3348945766120236	-0.2952128104615825	-0.10767170964087522	0.46234018842516045	0.9194106209247792	0.0060634240624395565	0.12127823965304252	-0.38947084987976177	-0.006996433892152298	-0.6557653687926529	0.06972036475501955	-0.08967797476209378	0.46519892375101535	-0.5857903873827774	-0.20552359994578157	0.42133770273950305	-0.11300317101380411	-1.0033327729904098	0.48786159131317763	-0.20674294238072544	-0.1556372635692268	0.43575240496185985
-0.0974927650697082	0.5061970025879893	0.043723588523902054	0.23540546126164802	0.6248590270382695	0.03043863082766201	-0.11011906843145418	0.294264171458709	-0.005750163014576604	-0.05494092147345671	-0.9767652306625167	-0.015359021613776414	0.11360752226690896	0.33550629683483674	-0.17299179330593123	-0.5967278912088188	-0.05465230612525861	0.43375195427487084	0.445858616985001	0.43172951532190434	-0.4510131500039045	-0.5035492238786234	-0.5642334068100158	0.36917090619464693	0.026884577417799142	0.05440729158003499	0.5154078743697876	-0.42825737921013995	-0.3159261753545497	-0.24034573603648263	-0.11552641580524221	0.500522342056436	0.8260650905957702	0.05512446214316067	0.03856597853276332	-0.2428235424716148	0.10035566665159816	-0.5485625329432352	0.1567812515340233	-0.0547245746702989	0.43803511675363643	-0.5386658255754637	-0.25948401683380495	0.4682607071241717	-0.11224619946565004	-1.0760994931197112	0.5244331162071576	-0.31372665447196485	-0.11655570863179446	0.4485250730287132
0.13560671374723346	0.45650122497049955	0.03346590949621868	0.40163890629665655	0.5568698450149068	-0.03814572224619087	-0.06859374677756344	0.43822346770866955	0.13139739780720866	-0.04695551222463869	-0.85673099231411	-0.022444051316181608	0.11078008380934812	0.24492333834380964	-0.21475912557551866	-0.5748501679534024	0.06024693221768864	0.4372151735477005	0.265981455812639	0.4968160753747661	-0.3412625316369985	-0.4418049383134197	-0.5063398243921505	0.32732473084940883	0.11239454432353772	0.02359152610450383	0.5439961903347057	-0.4293846818149808	-0.2732647845316786	-0.12497428585739316	-0.03709446820109632	0.48802368854247397	0.7625330329860142	0.06477538386020189	-0.05305212483969755	-0.06313187058205616	0.1894951674777325	-0.45086795496440113	0.24915910731277363	0.0035889361913355898	0.3706759955786756	-0.5431246926996582	-0.2328165030810881	0.5371865571631396	-0.10508816247541733	-1.1256395317695334	0.5742295553708558	-0.4130494554771277	-0.05265085921475956	0.4618105577845749
0.34056431836190104	0.38137146308484904	-0.007597688581381229	0.5539023879926761	0.47215786070731003	-0.06925070689272536	0.0036905412433966916	0.5681933771662744	0.2545952719671162	-0.04888011679512811	-0.7401897444565875	-0.08867878113097664	0.09092291362399567	0.16111553741360607	-0.23065149752515596	-0.48108433329386935	0.18725992211729414	0.39736649864578016	0.10291361783765174	0.5780341761012813	-0.19915650775430588	-0.3997788490887658	-0.44245212219150803	0.28422940664136215	0.20024568277964194	-0.03154800773301282	0.5540454140826967	-0.4316418650555665	-0.22083707722966928	0.004411196003415418	-0.026181927471189127	0.4601506781636152	0.721265583196107	0.08793844218204097	-0.0883481503095516	0.06192924909397542	0.2726349404457339	-0.33481585652117063	0.3546714980684268	0.0443664763701231	0.28492028825345617	-0.5237818905545562	-0.27341080395446116	0.6344605410254992	-0.14536840588134928	-1.1643249930695116	0.5968192996102297	-0.5222182474146766	-0.028712230987477057	0.46230844706679797
0.5545656687022535	0.2700418709634883	-0.017602027000701796	0.6616508868251898	0.39423546623614886	-0.12123752568205796	0.04965839394553816	0.684273346696786	0.3709326407116741	-0.026561175783315814	-0.6032704037713476	-0.1345659449458865	0.11434830291950786	0.12211011262663182	-0.21154791452248972	-0.36584147324351673	0.34843129112544957	0.34550114347214134	-0.06852371889910416	0.6031915081761495	-0.1254430874875907	-0.32702711210695357	-0.4118113258245469	0.25112619551060067	0.26709400205479933	-0.06642480820681189	0.5803973853188326	-0.43371561749115156	-0.2100224956728324	0.09515165333639139	-0.03628697668387569	0.44709771825432504	0.6731553410945954	0.12114167465317364	-0.1567872295879403	0.17058363604593635	0.37905151521708846	-0.21475840436924507	0.4044060676447126	0.05984065043878807	0.19955252475213434	-0.5103250610017722	-0.27491277164047234	0.7434114514430087	-0.09984027224601888	-1.1591398367722505	0.5866356462250628	-0.5573654129890458	0.016322466156320943	0.43554110334655655
0.7050644941579159	0.17997826883839538	-0.05542525670703337	0.7252421587789393	0.32229673775976175	-0.19907711625726773	0.08388323110120877	0.7647191124333131	0.4919933698264483	-0.05269345206524791	-0.4861296401290366	-0.16263595721427673	0.13008286773387304	0.10578790033285501	-0.20395118917716357	-0.2271038880513642	0.5003285256211755	0.2609431915177761	-0.24124091349937804	0.6541204264675003	-0.016982919386824058	-0.2829008483837087	-0.3141717371336014	0.18908093629718156	0.292943607550778	-0.1022148896304825	0.6178719460747487	-0.3865645259480416	-0.17135036607442813	0.1170882371722761	-0.07538363843805136	0.4563326539406238	0.5860591160956463	0.135870309728854	-0.22358221910202367	0.29507232405816525	0.45010511298867384	-0.03989004121793736	0.45174928134021286	0.03945775179676259	0.11028674863302985	-0.48113429182060063	-0.2783020463145704	0.8557026069933876	-0.05992374739302299	-1.108273191288474	0.575568864761862	-0.6277860234510497	0.041095660575176704	0.3971591245454883
0.8165797639407524	0.07679764243959647	-0.07779769857296322	0.7620039168689108	0.24779053473326124	-0.26011827299080786	0.13120228176103116	0.8616725065654247	0.6373218555981517	-0.036316989160006544	-0.3769344078336744	-0.15544958307265203	0.13842812840672467	0.05378510039975235	-0.16677377678708294	-0.10531617552955508	0.591256163037649	0.1837862103561112	-0.40980055704093443	0.6836141856406845	0.10381520986920771	-0.20088882674516234	-0.24823395131967274	0.12293007255558248	0.34662797675667945	-0.11716848976151281	0.5782617553480421	-0.3491251893128135	-0.16026723614797228	0.19350088109004066	-0.11360586864592703	0.42936564780792097	0.5192427755148493	0.12975904654249	-0.21789581705321917	0.4019543289703672	0.48897757594857233	0.10460556075406462	0.5065166223758093	0.05967984827213311	0.026488194274071043	-0.42216902022182634	-0.29859677122841927	0.9353607521646541	-0.07809320124030074	-1.0517264725662951	0.5362244102160487	-0.6933609985176981	0.014012398146760136	0.31910992649080494
0.8558236730200746	-0.014463577392336146	-0.03220610419427468	0.7781917925139502	0.1821760126524328	-0.27682532406190197	0.1277340832907192	0.9581073688241135	0.7075601859259206	-0.04404180211232024	-0.27628728008296044	-0.19693716320360732	0.18109051537084292	-0.031016240101631693	-0.09886072441229808	-0.04914950412844342	0.6632368393497332	0.11181589501463998	-0.5425325001823574	0.6531619987990684	0.20563075656428995	-0.14426843642979975	-0.15459161418004613	0.044982016433760534	0.3507474659510704	-0.16949980257158506	0.5135570344277653	-0.24727295366923138	-0.11883866357889276	0.25364829858876853	-0.15721014737786448	0.3998450094539842	0.41804761588115397	0.11571718814945291	-0.12534361515378092	0.5013476587915544	0.509837341686592	0.26328743930350873	0.5349875831834432	0.037968603765945894	-0.026152181806367976	-0.3265460016463376	-0.3103589023086509	1.024811780334321	-0.0664868961524053	-0.9429709329471109	0.46627451790873353	-0.7767142896336514	-0.019688567381754046	0.21375887229278562
0.8706588263902824	-0.08832519821573018	-0.04788407653303093	0.7424451815972916	0.13897290799494888	-0.2643841220817161	0.1279486492114407	0.985661637522596	0.7454960813169804	-0.035156685988456435	-0.17050694973925942	-0.21416637170596786	0.19301084788884632	-0.11212896715568185	-0.04996077073008041	0.01597869762637889	0.6690338635967115	0.04177291182498097	-0.685942874741194	0.6593387982282877	0.31632431796509863	-0.07761968324529814	-0.07646854517106688	-0.050189947131183035	0.3361990849755798	-0.22347690738598674	0.4453725020605104	-0.14675552868170091	-0.14354059109019374	0.32956746882176424	-0.21288021281905228	0.3895635815213338	0.3549715299767312	0.12384917917976998	-0.06121743312342259	0.5915576047503353	0.47075006976582057	0.37953279015698277	0.5619735478338443	-0.021073054252730594	-0.05320218814696378	-0.22150936931504078	-0.32253793273852993	1.0686309544144719	-0.034233721970196355	-0.8259086549462727	0.40730178114689375	-0.8223192343073256	-0.028454362885654123	0.12877556927741846
0.8925102129355785	-0.13312352059594523	-0.04306014253013936	0.6753854537181943	0.052011840724007774	-0.26833005228776685	0.13273144414469482	0.976639142022685	0.7567640862761249	-0.06734674341062756	-0.04751075616936058	-0.25738283711616267	0.19679013123675027	-0.2067084581296455	-0.04119580716467464	0.09466229000592005	0.6933113278352078	-0.048131119964663856	-0.8273960441569136	0.634503332136833	0.4509276180410753	-0.035982745744699035	0.03159597808403684	-0.11510348440493715	0.2936008422424155	-0.2704407690231983	0.3421734297993313	-0.07583264852965758	-0.11959423388367556	0.382062066145023	-0.24731388303255905	0.3762707407409617	0.3320700092986394	0.10351073959458068	0.052750695535567646	0.6481762921913854	0.46132597534552405	0.436344911905557	0.5518730136264601	0.025754385711346372	-0.052927156994195965	-0.11632762346321743	-0.30608707632979903	1.0349647443726782	-0.018424331829311757	-0.6796110432649735	0.29400250488639945	-0.8676545253305938	-0.05434002234602803	0.030518000240481503
0.8956793710146641	-0.22727859675355083	-0.033794901047899895	0.601791726469585	-0.06007504431998362	-0.24040366765068266	0.10251772579269247	0.9675608745741776	0.7092518402828853	-0.05750063247744884	0.06004633227380805	-0.33120154545670105	0.2140830079882209	-0.28158144375083694	-0.01951877875780272	0.12855832434311762	0.6648708327108787	-0.1183107678282814	-0.9577447467114764	0.5871380439044139	0.5363785217037795	0.03139993484687237	0.15821916707269473	-0.13317409594485013	0.27535013447084655	-0.35814772862280375	0.21243736008888509	0.010642788973157912	-0.11391175443254442	0.4115367855524843	-0.24752005481281403	0.3617603372922322	0.3162308228643493	0.11680294857515547	0.11761527536122349	0.7015603607603318	0.4256019103688403	0.4911576460408849	0.5411784809561827	0.04204774819199819	-0.030417788712608355	-0.07005731670725726	-0.27191343709379756	0.9834533562911056	0.018958613312649687	-0.49764911864379197	0.18306813263522903	-0.8978180844210852	-0.046892120588437544	-0.09710196337705637
0.9104230263825883	-0.32061249960035154	0.008446469297486898	0.5188480407331368	-0.1588989893684445	-0.21181210513419182	0.08451436064289881	0.9476526713310595	0.65426886543587	-0.07779159660297477	0.1802540545945524	-0.4002461315782357	0.23893719252949563	-0.3754099126867436	0.0036109661501806806	0.17330976798564818	0.6841317705379505	-0.20693830710689745	-1.0187939089676834	0.5347232838827018	0.5452990924709539	0.11082190428149341	0.3032967994237489	-0.1828621736524668	0.2804311741640724	-0.4331004289537067	0.0838210023637908	0.09112836697348295	-0.12142833284829133	0.37120224917390965	-0.2560564438421103	0.30261488921006474	0.31179414579499615	0.11548964471677317	0.1890210901033067	0.7296535183021763	0.3311599029887593	0.5487430698918245	0.5296543987084164	0.016202999728194334	0.0002985800434907648	-0.01643112445017946	-0.18957561374774462	0.9110637046823828	0.044515590374113984	-0.34537813807854006	0.06904574793977793	-0.8528378204115024	-0.007119103839392749	-0.21870191708669123
0.9211449286501509	-0.3842730210086998	0.03468179495287432	0.46927276261152784	-0.2267990711856495	-0.14980739072962604	0.06477695929604523	0.8907529274736483	0.6027608126917656	-0.07560811179813952	0.2755360452390228	-0.46738329911631454	0.21091361805457468	-0.4512576623281633	0.01901004987240233	0.23210165756267323	0.6950036641342467	-0.3432173613373196	-1.0775503815516527	0.42447701428178225	0.5266907783018666	0.16366116544437218	0.430920413137982	-0.22212411155484751	0.29502824230517943	-0.5223032987356622	0.016071086880630962	0.17577785549619185	-0.18201503203111086	0.2845921840471062	-0.30641305893582377	0.24023726142272617	0.2923425697657216	0.1032764265543833	0.283702293983198	0.7175658257805859	0.24085474643515797	0.5611724359367984	0.4698508724292399	-0.022798050583132494	0.028414947988359047	0.010528641450514058	-0.1718600146653191	0.8235880725953718	0.010515481217515745	-0.21944025400335282	-0.05121556735187653	-0.824070253181357	0.027902615590491963	-0.3486251517561806
0.9034234292079153	-0.4352577288861876	0.08637897272484318	0.4149777566146837	-0.23787795522167104	-0.11782500478501694	0.0030279131408712024	0.8369460543726073	0.5781814630609631	-0.10259114632494906	0.36872073363417895	-0.515170653004499	0.2153329468507006	-0.5157196049467861	-0.01079793098674075	0.257069108016165	0.6503338170446712	-0.43407675814611785	-1.1245905902646318	0.2925482905100924	0.497366558917273	0.21103957279299435	0.5352174646423924	-0.25653505303115764	0.2629739410594982	-0.5747941606273385	-0.02480882925259017	0.21849809313502408	-0.2240839508806812	0.1707706254607207	-0.2916044856877982	0.1612065492585114	0.27865135586219913	0.0926075251069074	0.3520250836308392	0.743864456890121	0.11665089534683082	0.5725260150386167	0.40936885652650057	-0.044061775725849676	0.06518162735911306	0.004145737260707921	-0.12429441407647776	0.7121356757403632	0.05080164446155026	-0.0804445272394194	-0.1618014640669468	-0.7901529117650269	0.07983804557060806	-0.4615542291765295
0.8698270263695251	-0.43561354400138563	0.09059757961040894	0.34732239998086134	-0.22941871265877206	-0.07267526434187033	-0.036721546538978744	0.778485561826138	0.5295130820396823	-0.14807529214493825	0.4042372191193494	-0.5970373448408852	0.1635420316041836	-0.5986668597917155	-0.05601734221431305	0.3006247939245209	0.5899392138512279	-0.5346245536023201	-1.1505694493831315	0.23586434469947015	0.4720811415002021	0.2677390234452891	0.65890891707274	-0.2868916624600142	0.273820247504018	-0.6590525807917009	-0.08029667812011705	0.2393155364489295	-0.25419709260234313	0.07519827872517441	-0.2715523060728344	0.08019275817997702	0.23097143203145235	0.054921966258294284	0.43333337903010294	0.768186175189747	0.01417234668178401	0.5736906190879278	0.3691724001991998	-0.053426446175361166	0.06784835418218857	-0.02248619737489672	-0.07702876308555073	0.5928909902575631	0.04000261104618935	0.039933907310785	-0.25663309140392776	-0.7727316578512979	0.12405787873962688	-0.5314636328429637
0.8516688319163915	-0.47455490971008374	0.0682625036159189	0.32228894934666485	-0.22281516904357906	-0.0688204001550238	-0.12066287559859416	0.7125154578913815	0.44847423953217025	-0.1520087517662223	0.4337398702524304	-0.6593189876910379	0.13285274321750465	-0.6662854419140473	-0.08525463364876454	0.36555929939964227	0.571039644880931	-0.6415387920304629	-1.1395381007331442	0.17129117682411216	0.4225498225803504	0.32290956425286066	0.730973425558713	-0.2696811520470833	0.29130558294149056	-0.7414875828805886	-0.12404298810572627	0.22358142322472435	-0.2831314075562384	0.027105455026942858	-0.274482577332634	0.07925903861405421	0.22717970964936077	0.005274849406751895	0.4885328206717127	0.7521297232800188	-0.10485967399467566	0.4995395705242175	0.3256782282675611	-0.052228883022586735	0.061447769887309114	-0.04776630569090022	-0.02658281175087158	0.4025163779527731	0.029487526365329354	0.1531451989002489	-0.339373538817372	-0.7474451666137505	0.16276621242952494	-0.6003967284755425
0.8543222739826077	-0.45610449671414555	0.09763207856768544	0.2860523176105165	-0.20326537134516703	-0.03928650230937347	-0.2244041744676744	0.6136157404262466	0.3477884451154677	-0.1798901856921473	0.504083885734541	-0.7375853729189462	0.09068238262578772	-0.7051969889462645	-0.12283349254710496	0.3955051968028579	0.5528982733698224	-0.7801058873053759	-1.118173537765796	0.11106184533827208	0.315151665281675	0.38865945994221607	0.8048273891358578	-0.2903464037269608	0.3197255176108703	-0.8161856334457787	-0.15576742140220765	0.2308287368316849	-0.24521500688739226	-0.047955618220584965	-0.3323931597628264	0.08930536417903212	0.18987446901673138	0.01523209586395734	0.4974897492777453	0.777682143147173	-0.17864045847714433	0.4376187939638121	0.2927992185219345	-0.08493354633004184	0.038762424845233734	-0.06657363607515585	0.03492077937193272	0.24046521013894329	0.004155780644182053	0.27028821227560734	-0.4545671615364076	-0.7318154304996615	0.268437443374432	-0.621977493713934
0.8478175978202849	-0.457440602461327	0.018507603841395763	0.20273348335489025	-0.19049255587741404	-0.02900396092354738	-0.27251335250790754	0.4945077530423796	0.2751435863867167	-0.17326945444634997	0.5385752386558977	-0.7463117466466417	0.04488418412948284	-0.721432364316891	-0.1725220286886588	0.465560199200302	0.5427271852049546	-0.8863532818392749	-1.0986365169804262	0.05783086823733432	0.2636063751785652	0.4528743106454257	0.8442387972004228	-0.23604802142921466	0.3534106455014563	-0.8939481267162606	-0.195444129188385	0.19005989671924167	-0.21111945518155806	-0.11695276729377899	-0.3476165330861919	0.1326186747698175	0.17436660593799258	0.06903862881439946	0.47157533272806995	0.7572281824771594	-0.24941657049340632	0.3195837996912455	0.2726587447779491	-0.040177017043093316	-0.00405529833933716	-0.09915028359573778	0.05903653009662078	0.07032316645948634	-0.0173896551259065	0.3730753649562064	-0.5699524960698692	-0.6918474681926016	0.34340501601820755	-0.6354631540676199
0.8808109456436262	-0.4712998010944195	0.009161652076846114	0.10775917470227148	-0.22716521725358735	-0.03638110035753711	-0.3246620905649654	0.4011065909195211	0.21893492402603099	-0.12792962128224855	0.5654258261927148	-0.7827848475140357	0.012570112276280621	-0.7083403291013823	-0.19490268596464816	0.5367232167274615	0.5336717600233236	-0.9618936647741014	-1.058883343550019	-0.015172160951136942	0.1728207894816953	0.4988756454899437	0.9125262667820493	-0.21018116858029584	0.3589486213915032	-0.9233664623046393	-0.21417328308464717	0.15006112225034865	-0.14594559749615438	-0.2150171270296382	-0.3538481848102503	0.1486094585743457	0.14797203640754603	0.13181136306752284	0.43578089715473095	0.732113825705117	-0.2469136440060496	0.2507350457659991	0.26680751854002566	-0.03375508494949396	-0.09977697455685496	-0.1416304821748449	0.07973467474900567	-0.040962472616637755	-0.027974020412064992	0.4985164884427061	-0.6737992026260062	-0.6678910308661691	0.35821530476210894	-0.6685018629739965
0.9165908235365045	-0.4146404418179205	-0.031631417091528884	0.07156988445433142	-0.19804944968032273	-0.039044187510447026	-0.3856228610838116	0.28807101592026296	0.15314100976921274	0.0008373991095540157	0.5534991489556845	-0.8039356862482911	-0.03504070315266937	-0.7277120037955214	-0.2254858340383011	0.6110118043156697	0.5037413037486149	-1.0381545457096053	-1.0116043646333372	-0.07929152965780112	0.0723573600727582	0.5456177912516544	0.9256661944969702	-0.14566129011322507	0.33779501494737274	-0.9566375545335258	-0.18958581709231953	0.13880333002092854	-0.10910871267324329	-0.30115351175356253	-0.38548019986176824	0.1885997978952092	0.10150554415735921	0.24183737094790175	0.4009945262402678	0.7338114151915807	-0.2800738964664825	0.18318452415848308	0.27052598305557846	-0.05740872132325958	-0.19191363273269552	-0.12863414907799578	0.039574716003491286	-0.10080735865361565	0.021148170882086696	0.5821448327524699	-0.7475082276244247	-0.6262315770003574	0.40530233709124736	-0.6719370208708965
0.9491391583487403	-0.3678479556235405	-0.10420266528468732	0.07560702090265478	-0.18282018042757017	-0.02003356209269328	-0.41692111836583534	0.25018825177519693	0.10653184773305342	0.08657268177004113	0.49592156167718393	-0.761737532669305	-0.07294866257956957	-0.7568227132310916	-0.2206983678194785	0.6158268765995704	0.45811801587719597	-1.0985805668621413	-0.9688141003073822	-0.11147215276430707	-0.059149887148150684	0.5475835483582798	0.9265100449586658	-0.1053702177815022	0.3792726119876673	-0.9328631694623837	-0.1575017464525436	0.1578513066681922	-0.05661673702476577	-0.36058788597479075	-0.45322561487350327	0.2708340187441466	-0.014794743757842555	0.34028020803753856	0.3735308841947534	0.7244490912058023	-0.3106741832403773	0.0979958383559442	0.23079294794286237	-0.12365102352069277	-0.26705915712620476	-0.04539093124464606	-0.006094012723510867	-0.13765354273738292	0.025559745233259434	0.6763744208513269	-0.8305681660849482	-0.5819167978487576	0.4256843238481758	-0.6921233252518145
0.9600149436201428	-0.3191052827640645	-0.16683982289683236	0.10246566798994457	-0.16111972980574926	-0.036295577487326966	-0.3722580754621646	0.16427097722829728	0.07613988956998638	0.20650279104121078	0.4316315004450729	-0.7255993406655673	-0.10722878410188119	-0.75910394267169	-0.2139708896887084	0.6340702421642851	0.3473326141579119	-1.1400843176500843	-0.966544544080486	-0.1338647038435331	-0.18247229187406558	0.55925629213969	0.8699671734672642	-0.053005512803713926	0.35114750291216373	-0.8941336123480761	-0.1728809115525759	0.1377259474690673	0.02691093528863383	-0.3322728200239469	-0.5021199105561032	0.34090216991631794	-0.0964693284692874	0.4652545839916046	0.3327955164645792	0.7051235578816912	-0.2899601659211975	0.051357992626316	0.19755378395680318	-0.1821557835652023	-0.393876917799778	0.0037634742222046823	-0.06707480479739591	-0.13411299865897303	0.04418864326554446	0.7586063947040087	-0.8998396340198344	-0.5012824194020415	0.4256777532216824	-0.6628739524654458
0.9792627961004682	-0.3481837733132863	-0.17864220704984105	0.10995946140809498	-0.1591033936082756	-0.021388941209826283	-0.3987445402865775	0.09578424513131664	-0.016673425627452	0.32634379582767986	0.41838501691131047	-0.6331274712475788	-0.13018887269145932	-0.7307012279699132	-0.22074537171819678	0.6169803469964182	0.29970704696421036	-1.1112276062357291	-0.9520258285452681	-0.11467205832802266	-0.2833649664049645	0.5412882708529965	0.8082043192819472	0.018101814242109295	0.33874783202820763	-0.8335191085477309	-0.14835168851554284	0.12248483968826865	0.17886537005490588	-0.2933858129224194	-0.5176740360546022	0.3580197248244528	-0.1302803943934992	0.5773641670597275	0.29812105284435186	0.6842816726973071	-0.23065639446364433	0.02730855058266176	0.19765790437702238	-0.21683363231464906	-0.478152512715614	0.06434080030628067	-0.10568864407679102	-0.1623275466278993	0.07608173127047849	0.8454016748277893	-0.9822903224739591	-0.46491387542547635	0.3856958784805774	-0.6091955539658471
1.0380211495667688	-0.3452556947697917	-0.23529708864445648	0.14077075859552104	-0.201501954229596	0.04870948341810395	-0.3551767055107491	0.04685526229235108	-0.09822610327601036	0.4807755799670973	0.41104030870444425	-0.4620348103755898	-0.11653959513505815	-0.6992584386432503	-0.19309083368438415	0.6077628479142048	0.28108201495192786	-1.0632064144905964	-0.9379747390837387	-0.10593530895349582	-0.3992999336241433	0.5581636886567186	0.7414088977465851	0.0663946388312003	0.36625638331966365	-0.7679585832176591	-0.14390786242269837	0.1535313627783342	0.2883633774579891	-0.284738865461434	-0.5474808605884888	0.4189790928002964	-0.18746584054207432	0.7190265817513294	0.26432057583840163	0.6676164709061437	-0.16514090498471948	-0.03184438656338746	0.16786751594922564	-0.2799909820348809	-0.5869713255850959	0.16782017100300065	-0.10408077669150799	-0.22441800429198158	0.08957751918432928	0.9071508965221357	-1.044108145055526	-0.41905712512037097	0.3454532648536318	-0.5098402178709001
1.1090859843401746	-0.35556553768071875	-0.2275429230032473	0.1796861902336963	-0.258408655915371	0.15021725908510314	-0.3477465626798405	0.012889937939527025	-0.2113536813161267	0.636943120122214	0.4518228766513662	-0.3289968048095627	-0.11498813593294499	-0.6651307455305334	-0.1821481672168894	0.47921260088697437	0.29918091758947635	-0.9713367875063804	-0.8649317116124424	-0.10891248963027197	-0.44742057098098875	0.5241402541930682	0.6493671484699196	0.08480316877487157	0.34991347246261484	-0.6727305742259657	-0.13688277122284426	0.16762022355223166	0.3718277686110222	-0.28869073002703	-0.5433054872412922	0.4408264103816678	-0.21769193950825322	0.8305109577171794	0.23029792409775665	0.6698715582880885	-0.10308059815856341	-0.061538622122104335	0.15251914187355087	-0.31879915308720386	-0.6423844002076626	0.22939788324047078	-0.0864676872265177	-0.3199695130260861	0.13363961416324754	1.0022842078719116	-1.143158962739008	-0.3754240100457783	0.24156315682284704	-0.39600780054800133
1.1683101458180996	-0.34507179032822927	-0.1522566705912654	0.22259833597257145	-0.3324940094574117	0.29084327477373	-0.2912087971588764	-0.014174528077828935	-0.29341590241043136	0.7711820008309338	0.5438516969533149	-0.2514874734398738	-0.11402121502562115	-0.6724156592996888	-0.15974615240904033	0.36098500788361787	0.2998729194335361	-0.8451101367111512	-0.8142141112846428	-0.1552350595481078	-0.4739529032994462	0.48679467028742157	0.5530875169162379	0.044065671357402504	0.38148175975349413	-0.6040835994207258	-0.12079708312041504	0.18997664975765288	0.428169913493481	-0.2315744984083361	-0.494050961205616	0.41698454547779723	-0.2664006545253016	0.9392801033418527	0.2740599310410684	0.7226827533657675	-0.0037139689191151514	-0.0589369007780002	0.10757155128917276	-0.339129258807715	-0.687287553625422	0.26244925063303104	-0.04389552382190751	-0.3801454197408374	0.16422435597415636	1.0349693502578146	-1.2042111410953251	-0.3265097434914005	0.18302718467300497	-0.3290718250530538
1.218272214064891	-0.3739879652181589	-0.11655656970014909	0.23572430982638642	-0.3982472607060158	0.3953841586266277	-0.14913299172240313	-0.03852339165623736	-0.38881981205167476	0.9245460674381668	0.6306296526858228	-0.21737834967082606	-0.12196696124845756	-0.6707806217376685	-0.16030933276235387	0.28660862338358317	0.32834063052613305	-0.6918395168117807	-0.7674258918869918	-0.19793536243577595	-0.44500624897130703	0.4073721525430602	0.5017660341541126	0.0776950716896797	0.36389846136620535	-0.5081765243871311	-0.1263245940681241	0.15031536297087458	0.4561991644168419	-0.259536390113691	-0.40550167304137397	0.32026954790125955	-0.26622855938431117	1.02655650667952	0.3094346858544625	0.7320883764431265	0.08563445455518517	-0.03995203923469001	0.03992912288115499	-0.3543005744185521	-0.7193505974312	0.29318012817231637	0.008688681272989707	-0.47265983122053845	0.20490598290295212	1.0681422808143504	-1.155760727680954	-0.2571027254866388	0.0414999193364762	-0.24140131066586842
1.294880995976645	-0.38824695611551885	-0.05388802475599412	0.2989725380732682	-0.429314682424293	0.44851112397640025	-0.05750703976444989	-0.022124689406448832	-0.5202842940633859	0.9989839245385749	0.7801848728103205	-0.20070206771104449	-0.11654987423754493	-0.6770493088115779	-0.18879239573902223	0.21550684646523016	0.37018239419116933	-0.5162425034407888	-0.7379290966876322	-0.2634242549679041	-0.4389151763348302	0.30643907319262376	0.37768951907217335	0.0022531612080810004	0.3399137677165879	-0.45326255994084724	-0.11774854305174887	0.11591146242095976	0.4864278997247736	-0.30133223344592225	-0.3125533809478626	0.25346320315538756	-0.2748427253737601	1.051556582621308	0.33246568678375055	0.7785544872942947	0.16908131065366622	0.0012614756941091766	-0.031631476422181566	-0.40463184715524714	-0.7846824717999	0.2950420750904936	0.07694152175097646	-0.5466378032704101	0.25310375077846403	1.0501150623370856	-1.1084892860702211	-0.20304785297019134	-0.03392431184861914	-0.1620802233796152
1.3241187667062664	-0.41086160533606586	0.026248317768887964	0.3452696002190684	-0.43717003256026654	0.5310288155520652	0.06933285963286893	-0.033065757557526075	-0.6167091503307531	1.076021795588548	0.932302232621975	-0.17655230535602193	-0.12216089364872174	-0.7114789753687641	-0.22527348616405707	0.10867465903108413	0.4021128061932365	-0.34010963117910203	-0.6997465189570174	-0.34225377548434055	-0.4191080397831043	0.1892876585763395	0.25515177978777165	-0.0615008466826409	0.36312821190671085	-0.3855335818218812	-0.12383140433667486	0.10012875722030148	0.4936232207830621	-0.3447290039898485	-0.24517811008119034	0.2213363690427276	-0.29428481204479373	1.0422764407700051	0.39166431728233936	0.8079616397173902	0.2623687551040284	0.030034814901056344	-0.08124741699510188	-0.4118149546543382	-0.8577217357719954	0.3290517534504607	0.15607297340963075	-0.6302250451305504	0.3007229284774039	1.0051766860213005	-1.0728339820991213	-0.15603847068032803	-0.05561907112826656	-0.053888047901307835
1.3292384958340278	-0.47759972759474445	0.11052405153188274	0.35609914772946594	-0.4213897255045306	0.6199793315364908	0.1801661255847989	0.0011213205432957063	-0.732616793214541	1.0594991487024914	1.1312976179732144	-0.12418352898003689	-0.10973818712847978	-0.6429630783738778	-0.2292650630194728	0.0029136844335112795	0.43848840098885217	-0.16423323321103872	-0.6351620705359442	-0.41893388452391783	-0.3908759859855405	0.14232515157560813	0.1388726554055048	-0.16080517515410903	0.4211549885730651	-0.3724120452830625	-0.18463646098523528	0.12377453480348191	0.4815215004243744	-0.3267151769520747	-0.19604693618297783	0.17401962829672085	-0.313960755103677	1.0778228713391846	0.38380353639012965	0.8274078803049705	0.3285588823437413	0.07869626556640869	-0.12326342033804678	-0.41617360452646307	-0.9297724028723969	0.3092940069826656	0.24196675045340674	-0.6957300155152013	0.3030861241481437	0.9604518450612465	-1.0148211793036406	-0.1394166126449346	-0.08501472061088802	0.02273312580983841
1.3093044083365775	-0.5161261089331322	0.16490858277780934	0.34485299512283213	-0.4722912237527833	0.6336028080094787	0.2714534841673041	-0.019049334930809396	-0.8497134741236628	1.0126430520446141	1.3349704300427476	-0.13460478856220146	-0.09635205459575888	-0.5627038565734949	-0.2895044942699209	-0.007998204534687432	0.4778323461223885	-0.002049746448398293	-0.567874313787822	-0.5213048185058707	-0.3617606199988926	0.07725708645836744	-0.0012288344058737466	-0.22647216275309243	0.39369143296782977	-0.37831457534634677	-0.23574988443888173	0.09491226011603413	0.45350482304570405	-0.3397787429995042	-0.0682012189693945	0.0853200923367611	-0.2964286028244716	1.0116303598425076	0.37620422036557677	0.8011103095813521	0.3769220130915868	0.15883068677949597	-0.1760516199434004	-0.37989574252751296	-0.9981307604535754	0.23721455894106974	0.35036652207670743	-0.7459888740439473	0.3217991023809822	0.9389171403893231	-0.9666027792908597	-0.11908248877025493	-0.11945195382609057	0.09946741403202904
1.2755291684937247	-0.5671787814955447	0.18353248042088746	0.2748567839797347	-0.4935452926169006	0.6651659735143753	0.2894183960782749	-0.0014858591635855873	-0.9860654023225204	0.9664505811389846	1.5415256492603313	-0.14120634353843942	-0.10636527096558243	-0.4936325161962962	-0.3598818217035003	-0.05657918654901556	0.5205821599476342	0.18568638586519406	-0.4872790426070045	-0.6637387221555091	-0.2767519541950695	0.025592734516289305	-0.1256778648021048	-0.3001954051975113	0.3591948405445976	-0.3893305355816314	-0.23949548336933021	0.08880826415438464	0.3592361525087406	-0.3316334193981836	0.009544755642139394	0.03514102804936305	-0.3498911083545478	0.9297487667416053	0.361029573450505	0.8405708041456641	0.4272576140649792	0.20665507496098207	-0.21697947955044153	-0.33853089059592056	-1.0215051497758965	0.19947415236766922	0.398501325477511	-0.8542287436628044	0.2954942462726992	0.8666205094142156	-0.8694235363802093	-0.13048069769486265	-0.16479343158834725	0.1197288190309362
1.2289150953304817	-0.6018607604207377	0.1762984477101212	0.21927569183090517	-0.5367610797419499	0.6230339233841364	0.384166940142865	0.020890251860982256	-1.058265228143935	0.8977225694901169	1.7139837973118717	-0.16371989229419107	-0.07715548806360442	-0.45430947167239333	-0.43273786471775366	-0.1111565528214935	0.511188548178057	0.34771320263704875	-0.36274741012245604	-0.772867336029965	-0.16781745423601446	-0.027773230019641177	-0.2422400302158049	-0.3949700049317091	0.2930401662248302	-0.3818993209680032	-0.2968922629833974	0.0720498367538876	0.2350925389752206	-0.3281239928983649	0.06681120479121087	-0.0069795680907858175	-0.4208672458316012	0.8327827956899814	0.32970177596196865	0.9127954562130123	0.4771007545105497	0.274043922392113	-0.25502610523402436	-0.30918926975116634	-1.0556502348053973	0.1576330101291124	0.4079473042173468	-0.8914581413138448	0.31392303805253924	0.8007778739472267	-0.718080077421128	-0.11758395993914646	-0.192672116667269	0.09369486529624024
1.169961268859303	-0.6545493829285329	0.1673082190416794	0.12891754244393283	-0.5489032213451941	0.5500071323299613	0.4696630676040094	0.053271333205975616	-1.1693724508841392	0.809585126675328	1.8564827574610216	-0.24118344067778952	-0.07918595344163507	-0.4052716441603711	-0.5450333556719554	-0.2041067813238354	0.5326239797538401	0.4677393779412801	-0.22806325205255368	-0.8634253582037357	0.008429424465059409	-0.12433324280458366	-0.35999897624988847	-0.4820347864113714	0.1892516919327519	-0.4142697075440906	-0.3411120607540692	0.029300209562737177	0.1544605281853013	-0.3145355167772817	0.10771884437008053	-0.06995642020548686	-0.5182453513217979	0.7208034175604465	0.27215030768099496	0.9581741413070415	0.5443193863916731	0.334457406116615	-0.28011400583058294	-0.2605798484336532	-1.0793439730965722	0.15788483840771164	0.36841531777391545	-0.926303631231803	0.3569780760727012	0.74598442307101	-0.5763863995577553	-0.10348235614971162	-0.21447635417952665	0.03087644343695618
1.1038997112107527	-0.7019799375766833	0.13945270920065783	0.0534559385697829	-0.5843662043046518	0.45778967437867346	0.5589607547489097	0.05796251990099368	-1.189476659084685	0.7053462812042898	1.9849625801804716	-0.27079686700439687	-0.0827617105602867	-0.36684826145289096	-0.6294392890987505	-0.18240012627806151	0.5361730831187839	0.5828631468812026	-0.13486876296372846	-0.924744253845309	0.1538719444044107	-0.17728855298311622	-0.43364779621121574	-0.522969610042227	0.12260240982687642	-0.4437682106513045	-0.376856154568646	0.006830873415890395	0.06408650931931317	-0.3013031256784358	0.1224102067677147	-0.11251663865917072	-0.590261803926135	0.6461076274471498	0.20314632786426895	0.9982991443788858	0.5618763006172981	0.3847316560143282	-0.30638307578438884	-0.1830088261197429	-1.1060625652687512	0.19460135092724618	0.31224698901556014	-0.9460620828423556	0.36033332931240547	0.6616711432130665	-0.34264496387077276	-0.09527103617291313	-0.2103228389310125	-0.042816084323059736
1.069117993342783	-0.7567234923228128	0.10336699251628216	-0.021989277866141216	-0.5891610284136227	0.35627215860701117	0.6507794772057446	0.09062035294397086	-1.1377882756621844	0.5868661627406415	2.0105009703667114	-0.25457239962267386	-0.1174735543870731	-0.28046586309847255	-0.7168453131486909	-0.12303058732858155	0.5165955458975315	0.7155005436105425	-0.039522698219248864	-0.9917328825205487	0.30348224346539315	-0.1959158204082819	-0.4646466731055246	-0.5463481434689716	0.03049217866626557	-0.43436581822160214	-0.4322782525645453	-0.020663021528236136	-0.022416727529389995	-0.35647786920585656	0.1253889941953783	-0.10592230395613167	-0.641201635944169	0.5632246147682028	0.11323061814821145	0.9963153390605216	0.5210468956905837	0.41536976703413064	-0.28504777754607796	-0.1519657298074191	-1.1322565127063853	0.26712259263006166	0.21487576704957898	-0.9743917445742634	0.34282374316890196	0.6290050682397798	-0.14950918867585358	-0.0940133206693731	-0.19584030849692075	-0.04663230831864332
1.0186485270833296	-0.8017840784283863	0.02279048002583753	-0.07092216840928742	-0.6024927238235926	0.25920027208573615	0.6666532657426689	0.10275262383330071	-1.0924862527479193	0.49590726858391737	1.979015151176645	-0.200006010855017	-0.11591455717646929	-0.22770030640796834	-0.7724781457168617	-0.07793329626327687	0.4885950537631478	0.8082107771451229	0.021705087282773844	-1.0494570768820193	0.47167826484693764	-0.1920158562338936	-0.5114279912709392	-0.6253347936202083	-0.031585218820318534	-0.4483251839278585	-0.4945287506542371	-0.044162945059910176	-0.09590962780640236	-0.4264510017228348	0.10840175549242356	-0.10296727744862495	-0.7194289619776888	0.5296536233686859	0.065742488908357	1.0425145861227612	0.4669408212584809	0.41510807106192554	-0.29721279779044274	-0.14659073748986554	-1.1483991142824967	0.3223271051565097	0.10570851318500177	-0.9812516666092623	0.35024457472216436	0.6497533957785682	-0.01232963229853854	-0.09563205662056427	-0.17735739706236467	-0.09355192934967749
0.9575819285594271	-0.8145110653690736	-0.013192854170793387	-0.10038896733158513	-0.6261593238875575	0.2447028785797562	0.7072909322012111	0.12119896142924454	-1.0036902822536793	0.3989644820205072	1.9154071282089873	-0.19877462143224556	-0.1323679738914606	-0.13941844814896304	-0.8334200361541544	-0.07616803526186837	0.47474029311212834	0.8281372224359782	0.0990244973643406	-1.0553816417311679	0.5973629236741329	-0.19722583611301953	-0.47318765019093706	-0.6524060150638301	-0.08401179420360919	-0.3846831773573709	-0.4902371840178394	-0.05082301447556166	-0.15074616200896251	-0.44881449948183877	0.1109473189835339	-0.08203552112022604	-0.797910064009536	0.5372683317645773	0.007105117454626726	1.060527008220552	0.3858028920454877	0.41834217293655335	-0.26844483775136185	-0.1072309126000568	-1.096676964247401	0.4050314003735906	0.027790710823792607	-1.010173313466448	0.33954542932504117	0.6504096523649271	0.13742518793440844	-0.07041720167353954	-0.1993545017875869	-0.09870049393847294
0.8989233910956175	-0.8377685805505634	-0.08684920727056672	-0.10721706659246162	-0.6289577088879261	0.23249369697893485	0.7007067606243863	0.16098878263640626	-0.9103269942512606	0.26528528272751767	1.8749296098306494	-0.18338094597742094	-0.15672464987234017	-0.04779141256211154	-0.8799538958858386	-0.01019318163773512	0.44337153157947495	0.8179071702543851	0.12731529648637996	-1.0455422623540565	0.7452476127428935	-0.2016790003581978	-0.4723990477491459	-0.6468095088527382	-0.14152714541006828	-0.3317172836187908	-0.5341420115662715	-0.06299413274470403	-0.21810254472795898	-0.5244549143282168	0.14702081812432094	-0.04888608727825484	-0.8070586899555359	0.5179205396194708	-0.055011107434895956	1.0864057265072424	0.25439701300231826	0.3834848163796274	-0.27472961459151224	-0.0560681757756097	-1.0258939170335721	0.47070936010642483	-0.03261086155346657	-1.063015869718297	0.33663481142534024	0.6299813820400628	0.2988239358566457	0.006868098786354393	-0.2786432179569564	-0.12889650537875047
0.8626693871909076	-0.8421487045978768	-0.11983280930800114	-0.08974587245167151	-0.7026746910586926	0.22168653613464837	0.6883720174983982	0.15354115406360735	-0.7846884091320735	0.16084817487498673	1.8314251143273126	-0.22061707239687198	-0.19668637397624228	-0.03696417818012041	-0.9262680430771211	0.07182997898701216	0.38542602044179913	0.7819328583780214	0.09119737875249354	-1.0209243744805965	0.8652108132107571	-0.23363263964672693	-0.4438274922272689	-0.6518952438147215	-0.20704871840008338	-0.22161073330046666	-0.5273341699406051	-0.09294780509747845	-0.2586277913890424	-0.639516948938937	0.1965471399792438	0.008630846842466428	-0.8208164902033296	0.45751568714580515	-0.0734468908353941	1.0693921879425827	0.16365789426238248	0.35183967343102107	-0.33301571376289585	0.0043654687177351	-0.9462186303686415	0.5051667406654324	-0.0881355590603041	-1.1295780704497445	0.2759849230935006	0.5980271188991766	0.4461026918816394	0.15383900508651194	-0.31409133239554593	-0.17719918309934063
0.8488490298460242	-0.8417784969611658	-0.08846864413877166	-0.12222286169345811	-0.6930303643781575	0.2030377991584292	0.6583930687770236	0.1078198605845152	-0.6800250874074464	0.11327345675851244	1.8567511457435857	-0.23487772428606019	-0.2208360973603735	-0.016996379743273494	-0.9431454030241818	0.08625781748090951	0.3285762031745475	0.7748917533420422	0.0993320895679352	-1.0187582881150423	1.0277772949986397	-0.2480534822100159	-0.4272446806097173	-0.6648223422264915	-0.21962383966583393	-0.1159156757906914	-0.5115060513683531	-0.09000247509840327	-0.2482540702702541	-0.6988579842524294	0.21522525047830912	-0.004224283025733348	-0.8624271620390018	0.44354194792841195	-0.04430340494094749	1.1040615054751923	0.08368111899122366	0.28049914845199564	-0.3417609756152892	0.011893814983846085	-0.878395426710014	0.5359322950933485	-0.14042684494128507	-1.1827087354434476	0.27373665182978	0.5208550644144765	0.5669770166561083	0.2741364845811847	-0.35502826798916715	-0.17410429590369939
0.8521595939286385	-0.7954057926442666	-0.0409497181112128	-0.11311800101503497	-0.7411186410472318	0.19578371763212982	0.6036081563249034	0.07669001406505838	-0.5002152141836231	0.07966593199260422	1.8267601386118195	-0.21882817958587952	-0.2763667899375669	-0.018538321865159177	-0.958365713085531	0.1389489802431306	0.27964248271316494	0.7688199174036546	0.08174323535811064	-0.9543801120699822	1.1113002413357076	-0.28975740241406994	-0.4041345026571069	-0.6441499920573295	-0.17899570332857526	-0.02143652573965062	-0.5050149188309525	-0.0746617850147368	-0.1933421471119782	-0.7412680014786018	0.24112176838826974	-0.0673588257528979	-0.8487563502556986	0.44210932973753475	-0.020688669698137943	1.0718293082401549	-0.04751749552003485	0.21722645581665834	-0.3310570550382702	0.022707933761731535	-0.7856945310448163	0.5280346337077001	-0.17400092398964123	-1.2078787813541443	0.2920648405859364	0.4812383562542212	0.6411050062992663	0.434368448627828	-0.40156308747493086	-0.15922232035629405
0.8446733937418219	-0.7076777769270237	0.022174690464508724	-0.11061472878467389	-0.7436804554590426	0.25406422779044674	0.5125779143782097	0.007542362667503544	-0.35457685211616624	0.06331382082657849	1.7846439299206107	-0.22532226586753845	-0.39046852802570736	0.01197898926252272	-0.9094903227310306	0.19883172382153885	0.26187388331180717	0.7495934282555847	0.025061998060168688	-0.9328209708123634	1.1711376124937598	-0.30858243182543116	-0.3844815669791052	-0.6422187482645396	-0.10041449189097504	0.059801150876746076	-0.4686775275507674	-0.040313819923246536	-0.1302902501709529	-0.8198638249836605	0.2194844348474969	-0.07942072405536846	-0.8422662725648328	0.5050256389040932	0.0011579732010000676	1.0517438316760466	-0.19170703636240688	0.16331521682807815	-0.30942134378424335	0.02029446909973203	-0.6807036695397468	0.5232526150150377	-0.19977046963687312	-1.215782561179164	0.23638099344157298	0.39901503525402005	0.6820387956114182	0.5964779475464443	-0.4167788225242436	-0.1310345550711262
0.8165710300405342	-0.6373934972842938	0.1201868658862423	-0.12344791374218297	-0.7238269625703039	0.2585941683370482	0.36672217920481864	-0.05925396905136525	-0.15663187997080721	0.02741257469139972	1.732239734305243	-0.24121961228803118	-0.4433195613754351	1.7523847558681417e-06	-0.8151980470122517	0.31386260411158257	0.23129874830946032	0.7643881418663618	-0.08133987069080242	-0.9178206695657121	1.1917360309640697	-0.30517327896485386	-0.31182996231481014	-0.6116041091712289	-0.006913355019721184	0.16541423316873144	-0.453879053137651	-0.033163846513487694	-0.08035668964864437	-0.8590380287243772	0.1700237370315661	-0.09227872102561216	-0.7734912641083572	0.5069845940794504	0.002127704914291159	1.047834542264713	-0.3356226646899868	0.0992209735572124	-0.26960296406478995	0.013598881295348359	-0.5634030295240848	0.43800643652756055	-0.21590588700234603	-1.2018521492375664	0.17376871577764344	0.326941116902427	0.7155113690588872	0.7279238247537453	-0.453698399778063	-0.12943797156276998
0.8036656527184837	-0.5934411353352692	0.19364144328024047	-0.10210127254356635	-0.7018329363104009	0.2707700910438992	0.24719299696472347	-0.12729411024325515	0.033132731503089895	0.005512516280993905	1.654489447324647	-0.22547210307606136	-0.4752313776846272	0.03316093999422899	-0.7491507100643424	0.38668679351788116	0.15701456888428944	0.7730335660036785	-0.15912418040428608	-0.9380836469477494	1.1693444645097382	-0.37260789338037636	-0.2796895986690015	-0.6031045313556483	0.05794711521368436	0.28360536337919395	-0.4579018110108562	-0.013490236451074672	0.010103391595442313	-0.8925662958318494	0.17773616097973494	-0.08644894686785376	-0.746678575761766	0.506052249884112	0.03916849298989003	1.0104214761737418	-0.4776240226725818	-0.0035029376270163557	-0.23883879367411928	-0.04470726332574709	-0.4664945482610923	0.32682475652895926	-0.2571636672492279	-1.1332852725118387	0.14779186494899052	0.25073988624531846	0.6682873286454082	0.8316466508652599	-0.4668436241296308	-0.10046025903653404
0.7919247954254938	-0.5358726484498263	0.22046490775209224	-0.08807216876084599	-0.6811132485015026	0.3104278378384313	0.11747726808924101	-0.20426021735235808	0.2025127519644923	-0.05495906270199956	1.611457398205308	-0.20270374897319213	-0.4482035056039961	0.051318462393508325	-0.6726521898111184	0.3854777304785126	0.11648754584020085	0.7808833917210563	-0.23375507103993284	-0.9110440840301737	1.1519783820391019	-0.47166012212848984	-0.268344268772417	-0.6071537858360345	0.09986432624680038	0.4136836861252281	-0.46143985997917253	0.013752362977529011	0.04741028500261643	-0.8762378085314768	0.14650517197398202	-0.12023583306445204	-0.7314054617138975	0.5176105085191903	0.03129764935858627	0.9709327046516625	-0.5690988973384764	-0.10400402069505477	-0.24152117466387946	-0.08075858482661553	-0.3468515976120917	0.21108937821582346	-0.28349798438716367	-1.069309064793091	0.17360596647855114	0.171469596973894	0.6110377640102709	0.9674134785178831	-0.48471901350603197	-0.08461773731336938
0.7705974428932748	-0.4708920129848672	0.27279655802111114	-0.06526813805598727	-0.6909758486689506	0.357257310802765	0.04492766847993333	-0.25957846432383486	0.3657224272477089	-0.11084810198119477	1.591657536864816	-0.141421238791557	-0.46481864686479024	0.11306968484351816	-0.6245926889428288	0.3693486503190172	0.07093507009923666	0.7960410523672381	-0.24305306367826124	-0.8701046430151302	1.1239371469449542	-0.5718373490918205	-0.2591400862032539	-0.5932784707204558	0.12447867360304361	0.5052000961860488	-0.44838831196112716	0.10396438284967964	0.07039417710365425	-0.7677182297925497	0.13693064223159607	-0.07986225777026776	-0.7300136060729103	0.49852063842049743	0.015098911940895032	0.8378141303666394	-0.658349409047902	-0.18514504084215905	-0.214856105734811	-0.06867341585735716	-0.29508667762580953	0.10908644338632172	-0.3163818589168672	-1.0292408928882302	0.15950370040081446	0.04455355545087849	0.549452298553853	1.0969709661235876	-0.4582070573885666	-0.08589537498730392
0.7416674381713333	-0.47838252084818	0.2838224793655989	-0.05471462783837657	-0.6825620442754353	0.3661285664544505	-0.06287519858138754	-0.3068735549758634	0.5611822058067724	-0.148556525004806	1.571365169191373	-0.043088654598242106	-0.46989652349361516	0.1152531249562448	-0.5455949475678616	0.40948994148009754	0.019970658041005823	0.8277238788648879	-0.2807870178081467	-0.8285052173944931	1.1468541920391049	-0.6218436420164742	-0.25042816884048846	-0.5751326943469175	0.14614824627899278	0.5353399394439466	-0.5070398192622301	0.12821966943653046	0.06497716043276165	-0.628154440823351	0.10852675086284232	-0.13816477785126394	-0.7004509499589067	0.43158394396942956	0.02086957920325661	0.6931794354275815	-0.7339188864407626	-0.2741542705818585	-0.281493174675461	-0.08923659240142652	-0.290900110404026	0.034086729985668016	-0.31596697747307434	-0.9812245921715537	0.16984311481094988	0.005992560845203254	0.47343142327727367	1.1904442162807387	-0.40948122384769914	-0.12624573171418013
0.7358614740264469	-0.4542086817969899	0.27757042175627356	-0.049708811708242984	-0.684796279650884	0.3282989501984871	-0.16880473101206378	-0.3613548766214677	0.7028993889360633	-0.21315482489514034	1.5050262262763898	0.07878533472140652	-0.4635995453097731	0.11753826596995831	-0.47203947787635814	0.4389189232508953	0.008955821179419034	0.8812060315520462	-0.2741517673480724	-0.7639876590380522	1.1743239891105985	-0.6521962909581548	-0.19697185062707445	-0.5726170335312609	0.1543788158308825	0.54082072548167	-0.48815138704925864	0.17067010442282765	0.05622039783615559	-0.39955387215209476	0.0341675030593264	-0.1998600353519396	-0.7063811555135232	0.4293129945076125	0.003014480388217686	0.5401814502572149	-0.8135200735083549	-0.32299997192372326	-0.2867742989403785	-0.11707571228641811	-0.28254155847714896	-0.008235907584902924	-0.3165336054371647	-0.9133112841889076	0.15163535776119663	-0.062014680720153724	0.3613295080307655	1.248592105590845	-0.3410940795264294	-0.1379836801554088
0.6833624157163456	-0.4181857996174439	0.24789893056327217	-0.021759125400388768	-0.6772026521962602	0.282584600436273	-0.27879115893608325	-0.3893125873757221	0.7968082801618416	-0.2652430316428058	1.4252194486667666	0.26016863345390023	-0.4346871711064336	0.13289666664822877	-0.44506241692653886	0.40976280885131944	0.001726526886394074	0.9603137227261825	-0.19988076702638108	-0.7547084380097976	1.163144611637811	-0.6667755505789512	-0.17607082932099363	-0.5474654524187038	0.16207962865844738	0.5078565490969521	-0.49323222678640805	0.20202721773923177	0.054106967392195206	-0.20691352456171255	-0.013693652672513068	-0.21828021028909456	-0.7360620988905565	0.36752340189223665	-0.02545652637858372	0.39227342352356	-0.9158028815494645	-0.36748995840652826	-0.2813643043192875	-0.18525241881138194	-0.26500115342971287	-0.011817053840875048	-0.29965584086574465	-0.8458321651615984	0.18055602383166175	-0.08850461835542346	0.2485347320223966	1.251390296433302	-0.24782278029765795	-0.10259552722453984
0.6249201462579328	-0.38131215949953695	0.1593627401386984	0.032458531888028566	-0.7011293602755654	0.2541300328878029	-0.3780548066574384	-0.3727911780292831	0.8883693660944612	-0.3309036557271091	1.3066554662322505	0.45879283707206175	-0.4287479056891564	0.10247166864605813	-0.423890445772414	0.4133155063627937	-0.025059998095346037	0.9882833018150226	-0.12069027431392554	-0.7063992220121601	1.1144986410822333	-0.6577088044414923	-0.09233851978491311	-0.4717708003524505	0.13724152215245394	0.48537686945500375	-0.5275458497095509	0.24712768100275406	0.04542276719280879	-0.06728521337458811	-0.07772771244163428	-0.18079380675402285	-0.7350776133570494	0.3232649772446654	-0.0758552142730945	0.25192180403132347	-0.9897424306633772	-0.3712551899183756	-0.29406443524789627	-0.22080461300576312	-0.24827818398265408	0.09002905223477806	-0.30074462214888165	-0.8093540257747345	0.17044975947028093	-0.12222173630950903	0.12650549609334358	1.2789078917986978	-0.15885949300417918	-0.13352214714599422
0.5517591754322182	-0.37486271069237603	0.0970013426577799	0.07509354783823563	-0.7190585382505873	0.2005982592857058	-0.4757513273015549	-0.37168807269375437	0.8649912206504068	-0.3786784176610323	1.2239386125794658	0.630614088181276	-0.37015746693818385	0.08577081607475996	-0.40210980662105483	0.36230359983330274	-0.004377089192468239	1.0109444202620654	-0.05542578521926015	-0.682633044112879	1.0760239376634226	-0.6044146306926748	-0.009968230590158101	-0.40263614600484693	0.08494360197364219	0.4766211616772414	-0.5627663093787066	0.3236361775991624	0.0198235634524427	0.042171441425584016	-0.14985048773234583	-0.06750791505922582	-0.713437212305595	0.21214948565444977	-0.1475552982304798	0.11339334139113526	-1.0027553270348746	-0.38274922645201004	-0.36290851571877825	-0.2265323013545944	-0.2348350587922407	0.2393476505114874	-0.27971037509728386	-0.8053163119903868	0.17838952033173536	-0.1860063694762144	0.0392807795848462	1.2572928622065445	-0.061991258904349957	-0.11459150655448772
0.49009368089337063	-0.3662871666238406	0.0214101847348479	0.11154430876720456	-0.7163678441336583	0.10642348374912744	-0.5445217930299123	-0.3595167872403617	0.9044788706687849	-0.41620869708904007	1.171204465389915	0.7915155449805443	-0.3122639170721885	0.05282520035736001	-0.3934425331861666	0.3525122528944041	-0.017449036081639065	1.0395527898123573	-0.016310433924697103	-0.6387231784199182	1.0444153236383416	-0.5734703259024461	0.08104627230811577	-0.35493606632225627	-0.012026894867541082	0.4717445400682322	-0.6093301528926783	0.35843381377821026	-0.00047610466937710874	0.181859093648022	-0.14951455932953875	0.05603933485390814	-0.7173427265682941	0.08655591908679272	-0.185695624626661	-0.037561872167372945	-0.9881506390583013	-0.3971978826776369	-0.4200603850666207	-0.2565588548022941	-0.2411026896388629	0.4489852657188556	-0.2548297573373076	-0.8242671210488706	0.25431070402040945	-0.23632999930288015	-0.08777406426370356	1.2634918434830436	0.006438047581100076	-0.12868446202894882
0.44355613333203747	-0.37151564985592916	-0.0595646479451454	0.1513031472260838	-0.750771532797007	0.0321749826564426	-0.5643787934052161	-0.34850775823575475	0.8846830446182233	-0.42794656225993943	1.1247241802175307	0.9662295078322899	-0.2784991212212498	0.0621597784387129	-0.3978793835337463	0.3085335125882331	-0.03435951577344715	1.029958310378804	0.06801675770638978	-0.6173144696746462	0.962183419027823	-0.5377805484985323	0.1933382166314878	-0.30055443044971525	-0.07137890422839661	0.46381708065345045	-0.6121138600428685	0.4004409329137415	-0.012726999816768766	0.3205917103166763	-0.12488580485626966	0.11451101395554779	-0.7514536722965954	0.01748053638077966	-0.2334636380008627	-0.1880979505193749	-0.996360801696358	-0.41608336811910657	-0.5046734178351795	-0.28080648774413847	-0.2633779563889683	0.6693061738091491	-0.21224645509237794	-0.8650025236596658	0.303876120993115	-0.29290023477375227	-0.1979602362601895	1.2852871848746383	0.11202550303821172	-0.1007674298357903
0.37339463338117407	-0.32835167825203915	-0.13930939613733792	0.1759717042357785	-0.7823807483553646	-0.009933944623702484	-0.582290280529464	-0.32471327902734093	0.8758774475223706	-0.41078120106480753	1.0579245501989714	1.1305203585691106	-0.22013026565623184	0.03836724381013535	-0.36308927822084025	0.26289513911168744	-0.055256992946863204	0.9977512296071935	0.11351503966791003	-0.5983106973489567	0.9049284609893318	-0.44493244446611085	0.35370243354388153	-0.23951946393417511	-0.12448718401868711	0.43034486226701496	-0.6180918459705713	0.45824691681637664	-0.0527845649527926	0.4478014350708997	-0.1804755273480087	0.14283415935543978	-0.7061960277844275	-0.08647880310275742	-0.2369461456562713	-0.3219089674115839	-0.9167247941874038	-0.426070734721619	-0.5684036494703493	-0.3062189737557811	-0.29522861683714463	0.9037755554627193	-0.18557724629874311	-0.9586060201139427	0.3788470319200833	-0.3116636503949544	-0.2605309165506501	1.3739498139085495	0.1688874148350351	-0.13605359427309383
0.312305576256711	-0.30847000895002336	-0.1784695767237891	0.16233444230930874	-0.8133711798625551	-0.061459573416645964	-0.5896937109670104	-0.2751238803015313	0.8524550435731658	-0.3375167872690577	1.0075726948783648	1.3070205988914814	-0.1910068272151487	0.02927831252039731	-0.3222781251075268	0.25225107598070245	-0.07978433949756414	0.9539075465889658	0.1260422134175687	-0.6238461422845382	0.8291483519941121	-0.34102700764986216	0.5206928213414544	-0.13699897248388396	-0.194276325820798	0.38398995939052627	-0.5924584248935159	0.5220428383436504	-0.013388785754391397	0.5727251405547857	-0.22637024295957442	0.20277475040469778	-0.648704348786839	-0.16996329540962854	-0.2611401701544135	-0.42782729360307625	-0.823356267852158	-0.43976856279361043	-0.659250764382656	-0.317933225248509	-0.3471249424067836	1.106157705061751	-0.1681591672555815	-1.068906660608893	0.4198228563030943	-0.32808465035449746	-0.2738980679251768	1.3966556688336662	0.2046040843061872	-0.18694121672149974
0.24704712152820188	-0.27806660683701895	-0.19489710844363012	0.18250118795564593	-0.8405167246316978	-0.07664954379563652	-0.6422878919729639	-0.2145160135636802	0.8089618112757412	-0.2664160009874389	1.003387082770647	1.4168029252662642	-0.15677604538477669	0.010422965477423201	-0.25997203856824574	0.29913269898486083	-0.1334651337141201	0.8869834076224292	0.09737144745579521	-0.6283125108231873	0.7602314817473571	-0.23449029092390253	0.7202581446924397	-0.02705415172412264	-0.25811369286930524	0.3038093936842655	-0.5340516358158622	0.6044331124499089	0.00530302030111301	0.6379900916810064	-0.2521425928182178	0.19859451562338032	-0.6020973094909002	-0.23351213977859722	-0.286783429064348	-0.5284485264566258	-0.7381771777017778	-0.4246965687917501	-0.7094937317812765	-0.3169177429354638	-0.3290209516025798	1.2640392475658653	-0.1609786510610644	-1.1992026665187479	0.45083349346651236	-0.34428564170692716	-0.23208793821595003	1.405430096861777	0.23090978072786333	-0.22046947039698947
0.14688384252865155	-0.20790066570451157	-0.22799131346052678	0.1600970107435044	-0.9016801262818402	-0.08722824771348468	-0.6556484225231018	-0.19749433682320466	0.7372883046601416	-0.18505937350275392	0.9782319067816758	1.5045837734524419	-0.12214232273689432	0.019948428326782564	-0.21985908468782198	0.32441332192796296	-0.14866259481147548	0.813005738861837	0.06731779717928701	-0.6843286643880242	0.6574899698410193	-0.1429971965971542	0.9175281153160485	0.08870924091624563	-0.3383499736285752	0.2716952287860256	-0.4503889044944091	0.7375455977577989	0.023929464511696745	0.6495448080878873	-0.30042793602134865	0.2442330459724975	-0.5631292598721731	-0.2861932254792662	-0.3197634883157864	-0.6000342076439249	-0.633326445016104	-0.4243727342693956	-0.7263247977098013	-0.26763925553470325	-0.3150534260773419	1.374560046667553	-0.2542942939112421	-1.285449510330968	0.44680919584899953	-0.406521201235836	-0.18004694555018558	1.3954274727731375	0.2366312503742062	-0.23592350867648362
0.06153991269891421	-0.17719342147066416	-0.2348001225543062	0.17672552639417918	-0.9703934126165314	-0.048629717504064564	-0.6721746474783101	-0.16430112327853458	0.6810699573737318	-0.0686202249674573	0.9475201249323023	1.567609771230366	-0.11413627244613042	0.0491733556973073	-0.15916054592524848	0.38846831957604866	-0.18617730326121074	0.7253708005522397	0.03944067363162247	-0.7652534209187641	0.5429977297038919	-0.03389652498804856	1.0830503423855071	0.1934582538173188	-0.412008021285635	0.21867478969639526	-0.4065358806630172	0.8575904037699228	0.10330361458329443	0.6640611234053335	-0.3201098837585765	0.31595742642588204	-0.5514990059094403	-0.3542396278426302	-0.3606345712173088	-0.6586584118049753	-0.5152387215470309	-0.4061984237747426	-0.7785645728722593	-0.20552249898263772	-0.33395864063375874	1.4127753246139019	-0.3210512204207828	-1.3532779923937754	0.45519011414557164	-0.4146237454093238	-0.11058246824444265	1.328575143276711	0.2324709171344367	-0.2713700731991221
-0.010158337790298635	-0.1808411260898395	-0.1985372916393056	0.11327919222740832	-1.008305550336686	-0.04097138204034055	-0.6737781790562367	-0.15111797622814802	0.6805783182449648	0.015778980726000563	0.9191235378812316	1.5999041393781253	-0.12801031971025828	0.08675340324121929	-0.07909268967637581	0.49390716096826975	-0.18918102898983855	0.6167754256720914	-0.024371530812283222	-0.7995231534321183	0.45987068369605	0.019337333948335984	1.257171774743929	0.29921856145687076	-0.48795074992680715	0.2080400181536132	-0.35015894597349867	1.0161797170174058	0.13402234857217382	0.6703701349818941	-0.32487613665471726	0.2774579801683155	-0.507218363204696	-0.36722542746294723	-0.317082454649512	-0.7130455082486752	-0.36997695982817674	-0.429617896385162	-0.8069305598136062	-0.11046803335195907	-0.327057036910703	1.4603718792757383	-0.4099392468884779	-1.3928563694579643	0.4564165381050251	-0.4066873753346167	-0.035315688081566377	1.281508723643201	0.19152497301863886	-0.2929869979943224
-0.053865685781005146	-0.15108778619853377	-0.14144224007912692	0.06302146834500558	-1.027434718732367	-9.857698609238297e-05	-0.6180257894191641	-0.16222894651304887	0.7238128646344516	0.13403887121251415	0.8582927802602092	1.6132140423955843	-0.15379119960445617	0.1085119198500584	0.014381436614518222	0.6444170448645279	-0.08205600245842527	0.53484821120488	-0.1006125092436978	-0.8193109801396314	0.35932299541858187	0.07151358490046852	1.3861328795956305	0.36818514244016604	-0.5856513440313152	0.19959657072127626	-0.2679077119792839	1.1568201306901629	0.17337495651922435	0.7419635998888907	-0.3394862585976629	0.25325581610748116	-0.4938050025355817	-0.34148568727978523	-0.2534104957535878	-0.7538075381597229	-0.22548671960290817	-0.44465147539336664	-0.8048498583013449	-0.031559237955946964	-0.32934388510067586	1.4175114132625701	-0.4893072616863285	-1.400270154851913	0.44221819490482994	-0.3691825859228689	0.06703423986928755	1.249651129091594	0.15887428348441604	-0.2332439928000892
-0.05354502687300322	-0.07294359064030756	-0.01928969395015513	0.057131895879603135	-0.9967471838897668	0.10740447066435066	-0.5262075712671017	-0.13477402022147997	0.8414768536185274	0.2343224385576681	0.8542524298518174	1.6089800969348693	-0.1587395595419381	0.1694949093403058	0.1092575426328998	0.8364098834517778	-0.025052689890848613	0.46575889143271193	-0.13092963293875634	-0.8108046358205587	0.3286950421487596	0.09811695778080183	1.4892075743907753	0.4816782815859897	-0.5828587692988039	0.2756455933104978	-0.16753846304437478	1.2945770167956323	0.20616492507433243	0.8062075475576161	-0.2720508031176909	0.19159591953202448	-0.46950959163376094	-0.23851487973398172	-0.11463114308512272	-0.7528492143878897	-0.08399936107828962	-0.4193644278985754	-0.7263908544354153	0.042644591547741265	-0.28002336965787755	1.3912706036305256	-0.5347195872237671	-1.3168003420033902	0.4128738349216512	-0.26656057489842466	0.16604045942113016	1.1975218685561075	0.09879715253134877	-0.20469834061932018
-0.0033500546203998117	0.05937277655995706	0.12541678755550392	0.15016223921017152	-0.9408914829883246	0.2569889594947076	-0.3721362385812904	-0.053732609067126	0.986562620178322	0.36772256528490227	0.8398673712842916	1.6472214584836948	-0.11378630327010571	0.2765820465064143	0.2098082466710085	1.0624180515615742	0.08834058287067496	0.44196237544481526	-0.07759342491544176	-0.7126861330690222	0.37219443447333617	0.1828355548527572	1.6067572504009155	0.6436193258394648	-0.5091094857614429	0.3759364169034763	0.00018376897676872784	1.4781039120395225	0.2774136054051383	0.8793283358349269	-0.21858080990350864	0.15916039409920796	-0.37673117108711673	-0.0533515594760098	0.02280296589895934	-0.6772528885687592	0.11278081884466598	-0.3405069819977321	-0.6760392433524178	0.17570406500365152	-0.19183955110391251	1.3291812978683857	-0.5651756788611741	-1.2145623552915579	0.4042308712915593	-0.10793002635534812	0.3079149358759644	1.1556685693302868	0.10568329471177691	-0.10376431536079651
0.09636446826795235	0.27672247965785024	0.32324284598806025	0.3238818301921579	-0.8080432223948263	0.4938714724062215	-0.21871872915188434	0.061840045277131786	1.2034075985088364	0.5236439730960009	0.8675134395555124	1.7091396416711853	-0.06269847863373368	0.38856936777646	0.31770204994840623	1.290349696138629	0.24293058014398144	0.5063166957966433	0.006443689834952637	-0.5608944539704241	0.4838291936150287	0.3542423665002506	1.7348628897161968	0.7873393227873609	-0.43084919758390416	0.5465345396337037	0.16571057396031624	1.7201073018694815	0.34330363707612743	0.957227047713889	-0.12028486049353607	0.2251524818643556	-0.23503510880553077	0.14444943333569563	0.22514492357779484	-0.5616936396650869	0.3551756111389577	-0.21770381114759166	-0.5577185047068111	0.33961982737944624	-0.07015487703850701	1.3075435927004542	-0.5500236273769705	-1.0510864413485874	0.49774313139512055	0.08255481866169483	0.4924468807619012	1.1423912306086823	0.10452135671783469	0.02450346062450536
0.24098454707691178	0.5022607279124669	0.5501245313205461	0.5219339264506153	-0.6438237626915457	0.6958741162055689	-0.027365247880475275	0.19562690056115778	1.4283587150248926	0.7280590094513577	0.9840036383015571	1.8271757642990252	0.012334857884018002	0.5142917086506374	0.408492426908715	1.5588747407165335	0.4580253788254417	0.5982021124178958	0.11688275789525301	-0.3809894303854764	0.6493721756861743	0.5259388931593695	1.895469571313455	0.8890824833482356	-0.34451281018821933	0.7208816806631543	0.3766117475297629	1.9323241655897831	0.43980268164140945	1.1074715923712208	0.048057380995821665	0.3308988508820112	-0.11152065691466215	0.4317778086047088	0.3726610426654169	-0.4153099804255781	0.5785255288424545	-0.03552581231401149	-0.4496141982445385	0.5262642957140358	0.08011078839348336	1.3005375145217601	-0.45167307534142864	-0.8870708349650401	0.598936288939597	0.29432273094565387	0.6709588512545678	1.082264571933851	0.1786316461952032	0.21852970858813875
0.3855364182841692	0.7216858326126243	0.7854614407741971	0.759406114611554	-0.4079254623454907	0.9251252967077488	0.16503490218452632	0.36837470634615166	1.6676597505797925	0.9475449939948131	1.0854959124533965	1.9523321510758804	0.11991662979168742	0.6448356110091422	0.4788782020475944	1.8040994805305797	0.7198170735940226	0.716612662934078	0.2784859843978912	-0.1954734461767543	0.8518129792373486	0.7030703548831114	2.071109369032187	0.9982650459301098	-0.1643987192758356	0.9312575193782209	0.5833547671473772	2.1757130478197224	0.5395531122263113	1.2833698720361384	0.2620537751088891	0.41590173660554397	-0.014774317512137225	0.7124660451000595	0.6337186739068914	-0.24740767915316364	0.7979266426839832	0.20042975925773035	-0.27517118758677106	0.7169187346241956	0.23553939793289694	1.2999668608690502	-0.3374052012052245	-0.6336172735830015	0.7142073764773583	0.5087350073893033	0.8742854284253501	1.0647574358763696	0.34413432560469326	0.4851443197937268
0.5483816514479332	0.9624189734614828	1.053657972303845	0.9626329268634624	-0.17745464160847263	1.1722285844877154	0.39768881670081474	0.5553752875040259	2.0184553741135476	1.1832042106534795	1.1943757815995224	2.1060531400438527	0.23502887218169866	0.772823535031459	0.5955176185910794	1.9950689872775016	1.0134435525471719	0.8960002622758665	0.4783267305638309	-0.041332862427418925	1.0275078459966784	0.8982018021285499	2.2502459155625814	1.1371425680072789	0.048909171187414904	1.1858884221455315	0.8052114306454123	2.3886630879049884	0.6442278548987399	1.5115985404648238	0.4897586624901435	0.5399249254581144	0.1263179642467602	1.0006685459397615	0.8823810467658756	-0.031320646555778445	1.0117564859077457	0.40702686373715424	-0.11957371695496107	0.9000029229546431	0.3752994598884845	1.3183809620696105	-0.19940925641719986	-0.2990378989851177	0.8496974860602997	0.7247113524707858	0.9922278685886301	1.0541433594159237	0.4851440671406609	0.743405887942702
0.7764383426390332	1.229775252683106	1.3552169958073286	1.2096411474108184	0.06275114728733762	1.4248940263450056	0.6624267583711206	0.7579791772185299	2.3356725844756037	1.5201736901321492	1.3513905358455909	2.3018920061712156	0.3794118868151137	0.9293405175671632	0.7238994177037641	2.2515458517211466	1.2645382751723144	1.1203585874658786	0.728796674248586	0.13041203787907982	1.2319488523084043	1.09341838928041	2.3916265918929125	1.231434588357283	0.28310326708156525	1.4617456404147204	1.0271942524963091	2.543861329609915	0.7630122460232555	1.7599569765756862	0.7533295436953087	0.6588446726709422	0.24787020985718272	1.2993740928427617	1.1812807582701126	0.1618425214761096	1.2230223010601455	0.5761819746186396	0.08789074359707749	1.0793421115884698	0.4932639547198086	1.3524249133156219	0.01762903737854531	-0.02929247184835626	1.0182905903343475	0.93890165374994	1.123778994670582	1.1510202491777641	0.6116766506959639	0.9894866921547519
0.977439906354979	1.5266553910363458	1.6600672052672387	1.398932810525836	0.3371416174204871	1.7034942785932994	0.944984781925851	0.9626596485686555	2.6563987628004258	1.8835953689096272	1.5122256727839294	2.4824870703764477	0.5358098017094178	1.0695540477137495	0.867242781606756	2.42128199213564	1.5372800835643357	1.3786141207747697	0.9577435908654047	0.2820603910113011	1.4555170096194907	1.3041001089807858	2.5357711975177777	1.367120653229722	0.4858049738466426	1.7416693953746463	1.2460087155414015	2.6744526569369724	0.8754743429778958	1.9772580263401955	1.0025806981033338	0.7733825322586338	0.4314290585308941	1.5725311409749678	1.4718521214830342	0.35120544311505464	1.4630130735017084	0.7638260388734065	0.32326895001936173	1.21133126302878	0.6663959024540327	1.4018546297113836	0.2208254575320141	0.177660218844215	1.2003742656649172	1.183706091254024	1.238668929033114	1.2977684113870769	0.8126578143662065	1.260110007458325
1.2001140196117581	1.8289407208024802	1.9466126216261679	1.6469330173338115	0.5957457915548828	2.0211538551081887	1.3002257306638385	1.1900648449512687	2.951963287918212	2.3186236637195434	1.6531966182006463	2.668505333425921	0.7088797355649474	1.2023547712966163	1.0374992060665953	2.5638769391745355	1.7763164988285307	1.6490373323406284	1.210307937548042	0.4602231795223675	1.6502926801524533	1.5166342042249248	2.712755134475958	1.4794589195341201	0.6562941418733675	1.992365016114412	1.4666613048820172	2.770356969047452	1.025146319102125	2.2165115527816357	1.2263987648970758	0.8855980391900384	0.6169758473379101	1.872245359398066	1.6755852278439292	0.5824376142926229	1.7102050448399857	0.9952609929398015	0.5636172849596115	1.3961211022267184	0.8121308858569843	1.460339054065625	0.4228122641997466	0.412972410033437	1.3767022859025686	1.383035036457359	1.3272569734755344	1.4385745803892143	1.004604195577922	1.497918524957303
1.400262156506407	2.1231614410138135	2.2279522247760886	1.8859689312668144	0.8667483988245692	2.319463961426041	1.6301025921248165	1.4063955685443943	3.215921781958355	2.689675200009843	1.847611417966478	2.8501269187251803	0.9233047601302351	1.4094702207857188	1.226878802097031	2.649782144344846	1.9481823706812282	1.9044009859614826	1.4505372006968034	0.5898899183928004	1.8670223915720179	1.7410176063965614	2.8970275308234843	1.569379769335728	0.8649284848792771	2.2330758509788162	1.7304118969913584	2.85972167609548	1.1192402627615785	2.4420576493588695	1.4615416282485636	1.0078235550605201	0.8198326731066488	2.135494240727568	1.8143172210989504	0.8098026463990298	1.9479636611786812	1.1997430090410266	0.7762516657539884	1.5762930326206732	0.9931242764854467	1.5411951216190107	0.5955116534418206	0.6053266597168758	1.5574296708253046	1.5617106224554784	1.4635835282853562	1.5781875034965993	1.201866858124284	1.7081613142650487
1.5738708819387712	2.377516475801463	2.4770893967968974	2.080708798511012	1.0952778772608616	2.5468597628529492	1.9625071236573781	1.6019535538425174	3.486655193882968	3.0540890078672427	1.9738901800799522	3.035115754746886	1.09817901910907	1.5903804773489845	1.3668431272017052	2.702424991651878	2.126570190054036	2.131170679992059	1.6854125583990665	0.7142440361315605	2.0102987313847054	1.9526166334738975	3.072626446535785	1.6117644025644364	0.9918939335842794	2.400105748883916	1.9139252061157523	2.9163657024081386	1.230641008094556	2.6115541199439662	1.6214294230246928	1.1409039192726118	1.0370641878271682	2.407241518094268	1.8975898867948235	1.0282599066157685	2.1233481224464197	1.3624011470880326	0.9637068272225976	1.7127606345076245	1.0590065390259777	1.5879592626192995	0.7214486735564567	0.7576230064215146	1.729071861712177	1.7240142085488241	1.5178887569234198	1.72066701789316	1.4022551763901678	1.8787235330982042
1.6794554175736078	2.542484836725877	2.724081872421496	2.2039897264426616	1.2617130256986548	2.7482452957934624	2.1892315960258837	1.7576776881101317	3.657519505111106	3.397663455335016	2.0858018684077217	3.172163948875566	1.207678186267407	1.7094834195037727	1.4527873588825329	2.7010826945360042	2.262191140568229	2.3019151393284902	1.869979876073216	0.7491043528895791	2.111011252891749	2.1092284923039606	3.2247892744685145	1.6020185051771498	1.068658744596444	2.532058734040995	2.026824433826693	2.9186445254838973	1.2872464279166032	2.73098949959347	1.7278110787255905	1.2259603242343131	1.2165047354423586	2.5577373397750867	1.9479895746001752	1.16541543459086	2.255623600559674	1.4636898150092916	1.1656014427051267	1.8326570762064187	1.0960201435815775	1.6168050472589186	0.8343415466430472	0.8813413111214359	1.8444032576006109	1.8120161764762006	1.5797553710640315	1.7892719943611286	1.5258050530366656	2.0369719393687378
1.7382428840406348	2.6636144566627706	2.8736366056391804	2.270894538405728	1.3793708020508857	2.9130185671851687	2.4112106786916034	1.8638474549548623	3.745467468404603	3.680580817500355	2.1537926443607525	3.2185411984159047	1.2615927640878415	1.7849963384865581	1.5382333708977236	2.6874651219747636	2.3500928132287493	2.3755767854021896	1.9665926621890382	0.7783726465347782	2.1640041084170014	2.150249470497237	3.2971420202035615	1.5676636695538644	1.0893804647688603	2.597024290628336	2.08423237116443	2.8726602663528373	1.3467534998786463	2.8267757205019093	1.8254515773396964	1.252414119100996	1.3816702323673034	2.6840507694821287	1.9732900458937963	1.234532272268592	2.318444899841194	1.5411275143027041	1.2790338129660215	1.8937615488017783	1.1231330339704022	1.6071620105345925	0.8934072653442806	0.9356664248616754	1.8786578457976524	1.889139640605587	1.584056126151515	1.8468130306748987	1.6497644633047617	2.1634723474773674
1.7674723367700487	2.7686476404557325	2.9859391343978787	2.3216146793783423	1.4630376570869112	3.057028786198257	2.5660900021784006	1.9780434615281355	3.7813166350436758	3.846905647860237	2.157563914764203	3.1931135516982545	1.2429478427225156	1.8336149235921275	1.614241130014861	2.6219487130500165	2.3704238853820825	2.4432596010985668	2.031367383198045	0.7530551781661815	2.195082347285738	2.1595203508692293	3.300443910853736	1.5674447363137838	1.1023941909670039	2.628200809938626	2.0938368889827346	2.832639852048772	1.3876289107312436	2.8467582028806104	1.825506234794632	1.2178215772298107	1.5085831612012721	2.752785979410391	1.9622446671459506	1.2602165864706318	2.3625947323126097	1.5878970284296103	1.4252820379635573	1.9080347358897334	1.092618425330696	1.5744883013927276	0.9174114662333024	1.005206514355479	1.8319632728123936	1.9114379431209703	1.5617314529269142	1.9137970325575975	1.693531503006869	2.228456726789539
1.7704252268437375	2.8605783524134076	3.0921636557764183	2.3685126142591004	1.4423200243074796	3.171349107315405	2.6835922259468523	2.042380239616401	3.7779063267977664	3.9791887080106143	2.1725791324178516	3.1229403372358666	1.1540466264021287	1.8417070295892692	1.6675175582226793	2.566896247818589	2.36368776069157	2.447958934334898	1.999277576634246	0.7119360020871325	2.223894807972857	2.1545833403258636	3.2672385518366824	1.5286842902593352	1.0676518200137313	2.61090506072789	2.073253062393915	2.7304631126241796	1.3914283115996355	2.8252524140035096	1.8101824075613127	1.1861420110361394	1.625603836159927	2.790764323784134	1.8704734865139105	1.2417340599499593	2.3612500000295715	1.5670912490893387	1.5207997218241815	1.8977899746449964	1.058283278784783	1.5175744370915187	0.8877902226062352	1.043782648227967	1.8103854629276803	1.9339025836149166	1.4962392255112689	1.9277946009160227	1.6460336036054612	2.199668787034784
1.761907594631182	2.8797317721206013	3.179412965588601	2.3932197727899496	1.40479592018696	3.2657275539836315	2.7031285200065716	2.083568292458215	3.6562590183066277	4.07711293503821	2.161641618180993	3.031543635695697	1.1036845064013745	1.8678979452732372	1.6637370295945377	2.5228864618002973	2.347482411538574	2.3836805483404437	1.9865954914202475	0.6369021897508367	2.2401803310550386	2.104531552511916	3.1763353091278717	1.4554300701792435	0.9752707402167632	2.5701469510046167	2.0074261153778226	2.6388016144062063	1.3750798347562057	2.729062594493707	1.733622403215946	1.1388778338276206	1.6898033655781954	2.8078931232051203	1.729168422693092	1.2214435754420379	2.405587199637835	1.5565732739626312	1.5709618678802217	1.815210585178945	1.0102165339110298	1.498040070386893	0.8685959021132479	1.040929503465374	1.7768838041393387	1.9554757180956812	1.456985135888832	1.9456710098404173	1.613366960976619	2.182649781679938
1.7315510528736415	2.880383433511357	3.2520641767466407	2.389870180416534	1.3722992988685911	3.324603715095388	2.6813480697139607	2.1097483234789447	3.5501857952004476	4.041944284010642	2.094172400900779	2.9221868106689484	1.0108498201957716	1.8497120952614594	1.6321626118964434	2.419859229602637	2.31268446867867	2.2992457708847054	1.957120177277276	0.6052342417936537	2.232556309383498	2.084262616084817	3.1084528388622816	1.4014049249856277	0.9312132279290071	2.5123100159451033	1.912260332461307	2.5672753187780857	1.3121604738774522	2.628109482886708	1.6431927406831028	1.0790031861253926	1.788750834001298	2.8436925001591886	1.545178602146008	1.177287338578488	2.4301497047855367	1.5574863612154333	1.5772705412102586	1.7076347465493211	1.0006420119052986	1.4394327619127463	0.8075921866288492	1.0198511605421232	1.737430858108273	1.9610631992573464	1.3856262347867458	1.9103799611484351	1.58495190019671	2.2154110818838175
1.7004874810984578	2.8583244955381413	3.3221139759350344	2.401172414478431	1.282599464469984	3.3237571970560005	2.6175818832706623	2.106924801721661	3.451877361551862	4.011100926797439	2.051400439395471	2.822862721883186	0.9397492682897368	1.8329932651001257	1.5585373381662246	2.334214699799401	2.2509466282347828	2.165878448361701	1.916463147089598	0.5470497950098618	2.188428514611341	2.0038470649425544	3.04770905465407	1.330287830149093	0.8853610512183023	2.45245081592516	1.8430824457066262	2.508272784798058	1.253506178832506	2.521297753892039	1.5475493579181931	0.9747964509057947	1.792187107540785	2.883473252534447	1.4095042453401787	1.1597494391782306	2.4363178972552073	1.5705741983855939	1.5205880671994716	1.5915723240734507	0.9432191569098688	1.3616872617698597	0.7078987586049061	1.0770543678449078	1.6608549773244174	1.940963344015279	1.315015619870234	1.8665719273474093	1.4811744590849218	2.2497268721632553
1.6638591671844067	2.842838142389482	3.379099171833179	2.3567420344960066	1.1789282186672463	3.2852481491089285	2.515934528730443	2.066428313491225	3.3033394029790735	3.88929646906188	2.0108841845639795	2.7255989401198297	0.8247261114546169	1.8088100425488338	1.4584298281851302	2.280538202252093	2.1846735599425706	2.0242510761532735	1.8571824541103006	0.4833402477434651	2.193997938556569	1.9308885262734161	2.9677981047022035	1.2755301006521296	0.8765078913827778	2.4026549973872795	1.7190569207063677	2.4073905293763906	1.1984110693712007	2.369221797017476	1.4583054024535003	0.8852386957337581	1.7694391857969407	2.9704415541099776	1.2816434645447894	1.1267643679426373	2.38354088590753	1.505866469869002	1.4780267118194745	1.4199639719002757	0.8924711026963502	1.2193389706095439	0.6162043093902785	1.077890551824123	1.6218820931645013	1.9500529361147592	1.2939341689753339	1.7528203156553608	1.4308753470062276	2.241982793130039
1.6248560642110939	2.8091604416321276	3.4205229769114593	2.3002051541167727	1.0942132986032675	3.2370647224086313	2.376922130507822	2.049182617640967	3.173117446232256	3.7736567603411673	1.9506185641255729	2.6013753580738532	0.690068498321374	1.7467662344298305	1.3590804817040314	2.237107694827301	2.101698215266095	1.8625914067668699	1.808311398437438	0.40745898776717737	2.2241244109655858	1.8151692374230364	2.866739313106371	1.2038926183449414	0.8425426651352523	2.332869172240934	1.5749891534317952	2.27925301873804	1.1278837942685696	2.1908218425139583	1.3757587837382252	0.8219292597818596	1.7582843647657653	3.047622695617178	1.2179482349965778	1.060692605154475	2.3358435137079265	1.4506224121545213	1.409861120972156	1.2280441362902337	0.7903919380014335	1.0639436684363273	0.5735207575824708	1.1351999412195068	1.57562040834051	1.9466679992209575	1.1920797700917447	1.6335092597407008	1.3472283729342605	2.2018765968567573
1.5572847895248694	2.7478810829497564	3.4052754594116905	2.2315783501449076	0.9848899878283589	3.142715575242237	2.232207148486945	2.00322849531182	3.0049330602908135	3.695829255546093	1.8976872760583663	2.475355182492469	0.5471608775316642	1.6656463257275411	1.2941378446799296	2.2246278616286053	2.0056080560581218	1.7183227348771937	1.7750529397866543	0.329587735579577	2.251101114278837	1.67293613467887	2.782164757822865	1.0687063106955326	0.785702459443016	2.263257043385399	1.4814037461487493	2.1929686680107925	1.0804313614819017	2.057586518812589	1.2843065969079879	0.7289357606594717	1.6766228078173306	3.085167785109805	1.1322973268171237	0.986546887268809	2.3393968568430075	1.3774508509740357	1.3583445560071914	1.0687144661710295	0.7626322030175323	0.9151671911296919	0.5080550486714434	1.1189602683542854	1.5486610956304683	1.929058297263873	1.1743498215275312	1.533733338846762	1.2599811786779878	2.166580697154158
1.495872993992353	2.6856638116154135	3.370768077136936	2.124012152458527	0.8651128889448152	3.0675195916106115	2.130561369899137	1.9435417498461576	2.875254718281867	3.585549380970183	1.82901169495137	2.368774250671861	0.46566130027577646	1.6231967608129139	1.2565159530263876	2.226075152989551	1.93465865712352	1.5695272506979872	1.7288744519126475	0.26212494413530674	2.2385766976527037	1.5554089056024933	2.6617943761989804	0.9996951852183897	0.7184840327799202	2.2005346054133192	1.3431195197311028	2.124872715929349	1.0076689957951337	1.9800445614345166	1.2400873998748543	0.626931915510961	1.5607287931041285	3.092368108905535	1.0899055613292066	0.9000868193719492	2.30564175517599	1.3581271292296195	1.251825098892035	0.9146195784400515	0.6976390666622234	0.7416502687947302	0.48154703019750744	1.101455192355462	1.5025982803677427	1.9476070303708717	1.1270800297898758	1.4607522397790371	1.1953621591709238	2.1832215106315007
1.4254569632351377	2.604362056754004	3.3916369163361244	2.021576024100564	0.7164457454567372	3.007049379223562	1.9971286311867356	1.8816993867892868	2.7608055365171813	3.5000420894251696	1.7874011353182913	2.330161656087617	0.3768800068177436	1.6323963896218032	1.207668721689553	2.206380585933384	1.8612844373474569	1.4718571549159791	1.7100132582090404	0.16818309866942782	2.26089226629213	1.4504124805941307	2.5618970920755526	0.912230850575581	0.6704690779935567	2.1142326994747176	1.2891757295555544	2.0175995218940854	0.9289889978653127	1.86960474327458	1.1642094293251068	0.556192862460306	1.4023546207850721	3.089200778788316	1.0172846731139744	0.8269325623180002	2.317792431094737	1.2980001057405848	1.1837183958233655	0.7822175718064102	0.599496937073887	0.5778775521650029	0.44182253553550677	1.1160362689998267	1.4697487287454123	1.9406101830854243	1.058975357251588	1.358691457012529	1.1243762025913608	2.197330227964057
1.3576527845431008	2.487456402006	3.4013781990205083	1.8947561888258035	0.593821256459438	2.9986174577236566	1.883184119985525	1.8217818261284902	2.6325482225072285	3.432685015320343	1.7729794154647451	2.2322956195564276	0.34873102729247585	1.6573419777731853	1.1643430405013029	2.1960766679515196	1.7859370790435367	1.392132748112753	1.6684135401236957	0.10664375669713595	2.306363161003166	1.3834890538679177	2.4332272810715363	0.8592802465652998	0.6726308638264615	2.048514982931244	1.2502350928149935	1.947116156950278	0.8668713671009598	1.7946032439245054	1.0898940654043496	0.5233473414350834	1.2468344935845825	3.0903871525057465	0.9549118711027853	0.7459757205956212	2.2938384546127244	1.2733535866747152	1.0856881667403888	0.6655168976987047	0.5338262432252217	0.42405029344537654	0.3966609953377297	1.1435428199236943	1.4676157370789968	1.95677692356345	0.978910883667378	1.2252730684403152	1.061687207989993	2.2704618190094643
1.3177554965474731	2.416511665542701	3.4262332293849056	1.7633806457241878	0.4894846214729866	2.947338578248836	1.7598801062145608	1.7672111485458377	2.4648462549077266	3.377302786398918	1.7485629989752027	2.1408989180162576	0.31788207018049097	1.7007607522742183	1.1354749932113188	2.1555418293959807	1.6837519693087273	1.371671371380757	1.7190571960458505	0.07525385633453642	2.3160555488237256	1.3366041252858996	2.332641498110848	0.7894626047137365	0.6504270188807748	1.9881060852380301	1.2224286326004332	1.8894534178193847	0.7878120197084636	1.6915290493008477	0.9787071157680698	0.4967282103504836	1.097305529002669	3.057629867929824	0.9116877434708615	0.6690114969444966	2.2808661820894813	1.2473078107705242	0.9796398118544234	0.5743559757922161	0.49465532233181164	0.31420384199346907	0.38611541933937465	1.076530143660301	1.397279365655495	1.9832738260894476	0.9120631824011083	1.1495464881870803	0.9958178658999604	2.3505879849205593
1.2712121263859948	2.3848235709677	3.454587199950936	1.6809501562865343	0.42578773546010795	2.8517746895740963	1.696673382877074	1.7438061857108935	2.419270835107748	3.297594967780518	1.7366425472395721	2.090694553738952	0.2841549643720062	1.705805124786315	1.0902258345086742	2.0868984022137016	1.576829563322137	1.3683064157714235	1.744508116893878	0.07019243407556232	2.3185455001975668	1.2971865826045321	2.220468149813605	0.746959242304831	0.6466309335533282	1.9492670444435873	1.2478251331813768	1.8141030430154543	0.7570658132584966	1.6461805059211359	0.9366156992398447	0.47770594398392074	0.9773817537684366	3.014757943521917	0.9018428122275983	0.5887506218451661	2.2386538584623694	1.2243963094129744	0.8888689950205404	0.5233630691841323	0.4401981764848896	0.19869319011878966	0.3748183752006091	1.0206895400157339	1.3731477006142443	1.9756845533926672	0.8529913673237008	1.0534228987927707	0.9413474688931622	2.435665951801318
1.2084070658187096	2.3251764041834266	3.5096906505633667	1.5860461315356407	0.35701399456214417	2.797587240633727	1.630875005800128	1.7080222792589947	2.3720669553693243	3.2648247179139482	1.774105539495709	2.0242801645706163	0.26104480088611026	1.73871085028109	1.0716915690811208	2.0454435968418627	1.502295923359418	1.3848672156144342	1.7451079340838045	0.028185816117988233	2.2916253249859877	1.2213360805329085	2.1017880672219316	0.7033524563659187	0.6071115864489179	1.8808491758318826	1.256317501270226	1.7513990816329776	0.7211753715950092	1.5528110350288813	0.8838132551570604	0.5088981028299753	0.8298399251369251	2.938784330755638	0.8713163970091022	0.540538232120879	2.2282384012047807	1.2447516222466632	0.8422759604182632	0.4800666772493539	0.39728158546649195	0.09209680480363555	0.37561100862046254	1.0206022192158994	1.335083141613228	1.9446326123305648	0.8198670975505531	0.9470063751722343	0.8803489612110464	2.475689018180663
1.1644422757215787	2.2905424802883982	3.538593152122135	1.5048151807262202	0.33674758753844414	2.78196823052252	1.5770353496039682	1.6941872114284557	2.361584886980765	3.229359433284526	1.754272475481086	1.9694161355395319	0.23114015065597787	1.735951157217079	1.0145274043666728	1.9920093101564624	1.4418786823698846	1.4019433248253768	1.7438347683955449	0.03243596082520532	2.2773186733052375	1.2344295689483085	1.9804128288044853	0.6599989593447617	0.6109686947057041	1.8362992996589012	1.262149042074758	1.6951636341576939	0.6793259455595413	1.5036626084402038	0.8701136886882953	0.5979474252394006	0.7216660662812157	2.871923371288671	0.8467764033601555	0.4697103734017444	2.210373027612184	1.2079364303832534	0.8444053083563643	0.4401608770659512	0.37795320908637164	0.03712646227609161	0.38461732603260523	0.9537404332946201	1.3211206484629472	1.9141362237288824	0.7953651933792485	0.8450801851919121	0.8719916074452249	2.527703149898903
1.0892891438461503	2.207999370446438	3.561998386674664	1.486189174738596	0.31137949647006763	2.8062923601912475	1.498219211626221	1.7241126405992522	2.392191032529586	3.2544842176443467	1.7155062782652823	1.9220653981959408	0.22353087372123123	1.7256267946747357	0.9775779572752483	1.9266712104237773	1.382772019468873	1.4261734426419796	1.7545310951853192	0.0026196983102238416	2.2259294899666093	1.2338108680922808	1.8331272624463466	0.5910686707562645	0.6054778923906323	1.8100101695557367	1.2853393563845656	1.6787400148496132	0.616217964635456	1.5363479146012993	0.847468622578703	0.724901748082438	0.6141387704785719	2.71508425812383	0.8186441845663041	0.3895925443625189	2.250730748207757	1.2443916288613857	0.8899008113159971	0.44095854546674734	0.3158842339269899	0.004134180261732368	0.40687240612649217	0.9119983965033324	1.2653834302781888	1.8739758443923893	0.7237697503176971	0.8150817558915641	0.7961716796049132	2.648516216022277
1.0075024068051817	2.100420133606025	3.6113900901787908	1.4545064300028347	0.24592585383890775	2.867765882546401	1.4518444480116268	1.7675050163106367	2.408481195222762	3.2813765460284414	1.6674426405702465	1.876834539516448	0.197469922547924	1.7818242873847752	0.8920530927903336	1.892525452705413	1.3394102873038283	1.4956001700948893	1.7452413644917566	-0.015566287441221951	2.1567031210911423	1.2334766955341148	1.6828647982854108	0.542377076111385	0.6018515058005437	1.7760926284617309	1.2598669615468403	1.6982228974983418	0.5338569100446168	1.5438007644141436	0.8256444184456135	0.828756785451208	0.5245310822772322	2.5719287218741647	0.7546411642811965	0.36953472619772704	2.299446203788107	1.2426425578134839	0.9750943580995832	0.4538097834102053	0.2903221412348739	-0.03988737235012849	0.418585138871393	0.8634979293952535	1.2146684547438955	1.8579779000896521	0.7209287230138803	0.8104646138063926	0.7866500688005049	2.8089827422243143
0.9401973081255989	1.9837699221273521	3.6708616111625476	1.4757189127071735	0.25411499947538063	2.9703656110527206	1.378810243036017	1.820077770652956	2.4180310120213755	3.2159553534740097	1.6595044345632775	1.829458375252623	0.18880463915096213	1.8375067667322167	0.7793910291882125	1.840539724552881	1.3272377940405113	1.5528756067879108	1.6944133019624519	-0.014349331278686853	2.1268055729497912	1.2937723171261024	1.5149534573261652	0.5461574637319325	0.6250221904034697	1.7035875525147266	1.2653072574954078	1.7155839825900738	0.475560955117105	1.5245730755541056	0.8351634134063394	0.9703639111445336	0.4354823011926586	2.4413302998487745	0.7475214809435545	0.3185236245784174	2.311996485724379	1.2286368476586629	1.0112301180383134	0.4850307517591393	0.26909317413060463	-0.06878752900444496	0.47413889422254274	0.8591566386130817	1.1637514647343432	1.833932639099907	0.6756893836706124	0.8092837343298035	0.7791469931057391	2.9269689654564983
0.8842878697303924	1.8962529967256418	3.6958421908549832	1.5102911633840201	0.2906964322220194	3.027981893585744	1.278785883085998	1.8871282004519654	2.4239614991178513	3.1524643222627735	1.6925327946557096	1.7601024546549062	0.15319440176676746	1.8712177990767365	0.6994171446354728	1.8002119780945187	1.2856446780382316	1.6212809133517758	1.6396925415377541	-0.05104045999186439	2.1337702617030248	1.3208988301071325	1.4095018750356791	0.5375205474107476	0.6631962076932021	1.6233130414797752	1.347314715151938	1.776735656879121	0.4150992573197292	1.4965952036844008	0.8090219809679701	1.079137939921498	0.3842124244698877	2.362123353291982	0.6574138792471118	0.24375447930292543	2.3959071169394637	1.1777060257357066	1.1172358006209102	0.47422490027309666	0.2835640001480823	-0.09503263116396497	0.4901021438604656	0.8413372077348539	1.1214853006398626	1.809087644774807	0.6710302108431166	0.8375922798176918	0.7494409008466576	2.9614976335370504
0.8453679467591553	1.8176422435950155	3.7239801866840905	1.5442099558574682	0.3734345607269739	3.0156040418797874	1.2074410990946993	1.9556892490008153	2.4383855691143603	3.0452382211582947	1.6861647984462156	1.6515011724008306	0.12369954508913614	1.869516616813344	0.6156821178552151	1.8244140567063503	1.2253263777144046	1.6771559931966304	1.585918765221999	-0.06801379174986036	2.1225179697663306	1.3929277614781015	1.2951256361190606	0.5530756699133914	0.7332223946073558	1.5600985164141377	1.3504510136153791	1.872107722790934	0.3562444538087905	1.4884849646454898	0.7701206560090018	1.1802749645517985	0.34304951845721765	2.263674812808012	0.6005084442700722	0.24224537341308033	2.4582448266151293	1.1662269541096264	1.236165217001768	0.4828248796303827	0.3316665903142573	-0.1257077395129422	0.5446598608815757	0.8506850241011386	1.0493064721043346	1.8327453300805125	0.7021775287936676	0.8422393076678156	0.7302501300223122	2.999271390049222
0.7952020875072779	1.7862399205305124	3.75462916907396	1.5741463823427972	0.4522252712022807	2.968554585088193	1.1534489695028012	2.000388612608317	2.4844275120885055	3.0010054932388006	1.6592671737877118	1.6212220693024917	0.08338284931266542	1.873294414127697	0.501033255050256	1.8689949752129187	1.2452870550333202	1.6734942537299973	1.5484611731444966	-0.12023296241779088	2.0790427206618523	1.4203558448165008	1.2101036712137827	0.5363063099792222	0.7559425732510321	1.5016386404354687	1.3683776355574364	1.975364891531185	0.3015071782156369	1.5016599843346223	0.7368370207590266	1.2494046176546387	0.2882613415389749	2.1620717198410118	0.5459487637643969	0.2777365783962963	2.553686827327612	1.1008979160555403	1.3391974934856303	0.5261472425526654	0.3910334006910098	-0.12861261910685076	0.5635845891523321	0.8373094734704892	0.992197238941781	1.8589357774144795	0.7709660651296874	0.8885514266713864	0.7100564690159187	2.972055296957293
0.6970933545589981	1.7666189157847985	3.762328033225439	1.6162426521571889	0.5447631012942244	2.954380753107838	1.114881631726246	2.0277673975732453	2.542362219591151	2.9431799186712455	1.6626282528211611	1.5759519805174946	0.07233007304460683	1.9004200002074652	0.4136493972014003	1.9211363844874536	1.2553318868720211	1.6479887778034723	1.4835549219748336	-0.1550097852276374	2.0448973232335854	1.407137134311678	1.131240370436041	0.5456992196194249	0.7735175721163066	1.4989439114641006	1.4261741007729725	2.096528437960658	0.2607850765208864	1.5381208978266017	0.7840361369712979	1.3491587433986643	0.25420499982970735	2.141388876473373	0.5127574688028588	0.2933723221937422	2.66853956598262	1.0813493408778219	1.4489506577500708	0.5409549643384328	0.4245753072089314	-0.15062910194930762	0.5627540191024043	0.8325424563659242	0.9764818539800191	1.837201221348608	0.8522286731058889	0.949408388836393	0.6814837518509024	2.9826880609955237
0.6204180286455836	1.7641375651173958	3.752857279450281	1.6318947678218225	0.6442329127464653	2.9256704088271674	1.088101393612948	2.0395944738888545	2.537456970816097	2.9219955398985924	1.6197089544493934	1.5004086005016404	0.061248515289583486	1.9319617053950568	0.36392916411432047	1.9785662452715147	1.2715875422385525	1.6941743092700716	1.4094180130166756	-0.17483322433480014	2.028727803960736	1.4242251332837765	1.0843602477205068	0.5182430545961766	0.8231310552050634	1.4707030952553248	1.464461757094203	2.2203481374438097	0.2337358398343979	1.6179866932270464	0.7836602024698537	1.42610507237631	0.22629904895357553	2.151871613714119	0.4766976114419649	0.30836131894775387	2.809045850281309	1.0269127804592886	1.6119033826243399	0.5949282714097112	0.4864783349577122	-0.1813794221130432	0.5647138092688032	0.8483039106336525	0.9577141172447299	1.8700361744370757	0.9159440215889074	1.0583776675994696	0.6713711711694929	3.010223099921874
0.5421664416928337	1.791749377765927	3.6630626064756107	1.663837817909673	0.7047102061122372	2.8756783317976264	1.0620233210962544	2.059669354900856	2.5366987713132776	2.8833792382753667	1.5512699423955858	1.4504621378438536	0.03375123086202305	1.9407880136658622	0.33502783142140324	1.9973547844025377	1.2671493992474472	1.708737566730567	1.3829991227200011	-0.16477642607928877	2.0679862312097494	1.4334411826817022	1.0479469884605848	0.5126934337804998	0.8406441398042872	1.4546420044302626	1.5445211414054074	2.3331658947343294	0.24601346494392812	1.7264297185374868	0.7827393866596296	1.506715557767209	0.19930102057360066	2.194754538734242	0.480425369956247	0.3305300120098769	2.9165672279135624	0.9763655767249062	1.731454961188314	0.6106215120106011	0.5337417379483362	-0.15481485490865207	0.559959623074367	0.8434745215292055	0.9005358717195433	1.8995869766975688	0.9632320220820431	1.1535155457064286	0.6659690049826913	3.0219156171250603
0.45158425123237694	1.7916679001024693	3.5873070387183423	1.667804400973954	0.7859911719375721	2.8443627074892808	1.0657049035229806	2.0803879762199	2.4610353884339107	2.8723269807958056	1.4920910178126117	1.40370675367546	0.020931819513112432	1.9944806914160558	0.3860404623356851	2.026834996123948	1.286365391233432	1.7392841525514044	1.3815101550344855	-0.15016076264979653	2.1141532069532176	1.4180173778684506	1.0110575875519414	0.5004538867886932	0.8488876841915044	1.4508305104832724	1.5469618934582439	2.4417134953803172	0.2181081953137058	1.8492497105798325	0.7302977607388268	1.5141088582400652	0.1994401442156164	2.244436772924782	0.4574664898688531	0.40781650461405616	3.0505156624225895	0.9512480808730661	1.8225552082042042	0.6442127379831577	0.5999251253851868	-0.13695484325477647	0.6001328999985249	0.8747197998187872	0.858813962740639	1.9169942871240864	0.9797879828342084	1.286224989392703	0.661570550306249	3.027268158700985
0.3677662585407192	1.8411042125404493	3.499861931739814	1.6317568438584058	0.9069138763548203	2.7823237839366306	1.0821149019878973	2.0607932260527404	2.456837474624799	2.8880526475563726	1.4501311383787727	1.3450650107810058	0.0382452544695576	2.0977626502560076	0.4047425555085259	2.0550639660834005	1.3046151266229298	1.7893102449565066	1.3508070332800142	-0.13846459896341912	2.1884018504124403	1.403996949607673	0.9953041839676459	0.5308812284951145	0.8716461171568628	1.43111448815977	1.524840528925046	2.4910624754531976	0.23800029057532637	1.9323672317119596	0.6830926172919581	1.4988100017290156	0.2282363255640652	2.2891178749417227	0.4279372138288853	0.4891908909640672	3.1524549916814166	0.9202767993555876	1.8727318628433902	0.5960508360291157	0.7360106375346149	-0.1367902122009855	0.6075014850187304	0.8619934169629067	0.8755690470184463	1.9455011751742906	1.0324133485138671	1.440540365676283	0.6757430244713214	2.9797721172476828
0.2918603476465051	1.9035978362795447	3.358924590525344	1.6047356333839127	1.065159438792684	2.681828868291577	1.1320907168610292	2.007615557187293	2.4515094143869574	2.897552277367825	1.435499826644771	1.3090706624974504	0.05814079997086265	2.123838057185893	0.4643697158515298	2.0729265645876263	1.3499937085074702	1.8249105110623063	1.330639708728536	-0.10587455276563544	2.26474484549452	1.3952239937569382	0.986891660438886	0.575064482496178	0.9437629847791464	1.4306029407939926	1.5577212175632176	2.539456802869727	0.33249867172442	2.0387203193169503	0.6263645835537069	1.4491212118912788	0.20745221846647074	2.3500683747053115	0.448725105679633	0.5285556856994359	3.221113440522238	0.9549160025038119	1.8557252430588065	0.6184487417538149	0.829167094279871	-0.1258249322464164	0.6256448801424213	0.7975852956193761	0.9061243838835292	1.9321023642114585	1.0465798092582135	1.5877055854144835	0.6385274791447012	2.895093852544888
0.2442709889589238	1.9761193774206505	3.213720066792436	1.5361404389595583	1.182585583966469	2.606981311168212	1.1952437002213088	1.948953573295452	2.456273196168823	2.9793381655441196	1.3872902355280308	1.281357498892461	0.10578581054742138	2.163530823600614	0.5564124470718677	2.0782243388620163	1.3854756931733774	1.802503866377205	1.3382007927189556	-0.10745998174334048	2.315828020790475	1.365860525225792	1.0138255668396352	0.6471445467686987	1.0569536150498888	1.4111861319452026	1.5358422980484028	2.5308711787344556	0.3927689988553605	2.1389407107956293	0.5144138332710865	1.372013369498443	0.24627816896644594	2.3811349498037546	0.47178882187360144	0.5911992208202815	3.282105588856738	1.0419147584444353	1.864932219233649	0.5606890985267036	0.9127142427924317	-0.15731693382426415	0.6126947675272206	0.7312058697963825	0.9127091863007226	1.928374099174712	1.0858150714227655	1.7204794814110103	0.6269556396205052	2.8660234232063204
0.20687367592568257	2.0209585585702734	3.0554673807527135	1.475311287927084	1.3013640853170778	2.5217997405612094	1.2365378296565441	1.8638945870653179	2.452188138050907	3.0809413029726747	1.3255920580453198	1.2646185940605599	0.13644494690013736	2.216363268191383	0.5870829242015888	2.054430470634041	1.4188787122158808	1.7958256930468863	1.3701408928436163	-0.09000520539678786	2.2666668979121076	1.3423907195436606	1.0229841296745203	0.6734900466239989	1.1571676441373742	1.4487231029021026	1.4951111726961694	2.471485846226104	0.46816817236975883	2.1986585946721644	0.48841671230562866	1.3169592760342046	0.2541969580006891	2.3993883502735747	0.5399101113066898	0.6990653964110263	3.26272055171617	1.0911933634166047	1.8242527124322137	0.5410712726084558	0.9704618235505776	-0.13139360289104302	0.5927554361925583	0.644619013758887	0.9154164022631102	1.9421596664226748	1.1207758819451037	1.8996847850806813	0.6396644874087102	2.8098982280292804
0.19483337062521983	2.05280345167132	2.891625507663008	1.400290761056922	1.4243568649523504	2.4751264260228503	1.2965192087902135	1.8002821584075868	2.4501980630456037	3.1597330712668903	1.2663481115588375	1.276065793550004	0.20506275291869133	2.2687238597173036	0.6408517020029004	2.015666776378126	1.4595116390418181	1.7460990672044052	1.3886125358515622	-0.09898606303200212	2.228909519620198	1.2626658163869104	1.0268605080337438	0.6900200956857412	1.2722541812272685	1.4960438671893455	1.5555367671174127	2.4046187555427294	0.5400729011463139	2.283199136341115	0.45370462245610466	1.274567260900481	0.3266514249061613	2.4130154009659814	0.6108502039396726	0.7581004382587879	3.2424815847041293	1.0902454846528387	1.7681514351933099	0.5301104302773678	1.019104211234004	-0.11696091350852351	0.585711330433841	0.5550289708758828	0.9391163816102077	1.9090485759018159	1.1454635944787264	2.082518711079964	0.6550402365385191	2.719583244720763
0.2228567133245356	2.040240771355402	2.716701888616884	1.3616720513002267	1.5113829592271273	2.4253434048982663	1.3045077115602464	1.7145686084752172	2.3983376939077887	3.2051760315950526	1.179784589763429	1.2411591362657244	0.2335982266974889	2.3030333627484	0.716835706461546	1.933498280185006	1.4458016621273162	1.755322438046478	1.4111962148645176	-0.08306158416302531	2.196742217907575	1.218822524947398	1.0456326084068501	0.7761945767241053	1.3190724685490547	1.5358169303142675	1.5836792269652207	2.269419471400431	0.5452309063403294	2.311683638606491	0.48401833127833316	1.243933231252481	0.38807491494733914	2.4116863577701215	0.7071172564134512	0.810630896165133	3.1758418924041205	1.0979211148762098	1.6746444702674221	0.46262697375199113	1.0193564317461397	-0.1095024281840066	0.5659632965742352	0.5020512919234886	0.9617323831022002	1.8186066019026963	1.1293311011499094	2.230635899784582	0.7188758054630575	2.7089597523637647
0.2744428711118559	2.0493714669620986	2.483900350691697	1.300682230540078	1.5805060771525812	2.34957647692015	1.306766681745799	1.6519974281909604	2.382178666348749	3.2358175472113997	1.0613797034757941	1.227239350404362	0.2379647894341789	2.3161930681787957	0.7492807432237759	1.8375280189403687	1.4677379319357235	1.7380087944414822	1.401706776442099	-0.06619986979185158	2.132060902328024	1.1692694026138175	1.0370593077911194	0.8233746899615048	1.4275877014183402	1.51590827015874	1.584645565533078	2.109263598142964	0.5737509659434914	2.33521363985006	0.45019833356207306	1.134790302012419	0.45945097258146805	2.3831406152709826	0.7330660880762356	0.9010652021106988	3.065806810528852	1.0871946945397106	1.6015826593315725	0.43086888195729484	1.0546810712960573	-0.08854056042539216	0.5719298406063701	0.5006948755676595	1.002498302975732	1.7597778572184648	1.0791486819133982	2.3344230459234256	0.7977184244069278	2.659444338737872
0.3399138507456684	2.0248967442528207	2.3108925022938207	1.245467051678573	1.5892201360299436	2.3432952972303256	1.2912320460474267	1.5770573096376295	2.3895357447529415	3.2233867197970496	0.9967327134967683	1.2145551675696957	0.19686756714215753	2.3066061154000708	0.796884934437194	1.7914016937610797	1.492579462262119	1.6435708756851295	1.3896831682258566	-0.09084452671739754	2.07151598938005	1.103929998270856	0.9903959972566024	0.8371517377343238	1.443541232674174	1.544244580029659	1.623588013592417	1.9335057943367844	0.5559989129631377	2.3345082616179984	0.44939865025269965	1.0358781485688837	0.5476111315595285	2.288267189137063	0.7866769440952843	0.970369197902653	2.923218761271649	1.0805493640176507	1.4862180871741402	0.4060837915376938	1.0736496668468027	-0.06584377931173219	0.525529306213609	0.45998092892482206	0.9961750834047057	1.6717113206570449	1.0334013878962478	2.405234094519998	0.8695629106393945	2.598205811360725
0.41744177168035906	1.9986095233342607	2.2021291941461683	1.1580652689806488	1.6038842391521295	2.3219224984622504	1.2868367147738773	1.512343789299289	2.415360623835346	3.2148170322415472	0.920474471684962	1.2103605248628286	0.1998670092480101	2.2860691048435466	0.8339255950850729	1.7092556898695972	1.512742054611887	1.5876862147498407	1.3267327341925903	-0.11789799998168216	1.9828554918553167	1.0509336389576844	0.9431626081565335	0.8440296096765518	1.4761548224793508	1.554301516671972	1.6136619866910855	1.7463359851797744	0.5517449255511389	2.3202959090138124	0.44843839860621026	0.9138065005081403	0.66286501668288	2.2222812860618184	0.8137349859435071	1.0701432946332758	2.783715637307408	1.0745975847949327	1.382878570106024	0.43831245090342136	1.1057458675480716	-0.09505137351726586	0.5211778940278358	0.40832134497153055	1.044633592399405	1.585693527188236	0.9596174311622043	2.4769650182107843	0.9632568074412635	2.5456984262008793
0.47557960233117474	2.0057784383001973	2.08624342777987	1.1141922366972536	1.6030512182790726	2.284357369601193	1.311717615041754	1.4461132946127693	2.5118776720758027	3.15240957170816	0.8596257292821179	1.2177325155221637	0.16852259939612813	2.2444516097619163	0.8070756829304052	1.6292510707600367	1.5020453892136534	1.479430240417245	1.2902845865264543	-0.13864768015893508	1.8923582673494823	0.9801260304861052	0.9123255781587083	0.8554301371282949	1.5062512942309918	1.5717370874670307	1.6547753003053962	1.558906185512099	0.5668266645950717	2.2646300204230227	0.4490839794764271	0.7976210129453694	0.7510999646708093	2.1082298156912915	0.8509270968896645	1.0941071326861602	2.574876309482997	1.0846954790141528	1.2764564058425478	0.370249841356683	1.0920600534346436	-0.1405367621656936	0.507333445537688	0.3700492870728668	1.0203644761172053	1.5465221623351175	0.9618630029453099	2.451293990692149	0.9997569274949413	2.4771528868438475
0.5583495269966781	2.0324853611377858	1.9432367646050577	1.1183188631249041	1.554583348309959	2.246345621306821	1.2735652964528046	1.420952047127819	2.536708308413945	3.0476496970786036	0.8237087365402342	1.2144408190769855	0.09869734147204298	2.1496213791281424	0.8223281809150247	1.538826949486752	1.4723732354070127	1.3484272857375688	1.2926389929260846	-0.19059023728864438	1.7354605748560452	0.9253696710012909	0.855016111735519	0.8275191804013244	1.5085410205172398	1.5928400078663885	1.7228063505760303	1.386911291239347	0.5384349391851324	2.1591149454439345	0.45337603727798126	0.6546004059439575	0.7992761497702705	2.0066129296489743	0.8913848530101289	1.1305640841426232	2.393703894965251	1.1151107040681942	1.1339735848942707	0.3617578127889395	1.0265237794325626	-0.15395491772926165	0.4818997601409668	0.4104730292746531	1.0071484375526996	1.5114510696235102	0.9466231081378561	2.399253888846657	1.0238174988197997	2.4277672767552203
0.6225145805979019	2.048725162787685	1.8444310875374257	1.1013644195361774	1.4806184341734412	2.256171248839769	1.1973512135004272	1.4155323578389951	2.5635425306499977	2.945257171056683	0.7645208195663495	1.225586527940795	0.0368075506683074	2.0921491829714256	0.7734379890255979	1.4238484758069638	1.4155445758902396	1.199644371949012	1.2757765288999823	-0.1948302639315317	1.5526406463071767	0.8991841760887095	0.8325473915675374	0.8216576639236244	1.4803551626404787	1.5800568725717836	1.7410327457757844	1.2260334130841704	0.48740425209183336	2.053946446949705	0.4916288335489386	0.5402145027646386	0.8864149964630166	1.9004455134334388	0.9006867872165201	1.1379814836269662	2.241160515711301	1.0626027935882139	1.0287095469442231	0.3129227528597273	1.0145107184766533	-0.15973777034484996	0.4413802105720867	0.4665854750435055	0.9899064465909369	1.5283839480816153	0.9260870004468501	2.357429081327294	1.0318782081247972	2.3399027060798248
0.6748368814035925	2.0888495138063505	1.7738311132579505	1.1006304079697653	1.3836203094121207	2.226693574362497	1.107832467510873	1.4295616804425393	2.563266749489119	2.7556216791912957	0.6997008989928877	1.2184880582948376	-0.08360631014800714	2.031710527995845	0.7301318025418859	1.3593378755450916	1.3504591483434962	1.0659518288922976	1.2387973860438113	-0.213542787377131	1.4163464481779133	0.849318917320866	0.7987286496241026	0.7499017050515159	1.3986408438026687	1.6022542367944599	1.795218347008144	1.0896180795761807	0.40127083034431	1.9440132106724946	0.601061331521383	0.4048930204541946	0.9044793569866474	1.806427681069629	0.8797481179011261	1.1396348020014253	2.146729136856416	1.0003563745623083	0.8977243514156241	0.32823143912794606	0.9869049553170213	-0.15939990634887533	0.3982365762293335	0.550319485704007	0.9734828732468863	1.5243770874157487	0.9135011327194572	2.2834819098984545	1.0505471939040463	2.259184469148541
0.7041948472362135	2.1141287784682397	1.776918206824573	1.100182411825193	1.2891887696667301	2.2107742839514435	1.096780076861503	1.4530449870391904	2.5402179614584415	2.543289304052781	0.6459699798570099	1.216303522605001	-0.19622100474295692	1.9406333813574839	0.7226187600208533	1.278341875430126	1.2949010734754853	0.9163715384334166	1.1283495272742807	-0.21804819411673843	1.3716224419183054	0.8080673526528651	0.7771173512156524	0.7205756817477931	1.3483841253902873	1.5744810644455585	1.8258821625943917	0.978758219574817	0.31769894559353407	1.8193342122493394	0.6325012909796425	0.3022947294817287	0.8926667143417812	1.7162810487646631	0.8436480641244444	1.1574130555427053	2.0428763414389874	0.9343022601498203	0.7839326803603643	0.35165013159375036	0.9524111933521391	-0.13774191688444037	0.39759972514148817	0.6592774316831038	0.9684145668561841	1.4839471258381367	0.8600562441468469	2.1244992054238985	1.0312237544006417	2.2205271214148468
0.6935935559716604	2.120938200230147	1.7795338178253666	1.0895347430291882	1.1475700836733576	2.2124150560539797	1.0363876105414924	1.4677885278719562	2.523292786812695	2.3723565199256904	0.5634523422490154	1.1741615988439036	-0.31831590998007736	1.884947084314683	0.7448188963328228	1.2234638273627094	1.2280931949192517	0.8094868097638125	1.008838513384418	-0.23397834547532415	1.349190578587378	0.8122933388352198	0.7866310143942394	0.7270436433005172	1.2852452804225685	1.5519865302339437	1.719727108654085	0.8654296996765053	0.22169492845207778	1.752152320582424	0.6837368207592187	0.19355892873202862	0.8467414371845207	1.6569637591247013	0.820624208012617	1.1898767703694628	1.9254283192212043	0.9124025992421316	0.656916862491127	0.3788860982586377	0.9111082107587629	-0.08784785001640708	0.35678313983074894	0.7210046547789146	0.9766553514851661	1.4434745555172472	0.8300510508345258	1.9903571987369169	1.0039748831965234	2.1926713194045524
0.6555403686220524	2.1372693144332042	1.8191967188461706	1.0102470729110657	1.0436626562697822	2.195304938863102	1.0012183413529716	1.48189065668618	2.5176730502462	2.209157374213448	0.5110163274042716	1.1763220152836895	-0.4321355894959611	1.7974016188102862	0.7420113700689442	1.2477229287110891	1.1845543173986157	0.7020581051036968	0.8591510106232828	-0.2585622940148885	1.289203015268964	0.799661467944736	0.813968850301511	0.6251475662919554	1.2655770445627492	1.5380871329756007	1.668315904393399	0.7861873575495989	0.21183968928639332	1.6900075280788514	0.720686023570057	0.10426303554675001	0.8017522289249805	1.6724384049488024	0.795915120350447	1.174373928273523	1.845580321549012	0.8651016409870552	0.5409062316606914	0.42017276165132056	0.9082985915654399	-0.058373145292786366	0.35824491083212795	0.7708148340893105	0.9830691260796709	1.443572883386348	0.8015244617443635	1.8865873511341367	0.9114244928150116	2.080632156492329
0.6049099490585823	2.108311481189338	1.8568129864637712	0.9073987094403926	0.9440113416792972	2.188962784534332	0.9926855046202695	1.4587506782532846	2.4903405145004314	2.083668612738713	0.49736172766764125	1.2002164187112174	-0.48908935528519965	1.7014737303521603	0.7927638838626043	1.256959706908992	1.1269088414140778	0.6423027602815787	0.759235693850509	-0.29424695417151514	1.259056355637361	0.8192994035945974	0.841476251016761	0.5733799596239411	1.2360024084110783	1.5279474037211878	1.566465712169317	0.6987959378540076	0.14353416509929487	1.667272615206734	0.7242410040972976	0.033176107447993396	0.7306230554417106	1.6263380547158317	0.819846895505427	1.1908912062293662	1.7557638367275874	0.8085819198585721	0.45952502846006943	0.4574686028524682	0.8357874020706424	-0.0026786112964148345	0.36731580123163143	0.8558145971666132	0.9956598817445677	1.467380518692432	0.7522666245062791	1.7466677351579498	0.8210253980177177	1.9780868508126581
0.5376755533807646	2.1721681406825364	1.8529973107162907	0.818105743538117	0.8638734126008337	2.1414305194652683	0.9657739896711564	1.4501672224525168	2.43321646055426	1.9778022866025142	0.4005060686138071	1.225712863410187	-0.5500900722511168	1.7046678427263102	0.7933728406702774	1.2885823443035471	1.0670896845556215	0.589393694770107	0.6728489811523378	-0.3142251518610492	1.2351970559304433	0.8943461132247613	0.8852116457412322	0.5642831150884019	1.255861945310237	1.4698063036637397	1.4319051948946924	0.6003624993035336	0.10265605425052224	1.608800737830356	0.7512615266868742	0.01004432815055106	0.6678887472705618	1.6478675221236194	0.8239993434239554	1.216206152670571	1.7048387754254404	0.7774366048222773	0.3672572672240103	0.4286808070531589	0.7459736410436317	0.0818606131659054	0.4274550458477374	0.9522635641326171	1.0445689366676256	1.453549966444355	0.720221199864349	1.6314909276064362	0.7682631706455884	1.9034224654257776
0.4568433068636154	2.256173370793374	1.840637054102683	0.7796917675096602	0.8285951621116396	2.0748900838015785	0.9606436341932378	1.430080895070833	2.3347832498386483	1.8661626370583242	0.3127693856657475	1.241914097851651	-0.6220935405196537	1.740258933572767	0.764039591967934	1.3928233009230073	1.031331322460472	0.5118747783361874	0.5967793885031247	-0.32901075096940835	1.2520410727787201	0.9508057154134679	0.9764378945083239	0.5323638022943954	1.2725993987943545	1.4650679238673578	1.3037946026552774	0.5157564466954676	0.061071278465194764	1.5393877842986332	0.7866950861682835	-0.034837287258738955	0.5886534101369244	1.5951794129551522	0.8044636308286377	1.2144688870777403	1.6578447761413304	0.7312357571824328	0.24287433047262486	0.3832861096423734	0.6352666773958026	0.17194861956221225	0.42798454434409516	1.0213148567377466	1.0499282401000678	1.4752809990949165	0.7303625915787617	1.4683009138928882	0.6733996443517059	1.802473512760469
0.3617693962910688	2.2967826698285956	1.8586758769307565	0.6900626770411021	0.7498552402217211	1.9738731618968757	0.9052678971823311	1.3803890516509993	2.2105831774030067	1.782673761481852	0.2722503639447457	1.223865343385969	-0.6614646273946247	1.7997623314165785	0.7496135106099755	1.461075805566955	1.0135679377275904	0.4709810900681367	0.4911439803679857	-0.4054349606182118	1.2864416708306607	0.9968993737629692	1.0279972876233825	0.5005873265985229	1.3111343401812527	1.3877893751855792	1.233097019446177	0.4682226269339667	0.06617044905504596	1.4864085911596878	0.8841963091648758	-0.04417830572069525	0.5237703252521071	1.586813675839268	0.7479014925134291	1.2229899715699395	1.6653552966254679	0.6498511964585826	0.15564787515655035	0.40966641995237	0.5672088500049564	0.24287295687670082	0.43103481083454875	1.0723094054794988	1.1121407436971185	1.4617273217382498	0.6806846811874638	1.3781181505633497	0.5901978302246933	1.7684688801032173
0.2553139660344994	2.2891050591856046	1.9165234771417343	0.5624155529015477	0.7125659966116669	1.902005997612466	0.8973020960067746	1.3277979227075405	2.084811867632907	1.68915679066605	0.22075578325610948	1.1876035765498936	-0.6644955920814395	1.8385636581415654	0.7415316559320958	1.4847804286866189	1.0597613882478472	0.42397934167498297	0.32826403554083977	-0.44908747693007756	1.3655351701421816	1.0056325401095496	1.0837225954011478	0.48165827445604964	1.3837508693006169	1.3030031855222162	1.1333417170109392	0.46770830976841105	0.10824263321249121	1.472157719276529	0.9731074946029696	-0.05361489425081171	0.48360541022059833	1.5771689313890864	0.6860862771472839	1.2427847256620026	1.666190158160005	0.5273310674640107	0.09658770040205727	0.38664461762076124	0.5117933408353017	0.331485252085429	0.47018944888309055	1.0702960373233146	1.1261901844695343	1.4081348638432114	0.6362208509355561	1.2502009712008688	0.5717636477157375	1.6876485619615562
0.17924419053619634	2.2730589009168267	2.0046148642326878	0.4823760271176118	0.6635051038536277	1.7971384876644265	0.9040228238599889	1.2767002964471068	1.9541631256313576	1.6610444238038062	0.16943205799477512	1.132604131006476	-0.6551587406552941	1.8581540680042887	0.7754574960104936	1.4871564665550476	1.0843817552818087	0.3863448950968458	0.21069722249303413	-0.5379488590552904	1.521403217322959	1.02425284251909	1.141326228874717	0.419816202130443	1.3902391614834086	1.2869793167905321	1.0649668784363135	0.42637560742374614	0.17657101455471375	1.436409208691166	1.0193924100485194	-0.042564127269472465	0.40396476490444255	1.5585012986352746	0.6290354005934475	1.316381693835997	1.6583016700754745	0.48734711339898695	0.0580469294454645	0.37090052064884077	0.4643895709382148	0.397758593795923	0.4774006372466039	1.1046192989606634	1.13587022973726	1.325149829617041	0.586209348238216	1.1120352232693602	0.5711511300489105	1.7032097808761055
0.10394923675722881	2.195775138269756	2.1053750753035976	0.40330423418572137	0.6167945776540715	1.7275720152891982	0.9294264604507212	1.2302640925449146	1.8638928783260802	1.683739754449266	0.11562020734070219	1.1048582756469005	-0.5744263270817229	1.8677227928522988	0.8110262342631598	1.4395789760892197	1.1217082755485914	0.414269665341942	0.11182768616470198	-0.6331715558616	1.5775775093162	1.0459505407577379	1.2151461419433283	0.37948937294831	1.4145925153601344	1.2993596967581553	0.9448917491240941	0.41631167786980516	0.2665021496730192	1.412243445292772	1.0825160415558344	-0.03673530881239494	0.3484592568377741	1.5437462620902769	0.5968190823320644	1.4013645557859924	1.5968338081873328	0.3943820691120773	0.035173721393743196	0.3270592390244485	0.3902785327226911	0.49997611291562905	0.4790189977423328	1.108834648200674	1.152481332452711	1.284650219132149	0.5315472486161508	1.003618581855474	0.545373596045104	1.7144998143969583
0.06378577275495925	2.1707811893551834	2.1541660103267137	0.37793647981171324	0.5587642152135388	1.6889979541231988	0.9139240529791486	1.2009260842701348	1.810779175209286	1.730940371014972	0.0659144207209071	1.101595638539133	-0.4900469564729363	1.8448451751752912	0.8489487775822399	1.3905805152335384	1.1353098180333072	0.45519678778317313	0.09140146531207428	-0.7205565769623978	1.625055781881312	1.0529018486389594	1.3099074234196937	0.30287806424685704	1.389281665389372	1.2959782779710356	0.8643259019694811	0.36130696672415763	0.3532839080022144	1.3765589232829298	1.1318917264121624	-0.0773095812497152	0.32101973204469975	1.5639532020494407	0.5842358407115655	1.4227065896608866	1.5777024628338245	0.3363094159778504	0.012772469017280727	0.26582800128750494	0.31003911447494903	0.5787646972352166	0.4551681576982924	1.0702064212338844	1.17690066462677	1.249878452842064	0.4741546949809221	0.9283064236482803	0.5825299091064202	1.7428665231299267
0.04501412578651779	2.2241018834327844	2.2015421987253716	0.35940788075690394	0.5075919998603251	1.595996979980244	0.9035565712474856	1.150772673386747	1.7349274345917967	1.8132058577062207	0.046544810699371456	1.122245276351401	-0.3678965440823836	1.8136458265130067	0.8228186532406724	1.304358037367323	1.155897405863891	0.48820892542719935	0.1540200583338618	-0.748610320472958	1.6032305242273714	1.0629362873727917	1.3711242162630495	0.168830125240776	1.3113396180529246	1.3051573016864928	0.8447557799345538	0.35018666947633986	0.437595676079993	1.3154564799330086	1.1880387943934558	-0.11279952606092385	0.28538638766495944	1.5654534740054449	0.6186841326807648	1.4296176548702086	1.5912263906352018	0.26561557251156265	-0.01936660298793164	0.18792263800036713	0.25089307851288856	0.6791713757638731	0.4216523557710297	1.1171480873209174	1.1555314365377098	1.2152614710059224	0.3903736416820772	0.8403719612265592	0.6159843505264989	1.7541444663784513
0.023376927746566696	2.31123605571653	2.2319169156188723	0.376939526336484	0.43637539405971026	1.5123545834734822	0.922777123241713	1.1631015273375815	1.6786124446853203	1.8781114144403497	0.034447278035038754	1.1340281111879364	-0.2520758659489332	1.7841307386488192	0.8303096017632294	1.1427625714370966	1.1473110707862197	0.5429614080680201	0.25060533217361686	-0.7858298670875191	1.6261106563741692	1.0492286179519292	1.4233477318414423	0.13140918011321526	1.2794686967222288	1.3339218790183276	0.8132383803743544	0.3257492801610152	0.506290328778416	1.2489675103141888	1.2434831499882333	-0.08485579383162697	0.2527928546541066	1.5315825043728117	0.612546061815219	1.4573361427216365	1.5820218556788492	0.2537028983863975	0.02369657867968185	0.1556364666761363	0.18570590507237142	0.743882888085553	0.3691258627835871	1.1648980945264196	1.0965649466678726	1.1724340301599547	0.3043727443084365	0.7404338411179988	0.7065828783319094	1.7794967475655201
0.015075563539408055	2.3846697389002527	2.3059339315829575	0.45320447884900733	0.3944469214288685	1.4468008045745582	0.8662081538630158	1.1761418307421234	1.6214327576519392	1.9198399990829222	0.03728610667329276	1.0787998233624108	-0.1673404272299799	1.742817955112838	0.8284171713708769	1.0336103732359865	1.163302388472786	0.5531086029795356	0.326174614495652	-0.8045889654969566	1.6608082645136626	1.0172331144737417	1.4452589589886558	0.06362138621757008	1.1910847575428452	1.3637191554648571	0.8119881266446992	0.317980415277535	0.6471471127013004	1.1524160753063275	1.3127770203488929	-0.06033155864109433	0.22451617546023503	1.5371142891556822	0.6146564190945372	1.4694872816672173	1.662538795482493	0.22485219744415458	0.01009691559605867	0.09795431887154829	0.15810420709476564	0.770620705065568	0.3282414758361186	1.2189611460719565	1.0317725036276442	1.0694532862930741	0.23335189532555756	0.7223751870283681	0.7847351949864894	1.8417954466313133
-0.06262495589959008	2.348327742535368	2.3644720530981442	0.5022053226359969	0.36591283728550816	1.4492699607004835	0.7992024396442036	1.1937547039815881	1.53128694566758	1.9524860387360436	0.06263358148327611	1.0131006571360923	-0.0573611574581262	1.667039831472864	0.8246610472247117	0.8671495101940495	1.1591425937488604	0.5784034942031813	0.3764095520102908	-0.8042692824660052	1.6789843859547997	0.9296138403201798	1.4495800724458667	-0.0011115058715908178	1.1297198996681515	1.4154517269430762	0.7813469344299834	0.32855501369268963	0.7441909658698956	1.0487494405884512	1.3720284212121245	-0.09803968473429595	0.18805371850871594	1.4968327042922653	0.6240679435290447	1.504891800101777	1.7224467015976608	0.21106579535080172	0.023220355774085537	0.08090327161973816	0.15957235695246857	0.762554961770707	0.2595245170114771	1.2426704896430214	0.9226043066865204	1.0054389756121271	0.1630377419777456	0.6034043627912541	0.8187237896897692	1.8803952172245502
-0.1530162482552831	2.2866086123623024	2.3742737937625185	0.5267777400080986	0.32423867455115485	1.5231685307158949	0.7031875311402024	1.1762284367816718	1.4735651698324346	1.977883186675749	0.10611594187052602	0.947863752319631	0.03358052923337974	1.5474070276239338	0.8379674249566292	0.7049196436916623	1.1241771680073078	0.6099667180327184	0.4370862657964997	-0.8376749083846313	1.6116975224271122	0.8438565667692078	1.425220051320975	-0.05191765037477207	1.0442461580317524	1.41929246631532	0.7594579620959532	0.3740331194227259	0.8378936581460307	0.9818463528211003	1.4298431118313295	-0.12710636526447253	0.1620737856824485	1.5017385796260834	0.6898589861988952	1.5140685565522063	1.7544281163063968	0.21096362377384453	0.0647695241181758	0.05395062254105114	0.1896134085459888	0.7794565782899705	0.22283737424245859	1.3485112826584253	0.8435330291473937	0.9759539710840409	0.10681969173990127	0.6223160890990658	0.867160042193294	1.977068997673232
-0.20944639346348368	2.2299529311746347	2.3905607550740013	0.6199066046172819	0.2849365295785931	1.6319537799979522	0.620883511046533	1.2122275526030808	1.406962668390953	1.9513534377107813	0.0873121607539833	0.9214049350139681	0.08512961146204097	1.412887402351464	0.8465300623699766	0.5599903849455263	1.1395154251535236	0.6739897717995287	0.5124427038975033	-0.8094519302894261	1.513726953213716	0.7581948769432981	1.406557147933269	-0.07488546504312482	0.9548598014062293	1.4513337416479053	0.6659357680269271	0.3708826875346179	0.8939502193705007	0.9096337171867439	1.420860514429958	-0.2175634347778938	0.1083109419640288	1.4873415960846914	0.803615615534928	1.5418886647206107	1.7923752674900324	0.18435168819451753	0.07164147185268006	0.07101254253425401	0.19222718209616785	0.8113073004972943	0.157470704150796	1.4321526334759032	0.7970758971685403	0.938636086563476	0.07710178257728335	0.6343701160526789	0.9140947036265782	2.030937280204486
-0.2581615934791601	2.181020516906538	2.4022644933264097	0.7417960788108064	0.23864809175268892	1.6872635582341342	0.5555683209787201	1.192528677598574	1.390559650006582	1.9315732063708182	0.043167822051234386	0.9101268608682535	0.11177373038313924	1.3016488344070691	0.844535681893152	0.41292349767709846	1.0966375068622547	0.7245005677372781	0.6247922640652208	-0.7636988400867979	1.385476325805627	0.7074422900040455	1.4215513688374095	-0.10487671699683236	0.8299287026110029	1.4730966293567356	0.6613307617326571	0.35871442853611557	0.9108623204155923	0.8828905871111796	1.4181059717130733	-0.25985414563936704	0.060348669516452944	1.4643216049557242	0.9287999077133187	1.57643957249257	1.8178174033111667	0.2213852005874243	0.10945937399020625	0.12069479945811919	0.17422664439042382	0.7991687061324311	0.07170728382525417	1.4952840748282523	0.7772820859945879	0.9174031583158129	0.09348955079947292	0.7170282197066664	0.8676568975084583	2.1925769893196856
-0.3473401214045889	2.1224102833222487	2.390232682722759	0.8433853043612454	0.16711875450360666	1.772939894482867	0.46726786500028694	1.1908293542121	1.3636801265423724	1.8517738644372457	-0.001658554915968402	0.8959371864106911	0.12620970191658354	1.1448117287276434	0.8100566976241474	0.2978504386644659	1.055737228584717	0.7995693847306617	0.6993474670248769	-0.7323874941449017	1.2444313431177914	0.6580233553651084	1.4395373120476131	-0.10971556262807829	0.7315509364625806	1.4418591599394035	0.6182643936463836	0.3126096191174939	0.8799504860752265	0.846888217982986	1.4310925128196772	-0.34180165628382425	0.030855261592124362	1.4429734107132337	1.0629928511584894	1.581331486186318	1.8793766274049741	0.22188427645615896	0.15159912701292005	0.14761827919296253	0.10795771705120165	0.820169265555375	0.05595147490922758	1.5362869285745409	0.7421214388266711	0.8792884902959661	0.1179345515357656	0.8082040207623586	0.8377498117174685	2.301954085659597
-0.4430075212919459	2.152866058221872	2.323256002265069	0.9297326828671733	0.13049482668335471	1.7927584259478657	0.3799779955970261	1.208016591142979	1.328406047073362	1.753095959252652	-0.05556240464628037	0.8650887309793018	0.09240783276934002	1.0000052137832705	0.7804592451334907	0.17933034617630467	0.9756758329841467	0.8498504567792798	0.7678584046954311	-0.6887023873088192	1.1768669586079308	0.5874590778649289	1.417257459107842	-0.10547733507946602	0.6387317562634334	1.431196172573815	0.6017067664364473	0.28753498743573197	0.8401902580180437	0.8415907983524333	1.399165891454075	-0.3903588965145478	-0.03382919011594257	1.3627361298922875	1.1461035312982053	1.5574189001193877	1.9797704265022482	0.2705174913035525	0.1786252036284893	0.18446194128432844	0.0598780515788611	0.7956281284694688	0.07268960039547982	1.5789204358857396	0.7484661733093013	0.8231763807552136	0.1099155668605695	0.9542755049432936	0.7905796706258699	2.4043551690396483
-0.5607608753304526	2.167658348012229	2.274200666335644	0.9359552480773301	0.06668007005178607	1.7856110896336428	0.3325013394524387	1.2086785172710122	1.2705444573424765	1.6572730094807266	-0.15224347297197213	0.8346066484091497	0.055216258258469056	0.8858051938335996	0.7228656351829104	0.10213930129782522	0.8951251864510518	0.8707842195940604	0.7941318847642441	-0.6723559054874803	1.076632938270276	0.5632916591816605	1.3641964355098726	-0.08242256181225516	0.5410992821466041	1.4068207983364691	0.5348636243031429	0.31270500626098074	0.8012791787580962	0.9118889287959743	1.4057071517792064	-0.4024351303272435	-0.08313846892407138	1.27977288044024	1.1747668845503207	1.5847370922874213	2.0458438721010763	0.3120937039359479	0.21433424053353164	0.22298877389001387	0.0828524155844064	0.7352374852470017	0.08594643470064428	1.6561135198674382	0.7901002096913671	0.7741051595524786	0.1358419473867505	1.0200714331935237	0.7291716099967835	2.4357129221384466
-0.669127782034723	2.18375558374069	2.2444088570366065	0.9854499000028671	-0.014808306961854045	1.8003225278786743	0.300112444304563	1.2336231709986953	1.2050887922558884	1.5650023900961874	-0.24023613470313884	0.8008080556256054	-0.026562225311580156	0.7436134716387701	0.6741396320272572	0.025708948776117697	0.8326740123347216	0.8735868878328434	0.7513754200543218	-0.7230423567159795	0.9905160889679365	0.5536099910796299	1.3054081102634287	-0.032104192147464766	0.49033508336424425	1.3770649732129143	0.39586274961113355	0.2814194293960844	0.7964465231032438	0.9202652807478259	1.3982355741954247	-0.43680212683757247	-0.15382863896123697	1.2209342443618076	1.1644190799651852	1.5888522732974983	2.1019404321918396	0.3239672338130787	0.2941476633083859	0.20905980677149721	0.09038644431899596	0.6210687111282438	0.10644028656426648	1.6189338202259038	0.8069907102657755	0.7443824637888182	0.17522371312477417	1.0657524914258787	0.7004023151473702	2.52665476381514
-0.7499987072528376	2.206385425067279	2.236618072841386	1.0358906744835774	-0.09254093414055928	1.8407354891298617	0.19571844110528963	1.216976852120538	1.1162364733918901	1.4591371507993556	-0.3349504287921958	0.7673091779421799	-0.09370463748642817	0.6295133532664526	0.6294711989120104	-0.036959310226499335	0.7814921179265099	0.8319939179307735	0.7106678267646824	-0.7247505887201282	0.8592004167440856	0.5368433683018846	1.2485057063603384	-0.04812838753749089	0.43955039224637404	1.4000403553463296	0.23169034013036044	0.28085046578755674	0.7357629278076705	1.0162966550360986	1.3213068294277541	-0.5211742501112482	-0.19494329399979768	1.1277165499895259	1.1532210239220966	1.6287978944185064	2.1724892164695015	0.30877754878952407	0.34137736867692536	0.2177368473097144	0.10763669801758795	0.5676434091570497	0.09635334020864135	1.5782298531030485	0.8420106225325444	0.7211378456672171	0.23265478098466708	1.103224885515503	0.6426627415793214	2.640899863669729
-0.8127555234189187	2.269879632893692	2.2342129064285423	1.0700876236918222	-0.194764925441464	1.903371196022103	0.18662448651674407	1.202318514061549	1.070469437344396	1.36780856782313	-0.4495407428555338	0.8242374370062215	-0.18888474077027934	0.5301077633833488	0.5928148727539633	-0.0939325365567775	0.724446942307151	0.7839404800676741	0.6256908331778422	-0.769287471656321	0.7288674414506808	0.5219483860047371	1.250866164638142	-0.04059251174219915	0.37535337924390866	1.3861672876162312	0.05613478835760351	0.30023117247808284	0.6991374796852725	1.125643476526959	1.2608037465266908	-0.6009246048887076	-0.24385723649339025	1.047173536769074	1.129035362314621	1.6237805017246658	2.1600218403459945	0.2998871782783362	0.38255272764350534	0.24221702497472614	0.1547646220961701	0.5100415621187839	0.08589558347309739	1.4830636536354131	0.8384459920189429	0.737667334042335	0.2868144426959553	1.1110694663521388	0.6367958485083731	2.718565121404546
-0.7861986441561981	2.344351416670812	2.2443136487961786	1.097039351428237	-0.2645610655172205	1.9070855809758462	0.19788411490812657	1.1201382363188324	1.0477923021790265	1.3032519437280972	-0.4929560061721416	0.8744154299348272	-0.2585338834050787	0.40999031562548494	0.5927116952251323	-0.08932817686126202	0.668069121554672	0.7409379784652371	0.5457769906773368	-0.8388404082148119	0.6235635388141384	0.5141523921488291	1.2845209964810302	-0.04550194650235219	0.30467326231101544	1.3245193066046865	-0.11074434722531121	0.3272163516147113	0.6519155675095875	1.2372411046515712	1.1647512268304483	-0.6705110829173533	-0.29665192441630645	0.998527526401228	1.10520030580821	1.599198105220621	2.1520089935423163	0.25883517040512605	0.4183957555811265	0.25105182882353666	0.21100881870349375	0.42696945621404164	0.06692726843587252	1.3713310518183761	0.8627954886028826	0.7552645565540322	0.34391050382736454	1.2400094369228045	0.6397564955049946	2.7832606878463038
-0.7410651750299033	2.381193872992106	2.268018333442426	1.1546498639269864	-0.33859019932456863	1.8818895139701977	0.21634703566065347	1.0767149384190922	0.9917146907080869	1.26086953940276	-0.570207561318385	0.8703413834782147	-0.3315840384162425	0.3079314274670937	0.6222932342606773	-0.10964727865104447	0.6348402801079057	0.6726251409213727	0.40956470330373307	-0.8381833634247599	0.49927889587038815	0.46753146729735295	1.2934199776788253	-0.062224871538350636	0.2433847987195043	1.2545430443033037	-0.23148432109485415	0.3322030969483856	0.6515697148744662	1.3505463884686573	1.0556729758428194	-0.687704138179334	-0.35899604304349075	0.916100844503022	1.0729685434693899	1.6122125750330354	2.1511252175782487	0.21378510136700432	0.43198603075800807	0.25120717875297577	0.24536187974896095	0.3516567249764524	0.06713632348245317	1.258223172352745	0.8631589481629007	0.7159285744600601	0.38996103936039445	1.26254754692615	0.66242129183422	2.86075896260211
-0.7047496179236574	2.4546048479752187	2.2038172795933844	1.1768616161978236	-0.36233378959961976	1.8186690286153304	0.2355778471050746	1.0060501931125967	0.9433504637221614	1.2437481110332556	-0.632116852470783	0.8231893829431745	-0.3633800435040751	0.23432923371946507	0.6640663571795384	-0.12539732053460373	0.5430664093585562	0.5858324954340564	0.2692261693801252	-0.8961632500355297	0.3961025054240647	0.4635660327170517	1.303249005419163	-0.11026973739203243	0.1713013057708531	1.215240053642502	-0.30000650864072004	0.36428373073218145	0.6380531121448684	1.447010112070498	0.9401527340489348	-0.6651142411683597	-0.41635202421822665	0.8360655518463778	1.03238652570175	1.6131713406323342	2.104214870259218	0.1941454453559982	0.46274849425654513	0.24006378793736616	0.2755568542868058	0.3009749372329459	0.043205816515256415	1.1424342948441946	0.8738234440076278	0.6661594810391667	0.4250961520989498	1.3403618569700926	0.693706363615879	2.8658926925009314
-0.696400425215305	2.489841978438574	2.154452778443665	1.1894399364327342	-0.4258816859761724	1.7606960840383956	0.23478511940318655	0.9940036724594755	0.872065007426945	1.2360336107973477	-0.6311000205755024	0.8119868630747276	-0.3918588451644921	0.18113496861556938	0.6843106692081024	-0.08967673965244397	0.4625220204276321	0.5169309880290227	0.17209924244158856	-0.9925331122614354	0.37645215436188295	0.42421487997185164	1.2811064548890245	-0.1499142442904363	0.08716088613004798	1.1834345101130963	-0.4235557473684052	0.40953074333433326	0.5764800706091396	1.499345713065163	0.7844851440156249	-0.6959871959867595	-0.4961995777531925	0.7471224119038526	0.9566098188828892	1.5703432371289188	2.076678533607656	0.12470740831470488	0.4286857548154691	0.21960097965658387	0.3310261897251616	0.2966177693430533	0.04119840377067907	1.0624543301125784	0.8487258278834476	0.6387718181529939	0.4300995640696949	1.3671990093316153	0.7691560946293814	2.852872470545152
-0.6778446303522496	2.5222967786262958	2.0768520092229523	1.229743347672131	-0.45799504429902527	1.6783906871504577	0.22128497522898152	0.932855441424006	0.8368458831162389	1.2451458191469844	-0.6007237240793333	0.7750644322026227	-0.4054738590459349	0.1975758580376517	0.6998619993525029	-0.036845744468489094	0.3912709299157885	0.41502821943382384	0.046500009716475124	-1.0695336532280642	0.3145021060042734	0.34758103593017803	1.2569568805785412	-0.2123772618079669	-0.03262627487198586	1.1995751318325791	-0.5187968811460697	0.4897090669240664	0.5739846413312557	1.5868003303629652	0.6339314914593713	-0.702591087696615	-0.5719662006090841	0.6634447488464723	0.8644753979127998	1.5437178304261845	1.9990463595932177	0.08155454771647144	0.3822898662547546	0.19788094175816429	0.3907381576813114	0.27671012108241566	0.012586113071124089	0.9925168561331285	0.820850188983321	0.6245541818602234	0.4206410651339638	1.328772041319556	0.8606671520085193	2.8092417929979696
-0.6507807689768774	2.478366165376447	2.0643282395559246	1.237222239446454	-0.5140803286888381	1.5985785274114357	0.16380140186871212	0.8344412035745931	0.7714686606826159	1.2989764827244954	-0.5479093370939647	0.7439694082933054	-0.40831150807863403	0.2614466054956914	0.7119502468612463	0.03493737269055526	0.3387704682402037	0.31344934534941904	-0.09186732332958433	-1.167451823882751	0.2598837621296574	0.2919568651368855	1.266227085677715	-0.23642225327904515	-0.14413502004020243	1.0999473407777347	-0.5758113366491519	0.5556102163006112	0.5355041692738807	1.6256403866355391	0.47227684839279016	-0.7391411912739223	-0.604322338827319	0.6346952411610591	0.8105235722971479	1.5427546465522355	1.8670287185576604	0.0365515611641465	0.33332425158517326	0.2023420642951362	0.42605707827775624	0.2655384723985633	-0.03180055127832378	0.9281758969590715	0.7536069875420407	0.6125185229226945	0.46726948589873274	1.2497541601899533	0.988025412084258	2.7805385222362355
-0.5926487609262072	2.444958724189738	2.035480882550227	1.2962637394676364	-0.5492448920121851	1.5706217346427211	0.08929303761250204	0.7594701565402342	0.6932008545634792	1.3113488823081771	-0.4772508646189328	0.6033137880184823	-0.39010543586217483	0.3221237099683544	0.720458515709716	0.05522226083841012	0.2983243185692781	0.25422241682694663	-0.21059204793617914	-1.2046436693085907	0.23447830733716507	0.20832644061242922	1.2244644731876422	-0.23596721738055554	-0.2513056462547826	1.014408802528782	-0.5886106766406028	0.608601875920165	0.47918448498460764	1.6500768813793159	0.28758851857073714	-0.7807935896501543	-0.6626576056889197	0.6003474542229353	0.8021371382761003	1.558647180472406	1.7880443507370352	-0.023295056420039855	0.2808449994562102	0.19101871374295745	0.42944836880720477	0.27190134479348	-0.05617039670827604	0.880686355225077	0.650721403782456	0.6141777499946479	0.45864314169670645	1.2156203835606374	1.0823716368193577	2.7720178471829273
-0.537854350458826	2.3226961729343634	2.0014032825287744	1.3027253427767187	-0.5312681988201393	1.5313105138482235	0.018369663295834778	0.652946867403718	0.6199142761213565	1.3002623035854266	-0.4418795301575072	0.46013302465409944	-0.38712792250829586	0.3863841283400987	0.757387724409726	0.04587415253581946	0.26433081270754977	0.19751125270641257	-0.3275526820965895	-1.2101756213938129	0.23504402467714489	0.09203238978118618	1.25066640063588	-0.23250051056998777	-0.35812141955243376	0.9419220393581392	-0.5612215442724054	0.6681690767905452	0.44169461621160633	1.6816954751853754	0.1316322880450693	-0.8024952584476501	-0.688367895988206	0.5702726097017786	0.7654279388154014	1.576716156485731	1.710473609929854	-0.03965122180364904	0.22453633482293447	0.22685452615233298	0.44553703951153495	0.30849909738617515	-0.05756759472229417	0.8799388891784938	0.6199552651824314	0.6001507468580963	0.45534246748714563	1.2293253013913021	1.1474851925969407	2.773683968300533
-0.49845489477562194	2.206122025931891	1.918445727032088	1.2893994210549582	-0.5053064001976617	1.4611170796465172	-0.02674685991402597	0.5619632049870061	0.6189468962106313	1.3135338135082613	-0.4009231323770588	0.31831328732261	-0.4037266172051102	0.45646700152480674	0.7577475100123621	0.055566388527862255	0.27248387018388487	0.13452922657211325	-0.46046804041179146	-1.2216342097429282	0.27913032025973755	0.0016838890742525646	1.2024366368033963	-0.2116709494934296	-0.4866482210919216	0.8286928855855631	-0.5196678084973183	0.7026405529990306	0.40351517685283744	1.6577494269185489	-0.002696610464484539	-0.8226988664267386	-0.7432855222281556	0.5588782898057486	0.7469194618968011	1.5705332229389182	1.6663498098836473	-0.04328784626732675	0.12585492639055154	0.21157615328753582	0.4424709961308745	0.32486221212519734	-0.038017073487777844	0.8252817568084831	0.6038674289815592	0.5801175824932473	0.4378565282766944	1.2594285191177583	1.2413197297938354	2.756315327846384
-0.4776939980575389	2.0888599963595196	1.8877709875997173	1.2140408686756794	-0.480213903259535	1.337896757690753	-0.0884037916507919	0.45716391909507015	0.5837912277939535	1.3281430592582126	-0.4099041098684742	0.1086240145019528	-0.4007155939771224	0.5235661267374823	0.6913006760266467	0.0360294938638633	0.2602228042427722	0.10148994761510419	-0.5813573119273214	-1.2505851785831923	0.3539905919614133	-0.09750823275364304	1.1534941505896537	-0.16580050331870302	-0.5688218978715794	0.7427486761126202	-0.47162429867391314	0.7718670888155572	0.3485184485021825	1.5986306779227544	-0.10917801821395626	-0.8220480342625693	-0.7701597064412489	0.547608416450913	0.714116477765113	1.5707744607348708	1.642319311336453	-0.0031896879281049393	0.08116422307245322	0.1969401072448969	0.4437261516316734	0.3576835505453594	-0.04403511447733291	0.7838002852839014	0.6033004749867572	0.5823349578813664	0.4214135666441928	1.2513902455552548	1.2958085825309325	2.7370561915887857
-0.48794593331337344	2.0165471707678972	1.8424333316833343	1.1725070157412079	-0.4897213723169867	1.1855631045223767	-0.11077309656167482	0.40530777419718883	0.5823703587466366	1.2956762255248897	-0.450973050879782	-0.07616881628891813	-0.4385704447078368	0.5898125290111136	0.6082710687402191	0.015993695511213383	0.26991020123194553	0.07028985477790821	-0.7030531144907926	-1.252218178397208	0.3810612502155233	-0.17390582198340684	1.102235603192941	-0.10879795026508114	-0.683772379980528	0.6759475427094472	-0.44366387636325594	0.8254052363014756	0.35155693982335406	1.5935589405161048	-0.1834154930681126	-0.8102279282325424	-0.8218463911620344	0.5607196738225466	0.6873203671066019	1.589594543438891	1.5905755551332583	0.024058294204276715	0.035756625057759645	0.18876375561273623	0.4399453694134253	0.41105456466906115	-0.010542720257988494	0.7994634412798157	0.5779820674008355	0.6112249395035769	0.3824387833476786	1.1771049080975868	1.3537228574622282	2.744385455603628
-0.4857695285590614	1.9866802898735394	1.8128135548564053	1.1235891288081719	-0.5336696453378319	1.0551696310156404	-0.15760977182785627	0.3543514184146939	0.621523733386728	1.278126139537049	-0.4279137936953701	-0.20753656378893132	-0.4622184793632281	0.6902792504488234	0.5166320945116414	0.017169178494614946	0.3204308066596956	0.04706314540033442	-0.7938915447910342	-1.3221135357469638	0.49909522317227645	-0.22043212635666207	1.078869435106609	-0.07387070947535102	-0.7906856957861499	0.6144085423661545	-0.5025517517082438	0.8899594684325944	0.2957546001137952	1.5604944765757447	-0.2540725361467513	-0.8739680029115696	-0.888132019278603	0.5928258067753854	0.5864780862307447	1.559388566958869	1.5385592046176946	0.04787710955080006	-0.008165123353633827	0.21302316318235587	0.39757184272188306	0.4202915484942743	-0.01723401535701342	0.8248792827676464	0.5962330762677269	0.6786534396193838	0.3405029625264126	1.1317102932712289	1.3914179618960367	2.737555008039132
-0.46975779405949253	1.9269849081421941	1.828054779943423	1.064437760117816	-0.6084946627000203	0.9276234355841353	-0.205320107831979	0.2894072024419795	0.6550332108053081	1.262809008340239	-0.36154358492891325	-0.328647280552155	-0.4971730470634201	0.7618759024289902	0.4105227787255437	0.05114640234718322	0.32552553009237306	0.015088363914963765	-0.854872132905693	-1.3326068448250297	0.6421249918656626	-0.2844517647139701	1.0683265387605332	-0.03252752482868854	-0.9295080249535965	0.5527260814619492	-0.6148424668758451	0.9344839370942118	0.3071525495943292	1.4948096750113145	-0.30956994368855895	-0.9526391804793661	-0.9221986866963293	0.6652220035250564	0.4805110804954741	1.5611470402700252	1.5395249744305868	0.049970495014845635	-0.08713107418358514	0.25274591383324707	0.37125492149126826	0.4324477338050695	-0.015413057113439465	0.8724840879574236	0.5363043352137732	0.7233467664973913	0.2814470446635585	1.0025621704336691	1.3655787799554213	2.7809983976254027
-0.4323122366250479	1.9153474350800885	1.8331100086905292	0.9974822053626958	-0.683841437364989	0.8304212296299862	-0.2099800178760048	0.2111360581649621	0.6385502397270342	1.2892177994381366	-0.2812263162045164	-0.45743572126360865	-0.5264679409339944	0.8390506923653651	0.33324945227085717	0.09051134252700974	0.35203828497910933	0.030072729462238483	-0.9163201818551453	-1.3132019111661024	0.7403407747482356	-0.29340225436722467	1.0762299246585603	-0.02459077385030054	-1.0687449097799206	0.4838159135485484	-0.7259085494179007	1.0145759357097002	0.3186939869966216	1.4880232475350479	-0.3178002334236803	-0.9661003201497677	-0.9354727789705061	0.7963303462366972	0.4053743347947152	1.5356315041596595	1.5337182513045697	0.037861104521139985	-0.12295703319985792	0.2645140279849484	0.34615575445747127	0.4139047726130206	-0.037447216874319025	0.895520911676962	0.5385174296895175	0.7638690743320674	0.20133994935816726	0.8874168055153537	1.3456849520962388	2.7799154652573654
-0.3863835666789091	1.8851374524645366	1.8974606157034224	0.9282990296547897	-0.7423060715681549	0.7353846607191463	-0.21530403426591613	0.18135536044149705	0.5796236364016466	1.2651086787249954	-0.19843821514682475	-0.5651180746204191	-0.5776425280480951	0.8692991219571296	0.27623158592762553	0.1192747241426498	0.39714010600290234	0.06342028958506947	-0.948508718658883	-1.2571371590245621	0.8534863080075764	-0.2750040174026554	1.0411793734746524	0.018886496236084863	-1.1124035909337917	0.40513290853237843	-0.8389864637262534	1.0706827160061783	0.287070408351896	1.457690654301669	-0.32512327959300513	-0.9652172527199687	-0.9418827922116664	0.92064528626048	0.334064657843905	1.5233460496646836	1.5562039658425249	0.012283722626997017	-0.16328748055973596	0.3186491151015432	0.3366721898812619	0.40276398046834466	-0.06448562172318914	0.9146147272567744	0.5517855443298335	0.8098712116911942	0.1487603848426004	0.8184192642104406	1.2859277130602917	2.796406077498731
-0.337956169470415	1.8940325105106737	1.9057521773076807	0.8655047407300771	-0.8155026175265124	0.6825840284694974	-0.16835743631908537	0.15458318902103396	0.5138256688770456	1.2223285565648858	-0.1599971274485605	-0.6681008647531863	-0.636862061576773	0.8676589211185973	0.20096751368729987	0.18201584553085515	0.4839989830035125	0.06769805484228161	-0.9387662333922073	-1.1783557590660423	0.9446985208868807	-0.23792679406711126	1.0426259087675898	0.04512905536600101	-1.1815990688511835	0.35911180119755143	-1.000028977755464	1.094069870216294	0.2918826874731107	1.431909312781944	-0.31619297086441206	-0.9607242171055633	-0.9760099020162938	1.0794628172222918	0.2332921889249103	1.559012129958591	1.6300084613874446	-0.011685410278249925	-0.17358004013227948	0.3173855806300258	0.3543852804396086	0.40106259175288816	-0.12955331888337102	0.9332664501014246	0.5796877216791799	0.8536915181954097	0.038100132128864914	0.7623188906824993	1.2064826150141008	2.8101494905907005
-0.35658724223534877	1.9106088492927866	1.9507355375042443	0.7965492047473959	-0.8715334362960704	0.5892365283265089	-0.10457722389933163	0.10398498064396784	0.447875028265976	1.2235061020752775	-0.12525675447121648	-0.6987221415495346	-0.7056113030524673	0.888694579015807	0.15493508663737046	0.2433156493686095	0.5876507182472701	0.061993856841175386	-0.8886864552002516	-1.1234229554127049	1.0209640443510604	-0.19281320233110416	1.1053078821554132	0.06323400911077368	-1.1939154922498882	0.361851408260346	-1.1800732582135627	1.1387266777977034	0.31284370278317425	1.4113957494828833	-0.2873070761932232	-0.9588194100770666	-0.9847303005670733	1.1776261372175338	0.197783536959877	1.6049975325277157	1.6586059924423897	-0.03477778191441248	-0.19253166350441162	0.34808779729284645	0.36065315568595213	0.4090433261702803	-0.1868301236860092	0.9510270018117637	0.586891221176092	0.8988360716647217	0.010109004190306881	0.7497300336962321	1.1830071193277714	2.819102225989476
-0.4217358993611178	1.952771509187438	1.9872389298995763	0.7457057574062628	-0.9631590828441482	0.4834507561535172	-0.04648277750168352	0.08615469559992461	0.3992124489809327	1.1767488015674397	-0.08970782720652921	-0.741287532505047	-0.7798140880892293	0.9220122635678949	0.0711231351970588	0.3242949047117324	0.7037254809001096	0.06252120005869247	-0.7863743317273151	-1.0701795418563191	1.1199969637290792	-0.14212159632652302	1.127432307055785	0.08368481568199244	-1.123631069954718	0.3471459344596715	-1.319686268086468	1.1988470616025864	0.2968338729600727	1.4058257550150086	-0.24586145986689495	-0.9769868021839387	-1.0244006431139616	1.2638973553829747	0.21018208595804078	1.6218762253500223	1.6834942345284443	-0.04489679412500378	-0.24378366018849018	0.364981356810459	0.3246785676645014	0.38306318237340503	-0.24400942327773234	0.9509581431238947	0.5265757481985796	0.9216445565229255	-0.016142624752547984	0.6884940300792395	1.1409056368149835	2.7418490944854748
-0.5046663614306277	1.9362923519089221	2.0534730159746175	0.7036899681218259	-1.0608774095626274	0.40433519602992024	0.030966938030118872	0.026878421104236765	0.32358864506932217	1.1123573280259462	-0.06558400928277199	-0.7673871764003164	-0.811658884650203	0.9366620436606732	0.0060838910815808386	0.38675724827681546	0.8139706276279934	0.12691340940750928	-0.6577248633525326	-1.0428981333003151	1.1907683532496576	-0.07441504991799194	1.1800314786035428	0.08190876187438396	-1.0416928406080934	0.3504611757459483	-1.4877850732814772	1.268137891947442	0.3108025309868634	1.3704797078280757	-0.16849344638153943	-0.9678119800705121	-1.0389687943464347	1.364587989876719	0.21195174634371305	1.6492271127504736	1.6704553057317386	-0.11052323123023136	-0.2765713512049074	0.4268295516396436	0.32923997073847633	0.3838620974871984	-0.27736508419634115	0.9945375093388998	0.4668477553295146	0.9452418029650904	-0.030979177150970517	0.6510491101351298	1.09806882389605	2.7468891804038402
-0.578214535166005	1.87108831252669	2.0723976834739952	0.6904999011762822	-1.168846822888612	0.37597121145481277	0.08813256299152142	0.03413953489012744	0.2697823179643605	1.0485674568472216	0.002231000014075362	-0.7606490425382495	-0.8470244108678446	0.9432076701111157	-0.016932279121817852	0.46568748661999565	0.9596936946478246	0.2025289157562143	-0.4978233496131045	-0.9701256191116187	1.1901461562883673	0.03698993042423944	1.2613563346581673	0.07429308491308315	-0.9863156043586825	0.3945510239733448	-1.6284032745100194	1.273422230325586	0.2949287978459894	1.3438253370381632	-0.12528882506567685	-0.9697769006718808	-1.0393295507961924	1.4048527438034464	0.21502234527343678	1.6403454970467402	1.657628035475021	-0.21716772030168036	-0.3576350724684659	0.4714241839700775	0.2508046053250638	0.3591815795091266	-0.28917467642228345	1.00119574527508	0.40895719603486136	0.9583463677796379	-0.021017552857345724	0.6725534799745224	1.0899695604738315	2.726266179836839
-0.6791671923852545	1.790144683579765	2.0939654139325956	0.637893311148138	-1.3004811262004685	0.36583104981031767	0.12160035515978829	0.0761679111004897	0.1771281133963391	1.039684407352501	0.07550169287641316	-0.7765553973533403	-0.8189826766451963	0.9183730924047335	-0.0824190350103523	0.48158995118346865	1.110022924344519	0.3139406560020311	-0.32892510678925235	-0.9039631901412785	1.200529292301576	0.13475837342007368	1.3328235837754354	0.07990333339524432	-0.8674541722103145	0.5349361387953951	-1.7373196839268008	1.2969182477498282	0.2550144843820593	1.2696441916017185	-0.09666937452071625	-1.0192031595323832	-1.0265658814516314	1.3974254181436376	0.20810891627188893	1.6207999336450023	1.670808069965051	-0.3010957075977712	-0.4406591593487853	0.4711673718225725	0.18425575883865267	0.3440685161049188	-0.3364905329108833	0.9722022159354703	0.39570560144275124	0.9207702824688031	0.016649307305543887	0.6978314338757419	1.0572236838196223	2.6503639322885157
-0.770798698571897	1.6748917700522434	2.1757563172448378	0.5597951505460544	-1.4033603049316619	0.30742732336862366	0.13532012406195376	0.13618382621875583	0.06637129962971294	0.9939631998027652	0.11617151007576357	-0.7159317640584824	-0.7878561152386993	0.8520778736986288	-0.1531484945699714	0.46189746590974723	1.1915558763831997	0.43799814792288166	-0.17276975709286763	-0.86779015412368	1.2200567068627106	0.2500470909322059	1.4058671207967017	0.15434888712174524	-0.7148331939648491	0.6544503238703889	-1.7465392965048618	1.3230759649003017	0.21493692239935988	1.2390792698708613	-0.027006798830822642	-1.0747014645848303	-1.0020076957448114	1.414831739317203	0.25650269203025877	1.6336447417108126	1.6694244548558257	-0.39783661835621126	-0.4926963264148485	0.47664699966213186	0.16147109789659575	0.3480583244433712	-0.387027330367156	0.9015077953654538	0.3535292523919864	0.8669465082617043	0.012619320450805094	0.7094836260122032	1.036662454237017	2.5839397535976403
-0.8531389985266797	1.593482758922176	2.2566774178017015	0.4695688289954785	-1.471457082426381	0.3024171085555221	0.15453880067281245	0.20110808812975312	-0.061882755870846295	0.951911341736243	0.13537925706090798	-0.6111123874771983	-0.7514254684213026	0.7316765239640866	-0.21549255968179648	0.43048128702640726	1.2937017304004645	0.5824163768018045	-0.029717072692095902	-0.8746560176347165	1.1936791917311151	0.3624645918969053	1.5026093838332417	0.24692548133062386	-0.5282409351092943	0.7716218332751126	-1.710647109267028	1.378997361338063	0.1097806775964485	1.1960103692198907	0.09052743419180305	-1.081283470749077	-1.0038934242312938	1.3634430732357259	0.3087102731757829	1.6042110796398095	1.6392896013147904	-0.48607629177827205	-0.48491375172645423	0.4644919094458058	0.1948648167169801	0.32009893831085257	-0.4163537175906867	0.8053167890114408	0.3397242824337225	0.8945950759545479	0.06051470625003787	0.7546843649517234	1.0476847768072386	2.5336279025538153
-0.955381361678113	1.4803168729559633	2.3332917280164	0.3581433531903207	-1.5579738229690854	0.30494969414351963	0.11536511520622583	0.27126376888728376	-0.1254373588916648	0.8982662580236933	0.1342648923103653	-0.527933811853414	-0.7344034802840529	0.5708034571447255	-0.295944967028329	0.3304813557071461	1.373396741860167	0.7212278282071597	0.06165301375376172	-0.9028217609471287	1.205916313734169	0.410757490977873	1.5859544223252335	0.3465241908049085	-0.274027332602913	0.842540299709633	-1.62645067286775	1.4122438041337626	0.04965716275755814	1.0918189214542537	0.2080101944555032	-1.1370918414192617	-1.00833162924816	1.304120706390126	0.3867220443359667	1.622486830906808	1.5712556819615224	-0.5496248856533907	-0.5123213187341386	0.45784968325240516	0.22866839386958498	0.29849969755579564	-0.41458498275064126	0.7494925517796429	0.3142465942038467	0.9332516944129227	0.11247849001160506	0.7936220468020427	1.0271323402689112	2.4970316495582603
-1.0610557317151919	1.415456415045643	2.3811000900841326	0.2221667272662259	-1.643745615330158	0.31691529393993	0.09666183019201328	0.35199780820353616	-0.15115159965877817	0.8743565028748617	0.11731907750043784	-0.429620406822789	-0.6767790989957952	0.41129967560996006	-0.36520423705536176	0.27094038649890206	1.433312439103106	0.8503717294178971	0.12797660154782897	-0.991786713809578	1.1931791361929414	0.46827429362332185	1.6848099412268644	0.4219953036125304	-0.0851748624786081	0.8986178304574617	-1.5428456320493642	1.4528641965393645	0.005639968855095131	1.0539109735172745	0.34869374589588886	-1.2277953861384687	-0.9885936032692564	1.2281600582684447	0.4546332879528553	1.574548639307371	1.5110505667981766	-0.6218591270657957	-0.48919549064647533	0.41747156183000494	0.3151660987479473	0.2640089867834447	-0.41165546774655226	0.6822379719519077	0.2353433845683576	0.9272619529472917	0.16254629462773004	0.7665672992080568	1.0531450640504514	2.4881892471661597
-1.1549530611583774	1.3249963789113026	2.4796279145317373	0.15532710089076968	-1.7224767299509334	0.3602256274956944	0.0609352254334347	0.4318593623065746	-0.121160295094622	0.8688324987834694	0.14460199152334424	-0.36653207676611943	-0.631402090150283	0.23076047087237272	-0.41842904039745965	0.19371793385918173	1.4565844462417086	1.003184219897049	0.1819436247516318	-1.0791711772217907	1.1923842260040936	0.513010292597375	1.7427959093377645	0.4894541924175006	0.07848548910646394	0.9739162885813657	-1.4199840604956009	1.5262340186310346	-0.019187086603970647	1.039572584279877	0.4553763246632866	-1.3093787748232364	-0.9843335247651437	1.1465376226673292	0.5411568365029901	1.4697153530047073	1.4467915978175092	-0.6935761296176075	-0.4880663814993375	0.4143572980453625	0.42239004783634704	0.236681073526269	-0.3341663493051843	0.6734210660486177	0.19119008708366775	0.9532945840513507	0.20649349977900716	0.737479637831466	1.0679818681710609	2.4770734285356792
-1.2019767958318437	1.231342650248934	2.5339250096384953	0.08384072536497823	-1.850290021563509	0.36005767008114453	-0.029335959034626203	0.5129611390598096	-0.0555245377571548	0.8363319158276765	0.14022615576174705	-0.30236273935777824	-0.617811266423361	0.0217033164890428	-0.4324449676124648	0.11747274230914997	1.4506348162554983	1.1268693523192526	0.19076820795493626	-1.1782618427149125	1.176998498433954	0.5402123834075253	1.753531447811336	0.5564912810739276	0.231325265287912	0.978237239250995	-1.2809598197913596	1.5570969546718014	-0.05113185510625114	0.9787777712219192	0.5440192411355657	-1.3973852425742446	-0.9811487996373469	1.0576832745894043	0.5767445814155047	1.2682765798202367	1.3633463252200526	-0.7329025393182169	-0.4432536353936049	0.3677221978786195	0.5419936501302566	0.20503908598837306	-0.284237950464201	0.6330086007044098	0.16438910229363457	0.9688466934076047	0.22341466681145344	0.6944804632255624	1.0434618361259371	2.4831473069115466
-1.2066843680493202	1.1489713631263108	2.575644752418579	0.029183957565160058	-1.9913435744535743	0.4363220560876452	-0.13656899558720098	0.6008023671213805	0.028928396046197936	0.8818546321876312	0.20737925591533274	-0.2001728913649318	-0.5670557994340848	-0.2043011195718222	-0.437799801935946	0.016975418856316593	1.4409725723730922	1.2594865904343184	0.1686225607295228	-1.2713654902043323	1.175939396453562	0.567708931367598	1.7570587626091156	0.6294837917270308	0.2636967646789098	0.9673126778467438	-1.144690776079748	1.5801520506891331	-0.07977608922102737	0.9528773207176456	0.6172276819280322	-1.457469284295811	-0.9222144165138888	0.9837857312085351	0.552848148563686	1.1049185623920184	1.268873244741347	-0.7810729055273969	-0.39878482805302445	0.33820863406514273	0.6789339177174678	0.12617374117744795	-0.2710608637984263	0.5800474877551847	0.15723581042363102	0.9993234164354658	0.20200507162890294	0.7078227528622827	1.0257516786804823	2.505269723767581
-1.209333235215422	1.070725900187546	2.575584219706847	-0.04748521842360737	-2.114014154826053	0.49848163023756487	-0.2294543770059808	0.7545183022159009	0.09240598697915184	0.9662160845135801	0.23900964508234832	-0.12216352871158567	-0.5214483810799478	-0.4000051021184941	-0.39731060025794324	-0.08432574415727664	1.4004838157932624	1.3271969996711475	0.14873549786835785	-1.351356676043578	1.1549785972669466	0.583650147926674	1.7539341546784128	0.6933180723322798	0.29964832637754657	0.9143764932474966	-0.9924412818866883	1.5961834968110526	-0.11974598885622334	0.9030344410123025	0.6795380666548135	-1.547339840300936	-0.85755807099824	0.8691396354376956	0.5574967340610616	0.9131039401491531	1.2040009551390118	-0.7758265279876675	-0.31418015905592667	0.31737906700615026	0.8020247700179732	0.03995499379796628	-0.24130514692518004	0.5634191125867	0.13370973557055005	1.0576622916758358	0.18294199124532837	0.6737507421823242	0.9782721383825139	2.4494963888933423
-1.215924418579903	1.0248405426407887	2.5700705117171743	-0.01719977592059204	-2.164844574742631	0.5852464904920247	-0.3314164492426235	0.8406039378213439	0.15620442187362382	1.058251113078796	0.25330962179741146	-0.05001311693178563	-0.4800656738481737	-0.6086312011445629	-0.37264065094703874	-0.16588355399565646	1.3378349420920528	1.3523297251905346	0.10491265568569601	-1.4356343057433487	1.2073792748708363	0.5551653087069977	1.7098771064405471	0.7415139515985614	0.35133156057940335	0.8668144404476801	-0.7785683500515599	1.5897204514542644	-0.1760460222358305	0.8961233925105834	0.7573657116111299	-1.6019389342276724	-0.8129440944806902	0.8359976086805299	0.563715034136408	0.7754464608274946	1.1323368389622304	-0.7378271333635313	-0.23706021206970837	0.28748029749761533	0.9537003774407667	-0.032606648163448125	-0.20089375711012894	0.6227705113606137	0.1351872809122748	1.096802273550734	0.1788831316117253	0.6101012997268842	0.8925378308764402	2.409727644730224
-1.1869128974559273	0.9670429827837669	2.5811741540742568	0.032598371360891776	-2.1981903635941515	0.7084706926520854	-0.4036269826907611	0.9079583036597485	0.22668036906444633	1.1541087689821379	0.2699469284268655	0.02021422054652963	-0.49956781753907753	-0.7941657194442413	-0.2601296907997901	-0.28628181250358964	1.2589765014912853	1.3390268256847766	0.06621373945505898	-1.5394536924195208	1.2508265605027218	0.5153279385944626	1.6585675138470208	0.7633929607409379	0.3264590619305135	0.7460829115991688	-0.5658944387944613	1.5633761004906952	-0.2377236126859729	0.8588624423266789	0.7773338433258867	-1.6027864687061286	-0.7754645069949462	0.8280696366967698	0.5836641644137709	0.6130527848611849	1.0371477009786791	-0.6876300476947197	-0.19129928738312216	0.298780516334235	1.065303009039685	-0.0796451742533867	-0.14547318354541056	0.6727276191436917	0.08542441883934562	1.1349464481253	0.15236821042350995	0.5667690977749247	0.747406605896116	2.394438549659868
-1.1993882341672462	0.9476479406258174	2.544761859673496	0.09282402766829276	-2.2268235295153644	0.8708540749484956	-0.5077046134435793	0.9404099887803534	0.24667760278587236	1.282306375434248	0.26244589096262927	0.04524277722143514	-0.5199734806331622	-0.9529904518862639	-0.12597478764737371	-0.40560397051181807	1.216091604746614	1.3528038205398527	0.07211941062073138	-1.5825053391158157	1.2351087230632032	0.4549628891339611	1.5778455718685338	0.7501023657865594	0.32497406133502554	0.6447270389397783	-0.4104571865714887	1.5586246332884084	-0.29768681525193574	0.8389210019001322	0.7919028625117907	-1.5463239572360157	-0.7729003698124867	0.7913489483152145	0.5946657925172965	0.4416079109734823	0.9438387010169993	-0.6229454881974372	-0.1800141700342209	0.3131069815251757	1.2027537380309627	-0.1053330053458573	-0.07500601425647238	0.7086068875364914	0.014451294829910926	1.148325675454203	0.1551380207840547	0.5982726828737918	0.6116763047718058	2.315355021390172
-1.2119646345810873	0.878192942081012	2.5245618695730827	0.21807270819899188	-2.271693630039786	1.0185132697571855	-0.5630449072847686	0.9662666016503424	0.293443729603801	1.3869572392580551	0.2282443697175464	0.08616244345654242	-0.5552456726002177	-0.9958362591574288	0.008614919618843864	-0.5298125244807721	1.2214160880060823	1.3182384654984305	0.03622737197813165	-1.5741919550471952	1.2521217618443021	0.35433886382789537	1.4929210360440008	0.7020768334220792	0.3172999886087836	0.5801280522620939	-0.249636579922701	1.5128852089711793	-0.32802565977890524	0.8390044441669225	0.7724244572066251	-1.549950459042414	-0.7805948722354119	0.8676361631497376	0.6213609030908211	0.30973399735292	0.8924434808506658	-0.5270387001161516	-0.23114497737673237	0.32230488650186573	1.227692041168356	-0.13967213098125714	-0.003503780338258727	0.7858807158143569	-0.024808608980520154	1.1504915106509348	0.1359818772471759	0.5919685163224153	0.5131937547066222	2.231279137817098
-1.2389440682543529	0.8668681545446354	2.5147451078283902	0.3539987151472331	-2.244978980913438	1.1185828674986336	-0.6404957188914735	0.9689294652084159	0.34513643651193526	1.4570135157052646	0.2024403581382533	0.09091014347300624	-0.5822017965454862	-0.9969127240786442	0.14226339366893362	-0.6025997848767354	1.2273991532195814	1.2326109572566772	0.03746283841242835	-1.5825630997192748	1.1723102005043828	0.3192012787903836	1.4437006286014995	0.6398980754552658	0.2679828329321722	0.5434171447103089	-0.11748809624169343	1.4618159791852996	-0.360705400990144	0.8815108178060609	0.7319069385023347	-1.5324753382812657	-0.7821450393224513	0.9134643328504612	0.6426923646546496	0.19109545844078055	0.8463427087932788	-0.4673270477667444	-0.2627301628842186	0.36772004337226105	1.2620037253410472	-0.18699844999666898	0.09051771790838264	0.8563469047624048	-0.07638057357766476	1.1095325451375597	0.17708592143065066	0.5738001691629202	0.4751694425601015	2.082993616615698
-1.239230207461493	0.8202797223219374	2.5369845271919944	0.4911684194072464	-2.1913016112465624	1.1696308510614573	-0.6984134671409011	0.9636693517792816	0.37305994664795605	1.568223602204038	0.15091395822024048	0.06693364741729338	-0.6260924677295108	-0.9643543540996171	0.3119067457723652	-0.7020384766999477	1.271124685197146	1.1629806584590865	0.09892145438923515	-1.599374223768799	1.113850040067661	0.25454066708719103	1.441608386851863	0.569828070941964	0.26651078194550043	0.5053570280339496	0.034444326599345175	1.446304826573306	-0.42214803271059037	0.9053715220986195	0.6525031673122038	-1.5139381855806833	-0.8020653735651987	0.9806350856352439	0.6593368895953204	0.08065096333116169	0.7886651265625182	-0.37252313690948735	-0.3440603300100117	0.40633358233269395	1.2088583216770068	-0.22240245911497186	0.22227381349526895	0.870370026444627	-0.0830878426456099	1.1491093485709392	0.20299278705183194	0.5737786080640582	0.39733544377108887	1.9395452242304692
-1.2317311143743548	0.803897034916789	2.4985709167169126	0.5974864988151857	-2.149985243821121	1.2034004591050513	-0.7499092881141899	0.9439413744270526	0.3793015180729372	1.674998869264045	0.07869260820493797	0.09190539671997881	-0.6687057891110891	-0.909404574981763	0.4705108965195352	-0.8294040084911917	1.3024870050805046	1.0662187734015494	0.13965997213812922	-1.611084887358389	1.0364619315287364	0.19876422919699577	1.4249254716297823	0.4808346560273753	0.28773157499641444	0.48535804580720043	0.18434834410727047	1.400817424307581	-0.47027335516915264	0.9257456009758898	0.5795259021116408	-1.5146560601476673	-0.7479407279592495	1.0715775783859869	0.6986293041718004	0.03631693509565039	0.718773370851013	-0.28569607479654907	-0.44958411427066525	0.43162147441071086	1.133574164800388	-0.26152682704700164	0.2831475758426031	0.8298238355326732	-0.11406519921919303	1.1214525049491135	0.24924465865890938	0.5410273202613498	0.31501264419134367	1.82027880434033
-1.2654868069167198	0.7942771534955348	2.4928950408451906	0.7007297704138844	-2.0395677766430818	1.2622936693593605	-0.7869031950038645	0.9589301784289997	0.3581612310465474	1.7603665060361742	0.03180489855206451	0.12321697807651404	-0.6898304137495591	-0.7969531064459056	0.5650312169598409	-0.8835140598608202	1.3443581089243501	1.0040511399541852	0.19525657306540087	-1.6073053521472176	0.9981434415312032	0.1496589647776772	1.4537423191902397	0.3746712333492703	0.2732133817453737	0.49180775848434044	0.36847242992347534	1.3635440191160595	-0.47440287275745535	0.9906536132520263	0.5692018546019879	-1.5075799508056902	-0.6858285356809514	1.1848760145402928	0.7002725758272367	-0.0034894352631769376	0.6908904796115151	-0.18378102826022685	-0.5605186697883308	0.4867018219644896	1.0029364038999937	-0.3046116828298048	0.34805311408827533	0.8516025411681971	-0.11461227550761519	1.0474893476965692	0.2897170936185435	0.5071364456051974	0.21477707996567003	1.7163083034779345
-1.2733381673126485	0.7977909596895613	2.5291675868867665	0.8151855093295308	-1.9134073158729064	1.20759720096556	-0.787332642035791	0.9516725885392179	0.3569271222729899	1.7911218537757674	-0.05825458814045288	0.17493293643757196	-0.7439943557436052	-0.6917443066895623	0.6730768623248058	-0.8781294843096858	1.401844230775158	0.9300098067638741	0.2334772383613815	-1.599941472729666	0.9208383051920108	0.10028878524811291	1.4458960305542776	0.27895432810874676	0.2889868461679578	0.5000661997180631	0.5525659044523384	1.3186796409857195	-0.5128076099221042	0.988529473919782	0.5127873774350701	-1.5060785450348968	-0.6724308485365936	1.2885349103801966	0.7187549459828023	-0.024086282935408154	0.6825858043469075	-0.07856640951818797	-0.6248138827201026	0.54548719393605	0.8795721090449076	-0.2805252733795756	0.42576081209185884	0.8879876714288372	-0.09621053276303122	1.0202613774638052	0.323196369675392	0.4785000928589006	0.13834571667936485	1.6923820810379815
-1.3051769767071781	0.7601254910130463	2.5987914151407447	0.9330393765689656	-1.7767706084577817	1.136373311203242	-0.7825434014571779	0.8849306884298892	0.3781946819077452	1.7716264070370333	-0.13624995235948276	0.22727671451854986	-0.8128872990720744	-0.5938618833773929	0.744739179597862	-0.8247607285151745	1.4692107690350624	0.8979221217088226	0.22985741597768125	-1.632120104091225	0.8800265426249816	0.057930005383511674	1.4740388981208785	0.16636976190925806	0.2717953995799314	0.49754878243541345	0.7523860637019072	1.2589674454074682	-0.5251622861724969	1.0289191501125627	0.4109498355036726	-1.550216013665466	-0.6701640258147668	1.4155968894384787	0.7293884523653577	-0.05149910570992	0.6799483051442722	-0.012169980061976043	-0.7066158348319408	0.5369385385945863	0.744567226555467	-0.2818588017487198	0.45217439257177894	0.8809461221301833	-0.08783295362513963	0.9112464243439653	0.3838707958415638	0.48876127918364565	0.06241206868727944	1.6957095019989512
-1.336026359977017	0.7470168623768896	2.66295833152964	0.977944307629194	-1.6686452330740653	1.0298754027600718	-0.7330451001644998	0.8517463475522076	0.37062738990974164	1.776859906319998	-0.22951460386150524	0.3264114817210831	-0.8863487209737626	-0.44723656516606347	0.8319006028679409	-0.7724964940763617	1.4941236176215003	0.8468716957631832	0.22525047295736975	-1.654937534202516	0.8296964806588898	0.10472105444641758	1.4715818513269487	0.008031348326403476	0.23215109715927587	0.4406395899174046	0.8820061908973983	1.2179062097171043	-0.5490904960297195	1.0194356366817177	0.350637264100833	-1.5784843878592956	-0.7077396568644756	1.5010476988688821	0.7170251911297637	-0.08028778804734787	0.6884138508479682	0.029452365506246147	-0.7494494395074309	0.5676168719698627	0.6701660858710436	-0.27824895447570197	0.44994501018314875	0.8180197599134461	-0.0943236768652336	0.816940451878794	0.40728070745556044	0.5076590933982189	-0.01647796505689253	1.7584043323473975
-1.3641108399778588	0.7369213880780633	2.7020071618192008	1.03422321331422	-1.5267924205093226	0.8639192233728215	-0.6855935670652678	0.8060323976208996	0.37440669652794123	1.7060367135219878	-0.3428264074540625	0.40354225710232505	-0.935827681046996	-0.26454654283552703	0.8846823543921651	-0.7056830441758584	1.4921187309649802	0.8111768374677422	0.20334400903289715	-1.6495725700136394	0.7928431059744133	0.1018247942220595	1.4763654281540943	-0.13962303893541825	0.22293164838864662	0.3512269013037989	1.0107912276836584	1.2033553345561638	-0.5728135061775944	1.06168488200548	0.31596539968162674	-1.6118913925919642	-0.7007242064838499	1.6378992919782196	0.6557112037976536	-0.06173705220261059	0.7046558623019876	0.1011876753815123	-0.7437228163953434	0.5712111397293567	0.6125347579135489	-0.29681383280804174	0.43685606564512164	0.7956865921477735	-0.06438663934074686	0.7682859867940526	0.4180472463909247	0.5663155800198191	-0.05487516025693664	1.8769582606214903
-1.3772934562468278	0.6956221275531691	2.7326456817650664	1.0977747184178728	-1.3605937472480047	0.6981188856601751	-0.5600853474550233	0.7863288471613769	0.4689351798040328	1.586152954272573	-0.4617755409085051	0.4293839158324813	-1.0117279570685438	-0.0911324249896201	0.8832671904682018	-0.6173862330249187	1.4727218513319102	0.7432638456547652	0.1279598768930413	-1.7040037726195585	0.7534886003447012	0.08340143874369424	1.5046162700666494	-0.27699371088518626	0.19314191418922694	0.27284664656464297	1.101254084412786	1.168255756272632	-0.5973959588581239	1.0824770454497323	0.3009779570610112	-1.6546042364444997	-0.69863236591963	1.738661176591084	0.6362839997087243	-0.03046706682109938	0.7480146075080051	0.1811684518127761	-0.7534623429162284	0.5264990450483606	0.517628032565911	-0.2929478647289484	0.46141478706310474	0.7672078363873489	-0.020973969101199454	0.7200840946549634	0.4331322421770049	0.5367896246174189	-0.08628951877754719	2.0241515592302575
-1.3919044395114413	0.6918544852547135	2.772869295052698	1.1634530945040986	-1.149260681994082	0.48977408753205703	-0.45923967990614767	0.7474890054184675	0.566495348429658	1.4966171659495384	-0.5622112783005815	0.3879416682678861	-1.0990069391398238	0.037451153386631	0.9511697012620142	-0.5420474314491531	1.4389912284110156	0.7019879715217172	0.05424027876495385	-1.7343785204176403	0.6769896051549344	0.11425371641258375	1.4921881401119073	-0.4120073138902076	0.16336201832897318	0.14770790050858618	1.172257285099618	1.12820417123126	-0.6284796648300439	1.0778568665426724	0.3016504604564215	-1.6940723809129363	-0.656917307926569	1.777580581029844	0.5766156201873782	-0.066275459741521	0.7127191987456383	0.26551435504241844	-0.7512041246219534	0.5035439489058804	0.4820391154509528	-0.30709724729804366	0.46440128772854045	0.7265608523235854	0.047765803486482426	0.6291958760099081	0.4322931270412519	0.5111235831474137	-0.13288359951667325	2.1587432708342864
-1.3780695256661943	0.6978775156328065	2.8244618483846353	1.2543816724074563	-0.9463274762908649	0.330625686989161	-0.3153391500911392	0.7003728783473995	0.6485424373242424	1.4692058513380672	-0.7352801480394302	0.38914766564162784	-1.2042546009819826	0.15167065297041415	1.0082234811831605	-0.47051829174844606	1.4079430156170505	0.69232264414008	-0.0634353193095698	-1.7230961616614242	0.6899071199453914	0.11602761697711153	1.4628901075150202	-0.499488034843986	0.13180533523300814	0.040328617742803774	1.195515967636687	1.0434939349257704	-0.6677772654175089	1.0534658090239408	0.30962641317411227	-1.681595612944583	-0.6435019046328843	1.8123772944904863	0.4890100699347836	-0.10525745516111447	0.690752308783963	0.37548933366666387	-0.7346122796261133	0.48664251458401875	0.4585966200730288	-0.2846878887741532	0.3779340218407664	0.6730079538394829	0.10587114190730311	0.5429722495351135	0.38380925213851935	0.5287745717956791	-0.24086614495763703	2.3407387706633473
-1.3733844120492784	0.7328106440584126	2.858783895937047	1.3266646959302133	-0.7457969670036191	0.15541322482102926	-0.19486902182492644	0.6498596713786184	0.7788124769535767	1.3650063935794514	-0.8554266529297442	0.4016716588788194	-1.3007208255690699	0.2843650599960184	1.0278843961277786	-0.4171160464102493	1.3496292952045406	0.6832143920157963	-0.19024591837610177	-1.679403571441227	0.7175638669874431	0.1145510336646669	1.384041917032515	-0.54971679344951	0.08195564791589718	-0.04431900786594435	1.2093755449614256	0.9361264474571017	-0.673786697530533	1.01528204558486	0.34318316023342144	-1.6859236181652892	-0.6712462147457487	1.8494131233335942	0.39071828891002564	-0.11101407380511319	0.6453793668568342	0.5060090732578357	-0.7075570151550413	0.48748496832436167	0.4630737296832101	-0.24455772273742132	0.20190728099798644	0.6666921152338536	0.1650495434817269	0.4289891906950639	0.3505024479699421	0.5833401774840447	-0.3370227222320709	2.4886106821649348
-1.3881521896178048	0.7579328703188983	2.921139314878535	1.3835451079978074	-0.5401024622425143	-0.022539516809160397	-0.07086993424320501	0.6223247136308131	0.9145206508575876	1.2357614989065793	-0.9324919272396622	0.3843574372848641	-1.3894810811306777	0.396989420063553	1.0233322382129877	-0.3416297098177014	1.2875563893051636	0.722929468192697	-0.34077576771573403	-1.5967081576362128	0.7653850702386537	0.10776340365062664	1.3247616322395341	-0.5803104402133008	0.03656113056198814	-0.12457793339208678	1.204772078288117	0.8475642892420282	-0.6819357078629811	0.9552591123050785	0.393913437552363	-1.643105408312607	-0.7329802802236103	1.836298531930258	0.32523185544257854	-0.20335566055208504	0.6613364144512206	0.6133361140417536	-0.678198171731214	0.4704946814921935	0.4617462318649782	-0.19648814838115597	0.07969062547851705	0.6910949356484034	0.22503501878409793	0.32747164746029706	0.2755230207014808	0.631938725404039	-0.37054451257371046	2.645668474761589
-1.3917784218082965	0.7412318683129412	2.980630266115439	1.4657247530977078	-0.38221697032475843	-0.1468690466351885	0.04039113187038266	0.575770484379658	1.069897378203795	1.1315984870395412	-1.0123191798316662	0.37564254199544533	-1.4639213408458411	0.48295304540029216	1.0433842024901119	-0.2828256915951251	1.2582067780810386	0.7249960710750644	-0.523947536340019	-1.523287953485131	0.7650221462514146	0.12507129705750716	1.2717258255801103	-0.5879932286331964	0.05046001297578342	-0.21263692271410814	1.1598313122477972	0.7643957622910422	-0.7046026820066639	0.9378676869568542	0.38574140231174764	-1.62882857811046	-0.7925493566605022	1.817452536942381	0.2825056924993107	-0.2510769016113274	0.644281782605054	0.6655120618516218	-0.6403203064729934	0.4756726784415012	0.5276502459806839	-0.1480970553002075	-0.05949297797954064	0.7100600154204595	0.24843943171441926	0.28290498326567004	0.27145192450921646	0.6735385400228691	-0.38479658794621835	2.772188631551245
-1.4005672208276192	0.7362089262797579	3.011442163704787	1.5191658206135485	-0.22765204639482728	-0.179094064130095	0.1371845451057641	0.5385661709183074	1.1845288854904326	1.023033857450662	-1.1043410898270618	0.34311234279493075	-1.550459124247687	0.5552608213727441	1.0768802204347565	-0.3065607268409475	1.1877532327694882	0.7482428317586998	-0.7160072655458983	-1.4538346256848291	0.791321384991106	0.13753704491574945	1.2603476372484512	-0.6030533093979813	0.09204389771441912	-0.27567735851090214	1.0835616596490578	0.708950434414864	-0.6676606728326544	0.9119941320297362	0.3831734055762921	-1.558901010508551	-0.8640207903867875	1.8301386544999105	0.2176124061424339	-0.3022394175029315	0.6448335207890004	0.7328726050971968	-0.6379845099311948	0.4798667841535627	0.6299366942256902	-0.09978249798415896	-0.1764007572715212	0.694313430637504	0.28968394274932036	0.2149740932906707	0.29460203267196516	0.7431016722278017	-0.4200618167265008	2.8213981724132537
-1.3831044111918391	0.8055991904611333	3.028123783350419	1.5799361880842793	-0.12363747856213392	-0.18656955486482532	0.22736301629350208	0.5283427819658438	1.280049481558305	0.978545444441129	-1.160473254025033	0.29010622976602324	-1.6113412888982481	0.6255846474613284	1.1358168278012062	-0.35234455355182953	1.1082706193580019	0.7742019148307572	-0.8419501208157263	-1.375591976800476	0.8006483763259821	0.1567593766013647	1.2247611879129652	-0.5622216706872771	0.13214645651928927	-0.3366133183426559	1.0231718387736717	0.6646633008408083	-0.6663691465370183	0.8820924792939788	0.45812281352083895	-1.474034350360174	-0.9219360325187665	1.8175580158895124	0.1894760968042349	-0.32227183942502824	0.5901883927623031	0.7909052798986951	-0.6345340274807973	0.4822046156214036	0.6962836665425046	-0.06225584244562826	-0.2896528176003056	0.6405946924903554	0.3303775573502745	0.17863751270974526	0.2976281490965551	0.7868936285658983	-0.41143283519396323	2.8837963089622383
-1.3722897632219622	0.8311214488612443	3.030068303300151	1.5888098038010672	-0.07025449186634539	-0.20445808855029407	0.29375064197682266	0.488453536547037	1.3906373296914936	0.8307843207846248	-1.2176698406178748	0.19342559625615327	-1.6419819571301608	0.6543229751363621	1.1430523234917085	-0.3798925996270803	1.037661101778601	0.8563992393994994	-0.9713040026011577	-1.3364224800150144	0.7827495043769934	0.09143723660564274	1.1826349930180426	-0.47019426209063075	0.16711922960345924	-0.325454628485601	0.9377186097839518	0.6192151158937002	-0.669668963738039	0.900693992157283	0.48275649857029973	-1.4400847083374997	-0.944842402419756	1.7699528665255095	0.16968449793474039	-0.32067556981286505	0.5352423663787593	0.8540536194697358	-0.6359558686290442	0.5042325224575555	0.7179514940792269	0.00478224249326144	-0.34912825190634317	0.5832561628966262	0.377519540599646	0.11249731252888914	0.310937537727174	0.8146009074670376	-0.4104600925922991	2.927274003769072
-1.3590005101903322	0.8548214541208239	3.042844442062884	1.6557747030376295	-0.022885328722752757	-0.12731170835083727	0.2932832932894181	0.457742045715098	1.5276011980068982	0.7081022198303563	-1.2679778407397326	0.12591665808491223	-1.6763173459601806	0.6338396313629739	1.171287875923356	-0.38387061434337416	0.975250699467988	0.9199056577754623	-1.0645105541293391	-1.318810674496851	0.7650259568078397	0.05617551053804785	1.1259193396486236	-0.3710962360953926	0.2607294290892292	-0.2553355579668417	0.8483584658134482	0.5727854823932576	-0.6259983818446219	0.8719358089594195	0.5360804168848541	-1.4417206480932425	-1.0155629384032934	1.684803727730102	0.2351151181970923	-0.33780645775225876	0.5097505533946176	0.8884299112217912	-0.6304895465675061	0.5555967891345616	0.7316905058652726	0.05022903206128602	-0.3935455884247877	0.517504099597244	0.4031118794440275	0.06366330075516895	0.3463354958704649	0.8566972002465072	-0.41747510601618	2.8426476604811834
-1.3207836245966393	0.9286287831547304	3.068188965343144	1.6425209799987095	-0.005235634755184909	-0.07307524213578404	0.2697295813442452	0.4172295740987394	1.6174682643815885	0.6495572720055443	-1.3220185131563627	0.09248904842648532	-1.6795212736781842	0.611443528336409	1.1774075452679424	-0.3637120813387269	1.0013191339260261	0.9830274145326593	-1.1177620929165086	-1.2551178578880073	0.8131258445699021	0.04916002077880317	1.0296281312277002	-0.2800821515799505	0.2683167226187243	-0.15294041560003718	0.7983144449661055	0.5311962191002516	-0.5924230856518793	0.8520864131152148	0.5210304471885846	-1.4420656560393	-1.0440615881617257	1.633310640452668	0.25110592870055587	-0.3342903947848769	0.4992950551166375	0.899001258653309	-0.5854958698954901	0.6077686533133756	0.7737647732450318	0.045229920895698626	-0.44651803860619166	0.4529126544716616	0.43079433737731465	0.023687218081190328	0.4017377526159608	0.8509961522427991	-0.41240443759867784	2.78589848115715
-1.3165801231917418	0.980035431787926	3.067850430547898	1.6072687598850677	-0.06581172366256288	0.047191531659730036	0.24144077854529106	0.4281184760020613	1.7048370872372403	0.5603243277950366	-1.3858874538049046	0.05708845505457074	-1.6959696741911614	0.5835962570169448	1.1206076297214433	-0.35809579435019234	0.9828618148542969	1.0442657588565964	-1.1450595584194732	-1.2866447903029514	0.8723040767310944	0.04653296507697311	0.9650033837623473	-0.200254208351157	0.29156799751444346	-0.08450171915255633	0.7725281485842194	0.4495076381330564	-0.5721444521877656	0.8742472237866291	0.5061262979671933	-1.4257810898452479	-1.072078446314396	1.588699519253438	0.28041204282112675	-0.2566909646237061	0.5092649931175932	0.8699307710764131	-0.5158691793808257	0.6527232635725486	0.7824339572173773	0.06318800417732362	-0.4629026269866438	0.39958489395833235	0.4325683001125425	-0.004514607755128101	0.44909888029604234	0.9075869901461966	-0.42105413593004365	2.6983886450057364
-1.3175574882161316	0.9870540248624982	3.0205482265746904	1.5697335147108245	-0.1335455462565316	0.16673848796431487	0.2065596722550728	0.47322058947145623	1.7844543931003884	0.4194778723170763	-1.4314271348880343	0.01433902550337068	-1.684230596513687	0.5374858508240997	1.0650701623597676	-0.3353898837306327	0.9637759717144373	1.1128214502159222	-1.0653693832876416	-1.2948768315079422	0.9315766691289677	0.0353599685762287	0.8894025014844595	-0.1478782198909951	0.3276027226099624	0.04107243870506674	0.7743007051399943	0.4222766476557404	-0.5453240401771617	0.9233603426533467	0.4898345161587431	-1.4970824580629425	-1.0867913745946836	1.5329834661865351	0.3355943023584579	-0.21401688217462994	0.5472071699524627	0.8510238637875813	-0.49406960648186304	0.657107851028979	0.7760774463388632	0.06763954033792546	-0.47912917298053015	0.325156436396993	0.4196961671428219	0.006291551313172314	0.520337993738195	0.8500069100189689	-0.3376176924610862	2.6495491369417437
-1.3097115345203378	0.9931080791202987	2.9365490002603503	1.5733064860755261	-0.27518331466637913	0.32613202476897585	0.14907185170305676	0.5097088157801133	1.8312108238659746	0.3315752848664001	-1.5279847999415366	0.0021945472127613496	-1.6656341993648371	0.4470645967656419	1.0246726579957013	-0.3388384016075575	0.9435795607058743	1.181053454016007	-1.054994033051981	-1.3331024801979823	0.9569102372412195	0.07558661637586658	0.8325873833396212	-0.13452143973403824	0.3665176425184281	0.10849332204576308	0.7735611436830949	0.4000110306358956	-0.5339810187438254	0.9414598435534203	0.42111074147692457	-1.5053279759475942	-1.0723706059626281	1.4971208780222733	0.39704236864417664	-0.17128602047801164	0.6020137155966123	0.7658430022768088	-0.45542300821291504	0.6641841016933068	0.7957909722394039	0.04638774349016365	-0.4195485952863362	0.2131112760141482	0.44797416078925084	0.048596625354541664	0.5551565027075577	0.8289770797262429	-0.2787145382424726	2.596968598216968
-1.3268224927473375	0.961185706278437	2.8600827336282952	1.5711649756481392	-0.3893316878409808	0.4859395057273831	0.10165112847345514	0.531169468936953	1.8608688226570778	0.28395357933365445	-1.6596114752740487	0.028097648279453873	-1.6457344051678375	0.36353686447046407	1.0643168725359058	-0.3196516084435044	0.9414477045405871	1.2158804111506545	-1.010329133458888	-1.3784423191755448	0.9472200019487179	0.10367038924901528	0.767088295841422	-0.1369410730623919	0.40091213988939484	0.1799103204135906	0.7449261953162474	0.3612177590426297	-0.540030613299962	0.9761066445446417	0.30558005949501876	-1.4834615443525898	-1.051627029683286	1.4669820522480665	0.40139943468105965	-0.10309596009110393	0.6086713010790301	0.7087048582427464	-0.44480869947297075	0.6762654543470381	0.8046245720507649	0.016955624847465676	-0.40661881509052983	0.08637543391898614	0.4174073579377427	0.11867112842785685	0.6495603497498486	0.8051593461322142	-0.22443684418297744	2.5024873849463125
-1.3258076967220138	0.9340406910776643	2.785933151025515	1.531494483689564	-0.49928611284385543	0.6241947482659626	0.04455633469315281	0.5296060546721945	1.8820380070984803	0.25141483442412393	-1.7779543832366387	0.04191563928186733	-1.6522450516287202	0.29344953209240615	1.098303723819246	-0.32590600700768946	0.878238407350781	1.2523479575625878	-0.9202359305764334	-1.4557336788053548	1.0443063863265203	0.1080382691007467	0.6959997363676418	-0.1284948812753543	0.3889638553699105	0.2705532031824096	0.728065760889663	0.30243170153647714	-0.5745476175338351	0.9383210753647611	0.22003272018396727	-1.465616892365894	-1.0681536959966853	1.5126114916581062	0.44487446721315405	-0.018923674808607533	0.6581500646740948	0.6674033086369691	-0.4715765233085512	0.6586696510184115	0.7842223277362723	-0.03239085018214145	-0.3956845904244974	-0.08795700022100836	0.4260966073020005	0.20190296560547089	0.7105137247694433	0.7592249050489622	-0.20183960935440554	2.4622065658286845
-1.3434468479621944	0.8365344762025174	2.7446745030989983	1.499058237260861	-0.5890493522408969	0.7203108533623739	-0.04410752803143437	0.5402595729007826	1.87827959467832	0.2523001590639283	-1.8854846951065654	0.07237103811544153	-1.6230857733836306	0.21764246281138103	1.1254654068412995	-0.260111091796662	0.8273008354979426	1.287892270100249	-0.8110873782883979	-1.5524300939888827	1.149044232260551	0.119306982699194	0.6143816760912001	-0.14326524599943827	0.31250583320387143	0.31536794654997513	0.7157103026778551	0.2535741175907424	-0.6524159156133765	0.9177926282939264	0.12394620407715048	-1.5005745023404453	-1.0611780526696997	1.5188259067390162	0.46513137004721494	0.009597207065665279	0.695784287867452	0.5861380113895662	-0.4957195737639191	0.611583081559873	0.7269680270818012	-0.06514232982180912	-0.383822129065154	-0.21083123712092938	0.40597535508298754	0.23676489035753162	0.7368508008108694	0.6768638172591889	-0.16003583419790374	2.441815357292513
-1.3498458855218807	0.6672585135475284	2.7338959438234434	1.4913463889480212	-0.6964892138309097	0.8188289237001054	-0.14597239552338243	0.5414504735907969	1.8816191694276363	0.22280351023142067	-1.974931523289116	0.08984230363359784	-1.624473315164743	0.1293034955848992	1.128061451662247	-0.20114677632579112	0.7988306474378196	1.266676138753592	-0.7095142031552262	-1.5961366821925667	1.2313309681600833	0.12281687636023306	0.5708864306781458	-0.2185152951781429	0.26857809449590114	0.3989377670253437	0.6828050344438715	0.21696208669737133	-0.6696103350085824	0.8594971342859197	0.000636792425218824	-1.5457423501038745	-1.0841767990606217	1.5820701187697002	0.4629039141183783	0.06098505496447746	0.7527049317370923	0.5555624119031414	-0.5678057251555455	0.5979183337483214	0.6974372902525149	-0.07035859237736644	-0.3466189674108887	-0.2719529229033286	0.4055898533757835	0.31477273172958986	0.7733480814163409	0.5977514047178021	-0.1626014222765842	2.389746522654997
-1.3307847721462152	0.5187120996286131	2.7346716593145364	1.5790285060892004	-0.8029925104203139	0.9012180379754376	-0.2735487374822389	0.5656997430554263	1.8436607140249546	0.2635413549872484	-2.0268378171369843	0.13496964568840025	-1.6532522666177947	0.06627084178245433	1.2187830195357985	-0.17927267356158422	0.7944243982793502	1.2162347635646957	-0.5700959507350818	-1.590492714371533	1.3261749418905793	0.16376657428722166	0.5665860256765292	-0.2903590799615611	0.2831891213062529	0.41176960015786046	0.6809962605691389	0.19377877348480976	-0.6540724138920525	0.7905798375215275	-0.1511846147944575	-1.5304395752200302	-1.104726599427941	1.7294898307945972	0.4867103277242585	0.06959432821871361	0.7892093559670016	0.5359545088431894	-0.621964047077463	0.5246549295687091	0.6866255353921967	-0.08658838626301213	-0.37654814347143284	-0.3037456776590732	0.39129880921079674	0.4057677999924022	0.8292529994929275	0.5019055077053629	-0.16326776110454383	2.340150445402376
-1.3365803387908417	0.39463984870980584	2.7603450022634672	1.6237020465216763	-0.8945073762013616	0.944745932210474	-0.3381835888943364	0.5882561391219958	1.7557288843267476	0.30595808055577545	-2.065102723145638	0.19095856167064645	-1.669712330485727	-0.015415321890236987	1.3415823294975662	-0.15405323691992034	0.8277351867074951	1.1487928931305655	-0.45352428893419916	-1.5980736143184946	1.4114525088682752	0.2140837440156532	0.6256404354736096	-0.3462433051838318	0.24275556545472257	0.39533683070870707	0.7248261900861172	0.1392693567615248	-0.6561515796970476	0.7351409895171244	-0.31446696213298636	-1.5671081856818554	-1.1227646631706834	1.7874482486555745	0.45024357937207854	0.1006684956676855	0.8056131829863749	0.4723208656762048	-0.7137296406474791	0.4596514685276637	0.6979426274090963	-0.062153384023134126	-0.41275946403983654	-0.2953463148717923	0.37325999879065025	0.468878969195656	0.8950105643091023	0.3879311468346656	-0.11554530088002432	2.368515299799097
-1.372343996583315	0.21726177598562754	2.8068004955898465	1.7144017829543394	-0.9868540885529138	0.9864113283831724	-0.41406475189994574	0.5949861514228977	1.6401458128213207	0.3543221872656143	-2.0580446646921082	0.21746154916917443	-1.6808691312709592	-0.07898307889479804	1.4840517241353461	-0.1730523076147674	0.8031371353871608	1.068646918348219	-0.3443051796378726	-1.59581346182259	1.478684492626587	0.25969660881849677	0.7079553467430182	-0.4062115615896249	0.2613000779873695	0.3607461182433021	0.7638320343026725	0.06549267451974997	-0.6579867333476701	0.6157825843884767	-0.48247761798682254	-1.6093501175805396	-1.1403574347570289	1.907816507496694	0.3894936326549836	0.1083153158305992	0.7905256490690874	0.4395266001410266	-0.8095648917897729	0.4219910314054648	0.6299396270223416	-0.004668613567599145	-0.43055392288307603	-0.27419003189748953	0.378703928158722	0.5320344678798962	0.9629240320252119	0.35872435959825166	-0.07026309403381643	2.3817515519276093
-1.3961431260572168	0.07238449555125244	2.8461490001683547	1.7821521867298729	-1.0926176626070432	0.9537374741953523	-0.4462647061132978	0.5426549098174724	1.5001511890236974	0.43701644434499815	-2.0290966365615013	0.26129570712020195	-1.6894267582012024	-0.1476875137138216	1.6573909834087033	-0.1486692044424678	0.7802021722106176	1.023084665174414	-0.2626408128044866	-1.6058916912537295	1.5164846305974633	0.24623410794762526	0.8097330503322979	-0.4732112800260725	0.24831910420892767	0.35848429387364594	0.7612205654550463	0.05758905674208466	-0.6635423720409637	0.5247042829008869	-0.6852427385709755	-1.6680324331124041	-1.1631992022329665	1.997325358153423	0.35630892801489344	0.07146451937173232	0.7996390539560497	0.4059209403568168	-0.899046663683493	0.37031695005436377	0.5915419868463714	0.05716069969701556	-0.42112142375435224	-0.28319535113802213	0.39616943925760034	0.5899923554034561	1.031240489833707	0.28588948403831227	-0.004574076990293416	2.445627872615601
-1.3957663206478137	-0.05278158700259058	2.890030732269954	1.7805331588162747	-1.186628383693416	0.912382399340966	-0.4808818403747158	0.4768467603722798	1.3331760279706613	0.5430898583252246	-1.9967890788555713	0.31724350414001207	-1.7012327870995445	-0.2010976976536587	1.8261349220473704	-0.1121245997610556	0.7890251643576875	0.9525922905190127	-0.24304967628090765	-1.6297820345329985	1.50922796595743	0.2321043289415395	0.945318686968173	-0.4759717755682139	0.22463864227813732	0.2799354594176756	0.7324081440743673	0.0015114160070482606	-0.6379798207486811	0.39429045272258784	-0.9000881217553323	-1.6587940760176647	-1.1513922692867034	2.117964909015803	0.31810169849338554	0.06214620140147995	0.7673860398046973	0.3359957006196352	-0.924981268123495	0.3371004745754639	0.5187052732164344	0.10306511056923853	-0.37757081815875854	-0.23984162186978839	0.41295104256015785	0.6051866250620843	1.0594870903066833	0.29646967571929245	-0.02252617843101091	2.4550877689778323
-1.4218361809983806	-0.19709268163231045	2.9377566652252893	1.7321848992359776	-1.248098718673172	0.8629776086530319	-0.4814093116465896	0.41783307906342354	1.149139947539088	0.682782548011289	-1.9417598659889101	0.3549017174353505	-1.7006990207183086	-0.2774375231929304	1.9362867897311198	0.024437975337069352	0.7672227121447366	0.8922048236743851	-0.13851211536611863	-1.6233279842071755	1.5175950946121912	0.17214764427478885	1.0513284041651354	-0.44347020982221264	0.20606923958828444	0.23690200688039353	0.6723375409637538	-0.05101851827741316	-0.6366782538422673	0.3037315308328282	-1.066299424363573	-1.6565774811988039	-1.1395335469615633	2.2093420867272493	0.2651636915689913	0.0580023899716637	0.6772326008884543	0.27367704742828175	-1.0059936972784047	0.3275261322435495	0.4276761531098715	0.09636918685915223	-0.34866383248813565	-0.16902545115600393	0.41416253742789655	0.5754347586972579	1.1374359453919458	0.24755134909674462	-0.0748814134679657	2.430858918862428
-1.419547899141277	-0.27576940048654036	2.9494820756831333	1.6999771009794518	-1.29294944320548	0.8227052058227912	-0.4941229925297398	0.34567293697974394	0.9923231028921482	0.8144799406618061	-1.8661412598598026	0.38804062257660366	-1.689574907478987	-0.32132380891265433	2.02740388349896	0.15376870070553048	0.7317802439297967	0.827152198959762	-0.0774323839142817	-1.658863900851171	1.5658388720876029	0.09940567313403288	1.1523595335435342	-0.3794947172771116	0.18856220935162454	0.205795123277641	0.6260764503268665	-0.05990637356911901	-0.6353032807898287	0.22670808952215085	-1.1516922664384412	-1.705899759825148	-1.1488014332319032	2.327242273597654	0.24794513599500007	0.061359571782589425	0.616278506322014	0.20273822006929093	-1.0187696142177969	0.3622429124218542	0.3950461671244901	0.08898473080015801	-0.2777050609747966	-0.09036245373773084	0.45529792919701845	0.5512892852209205	1.2239918102291019	0.20692847438992082	-0.12288978290913895	2.4586934330926113
-1.421115426280394	-0.34791671208075636	2.9469193747562987	1.6719676187303363	-1.3433678297140093	0.7368358888011882	-0.4823277767115678	0.29685552320865605	0.8133432514867304	0.9548230179063169	-1.8405316222686547	0.4350203593594745	-1.6468677036280226	-0.3648275427817428	2.1050852268993614	0.2860257876574722	0.7242879616357054	0.7869147847269875	-0.0017365285984493716	-1.6912448934993314	1.5256604427118154	0.031026854525892232	1.2347406965878494	-0.3390018777554319	0.16460274221268975	0.13096646253323446	0.5289787148021466	-0.05016016679368816	-0.6275493136478267	0.18252434197131118	-1.2943508558010006	-1.7583171706789216	-1.1428030973018437	2.3675942116071966	0.19559089519947365	0.08213332717185381	0.510943437878171	0.13890650837460541	-1.0164205892619536	0.3970826998818141	0.35116622572558426	0.0721917825598051	-0.23113728254477023	-0.004990753950732368	0.48001761915681723	0.5148379232407974	1.256930495060245	0.18689494819398364	-0.1843331606556297	2.434405336934126
-1.4358822472788966	-0.32533244707229325	2.948506676975066	1.6269765698614034	-1.370832564595657	0.6501304669415243	-0.4515226349388641	0.24429768249808367	0.6518779119150321	1.0989057214653353	-1.76967310368198	0.4416182601240327	-1.6082284888501621	-0.3506606072742647	2.20330604659555	0.38715162838425166	0.703850372210116	0.7589744088017918	0.0991642894697619	-1.7173941145577398	1.4314559734317165	-0.08028504653306442	1.2952556179750176	-0.30452856556722596	0.1695496609574556	0.091424698419274	0.4583851918568206	-0.055287768705020536	-0.6342672416323119	0.12520183330703788	-1.342826666636018	-1.836026445067695	-1.1150755141933364	2.400693022882373	0.17624182050758055	0.13172475761680608	0.3798526423764127	0.05554946648550858	-1.027040530745942	0.44915903926124845	0.2979989401398519	0.021362256120634738	-0.21471516111541442	0.0974293590007542	0.5404798856197858	0.52826614243048	1.3123830583263671	0.1748913413851921	-0.29966475857619584	2.4519195427836373
-1.4557356501743333	-0.29818975066665393	3.0012403840207766	1.5672071398342173	-1.36662635964104	0.5411201658102676	-0.4062896488458493	0.1791566883910433	0.49713654621508746	1.24426769216218	-1.719317402384953	0.45651523885416767	-1.571045260970511	-0.34398433428178504	2.306304151942637	0.5336966218448498	0.6760017803009934	0.733474737483096	0.14486242787514297	-1.7746026063175677	1.3207299301886088	-0.2145501417641657	1.3308999898541927	-0.21441118950060895	0.138965880290131	0.010438315536183856	0.37931636344553055	-0.05681786129602162	-0.6540514636092283	0.09546912205376513	-1.3888863196717884	-1.9114953563616564	-1.0486192062976845	2.3432824355097432	0.09534314312916695	0.15059220422508607	0.25503943356426795	-0.04540469701027418	-1.0152618655362777	0.4735841266997102	0.2569592738059476	-0.0232739695923669	-0.2135395291642784	0.16016601054265245	0.6070058885001898	0.5188455787236058	1.3450695359968914	0.15222531379546028	-0.39794244037237714	2.47249803928072
-1.5115143296062767	-0.28481350108879616	3.0486957880668877	1.4585893056120733	-1.3015068060860169	0.46712021159973655	-0.32256307954910246	0.15044692157309852	0.35740959704277775	1.3661174212518514	-1.6479318605186761	0.39921356003956615	-1.5349313475644293	-0.2925455831918479	2.3516459465931403	0.694846495819483	0.6445195690544612	0.631002675824022	0.16620369215825428	-1.825097324210502	1.2256445242571448	-0.33663160190819086	1.3541937929683943	-0.1661135904827818	0.07971528150221747	-0.04073999972357649	0.2873773543653976	-0.07724428450667983	-0.6447989479648242	0.0071683807655203765	-1.3814527303351776	-1.9812824359633694	-0.9572949896924048	2.2420713028180024	-0.032535354268295	0.16704771470130675	0.15724025478326853	-0.167388444216822	-1.0790349401640302	0.533448338502709	0.18606403082683637	-0.11574805734512761	-0.18651557252132922	0.19899552442745988	0.6440552877640473	0.49503118337652036	1.3725378604038654	0.12032569397682757	-0.43518996918972574	2.465623829380803
-1.5728896132768821	-0.3198928735246711	3.0635390068376767	1.3361818427044865	-1.262869096176343	0.41000368354253763	-0.2287197625492407	0.14168198512272062	0.28924235144287347	1.533512747530271	-1.587031377281977	0.33208249496234354	-1.5220377210955598	-0.21622922709126527	2.3819118364010934	0.8657761130586887	0.5663994794981515	0.5368282983735982	0.14508318703925943	-1.8378330194195471	1.1807978335943699	-0.450692594634232	1.3565310638891297	-0.13563008397977092	0.051443930980754594	-0.06177297003297015	0.1922679034628661	-0.0479358386039334	-0.6266189287156576	-0.08120959313245249	-1.3745130759444553	-1.9569897670479879	-0.8894234324751527	2.1988169802054545	-0.13555316843007342	0.1766877714316556	0.02955784160297372	-0.25783971827620855	-1.0927732882336016	0.5574486207532676	0.1031752136962413	-0.25826804960448924	-0.14459963210077273	0.18976367008335643	0.7396019834793586	0.46513951116981006	1.4019363042986717	0.10556922052518744	-0.49545633515208365	2.471097829980884
-1.6305773569364663	-0.3566361813644265	3.046645149042267	1.2276030470018504	-1.2203600777211938	0.2979086991833756	-0.17666542404158622	0.1558155647097164	0.2795748388744765	1.6914143276389282	-1.4836849412965996	0.2470985353535858	-1.5200802990198057	-0.1398596735963201	2.4432623936075855	1.0286172089894983	0.5062974422121171	0.44453871303345593	0.12091253715198809	-1.8557825452109005	1.0998020812449547	-0.5692513128862678	1.3623585455571	-0.08860676904481525	0.020514883470560654	-0.0880223307591432	0.1063479972466876	-0.014842687088290377	-0.5971782801039514	-0.12834477128041577	-1.2954905032161155	-1.897129206373807	-0.8327801423134986	2.077000939252619	-0.19744210449545715	0.2002454578199236	-0.0922055110750081	-0.35719667718872633	-1.1276012103497646	0.5852617947031531	0.0913635299638293	-0.3753825917455453	-0.12017433461792415	0.17116056746005442	0.8197975770204129	0.4560704777889607	1.408589675278284	0.022199434746318115	-0.55974145088103	2.4583316520908935
-1.6728447093672378	-0.39896458713599736	3.0492577707733446	1.119256734422849	-1.1493830296412528	0.2381859408443876	-0.17733906489955617	0.27311650131525766	0.25999860456671253	1.8288900284494254	-1.40336248465437	0.17736822151750636	-1.5215262261030469	-0.0718796621181724	2.437507123612376	1.1664975523755527	0.4324105054953854	0.3310640628407694	0.11090162129990344	-1.8091361414656437	1.0159542292202457	-0.6514379785868085	1.3487826628237045	-0.09004153961317542	-0.019659764293002403	-0.12558411434907932	0.08554101618446562	0.026451719779112683	-0.5718863190533947	-0.20428596639080898	-1.2272502759317676	-1.7698641852391805	-0.8179298676354085	1.9985381418021801	-0.29564107561402186	0.27547913165568805	-0.18919436844204912	-0.46816739189531287	-1.1650571148033528	0.630834865198538	0.09117245826190261	-0.4716902852869179	-0.13249486060635782	0.1491288809930102	0.8337527628705365	0.4228420493443076	1.4486611395214353	-0.02210069152767522	-0.5931310063982134	2.423246683136351
-1.7306754810403913	-0.44596336613873966	3.0534524635011877	1.0822089099278973	-1.0713806431481054	0.19437504509680079	-0.17832017407286158	0.36995415433820505	0.2839325706479715	1.9101681910347985	-1.30186942193902	0.09752369632317565	-1.4905710515986919	-0.023405883449316045	2.4754329882514887	1.3175188306551349	0.36188173092243525	0.2658195196868961	0.09633663887400257	-1.810238771468228	0.9682296667219298	-0.7335310759710632	1.3157316620365367	-0.11185640973671718	-0.056146548459945086	-0.1665300675723695	0.12838137697026347	0.0812175880797308	-0.5541019504938136	-0.28683268420254693	-1.1129828567004565	-1.7099570437137779	-0.8090444507531753	1.894670784360787	-0.3934052673189505	0.3435779104883038	-0.19742277035891384	-0.5326311240511731	-1.2080473268322063	0.6620717000671695	0.08040263424706076	-0.5442652467085889	-0.13845333301507184	0.055547678786370715	0.8675410065712839	0.44096428531907994	1.5469698580433848	-0.1088859206181945	-0.630299136924532	2.447279808060923
-1.770120906151742	-0.49895503118284895	3.1128589678686387	1.064766921843679	-0.9809471632299325	0.13987717981270845	-0.22144516622127258	0.4944797701609399	0.32677614359572127	1.9167701273140865	-1.218136289768857	-0.00392099761012053	-1.4813359632871728	0.05295037069703806	2.525899724117147	1.3939591666813516	0.3300706428049129	0.19353157203533985	0.04592968766935997	-1.8011898758256293	0.8893057711075715	-0.7782549232157286	1.3136057977021731	-0.19826287580447483	-0.10417647938481625	-0.2223235168576434	0.20323922431757174	0.15068411513687213	-0.5091828734938104	-0.39051455198540685	-0.9837807046381372	-1.6951190260713953	-0.7874862371942871	1.8034474459801744	-0.45913613353640104	0.3864465737530166	-0.14979105956301975	-0.5634409896698599	-1.225281816716779	0.673482717316077	0.06541995374710674	-0.5785324935505644	-0.16128424272374917	-0.023066987816633844	0.9369165142727244	0.42940062473520324	1.6076997955641594	-0.15817107796138852	-0.5682186982887221	2.499125195180718
-1.8244220592068146	-0.5806869625206106	3.2102695527601894	1.0531686942308895	-0.8768202953762818	0.02335995037313492	-0.23948674821702703	0.6208023464630521	0.31414008843701496	1.9418916429840802	-1.1327706927872223	-0.1094101701242147	-1.4914556026314159	0.0894539533197343	2.533143811918168	1.4249064104920264	0.34421954910114405	0.14058570977118962	0.016369275495310767	-1.8023729723240673	0.7852621639522279	-0.8273395371046783	1.314053589398771	-0.32072251000289753	-0.14988775762452416	-0.29655706738722776	0.32111423527656063	0.20020089377281095	-0.4649319274224421	-0.47109455497405134	-0.8618784373196169	-1.6455253284514775	-0.7759479817555225	1.6718852857045832	-0.5899857387349601	0.4607534702979568	-0.09738472010421279	-0.5855939905100025	-1.2691757342519152	0.658234557645104	0.00422926971864554	-0.5943343939889635	-0.2035472629513695	-0.10313167867289039	1.0007690905166624	0.42309629243784597	1.6704903558146165	-0.2091690956431796	-0.5356556106659595	2.492945619638792
-1.8586083746199258	-0.6127479033612666	3.31891396270492	1.032455190812271	-0.7462569339739746	-0.0072651559461135206	-0.28695995066190616	0.7358461646841055	0.3081060681652423	1.9278738666584325	-1.0057545546190751	-0.21750763611593432	-1.5159378207173433	0.11173505609672163	2.5801672053415787	1.4652142442487377	0.3414350311642717	0.05815182424718236	-0.0026657495261487264	-1.7748757382856213	0.6763241152307014	-0.9093062861416634	1.3268393413910693	-0.408592334267864	-0.22561522004120865	-0.3061425875805448	0.4622857943916646	0.21639844320716484	-0.40932135494125743	-0.5443733596184502	-0.6969587351151707	-1.556471705388985	-0.7973745505733827	1.579693614202667	-0.6992381787890799	0.5435272832878727	-0.03028162576375735	-0.5714597492710104	-1.3352884459287693	0.6489055451109127	-0.054937450606473925	-0.5965031387875966	-0.21434218754041856	-0.18977826213747268	1.0419347937068204	0.39169798326284583	1.7176982085671355	-0.22914921006511815	-0.4399642917234031	2.5014720431344655
-1.9088938883047888	-0.7011571650968218	3.344410938740655	1.0307562140500477	-0.6613675052113294	-0.030473528909978703	-0.3616805823122472	0.851614080628828	0.31522726227966824	1.9338776326992702	-0.9294453190335824	-0.31691993452040645	-1.5825254354672662	0.09402736460565295	2.565746178166278	1.4946531823703613	0.3726971757324754	-0.06411798949603036	-0.08662297127066744	-1.7580255760351382	0.6154894545533484	-0.9628983765784831	1.3276420806014395	-0.5031125504181063	-0.2887319497678965	-0.3807219587796154	0.589177821923439	0.2622135444497793	-0.30102003646814074	-0.568496907051402	-0.5821108765229364	-1.4369990853318515	-0.8705560792403929	1.4846797187127607	-0.8547710557699271	0.6193182782881317	0.07840491016108661	-0.4916035082176372	-1.3698024876502737	0.6168130981466291	-0.12106500900037595	-0.5654003852846292	-0.188278108354588	-0.303692606571815	1.0344843074645629	0.35529170461070636	1.815354625707058	-0.30233253919503833	-0.3255363481994552	2.463926277263819
-1.9713344956929795	-0.7411267965092154	3.3097697866461475	1.0532280386071864	-0.5983351276552492	-0.004286901178913255	-0.4465361639160476	0.9958174469574306	0.32744881835357387	1.9370662396260907	-0.8601791868638126	-0.4342124287039108	-1.6394133601787046	0.10427959773975745	2.518841197022282	1.4779198150743382	0.3565109981547606	-0.1589734521735205	-0.1918732075408699	-1.7024957269165282	0.6013120515167298	-0.9572826474912597	1.3446123160930108	-0.6132421087299506	-0.3188624941266319	-0.4534889152881486	0.6852417472558352	0.2425846905663211	-0.22748882999538678	-0.5235574248307513	-0.4422607854708159	-1.3147731871810975	-0.9412014643317559	1.4499601957018358	-1.000649866306762	0.7250478557865265	0.19132640765123465	-0.37116357733710426	-1.4250691799798907	0.5961655785241671	-0.17827419346633863	-0.5463661401145761	-0.18658839470782435	-0.44315420281309914	1.0063326098641583	0.30990947629379956	1.921707936309268	-0.3504173205939398	-0.19825355370153544	2.4542735299319367
-2.0181622582815555	-0.7516469301511468	3.3216207464320284	1.0874890080741015	-0.5164604051018931	0.027629442104811323	-0.5507509025285993	1.1173801520537585	0.37406661146583525	1.962175824578214	-0.8318700058523938	-0.4872593773667144	-1.6736403730048317	0.06652196477642969	2.526237632329135	1.4174050242430543	0.37550967650062717	-0.1830902065281016	-0.32227833917817694	-1.7085315108035097	0.5532210841412086	-0.9945365895743041	1.3778795712319498	-0.7046831130635492	-0.3462895974239325	-0.5325105101779889	0.711857084242236	0.20461467017539792	-0.18789650795037588	-0.43127221827732687	-0.3444743874224278	-1.2539989288702724	-1.0427379674399595	1.443544723277658	-1.1186211652858962	0.814599832284258	0.2990576198955941	-0.267592439686112	-1.4122563489377464	0.5676181187442768	-0.19975316356260792	-0.49511344621674447	-0.18314043933146223	-0.5404819663086371	0.9980896977933581	0.2715675315985147	2.0569941773987153	-0.31871174964750537	-0.14795212257819715	2.4721680601456333
-2.013946899567362	-0.7237198413230143	3.407313394040024	1.1218836189205772	-0.4498604229979339	0.040497228994088315	-0.6896845819283033	1.2229398443846295	0.36680016730828996	1.9618636646996783	-0.7858855472803753	-0.5096465456111009	-1.6995415183981333	0.033943254617205154	2.481598369068086	1.3251537496711374	0.3979976889083436	-0.21965318060076325	-0.4554411427390853	-1.7364868461797347	0.46549160348141394	-1.0226782165346844	1.3543924718781493	-0.8347269315187382	-0.37173810140006414	-0.6185381174492021	0.7026260060163114	0.13374891293843852	-0.1748655923453335	-0.30802061625870836	-0.20509042005902933	-1.1725244900632075	-1.0765974290912026	1.4330626629976635	-1.202074633041924	0.8977468127512098	0.45001152890722534	-0.13851661768681056	-1.4131763637983765	0.5861244097795499	-0.2139309543145324	-0.3913819021558833	-0.21149415557475448	-0.5911503843374071	0.9541476645309629	0.22455863256711334	2.1201281776351486	-0.34971203587471805	-0.07257176965031939	2.4411292528812574
-1.9984298781301386	-0.7078752743055706	3.5108691701485824	1.1595080845918297	-0.4011445550085506	0.10041922394552709	-0.7484138668716402	1.3412175420648516	0.375339130912317	1.9412480379570265	-0.8030904121207669	-0.48092778363502015	-1.703140718723191	-0.006031457987637044	2.49156160713908	1.1802111856198068	0.3729772417728012	-0.2837468431716397	-0.5920342231468991	-1.7477433919214396	0.4169917527358189	-1.0417393896140892	1.3235134136494147	-0.9450518456448075	-0.39969748407275735	-0.710921751434368	0.6244333668373168	0.038464203213232906	-0.21752019099032535	-0.1528682594386155	-0.12909348400544046	-1.1941309519588024	-1.1215218443343429	1.4513285026212972	-1.2622147250473141	0.923703999595704	0.6156254240725433	-0.010809537787939727	-1.4198755057731591	0.5645858598140716	-0.21691871646453698	-0.34674668644934725	-0.2394838012436832	-0.6144067844412344	0.9583073682703555	0.18325225011023621	2.168128570981323	-0.34058481946700053	-0.057052916140549734	2.414123812386947
-1.965518529152844	-0.6705002946882723	3.6192384178160295	1.1975301459309764	-0.3822147978650367	0.15006841761580203	-0.830047413771686	1.43721866620024	0.40061394976631864	1.896155644612875	-0.8150625355180147	-0.4436139961363394	-1.7060750598466226	-0.050641384733614035	2.535340937322185	1.0483569688271872	0.40193107499683745	-0.35777264733057446	-0.7407526163110104	-1.7715246433464784	0.39319468242110267	-1.054688391003231	1.278790485404013	-0.9673296501045	-0.38649056484697303	-0.790718299006285	0.5056116701192073	-0.06926941932945577	-0.2234413247909191	0.007539989930417534	-0.04071255483962865	-1.2289213238710812	-1.1159357325597576	1.4602356983324536	-1.3267562427705109	0.9142921909338337	0.7512234355381433	0.11851886450383783	-1.4192457991268075	0.558465308086729	-0.221864275166734	-0.31720008357384555	-0.2886488666578274	-0.636713686110317	0.9467445129441844	0.1970683563555437	2.199181416511982	-0.372429287482418	-0.0824616746986595	2.351729106360019
-1.9381849982107422	-0.5888635139094062	3.743494139384868	1.1979844785516622	-0.38788146822520125	0.19896112982393746	-0.9309941786677101	1.5557879725761479	0.3647280573421037	1.884693166559951	-0.8159652332209681	-0.399559895325286	-1.712487369560374	-0.07631773297431844	2.572985211784641	0.8802208139903946	0.37180363462043775	-0.49562384352821864	-0.917738344674029	-1.7333253653595342	0.38348134138824347	-1.049697290444908	1.2089176345375185	-1.017188975708406	-0.39844456737554457	-0.8638821633286613	0.35801065387108005	-0.15502556277312016	-0.2718103219043321	0.20559418822129336	0.011027788737219308	-1.19568310543579	-1.1190024920976858	1.4801365674117348	-1.3495551189432313	0.8893439612886741	0.8413297839527359	0.2259002423353375	-1.4352148845272836	0.5528262634782084	-0.191582090661757	-0.3073938609466454	-0.33996621431369356	-0.5856762354121666	0.8865635312885688	0.14222557766499463	2.1670621686429015	-0.3592120866126579	-0.13477091535015742	2.2349541355641396
-1.9168061031902373	-0.46407715404816463	3.805241241939315	1.1850060644749407	-0.439901309839467	0.29674710855510866	-0.9906053665800967	1.6402690398444175	0.3186387706107434	1.8756765673877716	-0.7813418304977001	-0.3040054564367609	-1.7288486169897268	-0.08644010188100806	2.664840649436197	0.7094056766832292	0.3348291044758027	-0.6354649938847543	-1.0766188472794203	-1.7093033279043788	0.38712997340528627	-1.0829167101793669	1.106713611856886	-1.0120701481451335	-0.3865981979592165	-0.9067647123010767	0.20573380876447808	-0.2727386101415683	-0.2967566834444084	0.401368666162716	0.011176056953657943	-1.2006327748358634	-1.119135825622808	1.474078868744853	-1.3976590114588485	0.9144300411029487	0.9163192522794971	0.29363787086568033	-1.4220446755047647	0.5615865030352396	-0.14809596682671208	-0.2979152869416989	-0.35958808869924286	-0.5618979333580335	0.7742332158258447	0.1487824487061598	2.1978176932959665	-0.33319478310446327	-0.18534377132380594	2.1125155582869626
-1.8943312534163828	-0.2912756632899599	3.7882031518801456	1.143657935840365	-0.4967087022262701	0.42253121610892863	-1.0190063141525985	1.7316779358387318	0.2964754229009166	1.8424920110855543	-0.7817385332813351	-0.21975480920755866	-1.7332269664306028	-0.13150377110831082	2.7885309395979507	0.5454941825263696	0.25373288092200863	-0.7796029183819243	-1.2098790591691055	-1.6565211307748684	0.4281323362232217	-1.0904507823998288	1.0159088680383337	-0.9591283014644556	-0.36240513333136476	-0.9611748789084036	0.05341684294695255	-0.3775785492376462	-0.2862557570682981	0.5468760672006423	0.02898473666875324	-1.2262440239816474	-1.0979036278123186	1.4732603808859481	-1.4186934995030551	0.8546407114067426	0.9522891827345153	0.34558700537110454	-1.3927883821603926	0.5489982735327692	-0.10967887895027048	-0.31654973788603374	-0.39533085152810976	-0.5184997453282848	0.673613875588471	0.13557422173561212	2.1997829327383283	-0.29522195254212463	-0.25296586668180643	1.9832131183061232
-1.902618477023188	-0.16099855647127068	3.773954050465252	1.0983771133637592	-0.5487137182708128	0.500769121533355	-0.9619525818123581	1.8227921082649068	0.2822600564572805	1.806274110623327	-0.734794102393486	-0.1149869620963377	-1.7347411467543616	-0.15125095682147813	2.886424681473562	0.37114689399534334	0.2137686049614404	-0.9219911058195773	-1.4126036371552053	-1.6460669395675587	0.4669001422124358	-1.0382168700098333	0.9160702706082489	-0.9763622208930578	-0.2696346402978339	-1.050406829064838	-0.010204551759577596	-0.4367029693939785	-0.2955231733165962	0.6278381581504775	0.03654044988541256	-1.2727934326503978	-1.0644620035132042	1.478973608074305	-1.439527096369312	0.7909611792456964	0.9512480929907268	0.3752443680053195	-1.3607740839702305	0.5516756234697392	-0.03587760516120638	-0.30690257696864204	-0.4094598086005695	-0.45897989225709035	0.5722375730526902	0.14409957574623505	2.242407231846092	-0.24879807481997251	-0.3293837988345435	1.899958612973498
-1.8879771538528178	0.014642738698477653	3.784956804969446	1.058705893074596	-0.6469681779571317	0.6005727273108826	-0.9002942317184225	1.9260928573365188	0.28690096859225267	1.7420021076950327	-0.7080732266369429	-0.020216180889431373	-1.7000047701363048	-0.2180747072868665	3.0078918532919148	0.2121606255674299	0.17022062477686214	-1.020025589632992	-1.5667335215208256	-1.6018095701502293	0.48429053273639716	-0.9944988006597443	0.8403717720329515	-0.9538907447209866	-0.15084880359314368	-1.0698718170205364	-0.05926185670281396	-0.5107843280154402	-0.33130333701128556	0.7036181932548935	0.03139527957696369	-1.3239364166452572	-1.0082512270416382	1.5309344075351192	-1.3621076360306317	0.7064337530467409	0.9686880685674485	0.3910727127434502	-1.3280904280294263	0.5783099876580533	0.04919791330032654	-0.3140585401067376	-0.4509715221202478	-0.4004174543738416	0.500629065419884	0.12610047084554352	2.2340100653263035	-0.20360757254355746	-0.36853904141556637	1.8485607420917856
-1.8660166767347988	0.16952346125244472	3.7589419379555538	0.9998401173743383	-0.7033738194226106	0.6655279886564575	-0.8162920283450372	2.0455864124424123	0.30837430706901026	1.6834107608181181	-0.6805830725896654	0.17168928597438504	-1.6525236906862166	-0.2864982911562416	3.1713159614321365	0.053558762793670354	0.162753372891457	-1.0971832606331675	-1.665689312552503	-1.6370857632531535	0.49014793002976864	-0.9856791643851421	0.7649859023636477	-0.9352133815995132	-0.02321534006760525	-1.0914793212149176	-0.10600826303638167	-0.5240117749173856	-0.33574560696909506	0.6879281363213667	0.04867598406925992	-1.401923694805301	-0.9512428539262151	1.5591567997311873	-1.2729455863853372	0.6201267341837968	0.9974339512837546	0.34118047059755807	-1.2539899732295816	0.6307917583697601	0.13867573794941584	-0.3446023139483864	-0.4692301477398845	-0.2502982297687564	0.43580101085356926	0.12041482569455855	2.211149870798476	-0.1891314452727321	-0.4107101435811303	1.7312098700877872
-1.8431951202352927	0.27270904507532095	3.7164113557652216	0.9349082000242712	-0.799394557490847	0.6760961605912147	-0.7447723924337677	2.1303322816252535	0.2967666541648718	1.624183653769736	-0.6618240735798577	0.3230509473379972	-1.624656358569106	-0.36367362871285175	3.294123935707032	-0.06234121641118222	0.1101653584658819	-1.176574475435443	-1.6904487086237143	-1.6051559406703568	0.44829163412190276	-0.9606206682773717	0.6808650991440327	-0.9330688463078307	0.07142267155172341	-1.096983371552225	-0.1084628716778669	-0.519856457831352	-0.3596338568829184	0.6498173363527825	0.09811036208345662	-1.4691842936421442	-0.9044810978817948	1.6234291459035812	-1.1041986331248328	0.5614361410278383	1.0282434757479042	0.3120172537686242	-1.2154390061528209	0.6439556252068585	0.21252127497196147	-0.34985208346841856	-0.4767641203239676	-0.11490548341416099	0.3556421480579926	0.16172541166783927	2.1606740663191077	-0.206715915962027	-0.42463562016615225	1.6005339603357869
-1.858716134312616	0.35948731428957076	3.5760472070186404	0.8424778772818723	-0.8584417925477854	0.682006899552484	-0.6639811920972621	2.228048662191665	0.2973835376785964	1.5642549224498603	-0.6604372393847227	0.47337540830108277	-1.6217949305459858	-0.43640776615482624	3.435975348210964	-0.1609775168701192	0.07431006488611563	-1.2336110900358574	-1.658199033428716	-1.5146412508996503	0.41480721794423936	-0.9378754465079456	0.6335983931190965	-0.8264108871224203	0.10981153462409865	-1.146694306834868	-0.12389177921417009	-0.486089799647874	-0.3509906544379613	0.5723658362134649	0.06704562649199494	-1.560203315156347	-0.8529872723045244	1.669840559601979	-0.9953874264543195	0.4734764223488866	1.0359690539103528	0.21554122947029314	-1.196368668432717	0.6340028079245575	0.259999668250546	-0.3613978629553854	-0.47428447725119705	-0.03323403994335005	0.29638919352246124	0.22946772517788167	2.1637125825710495	-0.17870816148946012	-0.4577730288579045	1.517232911163371
-1.845356386229226	0.45255175715025525	3.4441882779292095	0.8173737203142097	-0.9222635949946676	0.70714690156544	-0.6267193732977627	2.261025407832501	0.23835937537672133	1.544598656171608	-0.6531547170196157	0.6073707737380993	-1.6608559996899337	-0.5316264081757615	3.538897279805135	-0.23039047945895003	0.02975003257974588	-1.2383380168126403	-1.6368187727663153	-1.4343384764809175	0.32638485595588373	-0.916117923230836	0.594484476155901	-0.7925989217294431	0.19060372359043362	-1.2051576488797922	-0.0772799357525913	-0.4489317808698905	-0.2934338234635273	0.4476243046031623	0.08590411536561608	-1.580144678868404	-0.7462277299182509	1.6944835387472224	-0.9470526454355378	0.4654720020578432	1.0601167481144702	0.14483700172551467	-1.1503802150245679	0.6357090684004361	0.23875895366635042	-0.3371306059558977	-0.5100670331835258	0.048234257424870405	0.1996722198122018	0.24984659394251185	2.1071245139231136	-0.1590076728151874	-0.486890470284629	1.4462695027743464
-1.8752086076341807	0.5445111741925044	3.3028712994609095	0.7698459979741583	-0.975409592756615	0.7180517010198824	-0.5479461800232072	2.240889487905755	0.18665858577577366	1.5149956033134881	-0.6502452635265943	0.7149328214380299	-1.6857218338806945	-0.6015465599188896	3.665520439960683	-0.2645025666090669	-0.019781726000933003	-1.2533849277182711	-1.5876056725801893	-1.3494570787783298	0.237166155547225	-0.8983941813432029	0.5525546447972848	-0.7702693311379616	0.20940941459701007	-1.2432812338664303	-0.03769238651060528	-0.4118565715694619	-0.2921052987827971	0.28341361054162456	0.1020220110172723	-1.6416960078464302	-0.6823090211692994	1.6934949221893956	-0.9216412749396087	0.48344289237391314	1.1250198123545039	0.06185301902930549	-1.1034213934378132	0.6684705923040067	0.22218105989371342	-0.30328629932112927	-0.5163455454608477	0.14925252724557425	0.14373761757555198	0.244703989030605	2.0709656549396733	-0.1119002994063271	-0.5113431534081915	1.4476888117375242
-1.8783247384619437	0.5870460326893427	3.1234710248210567	0.7335051421308921	-1.0421761790351858	0.7479128426258481	-0.4047532528406208	2.252131975027579	0.14858802175478242	1.499162886961067	-0.6765756066631117	0.8392347183983289	-1.7612499378648443	-0.6501603729052592	3.764297219749247	-0.34209277064337884	-0.06440908887968726	-1.2223061698103383	-1.501253478287245	-1.2687530075877018	0.11142816832222431	-0.8659994490970769	0.5603743410253259	-0.7518499724194151	0.2927350179427827	-1.2561292576939276	-0.021332618707341433	-0.36840253258847705	-0.2781382185662717	0.09345040135276353	0.16405648526246852	-1.7339698643555734	-0.631669857054598	1.6687607225828547	-0.9368708260499217	0.5086738915967459	1.20059484443682	-0.025683524033299376	-1.0742606775185268	0.7100782019869732	0.18636308321351858	-0.28082028195957026	-0.5542805531389889	0.18415785436533935	0.16220219385174833	0.2704520576426879	2.0813916497600373	-0.04823647677961345	-0.46873229273915723	1.4264347805457909
-1.8816649063072965	0.5982375774598845	2.964011421133825	0.6821131890240669	-1.0713245702012322	0.7459347699069634	-0.32557346384409497	2.2457153377735075	0.10838294333892477	1.5168562232806013	-0.6839950208867738	0.91825788142075	-1.8166428562050316	-0.6903893377625684	3.7979768489295935	-0.3979985856528547	-0.06956648802627158	-1.1618755497343938	-1.4100300413609628	-1.1962046141008016	0.03063273682710648	-0.7922660153917311	0.5779469098392982	-0.7428247022123642	0.33391561486397997	-1.2548198548862801	0.014278180158391524	-0.26005914323902735	-0.27995430349390327	-0.15827890828468674	0.22956155875054315	-1.7850824761827717	-0.5795354837123683	1.712912949012497	-0.899369624482776	0.506088317270896	1.3303339850201734	-0.11946328219594185	-1.0773431540246718	0.7750799928680505	0.1330575977321828	-0.25913317064206093	-0.6039605074111016	0.24907972139749618	0.22278692696546817	0.2538826235707471	2.0494159064763844	-0.008679670147962604	-0.49427125502512315	1.4484085723516569
-1.8688226085398203	0.5207649529471745	2.8441544099508933	0.6900051607745824	-1.1293030431477347	0.7657599214756191	-0.29938822656347075	2.259512020307146	0.03902040496516666	1.5034121020196969	-0.6662617493220249	1.0044751193092103	-1.8759615693672438	-0.6862704512725981	3.7906533382582337	-0.4796493516030349	-0.08018984132063253	-1.1034400959305368	-1.377636608327057	-1.1484608146586806	-0.026759866654153232	-0.7264540273290402	0.5606781210783397	-0.7529545748207152	0.41807735931514795	-1.253083677934244	0.03353530630854646	-0.14816119612656678	-0.3246916370013345	-0.3787921748378097	0.20912774201042633	-1.860226229433832	-0.5426816309425317	1.8105147385261773	-0.8392640748518756	0.5360109939802871	1.4547915278955592	-0.16674769549231108	-1.0996768988172045	0.8849660802736414	0.049427376125102264	-0.22638670736783464	-0.6571706749738506	0.2524980862127779	0.2371978386022895	0.24729839280000454	2.0263159647669133	0.03516949346645813	-0.4667363683148042	1.483230633513152
-1.81801984001205	0.4730649383129079	2.728186438667426	0.6968682199036742	-1.221032659508039	0.7916237003716438	-0.3227788274341329	2.296897411687123	-0.039938840952138954	1.4989980632765105	-0.7003463694852702	1.1215105836533183	-1.9252735762578748	-0.6711733436784015	3.7138911340754843	-0.49709450747081974	-0.08097375936521711	-0.9946586945985118	-1.2882539326943765	-1.0581452276798426	-0.04619758285018115	-0.6547923893884106	0.5010461746150955	-0.7340288908819359	0.4807045265578645	-1.2146897240605523	-0.015588555543173493	-0.04685512804853925	-0.34257877416535	-0.5419934115229543	0.2100910467539175	-1.9068980060178546	-0.5060747427418446	1.9146440882405045	-0.8106638977846808	0.5359889026070315	1.594941980445864	-0.22255634802357466	-1.1116283356487482	0.9572680568675793	-0.05677991574496272	-0.21160790560320994	-0.7220247162621027	0.2679521712650888	0.2805316547483572	0.2770297086401886	1.9875190274764982	0.030485965705239083	-0.45999761108424436	1.5024696502224741
-1.785771181952292	0.3297532443854038	2.6350265953108787	0.6722007553898608	-1.2324571554639916	0.7662501734103108	-0.3144012220138884	2.2812991372677924	-0.13737447093825442	1.4948755916659457	-0.7474232513740091	1.26060208509202	-1.9525177206548432	-0.5738205473659868	3.667619369815918	-0.5041870497499749	-0.10401852965633629	-0.9479420641269455	-1.1719753220743026	-0.9505512453199664	-0.10798735513220814	-0.609194506778751	0.4270907778130252	-0.7348588583745727	0.5540213436137645	-1.2001676138103121	-0.1034416822907013	0.009699682770375561	-0.34756764991142675	-0.7256002605001456	0.21170462606560073	-1.9814041444451713	-0.47236331507916834	2.010194644366355	-0.7846207654395421	0.5921872353977713	1.728435021615957	-0.3190666624704833	-1.1596615775586427	1.0517998626378193	-0.17867620738217876	-0.21420650073661482	-0.7888973898514872	0.25944832290360587	0.33089985726628557	0.31956577123405416	1.9668122610389887	0.07417449714889279	-0.458388087811157	1.5105946377357935
-1.7398603125265975	0.19245938353655817	2.5652458303968526	0.6677939183351558	-1.2194422134887302	0.7332665284627253	-0.32376458566704935	2.269308451489983	-0.2996402911590509	1.453590813384715	-0.7797285540649874	1.3211714064852582	-1.9932753076952079	-0.4860119894538825	3.599831227955394	-0.512984752876462	-0.13738374235238707	-0.8807448947425136	-1.0408747825461406	-0.8251085991328461	-0.13582080339636524	-0.552259727513433	0.33883185969507634	-0.7292295795415431	0.5841338762438729	-1.1854348673341133	-0.13563872488263742	0.10382247396667985	-0.3620096003928281	-0.8638126728508905	0.1763157225144681	-1.997852422165981	-0.45216521606213195	2.1246764079147087	-0.7300547218648819	0.6343724799394455	1.8366059662912195	-0.4133606968978071	-1.1962616975026314	1.1334147347222547	-0.3503696908634858	-0.18782832180861403	-0.8668827032709814	0.23042927593140403	0.3984938636886642	0.3624862138562131	1.951022460097409	0.1386290460346906	-0.4692096680793073	1.5331255092368754
-1.69728537708415	0.06838705265929812	2.5108030083914796	0.6787043105408019	-1.2038502645623872	0.7181873418757928	-0.3179262335686069	2.320384179253167	-0.4375393755131906	1.3868092493261095	-0.8023419270047072	1.3968888519322011	-1.9887215282385455	-0.3970831570016765	3.5188971570015597	-0.5104730370999626	-0.16281514370700953	-0.794710535076548	-0.9221051955794728	-0.7116340296522485	-0.12085103732909977	-0.5090566247441088	0.22149072012521165	-0.6968991185431739	0.6303236173028517	-1.1534519570990647	-0.14352514434987673	0.2165709525357867	-0.34627407330619536	-0.9792744541350771	0.11713117394764225	-2.0037337085904783	-0.42050463976116986	2.141166325626238	-0.6912629081056372	0.7094089219947827	1.9115850050667345	-0.49494334134215734	-1.229617228859977	1.227449834917962	-0.49464430446652197	-0.215843115212457	-0.9604282178845402	0.1958023175419912	0.47670936388180163	0.37369499277252605	1.9370251775103409	0.16625623271385465	-0.5070328031028846	1.5574883907761874
-1.6735478299247855	-0.06257865635536604	2.483824849211867	0.7497255013201487	-1.218180425396255	0.6915731789815233	-0.3347849844824817	2.3254567018485455	-0.5788947051481065	1.3613298938372398	-0.8459435403298798	1.4457552516667829	-1.9856162799044221	-0.31962305692230275	3.4054942946270024	-0.4905558098344195	-0.19478029460348548	-0.7025856678431557	-0.8368039206606144	-0.6325386510203045	-0.07213835779590452	-0.44764148803431114	0.11593437291731404	-0.7520429283885091	0.657064559509598	-1.059923185124258	-0.18372938967344044	0.318598791145076	-0.3755311474904228	-1.0621297142821602	0.100616989814533	-1.9822184874389552	-0.4205010209381115	2.1656799206478046	-0.6043229875914284	0.7865942361094502	1.9964355394811288	-0.5113021882548862	-1.2714495706092221	1.3019109943187455	-0.656054515712342	-0.25346126050327367	-1.0525214860123548	0.1831814581303915	0.5389376845462834	0.373619853892555	1.9271508590004256	0.1746804162647227	-0.5018616910642006	1.6008984950268315
-1.646506510329976	-0.17332111355742413	2.4522148166085636	0.7338786154897183	-1.1842475586624803	0.670738144853812	-0.28522104477189647	2.3773278233048893	-0.6600971566175159	1.2559974264671332	-0.902406091887132	1.517727239114882	-1.9428911081823101	-0.21787678168725327	3.2740321155895193	-0.4187497025561956	-0.2034038225372004	-0.6128537737566941	-0.7023948688274906	-0.5603707206531544	0.047587385860645204	-0.39280974336974533	0.038144549571963796	-0.7486452529126411	0.6770417528545787	-0.9705026055117395	-0.177368581522089	0.4710838506278199	-0.37170833259269553	-1.1583774582492588	0.0587490284030356	-1.979828662314547	-0.4731684871259595	2.2168342906131033	-0.5124126375505919	0.8088352209814156	2.0554262088461965	-0.5663968247858174	-1.3152618560280143	1.3515349292565222	-0.7773644353921292	-0.30400891097151056	-1.1609848135984653	0.15370936091008872	0.5556639558620745	0.384207708703473	1.960200738402552	0.17247688803848105	-0.4675715239302266	1.5908298200748276
-1.612279020815837	-0.31265031682365574	2.453283480531745	0.7330866288085156	-1.1381379817940778	0.6426812586518154	-0.3154887867725389	2.4247022016193682	-0.7225537214485068	1.151942281364406	-0.9993130767413945	1.5941336814518292	-1.9111855591963667	-0.11794704100675468	3.1037465934780926	-0.36605978886344215	-0.2169007649071865	-0.501307652968879	-0.6006895025780815	-0.48279791152839246	0.18785330852906673	-0.36047036076906364	-0.04198905066426727	-0.7455015399952669	0.7239132824089264	-0.9012755951290427	-0.18105280391575812	0.6109076534808677	-0.3762794261180338	-1.2153229242987047	0.026205470884771674	-1.9865558394123284	-0.47983476129061414	2.3053890497103438	-0.3363672441644634	0.806960105219469	2.12690594249539	-0.5685199425585775	-1.3831541734445592	1.3810015615748934	-0.9153969823593664	-0.34952704066284357	-1.2451694243830356	0.1374485314625073	0.5684404649469403	0.39459752299203227	1.954074725291666	0.1487495036807511	-0.4305699104720957	1.5726529671675809
-1.6054417494152144	-0.43495092830258814	2.5091417217472616	0.7472956302464298	-1.0829280739025058	0.5639582880964008	-0.4012666157271023	2.412607686759777	-0.7485772901280866	1.0102697462497665	-1.061331867546189	1.6661194720851988	-1.8757253967084906	-0.019926930320940582	2.951765876901548	-0.2987213677375801	-0.1931456494087787	-0.43017610460840905	-0.5083782153846157	-0.3984301450127025	0.31170938507591733	-0.34320230873347446	-0.1455897860804674	-0.7292173613826443	0.7142212570048521	-0.833426365731823	-0.1155772799123044	0.7440534188240777	-0.3405818232439023	-1.2773302311138557	-0.052792115578455104	-2.0266596204040965	-0.4933889424276664	2.4289524109835225	-0.18240190013793472	0.7930663987514768	2.1844890038090177	-0.5474842961611527	-1.4178554612332448	1.4263689518701987	-1.0015053829220495	-0.4033062909829665	-1.2432460614531318	0.13759203695983627	0.5491643158658377	0.37867994697310625	1.9387025484729492	0.10361190439786305	-0.43287790100416146	1.5725761049301574
-1.5947835713472418	-0.5224148412500564	2.5498107362224554	0.7995017841173866	-1.0065386653588895	0.5018828193543041	-0.4275196189613883	2.388533812931298	-0.7550998722241439	0.908235795501934	-1.1720811855904008	1.7651210022257051	-1.8475702497217295	0.04615205662337342	2.8390944269602043	-0.2781542622999557	-0.2269185111443312	-0.4172845558069316	-0.4046248782669033	-0.2928615680892945	0.4341057179337807	-0.4020950724443636	-0.22443554198217902	-0.7208332287486593	0.7235907194256705	-0.7800347981873476	-0.07309688250718312	0.8238676150790111	-0.360290867202304	-1.2578745993266396	-0.18560745002291723	-2.0453521509214934	-0.5381548290953696	2.5265956220331995	-0.09033820013456269	0.7908183806089737	2.1994659388849036	-0.49630089394571975	-1.4803914657863364	1.4973766379968052	-1.0545903546817281	-0.43118631669917146	-1.2764828838601254	0.09557167135627508	0.5182483313638355	0.4264795413698944	1.8704338940182708	0.06458901199401501	-0.3921280350118936	1.591036207699078
-1.5980762933194108	-0.5834207420236693	2.6167457163676184	0.7959595483034911	-0.9126517818160504	0.4074510792678828	-0.4522715275244457	2.3585662228606266	-0.6950546043444668	0.7968790510623218	-1.3013907293019522	1.8360991603343642	-1.8141350704238906	0.14229617684328977	2.7238207949761146	-0.19488296448446224	-0.1987869084409203	-0.3853848900705683	-0.2338481666335425	-0.18363610760854238	0.4715102561536731	-0.4339022241170401	-0.26183990334191004	-0.7378125961831205	0.6446273179423998	-0.7196042081066844	-0.06256440796591836	0.8753512047412644	-0.4007833004723656	-1.31043158429821	-0.2795930055027938	-2.0723782480273387	-0.5654310243410843	2.598238378390199	-0.009013269854952604	0.8128319922308421	2.2300324829930034	-0.44075685440417434	-1.5244928731293736	1.5216474026542082	-1.0481026011530032	-0.47090965213181296	-1.2045383976231012	0.10535526342157231	0.5078409877364449	0.4445975000823615	1.8068647999091432	0.07189477395909352	-0.41922355938886924	1.6079632379760895
-1.6171892278363693	-0.6719891210804029	2.6322592788720387	0.8137077993998906	-0.8029634831290974	0.30883711245253587	-0.5031787302723241	2.363529252969763	-0.6092682249165542	0.7049924291870046	-1.4410771462632017	1.826832137634146	-1.7846388431992615	0.18028459262039448	2.7044459467699364	-0.16330051454233152	-0.22183160204573818	-0.3456065020480761	-0.0973266677151713	-0.07873192899752893	0.47316178815330867	-0.5315255873193291	-0.2590890104404541	-0.7419732540006694	0.5279489880284635	-0.6880889417315096	-0.019595208075469474	0.9448623395452769	-0.458361225166922	-1.3570243877120294	-0.44224236160960173	-2.146351258386432	-0.5731888963766728	2.657008726052799	0.06019328644399445	0.813051227019032	2.2944693678478627	-0.40065598415023285	-1.6206438651787534	1.587444189680133	-1.0477083029363574	-0.5121105596889441	-1.1465783298979522	0.10928699470372061	0.46690189409891253	0.4135878400039726	1.740686414341018	0.09254751651684848	-0.45728458974226704	1.6540018638563456
-1.622893421248716	-0.7026531877497091	2.647240004049727	0.8727968229919284	-0.7054204819834972	0.2675431864503487	-0.5071129378704912	2.4232819456340353	-0.5353013332937049	0.5866538449928911	-1.5343064645861701	1.823074038823529	-1.7649075577557063	0.1890754620387789	2.6331819712929354	-0.15982031736732477	-0.26553650540830187	-0.2849995899081361	0.02578762814497313	-0.037852479340284996	0.4661970994000749	-0.5745130709879296	-0.2350131765714754	-0.7377174023262301	0.367256703601882	-0.6346148487999977	-0.008956608367024495	1.0191513468378168	-0.49493298555286486	-1.3674537008020349	-0.5815049946870026	-2.1965891938358166	-0.6362756779136891	2.694783136000079	0.056882672552161936	0.7627337945199534	2.2855967877658183	-0.3438963687168947	-1.6622037698743715	1.6206027106081364	-0.9892546513840644	-0.5474874669671034	-1.059954797380765	0.1283686552281962	0.42617074402448873	0.359976535934023	1.6384628735424083	0.08551334156797134	-0.5331145474506684	1.6964545743028503
-1.644517227308333	-0.7221598519078423	2.6508048576485805	0.9404891788196122	-0.6488102182982762	0.2131146897165374	-0.5063850054519713	2.4530016044427563	-0.4334863461583384	0.51295869959511	-1.6672182909242896	1.8289171450933517	-1.7375003867932857	0.21621708556831773	2.5859679629807104	-0.11977044360928138	-0.2726460923852766	-0.273135134001241	0.1058844561981295	0.04129452532068123	0.4503895926836661	-0.6686128772432102	-0.21347156861136987	-0.751587833546453	0.20201170670412746	-0.548010349775595	0.02842529799945987	1.0270845182243113	-0.5199825544467546	-1.381892123733691	-0.7444733467908364	-2.2688420767661257	-0.7026570922556944	2.7610931340352205	0.07147864379355509	0.706314901458627	2.302190386190609	-0.28397786640164857	-1.6830715674258951	1.5919886949535145	-0.9009821971979273	-0.6122259439363817	-0.9291968387460086	0.15109701198512024	0.36153980156750315	0.32211776619351185	1.5553492282759616	0.10712419916025144	-0.5774379646138252	1.7366192192546255
-1.6671264668525414	-0.7278265074615684	2.633972279882331	0.9754119750083792	-0.6214296955884129	0.19237776932603806	-0.5089104691901796	2.436112703073529	-0.30663480078631755	0.45708382191459285	-1.7961886831540332	1.882348548790096	-1.7484277374527917	0.2778994643315054	2.5125660682393995	-0.09771079067059371	-0.27824956040822435	-0.2563881544089056	0.1504621096545053	0.05883430934156601	0.412272393147662	-0.7368589159790151	-0.14258698360443747	-0.7587266570698394	0.10317852635836093	-0.48481476625117237	0.03256591023459055	1.012043567200538	-0.5117168536545906	-1.369216661252731	-0.9013612982979129	-2.3382909338966202	-0.7488199009166668	2.841654848296439	0.013283014768949669	0.5911355976653053	2.3800406024926177	-0.2077657702477293	-1.6760584170395443	1.62153382479039	-0.8572678040234107	-0.6044970377975883	-0.811940849619685	0.17854779735133436	0.2625682390162975	0.25749753460119723	1.468522337413392	0.13271860433973348	-0.5961718836431311	1.7578707841791505
-1.6678303485071062	-0.7044250670649422	2.6295496553387037	0.9531825024543398	-0.5841955708044085	0.15659199129239415	-0.4785267370921069	2.4655378648502886	-0.15280389678557488	0.374452732266128	-1.9083414367304457	1.8842221495696403	-1.7168042842320488	0.3375587774796768	2.5151076000902512	-0.04393997932728265	-0.25438831106906445	-0.2394740805993924	0.192978464899478	0.04722586210264904	0.3562498446863547	-0.8305650506596761	-0.059862663875495034	-0.7531809096884104	0.02616283012950863	-0.4145385045190097	0.06842819259940716	0.9607028160748528	-0.4945877741668351	-1.3909058290649903	-1.066733701092196	-2.4304656938020885	-0.8129312114706053	2.9721195705733594	-0.09763931274916177	0.48892104042147483	2.4200086657681985	-0.1122950534954545	-1.6385206159013301	1.6927143724737017	-0.769819547163267	-0.6240147393955413	-0.721031850080067	0.19262841104816783	0.1862260068425618	0.2114204560093096	1.3787510246228591	0.1295739339955289	-0.6553175036420522	1.7354704023197454
-1.6789492398115755	-0.6835862950822701	2.6593437065900276	0.913705090934597	-0.5757508015204668	0.11164964380950493	-0.5153538294191042	2.48701034822978	-0.04462909407215644	0.36593401175676366	-1.9969919333600685	1.8642547523514295	-1.6888639499290719	0.33252458288082426	2.473788212809377	-0.004247629076164605	-0.23049532126987077	-0.21517413579570258	0.21616278729683552	0.04979656747066933	0.2495236252000123	-0.8941741969296306	0.007785441691550659	-0.7723672925930708	-0.09284447852129675	-0.31586392098224114	0.10913855299317388	0.8930372389102532	-0.4739457549674332	-1.3785049498573092	-1.271813648238918	-2.5702577718749335	-0.8556178028273577	3.01031369618672	-0.17479734185354925	0.4544876587552359	2.4824044095127986	0.01749460219058413	-1.564660542720822	1.7951644901610202	-0.687545639730863	-0.6306302564909512	-0.6018363305621292	0.18656216023726474	0.12590646397635277	0.20858770384641115	1.3481146001826114	0.17537282578530713	-0.6661351705223632	1.7502353692499883
-1.697351318030795	-0.6597586761319356	2.656088391870183	0.8999114564309212	-0.5737612394211861	0.11179218192652049	-0.5124729884122745	2.512311922291926	0.06124687000194897	0.3986429736890657	-2.0251250433574577	1.8345117940283149	-1.599569386620163	0.3090989538104221	2.4368067583012056	0.024537176796206508	-0.19910455076879582	-0.2156118000067521	0.2541479871670189	0.023525929640301042	0.14309796456369445	-0.9612734532524131	0.09204723052212507	-0.8091451297484025	-0.20501836268783213	-0.17433028855946126	0.18092443086342835	0.804096657007179	-0.4276571892822232	-1.3303151002674602	-1.4669561155773319	-2.5888127006081945	-0.9447638900430512	3.030742679272456	-0.3171630111028623	0.3738577693570414	2.4499641940362253	0.12821493956062838	-1.5199403101687927	1.9317568529975937	-0.6289646559238964	-0.6428265053915231	-0.5083749222646085	0.15685294962221158	0.057213772601082	0.17237871186963338	1.2997001918109319	0.2126490035979205	-0.6661897646983778	1.7633088106560464
-1.7002625099694435	-0.6476985426880475	2.6211116942501436	0.9142260221042342	-0.5866162560676018	0.11494464994785078	-0.5018014266629593	2.5747792734944013	0.1475093812329473	0.48714177016429516	-2.095674707902471	1.7761911568122475	-1.513282934126871	0.25744271925529805	2.407170475247214	0.12508820118490208	-0.15049390969403786	-0.18561072315089616	0.30355877916747787	-0.05472192168185228	0.05150556868840741	-1.0141794155542851	0.13241901422895735	-0.8417890947260581	-0.3093046737593864	-0.03946462881363133	0.17608268520492384	0.7078545603504188	-0.411807958606644	-1.3266746888139576	-1.655632246292886	-2.602319274288999	-1.0139517072959703	3.00329953659772	-0.4150106317322809	0.29876950094004656	2.4240635890705056	0.2536021777217985	-1.4758810715959456	2.024829857543638	-0.5762174934586689	-0.6157249177497055	-0.48323149244607383	0.15490245244190734	0.01563688948097431	0.1534378963845941	1.2492658919511832	0.20586043733432047	-0.6450811149646644	1.785954409940708
-1.708634369228361	-0.6324000919035925	2.507433167275672	0.8750635407306676	-0.635192308659349	0.11613009195436537	-0.4942825577113261	2.6309382213947234	0.21181336193847072	0.5743029370448263	-2.1055623259143927	1.6798027875883839	-1.4369036848225343	0.17414576977389892	2.3499751782116447	0.21635987945030025	-0.09433906203069944	-0.12476543348094464	0.30958727240402395	-0.12619616711890735	-0.07233838776803321	-1.0420861584771086	0.1762455643655229	-0.8860127671714446	-0.3776772628983265	0.030068825839594564	0.17721205151936137	0.6049687843047915	-0.3290359983478257	-1.317891905104708	-1.7734080950954365	-2.6391781647565318	-1.0390316307858343	2.910108273311789	-0.47213381092998247	0.19361962758553017	2.4044265182591342	0.404060649660188	-1.4068698010404654	2.0083270068981793	-0.5641799925306537	-0.5942733306814353	-0.45653457376923734	0.16313456845382543	-0.0937332294379377	0.0759740539483374	1.2538259005322216	0.23311794412219272	-0.6207176184330692	1.7671072144803008
-1.7063895905123427	-0.6393900598520431	2.412462797984375	0.8764877911951622	-0.6725358637624486	0.17165343980254297	-0.5311243851933639	2.6859097421597675	0.25224256221994124	0.663063228706263	-2.1256678593736082	1.6280401163424387	-1.3585937130685166	0.05008005834533645	2.31375112907607	0.3003660464690166	-0.04937604321193639	-0.09738037755733436	0.2638208903348856	-0.1958523477684635	-0.1899847117531114	-1.0798128324717038	0.18027285463969786	-0.8987981315717907	-0.4226603358630105	0.07930032792135913	0.23672354580629434	0.5218805903592504	-0.22727835685600922	-1.2315708801090337	-1.8541879532529317	-2.6310765945085426	-1.1143631665663534	2.7651102445220945	-0.547499272600352	0.05414158052076849	2.3847712081689543	0.5445614569191805	-1.3563952851893053	1.9966609395205328	-0.5556987519438044	-0.572341158128641	-0.5222504142184295	0.1524174621509373	-0.16794733531219713	0.04817850247916569	1.2177699008234868	0.19479873581420046	-0.5759727149057073	1.7432669590687424
-1.722967780826048	-0.6487923743230828	2.3452930107030836	0.9318253252254383	-0.7081699279249976	0.23218383495011058	-0.539375284039785	2.6950504769594774	0.2712368108548283	0.7396407783395407	-2.104416487795663	1.5977537484097468	-1.3130033114259116	-0.0125450095385374	2.272049789991474	0.37293019409420175	0.018647236530772243	-0.1110867022893653	0.2270346143173046	-0.2671887724221761	-0.25845769580868855	-1.0887858472818728	0.16764693218879934	-0.9458608629104702	-0.437758402506265	0.13913987903962696	0.23781856046011404	0.4184893640119377	-0.13845793266445347	-1.1948436693549194	-1.8340603235396624	-2.5628772204491703	-1.1733077628126645	2.5949590366545956	-0.5998404236539667	-0.05679458019202889	2.3690033516392974	0.7131186475780749	-1.260750472002486	1.9375723500067505	-0.5801802720025343	-0.5250581094735318	-0.5874165044681026	0.11194552884716177	-0.1804359090215913	-0.005521788312320214	1.1718270366949723	0.13910424699597182	-0.5016045283384571	1.7293487747855276
-1.7466385635567465	-0.6340432381097315	2.2871927424694283	0.977940298169307	-0.7890745297823119	0.2521013987312978	-0.5568612640131334	2.655037895176858	0.3296736387598707	0.8071022053671129	-2.0553074915744878	1.5511403917529472	-1.313035450753023	-0.07263381341472303	2.2619399806233993	0.42947384914248826	0.07538213937579352	-0.09642150202664602	0.1651363719976166	-0.28748138696902276	-0.30395651520803024	-1.0916348350560343	0.1853533677955645	-1.006424280908913	-0.46444048285475314	0.1547591839594197	0.28952079836539435	0.32746638155142416	-0.06695047457519013	-1.1545691920032561	-1.8114051155331352	-2.48027483502666	-1.1611682198182085	2.4454453157843687	-0.6340428284573952	-0.13285146696079472	2.3783153325289925	0.9177306380794281	-1.2027411453907517	1.8761238244579492	-0.6285072211126441	-0.45755920908499814	-0.6578016257049751	0.06516561081998182	-0.21016381624042527	-0.02842447946311184	1.1815676295546813	0.08246402685991713	-0.4143541453957978	1.6615431155909062
-1.772330751346389	-0.5963524226036623	2.266973247384123	1.0462295937467743	-0.8358781194591393	0.2811075887926192	-0.6140596687846795	2.6119223970168894	0.4160487752021319	0.8387182808555579	-1.9384494238004017	1.4993900707254018	-1.3291108706058734	-0.1585914149288647	2.2253794673280254	0.42892796958039536	0.12066279285380173	-0.06334382205917487	0.09452177795104415	-0.3344025957480884	-0.3540057013509235	-1.0308339534476094	0.19145005938625048	-1.0152578161207086	-0.45737285544531003	0.15396851215600257	0.32219872797959975	0.27528170810286684	-0.006326827632204449	-1.1356413810664414	-1.7539279325048405	-2.3845261559662942	-1.1710551588487248	2.2317397512219426	-0.6956436992997357	-0.2002913926774307	2.4089357654153885	1.1335622071905909	-1.1907279361328515	1.8987252642271695	-0.6524988826637926	-0.37672509233878415	-0.7714214291967794	-0.031514182443184144	-0.21411142328029031	-0.06960673117923769	1.2074805189312143	0.01563896799681496	-0.398250216247498	1.5892635920508298
-1.7888956370187619	-0.5408420662946674	2.19642446434852	1.100079662587515	-0.8454797015267687	0.305586926633208	-0.6193430492416804	2.581018457408702	0.46676636125283544	0.8846562025408637	-1.8401474424269466	1.4240210467340106	-1.3471645585543235	-0.27786466697707474	2.197605289570439	0.40711722541235257	0.17865837247747957	-0.07868429757572007	0.020754673640559673	-0.33096795109191623	-0.4071712051400488	-0.9893150507330762	0.14461936951176205	-1.0052534090999423	-0.48807015541070403	0.16709004869482133	0.3721596183516434	0.22948845762522607	0.02726690700317187	-1.1303263027236148	-1.680134227054466	-2.2737933230723235	-1.1590371278907337	2.0557797123839214	-0.7465556141583676	-0.23153530140195083	2.3991396145791497	1.3499069131064692	-1.2054561109513644	1.7949851984884369	-0.6765731513206599	-0.335092541685406	-0.8768308580618962	-0.09674977564498585	-0.15304230126375726	-0.09304514533684786	1.2052327387242487	-0.01198788288723661	-0.3858310557861814	1.5140284419672343
-1.8074552040949114	-0.5163308025724366	2.115054076553464	1.1879494923710947	-0.8472255224525316	0.3611874826281024	-0.6569273079044161	2.515686682083392	0.5032258888235372	0.9043207222609301	-1.7451605543832684	1.37057780135727	-1.3771894057562104	-0.3412125935725793	2.0824565681006098	0.3499730213847116	0.21981851762362742	-0.09290033631886814	-0.08748958318093718	-0.3238187021098401	-0.48724427924672675	-0.9565172367316468	0.05736593479009004	-0.9845701122687759	-0.501376298911837	0.10872809498254192	0.45527544008138393	0.1666743908864597	0.08267946851482626	-1.0739018657121568	-1.5575672970094707	-2.1890943501655404	-1.142716637989703	1.8071939447913412	-0.7465583411879322	-0.21713059496090487	2.424145665825143	1.5171411223771707	-1.2205213969664899	1.7207666298230293	-0.7277883348677006	-0.2523806714198382	-0.9381286227874883	-0.12926145502016748	-0.13677625111172348	-0.14291558201482704	1.2096524221627696	-0.043010161659152425	-0.37066547007731426	1.5023890514975142
-1.8437606007639036	-0.44889064509770493	1.9971664709906434	1.2605579340004922	-0.8654514246643542	0.42279380299561	-0.655315652291813	2.4531796870496905	0.568731782640291	0.903443691104391	-1.630112112589152	1.340690272830537	-1.4315618490651132	-0.4157953404686464	1.9688125490106596	0.2845634169506405	0.2399107196175966	-0.12126189697956673	-0.21513919100028117	-0.34316252903379774	-0.5531164858217542	-0.9799604419817651	-0.05265274073087454	-0.9581791416636122	-0.43348688154082843	0.06695987452194033	0.5071992819711928	0.11758516695779964	0.12080763325872149	-1.0032631355786805	-1.4215176098625006	-2.0263491323666587	-1.112971520817104	1.6386613500812603	-0.7335332298769283	-0.23500030678746353	2.424207845184716	1.6770925872207987	-1.2582189632085163	1.620796699688439	-0.7537598785591686	-0.1760132409312009	-1.029025434175742	-0.16201954870272248	-0.08916623066234908	-0.19973793833606332	1.1611971622462318	-0.077807998561128	-0.34565024469902184	1.4981697875187228
-1.8645516086427385	-0.37128297075812494	1.8848849866907407	1.3360617082156776	-0.871609907612215	0.4598778419553861	-0.6641575332922609	2.4283198585354864	0.6802015741574193	0.8992202169781537	-1.5569764923555156	1.3110090655994198	-1.5221474676464521	-0.49526364218520025	1.8855766588691787	0.20723687518865033	0.2683245279091353	-0.16943791914612155	-0.34683797794886323	-0.3694593782276671	-0.6231754564280302	-0.9751530992824768	-0.15141808997346343	-0.9285624423811367	-0.4237494484175265	-0.04100085854221912	0.5422917176291471	0.06225679575034655	0.12831564762409992	-0.9442946796890019	-1.2512214740250294	-1.9698775436514708	-1.051533853031367	1.4774360389656853	-0.6730622582843255	-0.22458298718048533	2.4701816055369474	1.8435075247759034	-1.2481140764261878	1.4196109000830053	-0.7684442284662804	-0.11433854282293243	-1.1154093121219633	-0.17146308862466433	-0.054517233251708076	-0.21751586288920052	1.1208717722246722	-0.11510299107561309	-0.31748206554693226	1.4332022363079897
-1.8916101714519784	-0.2953816098024381	1.8055116552606614	1.3635795017682564	-0.8577922564485292	0.5304222525138904	-0.667764100384236	2.349495336715935	0.817546719862219	0.823817753166173	-1.4857373881166063	1.2764364453986743	-1.573973023468352	-0.5141244654305359	1.7858366962712307	0.058327854839211456	0.2814511137878555	-0.19885186678014935	-0.514397637005809	-0.3889075725868403	-0.6912098871322103	-0.9744269593556423	-0.23108779787990935	-0.9148613476016072	-0.39498365828669424	-0.13216421713773635	0.5806372365287285	-0.010562905795046878	0.15150842071052215	-0.8465187779289224	-1.0831054950979184	-1.9158864187133346	-1.0131887017754535	1.328925404689354	-0.6301379039223773	-0.16414660116162044	2.4640440882180004	2.0048246703708528	-1.261245368308035	1.286212217137561	-0.774609618762925	-0.06323920157336599	-1.1774731546263575	-0.19735741815702754	-0.046387620407372966	-0.20927705267711696	1.0601890966931102	-0.0995702183439662	-0.3300755698521127	1.3924167781242012
-1.9143117782294923	-0.2545588216980991	1.7740403995038854	1.4204589888560046	-0.8120112641130488	0.6046962520919522	-0.6502213861241017	2.300379146896182	0.9777405254878371	0.736650898765342	-1.42815281444209	1.2789813168724016	-1.619894812410778	-0.4896888681818715	1.7144153191057392	-0.05376164788005995	0.32462626818227147	-0.2571470534200445	-0.6485984713069689	-0.4228510493109178	-0.772760642661682	-0.9508311165290666	-0.34739814541699354	-0.8270100905595011	-0.4272037986135994	-0.1469644772400927	0.5966645005439843	-0.08686707391169342	0.1299483859364316	-0.7625913816794616	-0.8791608087326873	-1.8372614588304994	-1.0061189047143224	1.2392999475431377	-0.5803923396086683	-0.11974835772232884	2.479788731120083	2.146097195882858	-1.2772875086918778	1.1448412009508682	-0.7811130953403715	-0.02136281852590217	-1.2127215789504846	-0.23825865045134847	0.024869695604908044	-0.18745572226676402	1.0085401637105897	-0.1545640961003935	-0.34851801782269015	1.3817465750371507
-1.9354307648565114	-0.14961974900414615	1.8054402117144683	1.4242117122097828	-0.7993649797453087	0.7354836851165507	-0.6010075442415619	2.269419202510549	1.1351079318557231	0.6851871752092391	-1.3470507029817376	1.2476533169902284	-1.68126962017989	-0.48272705035200564	1.6972903042084393	-0.18927654333447314	0.3201477421849953	-0.3183709877839688	-0.7755032648057645	-0.47389262069646365	-0.825524729056427	-0.9555651042765622	-0.4459256836461039	-0.8014940108637376	-0.4618826828483222	-0.1608122371848334	0.5902923716502728	-0.17923028870537439	0.10284105714472705	-0.6488032970256846	-0.6785309259306009	-1.7873531349891916	-0.953633883501411	1.1702258087525048	-0.5367488675504465	-0.01479939215274989	2.457736613982885	2.2581326979457286	-1.2828332865822876	1.0124799378696505	-0.8193464989037889	0.012019057490550707	-1.2053078009107505	-0.23526679036101897	0.08275093115454855	-0.19759496436889715	0.9475898478306594	-0.17307994032258156	-0.3659864148639158	1.3749655269902648
-1.9479427174047437	-0.0133625494965454	1.8486808949256435	1.368963544342633	-0.8008054820074666	0.816249345670564	-0.5643406474771162	2.215833957304073	1.322147483714031	0.5973624642937058	-1.278280425081228	1.2061581087832032	-1.6854019276530772	-0.4849957627586371	1.6723659634438384	-0.3203315366926242	0.3157299210636866	-0.3782750311296312	-0.9126460950182299	-0.5073141566737251	-0.936660140473224	-0.9567602713194029	-0.5132189181143436	-0.7134209576084113	-0.494350883863601	-0.16614416314346486	0.581331505959594	-0.2813081254897921	0.10465925144437185	-0.4901048379187422	-0.520133533794038	-1.7517213641968339	-0.9558793229998788	1.0931472267991929	-0.5032284019402236	0.08634693231902545	2.412530561456851	2.3101991816348573	-1.3008430980812278	0.9254889043556837	-0.8008221405793595	-0.013618374279318318	-1.1818633671059116	-0.20378959800659616	0.11905930543414019	-0.17634926169223944	0.9354910277917389	-0.21804667077159734	-0.39838573928400695	1.3391121210951134
-1.9544066769560504	0.1023333338597852	1.8679281300360824	1.2518149261663667	-0.7333395251650747	0.9474444377098277	-0.5907717333338157	2.1832209280830517	1.4760220938628437	0.5548220188152045	-1.2494523485281457	1.174911329749094	-1.6938427154517117	-0.4457008815611611	1.5716296048361817	-0.46235046358010834	0.3352327044786053	-0.4964696621917799	-1.048809554298273	-0.5479706663355767	-1.0602831234413084	-0.9560652516751473	-0.6325939367399551	-0.663679325462067	-0.5147481995174814	-0.19387347914382774	0.5645139997880394	-0.3867275043745301	0.09933941522957943	-0.35735013197150295	-0.3816559326697115	-1.7619768257419661	-0.9736130356815973	1.0034002551980377	-0.46455185063058996	0.193790712016572	2.4022469244415574	2.301630442690089	-1.318124783533327	0.848339221647743	-0.7352259234723596	-0.024497238080744242	-1.2033830415899947	-0.18488669064402202	0.14257767247301614	-0.15657503557667854	0.8880841590991888	-0.25925856063139135	-0.4382162007014426	1.374859458956956
-1.9550585399168174	0.17141583795612753	1.8738959828272357	1.0917408272464917	-0.678386173023623	1.0939644362121905	-0.5708335714093583	2.160976333895406	1.5950148298598863	0.554314669123614	-1.2591241048879804	1.1240011868144306	-1.6786096337840366	-0.35686279760522044	1.5101461948283945	-0.5580626743137975	0.3467325515202657	-0.6238260385223267	-1.1774612533981426	-0.611872377154447	-1.1955588461332343	-0.99684023144423	-0.7181014423346849	-0.5762092151919744	-0.5336100615545092	-0.19870710895597102	0.45854976828095406	-0.5103622731074262	0.08205730502108184	-0.18570453788707092	-0.2671075056885463	-1.764824039655582	-0.9624211168889779	0.9393505157220412	-0.4497404440535675	0.326175917216314	2.3974806692657333	2.3044502262860975	-1.3325268566094952	0.740669770551904	-0.6406556958073371	-0.07054185047538637	-1.1853417767174386	-0.13912440422835376	0.1576923141140551	-0.13026880717684577	0.8350226683761626	-0.29931698410645363	-0.44165012605933807	1.4229328480006487
-1.974510927863247	0.21300302886974604	1.9572971310033087	0.9934755568327771	-0.6913956838495803	1.21654887979038	-0.5916030482304806	2.124156653694346	1.6852784806705376	0.5565479197310739	-1.237142897029279	1.0722560238192755	-1.6487193057700367	-0.28191940366796164	1.5025649208414797	-0.6116730978965336	0.3248596706083651	-0.6999895755790156	-1.2765872404919747	-0.7012988571559834	-1.315442054004392	-1.005327177078885	-0.7396726152448612	-0.5491267692095436	-0.5896003020134953	-0.24355061831558938	0.3531123497837448	-0.6069077336917751	0.02931950062705487	-0.05674839559667155	-0.1535644951336475	-1.747804730777516	-0.9864378784153166	0.8720453853818372	-0.35809016173223973	0.4969376374774569	2.4068738978519377	2.2855534222089657	-1.310619630023594	0.710458664427722	-0.5187697259850077	-0.14249774105943316	-1.1498820050056804	-0.12020841371508464	0.17950156376929588	-0.0812870250038453	0.797273245814663	-0.3583277142198113	-0.4313685353367469	1.4999656843585485
-1.9787148742811553	0.2737218787976158	2.029758000412234	0.8836238577617961	-0.7032830017989695	1.3503300092115227	-0.5978824306110686	2.1078567463890403	1.7640956237879433	0.5543958143485844	-1.1804808596555099	1.0650320904840482	-1.6247620071844708	-0.24370176970632382	1.5534995296160443	-0.6592382062824247	0.3090913566854608	-0.7643936654799709	-1.3223708074062241	-0.7734613699768771	-1.3881024808162814	-1.01241519191572	-0.6875326976384957	-0.4647691814485723	-0.6726409298769292	-0.23582624208896438	0.25577977677950653	-0.6284186673191359	-0.006971485469086744	0.09238961727970403	-0.09861532906197455	-1.7269067106831777	-1.0039898940121976	0.8789746202445317	-0.3142313452393729	0.6258056309584081	2.389633634087585	2.298745330056026	-1.3189604437846583	0.6740055859465109	-0.3481076981251454	-0.2225612986233579	-1.1185162979101926	-0.1593342195481309	0.1850314325370755	-0.03566379507977198	0.7498520266635695	-0.3350082700449036	-0.4022128779868117	1.526744895830769
-1.977412899298665	0.28559011195465656	2.06687471622138	0.8043650295349517	-0.6916925622135903	1.5193867885830787	-0.6038271673769969	2.0911289374133633	1.8196741110956112	0.5277529531893052	-1.1811635688906705	1.030519768408431	-1.5953219723867724	-0.13119710377610466	1.6314480226712216	-0.6970343242626358	0.26253402966638195	-0.8129889561639404	-1.3500161007837885	-0.8254798285230212	-1.441336826718936	-0.9483068911323868	-0.6380439208378965	-0.43674421102657546	-0.7976019641314985	-0.301242151502705	0.16172226737026224	-0.6834216597775133	-0.029443022077093973	0.167310100010278	-0.020139418615664713	-1.7389192919633758	-1.038667467013123	0.8966121556704534	-0.3220314679039588	0.7398585309756169	2.4020123009914345	2.317056451710605	-1.3730344367006582	0.6493157781530946	-0.2112601476454473	-0.3225450369448077	-1.0817975950936014	-0.1646033761595846	0.19566549671405592	-0.0045260629518786176	0.6929222452405355	-0.3406809688006866	-0.4429440756696881	1.5653153122812211
-1.9639258858121	0.25442310661690093	2.1342491489073736	0.6946324125150803	-0.7113574327548615	1.683586367810149	-0.55638658714702	2.058547371550458	1.7940518159264862	0.481522892350658	-1.1174993296453744	1.0022036235521739	-1.5507998353787356	0.014439368751783099	1.6786706952965744	-0.7005280982796772	0.20603685435483715	-0.8019346772641895	-1.3451192461216799	-0.8475178490017052	-1.4786172552130283	-0.9125763609774772	-0.6072425766288613	-0.34233489298294295	-0.8652216260149462	-0.3330537233151444	0.05017518912681097	-0.7208234196592469	-0.03213901044589953	0.2641418428190241	0.03184078608765883	-1.714421338541587	-1.0989238705343733	0.9003326050318936	-0.3421084049669313	0.8902583674104754	2.431805333866442	2.3564399863375125	-1.4047378244884758	0.6320636102379181	-0.09016872131628847	-0.4084800903417191	-1.004748872497657	-0.1782919843320418	0.24802655723081077	0.023849967092530643	0.6848237744925727	-0.3132681516857895	-0.491442642835358	1.6149572379975403
-1.9568489021224953	0.24084056423068184	2.163307017759589	0.5821592695758635	-0.7217846522682511	1.8315790226248125	-0.5025284923076548	2.0750775906371692	1.7553709251484768	0.4665023637031487	-1.0392090841767136	1.0039319276446652	-1.5293206913482063	0.10480296622252779	1.7424790293270154	-0.6587412033516592	0.1271863124430844	-0.8231809369245833	-1.323692718568596	-0.8646262473581329	-1.5250197485533437	-0.8822274168313424	-0.569621196767707	-0.22716365581342765	-0.924408906261047	-0.3708951500737244	-0.0680408841014087	-0.7379931054868167	-0.0366703634025287	0.40805297388805306	0.12035296333145473	-1.6729968938919288	-1.1479148939591062	0.9092101837101619	-0.37754888119284086	0.9960822308899259	2.4984690688521525	2.4344139914549503	-1.4401750388210592	0.635549735139473	-0.008042700155098453	-0.5002002924355831	-0.9716741040740684	-0.19802491831000257	0.2799408497258392	0.04582513964808143	0.6609566675811085	-0.3031519677956966	-0.4732393985222877	1.6683439494055416
-1.9367163928890931	0.25542498603115543	2.2393516105324442	0.47590479527815877	-0.74424913348818	1.9752806466145612	-0.5015096390741121	2.0861633902355776	1.7001232957580243	0.42575770372903	-1.0299898083261665	0.9555822755775873	-1.5461125646444356	0.2230639031486068	1.7938750127756418	-0.6257187030310023	0.056027329847517925	-0.8178331554876422	-1.2803315538593922	-0.9246445335494032	-1.5088147028714856	-0.8445711339521035	-0.48997999164331435	-0.17193370415862846	-0.9321013102517177	-0.43470535124255305	-0.14646409510419983	-0.7612813179956828	0.006621645277112448	0.5639275914453492	0.1696964415237265	-1.67945546175614	-1.196163816597854	0.9303021483081171	-0.4458564267452143	1.1438933118411851	2.56065506089046	2.5227426491039617	-1.4664654022542474	0.6790760997510682	0.07835895563288613	-0.5861501592606484	-0.9609480465760406	-0.1870167493273458	0.2755025038318219	0.05529493284141875	0.645640002116995	-0.2524606429827069	-0.50054967223099	1.6917210379810967
-1.9213430233154543	0.25395295091412323	2.2323731603823265	0.3949188038953422	-0.779797913927867	2.0447481816990125	-0.5062619235686936	2.038762582700281	1.658886462001957	0.3687925300413447	-1.0398079919375327	0.8942955953810336	-1.5611088157907989	0.385822113514953	1.7689492279588532	-0.5755818692268154	0.03302554989680738	-0.7846358268628247	-1.1736401865638622	-0.9005950896837789	-1.4831327160961982	-0.7891711032892879	-0.41317454588082825	-0.07589156516945603	-0.8944145850599959	-0.5130863919377768	-0.23555806578033253	-0.78788894060016	0.03963266758161262	0.738139015828437	0.22633867270832314	-1.6874802510113696	-1.197834265321519	0.972032048389843	-0.4676818442642376	1.2572126015353184	2.6391610621714348	2.652266582725915	-1.4797761738440633	0.70834331496924	0.21177008310131237	-0.6563527972972624	-0.9317785313536794	-0.2657998702276311	0.232845334430651	0.08925057781796494	0.6780344522527177	-0.2365824184858661	-0.5518514812380106	1.7317441970772531
-1.9134929230965572	0.2060210567665815	2.155141872371586	0.33294362468292243	-0.8026974742434329	2.11887314975695	-0.5140865272880097	2.01231511313557	1.5848207024355532	0.35460388295495854	-1.0839552358742677	0.8614163252487756	-1.582561035425546	0.5570301510629441	1.7276038477385938	-0.5163216691118588	-0.03963042598295193	-0.6872958571328287	-1.0475765416615728	-0.9021355211596441	-1.4112819113237003	-0.7449439950313055	-0.35115233930331724	-0.01824021187936392	-0.8695521770153792	-0.5773390863723343	-0.28366678307973214	-0.7962456668399231	0.09586951261322199	0.9235535541923603	0.290757615711479	-1.7067096177156345	-1.1626065507974572	1.0859419493431617	-0.4880485736689769	1.35696973209128	2.7594549093181686	2.8127078634269536	-1.4614822160114511	0.7476571269519262	0.31602399798080844	-0.6737963664521895	-0.9165541258371388	-0.31462687720901067	0.13536807776279833	0.17011116468630588	0.6671618574135586	-0.1960288702062213	-0.6082689577913307	1.6866981232163738
-1.8928201971806744	0.09561362548197976	2.1064242491882355	0.3323005087738711	-0.842190810350296	2.1828520962700266	-0.5216109120730805	1.9498755126149518	1.4980641614425556	0.34040453090938705	-1.1265618273107287	0.8133179638019545	-1.5547654514437985	0.7149839326352065	1.7382053568766764	-0.40921903098437296	-0.09221882384003235	-0.5677123512012895	-0.9019382841252341	-0.9294502555920987	-1.2837727425665366	-0.7272165483481278	-0.2918283451501911	0.07500177096917583	-0.8173980479474554	-0.5868688036848931	-0.3228734119827861	-0.7684490251331811	0.11704679761695347	1.157897279440262	0.3451633656100026	-1.6506646537847132	-1.110539752944467	1.1477359422034246	-0.5176895670201216	1.446031545199213	2.8630109019259016	3.0197902790987223	-1.4218902555336714	0.7985184917609172	0.3593905451789955	-0.7239895635682652	-0.8976285096878065	-0.3659907679852631	0.05118853492577531	0.20130019118591336	0.6915067658497869	-0.11505798435501857	-0.6130194241194931	1.6844087596862731
-1.8698013501932444	0.000929224366484771	2.076246973559423	0.29730131070644045	-0.8313067210895329	2.224652190963305	-0.5543639310254578	1.8872376300114901	1.4129304296558591	0.2843926379230225	-1.1831637263409769	0.7950153760239914	-1.5526929102729192	0.8313881786406734	1.7121315505704409	-0.3165155389579498	-0.12189386105159636	-0.43131863048054686	-0.7058266493483439	-0.8846779006013075	-1.1629490156795588	-0.698026464248491	-0.22011213607600938	0.09341686975210098	-0.7943906293216643	-0.66552257113537	-0.3288255866179082	-0.7433835337428103	0.11297488275956044	1.3561357298993209	0.38210741851296837	-1.6404763110984497	-1.0773264602966663	1.2572491523143579	-0.5087939965792997	1.4815933542113544	2.8960679366494424	3.245974601641514	-1.3839232563681745	0.8635562745893083	0.3680445763686361	-0.6961345952707841	-0.868948312420418	-0.404918480346685	-0.09826971015313926	0.21346572485054569	0.6921694047178184	-0.041842541001676836	-0.6242784824972116	1.6913347982842848
-1.8349721781340906	-0.10560741821548088	2.017313222197431	0.24301162152288786	-0.7728098669600872	2.307853986312802	-0.6137852166723496	1.8128933645341494	1.3959496219229037	0.2232618459190477	-1.2620058694259437	0.7638083356337901	-1.5350986502365154	0.9476954412587938	1.6899155296844033	-0.26866260152091337	-0.14371019348505004	-0.2722406433982719	-0.5161107512527965	-0.8321114492844419	-0.9998348997265877	-0.6869913602379341	-0.18593592492494787	0.1539950404827211	-0.7624479806122626	-0.7086636996538336	-0.3114629187772612	-0.7108855011310582	0.15737543393152245	1.5459620355551094	0.4346388563705573	-1.7296966083598135	-1.1129130012315211	1.3697470823797269	-0.5306774998280568	1.4493505531171533	2.9242152891410775	3.4707809372653515	-1.3634028625728363	0.9352655949185411	0.33838368039456923	-0.6722230288813786	-0.8533858996015373	-0.42438437234947235	-0.28894731620476427	0.19211317255613175	0.6643623235583443	0.05325765682349085	-0.6557837765559603	1.673763386161566
-1.8310643650005722	-0.2541750211244024	1.9483965804263232	0.1897655572386318	-0.7057777708744343	2.3594211095353654	-0.6942746221221985	1.7452106470904518	1.3571310789919717	0.19397471193276497	-1.36226918118092	0.700938611707626	-1.5138235121266876	1.070523452722346	1.6114854452245324	-0.25240026013122907	-0.14415006610828301	-0.12703093980073327	-0.34800794368506693	-0.8190589072892498	-0.8781889459061926	-0.6656710028351434	-0.2048773608611365	0.10633975790925428	-0.7126256220150571	-0.7613196123195822	-0.3345331426521128	-0.7203843731839027	0.15103196166664457	1.6403360155032831	0.47001530188220186	-1.7636664825659167	-1.1430826465579913	1.50334037030882	-0.5393985403767225	1.4059215642611824	2.9655032129558663	3.692288156467458	-1.3589133948800165	0.9797740219422186	0.2784591661476691	-0.6639590634010464	-0.8744681082394973	-0.43172138848965397	-0.5241534912280614	0.19713633368904843	0.6400548809899289	0.03449658041357573	-0.7280243846018297	1.6145611332318963
-1.8219047828039971	-0.35864153936199133	1.9199293912698292	0.14999215216799627	-0.6332512599342623	2.3679496402034705	-0.7801608766026218	1.695031625033558	1.3200834961785788	0.1558963549379156	-1.4515080291961548	0.6433002208974818	-1.5135065731333235	1.1674710569989362	1.5526309322249703	-0.24439082845330176	-0.06835347945239392	0.02370763550783096	-0.20100720883756146	-0.7879974297344284	-0.8260211679596219	-0.6378121999666737	-0.2446981162532628	0.06660169073275267	-0.6709371313454594	-0.7894049664183026	-0.40726513571607265	-0.7216257341257537	0.13024230330136471	1.7720474020379555	0.5502417774349571	-1.8263382778901533	-1.1806399744048546	1.6560962254593334	-0.5021722233897227	1.357831295648253	3.0122057154022963	3.8507657678269864	-1.2676393947792692	1.0229800582227186	0.21775434876467886	-0.6550658723097565	-0.8461510775246499	-0.46810262673750147	-0.7363541579116966	0.1959692474347317	0.6778140791353463	0.049182834019528644	-0.7961868076993998	1.5525957329339413
-1.826105460247824	-0.4469628467994065	1.8448768922764007	0.14385232531261596	-0.546234523382949	2.3787294812419955	-0.8872654391507446	1.6430031867866366	1.2923051009767506	0.17505177621733445	-1.545634220919656	0.555920871046637	-1.4980209681812053	1.2652986400560355	1.4576611794221992	-0.2748925617694358	-0.01269264494088021	0.19160290849520134	-0.046756088694462274	-0.7503659344959976	-0.7828823725649257	-0.5869642515900904	-0.290223095974347	-0.03074891118627172	-0.6037244571676834	-0.8152699946277051	-0.470525625156162	-0.6446997137059525	0.10221073206879108	1.866745933593591	0.5815290908164226	-1.924877516927729	-1.2138792662858713	1.8182881942183517	-0.47118407743349966	1.2908900164087456	3.0411323825339167	4.010334222194023	-1.1979208734677553	1.0817991674256366	0.18051728139745513	-0.6308767898106589	-0.8842024053678992	-0.49850291911124484	-0.8998376094257925	0.2004209597683893	0.6540936304729548	0.07115041795227173	-0.856182231945748	1.496395066271664
-1.834828472203505	-0.5284469069333227	1.7531567559464325	0.158013256931733	-0.4507829330648705	2.3424757030574836	-1.0169733355427455	1.5927788574940567	1.246282232203934	0.1971162497260682	-1.621529246228133	0.4767235554151147	-1.4901351148621953	1.3712893186861097	1.3224932736599118	-0.31959847773500827	0.024127515679597863	0.3586627103966804	0.10976342274132145	-0.7151868086847092	-0.7415761348402288	-0.5311860353980331	-0.3255237533396481	-0.12310592377585924	-0.5548279115125129	-0.8770414257586967	-0.5113702296298135	-0.5796984142984903	0.04953810980118792	1.893322382889945	0.5546061269586094	-2.0222598802902283	-1.2115028977691575	1.9995534898476908	-0.4313946253584156	1.252754120584847	3.04815782110757	4.0307389116262415	-1.1290703921513683	1.1016172856079067	0.13075271610145964	-0.6582028513893167	-0.8435890635348773	-0.5161838342521348	-1.0682833480250324	0.23591654208489446	0.6394958370509475	0.09386451512104259	-0.9256726946099478	1.40236872168231
-1.857708920144481	-0.6243818582514462	1.6614176527001223	0.18901756172493328	-0.3860041547711421	2.3257250986728573	-1.0778618328840355	1.538452335570381	1.178098376153706	0.21853631737874077	-1.679681654802538	0.4008024766612671	-1.4336336981097568	1.4439225375417193	1.1940919220806019	-0.371223967012207	0.06010098284939306	0.4616628051117826	0.2433721234611872	-0.6224064771690242	-0.7173320755911903	-0.516325359507633	-0.39390979822649735	-0.2356140317515046	-0.4793762589459532	-0.9395422241198773	-0.5776284516468563	-0.4917733109566968	-0.0031495227576543105	1.8660401575553742	0.5537967140958614	-2.0797826441851073	-1.2564534175934736	2.1274361315012933	-0.35851939618575973	1.1868882493954283	3.008708748219895	4.014417287072403	-1.0033359808799909	1.1218788312617252	0.09028745428530909	-0.6767139637108366	-0.7968872961560777	-0.5131420765618999	-1.201103425628669	0.29593980649892127	0.6008274781504591	0.11565509432741576	-0.9772017699921662	1.3039102816714556
-1.8979161784178433	-0.719645158565601	1.5684024825246161	0.19787260501173182	-0.2905491978744333	2.3258565504918822	-1.1251435571110107	1.5185722756718303	1.0617011621024788	0.2945564573357177	-1.7020245179471611	0.3376080364340435	-1.3614504140750392	1.4960248478948643	1.0902365479318568	-0.4524861637433425	0.05233089676085956	0.5628361308002743	0.36748958465467546	-0.6148745741477559	-0.7647507173114846	-0.4761646348399237	-0.4676785132683654	-0.3712409004440287	-0.48665831169619445	-0.9570470376444387	-0.6158568778440588	-0.37899469286264487	-0.026417667924815907	1.7721040748612507	0.497060696684417	-2.1726000554569103	-1.337797161459108	2.2433266419120157	-0.3266474199475407	1.1589939142128847	2.9650107524280456	3.9665523720981257	-0.8698587228346565	1.1515037112370803	0.03888041695723467	-0.6979886557218161	-0.7692302417301737	-0.48671580867598474	-1.308355999958715	0.3324831623945777	0.5916423253741577	0.13998558705720335	-0.9710936962781511	1.1895364908813506
-1.9010445637394118	-0.771968370943856	1.5416649520839019	0.18528705245408417	-0.19066489431817632	2.368106432132188	-1.1482060446897568	1.522106240055361	0.9280414779453409	0.3328367294729425	-1.6952593347483673	0.2573864765075797	-1.2892943353982382	1.5173575897701488	1.0036773160849501	-0.5636189516605382	0.06934758697972046	0.5645191834703664	0.47636317942093764	-0.5894994248454979	-0.8648296974526144	-0.42393968805514753	-0.5355976627172945	-0.4962006680390812	-0.4794502567106206	-0.9880475027957187	-0.6617856729945987	-0.3109940498025389	-0.09185871554426225	1.630126281708599	0.4854454172481926	-2.224108881672686	-1.3751563466807915	2.274390763027733	-0.2782120115378127	1.1587871389592117	2.877331222964692	3.9643144727247828	-0.7009253039540424	1.1127361250719834	-0.0140698416761957	-0.728468967490582	-0.7376028283885355	-0.4954360030511381	-1.385020770811583	0.33480720713269263	0.6101536692956614	0.15203475006950035	-0.9568519599796842	1.1481899661794168
-1.9133306784230086	-0.7405798806916971	1.4901350986842408	0.1415675522586034	-0.12696433860982198	2.4396027597488286	-1.1461186957217337	1.5668539943076438	0.7923811484963295	0.38793278459996283	-1.6730736883409247	0.16594509623614145	-1.231684920483202	1.5188719161858442	0.9051816932573878	-0.6853248410810161	0.08619518390460862	0.558079157723888	0.5416878567832152	-0.5746151945273701	-0.9836725167629728	-0.3884603430381926	-0.6064244015955028	-0.5813534886920998	-0.5404084380066073	-1.026215887278177	-0.6964686238164977	-0.26209731884812154	-0.11059005713751566	1.4578702007141078	0.47396178068697825	-2.2966268568580572	-1.4303913839120903	2.334565550389918	-0.20431350997140804	1.112577288037809	2.819106470660267	3.9267548336835483	-0.5645409525694081	1.094184155161581	-0.06636755305439149	-0.7574027910270644	-0.6530742050137996	-0.45444889499147517	-1.4897735085077795	0.3762949389561481	0.5804939611244866	0.14103556749383675	-1.0081724179707237	1.0299411689347082
-1.9387105107483564	-0.7038061886398571	1.3843988745136777	0.10737243116013376	-0.1087135705414545	2.510922498476055	-1.1557611605468368	1.6162804128384156	0.6652740167740874	0.4548717115585935	-1.6453693078732605	0.04121290313713673	-1.1756649083639286	1.5458469303265916	0.8294966220421776	-0.8624156473382216	0.06054829404383492	0.5196095466547537	0.5924564853604658	-0.5977811800043626	-1.081150040698489	-0.35599003296294807	-0.7013654110702299	-0.6435989707740822	-0.5687260371309872	-0.9969005119345784	-0.6910401014399842	-0.2038803811947932	-0.11561998970043812	1.3021360766478745	0.44352845713913214	-2.3278896706555026	-1.4882116037923896	2.371459488259462	-0.1551806182999556	1.1262624519422675	2.794217316610273	3.8049480825917286	-0.45988431218551123	1.0777564617146898	-0.1659530259287436	-0.8300934613143791	-0.6057965273039763	-0.452427303710827	-1.5231447458629184	0.40154937872217433	0.5734128347701424	0.09176394371121024	-1.048158545259947	0.9026692642306644
-1.96424768220663	-0.615037113866461	1.291698758419804	0.041365286646562895	-0.12270824781490415	2.557002696071943	-1.1530922851392515	1.691645349653022	0.47093413226054065	0.5201089585929776	-1.6466583601930787	-0.12290827739337806	-1.1057531003968986	1.5790178213628239	0.7326178322468915	-1.0150664181988598	0.07873023260823743	0.43969052874262066	0.6348500937182623	-0.6030197878938107	-1.1826039238957355	-0.3357396205135746	-0.7940670799871382	-0.702941263364447	-0.5837559921954002	-0.9818345200859643	-0.7075941060123656	-0.1391245415783501	-0.15676037986520888	1.176412740040291	0.410461302258425	-2.293397381785815	-1.4744987573688082	2.409035464086387	-0.15137213971055138	1.1471661929717676	2.799407220489323	3.7114098139778924	-0.3362144296234177	1.0131246947745598	-0.2703469248218054	-0.85785407817459	-0.5443052050487698	-0.4583281938756433	-1.5392883293642003	0.44661992408200923	0.6419373914136858	0.02131568611833274	-1.028517396640195	0.7878293860249656
-1.9842072643747162	-0.5108528489674447	1.1986922645996458	-0.05776196301784438	-0.1511297897374057	2.583217831426412	-1.1297075152925093	1.7306605429833808	0.3116829895597588	0.5871432005469812	-1.6482394784524501	-0.21287177967729476	-1.04370185915676	1.5865483036921306	0.6739334285950735	-1.152158128087234	0.07799230640588747	0.34358659632740357	0.6905025957900073	-0.6014755721025459	-1.243743477567444	-0.3175550761560449	-0.9119104187088878	-0.7131236799504177	-0.5845254007712055	-0.9454659749969709	-0.6919042816287846	-0.05842162776051572	-0.17508481853481478	1.084829030683264	0.421464839316197	-2.3539925609029226	-1.4541568382816104	2.410327612921277	-0.1311625781097379	1.1467358530207465	2.828495553955834	3.60715986204312	-0.20571825869142404	0.9212378378379075	-0.3403177502959736	-0.9070759015729782	-0.45309328555381845	-0.4824898360373637	-1.4690337257044939	0.46835341492929894	0.6740839653056205	-0.02806054292943328	-0.9845731432764746	0.7560728301012845
-2.020089711528154	-0.4166434010618989	1.1094465710081718	-0.18274859020304338	-0.2108711550330252	2.6528587878865646	-1.100859706413942	1.7661732352883246	0.12769793261674076	0.6525040040568483	-1.6809801512079798	-0.31998457583272644	-0.9853278640404985	1.6061730102279248	0.5930881668507998	-1.2643390482095413	0.03405581041393716	0.21141387481926643	0.7451286743277002	-0.6175974089948181	-1.2613127606258583	-0.3205106138500827	-1.0035449526355231	-0.6959006229787268	-0.5778849422759798	-0.877529504476313	-0.6728147930314979	0.04222903455151578	-0.2245867593559845	0.9754084695147733	0.3368066355473486	-2.361563334992352	-1.4588314971971	2.368967003391637	-0.06883468118538556	1.155590075421642	2.8328174339752414	3.5277060782497585	-0.11423737472948448	0.8082075072762465	-0.3876058376584249	-0.925938108975164	-0.39587685649436305	-0.45652508103249395	-1.4299479946307432	0.4877686214128052	0.6708918423469533	-0.10162277105280773	-0.926740421415191	0.7067756078770213
-2.0489018044381533	-0.306129625035002	1.0424861148118612	-0.38476928700151064	-0.2841958907937513	2.715924777760156	-1.0489391662659595	1.8063695630823382	-0.053136543121794375	0.7087761174403882	-1.7606581992831045	-0.36262585524788593	-0.9814695549526709	1.598965467374982	0.5921932155072968	-1.3562452175593813	-0.031701465816932416	0.061294973780518625	0.783327412422276	-0.634649797093245	-1.3085500857936188	-0.3102705589634984	-1.0772456583582826	-0.6824715948525437	-0.5808364440257888	-0.8140643380209036	-0.6449644989025196	0.08709770940003081	-0.2636240634371425	0.9156031653098905	0.3361285234021878	-2.379161416203194	-1.434423179015863	2.3365955864442087	0.013988933642127522	1.130328855200196	2.823769093570136	3.4175453676510457	-0.06419983179928104	0.7342710286294627	-0.41513876970118063	-0.9784983572425492	-0.26051419813090976	-0.47941103436895877	-1.3863428371553848	0.5075258286130222	0.750209748363379	-0.19837267938432993	-0.8548471386183213	0.6649236096576158
-2.06499923097586	-0.2071186720356053	1.0018343633692717	-0.5966588632650318	-0.3729983598788247	2.857783463084735	-0.9812512222485383	1.8054432818194186	-0.2192505834606747	0.7479795574738968	-1.827601008916633	-0.4274625984585353	-0.9607487345763198	1.6018307392735658	0.6311980759412714	-1.4769397227605219	-0.0735093034623523	-0.08818237744273379	0.7803677937827882	-0.6004576151611426	-1.3194028995503984	-0.2746837007798264	-1.1311946238529207	-0.6722946010745201	-0.6020014864880947	-0.7267650538332594	-0.6044476525616774	0.12107020382073888	-0.30576231312600954	0.9214905508744252	0.4076313533095718	-2.382492128648637	-1.4545600475467553	2.298244067456068	0.045676989916388744	1.0781216382673284	2.8294547742095184	3.385057085098753	-0.01754108184981575	0.663923389722276	-0.4258462717871514	-0.9638658885812573	-0.18580260602463153	-0.5363549737426354	-1.297223744406396	0.46714896408472467	0.8860856472164226	-0.27360665838412535	-0.8188499613720011	0.6750821272007692
-2.0654016017589014	-0.07575492984263711	0.986669872835843	-0.8417734242840371	-0.45905036284705486	2.946826232906006	-0.9046910601467625	1.7954122598384732	-0.3233459469979866	0.7877699561397469	-1.909344816700648	-0.4081393741023717	-0.9646633251766344	1.5773166758682176	0.6825663191473661	-1.605124119151045	-0.17631442194172897	-0.20192325777856918	0.7758850277922915	-0.6523757853657226	-1.3179290965565356	-0.19813201428416014	-1.169135418268986	-0.6254197312968489	-0.6858804753898639	-0.6155567503001939	-0.5455091508568551	0.15519673168191628	-0.3884325679038866	0.9407398085901691	0.4422863204160645	-2.4011438698609444	-1.4362984209573064	2.2676005928274647	0.05520036801355097	1.0201234329319502	2.86670601400081	3.3547892302003235	-0.05481021816601959	0.6055915496900708	-0.43255080786845806	-0.9856140547895738	-0.1045955364034995	-0.6260180667119	-1.198318419293712	0.39456333111435116	1.0653549867896817	-0.355446052853043	-0.7909750447406279	0.7463004141068945
-2.0460630456453126	0.027989563565684893	0.9975085239058485	-1.0351998201461476	-0.5659320175170018	3.014595188762687	-0.8176382856919112	1.7917426254547486	-0.38083233129356736	0.7800319295088053	-2.000063837853504	-0.3951000135162049	-0.9477760618093208	1.5551078276698083	0.7007676655632407	-1.6931120118895442	-0.2884692109401402	-0.30782964214172187	0.7346301632814305	-0.6614089063883423	-1.2719658352926801	-0.13794509139346547	-1.1551262626823968	-0.5699519002561935	-0.6967648738655134	-0.479481818549654	-0.5255441613284079	0.1299013268081044	-0.4786102464229792	0.9713672926159417	0.4638385532645624	-2.3460978042824308	-1.4164860884782746	2.267180030960444	0.0972872515961081	0.9322566747516593	2.9041015099063117	3.300400527100364	-0.07048887586976808	0.5565019573817097	-0.47787701720337533	-0.9911674070028142	-0.03185898983188427	-0.6909068017377186	-1.0859351027804736	0.3087813114876676	1.189885602166727	-0.4133929942277449	-0.7771279325392315	0.8439851879489257
-2.0470009396792177	0.0842755168673575	0.9957841337779424	-1.247224137568417	-0.6716805678378522	3.061698493287377	-0.7522898430282314	1.7473984202336545	-0.40945929002701	0.7814022541735044	-2.102506054346697	-0.34670568271785795	-0.9614761866593599	1.5116865419388357	0.7377947521205526	-1.7502895244363117	-0.3848876642032148	-0.39415350403625726	0.6738945418290483	-0.6991139926190704	-1.1386322358880612	-0.05094396978619027	-1.1421219638893692	-0.5073246407060561	-0.7432388336115106	-0.36748622282425875	-0.5561582562142112	0.1462724558445156	-0.5608209112268353	0.9840862226963459	0.4698020939416164	-2.331920653661375	-1.4364059562949383	2.3182694126935766	0.08305242997009832	0.8290318171529989	2.9112106833508564	3.198126398746738	-0.1411140982832619	0.5615015812464182	-0.5357962480322802	-0.9963685194613964	0.03771727402206087	-0.7315847223134233	-0.9875605281526937	0.21325292695383294	1.3282289205802429	-0.39598578265505596	-0.7568949444007357	0.9259494739361829
-2.0529057923695717	0.13325646591633675	0.9938519445657855	-1.4347692639338265	-0.7417150179378218	3.053057515882515	-0.6633140914417966	1.7097978194841676	-0.4178394609049755	0.7542156619876805	-2.213145077257777	-0.2743642057945831	-0.9706755516633676	1.5074084544230897	0.8018846763276501	-1.7953383914316916	-0.5030907784573794	-0.4519420426139744	0.66200903201955	-0.7296256131299007	-1.0163938520484224	0.028739958331831107	-1.0795984751395564	-0.46477201831813275	-0.7428293232547708	-0.24397322689282283	-0.574427036273361	0.14486399162672814	-0.6258037441828135	0.9857925200263379	0.44772622863760664	-2.3728939502472755	-1.4565705048013105	2.3321267992817627	0.055730684362946745	0.7123218551260846	2.8715046024436117	3.123904255477546	-0.23061328047675644	0.5286851090798947	-0.576740288901991	-0.952106669478078	0.09779517430017448	-0.7620952305017422	-0.8321419310789621	0.09103817847822088	1.4862011485052786	-0.3623716845759241	-0.6761643622234165	1.001554934968233
-2.04606211194979	0.1733804171427371	1.0942241484276638	-1.59552129296485	-0.8594820044274195	3.119058207209773	-0.5104636806076324	1.6835856958381599	-0.44878910102939307	0.7349453462608218	-2.3114523157213034	-0.14340968207254826	-0.9660840821642509	1.426794452941187	0.8320769050334935	-1.7829545012500436	-0.5988796371882463	-0.4696877550732056	0.6117364506059795	-0.7915121560813309	-0.9455533780125063	0.1299081514171485	-1.025452359034471	-0.45330683819649237	-0.7625640225614007	-0.09921743396078248	-0.5770037278004579	0.12751118748275175	-0.6907959427505255	0.9491416686489274	0.4647178706433909	-2.4179156427054687	-1.4759892701681914	2.3329543838007694	0.08947158486300247	0.5241472726373126	2.825956977968989	3.12488343140838	-0.30962181826546986	0.511582336973871	-0.5603251001703223	-0.9406220542992848	0.14209159789978498	-0.743984437558147	-0.7156844709864112	0.021131578435385028	1.5925581455426465	-0.3417117376866795	-0.6090848363481424	1.1104778116445293
-2.0416259935100873	0.1971376726545598	1.2195367487238307	-1.709562568076187	-0.9520965311548117	3.170003705866463	-0.3758358183845469	1.6379619387692255	-0.4561199524067586	0.7635083020158007	-2.365807445130855	0.0022056260851488875	-1.0374063611636757	1.4033279401085887	0.8700361994807583	-1.7610188501352773	-0.6788382961512044	-0.49687045836683846	0.5451841721808214	-0.8744760610886727	-0.8792516354333477	0.2403404747369761	-0.9605156856808057	-0.4288438105444981	-0.7551356560492027	0.04960759935086514	-0.5670412028257574	0.07402915513619925	-0.7288141670251451	0.9457537185654145	0.49656009317809646	-2.485717827561567	-1.5177839422685324	2.315828969183541	0.11223819118587078	0.3641932707313239	2.7448991357711257	3.1037494875978835	-0.3747090291477663	0.5063427946297356	-0.5236113740724653	-0.9783928452338401	0.16988356951115574	-0.8126706793223685	-0.5857601191897481	-0.04875626556641914	1.6517666766652137	-0.32471490844307976	-0.5726541910069505	1.1998197134642608
-2.023994806755106	0.2307689975092584	1.3481709283762544	-1.7641436623279305	-1.0257582550511004	3.2502075286759067	-0.20997360374969326	1.6307272542041518	-0.5119127860518591	0.7185303618459621	-2.4246492933991552	0.1302221781466359	-1.130943315651225	1.4072008512348035	0.8722602564580821	-1.7262042066659817	-0.7947909235996986	-0.4927597873268038	0.47743429098802903	-0.9513229747840596	-0.8160448791413003	0.36562043306688424	-0.8370539366361189	-0.42905887035033075	-0.7522758106215381	0.1400224133881574	-0.590353418889299	-0.013251643596920803	-0.7218950184506757	0.9644415844722589	0.5330767651404928	-2.484291826574552	-1.5632441926209855	2.2745424868562174	0.12642301726985705	0.23550839706156332	2.647357959879449	3.0688926475961416	-0.42821241655758024	0.5245605655305081	-0.5108190853392385	-0.9717407743211195	0.2220933319955935	-0.7916672825941756	-0.4848681334087517	-0.08989599047915889	1.7291324906653673	-0.29534362230430855	-0.5564806905193056	1.2341590538140301
-1.996302670188055	0.21327168927133297	1.4370014258560022	-1.7694342557179046	-1.075364464556877	3.233274792252872	-0.0606645628562719	1.6145450198581976	-0.5548655031691291	0.6772733674282664	-2.459760429570969	0.23813800148503655	-1.1842290865088239	1.3820369973036106	0.8914125762220927	-1.7031452981535087	-0.8772332984833799	-0.5022557976782817	0.44412791305761123	-1.0396069739501155	-0.7589951287775601	0.44982695329859945	-0.6965831332974946	-0.4071255068208502	-0.8023487525581864	0.22309183921433937	-0.5649649786769166	-0.0677016484261675	-0.6577013015644659	0.9869012348898558	0.6042764786645656	-2.533950033990478	-1.5428316180240336	2.2035783074947557	0.04144850332349339	0.07943523971470379	2.5545822101054685	3.085171732311247	-0.5011666932889407	0.5603396593073648	-0.48661161883439236	-0.9902334876915366	0.29205275581329077	-0.822152969720397	-0.3841086965027757	-0.13149157158704022	1.8187593536306879	-0.30788607851148697	-0.5825677203563417	1.287892257221398
-1.9664137664021843	0.22298344295491593	1.5334788354742133	-1.6847235817089417	-1.0886645418706244	3.2452202783372135	0.09475885820033275	1.5787932060315764	-0.6044361733891008	0.6155127152379634	-2.4660066826419804	0.31082718064526244	-1.2264055460346828	1.3408060438771936	0.9012218061272386	-1.6913931836878962	-0.9096163897209669	-0.5079760919113174	0.35630839737443487	-1.1408691991239057	-0.7116889614962705	0.5258603240783271	-0.57181257929331	-0.3850526575559101	-0.8608944385492722	0.29699363768803577	-0.5074524376797717	-0.16534488144317208	-0.567857916321869	0.9542519544423174	0.6662135784166107	-2.495331031489044	-1.550380241668568	2.1406953386452203	-0.050149056426244266	-0.040989669494740276	2.4539768353740206	3.070127062559373	-0.569343378935135	0.6237558003146638	-0.44666660255780755	-0.9695362668769064	0.30292281107313346	-0.8651766762628561	-0.3286424034086908	-0.19881250920803945	1.8275074619031044	-0.35946186729780816	-0.6258497898470907	1.3523714226231727
-1.9569216014443094	0.20972873022539643	1.5975660878251985	-1.5912816806131103	-1.1112155545098774	3.204424285490468	0.2447750525797391	1.5631338926975018	-0.6447852620249906	0.5757616879410865	-2.5010417293522424	0.38694069033144257	-1.266060884357108	1.3232116550129707	0.8625497275199846	-1.654944793560372	-0.9218854310373962	-0.49229912849871116	0.33339686786932227	-1.2506049446600451	-0.6420217122120475	0.5761802649938262	-0.4508159006139091	-0.38739187502108063	-0.9009078889095765	0.3864638111283829	-0.4556504413928148	-0.22460684345439522	-0.4708743911928231	0.927955279304444	0.6961401580483908	-2.482999530024294	-1.5185773812867864	2.055300039996461	-0.05206522193024325	-0.15331095931067198	2.352854128370922	3.102858429904425	-0.6358148793387137	0.6506894680253134	-0.40169069948974556	-0.9395678263845886	0.31325206756383006	-0.9095426282427705	-0.2889787481401535	-0.25717214801676835	1.7688395220062432	-0.43275556108781466	-0.6211172961149259	1.361037477638218
-1.9470160693071192	0.18803200404360704	1.6240144811527102	-1.4550117559612978	-1.1386641427314301	3.176649149633106	0.324873479996008	1.5824371663150791	-0.7096818145851278	0.5553136632693443	-2.4851888358991476	0.4256818724837287	-1.3106626364402776	1.316984219389131	0.8650812954107383	-1.5344005387444206	-0.8852255447862625	-0.4917188976619952	0.29873197836122534	-1.361895924320495	-0.6457071893039368	0.5917722008385036	-0.28311060496707097	-0.37562926567228133	-0.9791033449546627	0.44919426585234634	-0.4369631561300973	-0.304843594599095	-0.38050540950719947	0.9477596221461345	0.809539427392749	-2.483115456516972	-1.4953091210381473	2.000037279848925	-0.08188024521812408	-0.2710255044450177	2.2632511840514344	3.0809640864765777	-0.6886066634175502	0.6924808788127766	-0.37159907344728055	-0.8749622578493803	0.32775435336271624	-0.8963666680117426	-0.2730311667785569	-0.30334167119358846	1.6865051839764713	-0.509958927540423	-0.6070796357452077	1.3276132522261634
-1.9433709926871576	0.19600226262404122	1.631364422796683	-1.301803046828397	-1.1782792393341874	3.2033251582325923	0.42126526963927524	1.590614493089293	-0.7816932826684214	0.5210354850680587	-2.46422065546265	0.5092329161647724	-1.3864729360513848	1.3062557600514366	0.8908928618396365	-1.4614956123841532	-0.8604535689349838	-0.5023968313294777	0.2976798857909833	-1.469843401573541	-0.6228632428990675	0.5897974262595216	-0.14337720604349294	-0.3355059601983307	-1.0638610573118599	0.4847533547879202	-0.4143781845557686	-0.3650012426688784	-0.27291761564842076	0.9693483002424459	0.9582365688673067	-2.5270607719684994	-1.4635849901624547	1.9597428835032804	-0.12267742561843809	-0.37460859575239275	2.1515231654795164	3.0968071378446704	-0.7869829648808466	0.7360399869105475	-0.32767262278145604	-0.790816717073666	0.2962217493097704	-0.8783735934858447	-0.3159673825482992	-0.27356086365928933	1.6281624065653955	-0.5801885418130637	-0.6036058034940478	1.260303804139461
-1.9542082531405984	0.25130152861750255	1.6525936483527341	-1.1397604159957442	-1.1838080025383628	3.259394110317568	0.5015197793823042	1.6032329357882227	-0.8280515394812692	0.5007969834142655	-2.438119894983305	0.5620902526509722	-1.4488529715164244	1.2702839166779767	0.8883023044170028	-1.3852851775497317	-0.7856253768896566	-0.43768154761120837	0.3024755316297226	-1.565912430642672	-0.6180074498771833	0.5758910316056214	-0.05895005522803141	-0.3557383977035878	-1.0891876331530295	0.46115266600758853	-0.3692376753372466	-0.4344649651408834	-0.1889123815114568	1.0233805056805305	1.0964901884788705	-2.544308780019672	-1.433816988357019	1.872432209027556	-0.11420227223554409	-0.4673728346524941	2.0670993472834205	3.1420087550582787	-0.8498776728160562	0.7686087743537924	-0.24399968987912274	-0.6832871867855241	0.25490359331970613	-0.8812198523796504	-0.3497936149601215	-0.23856425430852646	1.5342575601983033	-0.7002573753634118	-0.60308798015022	1.1641085073441806
-1.9400876991682232	0.2646833752870591	1.6725106293428618	-0.9733434316526033	-1.174087199404108	3.3360645715818777	0.5562150989398743	1.5755872094003704	-0.8697731758544434	0.4692880392349196	-2.3906877998191485	0.6252332869103168	-1.48799031160083	1.1452231792804504	0.8910493970968139	-1.2372776866651092	-0.7086568701800289	-0.40280484545502465	0.32724347881376636	-1.6497144619236548	-0.5927084579588526	0.5716427425540853	-0.000960572028727337	-0.3547797648298573	-1.1563330366356532	0.43968741986133725	-0.32572527000198404	-0.5452337347169357	-0.11882513828554919	1.0600584369842914	1.2788184216793712	-2.51931711162577	-1.4221046112363522	1.8836359094689086	-0.12475742196860051	-0.4913535505145455	2.0252675613368964	3.147758470047016	-0.8752041115884468	0.7630903152949728	-0.1829033278496775	-0.643862173595755	0.2084909514918146	-0.9315751130714137	-0.4095957269771578	-0.1718982048777074	1.4637822005018302	-0.8659764655763119	-0.6163935954270394	1.1190865213111447
-1.9301508622372516	0.2793717430762418	1.615923043682709	-0.8041602477368963	-1.1694831994598904	3.377186818340904	0.5829952109769805	1.5490642277761828	-0.896744891291742	0.46707342015947734	-2.339208644539535	0.6939788887740691	-1.5148068795979934	1.0798958402258911	0.8875591157381961	-1.09668677202288	-0.6215481338731041	-0.3689107799338079	0.36245097980623797	-1.6574349433564923	-0.5632576078696545	0.5391561239688518	0.08320828856255817	-0.361789333536504	-1.1726327260710658	0.42206701577799927	-0.31187900587025924	-0.6281689889320902	-0.05935316627378985	1.1260082550690855	1.4737815467660913	-2.4743482694152696	-1.3769688888939293	1.8786153992937915	-0.19958465890383764	-0.48061963501916516	1.9625932540614073	3.0956745146384064	-0.8835258935022079	0.7520321026377399	-0.13750966419174765	-0.529271890112282	0.16594542444449092	-0.977230818213684	-0.4402284842249287	-0.12545483858544085	1.4318024184663731	-0.9888613990417479	-0.5547372675409584	1.0793051676615493
-1.9321662388255452	0.2762829480425126	1.526168950044424	-0.6128219756700851	-1.1349370532181633	3.4259079304937208	0.586555366270459	1.4722152902127015	-0.8577825765682936	0.399189686577904	-2.2945475892206124	0.7378931342590005	-1.5136645560858222	0.9741891754434862	0.8759319685335974	-0.9898306893467519	-0.583438109667763	-0.32417475247686905	0.41640387508449334	-1.6941486982922656	-0.5549383778121932	0.5032840706241194	0.13816119387117415	-0.3981326471538412	-1.2169086158529603	0.34927144260906545	-0.3122361979332052	-0.6930244342880463	-0.008667572441688212	1.1620879150225414	1.6352642337946723	-2.393443141504233	-1.2930225679031278	1.854575084457787	-0.2553965004847458	-0.48088367111231756	1.9077046316626216	3.009845832154931	-0.922880681317863	0.7235730193725654	-0.08920234852589577	-0.4006972254492086	0.1372475745366828	-0.9467817060281927	-0.49026462082427835	-0.07755900578677055	1.436401439671235	-1.0653199108826685	-0.5181592295197505	1.0664864378823296
-1.934858879467739	0.25693859954367226	1.428922326596751	-0.4034881114392478	-1.1206406535826747	3.4547267621190096	0.5464664779603842	1.354511685549998	-0.7994737762920865	0.4036795589250902	-2.217509222911189	0.79240045992337	-1.4950173733179495	0.8216297035373241	0.9083159940908843	-0.8674770940489184	-0.5359470502462288	-0.2674922549789159	0.4820168530093391	-1.6788704211538499	-0.5617886529119555	0.4353099120141857	0.18883463187866184	-0.3869786806329764	-1.2284438583042083	0.3185743564996538	-0.2470112608260404	-0.7499137641474268	0.002026023974016919	1.2125949466585975	1.780410676096405	-2.329014771194319	-1.2354108726492714	1.846753564552238	-0.27941108643751505	-0.49065471201297406	1.8852578828566657	2.887476187839877	-0.9655150916812273	0.7107996359360237	-0.03901779860257054	-0.2932060249064121	0.09849974630851402	-0.9724657970131145	-0.541779606979684	-0.04557147505017199	1.4644449854523756	-1.103606048459951	-0.4373741111425324	1.0821011080391891
-1.9286119947678493	0.28311060033167074	1.3623722014757051	-0.2240922760210331	-1.1510110533422364	3.5379492254954727	0.49846521326147675	1.2546855609685108	-0.6628297743853814	0.40763393816127114	-2.106779134749078	0.8438780082154776	-1.497205862764888	0.6994011797693591	0.9637504138884255	-0.7312298637351302	-0.4789407545815383	-0.1568259082391618	0.5344599522393261	-1.6645984532323879	-0.5353717038542023	0.3868065064503466	0.23305566663203975	-0.3732518864592648	-1.1870261321825986	0.28595073487877454	-0.23742241091516209	-0.8456337079871222	-0.01768428560759121	1.2815250799484512	1.9378234444500726	-2.241277052400321	-1.225693432053154	1.8477129871776459	-0.2249576691838869	-0.46126877614475353	1.8909087430546854	2.7229412073007753	-0.9808899225849901	0.7199302251151968	-0.027939240713427276	-0.19452519492477746	0.027174684524371114	-1.007941294027479	-0.5744137319935547	-0.029872857168957823	1.503048578241464	-1.1288924379414036	-0.33453810552970287	1.0515185509366174
-1.9290215730980709	0.29591994447879627	1.3004276875492675	-0.07270949167181394	-1.192862462368082	3.6076836236101135	0.43110052860254583	1.1701656049896108	-0.487275276002172	0.4487942447338666	-1.991325827847269	0.8939112057306007	-1.4652502574790998	0.5897738670224462	1.012962340605335	-0.5821283509193167	-0.41454427676407024	-0.0900679360402497	0.6376384810739156	-1.659320329123195	-0.4732101841591182	0.3417547107040308	0.30866245960749294	-0.3477412295714478	-1.1334021384255961	0.2577216294153969	-0.27195094681126947	-0.8685719332700922	-0.09821816841150234	1.36165960796091	2.1060998864350924	-2.238847946066498	-1.2233041242335498	1.8104155214659978	-0.09321214387226137	-0.45684743521099946	1.905103876316203	2.610370918693834	-0.9908709743429425	0.6687915970498897	-0.03604101000004226	-0.1566648500836611	-0.05579934417965391	-0.9563477744964622	-0.6541513613091281	0.02834165789896661	1.5910259977832546	-1.1142049632623179	-0.21281164537403852	1.0679511224534628
-1.9072467537446856	0.32466420869509044	1.2517212741273487	0.0874795378148196	-1.2531166602670851	3.6522806329106094	0.4072690077664071	1.0935512582242384	-0.32856496638490035	0.520212093928762	-1.8995621447327085	0.9317870153444694	-1.4708082367214403	0.4436196352076342	1.101388515323477	-0.37447263377437323	-0.35073997056386286	-0.012435272900690885	0.7345424181232489	-1.6655940866964278	-0.41966168551303457	0.3075694507709714	0.3730746282809063	-0.28202504935752026	-1.0541303512580726	0.24752479259315555	-0.2897120142170538	-0.9065783585822809	-0.1491324434821912	1.3733141640102653	2.2875407913864434	-2.2417097917575477	-1.2322630514748383	1.8038610182274302	-0.030957785845177187	-0.4397483235028967	1.921685867927207	2.481328596817535	-0.9910800686294493	0.6409182138331511	-0.021206419437737222	-0.13400235027276625	-0.09752883009920624	-0.9545055551079542	-0.710148774878	0.1038804045380072	1.6772468180823368	-1.0921442419762863	-0.16604167476128448	1.0817611515552077
-1.900691558208102	0.31257289145458855	1.2044727798577493	0.21397577580940713	-1.2693844203122928	3.71795427844716	0.3937203715365241	0.9642432056752792	-0.16275833859076955	0.5558437548704103	-1.8197109163513687	0.957244229937935	-1.4626990459163172	0.28600558940669163	1.151223478356893	-0.2597988244298541	-0.28378753833001485	0.09638520471704973	0.7940477963428143	-1.5738796255385883	-0.3566381849879866	0.28426863563283294	0.3987409938034138	-0.28601716226224483	-0.8926277072200122	0.23780400936070492	-0.2776620349170906	-0.9475682687509395	-0.18308964569648864	1.3305497014994239	2.3675863270755397	-2.224959990471693	-1.2271911020803625	1.7897239622286794	0.0767074321011652	-0.38370436522846757	1.8877210145538956	2.4243077411959786	-1.0100274589090876	0.5835959019937043	-0.005981041868112115	-0.1111166979501564	-0.14533301980472282	-0.9342327590375769	-0.7484560472412328	0.18386570129757768	1.7772012849995682	-1.0479434296505172	-0.09444343241935937	1.086771002521073
-1.9068370631214617	0.30908614320100697	1.1593226258842515	0.28497853982488125	-1.2544469982710529	3.7135577694156536	0.3737382641790937	0.8213133502297593	0.004203391045497851	0.6042769780266539	-1.7575284640320004	0.9209887958579644	-1.4475384661848536	0.1250773537601183	1.1823386874592088	-0.10375366203587144	-0.20556166768993842	0.21492854148178156	0.8448171329687316	-1.5531646813932083	-0.3428300083856202	0.28236631203553075	0.38745137041652544	-0.29308725758926446	-0.7408271791902987	0.20888389132320748	-0.26223358383311934	-0.9469971958443985	-0.14771669205001278	1.2754428469883685	2.4516763389645386	-2.1943336064291454	-1.2110868569616324	1.7233234968510769	0.2022847892309469	-0.30528423171429764	1.9199415296266449	2.377651413425701	-1.0328358904042947	0.5760745871010595	0.03704806263520489	-0.12338731699343233	-0.17289599945966497	-0.9318566353300802	-0.7411898159599246	0.21142708494648424	1.8871051740241185	-1.022167593354554	-0.059801060379945925	1.1064000788598753
-1.9137083967329342	0.26166198522908407	1.1342232227206372	0.39776635799456866	-1.2249419127047367	3.7129440636340596	0.3949288354843644	0.6635850189282038	0.17837930152766904	0.6763063990882923	-1.6899915271310058	0.9044236658637779	-1.4124819983153363	-0.009396975495681702	1.2085524224224604	-0.006918193904475109	-0.15791294123329833	0.2958955007412825	0.9325404300431772	-1.5076471747828954	-0.33479196442567283	0.2593753141296449	0.46140523891928975	-0.2468112544283057	-0.5872413709996103	0.23908268128613175	-0.2033242987001806	-0.9408247648805427	-0.0986885583702249	1.2197253018128822	2.495840088948684	-2.1906681120349374	-1.196946391909287	1.7015576855208363	0.28412830963282254	-0.2428161020971022	1.9474322680811853	2.332114794982071	-1.10441458276426	0.5730461695387801	0.054633518697890106	-0.19043393648695112	-0.21550537304824183	-0.9145916665820015	-0.7479845876348266	0.23501536716458257	2.0364912991826705	-0.9738466767627735	-0.005345843452884877	1.1380891091291354
-1.9333215674643764	0.24463643186299472	1.122431599938603	0.46981573306475044	-1.2877323839350379	3.7113420935744883	0.4595009639905143	0.5196799315272076	0.3318453184412671	0.7480900963921411	-1.6223969835903922	0.8613455228996573	-1.4106056440945323	-0.09983489285560876	1.2160406994484696	0.027971574757414915	-0.08623908681200185	0.4041145303891619	1.0017735029959005	-1.470517065483429	-0.3230267502628257	0.2583092962595053	0.49249559981004376	-0.2518744055845234	-0.4353668452052288	0.18305423113682023	-0.18049105418930095	-0.883449124645893	-0.07529990899874887	1.1572738977892079	2.552861939406967	-2.1879200902950653	-1.2111133604175277	1.637504412309715	0.357201248448936	-0.18502701370096314	1.9408594952452254	2.3265109308689893	-1.1513874862111257	0.6247789570127625	0.06997823746597544	-0.19974013605520843	-0.26645175292753187	-0.9091518302403119	-0.7722864480215323	0.2768783754944516	2.212178721338195	-0.9292622439607671	0.001793625366937207	1.1934919476212962
-1.9305394875249502	0.2452089343854257	1.1094434098554486	0.5747994889858735	-1.2913785933600137	3.656708817079231	0.5292782269164715	0.334411093600009	0.49202672583602125	0.8023187229561621	-1.571756541693792	0.8171084209112605	-1.444612101644952	-0.17653458312144918	1.1932862709244034	0.0925552546343481	-0.025643642195922033	0.4590947440523029	1.0501718432370992	-1.5012765387354476	-0.3039060956319247	0.2609756376132942	0.5200558414737921	-0.24965206478751883	-0.3082151407630245	0.08370003138890351	-0.16712161972578438	-0.8662583458381903	-0.031058784163469334	1.1353367706083302	2.591661713797575	-2.2406099427421418	-1.208471354204684	1.5589175618015196	0.43977370385351905	-0.13263359300119748	1.9287701696279236	2.404193993875094	-1.1976469027715442	0.6408947480855984	0.10483696968097567	-0.2605619678710133	-0.2793071854000152	-0.8927964947385094	-0.836558315298595	0.3235795246835452	2.3713302046388036	-0.8868564091418509	-0.02486107181349504	1.2129738916506096
-1.927856928299007	0.2582989327020671	1.0821101254336711	0.5834688079727763	-1.3163328895665134	3.619022530818711	0.6722007206653753	0.20800233286734668	0.5764597270989844	0.8953340234289489	-1.5362601161575753	0.8012091783690014	-1.4940329299672517	-0.2134621802697984	1.1582943520979654	0.24658172164226633	0.020022206572619737	0.5405212775604593	1.1180051361980428	-1.5058511785294082	-0.2658654950673129	0.24958487323041	0.5604850128195568	-0.2874111691454021	-0.16954702966421392	0.030164633884164314	-0.15886282119330852	-0.8439630658385076	-0.021074400805710027	1.141112818962234	2.6044768252622124	-2.2830887259407477	-1.250097630405384	1.5679411101418836	0.5255081500386448	-0.09932669464001506	1.9140007478013874	2.4937585857672904	-1.2186194010866136	0.6656371408656131	0.1311338094011763	-0.27951507585504737	-0.3365832718281684	-0.8737074693282878	-0.8855875244356456	0.38250281161391725	2.4766084338827548	-0.8888630393252492	-0.07095212084855292	1.2274321884523829
-1.9068054838336734	0.28702720522779107	1.0965320813698465	0.5645387676645687	-1.3479583251788754	3.5902892220636318	0.8185943756751236	0.08878433385182863	0.6849175989077063	0.9863228260975958	-1.5297508010663088	0.7225360350656901	-1.5221101613571566	-0.2133479623348439	1.1289959050533533	0.37521237977925603	0.07486763564430873	0.6044152932012974	1.1372359362626496	-1.5351138952887564	-0.2576975237381701	0.24769610918480295	0.6306960763224241	-0.359261008274959	-0.10688605889718343	-0.018784709969541444	-0.15499344579419105	-0.7793294873846824	-0.026053117816175902	1.1388562780982883	2.6071912741477874	-2.3496793690427813	-1.3200765328332031	1.556283253656206	0.5570227945028725	-0.017703046907285136	1.8428924321933782	2.633565765762943	-1.2233054174087505	0.6629955407027615	0.13356719151723928	-0.30274017451709373	-0.40461914706862245	-0.8814237339728631	-0.9094037731029816	0.4414547119541978	2.5695383943087187	-0.906577757815495	-0.1488723397849248	1.1966037092767816
-1.888579747218855	0.29286817020873696	1.082415628798564	0.5650405874395814	-1.3170205904987207	3.52160485474434	0.966062191968269	-0.038548694488834044	0.7319556125704081	1.033736070936587	-1.5369586174146204	0.6535279402071092	-1.5568172082694496	-0.23444698771651457	1.0709323716397592	0.4884522121192525	0.10174940501204184	0.6444699845421775	1.185858233040588	-1.5651636699813074	-0.26902932346795383	0.26307842769754014	0.692490566303371	-0.4573110766345133	-0.07198434048476834	-0.09584062873577741	-0.13759101950637484	-0.7184004612192516	-0.07236632096648946	1.158000388855287	2.626697756540117	-2.352019798777461	-1.3802108533481285	1.5786988542260172	0.6124293994904324	0.014889239711821507	1.7225597851262715	2.7746582566003117	-1.2776171889335821	0.6569506472219754	0.14783646923141486	-0.2945906848528458	-0.4520966539594575	-0.8176031069706202	-0.9363834352565015	0.5128550844024493	2.6344703523249664	-0.8804467927497523	-0.1874131708126606	1.2326005100667174
-1.8936172030065628	0.31012240474998765	1.0501487938534377	0.5340486642663742	-1.2675359947010196	3.43996456446675	1.1121576767819061	-0.1700523797278521	0.7568456729932731	1.0409442838050977	-1.5511192812428063	0.6050393336533683	-1.6368330998722918	-0.27546061414066925	0.99869712666112	0.6156331893710986	0.10951588684442275	0.6808310658772025	1.212019375446434	-1.6085024466291429	-0.27850432534691744	0.2478735763010031	0.7179496485910342	-0.5545403053334405	-0.0529391658034505	-0.1733170339978663	-0.09462910111741193	-0.6628207710596316	-0.028183144799129384	1.216932460035609	2.579936242124755	-2.3633010807632013	-1.4308100415307796	1.605745526374486	0.5721265477393553	0.09222910507378601	1.653916922578249	2.9197008753200198	-1.3272020299318068	0.6293439384473549	0.19916513571560243	-0.2622636604300819	-0.46727090240806585	-0.8060379410597388	-0.9061830111851756	0.5493000960410259	2.683688128582376	-0.884118152639051	-0.2156339149767013	1.2251251243556394
-1.9037352600490567	0.31499587245140687	1.0575989507646117	0.5001689103124334	-1.2041836930933398	3.3710861869326307	1.2184693225138523	-0.2801629951032632	0.7788755012937985	0.9981935798534357	-1.5496712296172417	0.5531824375058692	-1.6511567550792232	-0.29101694041855264	0.9171284669732757	0.6589172479264709	-0.0017066267912534405	0.7008348497300457	1.1842066124484876	-1.66361028482841	-0.33073706697808547	0.23334514647508525	0.7759978872571489	-0.6826403334370816	-0.050293745716584445	-0.29414072405479696	-0.058145246600869095	-0.6240393740329583	-0.023859666235560323	1.2858662512015777	2.5460652892723363	-2.3346425799941364	-1.5117382560492136	1.60951179751681	0.5887293309474866	0.119708705651376	1.5804460400238933	3.0020002704686206	-1.3590994060107389	0.6119873855341679	0.21068867217688309	-0.22419206432009556	-0.5069861954193676	-0.7257122857559766	-0.9069720146073139	0.6155398122194013	2.8114501750582406	-0.8874649105869183	-0.18066993975847398	1.2605399343899388
-1.919437564940904	0.3362232425149458	1.0641869275581821	0.4837649389819866	-1.122501189189018	3.290490384301394	1.310763320698717	-0.36504049439111613	0.8091742342978712	0.9905129759310402	-1.565291193168578	0.48783525250393556	-1.6837118376220825	-0.30060107686463505	0.8209281073364263	0.6986429972089956	-0.08875777168603582	0.6947052582120311	1.1917770142602133	-1.7435543300482537	-0.3981480402315727	0.22886667847633393	0.7901471114751145	-0.7650615072125941	-0.11547904931920665	-0.4143710958767368	-0.05333212883564494	-0.5524223004681208	0.0026171712616949185	1.3570583296975403	2.5883155896703673	-2.332246733955434	-1.587716813267051	1.6206750495532458	0.5647896474067682	0.17155371242834297	1.5388174562244552	3.0408361046718424	-1.3454895527810717	0.6455049908553275	0.2333731210866475	-0.19590380324914125	-0.5162152896379049	-0.7022726886100008	-0.9362754907085945	0.6699210153104229	2.8658392722444352	-0.9255756206572954	-0.1795614654062829	1.2830447431950742
-1.9449235016768995	0.3132501395502566	1.0598307395339752	0.4600628766623383	-1.019725055506791	3.227799744802611	1.366177014523436	-0.4303930355327818	0.8567774006507778	0.9612858387465429	-1.5922857281322031	0.45629438062501276	-1.747231962607686	-0.3149424685330363	0.7892079125699547	0.7421517977561902	-0.1785218631928532	0.6738393755067609	1.1479167372058214	-1.7599623249205316	-0.4372784793258564	0.21575313970744392	0.8669646308021164	-0.9112992448419277	-0.16832186212875236	-0.5455675983193125	-0.022588886920999123	-0.4724560238264349	-0.06252774583970103	1.4240906074395803	2.6106856664914355	-2.3187497555094714	-1.6911504964262583	1.6679556046987973	0.5631900536748632	0.17815532168109885	1.4313398943142486	3.0237920624995227	-1.3285233009954742	0.6257052444327073	0.2475892744481219	-0.1315607522276206	-0.5233702510726737	-0.6753261883474712	-0.9917773028312965	0.7316377314500423	2.9337633438323065	-0.9369265129979638	-0.1470992852136294	1.3303949411025793
-1.9543838128529791	0.30720448093000574	0.9973631482464242	0.3726362578913692	-0.9720987934981485	3.1414327321890942	1.4071137179519155	-0.4534670038403511	0.916862883304922	0.8645815684798522	-1.5981098230360786	0.3879508146943357	-1.8457054903285322	-0.27966555523916636	0.7515731688519391	0.8083794521790175	-0.2730780663194928	0.6157998123596591	1.0419864272142476	-1.7829109711889224	-0.5082091268344231	0.19009504466947705	0.9545702620988097	-1.0318986201404035	-0.31065244213676374	-0.6915620815916507	-0.02563094246844021	-0.37907615082702906	-0.1121478536809952	1.4840979195508115	2.6364729309043957	-2.322495242050729	-1.8012841490137075	1.6571060393507	0.5357991324177471	0.16070861546964083	1.336679115075445	3.020944172224351	-1.2729142999826932	0.592145968620341	0.2678426793324874	-0.05378831857900117	-0.5611000861550999	-0.6472180719591438	-1.0163927296425102	0.8036920661677069	2.9811121232435704	-0.9871187241674668	-0.15335161316724197	1.387629020083428
-1.9623533803498578	0.2878473390787092	0.9478803467477267	0.3046313025753899	-0.8267447978736422	2.9970756704246027	1.388370049157178	-0.46281162120064867	0.9830275523500696	0.7825428471453937	-1.6137013076854008	0.3450022763750656	-1.9228720901019252	-0.2511971261090598	0.7393252958143358	0.8098337129855407	-0.36092429478430255	0.5996504628642685	0.9482077360111019	-1.8326312986465148	-0.6271440588318984	0.1844889184123067	1.0806520357753961	-1.1392555405357903	-0.3941858278421888	-0.7585357559302149	0.004480162777709559	-0.3247547741155144	-0.14842510354659397	1.5561477748468	2.651653315218261	-2.337739336912723	-1.8339682330193057	1.6100465288146126	0.5517241669681046	0.12250512004357975	1.2483747245012857	2.9854705045609817	-1.2057057635553288	0.5283496156962885	0.2559288275553487	-0.02615740338233392	-0.6138944884312912	-0.5960258289265666	-1.052259548747862	0.8565051937602284	3.028962739049385	-0.9964415157887991	-0.12109544144054232	1.4045531390525332
-1.9949161053024524	0.23433994201369504	0.8850215347861999	0.16839925111414406	-0.7299749281709302	2.8968864198527045	1.3412936715293227	-0.4520605917325887	1.0157128653195684	0.6956815498696465	-1.6146133436404533	0.29009037208559735	-2.001099760508692	-0.20068307090348134	0.7826877281307699	0.7628374742809212	-0.42698440521830044	0.5452704087059475	0.854900801854028	-1.8600233685517664	-0.6923016648763481	0.17514194153981863	1.144818721372815	-1.2179116014945053	-0.4788888827595743	-0.7566958327773321	0.014272695485130766	-0.261398492791914	-0.19971051840408754	1.6037240326980577	2.641561425906443	-2.3305893578334023	-1.898910119757904	1.5934301886826956	0.5468390298361677	0.133485681303086	1.2101093808082606	2.9159923129504848	-1.1419119561622615	0.5069627162559192	0.25517544097520484	0.03109018388834351	-0.6630993469488964	-0.543765477870414	-1.04422891837153	0.9029580650798419	3.0675921111053173	-0.9984746025567641	-0.1239126941766215	1.4027844360537631
-2.00739938986297	0.18509033256312818	0.8376908580189555	0.09562664377025015	-0.6693401094571543	2.7894388116109954	1.239306011341363	-0.4281780151214515	1.0573120135298768	0.5703634140039122	-1.6416837605489174	0.23508800607877026	-2.042179988017934	-0.21762957026639365	0.7875975127901766	0.6862828212447689	-0.47885110829552724	0.48559601643312844	0.7183410170836164	-1.858029233510965	-0.819965001183528	0.20821791159077238	1.236427121381321	-1.31266161334174	-0.6084384511304846	-0.7871084027904843	0.06430666351325758	-0.21799460823035455	-0.23010113535772336	1.6162453986579497	2.6080361397834744	-2.4058140015901524	-1.933416964728772	1.5236909613395038	0.5196830876265633	0.1147746416174565	1.1619360960810643	2.8529748593475457	-1.1165299580508847	0.497157374098807	0.2774075874678578	0.07389198535933855	-0.6930165689351544	-0.5041129529727656	-1.0441058967359562	0.9309932415660122	3.1083087444666706	-1.0150964605921575	-0.1450322337574797	1.4167331334399167
-2.039899480274002	0.08065419853762323	0.7473057295437925	-0.009550848087234476	-0.618145237404071	2.6807091521945736	1.1139632430949598	-0.37295289968999695	1.0726764654946472	0.4034981874982826	-1.6123367469508285	0.2561315432096372	-2.1112925615028866	-0.20275542233974547	0.8094791633920855	0.6002767491893651	-0.5068524976596345	0.3848017723363332	0.5928706954826675	-1.931612258827964	-0.9138927930397465	0.24239935558442088	1.278297708217349	-1.384475926342839	-0.6689829176512846	-0.7861896201481433	0.0922286677526419	-0.16663023296692178	-0.26228416164752677	1.5812315681239153	2.5841228452540266	-2.4148933492054874	-1.950068456312192	1.4767328172139793	0.5225631944510772	0.07579821322392456	1.1224283424591146	2.7831715418267327	-1.0816450940131057	0.45905190615149066	0.31895218362547545	0.14010960837984893	-0.7358627639548768	-0.4463721189900401	-1.0949628558872466	0.9466417941738762	3.146529085488688	-1.0033059819232806	-0.16664699565956545	1.501034133433333
-2.084000436034531	-0.027034645349960407	0.6811783753439318	-0.12331317258343397	-0.5804859417022147	2.6348799800603193	1.0051384496928955	-0.32233087355083734	1.0802331792584972	0.3011475007061556	-1.5844569456881685	0.27815330481575506	-2.161268187250111	-0.20982050569984406	0.8502530599589495	0.5243382041935387	-0.5608290709396162	0.2820682005625019	0.4027342643985903	-1.9824105186507999	-1.00032939941532	0.2779553083636558	1.3036265946871501	-1.4451768512570713	-0.7758760522483611	-0.7287660979798797	0.1421244321580368	-0.13423789962227697	-0.25455373509718077	1.5514481802474505	2.5531356653450095	-2.4752044510734925	-1.9648117022878786	1.417088851701254	0.4532950072839622	0.0669560085300798	1.1233369072611992	2.7058272782505366	-1.0236754526435046	0.447351283164103	0.3729818743602604	0.16492748723715717	-0.7829481998097035	-0.441621568093444	-1.116568415013067	0.9644275849565416	3.2199750760344146	-0.995743468980578	-0.19694855094464878	1.5207475273684392
-2.108586040746059	-0.14639742335415104	0.6262199342053852	-0.17507344246852358	-0.5982137267895126	2.5704036547067	0.845090002298876	-0.27334179569787154	1.0308415124704127	0.1579516744146102	-1.5716360305128643	0.27704355777938494	-2.175752127928497	-0.16254288608951786	0.8974521945336384	0.4068771596914863	-0.6003834816265808	0.16717743607707508	0.2584162656356697	-2.022070144032786	-1.1016504464216719	0.3035795267511591	1.3501781865424127	-1.4953479293743437	-0.8853002467505439	-0.6471972194768426	0.13161084061502853	-0.10680054167711965	-0.30017963734601155	1.4271970174933843	2.5129426961159096	-2.5037938546832783	-1.937049700151174	1.3085262637259565	0.4079921286453783	0.02978250129069397	1.0676819035292195	2.6011291387291138	-0.9409683697704514	0.4310430562597354	0.45250897332765366	0.18816874600264283	-0.879361400791954	-0.408383060319	-1.136836460717535	0.9732955870090141	3.2949729784441146	-0.992043617384821	-0.24909545847100473	1.5498581123584287
-2.129590031020208	-0.24846838634424961	0.5673925261135105	-0.21478566776978153	-0.5660079655345724	2.5564768887958396	0.7447418629260708	-0.20412555417962458	0.9820419963149968	0.03741064701466281	-1.542459533398113	0.2598058494208315	-2.2316245321360504	-0.09612124534033958	0.9432098040116722	0.33422023697906056	-0.5354654602751859	0.04065975007880603	0.15329086735086375	-2.050911407561377	-1.1488189294759032	0.31155709263673065	1.3376899180099877	-1.5427377132916669	-1.0240426919674976	-0.5381378770222087	0.14853172780581597	-0.08827231168474199	-0.28765874258105717	1.300858924836509	2.436232756633327	-2.544058575669828	-1.9203444087316224	1.247949192437047	0.320646107978459	0.0109806130416864	1.0230057683772131	2.5392139227333423	-0.9070304041444253	0.4224155109121749	0.5328574182909618	0.18249754286838044	-0.9714738793835085	-0.35984884247434545	-1.1865177770205972	0.9568316341586522	3.2559826966523744	-0.9842480829857305	-0.3235991062335729	1.5719160910298928
-2.1535107280671433	-0.314372541939666	0.5114455783191953	-0.2406180970588238	-0.5646691138371003	2.516822784642076	0.6214582577388249	-0.12399687616618582	0.8673028072142746	-0.10136991477501071	-1.4684907543121577	0.26589937453078955	-2.2523136243493904	-0.0162226705811488	1.0075045525811135	0.27303782756876877	-0.5133000517990267	-0.09439452653431532	0.06923208151935158	-2.109749146687741	-1.1480044594003478	0.29739895712554254	1.3865947316458418	-1.5867432945478956	-1.1127727388734405	-0.4844900877998867	0.22649832345795798	-0.07934857489016743	-0.3126480509353023	1.1800097809202403	2.303470324990351	-2.571688455795288	-1.9174710632234118	1.1369198441024913	0.2914095331117944	-0.050620509704165206	1.0120716274832262	2.4983308587911	-0.9058610123429076	0.39623366571119684	0.6152017128430313	0.15898608212335275	-1.0778285760673538	-0.31915182109739687	-1.2086477968033376	0.9472825313448959	3.2660168466167185	-0.931920011392824	-0.3284642010059938	1.6046923835423261
-2.1544662583409884	-0.3546324225359175	0.4488549785828645	-0.23292692605137283	-0.6157725590970935	2.4456400408828705	0.5140814494117467	-0.018012743134336994	0.7237861321412902	-0.18569467605764495	-1.3565177793817198	0.3007126786936376	-2.2484630725575725	0.07416204938441608	1.0017843008514629	0.2030766320985593	-0.47260646610890233	-0.26891922426387416	0.04930392374492628	-2.164336502097494	-1.1127611757023765	0.30237064455521	1.3666352191270972	-1.5729547106774264	-1.2018332530693185	-0.3982738510725894	0.24477154124811337	-0.13385671822243003	-0.3248306868043781	1.0597270741592373	2.1783265547565174	-2.630306261531145	-1.8794620017151076	1.020856784858159	0.18257523759096503	-0.05715093171574202	1.034001889656822	2.471634831066277	-0.9167561901836254	0.3218515466309071	0.6706714882008844	0.11688581430948679	-1.1722541882121464	-0.28799086975165483	-1.208151085387524	0.9410507568209466	3.249338520277937	-0.9662107976759413	-0.3585084911408603	1.6126834601635942
-2.132975290744686	-0.3613833147103355	0.444782845913344	-0.16741832382517025	-0.6636618648774574	2.3485668319246207	0.4062530519213719	0.09906178314620526	0.554310263818211	-0.23494566003495665	-1.23852668142045	0.3610546107716378	-2.248238988123345	0.15456678170467203	0.9972729374109829	0.16592077988627008	-0.4182082715453549	-0.3484417383294639	0.08470420895654046	-2.22425297028708	-1.0501643023597622	0.2990746509697614	1.317599735900597	-1.537953600970441	-1.2077942775435058	-0.2460616693540944	0.2817684518084155	-0.15343955034812662	-0.33913416966941023	0.9317139265094714	2.086545019473907	-2.670274619736331	-1.846263723162084	0.9509084104907167	0.18317236616470017	-0.06701243237160652	1.0917283780265326	2.4304015730944664	-0.9753970327473741	0.28732458013298545	0.7257881874283778	0.09218661121181257	-1.2003675557248583	-0.2841549817794048	-1.2626487449720378	0.9236306637714456	3.197212842720593	-0.9474897114111611	-0.3405334939656183	1.608337554290839
-2.128109052673251	-0.4048399342516692	0.4314759623126793	-0.07563133549099914	-0.7865727369097057	2.266969382269977	0.29676864363779254	0.19007739974941945	0.3683884601577704	-0.3015950627921079	-1.1012129344698691	0.4374957063684472	-2.262150725429927	0.21273656781069686	0.9860556122173332	0.19458384674172596	-0.38479911759876156	-0.47965745453576536	0.120912512366154	-2.262616368057645	-0.9091892283534129	0.2535347410007912	1.2883305117456236	-1.4890127592522389	-1.2059796505417713	-0.12185074443514925	0.333394886022852	-0.1653284914163897	-0.3919983060407458	0.8343161540542043	1.9656555381261387	-2.6722689759186937	-1.8135256784837737	0.935099769155723	0.13508329050971907	-0.07623460868544994	1.1760673835761717	2.4190897741914044	-1.0543021840794846	0.29011483288380313	0.8027746698287638	0.03374250294896456	-1.1728837586956673	-0.28509724805601866	-1.2721260357847421	0.8898811795604479	3.1259898842856617	-0.9454618142040154	-0.3393731986282994	1.6092503883949718
-2.132767174379494	-0.39006281257981956	0.4066799700251568	0.045575255943379064	-0.9174370133410472	2.1789999244698337	0.19434923001155394	0.3078538735495184	0.21296201272676654	-0.37271060720829785	-0.9846953435176656	0.5201172144940722	-2.255818113024128	0.2683386408611884	0.9715748518232772	0.29201895872967387	-0.3688890107050836	-0.5150775961413958	0.19486988926457202	-2.296233039270841	-0.788722316928107	0.2252741160075027	1.288224294943871	-1.4602095653668474	-1.2258959807253131	-0.10369751715529929	0.40072468422873186	-0.16194119317361264	-0.41614310621618256	0.7831191421950864	1.9007395018008861	-2.656972221949143	-1.777236201274436	0.8982731888809784	0.11880122415862253	-0.14751739063576585	1.26870153022195	2.4250164852948695	-1.1615809521607847	0.24095384123680294	0.8376582330554243	-0.0529258151415176	-1.1833991468224312	-0.3122939348844737	-1.260140213575975	0.8635405364064299	3.0865115150416864	-0.9658944379781633	-0.34072858359636776	1.6050386622930237
-2.135596063865088	-0.3968968615452055	0.38484111280338845	0.15659548860946984	-1.0132854959036393	2.084856190567628	0.10998571827264958	0.4190485211727685	0.03697365573916567	-0.39917555439743385	-0.8531029084428521	0.5877536650378706	-2.2685237689721767	0.3228503237901755	1.0018039905030454	0.34305452516921825	-0.33588169297636655	-0.5398052408220825	0.25270761458822016	-2.3315912922655766	-0.577182137339958	0.1775350838605236	1.3037204857550009	-1.3596750847014027	-1.1776141210470965	-0.055997843448148156	0.4248314171608863	-0.15019552812595025	-0.4576540286686196	0.7322910809914336	1.917631550554233	-2.5966484904966305	-1.748148905715528	0.8654112292488183	0.11367013623022479	-0.17974977520564905	1.3905836371861358	2.4737359952436915	-1.2291977515834	0.19732809375630184	0.8460530376075918	-0.19215175548257588	-1.1775707518537812	-0.31847484539020066	-1.2694917078289953	0.8381522806045464	3.088864302795593	-0.9490527867786656	-0.3201112814467873	1.5605192477412335
-2.1127739500595677	-0.3421501084609625	0.4086386890060364	0.3104613704317666	-1.096341398018644	1.9907325228647845	0.08112398585453365	0.4954894419082082	-0.09787967604196053	-0.3806478032821593	-0.793912293751694	0.6055001297461386	-2.2669003560526506	0.34808388195427525	0.9905910696685698	0.45957976320592947	-0.2796474749913682	-0.5323082291788657	0.35791488874564614	-2.2784778281165035	-0.4145450681455272	0.15046844778509236	1.315143758916181	-1.2774555484400043	-1.1247965347482327	-0.059245413917055435	0.43771270121383604	-0.1801974018444336	-0.5148774101153639	0.7333477996796327	1.9611495880691532	-2.5899214089689178	-1.6890078877954469	0.7871241877335514	0.09542385411419449	-0.23254875817219264	1.51404430398768	2.5299075733705445	-1.378531354803711	0.17697647637539982	0.8663138152168763	-0.3053215490402705	-1.1386977004598724	-0.31794755749295994	-1.2013044226317517	0.8206506573635828	3.081042013926413	-0.9359513843444385	-0.26730750452477026	1.529157507819505
-2.081445117257764	-0.2937520565332849	0.42523735641707194	0.46982075854580624	-1.1692994945043602	1.8492466380664756	0.009288529080151414	0.5588334251944976	-0.2432918419244093	-0.3909523479636576	-0.7180021266403684	0.5813702970111955	-2.2460139050715506	0.40344515856381485	0.9354068319125968	0.5514233885701278	-0.16154382286975796	-0.5356669762415966	0.5226514412764531	-2.2409278589822383	-0.270386773593881	0.14894711054246343	1.346802173375907	-1.1800412874711717	-0.959510586814804	-0.09074181734662196	0.4715244982696408	-0.18952995184282884	-0.5368952039285686	0.707909716359275	2.008108500997526	-2.555702737204373	-1.5999061110576431	0.7262886866776641	0.03745165971194288	-0.2864753643586521	1.6174692225054321	2.5787714149150687	-1.5018043849444747	0.11128589482185074	0.8663742634145521	-0.3845435103005362	-1.1142438294301165	-0.32935973736253044	-1.2044854106373042	0.8232819930806169	3.0679409905165995	-0.9509024073082613	-0.2243857565957179	1.5001021913213457
-2.061722639685594	-0.2662719354566043	0.44149973098514766	0.5925021247375571	-1.2055370033909862	1.7519429924857175	-0.029760183360263787	0.6351153301180221	-0.36363209076949227	-0.3679048159892739	-0.6421555772361236	0.6043763782885855	-2.2536101618098128	0.4208837338245789	0.8822353140962352	0.6497071436975518	-0.05973378583373429	-0.5064285541843299	0.6393634057709436	-2.1838516190868815	-0.07331895156256915	0.15396801988574207	1.364908699401338	-1.116475115879929	-0.7673975060964652	-0.1765069152914524	0.5685128301401932	-0.24358399456170526	-0.5982338014213725	0.6665089624577115	2.0955911353301317	-2.5431947178237313	-1.548292317475078	0.684318050890609	-0.003357883222398006	-0.3213902495963721	1.7140707439152376	2.638538369054828	-1.6701467924234312	0.10008463296334433	0.7969859239422474	-0.452876835946827	-1.0629822082623428	-0.3030206106450896	-1.2210174835140832	0.8192922578519519	3.080979284377094	-0.9433409119265027	-0.13538439831931967	1.4626942860789554
-2.0529202823259336	-0.2813592959255266	0.4908205887970244	0.723227967821608	-1.2825337465358848	1.6403874357116173	-0.12841070679622163	0.6416464939956337	-0.4991864789252908	-0.339575081253494	-0.5785285941580917	0.6545508840967018	-2.2458610890812367	0.37864813195933533	0.8463052017835251	0.7198601346895778	0.02947744805495629	-0.4802422842958892	0.7772826109329587	-2.1801143088685833	0.05821699603243073	0.13903478927938742	1.358965907550746	-1.0901054491631272	-0.5354489732771961	-0.3129898368363794	0.5841880281246444	-0.26610895367838194	-0.6585679159619621	0.6408034078619298	2.2042252396634874	-2.4884079338401355	-1.5107293362224155	0.6353369787986878	-0.01008019290193714	-0.30333522649439504	1.797212523203908	2.669715513006175	-1.8118831894411815	0.07448174871533073	0.7279255688956067	-0.49044889969267863	-1.009243357437201	-0.33916814849402044	-1.1787873009355714	0.7958546204845078	3.1050562602999294	-0.9794022542537937	-0.0648112316865445	1.4339389084686913
-2.0386836090706604	-0.31585657082462826	0.5590570521371359	0.8373581604444293	-1.3294658489482836	1.5745823383560418	-0.2180981584913461	0.6577868191485778	-0.5942336215258471	-0.2829327724035295	-0.5085990587247251	0.6656388157329044	-2.2515152807228604	0.3932422112509578	0.8009600136103797	0.8588533265611122	0.10352414534281444	-0.39161083593237683	0.9030869133890803	-2.154165059002841	0.2379315247125077	0.13861548051959646	1.3415899085934861	-1.084947887257379	-0.3153903592405284	-0.36860958983084274	0.5604237974601496	-0.2674440611985983	-0.6947406084756595	0.660263561055696	2.2933406667630427	-2.394561376289351	-1.4175449239377864	0.6249586627538983	-0.08279534543913157	-0.29523525659574557	1.8386907407307351	2.6726355690791967	-1.9142368056122674	0.03424834665417229	0.6456818040954674	-0.5139072004307667	-0.9788119326809657	-0.3685691516139775	-1.1435624142744927	0.7844514965349167	3.136555946455874	-1.0308735395310706	-0.039320389576960754	1.4222044925380126
-2.0315234744919812	-0.3293775452021498	0.6133446563125483	0.9107348451778667	-1.34273106415501	1.5468218522495947	-0.3291885410790882	0.657440470502443	-0.7028206654154843	-0.20512071216788988	-0.49911457651455154	0.6385451245531643	-2.237944124345365	0.40559339451850746	0.8042102140724839	0.9650775430089256	0.16412380770545618	-0.24444099452937876	0.9741698192507565	-2.1209427532891243	0.3390246170584278	0.10951045852567494	1.3348339850972442	-1.0565589824262938	-0.06707950796865869	-0.4216144669903466	0.55680624065409	-0.2588935920302135	-0.7468859721150907	0.6553554093023142	2.3964117739354114	-2.301033449345812	-1.3591331262061512	0.5996630088238802	-0.14142775369905475	-0.34218521270396096	1.841849361000665	2.7117676628735947	-2.0281761228371824	0.044186992629143065	0.5809836989367665	-0.5243347967103308	-0.9708190883054499	-0.4047528951614	-1.1021124478584357	0.730927786208358	3.1601663176488444	-1.0111023303711255	0.014784278629043501	1.4132257964317845
-2.0488215877236517	-0.3616471776047544	0.6055523774824698	0.9709096640102372	-1.345383813620717	1.4928361739326463	-0.4325227950797606	0.6379026690134729	-0.821613201774413	-0.10913277527691649	-0.5459255049834966	0.6183192445286859	-2.2001266210203547	0.38863985432398884	0.8109688115279041	1.0880921675917654	0.1988918429079221	-0.16157567633554115	1.0273365078651917	-2.0915414110814745	0.43069758729476	0.10369867165820694	1.3207640031982844	-1.118672447764508	0.14687207895883117	-0.5450480813590136	0.4736933351475819	-0.3350288288126459	-0.7988938046993261	0.6556676386215405	2.447072128314411	-2.209882541137548	-1.2668233030363993	0.5695099584118772	-0.26417826289172497	-0.36773892270731273	1.8281248011323978	2.7328970488442272	-2.0725838490427213	0.04162104236204988	0.5483219572809609	-0.54235684706807	-0.9791566071442503	-0.46504721886024686	-1.0464345205521757	0.681457888105162	3.1854291398464767	-1.0046174144691018	0.01112400001977979	1.4122687734948933
-2.0863760693708144	-0.36486630491663524	0.5791182653910215	1.0073358801983974	-1.3044010949079554	1.4826369460762165	-0.5320994269498891	0.6492526790153207	-0.8926312218718315	0.01183380285168546	-0.5884131685915531	0.5775546316531672	-2.1517223959340694	0.4526799728979025	0.7840870580224923	1.2044155632435536	0.22971682187932294	-0.07382361877647192	1.0348318267752838	-2.025451330254584	0.46837254897188146	0.11463426486042363	1.2903941742982419	-1.16127685628422	0.34942817830425155	-0.5989630956441215	0.39018510931785944	-0.3882581360083555	-0.7942978205842437	0.6258874817072667	2.523474126116697	-2.1408156297844547	-1.2460180700539742	0.48339098871950326	-0.34510295613218817	-0.4040880682622886	1.7588666945478508	2.750992432745231	-2.161390920613418	0.015686906936750046	0.5264215263830467	-0.5173142670224671	-0.9962665116052319	-0.4931566325861718	-0.9970279217360716	0.6353251887153198	3.1727165240571042	-0.9771330933466054	0.009782877176277387	1.3833745988165689
-2.1018463020568707	-0.38292012398642117	0.5823055742248457	1.0069248104146278	-1.1975949016539604	1.4862840213635915	-0.6522143434224836	0.6203017329720775	-0.9523207558967266	0.1598250422720524	-0.6415899489306212	0.5348995345230689	-2.0947180569605925	0.4613839271616749	0.789358158979854	1.2501905197509728	0.24539686986963588	-0.021698654376418988	0.9886338407116311	-1.9740316460083254	0.4379249426473602	0.09387777733959304	1.2824153821124669	-1.2078506928567807	0.5714694867656556	-0.6132030476663032	0.2814978317264468	-0.47997424160822566	-0.7826420214689369	0.5468550805002845	2.5567985044197576	-2.094438878000843	-1.2234882427131049	0.4155650217009261	-0.42724635888522144	-0.3937731554251739	1.6504506056748263	2.74936756283363	-2.181480102248754	0.016011001478573143	0.5080215675166374	-0.4674940147935821	-0.9944501541870077	-0.54592074981097	-0.9893645063170533	0.5666013828038887	3.181485771328333	-0.9209260794316346	0.08884171804522374	1.3659990046014943
-2.1118991251827364	-0.4080782515922376	0.5485156166817383	0.9984003563816437	-1.084751985947999	1.4883566839606852	-0.7588358765567154	0.5684520128919229	-0.974013686116282	0.29468023444776537	-0.6801762291559736	0.5210266068432807	-2.0517102921528947	0.544003651360412	0.8057692561361979	1.325047126205019	0.26576927593927274	-0.014597150146341031	0.9557486509419618	-1.927828740126896	0.4059531137528711	0.08750330612473912	1.2538766850256648	-1.2877532417973863	0.820605665378676	-0.6290997950777519	0.17895384101438058	-0.5561652107314966	-0.7517366839943682	0.46375638239113187	2.5499307908204427	-2.0323859973051137	-1.199511272156748	0.3605545986736027	-0.483050837486305	-0.3467563402176274	1.4991568114333667	2.714928524819444	-2.218909626684399	0.011152088591183027	0.5089544412519296	-0.3983515813849222	-0.9732844575193639	-0.5700480406686018	-0.9224444364636906	0.49478115035457665	3.148668764636691	-0.9100778621977603	0.14331276245198596	1.334622893573854
-2.135318762533168	-0.38521333241425826	0.4981083087918748	0.9645802527028469	-0.9975280950870644	1.5207082911410703	-0.8831155624651682	0.5320518651079743	-1.0245340926107498	0.41501361832641487	-0.6775103311121553	0.49230108857125254	-1.9925067734658928	0.6113924676779758	0.8319531714217672	1.3720195601799365	0.2401807443536527	0.04911089269672554	0.8948911658042984	-1.9032330801270434	0.4438530243080033	0.08268795365748284	1.2212772966833592	-1.3469426853041373	1.0749343007737682	-0.6553122158687751	0.07297149631951862	-0.587482036455848	-0.6614069619406362	0.3628353766516706	2.5429665712814344	-1.9310523850446089	-1.2233412139531643	0.3287585983651563	-0.5504918239439274	-0.2905618866720313	1.3711818236398259	2.6702632134298616	-2.2258257829251944	0.013403856715864776	0.5078295508024573	-0.3826187948472485	-1.0096864621194441	-0.6320189636423508	-0.9111495703584852	0.43028970368881714	3.125203616646938	-0.9289295015317733	0.18634340885248615	1.2741143256601961
-2.171031351963367	-0.37781717552531235	0.4794440560076406	0.9368119935444199	-0.935191051429781	1.6007665825330406	-0.9688681761811605	0.49962541360057866	-1.046161852642432	0.5325180001896271	-0.6887218365828376	0.5150976062574568	-1.988216961361109	0.6697257575402021	0.8961482948307594	1.4464612040340217	0.20889488071251155	0.09807026481720793	0.7602280922174364	-1.8821610559475892	0.4305800708981452	0.02177770648456809	1.212852546760153	-1.4172412224380466	1.2946343367787638	-0.6176350539282014	-0.06386838450485788	-0.5906523113697104	-0.5839345119879018	0.27771165115856106	2.495600578752898	-1.8774748013484068	-1.2674378596099718	0.3184565250250319	-0.5609327111382119	-0.2652419210708233	1.216399655817987	2.6614361968927858	-2.2797307167097083	0.04309387292997811	0.5192839954625937	-0.3670288400571632	-1.0137404349821877	-0.6606981081639963	-0.8635096732261853	0.4079169997524802	3.0732661277375506	-0.9469413478179378	0.2284264163096032	1.2455020100913605
-2.1735383140459277	-0.3570431698894514	0.4769113972414444	0.8773191324913491	-0.8708818400297744	1.658896794165749	-1.0303114087710306	0.44080944803412037	-1.0338860145705775	0.6623529750936255	-0.708971801674526	0.47703670319395164	-1.9587207341364798	0.7603187922435731	0.9459179145026682	1.5120359028672392	0.17371381309220552	0.17056937970194197	0.647500863683019	-1.870835197481734	0.35966784592700185	-0.028297591961908154	1.1878151833829325	-1.4714757856963092	1.4627852595303614	-0.5620325919672127	-0.23449588127935703	-0.5866821437759481	-0.47741029724763184	0.20293340838509924	2.4642501855799415	-1.8321636242866557	-1.3091906820321024	0.364852800188619	-0.5657404642611938	-0.27240067475708885	1.1392855685180945	2.6244022287158932	-2.2698478112495044	0.005209968404038479	0.5464390040700151	-0.3601759546090447	-0.9805237997053675	-0.68902475608087	-0.7952474650779526	0.383579049472377	3.003789284976812	-0.9616074537171807	0.17694557705599817	1.236748430405474
-2.185119091424923	-0.3105945050423408	0.45705659306139257	0.782710474927043	-0.8377356826121494	1.7138900585943126	-1.0891338325018425	0.4600564651673875	-0.9624475672855365	0.7651908601045553	-0.7158006233320725	0.4294080859363721	-1.9471725051285234	0.8705698444393846	0.9771534131522429	1.6335934426604137	0.14846570273334556	0.21863717387094833	0.5127477183743299	-1.8217586019909682	0.29965303664534637	-0.04053217539732015	1.2181175378686244	-1.479199076765619	1.6123523836633438	-0.4171379756150559	-0.33075284791047754	-0.6146140930441304	-0.3789159555085609	0.13730897633043482	2.391453123288589	-1.8051193975388806	-1.318034426156363	0.382072735450809	-0.6176744698007631	-0.29736949356212167	1.0963669702720424	2.6542796286659547	-2.2771643190405046	-0.06447595312375962	0.602153505015224	-0.36156202014780925	-0.9562644548000361	-0.604222886884792	-0.7877121586553784	0.35565267441216464	2.934965516976106	-0.8579929876706917	0.14128533767120546	1.2022659352974636
-2.1870778557038038	-0.25146123123455616	0.4552506706020047	0.6883224112178561	-0.8558309510044161	1.7657961057840037	-1.1108433649359692	0.5024173461463138	-0.8915241234363729	0.8543273779651486	-0.7765092227811853	0.3718491738670133	-1.9018738710131111	0.9451961662599517	1.0144342918815927	1.693716948904245	0.14268085627098487	0.25805209364671555	0.37526542963731213	-1.774287352927376	0.1838540471444963	-0.06668210427266885	1.2392317569278641	-1.4525330081237846	1.7914948923344796	-0.2904407572737145	-0.42742005107494674	-0.7213391039624032	-0.2893280152166421	0.02470852740041631	2.3822666351564457	-1.8232982580539308	-1.3770565858435546	0.3986484579376207	-0.5864059852052641	-0.31197904888909306	1.0202160992860094	2.696161619178442	-2.2473869883375395	-0.10481265457894924	0.6633743316759494	-0.3755733348331423	-0.9281612736760803	-0.5533431026228226	-0.76952900593274	0.34156732187929084	2.872217922170388	-0.8423449354595938	0.10765339270893495	1.1697959513179308
-2.197107617174094	-0.2591684265051026	0.4957312863533991	0.6299158333866116	-0.8914042450098826	1.8154314415817905	-1.0831160582214374	0.5516215263933721	-0.752683647770819	0.8725534290093357	-0.7633934747768164	0.29190512044205186	-1.8824018245342908	1.0002681429219145	1.0514570462823407	1.7807147278092628	0.19135882024949724	0.24881622906271597	0.23080169016874014	-1.7780955692657827	0.15209950723087823	-0.09299222850738696	1.282561334696171	-1.4903857232828208	1.9456831096002563	-0.1684757804118722	-0.5361812395290804	-0.8097965003761539	-0.19780403422950088	-0.10415582839651283	2.3002901033467453	-1.8157741794998046	-1.4508099416298321	0.41920809444844204	-0.5730971719185207	-0.3726101129256371	0.9518904675399489	2.7334895680265783	-2.2012857093592837	-0.14966453329848023	0.7561270808152987	-0.38401887085902686	-0.8400089756831269	-0.4944115422545134	-0.7308601609578852	0.3096127309788407	2.8344916837628693	-0.7674114422068362	0.05470300385193248	1.1379845348563922
-2.2087780625953273	-0.27689761425630277	0.601968661591714	0.5741048072712055	-0.965680496110586	1.9512284559167483	-1.070032501307487	0.606808319454642	-0.5978569250199286	0.9240705956441199	-0.7279440863622865	0.19222868719018624	-1.8534568998397412	1.0582170033784106	1.0986812351624908	1.855382380827092	0.2245330073694544	0.22576910764424732	0.0954365826113219	-1.8247621533708416	0.07229355991683772	-0.1511685588557701	1.2555545284185339	-1.4598796498150628	2.081707314202842	-0.03884773189663131	-0.5606019826845218	-0.8679803142384589	-0.1450353258479977	-0.20007310217676016	2.2285089854023528	-1.815828243487363	-1.5331327781784352	0.41461390030673567	-0.5457886978552506	-0.40726529197936323	0.84371720150193	2.776604454222342	-2.148502809654009	-0.22893667199556803	0.8167367452402224	-0.4089596338362397	-0.7555722880991468	-0.4302300558097542	-0.6642789093384371	0.27051183443191074	2.81460469801098	-0.7633422159880696	0.019105832818793772	1.1259475746953935
-2.170273328445451	-0.28614880725144937	0.6821351210089769	0.5471018778944666	-1.0198609076333138	2.0186241915515906	-1.0190630484393843	0.6876312993916149	-0.456891948915206	0.9372764621034912	-0.6603060888219032	0.06588503759441727	-1.8232287319906515	1.0714006476362692	1.1840585102935326	1.9074676724878816	0.27784555396802546	0.23766951180245327	0.009871834273912703	-1.8664350345451186	-0.02139561159938852	-0.16686036857875197	1.2349538179260418	-1.437921487885888	2.2029856142512956	0.05159183975677225	-0.5873647610194201	-0.882049331986603	-0.1272789697487387	-0.3155387644966102	2.219378646180576	-1.8295882785459336	-1.5848843363339107	0.4907318749533234	-0.4719998228773554	-0.43078809785656924	0.7825502048083105	2.832904411505371	-2.041814208062759	-0.30006037578436245	0.8904900800240003	-0.41341404009854743	-0.7080828109907804	-0.402139702966993	-0.5552862725960491	0.23686703662554903	2.810983570328377	-0.7705791094283946	0.0036143053850890895	1.1404902067096636
-2.177174773217675	-0.32927439879796894	0.7503125163795171	0.5300971066621207	-1.0791981220267681	2.074155458184046	-0.9896825676459876	0.7550766572616896	-0.3412675579211498	0.9192091141221586	-0.5481205476047855	-0.07170549094835604	-1.773485619541694	1.0962044803779685	1.2324476882763382	1.9637475747515658	0.295359784908563	0.19250041905787368	-0.043726706193379435	-1.9250297807879657	-0.027755265439351327	-0.16527271549586584	1.2308273333854236	-1.4252073609936606	2.304325468875177	0.1406375969209309	-0.603872305265156	-0.8601251321929494	-0.10854799940495907	-0.403070672619675	2.21364356138258	-1.8303832686009163	-1.6352139624078714	0.5529152048659316	-0.4198166577365362	-0.43378014461377623	0.6977542970339456	2.9237208900802782	-1.9751111677411017	-0.37240110008956095	0.9605031866499125	-0.3914051575547389	-0.6758603494989893	-0.36321081501811703	-0.4187750834378452	0.2582737511878596	2.757399645576591	-0.7974654099835579	-0.07181291156998595	1.176313294207182
-2.200371887426553	-0.34200058615412726	0.8602172771679154	0.5186018649944499	-1.1314587690581703	2.116977234424955	-0.9451721557332968	0.8655608685513636	-0.2259094666203954	0.898586296261886	-0.4043447371185612	-0.18778577487177978	-1.7288769187852426	1.053184427153819	1.2658664277681422	1.9973637451182806	0.31607169657052514	0.17636279681717498	-0.01781594202363147	-2.009912373537522	-0.09663422404330405	-0.18051246606643795	1.2155691751911721	-1.4160887915442977	2.358929092130335	0.23039173628829013	-0.5948964056286222	-0.8306965188011685	-0.06691557712461975	-0.5137694528843393	2.199536147652767	-1.8906338889512853	-1.6975979041723537	0.6086696077594209	-0.4148458282455709	-0.4549093943814711	0.7026802002026489	3.0151276089176053	-1.9139854998832688	-0.41807713594698354	1.002499205385645	-0.38651061572515827	-0.6870974214757439	-0.357766188506836	-0.31350393441928903	0.2957325231568676	2.6888912439402697	-0.8012364908454594	-0.08070308516833871	1.2461530397325111
-2.2304921979781986	-0.3888122623771926	0.9689971010307442	0.5212494195142588	-1.1510393099974026	2.129115146967268	-0.9067157650064577	0.9794187069516122	-0.10611585259506044	0.82218058982457	-0.27054418586951917	-0.2730853915331587	-1.6986591670933404	1.0457903804947588	1.2554136271243779	1.9729184600094594	0.3032571089079178	0.07643133374644659	0.012676334900441177	-2.090031509072155	-0.21218512983756938	-0.21057599276378122	1.2143992620725848	-1.416381825265637	2.372292415722349	0.3372457646144856	-0.5668232287240583	-0.8254467104127226	-0.06033172082523042	-0.6601611478984719	2.1738699543277873	-1.9577008532730287	-1.7427019980012477	0.7040928191058592	-0.39400586831033035	-0.4795085184733442	0.7154821758958929	3.0909047352204797	-1.8029225519392267	-0.43949630287793795	1.0524251804040865	-0.35720301404615085	-0.6455350181609877	-0.3193199879845018	-0.18593429997523298	0.35386313997048174	2.6173881508056405	-0.7663027078012419	-0.09815534552391114	1.2510064774359708
-2.2295206929849547	-0.41358738899384023	1.0441137123863897	0.4884687164173484	-1.1502139220909355	2.109001355711656	-0.8649325387405495	1.0940204649911427	-0.01057786721364293	0.8121338140228757	-0.11208808970494899	-0.33623416501164205	-1.618196614223741	1.0367366533630544	1.2475291021779862	1.9416799567322187	0.27645459483239365	0.0033475423990354304	0.057525723720132246	-2.165712399506788	-0.23192245466853395	-0.20607629628655633	1.1779668990713403	-1.4183278049495858	2.337583259674807	0.3602200464094062	-0.5430988470726705	-0.8671651096174259	-0.11062803427122239	-0.7882770459674602	2.1808903227771625	-1.998908803047284	-1.781217373064539	0.7612477776366214	-0.34846302016013053	-0.5002465388572299	0.7560961583587207	3.171610405696552	-1.693517294964152	-0.4908596509669619	1.0678806928977205	-0.32732064293808893	-0.6176001707434575	-0.23774475706582798	-0.07135895990999777	0.33333549294591214	2.530561861459297	-0.7262031748640043	-0.040731529209635096	1.3022112840993643
-2.2280283414363136	-0.4104042429857436	1.1031257826149208	0.49458887834685755	-1.1736801567819082	2.0647321048924523	-0.8749130453577558	1.2135609634273439	0.11731147366234143	0.769519577871516	0.057246724294371706	-0.3714555930387523	-1.554474813247333	1.0092522352120195	1.2399748319669865	1.9058878711486738	0.2637515857379176	-0.07735375238489649	0.10571318608315297	-2.2211976335385883	-0.2583238900105627	-0.19995545537471732	1.1638385361388988	-1.3562915556810462	2.3324160294034173	0.36405236819217246	-0.5117688284400157	-0.9025349124130952	-0.14117520037811698	-0.8415413496889238	2.1418606887847385	-1.9994409304968936	-1.8133579098467958	0.761191919912593	-0.3570331650728694	-0.5168436373629202	0.7690519243346422	3.246077153038459	-1.6006293344709313	-0.5293871516366343	1.08312577723152	-0.30154976406403533	-0.6274779006200335	-0.2249878568378459	0.020286516246832358	0.3822173166459829	2.4523664706521218	-0.6652094525080001	0.025173671108219838	1.348185935379111
-2.2245325770790783	-0.3924999462227942	1.1712321080979815	0.5154657463163258	-1.1638372995761206	2.014749372028361	-0.8476624642474722	1.3046628651438543	0.2553764002494508	0.7727584327327115	0.22060816970070068	-0.44801365246863867	-1.4596056185500537	1.0102530503091933	1.2488781357320007	1.807054163406546	0.26371767505556215	-0.13587873189777364	0.16137597344993548	-2.2957311195442314	-0.25452399926520275	-0.22143362965813673	1.151123085914667	-1.2812563136928978	2.3328289032949145	0.341319689292252	-0.49605228710446436	-0.9261487380374829	-0.22151966157533223	-0.9379414243058621	2.1333743073787383	-1.9899776779177607	-1.8607792245399746	0.7723813195580653	-0.28271379194360924	-0.5490341437583495	0.759758025202711	3.264969399275728	-1.4515585072947657	-0.5277077723854432	1.0777126492763027	-0.29477421144425103	-0.6198047732481884	-0.26922263800712926	0.11432852786261771	0.446706804948349	2.4103015816348603	-0.6496596966841822	0.10926754440862627	1.4597208300924234
-2.1968506051082812	-0.41518575846638084	1.16048814961938	0.5055939535289203	-1.142574350048951	1.9329727202854916	-0.8184506103620247	1.3843496717559194	0.3637692051888896	0.7357650356088874	0.42032322301374336	-0.4467668470673713	-1.4019172327169733	0.9809840786253945	1.2142959017315547	1.6856685064335373	0.23645370116303904	-0.23446592965617485	0.18915268958287362	-2.337485263912341	-0.21145695480573318	-0.204051544015671	1.1733269823789405	-1.2211037828630318	2.331810593147046	0.3083988190868265	-0.466648497312676	-0.8807925809814703	-0.27231372775378915	-1.0150032684644419	2.061375612406671	-1.9739452255635157	-1.9109181788479137	0.7560800200359912	-0.24492453424351918	-0.5567366986886777	0.7601807370702524	3.3061950608477657	-1.3620078623034084	-0.5540372597276076	1.0606244651794035	-0.26795472702482176	-0.6102144738816019	-0.2704419656969783	0.17327158812321358	0.5147965681778497	2.3359430050428776	-0.5558718166828591	0.17034180754914172	1.5424706778155257
-2.156252525595166	-0.3802087328501585	1.123659674142521	0.5012334382996005	-1.1246677040041515	1.8629561758870028	-0.7774295146819501	1.4159576795140005	0.46188840686512567	0.7163376021337406	0.5620896491648647	-0.4212012411453646	-1.364613684516338	0.9238773016290706	1.1701322370586174	1.620140783473761	0.2102755332092734	-0.26630580938822707	0.2571661755591387	-2.316138538269816	-0.19433601813176765	-0.1871935387510108	1.1797252074226594	-1.1241602283603729	2.287151260402783	0.27513841586045185	-0.39504769999511796	-0.871836657861657	-0.2917262361947144	-1.0345520451076111	2.0883639371054588	-1.991372790658747	-1.9506086259673474	0.791023972460138	-0.11267714459095937	-0.4918026849222777	0.8110970269374083	3.3055622807466145	-1.2475976988831219	-0.5520808343408964	1.006260028293338	-0.2577854937656859	-0.6494210931849691	-0.23742172998355965	0.23426766673735527	0.6271156736530367	2.260365928438097	-0.5141169044072427	0.21815841132355646	1.6296945753177075
-2.11372855038099	-0.3527406055414052	1.0809768633919439	0.4950236917077892	-1.0747994782413879	1.76268947960486	-0.7403991244939678	1.4564695218631967	0.5208095048991549	0.6760328097497219	0.7254661741190283	-0.39099696584085736	-1.3459684205142628	0.9025165137745524	1.1309035485355055	1.5409541238406772	0.19794882379440118	-0.2924913127894335	0.2745235300766532	-2.230623367325136	-0.12349825899610449	-0.12415807266161963	1.2473195168541416	-1.0747727628324062	2.269106737311856	0.2550148753162015	-0.37443226589362943	-0.8272703157283701	-0.3120661342595512	-1.1265723709769193	2.1339629936108713	-2.0106396495007517	-1.9880053826142041	0.9207691616160403	0.04182898757849255	-0.4746313697698252	0.8747991175737365	3.2607594745211275	-1.1487786210656106	-0.5933067289631373	0.9713320494907032	-0.24806384487150276	-0.6894460943868995	-0.22221737243925516	0.2506694106784014	0.7432556362417071	2.160717461418295	-0.38981561768695366	0.27163426670902857	1.709297614430263
-2.1016991874098006	-0.31717988321935214	1.061916681833933	0.536104377350515	-1.0599217988424985	1.705776068364409	-0.6890333983921857	1.4794798083339402	0.5487103803162654	0.6453977497957839	0.8213388956740906	-0.33379169864295016	-1.3663091196806263	0.8723051658959171	1.0798235237056106	1.4858614530543692	0.14960125622593556	-0.3328398906658657	0.2711645538130679	-2.1610047111503783	0.02586488718123502	-0.10337550338015167	1.3309704444521886	-1.042301089894185	2.2185847634850657	0.22801476935481588	-0.38205230285917946	-0.7731215108431966	-0.32414161403040764	-1.171288693646849	2.0708796928130813	-2.0354502126154927	-1.9953797398239135	0.9976034453580661	0.15041239637934828	-0.4513434393730738	0.9297910986492962	3.200272381682818	-1.0788894020061603	-0.6235441401068176	0.9309769304821771	-0.20742360031979765	-0.7041337853757448	-0.1923982074730508	0.2216274249258175	0.8364279293460888	2.063429945586902	-0.25840840779556024	0.32457463536062836	1.757081532314175
[truncated: 197 more rows]
[truncated: 28 more columns]
