# Supplementary material for: Obesity dysregulates feeding-evoked response dynamics in hypothalamic satiety neurons
Source: Sci Rep. 2025 Oct 14;15:35837. doi: 10.1038/s41598-025-19800-2 (PMC12521569; doi:10.1038/s41598-025-19800-2)
Supplement: Supplementary file 5 — Supplementary Material 5. [file 41598_2025_19800_MOESM5_ESM.zip › Fig 3_2/Fig 3c/HFD to_NCD_1st_MPK181_mean_licking_10.csv]

0.41666666666666663
0.41666666666666663
0.462962962962963
0.4513888888888889
0.38888888888888895
0.3935185185185184
0.4166666666666666
0.36458333333333337
0.3240740740740741
0.2916666666666667
0.2916666666666667
0.2777777777777778
0.26388888888888895
0.23611111111111113
0.25
0.23611111111111108
0.18055555555555558
0.20833333333333331
0.22222222222222224
0.22222222222222224
0.20833333333333331
0.19444444444444445
0.16666666666666666
0.16666666666666666
0.16666666666666666
0.16666666666666666
0.22222222222222227
0.22222222222222227
0.25000000000000006
0.30555555555555564
0.3055555555555556
0.3055555555555556
0.2916666666666667
0.3055555555555556
0.29166666666666674
0.29166666666666674
0.25
0.23611111111111116
0.19444444444444448
0.16666666666666666
0.16666666666666669
0.20833333333333337
0.2500000000000001
0.2777777777777778
0.29166666666666663
0.2777777777777778
0.2777777777777778
0.2916666666666667
0.2916666666666667
0.2916666666666667
0.29166666666666674
0.25
0.23611111111111116
0.1805555555555556
0.19444444444444448
0.2083333333333334
0.23611111111111113
0.2361111111111111
0.26388888888888895
0.25
0.2777777777777778
0.3055555555555556
0.2916666666666667
0.3333333333333333
0.3472222222222223
0.3611111111111112
0.3472222222222224
0.31944444444444453
0.30555555555555564
0.30555555555555564
0.25000000000000006
0.25000000000000006
0.25000000000000006
0.22222222222222224
0.22222222222222227
0.19444444444444445
0.16666666666666669
0.2083333333333334
0.22222222222222224
0.22222222222222224
0.23611111111111113
0.22222222222222227
0.25
0.25
0.23611111111111113
0.23611111111111113
0.25
0.22222222222222224
0.22222222222222224
0.23611111111111113
0.2361111111111111
0.20833333333333331
0.16666666666666666
0.16666666666666666
0.1388888888888889
0.18055555555555552
0.20833333333333331
0.25
0.23611111111111113
0.22222222222222224
0.22222222222222224
0.5694444444444446
1.1805555555555542
1.6944444444444424
2.0555555555555536
2.402777777777779
2.7916666666666683
3.1111111111111134
3.5000000000000027
4.041666666666669
4.444444444444446
4.597222222222221
4.4444444444444455
4.319444444444444
4.416666666666666
4.402777777777777
4.430555555555556
4.500000000000001
4.555555555555555
4.555555555555555
4.611111111111111
4.583333333333337
4.597222222222224
4.611111111111113
4.65277777777778
4.7500000000000036
4.7500000000000036
4.722222222222226
4.722222222222224
4.638888888888891
4.51388888888889
4.305555555555555
4.000000000000002
3.76388888888889
3.416666666666666
3.0555555555555545
2.750000000000001
2.458333333333333
2.0833333333333317
1.680555555555555
1.3749999999999996
1.1944444444444444
1.0694444444444444
0.9166666666666665
0.7916666666666665
0.708333333333333
0.5972222222222222
0.4861111111111111
0.45833333333333337
0.41666666666666674
0.45833333333333337
0.4305555555555556
0.4444444444444445
0.513888888888889
0.5277777777777779
0.5833333333333333
0.6249999999999999
0.6805555555555554
0.6944444444444444
0.7777777777777778
0.7916666666666666
0.7777777777777778
0.8472222222222223
0.7916666666666666
0.8611111111111109
0.8472222222222223
0.8472222222222223
0.8055555555555556
0.8333333333333333
0.7777777777777778
0.7638888888888888
0.7916666666666665
0.7083333333333333
0.7083333333333335
0.5972222222222222
0.5277777777777779
0.48611111111111116
0.48611111111111116
0.4444444444444446
0.4583333333333334
0.41666666666666674
0.37500000000000006
0.3611111111111112
0.3611111111111112
0.40277777777777773
0.4444444444444445
0.4444444444444445
0.4444444444444445
0.43055555555555564
0.4166666666666668
0.41666666666666685
0.38888888888888906
0.41666666666666674
0.41666666666666674
0.4027777777777778
0.3888888888888889
0.43055555555555564
0.4722222222222222
0.4583333333333334
0.5000000000000001
0.5138888888888891
0.5416666666666667
0.5000000000000002
0.5138888888888891
0.4861111111111113
0.5000000000000002
0.5000000000000002
0.48611111111111127
0.48611111111111127
0.4444444444444446
0.48611111111111127
0.5000000000000002
0.5555555555555557
0.5833333333333334
0.6527777777777777
0.6249999999999999
0.5833333333333333
0.6249999999999998
0.6944444444444443
0.6805555555555555
0.6388888888888888
0.6527777777777779
0.6250000000000001
0.6111111111111112
0.5416666666666669
0.5694444444444446
0.5416666666666667
0.4861111111111113
0.38888888888888895
0.3611111111111112
0.33333333333333337
0.27777777777777785
0.23611111111111116
0.1805555555555556
0.1805555555555556
0.16666666666666669
0.16666666666666669
0.16666666666666666
0.1805555555555556
0.1805555555555556
0.20833333333333337
0.2361111111111111
0.2777777777777778
0.26388888888888895
0.25
0.22222222222222224
0.22222222222222224
0.19444444444444445
0.20833333333333331
0.22222222222222224
0.18055555555555558
0.16666666666666666
0.1388888888888889
0.1388888888888889
0.16666666666666669
0.19444444444444445
0.25000000000000006
0.2916666666666667
0.30555555555555564
0.3472222222222222
0.3888888888888889
0.4027777777777778
0.4027777777777778
0.4444444444444445
0.45833333333333326
0.4305555555555556
0.3888888888888889
0.3333333333333333
0.33333333333333337
0.26388888888888895
0.20833333333333331
0.19444444444444445
0.18055555555555558
0.16666666666666669
0.125
0.1111111111111111
0.09722222222222222
0.09722222222222222
0.06944444444444445
0.06944444444444445
0.09722222222222222
0.09722222222222222
0.09722222222222222
0.08333333333333334
0.09722222222222222
0.09722222222222222
0.08333333333333333
0.08333333333333333
0.08333333333333334
0.08333333333333334
0.06944444444444445
0.06944444444444445
0.08333333333333334
0.06944444444444445
0.06944444444444445
0.09722222222222222
0.125
0.1388888888888889
0.1388888888888889
0.1388888888888889
0.1805555555555556
0.18055555555555558
0.1805555555555556
0.20833333333333337
0.22222222222222227
0.20833333333333337
0.1805555555555556
0.1805555555555556
0.1805555555555556
0.19444444444444445
0.16666666666666666
0.1527777777777778
0.1527777777777778
0.1527777777777778
0.1388888888888889
0.1527777777777778
0.1527777777777778
0.1388888888888889
0.1388888888888889
0.1388888888888889
0.12500000000000003
0.12500000000000003
0.11111111111111112
0.08333333333333333
0.06944444444444445
0.05555555555555556
0.05555555555555556
0.06944444444444445
0.05555555555555556
0.05555555555555556
0.05555555555555556
0.05555555555555556
0.08333333333333334
0.11111111111111112
0.1527777777777778
0.18055555555555558
0.20833333333333331
0.20833333333333337
0.23611111111111113
0.27777777777777785
0.2916666666666667
0.3194444444444445
0.2916666666666667
0.30555555555555564
0.2777777777777778
0.25000000000000006
0.22222222222222224
0.2361111111111111
0.23611111111111116
0.19444444444444445
0.18055555555555558
0.16666666666666666
0.18055555555555558
0.15277777777777776
0.15277777777777776
0.16666666666666666
0.18055555555555552
0.16666666666666666
0.18055555555555552
0.18055555555555558
0.16666666666666669
0.16666666666666669
0.19444444444444445
0.19444444444444448
0.1805555555555556
0.1805555555555556
0.19444444444444448
0.19444444444444445
0.1527777777777778
0.1388888888888889
0.1388888888888889
0.125
0.08333333333333334
0.06944444444444445
0.08333333333333334
0.08333333333333334
0.05555555555555556
0.05555555555555556
0.05555555555555556
0.06944444444444445
0.09722222222222222
0.11111111111111112
0.1388888888888889
0.1527777777777778
0.1388888888888889
0.125
0.1388888888888889
0.1388888888888889
0.18055555555555558
0.16666666666666666
0.18055555555555558
0.22222222222222224
0.22222222222222224
0.23611111111111113
0.29166666666666674
0.29166666666666674
0.2916666666666667
0.29166666666666674
0.2777777777777778
0.2916666666666667
0.26388888888888895
0.22222222222222227
0.20833333333333337
0.2083333333333334
0.16666666666666669
0.1527777777777778
0.18055555555555558
0.1805555555555556
0.15277777777777776
0.16666666666666666
0.1805555555555556
0.16666666666666666
0.19444444444444445
0.18055555555555558
0.20833333333333331
0.23611111111111113
0.22222222222222224
0.20833333333333331
0.24999999999999997
0.23611111111111113
0.26388888888888895
0.26388888888888895
0.25
0.25
0.22222222222222224
0.19444444444444448
0.1805555555555556
0.22222222222222227
0.19444444444444445
0.19444444444444445
0.1388888888888889
0.1388888888888889
0.11111111111111112
0.12499999999999999
0.11111111111111112
0.12499999999999999
0.11111111111111112
0.1111111111111111
0.12499999999999999
0.125
0.13888888888888892
0.18055555555555558
0.22222222222222227
0.22222222222222227
0.2500000000000001
0.26388888888888895
0.2916666666666667
0.25000000000000006
0.26388888888888895
0.27777777777777785
0.2916666666666667
0.2777777777777778
0.25000000000000006
0.23611111111111113
0.22222222222222224
0.22222222222222224
0.20833333333333337
0.2361111111111111
0.22222222222222224
0.19444444444444448
0.1805555555555556
0.18055555555555552
0.20833333333333337
0.20833333333333337
0.23611111111111116
0.26388888888888895
0.27777777777777785
0.2777777777777778
0.3055555555555556
0.3194444444444445
0.36111111111111116
0.36111111111111116
0.3194444444444445
0.3194444444444445
0.3055555555555555
0.2638888888888889
0.29166666666666674
0.26388888888888895
0.27777777777777785
0.26388888888888895
0.22222222222222224
0.25000000000000006
0.26388888888888895
0.26388888888888895
0.23611111111111113
0.23611111111111113
0.22222222222222227
0.23611111111111116
0.19444444444444445
0.23611111111111113
0.2777777777777778
0.25
0.25
0.2638888888888889
0.2777777777777778
0.2638888888888889
0.25
0.26388888888888895
0.25000000000000006
0.23611111111111113
0.19444444444444445
0.20833333333333331
0.22222222222222224
0.20833333333333331
0.19444444444444445
0.22222222222222224
0.20833333333333331
0.19444444444444448
0.20833333333333337
0.2083333333333333
0.2222222222222222
0.18055555555555558
0.16666666666666666
0.18055555555555558
0.2083333333333333
0.19444444444444445
0.18055555555555558
0.16666666666666669
0.1527777777777778
0.16666666666666669
0.19444444444444445
0.20833333333333331
0.25
0.22222222222222224
0.20833333333333337
0.20833333333333337
0.22222222222222224
0.25
0.2638888888888889
0.25
0.20833333333333337
0.22222222222222227
0.18055555555555558
0.19444444444444445
0.20833333333333337
0.23611111111111116
0.2500000000000001
0.22222222222222227
0.2361111111111111
0.20833333333333331
0.20833333333333331
0.19444444444444445
0.23611111111111113
0.25
0.23611111111111113
0.24999999999999997
0.25
0.3055555555555556
0.3055555555555556
0.3472222222222223
0.3611111111111112
0.4027777777777778
0.4027777777777779
0.41666666666666674
0.4583333333333334
0.41666666666666663
0.41666666666666674
0.4027777777777778
0.36111111111111116
0.3333333333333333
0.3194444444444445
0.26388888888888895
0.20833333333333331
0.16666666666666666
0.1111111111111111
0.1111111111111111
0.09722222222222222
0.06944444444444445
0.09722222222222222
0.12499999999999999
0.12499999999999999
0.1527777777777778
0.18055555555555558
0.19444444444444445
0.20833333333333331
0.20833333333333331
0.20833333333333331
0.2222222222222222
0.20833333333333331
0.16666666666666666
0.19444444444444445
0.18055555555555558
0.1805555555555556
0.20833333333333331
0.20833333333333331
0.22222222222222224
0.23611111111111113
0.20833333333333337
0.20833333333333337
0.25
0.20833333333333331
0.22222222222222224
0.19444444444444445
0.1527777777777778
0.18055555555555552
0.18055555555555558
0.18055555555555558
0.20833333333333331
0.23611111111111113
0.25000000000000006
0.26388888888888895
