# Supplementary material for: Obesity dysregulates feeding-evoked response dynamics in hypothalamic satiety neurons
Source: Sci Rep. 2025 Oct 14;15:35837. doi: 10.1038/s41598-025-19800-2 (PMC12521569; doi:10.1038/s41598-025-19800-2)
Supplement: Supplementary file 5 — Supplementary Material 5. [file 41598_2025_19800_MOESM5_ESM.zip › Fig 3_2/Fig 3c/HFD to_NCD_1st_MPK181_mean_licking_11.csv]

0.0
0.09433962264150943
0.06289308176100629
0.04716981132075471
0.03773584905660377
0.06289308176100629
0.053908355795148244
0.07075471698113207
0.08385744234800838
0.07547169811320754
0.07547169811320754
0.05660377358490566
0.05660377358490566
0.05660377358490566
0.05660377358490566
0.03773584905660377
0.05660377358490566
0.03773584905660377
0.05660377358490566
0.05660377358490566
0.07547169811320754
0.09433962264150943
0.11320754716981131
0.16981132075471697
0.18867924528301885
0.22641509433962262
0.22641509433962265
0.26415094339622647
0.22641509433962265
0.24528301886792458
0.22641509433962265
0.2641509433962264
0.28301886792452835
0.26415094339622647
0.2641509433962264
0.2641509433962264
0.24528301886792453
0.24528301886792453
0.28301886792452835
0.2641509433962264
0.2641509433962264
0.20754716981132076
0.18867924528301885
0.1509433962264151
0.1320754716981132
0.11320754716981132
0.1320754716981132
0.09433962264150943
0.056603773584905655
0.07547169811320754
0.07547169811320754
0.07547169811320754
0.056603773584905655
0.07547169811320754
0.09433962264150943
0.07547169811320754
0.05660377358490566
0.05660377358490566
0.07547169811320754
0.07547169811320754
0.07547169811320754
0.07547169811320754
0.07547169811320754
0.05660377358490566
0.03773584905660377
0.03773584905660377
0.03773584905660377
0.03773584905660377
0.018867924528301886
0.0
0.0
0.018867924528301886
0.018867924528301886
0.05660377358490566
0.07547169811320754
0.07547169811320754
0.07547169811320754
0.09433962264150943
0.09433962264150943
0.09433962264150943
0.09433962264150943
0.07547169811320754
0.07547169811320754
0.03773584905660377
0.03773584905660377
0.05660377358490566
0.07547169811320754
0.07547169811320754
0.07547169811320754
0.11320754716981131
0.11320754716981131
0.11320754716981131
0.1320754716981132
0.1509433962264151
0.1509433962264151
0.1320754716981132
0.16981132075471697
0.18867924528301888
0.20754716981132082
0.20754716981132074
0.24528301886792453
0.41509433962264164
0.8113207547169814
1.2264150943396217
1.6792452830188664
2.11320754716981
2.377358490566036
2.7924528301886786
3.2075471698113205
3.6226415094339615
3.886792452830188
3.999999999999999
3.981132075471697
3.886792452830189
3.7358490566037745
3.6226415094339637
3.603773584905662
3.5094339622641524
3.320754716981133
3.150943396226414
2.981132075471697
2.8490566037735836
2.4528301886792447
2.1132075471698104
1.8301886792452826
1.5094339622641504
1.226415094339622
0.8679245283018868
0.6226415094339625
0.339622641509434
0.20754716981132074
0.05660377358490566
0.05660377358490566
0.05660377358490566
0.018867924528301886
0.018867924528301886
0.0
0.0
0.0
0.0
0.0
0.0
0.0
0.0
0.0
0.0
0.0
0.0
0.0
0.0
0.0
0.0
0.0
0.0
0.0
0.0
0.0
0.0
0.0
0.0
0.0
0.0
0.0
0.0
0.0
0.0
0.0
0.0
0.018867924528301886
0.018867924528301886
0.03773584905660377
0.07547169811320754
0.07547169811320754
0.1320754716981132
0.16981132075471697
0.24528301886792453
0.3207547169811321
0.3773584905660377
0.39622641509433953
0.47169811320754707
0.49056603773584906
0.5094339622641509
0.5849056603773585
0.6037735849056604
0.6037735849056604
0.5849056603773585
0.5660377358490567
0.5471698113207548
0.5660377358490567
0.5283018867924528
0.490566037735849
0.45283018867924524
0.41509433962264153
0.3773584905660377
0.39622641509433965
0.3584905660377359
0.3207547169811321
0.3018867924528302
0.24528301886792453
0.2641509433962264
0.2641509433962264
0.2641509433962264
0.2830188679245283
0.2641509433962264
0.24528301886792453
0.2830188679245283
0.32075471698113206
0.33962264150943394
0.43396226415094336
0.41509433962264153
0.4339622641509434
0.4528301886792453
0.4528301886792453
0.4528301886792453
0.4339622641509434
0.39622641509433965
0.3584905660377359
0.3584905660377359
0.30188679245283023
0.2830188679245283
0.30188679245283023
0.33962264150943394
0.32075471698113206
0.3584905660377358
0.3584905660377358
0.3584905660377358
0.3584905660377359
0.33962264150943394
0.3018867924528302
0.3018867924528302
0.2830188679245283
0.20754716981132076
0.16981132075471697
0.1320754716981132
0.1320754716981132
0.1509433962264151
0.18867924528301885
0.20754716981132074
0.24528301886792453
0.22641509433962265
0.2641509433962264
0.3018867924528302
0.3773584905660377
0.3773584905660377
0.3773584905660377
0.3584905660377359
0.3018867924528302
0.2830188679245283
0.24528301886792453
0.3018867924528302
0.2641509433962264
0.24528301886792453
0.24528301886792453
0.22641509433962262
0.2641509433962264
0.24528301886792453
0.26415094339622647
0.24528301886792458
0.24528301886792458
0.20754716981132074
0.18867924528301885
0.18867924528301885
0.11320754716981131
0.11320754716981131
0.07547169811320754
0.09433962264150943
0.07547169811320754
0.07547169811320754
0.07547169811320754
0.07547169811320754
0.07547169811320754
0.07547169811320754
0.09433962264150943
0.18867924528301885
0.18867924528301885
0.16981132075471697
0.20754716981132076
0.20754716981132076
0.20754716981132076
0.20754716981132074
0.20754716981132074
0.20754716981132076
0.18867924528301885
0.09433962264150943
0.09433962264150943
0.1320754716981132
0.1509433962264151
0.18867924528301885
0.20754716981132074
0.22641509433962265
0.24528301886792453
0.30188679245283023
0.30188679245283023
0.3584905660377359
0.339622641509434
0.32075471698113206
0.2830188679245283
0.2641509433962264
0.2830188679245283
0.2830188679245283
0.2830188679245283
0.22641509433962262
0.24528301886792458
0.22641509433962265
0.2641509433962264
0.2641509433962264
0.2641509433962264
0.24528301886792453
0.22641509433962262
0.20754716981132076
0.22641509433962262
0.20754716981132076
0.18867924528301885
0.1509433962264151
0.1320754716981132
0.11320754716981132
0.11320754716981132
0.1320754716981132
0.1320754716981132
0.1320754716981132
0.09433962264150943
0.09433962264150943
0.09433962264150943
0.09433962264150943
0.07547169811320754
0.07547169811320754
0.05660377358490566
0.03773584905660377
0.018867924528301886
0.018867924528301886
0.03773584905660377
0.05660377358490566
0.05660377358490566
0.05660377358490566
0.05660377358490566
0.05660377358490566
0.07547169811320754
0.07547169811320754
0.11320754716981131
0.11320754716981131
0.11320754716981131
0.09433962264150943
0.11320754716981132
0.1320754716981132
0.1509433962264151
0.1509433962264151
0.1320754716981132
0.1509433962264151
0.1320754716981132
0.1320754716981132
0.1320754716981132
0.1320754716981132
0.16981132075471697
0.1509433962264151
0.18867924528301885
0.22641509433962262
0.24528301886792453
0.22641509433962265
0.20754716981132076
0.18867924528301885
0.169811320754717
0.169811320754717
0.1320754716981132
0.1320754716981132
0.09433962264150943
0.05660377358490566
0.03773584905660377
0.03773584905660377
0.03773584905660377
0.03773584905660377
0.03773584905660377
0.03773584905660377
0.03773584905660377
0.05660377358490566
0.05660377358490566
0.07547169811320754
0.09433962264150943
0.11320754716981131
0.11320754716981131
0.1320754716981132
0.1509433962264151
0.1509433962264151
0.1320754716981132
0.1320754716981132
0.1509433962264151
0.1320754716981132
0.1509433962264151
0.1509433962264151
0.18867924528301885
0.16981132075471697
0.18867924528301885
0.22641509433962262
0.22641509433962262
0.22641509433962262
0.18867924528301885
0.18867924528301885
0.1509433962264151
0.1320754716981132
0.09433962264150943
0.09433962264150943
0.05660377358490566
0.03773584905660377
0.03773584905660377
0.018867924528301886
0.018867924528301886
0.018867924528301886
0.018867924528301886
0.03773584905660377
0.03773584905660377
0.03773584905660377
0.03773584905660377
0.03773584905660377
0.05660377358490566
0.05660377358490566
0.05660377358490566
0.05660377358490566
0.07547169811320754
0.05660377358490566
0.09433962264150943
0.09433962264150943
0.09433962264150943
0.07547169811320754
0.05660377358490566
0.05660377358490566
0.05660377358490566
0.07547169811320754
0.05660377358490566
0.07547169811320754
0.07547169811320754
0.09433962264150943
0.09433962264150943
0.11320754716981131
0.11320754716981131
0.1320754716981132
0.1509433962264151
0.16981132075471697
0.20754716981132076
0.20754716981132074
0.20754716981132074
0.22641509433962262
0.22641509433962262
0.22641509433962262
0.24528301886792453
0.24528301886792453
0.22641509433962262
0.20754716981132076
0.18867924528301885
0.20754716981132074
0.16981132075471697
0.1320754716981132
0.1320754716981132
0.11320754716981131
0.09433962264150943
0.07547169811320754
0.07547169811320754
0.09433962264150943
0.11320754716981131
0.07547169811320754
0.09433962264150943
0.09433962264150943
0.09433962264150943
0.09433962264150943
0.1320754716981132
0.1509433962264151
0.1509433962264151
0.1509433962264151
0.11320754716981132
0.1320754716981132
0.11320754716981131
0.11320754716981131
0.11320754716981131
0.1320754716981132
0.11320754716981132
0.09433962264150943
0.1509433962264151
0.11320754716981131
0.11320754716981131
0.09433962264150943
0.11320754716981131
0.1320754716981132
0.1320754716981132
0.1320754716981132
0.11320754716981131
0.11320754716981131
0.09433962264150943
0.11320754716981131
0.11320754716981131
0.16981132075471697
0.1509433962264151
0.16981132075471697
0.16981132075471697
0.16981132075471697
0.18867924528301885
0.18867924528301885
0.16981132075471697
0.1509433962264151
0.18867924528301885
0.1320754716981132
0.1509433962264151
0.11320754716981131
0.11320754716981131
0.09433962264150943
0.09433962264150943
0.09433962264150943
0.09433962264150943
0.09433962264150943
0.09433962264150943
0.09433962264150943
0.11320754716981131
0.11320754716981131
0.1509433962264151
0.16981132075471697
0.1509433962264151
0.16981132075471697
0.16981132075471697
0.16981132075471697
0.1509433962264151
0.18867924528301885
0.18867924528301885
0.20754716981132076
0.169811320754717
0.16981132075471697
0.16981132075471697
0.1509433962264151
0.1320754716981132
0.1509433962264151
0.1509433962264151
0.11320754716981131
0.07547169811320754
0.05660377358490566
0.05660377358490566
0.05660377358490566
0.05660377358490566
0.07547169811320754
0.07547169811320754
0.07547169811320754
0.05660377358490566
0.05660377358490566
0.07547169811320754
0.09433962264150943
0.09433962264150943
0.09433962264150943
0.11320754716981131
0.11320754716981131
0.16981132075471697
0.1509433962264151
0.18867924528301885
0.20754716981132076
0.20754716981132074
0.18867924528301885
0.18867924528301885
0.18867924528301885
0.18867924528301885
0.16981132075471697
0.1320754716981132
0.1320754716981132
0.1320754716981132
0.1509433962264151
0.1509433962264151
0.16981132075471697
0.16981132075471697
0.16981132075471697
0.16981132075471697
0.16981132075471697
0.16981132075471697
0.16981132075471697
0.1320754716981132
0.11320754716981132
0.11320754716981131
0.11320754716981131
0.1320754716981132
0.11320754716981132
0.11320754716981131
0.1320754716981132
0.11320754716981131
0.11320754716981131
0.11320754716981131
0.09433962264150943
0.09433962264150943
0.09433962264150943
0.09433962264150943
0.09433962264150943
0.07547169811320754
0.05660377358490566
0.05660377358490566
0.05660377358490566
0.05660377358490566
0.07547169811320754
0.05660377358490566
0.03773584905660377
0.018867924528301886
0.018867924528301886
0.018867924528301886
0.018867924528301886
0.018867924528301886
0.03773584905660377
0.05660377358490566
0.03773584905660377
0.03773584905660377
0.03773584905660377
0.03773584905660377
