# Supplementary material for: Obesity dysregulates feeding-evoked response dynamics in hypothalamic satiety neurons
Source: Sci Rep. 2025 Oct 14;15:35837. doi: 10.1038/s41598-025-19800-2 (PMC12521569; doi:10.1038/s41598-025-19800-2)
Supplement: Supplementary file 5 — Supplementary Material 5. [file 41598_2025_19800_MOESM5_ESM.zip › Fig 3_2/Fig 3c/HFD to_NCD_1st_MPK181_mean_licking_12.csv]

0.13333333333333333
0.06666666666666667
0.08888888888888889
0.06666666666666667
0.053333333333333344
0.06666666666666667
0.0761904761904762
0.08333333333333333
0.08888888888888889
0.08000000000000002
0.06666666666666667
0.09333333333333332
0.08
0.08
0.08
0.06666666666666667
0.053333333333333344
0.04000000000000001
0.026666666666666672
0.04000000000000001
0.04000000000000001
0.04000000000000001
0.053333333333333344
0.08
0.08
0.09333333333333334
0.09333333333333334
0.11999999999999998
0.13333333333333333
0.11999999999999998
0.11999999999999998
0.10666666666666669
0.10666666666666669
0.08000000000000002
0.08000000000000002
0.08000000000000002
0.08000000000000002
0.053333333333333344
0.04000000000000001
0.04000000000000001
0.04000000000000001
0.04000000000000001
0.04000000000000001
0.04000000000000001
0.06666666666666667
0.06666666666666667
0.06666666666666667
0.06666666666666667
0.09333333333333332
0.09333333333333332
0.09333333333333332
0.09333333333333332
0.08
0.08
0.053333333333333344
0.053333333333333344
0.053333333333333344
0.06666666666666667
0.053333333333333344
0.06666666666666667
0.08
0.08000000000000002
0.08000000000000002
0.09333333333333332
0.13333333333333333
0.13333333333333333
0.14666666666666667
0.16
0.20000000000000004
0.21333333333333337
0.22666666666666666
0.21333333333333337
0.24
0.25333333333333335
0.24
0.23999999999999996
0.22666666666666666
0.25333333333333335
0.2666666666666667
0.2533333333333334
0.2266666666666667
0.2666666666666667
0.2666666666666667
0.24000000000000007
0.22666666666666668
0.21333333333333337
0.22666666666666668
0.18666666666666668
0.12
0.12
0.12
0.08
0.06666666666666667
0.08000000000000002
0.08000000000000002
0.09333333333333332
0.08000000000000002
0.06666666666666667
0.08
0.06666666666666667
0.06666666666666667
0.5333333333333335
1.079999999999999
1.6133333333333322
2.119999999999999
2.66666666666667
3.1866666666666674
3.7600000000000007
4.240000000000002
4.813333333333336
5.480000000000004
5.546666666666672
5.560000000000005
5.453333333333337
5.520000000000004
5.533333333333336
5.58666666666667
5.573333333333337
5.573333333333337
5.5466666666666695
5.3466666666666685
5.306666666666668
5.266666666666668
5.333333333333336
5.346666666666669
5.2533333333333365
5.173333333333336
5.106666666666669
5.106666666666671
5.013333333333336
4.973333333333335
5.013333333333334
4.986666666666669
4.906666666666671
4.706666666666669
4.760000000000003
4.6400000000000015
4.546666666666669
4.373333333333336
4.226666666666668
4.093333333333335
3.8933333333333335
3.6133333333333333
3.4666666666666672
3.2800000000000007
2.9733333333333327
2.8800000000000003
2.76
2.679999999999999
2.68
2.7066666666666666
2.746666666666667
2.9333333333333345
3.040000000000001
3.186666666666667
3.346666666666667
3.4533333333333345
3.520000000000001
3.6933333333333334
3.84
3.84
3.839999999999999
3.7866666666666653
3.7733333333333317
3.759999999999999
3.6133333333333333
3.5066666666666664
3.3333333333333326
3.106666666666666
2.7733333333333334
2.493333333333334
2.2133333333333334
1.9333333333333331
1.573333333333333
1.28
1.0533333333333332
0.8000000000000002
0.6400000000000001
0.4666666666666668
0.3466666666666667
0.3066666666666667
0.22666666666666668
0.16
0.14666666666666667
0.10666666666666666
0.09333333333333334
0.08
0.06666666666666667
0.06666666666666667
0.06666666666666667
0.09333333333333332
0.09333333333333334
0.11999999999999998
0.11999999999999998
0.13333333333333333
0.14666666666666667
0.16
0.17333333333333334
0.18666666666666668
0.21333333333333337
0.21333333333333337
0.21333333333333337
0.18666666666666668
0.2
0.18666666666666665
0.17333333333333334
0.16000000000000003
0.16000000000000003
0.13333333333333333
0.13333333333333333
0.12000000000000002
0.12
0.12
0.10666666666666666
0.10666666666666666
0.12
0.12
0.13333333333333333
0.13333333333333333
0.16000000000000003
0.18666666666666668
0.20000000000000004
0.21333333333333332
0.24
0.2533333333333333
0.24000000000000005
0.2533333333333333
0.24
0.25333333333333335
0.21333333333333337
0.18666666666666665
0.16
0.13333333333333333
0.10666666666666669
0.08000000000000002
0.08000000000000002
0.053333333333333344
0.04000000000000001
0.026666666666666672
0.013333333333333336
0.013333333333333336
0.026666666666666672
0.026666666666666672
0.026666666666666672
0.026666666666666672
0.04000000000000001
0.04000000000000001
0.053333333333333344
0.08
0.08
0.08
0.08
0.09333333333333332
0.10666666666666669
0.13333333333333333
0.14666666666666667
0.14666666666666667
0.16000000000000003
0.14666666666666667
0.17333333333333334
0.18666666666666668
0.18666666666666668
0.18666666666666668
0.18666666666666668
0.16000000000000003
0.13333333333333333
0.14666666666666667
0.13333333333333333
0.12
0.11999999999999998
0.12000000000000002
0.12000000000000002
0.10666666666666669
0.09333333333333332
0.09333333333333332
0.09333333333333332
0.08000000000000002
0.06666666666666667
0.06666666666666667
0.04000000000000001
0.013333333333333336
0.0
0.013333333333333336
0.013333333333333336
0.013333333333333336
0.013333333333333336
0.013333333333333336
0.013333333333333336
0.013333333333333336
0.013333333333333336
0.026666666666666672
0.04000000000000001
0.04000000000000001
0.053333333333333344
0.08
0.09333333333333334
0.09333333333333334
0.10666666666666666
0.10666666666666666
0.13333333333333333
0.13333333333333333
0.13333333333333336
0.16
0.16
0.14666666666666664
0.13333333333333333
0.16000000000000003
0.14666666666666667
0.14666666666666667
0.14666666666666667
0.16
0.16
0.14666666666666667
0.14666666666666667
0.13333333333333333
0.14666666666666667
0.12
0.13333333333333333
0.14666666666666667
0.12
0.09333333333333334
0.08
0.053333333333333344
0.04000000000000001
0.04000000000000001
0.026666666666666672
0.026666666666666672
0.013333333333333336
0.013333333333333336
0.04000000000000001
0.06666666666666667
0.08000000000000002
0.09333333333333332
0.10666666666666669
0.10666666666666669
0.11999999999999998
0.13333333333333333
0.13333333333333333
0.16
0.16000000000000003
0.17333333333333334
0.17333333333333334
0.16
0.14666666666666664
0.14666666666666664
0.14666666666666667
0.16000000000000003
0.16000000000000003
0.11999999999999998
0.09333333333333332
0.06666666666666667
0.06666666666666667
0.08
0.10666666666666669
0.12
0.11999999999999998
0.09333333333333332
0.10666666666666666
0.11999999999999998
0.13333333333333333
0.13333333333333333
0.13333333333333333
0.12
0.09333333333333332
0.09333333333333334
0.08000000000000002
0.09333333333333334
0.09333333333333332
0.12
0.10666666666666666
0.09333333333333334
0.09333333333333334
0.09333333333333334
0.09333333333333334
0.09333333333333334
0.09333333333333334
0.10666666666666666
0.10666666666666666
0.08
0.10666666666666666
0.13333333333333333
0.14666666666666667
0.18666666666666668
0.21333333333333337
0.22666666666666668
0.22666666666666668
0.2
0.18666666666666665
0.18666666666666665
0.16
0.14666666666666664
0.13333333333333333
0.10666666666666666
0.08
0.06666666666666667
0.06666666666666667
0.09333333333333332
0.09333333333333332
0.09333333333333334
0.09333333333333334
0.09333333333333332
0.09333333333333332
0.10666666666666669
0.13333333333333333
0.11999999999999998
0.11999999999999998
0.09333333333333334
0.09333333333333334
0.10666666666666669
0.10666666666666669
0.09333333333333332
0.08
0.053333333333333344
0.026666666666666672
0.04000000000000001
0.053333333333333344
0.06666666666666667
0.06666666666666667
0.04000000000000001
0.04000000000000001
0.053333333333333344
0.053333333333333344
0.053333333333333344
0.06666666666666667
0.053333333333333344
0.04000000000000001
0.04000000000000001
0.053333333333333344
0.053333333333333344
0.08
0.08
0.08
0.10666666666666666
0.11999999999999998
0.13333333333333333
0.13333333333333333
0.13333333333333333
0.13333333333333333
0.16000000000000003
0.17333333333333334
0.1866666666666667
0.20000000000000007
0.20000000000000007
0.1866666666666667
0.22666666666666674
0.2666666666666667
0.2666666666666667
0.29333333333333345
0.29333333333333345
0.2800000000000001
0.29333333333333333
0.29333333333333333
0.29333333333333333
0.3333333333333333
0.33333333333333337
0.3333333333333333
0.36000000000000004
0.3466666666666667
0.3733333333333333
0.3733333333333333
0.3466666666666667
0.3333333333333333
0.33333333333333337
0.29333333333333333
0.2533333333333334
0.22666666666666674
0.1866666666666667
0.17333333333333337
0.14666666666666667
0.13333333333333333
0.13333333333333333
0.16
0.13333333333333333
0.13333333333333333
0.13333333333333333
0.12
0.13333333333333333
0.12
0.12
0.10666666666666666
0.10666666666666666
0.09333333333333332
0.13333333333333333
0.12
0.12
0.16
0.17333333333333334
0.17333333333333334
0.16
0.17333333333333334
0.16
0.16000000000000003
0.12
0.14666666666666667
0.14666666666666667
0.13333333333333333
0.10666666666666669
0.13333333333333333
0.11999999999999998
0.14666666666666664
0.16
0.17333333333333337
0.18666666666666676
0.20000000000000004
0.20000000000000004
0.21333333333333337
0.22666666666666668
0.22666666666666666
0.25333333333333335
0.24
0.25333333333333335
0.24000000000000005
0.2533333333333334
0.24000000000000005
0.2666666666666667
0.22666666666666668
0.22666666666666668
0.21333333333333337
0.20000000000000004
0.17333333333333337
0.16000000000000003
0.17333333333333337
0.14666666666666664
0.14666666666666664
0.11999999999999998
0.14666666666666667
0.13333333333333333
0.17333333333333334
0.17333333333333334
0.21333333333333337
0.21333333333333337
0.18666666666666668
0.21333333333333337
0.22666666666666668
0.2533333333333334
0.2533333333333334
0.2666666666666667
0.2533333333333334
0.29333333333333333
0.3066666666666667
0.33333333333333337
0.3866666666666667
0.3866666666666667
0.3733333333333333
0.37333333333333335
0.36
0.36
0.3466666666666667
0.32
0.30666666666666664
0.2933333333333333
0.2933333333333333
0.32
0.3333333333333333
0.32000000000000006
0.34666666666666673
0.3466666666666667
0.33333333333333337
0.33333333333333337
0.33333333333333337
0.34666666666666673
0.33333333333333337
0.29333333333333345
0.28
0.26666666666666666
0.24
0.25333333333333335
0.26666666666666666
0.26666666666666666
0.24
0.22666666666666666
0.21333333333333332
0.19999999999999996
0.2
0.2
0.20000000000000004
0.2
0.2
0.18666666666666668
0.18666666666666668
0.18666666666666668
0.18666666666666668
0.21333333333333332
0.20000000000000004
0.21333333333333337
0.2266666666666667
0.22666666666666668
0.22666666666666668
0.24
0.22666666666666668
0.21333333333333337
0.2266666666666667
0.2133333333333334
0.20000000000000007
0.18666666666666668
0.17333333333333337
0.16
0.14666666666666667
0.13333333333333333
0.14666666666666672
0.13333333333333333
