# Supplementary material for: Obesity dysregulates feeding-evoked response dynamics in hypothalamic satiety neurons
Source: Sci Rep. 2025 Oct 14;15:35837. doi: 10.1038/s41598-025-19800-2 (PMC12521569; doi:10.1038/s41598-025-19800-2)
Supplement: Supplementary file 5 — Supplementary Material 5. [file 41598_2025_19800_MOESM5_ESM.zip › Fig 3_2/Fig 3c/HFD to_NCD_1st_MPK181_mean_licking_13.csv]

0.0
0.0
0.0
0.0
0.0
0.0
0.0
0.0
0.0
0.0
0.0
0.014084507042253521
0.028169014084507043
0.028169014084507043
0.028169014084507043
0.04225352112676056
0.056338028169014086
0.07042253521126761
0.08450704225352113
0.08450704225352113
0.11267605633802816
0.11267605633802816
0.11267605633802816
0.14084507042253525
0.15492957746478875
0.15492957746478875
0.14084507042253522
0.14084507042253522
0.14084507042253522
0.15492957746478875
0.15492957746478875
0.1408450704225352
0.15492957746478875
0.14084507042253522
0.14084507042253522
0.1408450704225352
0.1408450704225352
0.14084507042253522
0.1267605633802817
0.11267605633802817
0.09859154929577464
0.09859154929577464
0.07042253521126761
0.07042253521126761
0.056338028169014086
0.04225352112676056
0.056338028169014086
0.04225352112676056
0.04225352112676056
0.04225352112676056
0.028169014084507043
0.04225352112676057
0.04225352112676057
0.028169014084507043
0.028169014084507043
0.028169014084507043
0.028169014084507043
0.028169014084507043
0.028169014084507043
0.028169014084507043
0.028169014084507043
0.014084507042253521
0.014084507042253521
0.014084507042253521
0.014084507042253521
0.014084507042253521
0.0
0.0
0.0
0.0
0.0
0.0
0.0
0.0
0.0
0.0
0.0
0.0
0.0
0.0
0.028169014084507043
0.028169014084507043
0.056338028169014086
0.07042253521126761
0.08450704225352114
0.09859154929577464
0.09859154929577464
0.09859154929577464
0.09859154929577464
0.09859154929577464
0.07042253521126761
0.07042253521126761
0.04225352112676057
0.028169014084507043
0.028169014084507043
0.028169014084507043
0.04225352112676057
0.16901408450704228
0.43661971830985935
0.8028169014084505
1.2394366197183098
1.7323943661971832
2.521126760563381
3.084507042253521
3.6056338028169015
4.267605633802819
4.830985915492957
5.366197183098594
5.816901408450708
6.0422535211267645
6.309859154929585
6.450704225352117
6.323943661971837
6.436619718309863
6.549295774647891
6.563380281690145
6.549295774647886
6.408450704225356
6.338028169014086
6.1971830985915535
6.126760563380287
6.112676056338034
5.957746478873245
5.8732394366197225
5.9295774647887365
5.8732394366197225
5.887323943661974
6.0704225352112715
5.915492957746483
6.070422535211271
5.929577464788734
5.6619718309859195
5.605633802816904
5.535211267605636
5.169014084507043
5.0
4.661971830985919
4.211267605633805
3.971830985915494
3.563380281690141
3.2394366197183104
3.0422535211267614
2.661971830985915
2.2535211267605635
2.0422535211267605
1.802816901408451
1.7887323943661968
1.8169014084507042
1.7323943661971832
1.915492957746479
2.197183098591548
2.4647887323943656
2.8591549295774636
3.0281690140845074
3.3802816901408455
3.6338028169014085
3.845070422535211
4.04225352112676
4.281690140845072
4.422535211267607
4.521126760563382
4.47887323943662
4.507042253521128
4.661971830985916
4.563380281690142
4.507042253521129
4.408450704225353
4.140845070422535
3.985915492957748
3.647887323943662
3.267605633802817
3.056338028169015
2.690140845070423
2.3521126760563384
2.056338028169014
1.732394366197183
1.464788732394366
1.338028169014084
1.1267605633802815
0.9999999999999998
0.8591549295774648
0.7183098591549296
0.619718309859155
0.5211267605633804
0.4647887323943662
0.3802816901408451
0.323943661971831
0.2535211267605634
0.2112676056338028
0.15492957746478875
0.14084507042253522
0.1267605633802817
0.11267605633802816
0.1267605633802817
0.1267605633802817
0.11267605633802816
0.09859154929577464
0.08450704225352113
0.08450704225352113
0.09859154929577464
0.11267605633802817
0.1267605633802817
0.1267605633802817
0.1267605633802817
0.11267605633802816
0.1267605633802817
0.1408450704225352
0.15492957746478875
0.15492957746478875
0.1408450704225352
0.11267605633802817
0.08450704225352113
0.07042253521126761
0.056338028169014086
0.04225352112676056
0.028169014084507043
0.014084507042253521
0.0
0.0
0.0
0.014084507042253521
0.014084507042253521
0.028169014084507043
0.04225352112676057
0.04225352112676057
0.04225352112676057
0.04225352112676057
0.04225352112676057
0.04225352112676057
0.04225352112676057
0.028169014084507043
0.04225352112676057
0.028169014084507043
0.014084507042253521
0.014084507042253521
0.028169014084507043
0.028169014084507043
0.04225352112676057
0.04225352112676057
0.056338028169014086
0.056338028169014086
0.07042253521126761
0.08450704225352114
0.08450704225352114
0.08450704225352114
0.07042253521126761
0.08450704225352113
0.08450704225352114
0.11267605633802817
0.1267605633802817
0.1408450704225352
0.15492957746478875
0.14084507042253522
0.16901408450704228
0.16901408450704228
0.1830985915492958
0.1971830985915493
0.1830985915492958
0.16901408450704225
0.14084507042253522
0.1267605633802817
0.08450704225352114
0.08450704225352114
0.07042253521126761
0.08450704225352113
0.07042253521126761
0.04225352112676057
0.04225352112676057
0.028169014084507043
0.028169014084507043
0.028169014084507043
0.028169014084507043
0.028169014084507043
0.014084507042253521
0.0
0.0
0.0
0.0
0.014084507042253521
0.014084507042253521
0.014084507042253521
0.028169014084507043
0.028169014084507043
0.028169014084507043
0.04225352112676056
0.056338028169014086
0.056338028169014086
0.07042253521126761
0.056338028169014086
0.07042253521126761
0.08450704225352113
0.08450704225352113
0.08450704225352113
0.08450704225352113
0.07042253521126761
0.056338028169014086
0.056338028169014086
0.04225352112676057
0.04225352112676057
0.028169014084507043
0.014084507042253521
0.0
0.0
0.0
0.0
0.0
0.0
0.0
0.014084507042253521
0.014084507042253521
0.014084507042253521
0.014084507042253521
0.014084507042253521
0.014084507042253521
0.014084507042253521
0.014084507042253521
0.014084507042253521
0.014084507042253521
0.0
0.0
0.0
0.0
0.0
0.0
0.0
0.0
0.0
0.0
0.0
0.0
0.0
0.0
0.014084507042253521
0.014084507042253521
0.014084507042253521
0.014084507042253521
0.014084507042253521
0.014084507042253521
0.014084507042253521
0.014084507042253521
0.028169014084507043
0.04225352112676057
0.028169014084507043
0.028169014084507043
0.028169014084507043
0.028169014084507043
0.028169014084507043
0.04225352112676057
0.04225352112676057
0.04225352112676057
0.028169014084507043
0.014084507042253521
0.014084507042253521
0.014084507042253521
0.014084507042253521
0.014084507042253521
0.014084507042253521
0.0
0.0
0.0
0.0
0.0
0.0
0.0
0.0
0.0
0.0
0.0
0.0
0.0
0.014084507042253521
0.014084507042253521
0.028169014084507043
0.04225352112676057
0.04225352112676057
0.04225352112676057
0.04225352112676057
0.056338028169014086
0.056338028169014086
0.07042253521126761
0.056338028169014086
0.056338028169014086
0.04225352112676057
0.028169014084507043
0.028169014084507043
0.028169014084507043
0.028169014084507043
0.028169014084507043
0.028169014084507043
0.014084507042253521
0.014084507042253521
0.014084507042253521
0.014084507042253521
0.014084507042253521
0.014084507042253521
0.014084507042253521
0.028169014084507043
0.014084507042253521
0.014084507042253521
0.014084507042253521
0.014084507042253521
0.014084507042253521
0.028169014084507043
0.028169014084507043
0.028169014084507043
0.04225352112676057
0.04225352112676057
0.04225352112676057
0.04225352112676057
0.04225352112676057
0.04225352112676057
0.04225352112676057
0.028169014084507043
0.028169014084507043
0.028169014084507043
0.014084507042253521
0.0
0.0
0.0
0.0
0.0
0.0
0.0
0.0
0.0
0.0
0.0
0.014084507042253521
0.014084507042253521
0.028169014084507043
0.028169014084507043
0.028169014084507043
0.028169014084507043
0.028169014084507043
0.028169014084507043
0.028169014084507043
0.028169014084507043
0.014084507042253521
0.014084507042253521
0.0
0.0
0.0
0.0
0.0
0.014084507042253521
0.014084507042253521
0.028169014084507043
0.028169014084507043
0.028169014084507043
0.04225352112676056
0.04225352112676056
0.04225352112676056
0.04225352112676056
0.04225352112676056
0.028169014084507043
0.028169014084507043
0.014084507042253521
0.014084507042253521
0.014084507042253521
0.0
0.014084507042253521
0.014084507042253521
0.014084507042253521
0.014084507042253521
0.014084507042253521
0.014084507042253521
0.028169014084507043
0.028169014084507043
0.04225352112676057
0.07042253521126761
0.07042253521126761
0.09859154929577464
0.11267605633802817
0.14084507042253522
0.16901408450704225
0.18309859154929578
0.18309859154929578
0.2112676056338028
0.22535211267605634
0.19718309859154928
0.18309859154929578
0.15492957746478875
0.15492957746478875
0.1408450704225352
0.1408450704225352
0.1267605633802817
0.1267605633802817
0.09859154929577466
0.07042253521126761
0.07042253521126761
0.07042253521126761
0.07042253521126761
0.056338028169014086
0.04225352112676057
0.028169014084507043
0.028169014084507043
0.014084507042253521
0.014084507042253521
0.014084507042253521
0.014084507042253521
0.014084507042253521
0.028169014084507043
0.028169014084507043
0.028169014084507043
0.014084507042253521
0.014084507042253521
0.014084507042253521
0.014084507042253521
0.028169014084507043
0.028169014084507043
0.028169014084507043
0.014084507042253521
0.014084507042253521
0.014084507042253521
0.028169014084507043
0.028169014084507043
0.04225352112676056
0.056338028169014086
0.056338028169014086
0.07042253521126761
0.08450704225352113
0.09859154929577464
0.11267605633802816
0.1267605633802817
0.1267605633802817
0.14084507042253522
0.1267605633802817
0.1267605633802817
0.1267605633802817
0.11267605633802816
0.11267605633802817
0.11267605633802817
0.11267605633802817
0.1267605633802817
0.11267605633802816
0.11267605633802816
0.1267605633802817
0.11267605633802816
0.09859154929577464
0.09859154929577464
0.08450704225352113
0.07042253521126761
0.11267605633802816
0.08450704225352113
0.09859154929577466
0.09859154929577466
0.11267605633802816
0.14084507042253522
0.15492957746478872
0.16901408450704225
0.16901408450704225
0.19718309859154928
0.16901408450704225
0.18309859154929578
0.18309859154929575
0.16901408450704225
0.14084507042253522
0.11267605633802817
0.09859154929577464
0.08450704225352114
0.08450704225352114
0.07042253521126761
0.04225352112676057
0.028169014084507043
0.014084507042253521
0.014084507042253521
0.014084507042253521
0.04225352112676057
0.04225352112676057
0.04225352112676057
0.04225352112676057
0.028169014084507043
0.04225352112676057
0.04225352112676057
0.04225352112676057
0.07042253521126761
0.07042253521126761
0.04225352112676057
0.04225352112676057
0.056338028169014086
0.056338028169014086
0.056338028169014086
0.04225352112676057
0.056338028169014086
0.056338028169014086
0.04225352112676057
0.056338028169014086
0.07042253521126761
0.07042253521126761
0.056338028169014086
0.056338028169014086
0.056338028169014086
0.056338028169014086
0.04225352112676056
0.04225352112676056
0.028169014084507043
0.014084507042253521
0.0
0.028169014084507043
0.028169014084507043
0.028169014084507043
