# Supplementary material for: Obesity dysregulates feeding-evoked response dynamics in hypothalamic satiety neurons
Source: Sci Rep. 2025 Oct 14;15:35837. doi: 10.1038/s41598-025-19800-2 (PMC12521569; doi:10.1038/s41598-025-19800-2)
Supplement: Supplementary file 5 — Supplementary Material 5. [file 41598_2025_19800_MOESM5_ESM.zip › Fig 3_2/Fig 3c/HFD to_NCD_1st_MPK181_mean_licking_14.csv]

0.36363636363636365
0.2727272727272727
0.36363636363636365
0.3181818181818181
0.2909090909090909
0.27272727272727276
0.2857142857142857
0.2727272727272727
0.2828282828282829
0.2545454545454546
0.2545454545454546
0.2545454545454546
0.2
0.18181818181818182
0.1636363636363636
0.2
0.19999999999999996
0.18181818181818182
0.18181818181818182
0.19999999999999996
0.18181818181818182
0.1636363636363636
0.1636363636363636
0.18181818181818182
0.19999999999999996
0.2
0.2
0.21818181818181817
0.18181818181818182
0.18181818181818182
0.18181818181818182
0.18181818181818182
0.2
0.21818181818181817
0.2
0.16363636363636364
0.14545454545454545
0.1636363636363636
0.1636363636363636
0.1636363636363636
0.14545454545454545
0.16363636363636364
0.14545454545454545
0.10909090909090909
0.10909090909090909
0.09090909090909091
0.07272727272727272
0.03636363636363636
0.03636363636363636
0.01818181818181818
0.01818181818181818
0.01818181818181818
0.01818181818181818
0.03636363636363636
0.05454545454545455
0.07272727272727272
0.12727272727272726
0.14545454545454545
0.1636363636363636
0.18181818181818182
0.2
0.18181818181818182
0.18181818181818182
0.16363636363636364
0.18181818181818182
0.18181818181818182
0.1272727272727273
0.1272727272727273
0.10909090909090909
0.09090909090909091
0.09090909090909091
0.09090909090909091
0.09090909090909091
0.10909090909090909
0.07272727272727272
0.05454545454545455
0.05454545454545455
0.03636363636363636
0.03636363636363636
0.05454545454545455
0.05454545454545455
0.09090909090909091
0.09090909090909091
0.07272727272727272
0.07272727272727272
0.07272727272727272
0.07272727272727272
0.07272727272727272
0.07272727272727272
0.05454545454545455
0.03636363636363636
0.0
0.01818181818181818
0.03636363636363636
0.03636363636363636
0.05454545454545455
0.07272727272727272
0.09090909090909091
0.1090909090909091
0.1090909090909091
0.12727272727272726
0.3272727272727274
0.6727272727272731
1.127272727272727
1.6363636363636356
2.145454545454544
2.799999999999999
3.3818181818181827
3.9636363636363625
4.636363636363635
5.254545454545454
5.654545454545456
5.872727272727271
5.90909090909091
5.981818181818182
6.0545454545454565
6.054545454545456
6.072727272727274
6.018181818181818
5.872727272727274
5.690909090909091
5.618181818181819
5.545454545454546
5.527272727272728
5.454545454545455
5.345454545454547
5.145454545454546
5.0
4.9272727272727295
4.909090909090909
4.872727272727275
4.872727272727274
4.781818181818182
4.854545454545457
4.836363636363636
4.745454545454545
4.800000000000001
4.7272727272727275
4.654545454545454
4.6000000000000005
4.527272727272726
4.472727272727271
4.381818181818183
4.054545454545454
4.036363636363637
4.036363636363635
3.9272727272727264
3.999999999999999
4.036363636363637
4.145454545454545
4.345454545454544
4.254545454545456
4.436363636363636
4.67272727272727
4.763636363636362
4.9818181818181815
5.199999999999999
5.109090909090908
5.272727272727272
5.181818181818181
5.127272727272727
5.236363636363635
5.1090909090909085
5.109090909090911
4.945454545454546
4.654545454545456
4.41818181818182
4.418181818181818
4.145454545454546
3.9818181818181824
3.7272727272727275
3.563636363636364
3.3999999999999986
3.127272727272726
2.927272727272727
2.7818181818181813
2.545454545454546
2.3454545454545452
2.1454545454545455
1.9454545454545453
1.8545454545454545
1.6181818181818182
1.5454545454545454
1.4909090909090907
1.4727272727272727
1.4000000000000001
1.272727272727273
1.1818181818181819
1.109090909090909
1.0363636363636364
0.9999999999999998
0.9636363636363634
0.8727272727272727
0.7999999999999998
0.6727272727272728
0.6363636363636365
0.6181818181818183
0.5818181818181818
0.5636363636363637
0.5818181818181818
0.4727272727272729
0.4545454545454546
0.4181818181818182
0.36363636363636365
0.32727272727272727
0.27272727272727276
0.2545454545454545
0.19999999999999996
0.18181818181818182
0.14545454545454545
0.14545454545454545
0.10909090909090909
0.10909090909090909
0.10909090909090909
0.09090909090909091
0.07272727272727272
0.07272727272727272
0.09090909090909091
0.09090909090909091
0.07272727272727272
0.09090909090909091
0.10909090909090909
0.10909090909090909
0.09090909090909091
0.12727272727272726
0.12727272727272726
0.14545454545454545
0.14545454545454545
0.14545454545454545
0.14545454545454545
0.12727272727272726
0.12727272727272726
0.12727272727272726
0.12727272727272726
0.09090909090909091
0.09090909090909091
0.09090909090909091
0.07272727272727272
0.05454545454545455
0.05454545454545455
0.05454545454545455
0.05454545454545455
0.03636363636363636
0.03636363636363636
0.05454545454545455
0.07272727272727272
0.05454545454545455
0.05454545454545455
0.05454545454545455
0.05454545454545455
0.05454545454545455
0.03636363636363636
0.03636363636363636
0.03636363636363636
0.01818181818181818
0.0
0.0
0.0
0.0
0.0
0.0
0.0
0.0
0.0
0.0
0.0
0.01818181818181818
0.01818181818181818
0.01818181818181818
0.01818181818181818
0.01818181818181818
0.01818181818181818
0.01818181818181818
0.01818181818181818
0.01818181818181818
0.03636363636363636
0.01818181818181818
0.01818181818181818
0.03636363636363636
0.03636363636363636
0.05454545454545454
0.05454545454545454
0.05454545454545454
0.07272727272727272
0.09090909090909091
0.09090909090909091
0.09090909090909091
0.1090909090909091
0.12727272727272726
0.16363636363636364
0.14545454545454545
0.14545454545454545
0.16363636363636364
0.14545454545454545
0.12727272727272726
0.1090909090909091
0.1090909090909091
0.1090909090909091
0.07272727272727272
0.03636363636363636
0.03636363636363636
0.03636363636363636
0.01818181818181818
0.03636363636363636
0.05454545454545455
0.07272727272727272
0.1090909090909091
0.10909090909090909
0.12727272727272726
0.14545454545454545
0.1636363636363636
0.2
0.2181818181818182
0.2181818181818182
0.2
0.2
0.16363636363636364
0.14545454545454545
0.14545454545454545
0.14545454545454545
0.14545454545454545
0.12727272727272726
0.12727272727272726
0.12727272727272726
0.14545454545454545
0.14545454545454545
0.14545454545454545
0.16363636363636364
0.14545454545454545
0.12727272727272726
0.12727272727272726
0.10909090909090909
0.10909090909090909
0.09090909090909091
0.07272727272727272
0.05454545454545454
0.05454545454545454
0.03636363636363636
0.03636363636363636
0.05454545454545455
0.03636363636363636
0.03636363636363636
0.01818181818181818
0.01818181818181818
0.01818181818181818
0.01818181818181818
0.01818181818181818
0.05454545454545455
0.07272727272727272
0.05454545454545455
0.07272727272727272
0.09090909090909091
0.09090909090909091
0.1090909090909091
0.1272727272727273
0.14545454545454545
0.18181818181818182
0.16363636363636364
0.18181818181818182
0.21818181818181817
0.21818181818181817
0.2545454545454546
0.27272727272727276
0.2909090909090909
0.32727272727272727
0.3090909090909091
0.2909090909090909
0.309090909090909
0.2727272727272727
0.2727272727272727
0.2545454545454545
0.23636363636363644
0.2181818181818182
0.21818181818181817
0.18181818181818182
0.2
0.18181818181818182
0.18181818181818182
0.18181818181818182
0.1636363636363636
0.19999999999999996
0.18181818181818182
0.18181818181818182
0.16363636363636364
0.14545454545454545
0.12727272727272726
0.14545454545454545
0.12727272727272726
0.16363636363636364
0.18181818181818182
0.14545454545454545
0.16363636363636364
0.18181818181818182
0.18181818181818182
0.2
0.23636363636363636
0.2545454545454546
0.290909090909091
0.2909090909090909
0.2909090909090909
0.32727272727272727
0.2909090909090909
0.3090909090909091
0.30909090909090914
0.309090909090909
0.2727272727272727
0.23636363636363633
0.2
0.1636363636363636
0.12727272727272726
0.09090909090909091
0.09090909090909091
0.05454545454545455
0.05454545454545455
0.03636363636363636
0.03636363636363636
0.03636363636363636
0.01818181818181818
0.01818181818181818
0.01818181818181818
0.01818181818181818
0.01818181818181818
0.03636363636363636
0.01818181818181818
0.03636363636363636
0.05454545454545455
0.07272727272727272
0.09090909090909091
0.09090909090909091
0.1090909090909091
0.12727272727272726
0.14545454545454545
0.14545454545454545
0.14545454545454545
0.16363636363636364
0.14545454545454545
0.12727272727272726
0.14545454545454545
0.14545454545454545
0.12727272727272726
0.1090909090909091
0.09090909090909091
0.07272727272727272
0.09090909090909091
0.05454545454545455
0.09090909090909091
0.09090909090909091
0.05454545454545455
0.09090909090909091
0.09090909090909091
0.09090909090909091
0.12727272727272726
0.12727272727272726
0.12727272727272726
0.12727272727272726
0.12727272727272726
0.14545454545454545
0.14545454545454545
0.1090909090909091
0.1090909090909091
0.14545454545454545
0.1090909090909091
0.14545454545454545
0.1272727272727273
0.1272727272727273
0.09090909090909091
0.09090909090909091
0.09090909090909091
0.09090909090909091
0.09090909090909091
0.07272727272727272
0.09090909090909091
0.07272727272727272
0.07272727272727272
0.09090909090909091
0.09090909090909091
0.1090909090909091
0.12727272727272726
0.12727272727272726
0.12727272727272726
0.1090909090909091
0.09090909090909091
0.07272727272727272
0.07272727272727272
0.05454545454545455
0.05454545454545455
0.01818181818181818
0.01818181818181818
0.01818181818181818
0.03636363636363636
0.05454545454545455
0.05454545454545455
0.09090909090909091
0.09090909090909091
0.09090909090909091
0.09090909090909091
0.1090909090909091
0.09090909090909091
0.09090909090909091
0.09090909090909091
0.07272727272727272
0.09090909090909091
0.05454545454545455
0.07272727272727272
0.09090909090909091
0.09090909090909091
0.07272727272727272
0.09090909090909091
0.1090909090909091
0.09090909090909091
0.09090909090909091
0.07272727272727272
0.07272727272727272
0.07272727272727272
0.05454545454545455
0.05454545454545455
0.07272727272727272
0.07272727272727272
0.05454545454545454
0.07272727272727272
0.07272727272727272
0.09090909090909091
0.10909090909090909
0.1090909090909091
0.12727272727272726
0.12727272727272726
0.10909090909090909
0.09090909090909091
0.09090909090909091
0.07272727272727272
0.07272727272727272
0.07272727272727272
0.05454545454545455
0.03636363636363636
0.01818181818181818
0.01818181818181818
0.01818181818181818
0.01818181818181818
0.01818181818181818
0.01818181818181818
0.03636363636363636
0.03636363636363636
0.05454545454545455
0.07272727272727272
0.07272727272727272
0.10909090909090909
0.10909090909090909
0.12727272727272726
0.14545454545454545
0.2
0.18181818181818182
0.18181818181818182
0.18181818181818182
0.18181818181818182
0.18181818181818182
0.14545454545454545
0.16363636363636364
0.14545454545454545
0.1272727272727273
0.07272727272727272
0.07272727272727272
0.05454545454545455
0.03636363636363636
0.01818181818181818
0.01818181818181818
0.03636363636363636
0.03636363636363636
0.03636363636363636
0.05454545454545455
0.05454545454545455
0.05454545454545455
0.05454545454545455
0.07272727272727272
0.07272727272727272
0.07272727272727272
0.07272727272727272
0.05454545454545455
0.07272727272727272
0.05454545454545455
0.09090909090909091
0.10909090909090909
0.12727272727272726
0.10909090909090909
0.10909090909090909
0.12727272727272726
0.10909090909090909
0.12727272727272726
0.12727272727272726
0.18181818181818182
0.14545454545454545
0.16363636363636364
0.16363636363636364
0.18181818181818182
0.23636363636363633
0.2545454545454546
0.2909090909090909
0.30909090909090914
0.2909090909090909
0.30909090909090914
0.30909090909090914
0.27272727272727276
