# Supplementary material for: Obesity dysregulates feeding-evoked response dynamics in hypothalamic satiety neurons
Source: Sci Rep. 2025 Oct 14;15:35837. doi: 10.1038/s41598-025-19800-2 (PMC12521569; doi:10.1038/s41598-025-19800-2)
Supplement: Supplementary file 5 — Supplementary Material 5. [file 41598_2025_19800_MOESM5_ESM.zip › Fig 3_2/Fig 3c/HFD to_NCD_1st_MPK181_mean_licking_15.csv]

0.13513513513513514
0.06756756756756757
0.09009009009009009
0.06756756756756757
0.05405405405405406
0.04504504504504504
0.03861003861003861
0.033783783783783786
0.03003003003003003
0.05405405405405406
0.08108108108108109
0.10810810810810811
0.09459459459459459
0.10810810810810811
0.10810810810810811
0.10810810810810811
0.10810810810810811
0.12162162162162161
0.14864864864864863
0.12162162162162161
0.09459459459459459
0.06756756756756757
0.09459459459459459
0.09459459459459459
0.09459459459459459
0.09459459459459459
0.09459459459459459
0.09459459459459459
0.06756756756756757
0.06756756756756757
0.05405405405405406
0.05405405405405406
0.02702702702702703
0.013513513513513514
0.013513513513513514
0.02702702702702703
0.04054054054054054
0.02702702702702703
0.05405405405405406
0.06756756756756757
0.06756756756756757
0.06756756756756757
0.08108108108108109
0.08108108108108109
0.08108108108108109
0.06756756756756757
0.06756756756756757
0.08108108108108109
0.05405405405405406
0.04054054054054054
0.04054054054054054
0.04054054054054054
0.02702702702702703
0.02702702702702703
0.02702702702702703
0.02702702702702703
0.013513513513513514
0.0
0.0
0.013513513513513514
0.013513513513513514
0.013513513513513514
0.013513513513513514
0.013513513513513514
0.013513513513513514
0.013513513513513514
0.013513513513513514
0.02702702702702703
0.02702702702702703
0.02702702702702703
0.02702702702702703
0.02702702702702703
0.02702702702702703
0.02702702702702703
0.04054054054054054
0.04054054054054054
0.05405405405405406
0.04054054054054054
0.04054054054054054
0.02702702702702703
0.04054054054054054
0.04054054054054054
0.04054054054054054
0.04054054054054054
0.02702702702702703
0.02702702702702703
0.013513513513513514
0.013513513513513514
0.013513513513513514
0.02702702702702703
0.013513513513513514
0.013513513513513514
0.013513513513513514
0.013513513513513514
0.02702702702702703
0.02702702702702703
0.02702702702702703
0.02702702702702703
0.04054054054054054
0.02702702702702703
0.05405405405405406
0.6216216216216217
0.8513513513513506
1.1351351351351344
1.364864864864864
1.6486486486486465
1.9054054054054035
2.175675675675674
2.4189189189189184
2.7027027027027035
3.0000000000000004
2.662162162162163
2.702702702702704
2.6351351351351364
2.6756756756756777
2.5540540540540544
2.6081081081081092
2.581081081081083
2.6081081081081097
2.5945945945945965
2.5000000000000018
2.472972972972974
2.41891891891892
2.3648648648648676
2.256756756756758
2.256756756756757
2.067567567567567
1.9459459459459458
1.7567567567567564
1.5675675675675673
1.4189189189189186
1.3243243243243241
1.1621621621621616
1.0270270270270268
0.8783783783783783
0.7297297297297295
0.6351351351351351
0.5135135135135135
0.43243243243243246
0.3783783783783784
0.2972972972972973
0.2027027027027027
0.14864864864864866
0.12162162162162163
0.09459459459459459
0.08108108108108109
0.05405405405405406
0.05405405405405406
0.04054054054054054
0.02702702702702703
0.02702702702702703
0.013513513513513514
0.04054054054054054
0.04054054054054054
0.06756756756756757
0.12162162162162161
0.16216216216216217
0.22972972972972974
0.364864864864865
0.44594594594594605
0.6486486486486487
0.7972972972972971
0.9324324324324325
1.1081081081081083
1.2432432432432434
1.378378378378378
1.5000000000000002
1.554054054054054
1.5675675675675675
1.5945945945945947
1.4729729729729732
1.445945945945946
1.4324324324324325
1.3513513513513513
1.2972972972972974
1.135135135135135
1.0405405405405408
0.9594594594594597
0.8648648648648649
0.8378378378378377
0.8243243243243243
0.7567567567567567
0.6486486486486487
0.6081081081081081
0.5540540540540541
0.5675675675675675
0.5540540540540542
0.5945945945945946
0.5810810810810811
0.48648648648648657
0.45945945945945943
0.4459459459459459
0.44594594594594583
0.4324324324324324
0.4864864864864865
0.4864864864864865
0.472972972972973
0.43243243243243246
0.43243243243243246
0.4594594594594595
0.45945945945945954
0.4324324324324325
0.4189189189189191
0.4189189189189191
0.33783783783783794
0.32432432432432434
0.28378378378378377
0.25675675675675674
0.25675675675675674
0.2837837837837839
0.3108108108108109
0.32432432432432434
0.29729729729729737
0.31081081081081086
0.2837837837837839
0.2837837837837839
0.33783783783783794
0.3513513513513514
0.3513513513513514
0.32432432432432434
0.2567567567567568
0.27027027027027034
0.2837837837837839
0.2702702702702703
0.28378378378378377
0.2972972972972973
0.2702702702702703
0.25675675675675674
0.24324324324324323
0.22972972972972974
0.24324324324324326
0.24324324324324328
0.2702702702702703
0.27027027027027023
0.28378378378378377
0.24324324324324326
0.24324324324324326
0.2567567567567568
0.25675675675675674
0.2702702702702703
0.25675675675675674
0.22972972972972974
0.2027027027027027
0.16216216216216217
0.16216216216216217
0.16216216216216217
0.13513513513513514
0.12162162162162161
0.09459459459459459
0.08108108108108109
0.09459459459459459
0.10810810810810811
0.1081081081081081
0.13513513513513511
0.13513513513513514
0.13513513513513514
0.17567567567567569
0.18918918918918917
0.18918918918918917
0.1891891891891892
0.1891891891891892
0.18918918918918917
0.17567567567567566
0.16216216216216217
0.14864864864864866
0.16216216216216217
0.12162162162162161
0.1081081081081081
0.1081081081081081
0.09459459459459459
0.09459459459459459
0.08108108108108109
0.09459459459459459
0.08108108108108109
0.06756756756756757
0.05405405405405406
0.06756756756756757
0.08108108108108109
0.09459459459459459
0.13513513513513514
0.13513513513513514
0.12162162162162161
0.10810810810810811
0.10810810810810811
0.13513513513513514
0.16216216216216217
0.14864864864864866
0.13513513513513517
0.12162162162162163
0.08108108108108109
0.06756756756756757
0.08108108108108109
0.08108108108108109
0.09459459459459459
0.06756756756756757
0.05405405405405406
0.06756756756756757
0.06756756756756757
0.08108108108108109
0.0945945945945946
0.0945945945945946
0.0945945945945946
0.0945945945945946
0.08108108108108109
0.08108108108108109
0.06756756756756757
0.05405405405405406
0.04054054054054054
0.02702702702702703
0.013513513513513514
0.013513513513513514
0.0
0.0
0.0
0.013513513513513514
0.013513513513513514
0.02702702702702703
0.05405405405405406
0.06756756756756757
0.08108108108108109
0.0945945945945946
0.0945945945945946
0.10810810810810811
0.10810810810810811
0.10810810810810811
0.10810810810810811
0.10810810810810811
0.08108108108108109
0.06756756756756757
0.05405405405405406
0.04054054054054054
0.05405405405405406
0.04054054054054054
0.05405405405405406
0.08108108108108109
0.08108108108108109
0.08108108108108109
0.08108108108108109
0.09459459459459459
0.12162162162162161
0.12162162162162161
0.13513513513513514
0.13513513513513514
0.14864864864864866
0.12162162162162163
0.13513513513513514
0.13513513513513514
0.16216216216216217
0.16216216216216217
0.16216216216216217
0.16216216216216217
0.13513513513513514
0.13513513513513514
0.12162162162162161
0.12162162162162161
0.10810810810810811
0.09459459459459459
0.06756756756756757
0.05405405405405406
0.04054054054054054
0.04054054054054054
0.04054054054054054
0.05405405405405406
0.05405405405405406
0.05405405405405406
0.06756756756756757
0.09459459459459459
0.10810810810810811
0.10810810810810811
0.09459459459459459
0.10810810810810811
0.10810810810810811
0.09459459459459459
0.1081081081081081
0.09459459459459459
0.0945945945945946
0.06756756756756757
0.06756756756756757
0.06756756756756757
0.08108108108108109
0.06756756756756757
0.06756756756756757
0.06756756756756757
0.05405405405405406
0.05405405405405406
0.04054054054054054
0.05405405405405406
0.04054054054054054
0.04054054054054054
0.02702702702702703
0.04054054054054054
0.05405405405405406
0.06756756756756757
0.05405405405405406
0.06756756756756757
0.08108108108108109
0.08108108108108109
0.08108108108108109
0.09459459459459459
0.09459459459459459
0.09459459459459459
0.09459459459459459
0.09459459459459459
0.09459459459459459
0.08108108108108109
0.06756756756756757
0.05405405405405406
0.05405405405405406
0.04054054054054054
0.05405405405405406
0.04054054054054054
0.02702702702702703
0.013513513513513514
0.013513513513513514
0.013513513513513514
0.02702702702702703
0.02702702702702703
0.02702702702702703
0.02702702702702703
0.013513513513513514
0.013513513513513514
0.013513513513513514
0.013513513513513514
0.013513513513513514
0.013513513513513514
0.0
0.0
0.0
0.0
0.0
0.0
0.0
0.013513513513513514
0.013513513513513514
0.013513513513513514
0.013513513513513514
0.013513513513513514
0.013513513513513514
0.013513513513513514
0.013513513513513514
0.013513513513513514
0.013513513513513514
0.013513513513513514
0.013513513513513514
0.013513513513513514
0.02702702702702703
0.02702702702702703
0.04054054054054054
0.04054054054054054
0.05405405405405406
0.05405405405405406
0.05405405405405406
0.04054054054054054
0.04054054054054054
0.04054054054054054
0.02702702702702703
0.02702702702702703
0.013513513513513514
0.013513513513513514
0.0
0.0
0.0
0.0
0.0
0.0
0.0
0.0
0.0
0.0
0.013513513513513514
0.02702702702702703
0.02702702702702703
0.02702702702702703
0.04054054054054054
0.04054054054054054
0.04054054054054054
0.04054054054054054
0.04054054054054054
0.04054054054054054
0.02702702702702703
0.013513513513513514
0.013513513513513514
0.013513513513513514
0.0
0.0
0.0
0.0
0.0
0.0
0.013513513513513514
0.013513513513513514
0.013513513513513514
0.013513513513513514
0.013513513513513514
0.013513513513513514
0.02702702702702703
0.02702702702702703
0.04054054054054054
0.04054054054054054
0.02702702702702703
0.04054054054054054
0.04054054054054054
0.04054054054054054
0.05405405405405406
0.05405405405405406
0.04054054054054054
0.04054054054054054
0.02702702702702703
0.02702702702702703
0.02702702702702703
0.013513513513513514
0.013513513513513514
0.013513513513513514
0.0
0.0
0.0
0.0
0.0
0.0
0.0
0.0
0.0
0.0
0.0
0.0
0.0
0.0
0.0
0.0
0.0
0.0
0.0
0.0
0.0
0.0
0.0
0.013513513513513514
0.02702702702702703
0.04054054054054054
0.04054054054054054
0.04054054054054054
0.04054054054054054
0.04054054054054054
0.04054054054054054
0.04054054054054054
0.04054054054054054
0.02702702702702703
0.013513513513513514
0.013513513513513514
0.013513513513513514
0.013513513513513514
0.013513513513513514
0.013513513513513514
0.013513513513513514
0.013513513513513514
0.013513513513513514
0.013513513513513514
0.013513513513513514
0.013513513513513514
0.013513513513513514
0.013513513513513514
0.013513513513513514
0.013513513513513514
0.013513513513513514
0.013513513513513514
0.013513513513513514
0.013513513513513514
0.013513513513513514
0.0
0.0
0.0
0.0
0.0
0.0
0.0
0.0
0.013513513513513514
0.013513513513513514
0.013513513513513514
0.02702702702702703
0.02702702702702703
0.04054054054054054
0.05405405405405406
0.05405405405405406
0.06756756756756757
0.06756756756756757
0.05405405405405406
0.05405405405405406
0.05405405405405406
0.04054054054054054
0.04054054054054054
0.02702702702702703
0.02702702702702703
0.04054054054054054
0.04054054054054054
0.06756756756756757
0.08108108108108109
0.1081081081081081
0.1081081081081081
0.1081081081081081
0.1081081081081081
