# Supplementary material for: Obesity dysregulates feeding-evoked response dynamics in hypothalamic satiety neurons
Source: Sci Rep. 2025 Oct 14;15:35837. doi: 10.1038/s41598-025-19800-2 (PMC12521569; doi:10.1038/s41598-025-19800-2)
Supplement: Supplementary file 5 — Supplementary Material 5. [file 41598_2025_19800_MOESM5_ESM.zip › Fig 3_2/Fig 3c/HFD to_NCD_1st_MPK181_mean_licking_16.csv]

0.2857142857142857
0.14285714285714285
0.09523809523809523
0.07142857142857142
0.05714285714285714
0.047619047619047616
0.04081632653061224
0.053571428571428575
0.06349206349206349
0.05714285714285714
0.05714285714285714
0.08571428571428572
0.11428571428571428
0.14285714285714285
0.17142857142857143
0.17142857142857143
0.18571428571428572
0.17142857142857143
0.15714285714285714
0.17142857142857143
0.15714285714285714
0.14285714285714285
0.11428571428571428
0.11428571428571428
0.11428571428571428
0.11428571428571428
0.11428571428571427
0.11428571428571427
0.11428571428571427
0.1
0.08571428571428572
0.07142857142857142
0.1
0.08571428571428572
0.05714285714285714
0.08571428571428572
0.08571428571428572
0.11428571428571427
0.12857142857142856
0.15714285714285714
0.18571428571428575
0.18571428571428575
0.18571428571428575
0.18571428571428575
0.18571428571428575
0.15714285714285714
0.17142857142857143
0.17142857142857143
0.15714285714285714
0.15714285714285714
0.12857142857142856
0.12857142857142856
0.12857142857142856
0.11428571428571428
0.14285714285714285
0.17142857142857143
0.1571428571428571
0.12857142857142856
0.12857142857142856
0.1
0.11428571428571428
0.15714285714285714
0.14285714285714285
0.1571428571428571
0.15714285714285714
0.15714285714285714
0.14285714285714285
0.17142857142857143
0.18571428571428572
0.2
0.1857142857142857
0.15714285714285714
0.15714285714285714
0.15714285714285714
0.14285714285714285
0.12857142857142856
0.17142857142857143
0.14285714285714285
0.14285714285714288
0.12857142857142856
0.12857142857142856
0.11428571428571427
0.1
0.1
0.11428571428571427
0.1
0.05714285714285714
0.05714285714285714
0.04285714285714286
0.04285714285714286
0.04285714285714286
0.05714285714285714
0.05714285714285714
0.04285714285714286
0.02857142857142857
0.04285714285714286
0.05714285714285714
0.07142857142857142
0.07142857142857142
0.07142857142857142
0.21428571428571436
0.9999999999999988
1.114285714285713
1.2142857142857133
1.3571428571428557
1.5285714285714262
1.7999999999999976
2.0142857142857125
2.3571428571428563
2.628571428571431
2.7571428571428607
2.242857142857143
2.3285714285714283
2.4285714285714284
2.5428571428571427
2.7142857142857157
2.85714285714286
3.157142857142861
3.3000000000000034
3.414285714285717
3.7142857142857166
3.9285714285714306
4.228571428571432
4.542857142857145
4.842857142857145
4.971428571428575
4.957142857142856
4.857142857142856
4.828571428571428
4.885714285714287
4.685714285714285
4.500000000000001
4.357142857142858
4.085714285714285
3.75714285714286
3.414285714285716
3.114285714285714
2.7428571428571424
2.3571428571428577
1.9571428571428569
1.5999999999999994
1.2999999999999998
0.9571428571428571
0.7285714285714284
0.4857142857142857
0.34285714285714286
0.22857142857142856
0.17142857142857143
0.1
0.05714285714285714
0.04285714285714286
0.02857142857142857
0.014285714285714285
0.0
0.0
0.0
0.0
0.0
0.07142857142857142
0.11428571428571427
0.12857142857142856
0.24285714285714288
0.2857142857142857
0.41428571428571437
0.5857142857142859
0.7714285714285712
0.9714285714285714
1.157142857142857
1.2857142857142856
1.4000000000000008
1.5285714285714291
1.5571428571428574
1.6285714285714286
1.657142857142857
1.6142857142857139
1.5428571428571425
1.4571428571428569
1.3571428571428568
1.2857142857142856
1.1999999999999997
1.1285714285714283
1.1428571428571426
1.1428571428571428
1.0999999999999999
1.0428571428571427
1.028571428571428
1.0714285714285712
1.0571428571428565
0.9999999999999993
0.9857142857142852
0.9571428571428565
0.8857142857142853
0.8571428571428568
0.8571428571428568
0.9285714285714285
0.9142857142857143
0.8285714285714283
0.8142857142857141
0.8
0.7714285714285714
0.8428571428571429
0.8857142857142859
0.8857142857142855
0.8857142857142858
0.8
0.8142857142857142
0.8714285714285712
0.9285714285714285
0.9857142857142858
1.0857142857142856
1.057142857142857
1.0285714285714285
1.0285714285714285
0.9714285714285713
0.9857142857142853
0.9999999999999996
0.9142857142857141
0.8999999999999997
0.8285714285714285
0.7857142857142856
0.7285714285714285
0.7142857142857141
0.6571428571428573
0.6571428571428573
0.6428571428571429
0.6000000000000002
0.5714285714285717
0.5000000000000001
0.48571428571428577
0.4428571428571429
0.4571428571428571
0.4
0.45714285714285713
0.44285714285714295
0.42857142857142866
0.4142857142857145
0.44285714285714295
0.4285714285714287
0.4571428571428573
0.4714285714285716
0.4571428571428573
0.44285714285714295
0.4
0.42857142857142866
0.4142857142857143
0.3714285714285715
0.3571428571428572
0.38571428571428584
0.34285714285714286
0.30000000000000004
0.27142857142857146
0.2571428571428572
0.21428571428571436
0.1571428571428572
0.12857142857142856
0.11428571428571428
0.08571428571428572
0.05714285714285714
0.05714285714285714
0.05714285714285714
0.05714285714285714
0.05714285714285714
0.07142857142857142
0.08571428571428572
0.12857142857142856
0.15714285714285714
0.17142857142857143
0.15714285714285714
0.15714285714285714
0.14285714285714285
0.17142857142857143
0.2
0.2142857142857143
0.2
0.18571428571428575
0.15714285714285714
0.15714285714285714
0.15714285714285714
0.14285714285714285
0.14285714285714285
0.11428571428571428
0.08571428571428572
0.08571428571428572
0.1
0.08571428571428572
0.08571428571428572
0.1
0.11428571428571428
0.11428571428571428
0.12857142857142856
0.12857142857142856
0.15714285714285714
0.15714285714285714
0.14285714285714285
0.15714285714285714
0.15714285714285714
0.12857142857142856
0.11428571428571428
0.11428571428571428
0.11428571428571428
0.1285714285714286
0.11428571428571428
0.11428571428571427
0.1
0.08571428571428572
0.08571428571428572
0.08571428571428572
0.08571428571428572
0.08571428571428572
0.08571428571428572
0.07142857142857142
0.05714285714285714
0.02857142857142857
0.02857142857142857
0.014285714285714285
0.02857142857142857
0.02857142857142857
0.02857142857142857
0.02857142857142857
0.014285714285714285
0.02857142857142857
0.02857142857142857
0.02857142857142857
0.02857142857142857
0.02857142857142857
0.014285714285714285
0.014285714285714285
0.014285714285714285
0.014285714285714285
0.014285714285714285
0.014285714285714285
0.02857142857142857
0.02857142857142857
0.02857142857142857
0.04285714285714286
0.04285714285714286
0.05714285714285714
0.07142857142857142
0.08571428571428572
0.08571428571428572
0.1
0.08571428571428572
0.08571428571428572
0.1
0.08571428571428572
0.08571428571428572
0.07142857142857142
0.08571428571428572
0.1
0.1
0.07142857142857142
0.07142857142857142
0.08571428571428572
0.07142857142857142
0.08571428571428572
0.08571428571428572
0.08571428571428572
0.07142857142857142
0.04285714285714286
0.04285714285714286
0.04285714285714286
0.04285714285714286
0.02857142857142857
0.02857142857142857
0.014285714285714285
0.014285714285714285
0.014285714285714285
0.014285714285714285
0.014285714285714285
0.014285714285714285
0.014285714285714285
0.02857142857142857
0.02857142857142857
0.02857142857142857
0.04285714285714286
0.05714285714285714
0.07142857142857142
0.05714285714285714
0.07142857142857142
0.08571428571428572
0.1
0.1
0.11428571428571428
0.12857142857142856
0.12857142857142856
0.11428571428571428
0.1285714285714286
0.1285714285714286
0.11428571428571428
0.1
0.1
0.1
0.1
0.08571428571428572
0.07142857142857142
0.07142857142857142
0.04285714285714286
0.05714285714285714
0.05714285714285714
0.05714285714285714
0.04285714285714286
0.02857142857142857
0.014285714285714285
0.014285714285714285
0.014285714285714285
0.014285714285714285
0.014285714285714285
0.0
0.0
0.0
0.014285714285714285
0.04285714285714286
0.04285714285714286
0.04285714285714286
0.04285714285714286
0.05714285714285714
0.05714285714285714
0.05714285714285714
0.05714285714285714
0.07142857142857142
0.07142857142857142
0.05714285714285714
0.05714285714285714
0.08571428571428572
0.08571428571428572
0.08571428571428572
0.08571428571428572
0.08571428571428572
0.08571428571428572
0.07142857142857142
0.05714285714285714
0.04285714285714286
0.04285714285714286
0.014285714285714285
0.014285714285714285
0.0
0.0
0.0
0.014285714285714285
0.014285714285714285
0.014285714285714285
0.04285714285714286
0.04285714285714286
0.04285714285714286
0.05714285714285714
0.05714285714285714
0.07142857142857142
0.07142857142857142
0.05714285714285714
0.05714285714285714
0.08571428571428572
0.05714285714285714
0.1
0.11428571428571428
0.11428571428571427
0.11428571428571427
0.12857142857142856
0.12857142857142856
0.15714285714285714
0.15714285714285714
0.14285714285714285
0.14285714285714285
0.1
0.08571428571428572
0.07142857142857142
0.08571428571428572
0.05714285714285714
0.05714285714285714
0.05714285714285714
0.07142857142857142
0.05714285714285714
0.07142857142857142
0.07142857142857142
0.07142857142857142
0.07142857142857142
0.05714285714285714
0.05714285714285714
0.05714285714285714
0.04285714285714286
0.02857142857142857
0.02857142857142857
0.014285714285714285
0.014285714285714285
0.014285714285714285
0.014285714285714285
0.02857142857142857
0.05714285714285714
0.08571428571428572
0.08571428571428572
0.1
0.1
0.12857142857142856
0.14285714285714285
0.15714285714285714
0.17142857142857143
0.15714285714285714
0.15714285714285714
0.1285714285714286
0.12857142857142856
0.11428571428571427
0.11428571428571427
0.08571428571428572
0.07142857142857142
0.05714285714285714
0.04285714285714286
0.04285714285714286
0.014285714285714285
0.02857142857142857
0.014285714285714285
0.014285714285714285
0.014285714285714285
0.014285714285714285
0.02857142857142857
0.02857142857142857
0.02857142857142857
0.02857142857142857
0.02857142857142857
0.014285714285714285
0.014285714285714285
0.02857142857142857
0.02857142857142857
0.05714285714285714
0.04285714285714286
0.04285714285714286
0.04285714285714286
0.04285714285714286
0.04285714285714286
0.04285714285714286
0.05714285714285714
0.05714285714285714
0.08571428571428572
0.05714285714285714
0.1
0.11428571428571428
0.11428571428571428
0.11428571428571428
0.12857142857142856
0.12857142857142856
0.11428571428571428
0.14285714285714285
0.11428571428571427
0.12857142857142856
0.1
0.08571428571428572
0.1
0.11428571428571428
0.1
0.1
0.1
0.05714285714285714
0.05714285714285714
0.04285714285714286
0.02857142857142857
0.04285714285714286
0.02857142857142857
0.02857142857142857
0.02857142857142857
0.04285714285714286
0.05714285714285714
0.05714285714285714
0.05714285714285714
0.07142857142857142
0.07142857142857142
0.07142857142857142
0.07142857142857142
0.05714285714285714
0.05714285714285714
0.05714285714285714
0.04285714285714286
0.04285714285714286
0.05714285714285714
0.05714285714285714
0.05714285714285714
0.04285714285714286
0.04285714285714286
0.05714285714285714
0.07142857142857142
0.05714285714285714
0.07142857142857142
0.07142857142857142
0.07142857142857142
0.05714285714285714
0.08571428571428572
0.08571428571428572
0.08571428571428572
0.08571428571428572
0.08571428571428572
0.08571428571428572
0.07142857142857142
0.07142857142857142
0.07142857142857142
0.08571428571428572
0.05714285714285714
0.08571428571428572
0.08571428571428572
0.07142857142857142
0.07142857142857142
0.07142857142857142
0.07142857142857142
0.07142857142857142
0.05714285714285714
