# Supplementary material for: Obesity dysregulates feeding-evoked response dynamics in hypothalamic satiety neurons
Source: Sci Rep. 2025 Oct 14;15:35837. doi: 10.1038/s41598-025-19800-2 (PMC12521569; doi:10.1038/s41598-025-19800-2)
Supplement: Supplementary file 5 — Supplementary Material 5. [file 41598_2025_19800_MOESM5_ESM.zip › Fig 3_2/Fig 3c/HFD to_NCD_1st_MPK181_mean_licking_17.csv]

0.0
0.0
0.0
0.0
0.0
0.0
0.018315018315018316
0.016025641025641024
0.014245014245014244
0.01282051282051282
0.01282051282051282
0.01282051282051282
0.01282051282051282
0.01282051282051282
0.01282051282051282
0.01282051282051282
0.0
0.0
0.01282051282051282
0.01282051282051282
0.01282051282051282
0.01282051282051282
0.01282051282051282
0.02564102564102564
0.03846153846153847
0.03846153846153847
0.05128205128205128
0.05128205128205128
0.03846153846153846
0.03846153846153846
0.03846153846153846
0.03846153846153846
0.03846153846153846
0.02564102564102564
0.01282051282051282
0.01282051282051282
0.0
0.0
0.0
0.0
0.0
0.0
0.0
0.0
0.0
0.0
0.0
0.0
0.0
0.0
0.0
0.0
0.0
0.0
0.0
0.0
0.0
0.0
0.0
0.0
0.0
0.0
0.01282051282051282
0.02564102564102564
0.02564102564102564
0.02564102564102564
0.02564102564102564
0.02564102564102564
0.02564102564102564
0.02564102564102564
0.02564102564102564
0.02564102564102564
0.01282051282051282
0.0
0.0
0.0
0.0
0.0
0.0
0.0
0.01282051282051282
0.01282051282051282
0.01282051282051282
0.02564102564102564
0.02564102564102564
0.03846153846153846
0.03846153846153846
0.03846153846153846
0.03846153846153846
0.03846153846153846
0.02564102564102564
0.02564102564102564
0.02564102564102564
0.01282051282051282
0.01282051282051282
0.01282051282051282
0.01282051282051282
0.02564102564102564
0.02564102564102564
0.02564102564102564
0.03846153846153846
0.6153846153846153
1.1410256410256394
1.5769230769230755
2.0641025641025625
2.5641025641025674
3.1282051282051313
3.653846153846154
4.17948717948718
4.705128205128208
5.269230769230772
5.179487179487181
5.17948717948718
5.320512820512823
5.30769230769231
5.320512820512823
5.269230769230772
5.256410256410259
5.243589743589747
5.256410256410257
5.217948717948722
5.230769230769234
5.205128205128209
5.141025641025645
5.192307692307696
5.115384615384619
4.961538461538464
4.820512820512822
4.602564102564105
4.358974358974362
4.102564102564105
3.8589743589743626
3.5384615384615397
3.1794871794871815
2.8846153846153872
2.589743589743591
2.410256410256411
2.1923076923076925
1.9743589743589738
1.8589743589743586
1.666666666666667
1.5128205128205128
1.474358974358974
1.4743589743589745
1.397435897435897
1.3717948717948714
1.3717948717948718
1.3846153846153844
1.423076923076923
1.5000000000000004
1.717948717948718
1.7820512820512822
1.858974358974359
1.9871794871794866
2.0897435897435894
2.1794871794871797
2.217948717948718
2.2820512820512824
2.410256410256411
2.307692307692308
2.2179487179487176
2.2179487179487176
2.1282051282051277
1.974358974358974
1.8333333333333335
1.7179487179487183
1.6153846153846154
1.397435897435897
1.2564102564102562
1.1282051282051277
0.9615384615384613
0.846153846153846
0.7692307692307689
0.6538461538461539
0.576923076923077
0.512820512820513
0.4230769230769232
0.41025641025641024
0.3205128205128205
0.32051282051282054
0.2948717948717949
0.2692307692307693
0.2307692307692308
0.2435897435897436
0.20512820512820512
0.16666666666666666
0.15384615384615383
0.15384615384615383
0.16666666666666666
0.14102564102564102
0.14102564102564105
0.11538461538461538
0.10256410256410256
0.10256410256410256
0.14102564102564105
0.15384615384615388
0.16666666666666666
0.17948717948717952
0.16666666666666669
0.17948717948717952
0.20512820512820512
0.21794871794871795
0.24358974358974358
0.24358974358974358
0.21794871794871795
0.23076923076923078
0.23076923076923078
0.2179487179487179
0.2179487179487179
0.23076923076923075
0.19230769230769235
0.19230769230769235
0.17948717948717952
0.16666666666666663
0.15384615384615383
0.14102564102564105
0.1282051282051282
0.11538461538461539
0.10256410256410256
0.08974358974358976
0.07692307692307694
0.0641025641025641
0.05128205128205128
0.03846153846153847
0.03846153846153847
0.02564102564102564
0.01282051282051282
0.01282051282051282
0.01282051282051282
0.01282051282051282
0.01282051282051282
0.02564102564102564
0.02564102564102564
0.02564102564102564
0.02564102564102564
0.02564102564102564
0.02564102564102564
0.05128205128205128
0.0641025641025641
0.07692307692307694
0.10256410256410256
0.10256410256410256
0.10256410256410256
0.1282051282051282
0.15384615384615383
0.16666666666666666
0.17948717948717946
0.15384615384615383
0.15384615384615383
0.15384615384615383
0.14102564102564102
0.1282051282051282
0.1282051282051282
0.11538461538461538
0.08974358974358973
0.08974358974358973
0.10256410256410256
0.11538461538461539
0.11538461538461539
0.10256410256410256
0.08974358974358973
0.10256410256410256
0.10256410256410256
0.08974358974358973
0.08974358974358973
0.08974358974358973
0.07692307692307691
0.0641025641025641
0.0641025641025641
0.05128205128205128
0.05128205128205128
0.05128205128205128
0.05128205128205128
0.05128205128205128
0.05128205128205128
0.03846153846153847
0.02564102564102564
0.02564102564102564
0.01282051282051282
0.01282051282051282
0.01282051282051282
0.0
0.0
0.0
0.0
0.0
0.0
0.0
0.0
0.0
0.0
0.0
0.0
0.0
0.0
0.0
0.0
0.0
0.0
0.0
0.0
0.0
0.0
0.0
0.0
0.0
0.0
0.0
0.0
0.0
0.0
0.0
0.0
0.0
0.0
0.0
0.0
0.0
0.0
0.0
0.0
0.0
0.0
0.0
0.0
0.0
0.0
0.0
0.0
0.0
0.0
0.0
0.0
0.0
0.0
0.0
0.0
0.0
0.0
0.0
0.0
0.0
0.0
0.0
0.0
0.0
0.0
0.0
0.0
0.01282051282051282
0.02564102564102564
0.02564102564102564
0.02564102564102564
0.02564102564102564
0.03846153846153847
0.03846153846153847
0.05128205128205128
0.05128205128205128
0.05128205128205128
0.03846153846153847
0.02564102564102564
0.02564102564102564
0.02564102564102564
0.02564102564102564
0.01282051282051282
0.01282051282051282
0.0
0.0
0.0
0.0
0.0
0.01282051282051282
0.03846153846153847
0.03846153846153847
0.03846153846153847
0.03846153846153847
0.05128205128205128
0.05128205128205128
0.05128205128205128
0.05128205128205128
0.05128205128205128
0.03846153846153847
0.01282051282051282
0.01282051282051282
0.01282051282051282
0.01282051282051282
0.0
0.0
0.0
0.0
0.0
0.02564102564102564
0.02564102564102564
0.02564102564102564
0.05128205128205128
0.05128205128205128
0.05128205128205128
0.07692307692307691
0.07692307692307691
0.07692307692307691
0.07692307692307691
0.05128205128205128
0.05128205128205128
0.05128205128205128
0.02564102564102564
0.02564102564102564
0.02564102564102564
0.0
0.0
0.01282051282051282
0.02564102564102564
0.03846153846153847
0.03846153846153847
0.05128205128205128
0.05128205128205128
0.05128205128205128
0.05128205128205128
0.05128205128205128
0.05128205128205128
0.03846153846153847
0.02564102564102564
0.01282051282051282
0.01282051282051282
0.0
0.0
0.0
0.0
0.0
0.0
0.0
0.0
0.0
0.0
0.0
0.01282051282051282
0.02564102564102564
0.02564102564102564
0.02564102564102564
0.02564102564102564
0.02564102564102564
0.02564102564102564
0.02564102564102564
0.02564102564102564
0.03846153846153847
0.03846153846153847
0.02564102564102564
0.03846153846153846
0.05128205128205128
0.05128205128205128
0.05128205128205128
0.0641025641025641
0.0641025641025641
0.0641025641025641
0.05128205128205128
0.03846153846153847
0.05128205128205128
0.03846153846153847
0.02564102564102564
0.02564102564102564
0.02564102564102564
0.01282051282051282
0.01282051282051282
0.01282051282051282
0.01282051282051282
0.01282051282051282
0.0
0.0
0.0
0.01282051282051282
0.02564102564102564
0.02564102564102564
0.02564102564102564
0.02564102564102564
0.02564102564102564
0.03846153846153847
0.05128205128205128
0.0641025641025641
0.0641025641025641
0.0641025641025641
0.05128205128205128
0.05128205128205128
0.05128205128205128
0.0641025641025641
0.0641025641025641
0.05128205128205128
0.03846153846153847
0.02564102564102564
0.03846153846153847
0.03846153846153847
0.03846153846153847
0.05128205128205128
0.05128205128205128
0.05128205128205128
0.05128205128205128
0.0641025641025641
0.0641025641025641
0.0641025641025641
0.05128205128205128
0.03846153846153847
0.03846153846153847
0.02564102564102564
0.02564102564102564
0.01282051282051282
0.02564102564102564
0.01282051282051282
0.01282051282051282
0.01282051282051282
0.01282051282051282
0.01282051282051282
0.01282051282051282
0.01282051282051282
0.01282051282051282
0.01282051282051282
0.0
0.0
0.0
0.0
0.0
0.0
0.01282051282051282
0.01282051282051282
0.01282051282051282
0.01282051282051282
0.01282051282051282
0.01282051282051282
0.01282051282051282
0.01282051282051282
0.01282051282051282
0.01282051282051282
0.0
0.0
0.0
0.01282051282051282
0.01282051282051282
0.01282051282051282
0.01282051282051282
0.01282051282051282
0.01282051282051282
0.01282051282051282
0.02564102564102564
0.02564102564102564
0.03846153846153847
0.02564102564102564
0.03846153846153847
0.05128205128205128
0.0641025641025641
0.0641025641025641
0.0641025641025641
0.0641025641025641
0.05128205128205128
0.05128205128205128
0.03846153846153847
0.03846153846153847
0.02564102564102564
0.01282051282051282
0.0
0.0
0.0
0.0
0.0
0.0
0.0
0.01282051282051282
0.01282051282051282
0.01282051282051282
0.01282051282051282
0.01282051282051282
0.02564102564102564
0.03846153846153847
0.03846153846153847
0.05128205128205128
0.05128205128205128
0.03846153846153846
0.03846153846153846
0.05128205128205128
0.05128205128205128
0.0641025641025641
0.05128205128205128
0.03846153846153847
0.03846153846153847
0.02564102564102564
0.02564102564102564
0.02564102564102564
0.02564102564102564
0.01282051282051282
0.02564102564102564
0.01282051282051282
0.01282051282051282
0.01282051282051282
0.01282051282051282
0.01282051282051282
0.01282051282051282
0.01282051282051282
0.01282051282051282
0.01282051282051282
0.0
0.0
0.0
0.0
0.0
0.0
