# Supplementary material for: Obesity dysregulates feeding-evoked response dynamics in hypothalamic satiety neurons
Source: Sci Rep. 2025 Oct 14;15:35837. doi: 10.1038/s41598-025-19800-2 (PMC12521569; doi:10.1038/s41598-025-19800-2)
Supplement: Supplementary file 5 — Supplementary Material 5. [file 41598_2025_19800_MOESM5_ESM.zip › Fig 3_2/Fig 3c/HFD to_NCD_1st_MPK181_mean_licking_18.csv]

0.12658227848101267
0.12658227848101267
0.08438818565400844
0.06329113924050633
0.05063291139240506
0.08438818565400844
0.09041591320072331
0.11075949367088608
0.11251758087201125
0.11392405063291139
0.10126582278481013
0.10126582278481013
0.11392405063291139
0.1518987341772152
0.16455696202531647
0.1518987341772152
0.18987341772151903
0.17721518987341772
0.189873417721519
0.189873417721519
0.20253164556962025
0.21518987341772153
0.21518987341772156
0.18987341772151903
0.20253164556962025
0.21518987341772156
0.18987341772151903
0.20253164556962025
0.20253164556962025
0.20253164556962025
0.2151898734177215
0.20253164556962025
0.20253164556962025
0.189873417721519
0.1772151898734177
0.16455696202531647
0.13924050632911394
0.11392405063291138
0.10126582278481013
0.10126582278481013
0.0759493670886076
0.07594936708860761
0.08860759493670885
0.10126582278481013
0.10126582278481011
0.13924050632911394
0.1518987341772152
0.16455696202531644
0.16455696202531644
0.16455696202531647
0.189873417721519
0.18987341772151903
0.16455696202531647
0.1645569620253165
0.17721518987341772
0.15189873417721522
0.16455696202531644
0.1772151898734177
0.20253164556962025
0.21518987341772156
0.21518987341772156
0.24050632911392406
0.26582278481012656
0.26582278481012656
0.25316455696202533
0.25316455696202533
0.24050632911392406
0.21518987341772156
0.18987341772151903
0.16455696202531647
0.1392405063291139
0.10126582278481013
0.07594936708860761
0.07594936708860761
0.06329113924050633
0.037974683544303806
0.05063291139240506
0.07594936708860761
0.0759493670886076
0.0759493670886076
0.0759493670886076
0.08860759493670885
0.08860759493670885
0.0759493670886076
0.08860759493670885
0.08860759493670885
0.06329113924050633
0.037974683544303806
0.037974683544303806
0.037974683544303806
0.037974683544303806
0.02531645569620253
0.02531645569620253
0.02531645569620253
0.012658227848101266
0.012658227848101266
0.5063291139240509
0.9493670886075943
1.4430379746835433
2.025316455696202
2.569620253164559
3.2531645569620253
4.10126582278481
4.759493670886081
5.430379746835445
6.037974683544306
6.177215189873423
6.4177215189873476
6.531645569620258
6.569620253164561
6.734177215189877
6.759493670886077
6.5189873417721556
6.493670886075953
6.443037974683547
6.430379746835449
6.443037974683548
6.341772151898736
6.341772151898741
6.316455696202533
6.1772151898734196
6.151898734177217
6.075949367088609
6.1139240506329156
6.101265822784812
6.050632911392406
6.000000000000002
6.1012658227848116
6.088607594936711
6.164556962025321
6.139240506329118
5.949367088607599
6.113924050632914
6.050632911392409
5.936708860759498
5.974683544303799
5.784810126582279
5.6582278481012676
5.620253164556964
5.392405063291142
5.253164556962027
5.265822784810128
5.025316455696206
4.873417721518988
4.822784810126585
4.670886075949367
4.911392405063292
4.860759493670887
4.936708860759494
5.1645569620253164
5.329113924050635
5.265822784810126
5.39240506329114
5.48101265822785
5.50632911392405
5.3797468354430364
5.11392405063291
4.78481012658228
4.2784810126582276
3.683544303797468
3.189873417721519
2.8227848101265836
2.316455696202532
1.7721518987341758
1.329113924050632
1.0253164556962022
0.6835443037974681
0.5316455696202531
0.41772151898734183
0.37974683544303806
0.32911392405063294
0.2784810126582279
0.22784810126582278
0.2784810126582279
0.30379746835443044
0.31645569620253167
0.329113924050633
0.3670886075949367
0.3670886075949367
0.35443037974683544
0.35443037974683544
0.37974683544303806
0.40506329113924056
0.37974683544303806
0.35443037974683556
0.35443037974683544
0.3417721518987343
0.2911392405063291
0.30379746835443044
0.3164556962025317
0.2911392405063291
0.25316455696202533
0.22784810126582278
0.24050632911392408
0.22784810126582278
0.240506329113924
0.2531645569620254
0.24050632911392408
0.22784810126582283
0.21518987341772156
0.22784810126582278
0.24050632911392408
0.22784810126582278
0.21518987341772156
0.22784810126582283
0.22784810126582278
0.20253164556962025
0.26582278481012667
0.26582278481012656
0.2911392405063291
0.3164556962025316
0.3164556962025317
0.3417721518987342
0.3417721518987341
0.3670886075949367
0.3417721518987342
0.3417721518987343
0.2911392405063292
0.2784810126582279
0.25316455696202533
0.22784810126582278
0.20253164556962025
0.17721518987341772
0.1518987341772152
0.10126582278481013
0.11392405063291142
0.08860759493670886
0.0759493670886076
0.0759493670886076
0.06329113924050633
0.06329113924050633
0.08860759493670886
0.07594936708860761
0.08860759493670885
0.10126582278481013
0.08860759493670885
0.10126582278481013
0.11392405063291138
0.11392405063291142
0.11392405063291138
0.10126582278481013
0.10126582278481011
0.10126582278481011
0.08860759493670885
0.10126582278481011
0.12658227848101267
0.11392405063291138
0.10126582278481011
0.10126582278481013
0.08860759493670885
0.10126582278481013
0.10126582278481013
0.10126582278481013
0.11392405063291138
0.11392405063291142
0.10126582278481013
0.10126582278481013
0.13924050632911394
0.12658227848101267
0.12658227848101267
0.11392405063291138
0.11392405063291139
0.1265822784810127
0.12658227848101264
0.11392405063291138
0.11392405063291139
0.12658227848101264
0.10126582278481013
0.11392405063291139
0.12658227848101267
0.12658227848101267
0.10126582278481013
0.08860759493670885
0.0759493670886076
0.06329113924050633
0.05063291139240506
0.05063291139240506
0.05063291139240506
0.037974683544303806
0.0379746835443038
0.06329113924050633
0.07594936708860761
0.07594936708860761
0.08860759493670885
0.08860759493670885
0.11392405063291139
0.10126582278481013
0.08860759493670886
0.08860759493670886
0.07594936708860761
0.07594936708860761
0.07594936708860761
0.07594936708860761
0.0759493670886076
0.08860759493670886
0.06329113924050633
0.06329113924050633
0.0759493670886076
0.0759493670886076
0.0759493670886076
0.07594936708860761
0.06329113924050633
0.07594936708860761
0.06329113924050633
0.05063291139240506
0.05063291139240506
0.05063291139240506
0.037974683544303806
0.037974683544303806
0.037974683544303806
0.012658227848101266
0.02531645569620253
0.012658227848101266
0.012658227848101266
0.012658227848101266
0.012658227848101266
0.012658227848101266
0.012658227848101266
0.012658227848101266
0.012658227848101266
0.012658227848101266
0.0
0.0
0.012658227848101266
0.02531645569620253
0.02531645569620253
0.0379746835443038
0.0379746835443038
0.05063291139240506
0.05063291139240506
0.05063291139240506
0.05063291139240506
0.06329113924050633
0.05063291139240506
0.037974683544303806
0.037974683544303806
0.02531645569620253
0.02531645569620253
0.012658227848101266
0.012658227848101266
0.012658227848101266
0.012658227848101266
0.0
0.012658227848101266
0.012658227848101266
0.02531645569620253
0.037974683544303806
0.05063291139240506
0.05063291139240506
0.07594936708860761
0.08860759493670885
0.10126582278481013
0.11392405063291138
0.11392405063291138
0.11392405063291138
0.10126582278481013
0.08860759493670885
0.0759493670886076
0.08860759493670886
0.06329113924050633
0.05063291139240506
0.037974683544303806
0.037974683544303806
0.02531645569620253
0.02531645569620253
0.0379746835443038
0.0379746835443038
0.0379746835443038
0.02531645569620253
0.05063291139240506
0.06329113924050633
0.06329113924050633
0.06329113924050633
0.07594936708860761
0.08860759493670885
0.07594936708860761
0.07594936708860761
0.08860759493670886
0.08860759493670886
0.06329113924050633
0.05063291139240506
0.05063291139240506
0.06329113924050633
0.05063291139240506
0.037974683544303806
0.05063291139240506
0.06329113924050633
0.06329113924050633
0.06329113924050633
0.06329113924050633
0.0759493670886076
0.0759493670886076
0.05063291139240506
0.06329113924050633
0.06329113924050633
0.05063291139240506
0.0379746835443038
0.02531645569620253
0.02531645569620253
0.02531645569620253
0.012658227848101266
0.012658227848101266
0.012658227848101266
0.0
0.0
0.012658227848101266
0.02531645569620253
0.0379746835443038
0.05063291139240506
0.06329113924050633
0.0759493670886076
0.08860759493670885
0.10126582278481013
0.11392405063291139
0.11392405063291139
0.10126582278481013
0.10126582278481013
0.08860759493670885
0.07594936708860761
0.06329113924050633
0.05063291139240506
0.05063291139240506
0.037974683544303806
0.02531645569620253
0.02531645569620253
0.02531645569620253
0.012658227848101266
0.012658227848101266
0.012658227848101266
0.012658227848101266
0.012658227848101266
0.0
0.0
0.0
0.0
0.0
0.012658227848101266
0.012658227848101266
0.012658227848101266
0.012658227848101266
0.012658227848101266
0.012658227848101266
0.012658227848101266
0.012658227848101266
0.012658227848101266
0.012658227848101266
0.012658227848101266
0.037974683544303806
0.05063291139240506
0.05063291139240506
0.06329113924050633
0.0759493670886076
0.08860759493670885
0.10126582278481011
0.10126582278481011
0.11392405063291138
0.11392405063291138
0.08860759493670885
0.10126582278481013
0.11392405063291139
0.10126582278481013
0.08860759493670885
0.0759493670886076
0.06329113924050633
0.06329113924050633
0.05063291139240506
0.037974683544303806
0.037974683544303806
0.012658227848101266
0.0
0.012658227848101266
0.012658227848101266
0.012658227848101266
0.012658227848101266
0.012658227848101266
0.012658227848101266
0.012658227848101266
0.012658227848101266
0.02531645569620253
0.02531645569620253
0.012658227848101266
0.02531645569620253
0.02531645569620253
0.02531645569620253
0.02531645569620253
0.02531645569620253
0.037974683544303806
0.037974683544303806
0.02531645569620253
0.02531645569620253
0.02531645569620253
0.02531645569620253
0.037974683544303806
0.037974683544303806
0.05063291139240506
0.05063291139240506
0.05063291139240506
0.05063291139240506
0.06329113924050633
0.06329113924050633
0.07594936708860761
0.11392405063291139
0.12658227848101267
0.15189873417721522
0.16455696202531644
0.189873417721519
0.20253164556962025
0.21518987341772156
0.22784810126582283
0.24050632911392408
0.24050632911392406
0.189873417721519
0.16455696202531644
0.13924050632911394
0.11392405063291138
0.08860759493670885
0.06329113924050633
0.05063291139240506
0.02531645569620253
0.012658227848101266
0.0
0.012658227848101266
0.012658227848101266
0.012658227848101266
0.012658227848101266
0.012658227848101266
0.02531645569620253
0.02531645569620253
0.02531645569620253
0.02531645569620253
0.02531645569620253
0.012658227848101266
0.012658227848101266
0.012658227848101266
0.012658227848101266
0.02531645569620253
0.02531645569620253
0.037974683544303806
0.037974683544303806
0.05063291139240506
0.07594936708860761
0.08860759493670885
0.08860759493670885
0.10126582278481013
0.10126582278481013
0.10126582278481013
0.10126582278481013
0.11392405063291139
0.12658227848101267
0.12658227848101267
0.10126582278481013
0.08860759493670885
0.08860759493670885
0.0759493670886076
0.0759493670886076
0.06329113924050633
0.05063291139240506
0.037974683544303806
0.02531645569620253
0.02531645569620253
0.06329113924050633
0.10126582278481011
0.11392405063291138
0.13924050632911394
0.1645569620253165
0.17721518987341778
0.20253164556962028
0.22784810126582283
0.24050632911392408
0.24050632911392408
0.20253164556962028
0.18987341772151903
0.17721518987341772
0.16455696202531647
0.13924050632911394
0.15189873417721522
0.13924050632911394
0.12658227848101267
0.11392405063291139
0.10126582278481013
0.10126582278481013
0.08860759493670886
0.10126582278481013
0.10126582278481013
0.12658227848101264
0.10126582278481011
0.12658227848101264
0.12658227848101264
0.16455696202531647
0.17721518987341772
0.21518987341772153
0.21518987341772156
0.24050632911392406
0.2784810126582279
0.2911392405063291
0.3037974683544304
0.3164556962025317
0.3164556962025317
0.2911392405063291
0.3037974683544304
0.26582278481012656
