# Supplementary material for: Obesity dysregulates feeding-evoked response dynamics in hypothalamic satiety neurons
Source: Sci Rep. 2025 Oct 14;15:35837. doi: 10.1038/s41598-025-19800-2 (PMC12521569; doi:10.1038/s41598-025-19800-2)
Supplement: Supplementary file 5 — Supplementary Material 5. [file 41598_2025_19800_MOESM5_ESM.zip › Fig 3_2/Fig 3c/HFD to_NCD_1st_MPK181_mean_licking_9.csv]

0.7692307692307693
0.7692307692307693
0.811965811965812
0.7692307692307693
0.9487179487179488
1.0256410256410255
1.0256410256410255
1.0737179487179487
1.011396011396011
1.0897435897435894
1.1282051282051282
1.1410256410256412
1.1923076923076923
1.2179487179487178
1.1153846153846156
1.0641025641025639
1.0256410256410255
0.9871794871794869
1.0128205128205123
0.9358974358974355
0.9230769230769227
0.9358974358974358
0.923076923076923
0.9743589743589743
1.051282051282051
1.1153846153846154
1.2051282051282048
1.2307692307692306
1.282051282051282
1.3461538461538463
1.4230769230769234
1.4487179487179485
1.4358974358974355
1.3846153846153841
1.333333333333333
1.3205128205128203
1.2179487179487178
1.2179487179487178
1.1923076923076923
1.1153846153846156
1.1282051282051282
1.1025641025641022
1.1282051282051277
1.141025641025641
1.1794871794871795
1.166666666666666
1.2692307692307687
1.282051282051282
1.282051282051282
1.282051282051282
1.1666666666666665
1.1666666666666665
1.0897435897435899
1.1025641025641022
1.0384615384615383
0.9871794871794871
0.9230769230769232
0.8846153846153844
0.8846153846153846
0.8717948717948716
0.9358974358974357
0.8846153846153844
0.9743589743589741
0.9487179487179486
0.9743589743589742
0.9615384615384616
0.9615384615384615
0.9487179487179488
0.9102564102564101
0.9358974358974358
0.8974358974358974
0.9102564102564102
0.8717948717948718
0.8205128205128205
0.846153846153846
0.858974358974359
0.846153846153846
0.8076923076923077
0.8205128205128205
0.7948717948717949
0.7564102564102565
0.7948717948717948
0.7435897435897434
0.8974358974358974
0.833333333333333
0.8717948717948716
0.846153846153846
0.9230769230769231
0.8589743589743591
0.8974358974358974
0.9102564102564104
0.8846153846153846
0.9102564102564101
0.8205128205128204
0.8461538461538459
0.8333333333333333
0.8846153846153844
0.846153846153846
0.9102564102564102
1.2051282051282044
1.6538461538461524
2.14102564102564
2.4743589743589776
2.8717948717948745
3.1153846153846176
3.512820512820516
3.8205128205128247
4.076923076923079
4.461538461538464
4.474358974358977
4.371794871794874
4.2564102564102555
4.230769230769231
4.038461538461539
4.256410256410258
4.051282051282052
4.03846153846154
4.076923076923077
4.051282051282054
3.974358974358977
4.153846153846156
4.1794871794871815
4.256410256410258
4.538461538461541
4.538461538461539
4.820512820512822
4.9487179487179525
5.102564102564107
5.153846153846157
5.371794871794876
5.30769230769231
5.256410256410257
5.307692307692311
5.20512820512821
5.141025641025642
4.974358974358978
4.871794871794874
4.833333333333336
4.794871794871796
4.58974358974359
4.435897435897437
4.346153846153848
4.1794871794871815
3.9615384615384626
3.7179487179487185
3.6282051282051295
3.4743589743589753
3.2435897435897445
2.9743589743589736
2.910256410256411
2.769230769230769
2.666666666666667
2.564102564102564
2.4615384615384612
2.4358974358974357
2.358974358974359
2.2948717948717947
2.1666666666666665
2.2051282051282053
2.1666666666666665
2.0384615384615374
2.012820512820512
1.9615384615384608
1.9999999999999993
1.9871794871794868
1.8974358974358965
1.8461538461538454
1.897435897435897
1.8717948717948716
1.7564102564102564
1.7948717948717954
1.7692307692307692
1.6666666666666665
1.6025641025641018
1.5641025641025639
1.5256410256410247
1.4871794871794863
1.3846153846153844
1.3076923076923073
1.269230769230769
1.205128205128205
1.166666666666666
1.1923076923076923
1.1282051282051282
1.0769230769230766
1.0641025641025639
1.076923076923077
1.1025641025641022
1.1153846153846154
1.2435897435897434
1.3076923076923075
1.256410256410256
1.256410256410256
1.307692307692307
1.3461538461538458
1.333333333333333
1.2820512820512817
1.269230769230769
1.269230769230769
1.115384615384615
1.051282051282051
1.0384615384615383
1.025641025641025
1.0256410256410255
0.9999999999999998
1.0512820512820507
1.0769230769230766
1.115384615384615
1.0769230769230766
1.1282051282051277
1.1410256410256405
1.192307692307692
1.192307692307692
1.2051282051282048
1.1794871794871795
1.1025641025641026
1.0256410256410255
0.9487179487179485
0.9615384615384616
0.9102564102564105
0.8846153846153846
0.8333333333333333
0.7692307692307692
0.6923076923076921
0.6538461538461537
0.6794871794871794
0.6923076923076923
0.6666666666666666
0.6282051282051282
0.6153846153846153
0.5897435897435898
0.5897435897435896
0.5641025641025641
0.6025641025641025
0.7051282051282048
0.7051282051282048
0.7435897435897434
0.7564102564102562
0.8076923076923075
0.8589743589743587
0.8974358974358971
0.9102564102564099
0.9615384615384616
0.9487179487179486
0.8717948717948716
0.8333333333333331
0.8076923076923076
0.8205128205128205
0.782051282051282
0.7564102564102564
0.7051282051282051
0.705128205128205
0.6794871794871793
0.6282051282051282
0.5641025641025642
0.5641025641025642
0.5512820512820514
0.5769230769230769
0.5641025641025641
0.5256410256410258
0.5128205128205128
0.47435897435897434
0.44871794871794873
0.4615384615384615
0.5256410256410255
0.5641025641025639
0.5641025641025641
0.5769230769230772
0.6025641025641025
0.5897435897435898
0.6282051282051282
0.6538461538461537
0.7051282051282048
0.756410256410256
0.7564102564102562
0.7307692307692306
0.7307692307692306
0.7307692307692304
0.6923076923076921
0.7307692307692305
0.7307692307692305
0.7307692307692305
0.7051282051282048
0.7179487179487176
0.7051282051282048
0.7307692307692304
0.7435897435897432
0.6794871794871793
0.6794871794871793
0.6538461538461535
0.6538461538461536
0.6410256410256409
0.628205128205128
0.576923076923077
0.5384615384615385
0.5128205128205128
0.48717948717948717
0.5128205128205128
0.5000000000000001
0.5128205128205128
0.5256410256410255
0.5384615384615385
0.6153846153846153
0.6538461538461537
0.6666666666666666
0.6538461538461537
0.6794871794871793
0.6666666666666665
0.6923076923076921
0.6282051282051282
0.576923076923077
0.5
0.435897435897436
0.3589743589743591
0.32051282051282054
0.3205128205128205
0.33333333333333337
0.294871794871795
0.2692307692307693
0.30769230769230776
0.32051282051282054
0.3589743589743589
0.3461538461538461
0.3589743589743589
0.4358974358974359
0.42307692307692313
0.44871794871794884
0.48717948717948717
0.4743589743589744
0.5256410256410258
0.5512820512820511
0.576923076923077
0.641025641025641
0.6923076923076922
0.6794871794871794
0.7051282051282051
0.6923076923076922
0.7051282051282051
0.7692307692307693
0.7307692307692308
0.7307692307692306
0.6923076923076922
0.6282051282051282
0.5512820512820514
0.5256410256410258
0.4871794871794872
0.4871794871794872
0.4871794871794872
0.4871794871794872
0.4871794871794872
0.4743589743589744
0.5256410256410255
0.5641025641025641
0.5897435897435896
0.6410256410256411
0.6794871794871795
0.6538461538461537
0.6153846153846153
0.5512820512820514
0.5641025641025642
0.5384615384615383
0.48717948717948717
0.435897435897436
0.4230769230769232
0.37179487179487186
0.3333333333333333
0.3461538461538461
0.37179487179487186
0.3846153846153847
0.4102564102564104
0.4743589743589744
0.5256410256410255
0.5897435897435894
0.615384615384615
0.6666666666666665
0.7307692307692304
0.7820512820512819
0.7692307692307692
0.7948717948717947
0.7820512820512819
0.7307692307692305
0.705128205128205
0.641025641025641
0.6282051282051282
0.5769230769230769
0.5256410256410255
0.4487179487179488
0.4487179487179488
0.4615384615384616
0.42307692307692313
0.46153846153846156
0.5
0.5128205128205128
0.5384615384615383
0.5641025641025641
0.6025641025641025
0.641025641025641
0.6538461538461537
0.641025641025641
0.6153846153846153
0.5897435897435896
0.5128205128205128
0.512820512820513
0.47435897435897445
0.4615384615384616
0.3974358974358976
0.33333333333333337
0.2948717948717949
0.2564102564102564
0.2948717948717949
0.2564102564102564
0.2692307692307693
0.2948717948717949
0.3333333333333333
0.2948717948717949
0.34615384615384615
0.35897435897435903
0.3846153846153847
0.4230769230769232
0.41025641025641035
0.4871794871794872
0.5256410256410255
0.5641025641025641
0.5384615384615385
0.6025641025641028
0.6282051282051283
0.7179487179487177
0.7179487179487177
0.7692307692307693
0.7948717948717948
0.8076923076923077
0.8076923076923077
0.7564102564102564
0.8205128205128205
0.8076923076923077
0.7564102564102564
0.7051282051282051
0.7564102564102564
0.7179487179487177
0.7307692307692308
0.6923076923076922
0.7051282051282051
0.7820512820512819
0.7435897435897434
0.7307692307692305
0.7692307692307689
0.7692307692307692
0.7307692307692306
0.6923076923076921
0.7051282051282048
0.705128205128205
0.6923076923076921
0.6410256410256409
0.6666666666666665
0.6923076923076921
0.705128205128205
0.7307692307692308
0.7948717948717948
0.8076923076923077
0.7692307692307692
0.7564102564102565
0.7435897435897437
0.7435897435897437
0.7435897435897437
0.7051282051282051
0.6666666666666666
0.6153846153846153
0.5641025641025641
0.5512820512820513
0.641025641025641
0.641025641025641
0.6794871794871795
0.6794871794871795
0.6538461538461537
0.6923076923076921
0.7179487179487178
0.7564102564102564
0.7820512820512819
0.7820512820512819
0.7307692307692305
0.756410256410256
0.7564102564102562
0.7692307692307689
0.8076923076923077
0.8076923076923075
0.8461538461538459
0.7692307692307692
0.7820512820512817
0.8205128205128203
0.7948717948717945
0.7564102564102562
0.7307692307692305
0.7564102564102564
0.6923076923076921
0.6666666666666664
0.6410256410256407
0.6794871794871792
0.6410256410256409
0.6153846153846153
0.6025641025641025
0.6025641025641025
0.5897435897435898
0.5256410256410258
0.5641025641025641
0.5384615384615385
0.5256410256410259
0.5641025641025642
0.576923076923077
0.6025641025641025
0.6025641025641025
0.6666666666666667
0.6538461538461537
0.7307692307692306
0.7435897435897436
0.7948717948717949
0.7948717948717949
0.7820512820512822
0.7948717948717948
0.7692307692307692
0.8205128205128205
0.8076923076923077
0.8461538461538463
0.8205128205128205
0.7692307692307689
0.782051282051282
0.7692307692307694
0.8076923076923076
0.7692307692307692
0.7948717948717948
0.782051282051282
0.7564102564102562
0.7179487179487177
0.7051282051282048
0.7179487179487177
0.7179487179487178
0.7051282051282051
0.6666666666666665
0.6923076923076921
0.6666666666666665
0.6923076923076922
0.6794871794871793
0.7179487179487178
0.6666666666666665
0.6538461538461537
0.5769230769230769
0.5512820512820511
0.5512820512820513
0.5128205128205128
0.5128205128205128
0.43589743589743596
0.42307692307692313
0.43589743589743596
0.43589743589743596
0.4487179487179488
0.5
0.5641025641025642
0.5897435897435898
0.6538461538461537
0.6794871794871794
0.7307692307692308
0.8076923076923077
0.7692307692307693
0.8076923076923076
0.8205128205128205
0.8076923076923077
0.7692307692307694
0.7179487179487181
0.6538461538461539
0.6282051282051282
0.5641025641025642
0.48717948717948717
0.5
0.4358974358974359
0.4615384615384616
0.46153846153846156
0.48717948717948717
0.4871794871794872
0.49999999999999994
0.5256410256410258
0.5897435897435898
0.641025641025641
0.641025641025641
0.6794871794871793
0.6538461538461539
0.6538461538461537
0.6153846153846153
0.6153846153846153
0.6282051282051282
0.5897435897435898
0.5512820512820513
0.5256410256410258
0.4871794871794872
0.5128205128205128
0.48717948717948717
0.5
0.512820512820513
0.5256410256410255
0.5512820512820513
0.576923076923077
0.6282051282051282
0.6153846153846153
