# Supplementary material for: Obesity dysregulates feeding-evoked response dynamics in hypothalamic satiety neurons
Source: Sci Rep. 2025 Oct 14;15:35837. doi: 10.1038/s41598-025-19800-2 (PMC12521569; doi:10.1038/s41598-025-19800-2)
Supplement: Supplementary file 5 — Supplementary Material 5. [file 41598_2025_19800_MOESM5_ESM.zip › Fig 3_2/Fig 3c/HFD to_NCD_1st_MPK181_mean_running_10.csv]

0.7335308208583334
0.8040802483333335
0.8706609208611112
0.8945603983333336
0.9714336394444444
0.9734516752777778
0.9753237311111109
0.9322104019444445
0.9292694833333334
0.9295153952777776
0.8943117416666665
0.7960572361111111
0.7287362369444444
0.7125831880555554
0.6149539213888888
0.6058579416666666
0.6213739902777777
0.602280975
0.6179450211111112
0.5886487472222222
0.5719212277777778
0.5940226330833333
0.5809083916666666
0.5550996244444444
0.5943611405555556
0.6233889239444443
0.6122095969444445
0.6036316964166667
0.6094373091666667
0.6052580233333333
0.6378033333333334
0.6328887361111111
0.6505458722222222
0.6453023999999999
0.6127531113888889
0.5578681405555556
0.5011653794444445
0.5490260194444444
0.5041890138888889
0.49136846138888896
0.46951031527777787
0.44486819333333333
0.45355602697222214
0.43659109500000004
0.4936594002777777
0.5153756780833334
0.5522850058333333
0.5150780808333334
0.5290817175277777
0.5500562605555557
0.562791617
0.5867450127777778
0.5720655108333335
0.6032704180555556
0.5590840672222224
0.5459575925000001
0.5384887206388889
0.5567825588888888
0.5759261230833334
0.5921630538888888
0.5919958941666668
0.6039029169444443
0.6923396161111108
0.7263793425
0.7602461477777777
0.8235660530833334
0.8269556713888888
0.9059780472222223
0.9413534969444446
0.999189595277778
1.0527604975000002
1.0805749550277777
1.080305481388889
1.1267634333333332
1.1535218761111108
1.1688191638888887
1.254601448888889
1.238837989166667
1.2487097313888889
1.2546747175
1.2716785033333329
1.3006889877777779
1.2228408572222225
1.235465981111111
1.2184027269444444
1.2121744122222224
1.2187679975277779
1.26055288775
1.2456592425
1.2669307291666667
1.2471739741666665
1.313665563888889
1.3942342580555556
1.4347606686111112
1.506427287777778
1.5780494863888892
1.6140111480555557
1.622712583388889
1.5949082469722222
1.5982174474999995
1.6130627108888886
1.5661057676111112
1.6008238850000005
1.611960736111111
1.589619824333333
1.557109193333333
1.5433841136111104
1.4678684572222218
1.4530122169444446
1.4325411005833333
1.4286331660833338
1.4905306519166666
1.4328070561111108
1.3700004525
1.2890583484722222
1.2431069366666667
1.1872308591666665
1.1647003513888887
1.1222029816666668
1.100507393888889
1.0533982855833335
0.9277849625
0.856847832777778
0.8010640927777778
0.7858973058888888
0.7743030875000003
0.7889830394444446
0.7944420635833332
0.7959064927777777
0.7864476188888888
0.7828229894444445
0.8155985125000002
0.7802748197222221
0.7934911033333333
0.8185004730555555
0.8249993333333333
0.8185262777777778
0.8101350955555555
0.783177213611111
0.7504929694444445
0.7237430166666666
0.6835549052777777
0.6890477416666667
0.6699783277777778
0.6512927666666667
0.6033082472222221
0.5494791494722223
0.5204266878055555
0.5107940155555555
0.48950972277777777
0.4694563616666666
0.4775621388888889
0.44834548638888894
0.45104397916666666
0.42265269972222225
0.4219044919444444
0.4383222061111111
0.4627352730555555
0.45703819583333327
0.44669929197222225
0.44878413027777775
0.41639739166666667
0.3794653111111111
0.3529449686111112
0.3337057088888889
0.28827263969444444
0.2596434213888889
0.23021763666666673
0.24310579194444445
0.2515043372222222
0.22773235055555555
0.26844494444444444
0.2741466158333333
0.2671118397222222
0.2608553586111111
0.2821650958333333
0.27582931916666664
0.2812993138888889
0.3036811086111111
0.30883203694444444
0.30767851222222226
0.31416522833333327
0.32881394444444445
0.3372585833333333
0.3566095247222223
0.38107682972222223
0.41007922499999994
0.42729220277777774
0.4045319963888889
0.40212289255555556
0.4055206727777778
0.3938024027777778
0.34106215805555556
0.32458808694444446
0.3529803833333333
0.30681628694444446
0.2968828758333333
0.2926842600000001
0.29550197999999994
0.2974374280555556
0.28146956388888883
0.3124981280555555
0.37007693388888885
0.3897862861111111
0.3916342958333334
0.4081310816666666
0.45576677666666665
0.47350564749999996
0.523623475
0.516107306111111
0.5836982613888889
0.5843352666666667
0.5898665475
0.6157261844722223
0.6385425694722222
0.6416928772222222
0.6838586958333335
0.6830866805555555
0.7222438947222224
0.7258658397500001
0.6695540836111111
0.6855084466944444
0.6819895327777776
0.6977471625
0.7077058666666666
0.6937048777777777
0.66725946
0.6782700019444443
0.6179928644444445
0.5997664369444444
0.6324958497222223
0.5888251694444445
0.6445780194444445
0.6220118047222221
0.6560263372222223
0.6772689966666667
0.694750573361111
0.6724084030833333
0.7109743891666667
0.7694820861111111
0.7848385255555556
0.8376968058333334
0.7902371086111112
0.8096432277777778
0.75447066
0.7585472472222222
0.7191600494444444
0.7211600919722222
0.7062496002777778
0.6509789113888889
0.6325011952777779
0.6133247447222222
0.6231191636111111
0.5845957633333332
0.6273770222222221
0.6732626222222221
0.7085702977777779
0.7368447633333332
0.7208824619444445
0.7460571111111112
0.7703998269444443
0.7651375655555555
0.7524277747222223
0.7943748405555554
0.7160074513888888
0.7120150963888889
0.6751141905555555
0.6224976719444444
0.6369063440833334
0.629274681388889
0.5833716833333333
0.5787986072222222
0.5545901147222223
0.5058304683333333
0.5369230935277776
0.4698458527777777
0.43494508055555553
0.4830714130555557
0.47161514861111115
0.46500793499999993
0.50486421475
0.489112173888889
0.521901535
0.6123215897222222
0.6164525916666665
0.6447551802777778
0.6264864897222222
0.6225702794444445
0.5852149583333334
0.5773394222222222
0.5756215255555555
0.6048539975
0.6311614258333332
0.5571027666666667
0.5668720863888889
0.5386034302777779
0.5663622705555557
0.5747915666666666
0.6101418200000001
0.6311439474999999
0.6342589086111111
0.6164367641944445
0.5646295297222221
0.56525775
0.5413194419722221
0.5558688169444443
0.5850936030555556
0.5852929405555556
0.5707866916666666
0.5365305183333334
0.4870602772222223
0.5067881227777778
0.5270271944444445
0.5198768328055556
0.5284826030555556
0.5137653025
0.5066138127777777
0.5028714555555556
0.529890835
0.5329766175
0.5290840444444445
0.5071682197222223
0.4773520691666667
0.49796585277777783
0.5058644283611112
0.5277952777777778
0.5634526388888889
0.5315914572222221
0.5045473047222223
0.4790351933333334
0.4714706666666666
0.4468890197500001
0.4246964863888889
0.3828710125
0.35878056027777777
0.29040391111111113
0.2805603277777778
0.31325191666666663
0.28575025833333334
0.2769418611111111
0.29250661527777777
0.29526276194444445
0.3085401083333333
0.3160406611111111
0.3243945666666667
0.349415605
0.30548137416666665
0.29093903527777776
0.2856748738888889
0.28033709333333334
0.29482552777777776
0.31650427777777773
0.3244747927777778
0.3051252555555556
0.3350502111111111
0.3500762777777779
0.35801769444444437
0.3287585944444445
0.3222848261111111
0.33252887416666665
0.33935080999999995
0.3132024238888889
0.3202516138888889
0.3389759394444445
0.2990062822222222
0.2937269316666667
0.3190093255555555
0.3340609780555555
0.3490549427777777
0.3560221608333334
0.3309389477777777
0.34473409999999993
0.3239113963888889
0.30263180891666663
0.31147095916666667
0.30874777527777786
0.3130904711388889
0.31575309194444445
0.2938479333333334
0.31742326224999995
0.3555736097222223
0.40125716666666666
0.4328435777777778
0.46889406305555564
0.5092378027777777
0.5428043194444444
0.55831256
0.5883872705833333
0.6319515705555556
0.6263040602777779
0.5968880461111111
0.5780503305555557
0.5674274472222222
0.5498678361111111
0.5274133413888888
0.5172061861111111
0.5030955497222221
0.4976157880555554
0.5143937475000001
0.5287572891666666
0.5747032055555557
0.6317284547222223
0.6623055472222222
0.6617382697222224
0.669645159722222
0.6635492694444444
0.6401929436111112
0.6610827222222222
0.61952425
0.6273105888888888
0.6381548166666667
0.5823697222222222
0.5727633950000001
0.5483807272222223
0.545238628888889
0.5885288277777776
0.6273133861111112
0.6426616869444444
0.6830352444444446
0.6765957694444444
0.6609633773333334
0.6854687444444445
0.7079050083333333
0.7423578819722224
0.759088872222222
0.7638466805555556
0.7883528677777777
0.7746024613888889
0.7734199280555557
0.7742396877777779
0.7599527388888889
0.7495885508611111
0.7656875394444445
0.7588137055555555
0.7808994061111112
0.7646304891666666
0.7433601825
0.7082104716666667
0.6454741991666667
0.6139547822222221
0.5926553444444443
0.5845740361111113
0.5434298833333334
0.5375824058333334
0.5467616986111111
0.5361301861111111
0.5077938042222222
0.5188382663888889
0.5542269485666667
0.6110319380555556
0.6497225966666667
0.6359822008333335
0.6523887166666666
0.6891955222222222
0.6673128500000001
0.6626759333333333
0.6767672055555557
0.653791038888889
0.6777852308611111
0.6379246186111112
0.6474625797222223
0.6717342722222222
0.6856884972222222
0.6996167000000001
0.6659357694444445
0.6598167772500001
0.6876449072222223
0.7364308444444444
0.7473677320555557
0.7942730611111112
0.789857441388889
0.7729944586388888
0.7654338561388889
0.7969848097222222
0.8079072705555558
0.8331321452777778
0.8777927833333333
0.8609864644444446
0.8381102322222223
0.850260176388889
0.8824085329444444
0.901508736388889
0.9328406180555553
0.9003054297222223
0.9014744832500001
0.9162349983333333
0.9193570291666668
0.9324109694444446
0.933861876111111
1.003476595
1.0150841666666668
1.0358899025000001
1.0261775721944444
1.0557025083333333
1.104031693888889
1.1093740774999998
1.1382105391666666
1.1363574527777776
1.1461772102777776
1.0447172797222222
1.0438494002777778
1.0281317875
0.9959503702777778
0.9372357531111111
0.8811838253055556
0.8778341336111111
0.82334985
0.8339768055555558
0.7707176975277779
0.7589114769444445
0.7336888450277778
0.7187465144444444
0.7784651647222224
0.820702911111111
0.8294494083333335
0.8241135363888891
0.8461796725277778
0.8098883266666667
0.9075560430555557
0.995321257222222
1.0354736277777778
1.1027802408333336
1.1512002438888889
1.177160907777778
1.1843709994444442
1.1819233925
1.1646106166666668
1.2090763430555556
1.1828185664166666
1.1377681216666664
1.1593463944444442
1.2223502269444444
1.1813971166666668
1.1145838775277779
1.1292004097222221
1.1281988516666668
1.1477623111111113
1.1729162972222218
1.1550051205555556
1.1819511647222223
1.1228447975
1.0673891252777779
1.0142315983333334
1.0584298083333334
1.1025765416666666
1.1142237830555557
1.151078625
1.143655130861111
1.2070662622222224
1.1898379275000002
1.2118370583333333
1.2172126111111112
1.3009256805555554
1.2829186341666665
1.2410564716944448
1.282794857222222
1.259098413888889
1.2337513072222221
1.2394751783333333
1.2713725361111115
1.2725502783333333
1.2714493697500002
1.2182869646666665
1.2156985477777777
1.2019218502777778
1.1684038991666668
1.1810382355555555
1.171842252777778
1.1405161555555559
1.0819538808333333
1.0608972308333333
1.1074674808055558
1.0881936555555556
1.1398133916666668
1.1635854691666667
1.1326102019444444
1.1017481641666664
1.1201090111111112
1.1491961055555555
1.0874721938611112
1.1085534530555556
1.0379122191666665
1.0913049527777776
1.071906563888889
1.0613943055555555
1.0423113722222221
1.0711786766666664
1.0457339691666667
1.0377493752777778
1.1087788408333332
1.0722457652777777
1.0930852055555556
1.0112990083333335
0.9942408316666665
0.8942077444444444
0.8995206497222222
0.868818591388889
0.8870638097222223
0.8134289055555557
0.7859444905555555
0.82836815
