# Supplementary material for: Obesity dysregulates feeding-evoked response dynamics in hypothalamic satiety neurons
Source: Sci Rep. 2025 Oct 14;15:35837. doi: 10.1038/s41598-025-19800-2 (PMC12521569; doi:10.1038/s41598-025-19800-2)
Supplement: Supplementary file 5 — Supplementary Material 5. [file 41598_2025_19800_MOESM5_ESM.zip › Fig 3_2/Fig 3c/HFD to_NCD_1st_MPK181_mean_running_11.csv]

0.2459522286792453
0.26870650566037735
0.2901766037735849
0.2590288641509434
0.2577979366037736
0.295249597735849
0.29637933924528304
0.321573593245283
0.32789102566037737
0.33164081207547164
0.37792607532075473
0.39505917811320757
0.40520647169811325
0.4586831132075471
0.4681717030188679
0.41378649354716984
0.444948857018868
0.41772973622641507
0.3844054716981131
0.3879785033962264
0.3471509022641509
0.3178149498490565
0.28636938679245283
0.24251950607547168
0.24341776339622642
0.25141893320754716
0.23895667056603773
0.2691084618867925
0.30532724981132076
0.32164223773584905
0.3442795090566038
0.38278744339622645
0.3970501932075472
0.4284810901886792
0.4433593392452831
0.4991614905660378
0.5112839018867924
0.4844952075471698
0.45181281320754724
0.44826741245283025
0.43771051735849065
0.4022000837735849
0.3788641928301888
0.3455265837735849
0.29578587471698115
0.2655340041886793
0.2670646113207547
0.26894014377358494
0.28535925701886794
0.2513771196226415
0.2485467056603774
0.2602988679245283
0.27742508603773586
0.28845169886792454
0.3040754433962264
0.3340909433962264
0.32690575132075467
0.32232098490566036
0.3294699169811321
0.3757914716981132
0.35818908301886787
0.34357664415094336
0.33502352943396235
0.33791098188679247
0.35162633584905667
0.3598924905660377
0.3790612830188679
0.40704174188679254
0.3980032260377358
0.3846865381132076
0.39089737735849056
0.391278478490566
0.4084618566037736
0.41365153584905656
0.45037148716981135
0.41560211698113203
0.36007996981132073
0.3473583479245283
0.37493709849056606
0.3837224083018868
0.4211268452830189
0.44735026792452837
0.4672624683018868
0.48839083018867924
0.42609754339622646
0.41637639660377357
0.4486684007547169
0.45200256981132075
0.4643650603773585
0.4877531415094339
0.4584267022641509
0.44768005660377364
0.421402583773585
0.3850355846415095
0.4215376215849057
0.43852454599999996
0.455545099245283
0.4895563747169811
0.4840390143396227
0.500638302264151
0.5222143547169811
0.5772335392830188
0.638239350981132
0.7086541083773585
0.7665323664150943
0.73605813245283
0.7518709293962262
0.8094997226415097
0.8358241396226415
0.7961542675471697
0.7668742890566038
0.7408739879245282
0.7161082260377358
0.6398830592452832
0.5942572981132076
0.6226840350943396
0.581234941509434
0.436911860754717
0.4157248473207548
0.4443801675471698
0.39882513207547177
0.3646323962264151
0.3478040958490566
0.3412408060377359
0.329564581509434
0.3237345853207548
0.3068914339622641
0.3124780490566038
0.25387183396226415
0.2562488905660377
0.3129223845283019
0.34965657056603777
0.3417325490566038
0.3625457358490566
0.3923792532075472
0.3436351505660378
0.33377430226415095
0.35687185849056596
0.3971267169811321
0.38222807924528307
0.3343193660377359
0.3138545283018868
0.2626182875471698
0.2815729433962264
0.25686769811320753
0.2509300754716981
0.2717758867924528
0.2911637320754717
0.31776007924528304
0.3009073056603774
0.32020813962264144
0.3231615471698113
0.35178328301886796
0.3517830716981132
0.345099320754717
0.37885577735849046
0.3857006611320754
0.3610928037735849
0.32746076226415094
0.3058677283018868
0.2716366641509434
0.23309486037735846
0.2199279283018868
0.2207657283018868
0.20813755094339625
0.1706948075471698
0.1750219245283019
0.14496829811320758
0.12051860905660379
0.14907089811320753
0.17337137777358488
0.19121981547169814
0.15790583320754714
0.19882969886792454
0.1938789962264151
0.20790882830188678
0.2028304528301887
0.242622279245283
0.255209883018868
0.2397433962264151
0.26507389811320753
0.2873822441509434
0.30801841886792447
0.2782695811320755
0.308600643773585
0.28791775962264154
0.2715532452830189
0.2586074075471698
0.2631243449056604
0.2850016523018868
0.2711828905660377
0.29492950188679246
0.3165202909433963
0.3237046426415094
0.3291057800377359
0.3367525739622642
0.38213775886792456
0.41111375094339625
0.39527601735849055
0.41383694339622645
0.4640620479245283
0.4551835886792453
0.43126467547169806
0.422922520754717
0.4225575875471698
0.42661731358490573
0.4446805551320755
0.39222183433962254
0.40413554041509436
0.4133684388679245
0.4034255849056604
0.4235224905660377
0.4346445660377358
0.47518508679245286
0.5066753132075471
0.5329426196226416
0.5332897233962265
0.5624861886792453
0.5976111698113208
0.6521141735849056
0.6491457283018868
0.6428278867924528
0.6691851320754718
0.6485093962264151
0.6021967924528302
0.6123623245283019
0.5974379999999999
0.5663870188679245
0.5019945283018868
0.4500985283018868
0.4171940569811321
0.3970114045283019
0.3873358969811321
0.3907508339622642
0.3708118037735849
0.31269705660377356
0.2713195358490566
0.2811988173584906
0.2915395249056604
0.2768869249056604
0.2629158766037736
0.2747539328301886
0.24818702264150944
0.2626023720754717
0.27656277358490566
0.29818206113207546
0.3346296833962264
0.33243465698113206
0.2918952566037736
0.24765996603773588
0.2700481611320755
0.21604140641509437
0.20693217358490562
0.17033612528301884
0.12696768716981133
0.11094262641509434
0.10507851320754717
0.09472312113207547
0.11310900943396225
0.11388179660377358
0.10022645320754717
0.13784875811320754
0.12652124528301886
0.12193684150943394
0.14436509962264152
0.14082355773584906
0.11667757735849056
0.14182088679245283
0.1783795513207547
0.17001475849056608
0.18457831698113208
0.19000101886792453
0.1803038113207547
0.21500233962264148
0.2085900037735849
0.20583749932075468
0.20730049811320758
0.19008410188679245
0.20338766075471695
0.2549802392830189
0.29367993245283014
0.2980634192830189
0.348772381509434
0.33506572452830186
0.36045049056603773
0.41577494339622634
0.47683286792452834
0.4807480754716981
0.43500481928301893
0.4245998007924528
0.3891796947169811
0.3846477516981132
0.3600273101886793
0.3516600226415094
0.33784766339622646
0.32308821777358493
0.3167792690566038
0.3219884301886793
0.3070951852830189
0.29370575584905656
0.2690230679245283
0.25404324528301886
0.2544056909433962
0.234290319245283
0.20443683207547167
0.1732018135849057
0.1394828716981132
0.11295025494339621
0.14431359773584906
0.12334556981132073
0.15878161886792452
0.1618844113207547
0.15915822641509436
0.17971384905660379
0.19760173584905663
0.20806724528301887
0.20797350566037734
0.21164286792452833
0.1999442641509434
0.23332664150943397
0.22638423396226415
0.2439712067924528
0.26121835550943395
0.2505650050188679
0.25150771735849053
0.2462975773584906
0.2425334916981132
0.2770942068679245
0.24223173660377356
0.2308004566037736
0.22155326415094337
0.2101476758490566
0.18725515094339623
0.21363977358490568
0.22129088301886793
0.23271643018867924
0.20424069433962264
0.18842149811320755
0.19302667924528302
0.20539887547169813
0.1887942079245283
0.16973053475471697
0.17878203547169813
0.15505157849056606
0.14431569811320755
0.14988030188679244
0.17637730188679243
0.18762720754716983
0.1861502728301887
0.1740903513207547
0.18845638150943395
0.19784934339622642
0.1994659358490566
0.21418648754716982
0.2309355849056604
0.22956041509433964
0.23987969811320756
0.2581181701886792
0.2494771403773585
0.3375186139622642
0.3524390226415095
0.35453244528301886
0.33977839622641515
0.35141910000000004
0.3739745098113208
0.38362674150943404
0.4435448116981132
0.4616040037735849
0.5205163547169812
0.5055688452830188
0.5307324626415094
0.5396447604528303
0.5260959739622642
0.49716204264150937
0.4661256913207548
0.500216954716981
0.4475991286792453
0.44571131471698106
0.44278723509433965
0.4347024411320755
0.3971642377358491
0.4114977396226415
0.4393199811320755
0.44263383509433957
0.45501475030188676
0.40019787924528305
0.41784267056603774
0.3862430418867924
0.3633716649056604
0.35498191698113213
0.35770744905660373
0.36125780377358485
0.3765609550943396
0.37472892301886795
0.35730128301886793
0.39760658415094335
0.3965864875471698
0.38892735735849054
0.434571320754717
0.4251096603773584
0.3999376867924528
0.39562224905660376
0.37683858867924536
0.36967573584905666
0.3345641856603773
0.31926595132075475
0.30902270226415096
0.31234675135849055
0.2908465154716981
0.30619830679245286
0.3189037652830188
0.31007028339622644
0.3141321426415094
0.33914533501886795
0.3945538664150944
0.4331561509433962
0.48468135849056604
0.45353479622641507
0.4553622264150943
0.4885542641509434
0.47823769056603777
0.4869438196226415
0.5140820740754717
0.5506584286792452
0.5392602721132076
0.551821962264151
0.5679075943396226
0.5967548909433963
0.6105098075471699
0.5727707622641509
0.5988056603773585
0.6204041664150944
0.6040211735849056
0.5722340905660378
0.5641478490566038
0.549395902264151
0.5092472490566037
0.4970825962264151
0.5279142113207548
0.5755150233962264
0.5988945098113208
0.5997739826415094
0.6666073094339623
0.7263516566037738
0.7868203320754716
0.8271941924528301
0.8456425660377359
0.8936272905660376
0.8403155649056605
0.8434934377358491
0.8398842052830189
0.8375867735849057
0.8223255464150944
0.802995255471698
0.7487938426415094
0.7100408894339623
0.7183653245283018
0.7088222177358491
0.7177605132075472
0.7589818630188679
0.7930000754716983
0.8519710301886791
0.8712502513207548
0.916891336226415
0.9747072830188678
1.0141155849056604
0.986986320754717
1.0128511249056604
1.0168847041509432
0.9678303324905662
0.9326245807547171
0.8489553
0.8137728588679244
0.7793177558867925
0.7276326528301886
0.692868766037736
0.704313145283019
0.6755541860377358
0.6511824090566037
0.6478280147547171
0.640636977735849
0.6592869995471697
0.6134772898113208
0.5526751773584906
0.5807100641509435
0.5916389501886793
0.5869875384905661
0.5795979094339623
0.6416796754716982
0.6057361056603774
0.5577742188679246
0.5411972271698112
0.5852718135849058
0.6550488154716984
0.6470104075471699
0.5961841169811319
0.6104579007547168
0.5912916226415095
0.518418003018868
0.5390581890566039
0.5968621287169812
0.6606378079245283
0.6002324544528302
0.5568818343396227
0.5828026486792454
0.6219543324528303
0.6755052792452831
0.7281869709433962
0.7764502527924527
0.7521359181132075
0.7355495422641509
0.684803037735849
0.7461148641509433
0.7072258562264151
0.6228954249056604
0.6146554482641509
0.5915163916981132
0.5723945094339623
0.5613143886792453
0.6232172452830188
0.6036605660377359
0.6904990226415095
0.6869394181132077
0.780353423773585
0.8341207049056604
0.8579927475471697
0.8266148396226416
0.774573423018868
0.7888304981132075
0.81396338
0.8371402294339623
0.6987869316981131
0.7366759962264151
0.6923489950943397
0.6729861256603773
0.6401751275471699
0.6489121132075473
0.6698828124528302
0.6781093917358492
0.6345944806415096
0.6165010498113208
0.6765219266415093
0.695710503773585
0.6487548116981131
0.6340867347169812
0.6849432426415094
0.7274837343396227
0.6657723007547169
0.6556655524528302
0.6531725955094341
0.6667704607547169
0.6252151698113207
0.6126904150943397
0.6713118188679245
0.6457713207547169
0.5923302830188679
0.5704766415094339
0.6132680754716981
0.6030223094339623
0.5961095890566037
0.6057014876226415
0.6129287588679245
0.6227041207547169
0.5815648060377357
0.5642899483018868
0.5681953584905661
0.5549139245283019
0.5258233290566038
0.5083114909433962
0.4788228301886793
0.4539957064150944
0.4239463437735849
0.39102181132075464
0.39643192075471695
0.43848881018867936
0.468594778490566
0.4582335849056604
0.46665622641509436
0.4782924528301887
0.512281321509434
0.5101782052830189
0.5229737056603774
0.4865388301886792
0.4687932830188679
0.45192192452830193
0.4258878867924529
0.44904996226415106
0.4772563773584906
0.466293859245283
0.4512692490566037
0.4976760396226415
0.5357036456603773
0.5584307735849057
0.576533320754717
0.5876741818867924
0.5897246932075472
0.5741796426415094
0.563597042264151
0.5931371773584905
0.5948586954716981
0.5802549056603773
