# Supplementary material for: Obesity dysregulates feeding-evoked response dynamics in hypothalamic satiety neurons
Source: Sci Rep. 2025 Oct 14;15:35837. doi: 10.1038/s41598-025-19800-2 (PMC12521569; doi:10.1038/s41598-025-19800-2)
Supplement: Supplementary file 5 — Supplementary Material 5. [file 41598_2025_19800_MOESM5_ESM.zip › Fig 3_2/Fig 3c/HFD to_NCD_1st_MPK181_mean_running_12.csv]

0.3625177842666666
0.3887350509333334
0.40449503253333335
0.42505699466666663
0.4282609306666666
0.4462699442666668
0.44682322133333335
0.47372533173333325
0.5434093015999999
0.5446644106666667
0.5327823130666667
0.44773870639999985
0.4201367647733333
0.4145881261333333
0.43278715999999995
0.40610624293333336
0.43051854696
0.46427213440000004
0.42760702613333335
0.433636536
0.42203830050666663
0.51499751224
0.5299179962666667
0.5464468149333334
0.5366312373333333
0.554740832
0.5714934253333332
0.5326123221333333
0.5160153309333335
0.5151603869333333
0.5006792034666665
0.4787663093333334
0.5107661600000001
0.51059948
0.510094992
0.46383212000000007
0.4563242168
0.44940017093333334
0.4401268287999999
0.41856189839999997
0.4641289629333333
0.4400233634666666
0.44783996373333346
0.46209348055999994
0.44962540906666665
0.4680014810666667
0.46857278960000004
0.5037850162666668
0.4930497493333333
0.4909314181066667
0.4452493642666667
0.42940605333333326
0.4112583973333333
0.39681954933333324
0.3926544298666666
0.3487226666666666
0.30300724826666664
0.2569291325333333
0.2505933834666667
0.2236980138666667
0.24736396026666668
0.24907330186666665
0.22506548293333334
0.21441030693333338
0.1951293096
0.24130941226666675
0.2351891565333334
0.2570027671733333
0.25570767920000004
0.2773583904
0.2652932874666667
0.2636488778666667
0.2805466384
0.2843044090666666
0.27691438104
0.2504372168
0.26626895176
0.24427942106666667
0.2971768927999999
0.3075827066666666
0.298202144
0.28768185333333324
0.29901842666666667
0.297636864
0.29784673386666666
0.3134240805333333
0.29595953386666674
0.31885948266666664
0.32343016826666676
0.3434287386666667
0.3789372693333334
0.38457012053333334
0.4003130485333333
0.4338172474933338
0.44948662453333327
0.4465094990133333
0.6395996837333332
0.8156880157333333
0.8153672775999998
0.8609942546666669
0.8416667616000002
0.8578756608000006
0.8353338512000001
0.8168728285333335
0.8114681917333332
0.7892091677066665
0.6189604277333332
0.44980710026666676
0.4162528751733333
0.34815624293333336
0.36659749949333337
0.3561986542933333
0.3246018210666666
0.30930538778666666
0.2981323159733333
0.30122476850666663
0.3028151970666667
0.27475906933333344
0.2635379805333333
0.24609939354666668
0.19769249679999998
0.20818104266666662
0.22820606959999998
0.23870940533333335
0.24404511999999998
0.24554024346666664
0.25731314133333333
0.24977697333333335
0.28668499066666664
0.28207338213333333
0.2776652986666666
0.26107673066666665
0.3262304245333333
0.33338522079999994
0.31846043999999996
0.2885869176
0.2534445181333333
0.29450916
0.265985528
0.28120245253333337
0.305651896
0.31069241760000005
0.280570976
0.26004690103199996
0.27052061173333336
0.2908530861333333
0.30290353626666666
0.28331808533333336
0.2841792826666667
0.3160843362666667
0.3391565565333334
0.3373924624
0.3567076658666667
0.41204767648
0.4529457136
0.4842216106666666
0.5069059058666668
0.549184144
0.6014778453333334
0.57868296224
0.5860160079999998
0.6289566178666667
0.5463479813333334
0.5210567976
0.4949385607999999
0.4827714669333334
0.46626132293333344
0.4717863066666667
0.4405666933333333
0.4209409946666667
0.4038638429333334
0.41021709199999995
0.46862791200000004
0.504038196
0.5061755247733334
0.5239287149333334
0.548655808
0.48846737866666673
0.5110646525333334
0.5014517333333334
0.48522595143999997
0.47159812560000014
0.4340277602666667
0.4183397058666667
0.4100949888
0.40442826293333334
0.4047497834666667
0.42069146133333335
0.40096365200000006
0.4268082373333334
0.42251477333333326
0.41307943653333334
0.43512382986666664
0.4318607952000001
0.45761643893333326
0.47597463386666666
0.46691406693333337
0.4732643786666666
0.49256565599999985
0.46491272853333326
0.44311053920000004
0.4544296032
0.4227536071999999
0.4243675610666666
0.4261046528533333
0.42309166719999997
0.4150542906666667
0.3942008136000001
0.38060161066666665
0.3949342986666667
0.3894862293333334
0.3914742258666667
0.3945156418666667
0.3762997369866667
0.37298413680000003
0.3671604906666667
0.3892685493333334
0.37095952053333325
0.3578884376
0.33195608186666664
0.306199894
0.27526083199999996
0.25773328266666673
0.2901316408
0.2886502738666667
0.2659207066666666
0.26473921520000004
0.3522402178666667
0.32624428320000004
0.3392978586666666
0.3875916877333334
0.40446357173333336
0.4365202018666667
0.41466718666666663
0.38919945840000003
0.4485203778666667
0.40788670666666665
0.36192199119999996
0.3921236149333333
0.3688889333333333
0.37304322640000004
0.3582160666666666
0.3273542592
0.33826555919999995
0.3445350944
0.28264342693333333
0.2970536304
0.2947618269333333
0.2819347946666667
0.2991954957333333
0.294849664
0.29043399200000003
0.3102152962666666
0.27293339946666667
0.2595408858666667
0.269575888
0.27541008266666667
0.2595560872
0.24761457360000003
0.2570282269333334
0.2525420533333333
0.25680918426666666
0.2591769965333333
0.27178886986666667
0.2998212541333333
0.30411699680000004
0.3294627306666667
0.32926189866666666
0.3331927498666666
0.34992455226666663
0.3879189893333333
0.3755658261866667
0.3857677893333333
0.3851106109333333
0.37318540320000004
0.3373389082666667
0.34449925093333333
0.34944174693333335
0.3288842568
0.2994070856266666
0.2593817573333333
0.28764549359999997
0.25351710320000004
0.2485501973333333
0.2663018882666667
0.27681117373333336
0.2458308988266667
0.21556550666666666
0.2768880149333333
0.25599306266666666
0.25080389466666664
0.24131268666666672
0.2353483317333333
0.2421806024
0.25070606693333336
0.2732031149333333
0.2941932152
0.32457949626666666
0.32694037066666665
0.37296248266666665
0.34458230693333336
0.3368246517333333
0.3443750914666667
0.3645673703733333
0.3431250432
0.30406022186666665
0.28539687466666663
0.27051997733333333
0.2597231253333333
0.2363429189333333
0.26224497866666674
0.2560936645333334
0.23006224186666666
0.2116550688
0.21079956346666667
0.20993227253333335
0.22109292319999996
0.20551632879999998
0.21067077573333337
0.16396846666666667
0.136504472
0.14093052879999998
0.14457935733333332
0.11771503466666665
0.10387266933333333
0.11204929360000002
0.1382500029333333
0.13545708906666667
0.1458727306666667
0.169774432
0.17246587760000004
0.14839668799999997
0.19460693333333332
0.19561818933333333
0.19017556639999997
0.18763197333333334
0.167754672
0.18768325653333334
0.19642711920000003
0.22988735626666668
0.24915927999999998
0.3035499496
0.25668345386666674
0.29584055786666663
0.2940674450666667
0.32653156266666666
0.333361752
0.3231398005333334
0.32083899013333333
0.2940759888
0.30456535520000005
0.29587960026666665
0.3102108101333334
0.3054591010666667
0.28886302013333337
0.266494968
0.23688010133333331
0.2567935511999999
0.2325991765333333
0.22176723226666661
0.22113233866666665
0.19687889946666667
0.18488540826666666
0.1558662672
0.192754332
0.2269276376
0.24667074106666664
0.2397233965333333
0.24010025786666658
0.2504420157333333
0.26271267786666674
0.2700919082666667
0.2607263973333333
0.31287479999999995
0.3037649291626666
0.2795046112
0.27353187119999994
0.2999442485333334
0.3678298170666667
0.3679247362666667
0.35430681066666675
0.3483896954666667
0.37280460349333333
0.3537592277333333
0.3665524170666667
0.43411492
0.4262074928000001
0.44997065066666664
0.4263897946666667
0.41456497680000004
0.4066493593866667
0.42618562373333324
0.4488359608
0.48545096237333324
0.4821803605333335
0.45620065866666676
0.5025302266666667
0.4612657072
0.44807912586666665
0.5165539125333333
0.5428047152000001
0.5968165090666667
0.5990922368
0.6398133976000001
0.6482260429866668
0.65456082856
0.6460248432
0.6735917416
0.7549880696000001
0.7657515386666667
0.7600123253333335
0.7414810525333333
0.7355857664
0.7322854026666668
0.7653570133333334
0.7928316533333333
0.7784506770399999
0.7460583768
0.7101191306666668
0.6784348864000002
0.6652845362666665
0.6563980535999999
0.6448578375999999
0.608357848
0.5544455522666667
0.5102527773333333
0.4979692808000001
0.5263286693333333
0.5178864312
0.5184713283733332
0.5273815922666667
0.49787158266666665
0.5183827021333334
0.5453785389333332
0.5790981735999999
0.6095971981333332
0.6572429557066666
0.6342507797333333
0.6030409949333334
0.6157145117333332
0.6380602351733333
0.6625114301333332
0.6301274466666668
0.6603674514666668
0.6945016901333332
0.7000498439999999
0.7146766226666666
0.7350675898666666
0.7680739066666666
0.7284818261066669
0.6789868648
0.6847281413333334
0.6793277781333334
0.6639017528
0.6037798645333334
0.6211351288266667
0.6101081822666665
0.5715834458666667
0.5480005997333334
0.6193701973333331
0.6734812146666668
0.6527911413333333
0.6731257773333333
0.6821498365333333
0.7120148592
0.6818972527733334
0.6561388525333333
0.7177733410666667
0.7097562533333334
0.6640007210666666
0.6592607357333333
0.6510270208000002
0.6306051061333333
0.5738331532
0.5506255874666667
0.5337729413333333
0.5207401066666667
0.4518348512
0.47537038754666666
0.45010483680000013
0.38437079813333325
0.44278571013333323
0.4409551141333334
0.43164019200000003
0.4319893356
0.42956838536
0.4324990818666667
0.4093535506666667
0.3820112872
0.35144682477333333
0.3982880613333333
0.38048585626666664
0.3592980789333333
0.35296933973333333
0.3844474530399999
0.36301121703999994
0.36753384
0.3788454053333334
0.4178561442666666
0.4469915706666668
0.41322220826666667
0.4158807949333334
0.3980555328
0.42254918453333334
0.40832405253333337
0.40122624826666664
0.41164860293333333
0.36995196906666666
0.35625340533333333
0.3960173898933333
0.43348400026666667
0.42815329040000005
0.46107799493333335
0.4941233621066667
0.48292276319999994
0.4821938037066667
0.49236324880000004
0.5844616909333333
0.5800149989333334
0.5504187567733334
0.5347622709333332
0.5646681968
0.5181541685333334
0.4742888666666668
0.4524340002666667
0.49687850287999985
0.49244125466666666
0.4291479605333333
0.45961719466666673
0.43879203466666666
0.39926191493333335
0.40449972194666667
0.4519015864
0.47955944693333324
0.5410879984
0.5765920749333333
0.6019806346666666
0.6466456962666666
0.6570893685333333
0.7248955274666666
0.7899609597333334
0.8319010869333332
0.8524630221333335
0.8760901688000001
0.8686014002666665
0.8195086050666667
0.8546136992
0.8546759109333334
0.8841308416799999
0.8692853842666667
0.8233865117333333
0.8719036882666668
0.8918294768000002
0.8790874605333334
0.9110458058666666
0.9600954477573335
0.9450915642400001
0.9244809106666668
0.8455692101333335
0.8463259958133333
0.9029307872
0.8231538346666667
0.7814978719999999
0.73533853088
0.6651884005333332
0.6297690394666666
0.6451190186666667
0.6215490130666668
0.6384527626666666
0.6587428184
0.6269116613333333
0.6619209938666667
0.6599015437333334
0.6751808666666667
0.6839665461066669
0.6664240016
0.6645437306666667
0.6798515493333332
0.7206031893333334
0.6958996639999999
0.6767209080000001
0.6610546125333333
0.6320588136
0.6119740458666667
0.5768195176
0.5783676512
0.5519218356266665
0.5022397546666667
0.4381314533333333
0.40371845866666667
0.39354559786666665
0.32903108506666673
0.27002141170666666
0.2253642826666667
0.2225431728
0.22000865037333336
0.20534478517333335
0.1825743136
0.1714866272
0.19422083759999997
0.17293333333333333
