# Supplementary material for: Obesity dysregulates feeding-evoked response dynamics in hypothalamic satiety neurons
Source: Sci Rep. 2025 Oct 14;15:35837. doi: 10.1038/s41598-025-19800-2 (PMC12521569; doi:10.1038/s41598-025-19800-2)
Supplement: Supplementary file 5 — Supplementary Material 5. [file 41598_2025_19800_MOESM5_ESM.zip › Fig 3_2/Fig 3c/HFD to_NCD_1st_MPK181_mean_running_13.csv]

0.7832673526197184
0.7832921135774648
0.7979076215211267
0.8365677435774649
0.842698219769014
0.8321113425633803
0.8303177698591547
0.8305292816901408
0.8013259591830987
0.7930346590140844
0.8248321661126763
0.8303744945633803
0.8177889445915493
0.7980290100563379
0.8209651466760562
0.8275349197183098
0.8119336608450705
0.8040623335492958
0.8444147704507043
0.8251899999999999
0.8280245704507041
0.8578067064788732
0.8862011977464788
0.8809758597183099
0.8641513547042251
0.909522238028169
0.9006762917746478
0.9089344735211267
0.9186154524788732
0.9445297087605635
0.8864961170985916
0.860466032394366
0.8339443405915494
0.823229462169014
0.8329685811549296
0.8053307086760565
0.8015701402816902
0.8073707001971832
0.7734665683661972
0.7653655593183097
0.8026636594366197
0.7628269766197183
0.7505525576619718
0.7328966273239436
0.7255287354929577
0.7190027545633803
0.6992516958028169
0.6550872275492957
0.6175353588732394
0.5603494183098592
0.5330200907042253
0.531978883859155
0.5321594070422534
0.5273591673521127
0.5445604718309859
0.5571608692112675
0.5857926490140846
0.6093337805915495
0.6178831139999998
0.6505092632676056
0.6661204309859156
0.6592359963380283
0.6378464520281691
0.6288030526478873
0.6036454180281687
0.5992073225352114
0.5823783276056338
0.5579630165915496
0.5507724290140844
0.5691582873239436
0.5801118587887324
0.592577838478873
0.6381264909577464
0.6516396850704224
0.6778419887323943
0.6904244732112674
0.7218776729577464
0.7679908540845071
0.822090530140845
0.8325331509295774
0.8678051521126762
0.8988967367887323
0.9543114911267608
1.0272499061971831
1.050717825802817
1.1183952949577467
1.109911176309859
1.1160020509295776
1.0863273679154928
1.0793775858309855
1.1082855941408452
1.148103794
1.1289343202253521
1.1251285981408452
1.1295284051830987
1.10829201915493
1.0701226064788734
0.9692582974647888
0.9126191464788732
0.9084688095774647
0.90936436028169
0.874782367887324
0.8528774345070423
0.834252373239437
0.8449300127323944
0.8617306536056338
0.8910370944507042
1.0541886965633802
1.1271122269577463
1.1373486966197186
1.1015131628169013
1.0942568293521124
1.0817049121408455
1.05900618628169
1.0260525572394366
0.953363174140845
0.9037582000281691
0.8602312061971832
0.8172777870422534
0.7929274729014085
0.7414144870422535
0.7041444335211268
0.6662546943661972
0.634701586140845
0.5920673354366198
0.5872263253521127
0.5851822859154928
0.5671036765915494
0.5592380287323943
0.5378066523098591
0.5227572791549296
0.511384504169014
0.49008762507042264
0.4563810095492957
0.44123301014084504
0.4332850042253521
0.4540360447887324
0.4839748242253521
0.49737977746478873
0.48574611126760564
0.4969341326760564
0.4973661107042253
0.48146750197183097
0.48993958309859165
0.5064761265070423
0.5291211588732394
0.5316021017183097
0.5069376357746479
0.5016099765915493
0.5133623876056338
0.5182523011267606
0.5003341103943663
0.5054052743661972
0.5269757592957747
0.5153211391549296
0.48384188735211275
0.4688763536901408
0.4624849582253522
0.4389089241126761
0.40681661605633807
0.3830796010422536
0.4070664418028169
0.40242591738028166
0.3883584533239437
0.37670347304225343
0.39416783518309856
0.39270149971830987
0.4013898523098592
0.3886532647887324
0.41997676366197184
0.4415812143098591
0.44314662098591556
0.4419650408450704
0.4347606669859155
0.47015191690140845
0.4747825500845071
0.5057618960000002
0.5293309241690142
0.5714773351267606
0.568611716197183
0.5772788166197185
0.5862217126760564
0.6151612000281691
0.6298304400281691
0.6154237808450704
0.6300211811267605
0.634260725915493
0.621664018028169
0.6147631684788734
0.63824683971831
0.6539409428169014
0.6612472608450704
0.6864463896338029
0.7324633715492957
0.7871769351549293
0.7928774839436621
0.7957839872394367
0.7964642779718311
0.8070685228169013
0.7978482805633804
0.8288457943380279
0.8639292614084506
0.8587661284225351
0.8794819847887324
0.9156183122253518
0.9635243951267606
0.9687113706760563
1.0302922895774649
1.0873237633521124
1.1212875033802816
1.1343707467605628
1.1634860092676054
1.181465304253521
1.1814026645070423
1.172012702338028
1.1398671614084508
1.1446169523943661
1.156860968169014
1.120135985098591
1.10094967828169
1.0923682456338024
1.1100650536901406
1.1005878073239435
1.0964711635774647
1.091858833014085
1.1130262228169017
1.1174755126760563
1.0964595292957744
1.1210507092957749
1.1325227890140843
1.1378754649295775
1.1044415987887322
1.1167288651577465
1.1125407389014086
1.1220321692957749
1.0958352166197183
1.063004356366197
1.0499206610704224
1.037577632112676
1.0536872393521126
1.043626625915493
1.037134652084507
1.0340385696338028
1.0390468054366195
1.0585939104225353
1.1052789095774649
1.1311660005352113
1.1431720954929578
1.127246773746479
1.1111609746478872
1.073187166760563
1.0530267142816903
1.061412709830986
1.0595872918309859
1.0945357436619716
1.0706235157746475
1.0626068935211266
1.0952700052957747
1.1184753461126762
1.1357362273239435
1.2061708371830986
1.272955099746479
1.2711114456338026
1.2706925588732394
1.2395484352112676
1.2141787644225353
1.2103681822535213
1.1882944929577466
1.18716670228169
1.154633467887324
1.1027678087323942
1.0818243465070423
1.0374473808169016
0.9830368946478873
0.9521475704225353
0.9477567597183097
0.9369772603098592
0.9103361270422538
0.883861161971831
0.889997071521127
0.8516457746478874
0.7864215814084506
0.7909896509859153
0.8054777554929579
0.7740367694929577
0.7597235194647887
0.7087249036619718
0.6781176749295774
0.6826841930704225
0.6731137850422536
0.6931296822816901
0.6891576742816902
0.692067938309859
0.6950362652676056
0.7028666155492959
0.7032401025070424
0.7539491106760564
0.7894186890140844
0.7943921123661972
0.7983063005915491
0.8009979289830985
0.8332761078309859
0.8240061678591548
0.8519755594366196
0.8411740478028169
0.8083377611267605
0.7757504433802818
0.7516309430140845
0.7135665414647887
0.6484328020563379
0.6238072434084507
0.6167053523661972
0.6164139929577465
0.62488178028169
0.6445949250985915
0.6589821890985916
0.6740971868169015
0.7055954672957745
0.7596967831830986
0.8058390408450702
0.8294176374647887
0.8315701983098592
0.8554431495774648
0.8546196597183099
0.8675701587887324
0.8747555830985916
0.8524424825633803
0.823338283943662
0.7896883295492958
0.7783906543661973
0.7965632690140845
0.8073210760563381
0.8117148349295774
0.8159794697183099
0.7899134590704224
0.8017855741126761
0.8368292070422534
0.8667720819718312
0.913052540028169
0.9735990073239439
0.9498396224507042
0.9195715388732394
0.9146570033802818
0.9692938070422535
1.0404384028169014
1.0463094360563379
1.0879364447887325
1.1249779109577462
1.099532981971831
1.0441215133521127
1.0966089190985917
1.1936597661971828
1.2117059165915494
1.1800990859154927
1.1256733352112676
1.138483679746479
1.1389211222535212
1.1256409968450705
1.1463502521126758
1.2076418447042254
1.184710068760563
1.1555045070422534
1.1640431805915494
1.1779235259154928
1.1826542169014083
1.1747025397183097
1.1401224868169015
1.1692673177746478
1.1590569833802815
1.0691329464788735
1.0704781802535215
1.055629834112676
1.0281616078873241
1.0215320552112674
1.0513997494929577
1.0360614870704228
1.0329992966197183
1.0292738597183098
0.9830604039436621
0.974001503549296
0.9982825289295774
1.0010727005633802
1.002405491915493
1.0079650287323947
0.9952068417746482
0.9738407732394367
0.980007750394366
0.9599981630985917
0.9745842494647886
0.9781456337183098
0.9425589827042253
0.9247120639436622
0.9048231709014085
0.8684532218873239
0.8465786226309859
0.8455127442535212
0.8079627031549295
0.7961186678873238
0.8043803965915491
0.7911566362816901
0.7546483647887324
0.7363605935211268
0.7365839549295775
0.7320367430422533
0.7066317787042254
0.7123705169295773
0.7385172309859154
0.704266612112676
0.6830368345915494
0.7093174428169013
0.7157936543380282
0.650501801746479
0.6714422915492957
0.678856827887324
0.675721601690141
0.7114599529295773
0.7018062904225353
0.7050720659154931
0.7190510827605633
0.7448507276056338
0.790129111802817
0.7990606837746478
0.7935086442253522
0.8259211366197182
0.8840116946197183
0.8910525695774649
0.911903256056338
0.9414759083661971
0.9749462799999999
0.9753030236056338
0.9767026005915496
1.0661505279154928
1.1335719307887326
1.128843398028169
1.1387685566197185
1.1660820692112674
1.1487702954929577
1.1673096932957745
1.189206526957746
1.1805438870140845
1.1653495421971833
1.1676889568732396
1.1604596366478872
1.1319750047323944
1.124384903690141
1.141286629267606
1.1417186124225351
1.1301430309577467
1.158701077746479
1.2201457828169013
1.2226058690140842
1.2331810478873242
1.2344279630985913
1.2833185441408452
1.247621370422535
1.2022277058873239
1.2360948053521128
1.2476431350140849
1.196162122253521
1.192581905690141
1.2426580805633805
1.2260519956901408
1.2013505729577465
1.2088547231549296
1.2735574244788732
1.2783055898309859
1.2923422894647882
1.332211957661972
1.3527806594366198
1.3472729380281687
1.309165666112676
1.276581736816901
1.2510070730985916
1.2268016814084508
1.2007012014084506
1.191610810112676
1.1520415625352112
1.0785559300281693
1.0310035960563382
0.976772638028169
0.9195043450704224
0.8761658025633803
0.8616030698309859
0.8197563222535212
0.8000283219436619
0.7700748951549297
0.7440963687887323
0.7460806506197183
0.7658037822535212
0.755868429859155
0.7726274371830986
0.8199920445070424
0.8087848414084509
0.7811134526760561
0.7480025310985916
0.7782368857183098
0.7734469399999999
0.7670365650704227
0.7633905267605634
0.759315631746479
0.7490502427323943
0.7463286418591547
0.7413188176619719
0.7626100408450703
0.7802318566197183
0.7582348960563382
0.7734159932394367
0.7792265042253521
0.7460633391549297
0.749582913690141
0.7826817118028168
0.7909723123943662
0.8119956166197182
0.8381134994084509
0.8276720104225351
0.8029726883661972
0.8031637656056336
0.7855522467323944
0.7850560245070423
0.8087669007887324
0.7879246408450706
0.77962929
0.7742966842253519
0.7747395028169014
0.7874646757746478
0.8181690467605632
0.8262313101408452
0.8331809985915491
0.8721557983098591
0.8675997455492961
0.8699325692957746
0.8707646061690141
0.8544315340845069
0.8406662572676057
0.8537273273239436
0.8285663189577465
0.775736324225352
0.7770672245070421
0.765641121943662
0.7475944965915492
0.7747522405633803
0.7984275645070423
0.7749884163380282
0.7771263735211267
0.791108607633803
0.7973129157746479
0.802743565915493
0.8508887340000001
0.8774087334366196
0.8833942895774647
0.8359215073239438
0.8224757430140844
0.8715259762535211
0.9244034805915494
0.9593853121126762
0.9919224472394365
1.0288455726760566
1.0428317889577465
1.0569513797183099
1.0945294890140844
1.140816374197183
1.1442263847605634
1.1075588926478872
1.077176916422535
1.0924602497746478
1.0911834896338028
1.1190634123943661
1.095881736084507
1.0928660385915492
1.0858189991830984
1.0629167210422534
1.0854642157746481
1.1575465566197185
1.1618214811830987
1.0956886703098592
1.0747179706760566
1.0841378024507042
1.138062133830986
1.1270802270422535
1.1200258575774644
1.1700276926478874
1.1701568811267609
1.1808525089859154
1.2114197231830985
1.1823537718591548
1.133813798
1.1472111558028166
1.1282148625352113
1.080001775492958
1.063060800253521
1.0309920224507043
0.9981445847323943
0.9721881819718308
0.8936339188169014
0.9414957245352114
1.0057708466197182
1.010824572197183
0.9913279236619719
0.9827766839436621
1.0253820453239437
1.0093273873239437
