# Supplementary material for: Obesity dysregulates feeding-evoked response dynamics in hypothalamic satiety neurons
Source: Sci Rep. 2025 Oct 14;15:35837. doi: 10.1038/s41598-025-19800-2 (PMC12521569; doi:10.1038/s41598-025-19800-2)
Supplement: Supplementary file 5 — Supplementary Material 5. [file 41598_2025_19800_MOESM5_ESM.zip › Fig 3_2/Fig 3c/HFD to_NCD_1st_MPK181_mean_running_14.csv]

3.9582416615636355
4.0096029498181815
4.030883024363637
4.0149845159636355
3.967233841090908
3.939685099527272
3.852291684
3.8603968342181827
3.8757437982181817
3.8774400691272737
3.8439027000363626
3.7978036585454547
3.754243026181818
3.840835029818181
3.8346152476363633
3.746594974909091
3.7316813545454544
3.6331518578181825
3.5794202567272717
3.615344943927273
3.6257848853090904
3.7020744195999997
3.7511384861454546
3.654367818181818
3.688608236981818
3.7876123639999997
3.8417584501454547
3.8952865530909095
3.9675845140727275
3.9761819087272725
3.9876154692727264
3.889026326254545
3.813435594545454
3.921929988727272
3.9098518883272715
3.9126620109090915
3.986488918181818
4.030921418909092
4.1218206876000005
4.254814181454545
4.363363985781818
4.466006272727272
4.509665637454543
4.3978036762545445
4.423635561672727
4.535993381818182
4.465705026545454
4.4151037189454545
4.375603116727272
4.345037117454546
4.21049332469091
4.180882969090909
4.216446201818181
4.177326692
4.034479875636364
3.9087990698181825
3.9206780225454527
3.841439074218182
3.715629950545455
3.6289434365818174
3.658725326327272
3.6251210149090913
3.4789483403636363
3.4564306083636365
3.5868017985454546
3.6004796537818184
3.5422157839999997
3.5760591291272723
3.633246364
3.675147653781817
3.7182850773454548
3.7421847629090905
3.7924768221818184
3.8544223367272736
3.776700767999999
3.767304496727273
3.8649139752727284
4.001038656436364
4.057219898545454
4.071167091999999
4.125618710836364
4.160622305454545
4.222277403636364
4.288285219309091
4.352821171636364
4.482741597018182
4.581117614181818
4.631750922363636
4.703393767272726
4.777059234072729
4.835779167272728
4.933640108400001
4.985409293018184
5.045755362909089
5.205752523054545
5.195291396181818
4.988521976399999
4.533505644000001
4.216038809890909
3.886855066763637
3.483277899890909
3.0899531145454535
2.717103303236362
2.3136299644
1.8788884829090906
1.4859178876363637
1.2966718396363635
1.2991746734181817
1.2203891744000002
1.210295416618181
1.1913182024727274
1.1610926326181819
1.2162851596363635
1.2762410679999998
1.2915095502181815
1.3269219996363637
1.2652612960727272
1.2467470764
1.2608044203272726
1.2204833793818182
1.172488254909091
1.1949532245818182
1.2222338850909094
1.225231281090909
1.2055156029090912
1.1222330956363635
1.2108899771272725
1.2507472930909092
1.1943656686909092
1.1587686640727275
1.1252474196363635
1.076945418181818
0.9467451661818185
0.8901401643636363
0.8406282854909091
0.8220360341454543
0.7357359704363637
0.684372241090909
0.6581399698181817
0.6901818898545453
0.7276740884
0.705534109127273
0.6933901800363637
0.6780605072363638
0.6839118708727275
0.6959613578181819
0.720666614909091
0.6720691963636366
0.6586903770909092
0.6088707345454545
0.5777078909090911
0.5661660382181819
0.604826361818182
0.6133244580727273
0.6016236776727274
0.6241464062181818
0.6524229623272728
0.680431567018182
0.6926515639272727
0.6670746952727274
0.6448731909454546
0.6533777138181818
0.6874492060727275
0.7332440616363637
0.7929167560000001
0.8158458980363638
0.793267888
0.7956062914181817
0.8122645100727273
0.8391215009818181
0.879413873709091
0.9319088257454547
0.9499026809818182
0.8975511364727272
0.9324497665454545
1.0197795772727276
1.1958871788727272
1.3720343515636362
1.5854130745454549
1.8420460188727272
2.022183667527273
2.182000724978182
2.326635102909091
2.615629457818182
2.7821804635272724
2.965894113454545
3.147026674909091
3.3111293377090893
3.4922535860000004
3.677145515563636
3.842549429818183
3.9918577918181812
4.2026830423999995
4.367144653454545
4.61992993090909
4.739243843636364
4.904790586545455
5.058047425454544
5.225522326145455
5.396614281854546
5.5350475405090895
5.667879552363637
5.724254547200001
5.763763340363636
5.781565826181819
5.832280661454545
5.854523738581818
5.931704084363636
5.932577782181819
5.843234255636364
5.831657308000001
5.848213580654547
5.737961521454546
5.504955298181818
5.317846084363635
5.153721954109091
4.955832837672728
4.783377566109091
4.675360902509089
4.713357528363637
4.662241691963638
4.592226247272727
4.551068105454545
4.476096881054546
4.4367143684
4.423999306181819
4.415420316763636
4.348732988690909
4.188719637309092
3.9840347798181814
3.806610741454545
3.709386031527273
3.7168386356363636
3.781279494796365
3.8044509363999994
3.7865764010181806
3.7403597111636366
3.6770487203636364
3.6873714690181822
3.644499106799999
3.6010583994545446
3.486375564363638
3.303377929781818
3.1039716470909084
2.9453036107636366
2.852981632727272
2.8092279370909083
2.7812867512727273
2.711177637090909
2.763887041454546
2.857045365090909
2.938430315527272
3.0341535832727273
3.1669165130909085
3.252699312727274
3.3168512800000003
3.3229110309090912
3.386627672690909
3.488465416727273
3.5264683584363636
3.4857765558181812
3.414297410909092
3.387143512727272
3.301558570545455
3.2636243762181816
3.1828054137454536
3.106065192
2.9426920689818186
2.8362011034545453
2.7277581181818182
2.6610451171272724
2.728315916363636
2.721557006145454
2.7960051489818176
2.883477029490909
2.9320901530909085
2.9764875156
2.9551571085818176
2.9110841184327274
2.935814482436364
2.99455881
2.9813299877454544
3.0242870715272727
2.988391013818182
2.9654264628363634
3.050164742545455
3.1627171414545447
3.303256345818182
3.410634793090909
3.3940930930909095
3.3656612421818193
3.3040838109090904
3.213878805090909
3.232754974545455
3.201701185454546
3.1294118836363634
3.012204903272728
2.908529837818182
2.846992414945456
2.879125614181817
2.896292032727273
2.842936932363636
2.8139572665454544
2.7572464687636367
2.730440486181818
2.7436147309090915
2.739989965018182
2.8124606025454546
2.9593131589090915
3.019268110400001
3.0892109420000002
3.2762939810909084
3.503001155636363
3.654918067636364
3.761859105454546
3.790658298181818
3.91228611490909
3.9712796625454545
3.9127172763636358
3.9407136341818174
3.9454830407272725
3.888802815636363
3.780317548363636
3.749589001818182
3.689159383963636
3.7261745141454545
3.7147289134545454
3.666272090945454
3.6555647200000005
3.6415837672727265
3.6780112261818183
3.674425775272727
3.6844278567272726
3.66292357530909
3.7007758492727265
3.6131598980727273
3.517374930872728
3.517245830618182
3.433069416690909
3.297448318181819
3.232724186363637
3.189545987636364
3.0421204818181815
2.9120146112727268
2.8082844930909086
2.774512214909091
2.7627452345454544
2.7264809872727276
2.7405888949090906
2.74100293349091
2.6188606643636354
2.558161908036364
2.512070511600001
2.422307621781818
2.379605596363636
2.3387673552363633
2.254720974181818
2.2244671298181813
2.2048806970909087
2.1903476220363634
2.299058062
2.341362071090909
2.390194275490909
2.4411099868
2.4931520294545453
2.5573505612363636
2.635015028290908
2.6558897050545447
2.681857831636364
2.680672578545454
2.6651482395272725
2.6427466719999995
2.6750826123272726
2.778806447999999
2.8353877127272726
2.8070922392727273
2.7930776280000007
2.7903988767272727
2.881669103636363
3.008434614545455
3.0337114599636363
3.051140471672728
3.120185405090909
3.1353122716363635
3.1580784832363644
3.290601350181818
3.3885892919636365
3.4462695930909093
3.522618675672727
3.5656814147999993
3.626505675636363
3.732353218509091
3.7865679059272725
3.7834679334909094
3.8174647087272717
3.767930143272728
3.7414254945454535
3.799223444363636
3.791658269090909
3.7346774246545453
3.7226446058181826
3.6782790440000013
3.6628525726181818
3.6178444389454545
3.5573989352727287
3.5192936418181815
3.4163645031636363
3.3315233429454554
3.2904220032727274
3.213943113818182
3.1081837716363636
3.0501974537090906
3.0000634311272734
3.0727589123636365
3.0615225697818187
2.994401684727273
2.9908616691272734
2.9887983764
2.9123074225818186
2.913110459272727
2.9772746967272723
2.9515970010909096
2.9274232293090923
2.791630840327273
2.692602268690909
2.7083298578181814
2.730223156254545
2.714228604363636
2.741673887636363
2.7697906374545456
2.759420565927273
2.7621009173090907
2.7416181410909095
2.7981416185454546
2.874994117418182
2.9478048738545457
3.0590218345454545
3.132269630072727
3.1549977134181812
3.210003123236363
3.262945474472727
3.348127931272728
3.4640506665454556
3.6277369050545465
3.7707651982181822
3.7844296848727272
3.7656990647272734
3.812754997090909
3.922948856363636
3.878131209454545
3.89552523090909
3.962701342181819
4.042971232363637
4.130767832981818
4.076703772
4.136386023636362
4.243631535272726
4.292588296363638
4.330291649818181
4.441491661454545
4.564270049018181
4.667462493454545
4.65700329130909
4.551288803636364
4.494406584981817
4.493501806109091
4.440009844727273
4.445639256727273
4.453908058909091
4.431456707999999
4.337673355963636
4.2496311013818175
4.214438039418182
4.206638225418181
4.229497143963637
4.2558280527272725
4.234159516399998
4.072062957454545
3.946516881090909
3.9415131909090912
3.8945836440000003
3.860266065454545
3.9478074998909087
4.0288870620727275
4.061038103636363
3.989013776654546
3.9647481945454555
4.020227115636363
3.999638550181818
3.964068034581818
3.950284932618182
3.8536926949090913
3.6918385974545447
3.602817571272727
3.570698421818182
3.605314424363636
3.7455706683636363
3.9155229657090906
4.147887931272727
4.328465579527272
4.470037712618182
4.668545882654547
4.829749888945455
4.905246773745455
5.034972122909091
5.166007055527273
5.110537649527274
5.00597876258182
4.914254107127273
4.811256710436363
4.7894846840000005
4.7781965748727275
4.78768364069091
4.8592956370181835
4.825102697818184
4.715519204690909
4.778083821818185
4.894217516727274
4.876163748327272
4.876945483636365
4.822665754545455
4.761759775272727
4.610840646545455
4.457378682909091
4.417275095490909
4.4353663104
4.426147426072726
4.409285495272727
4.453464719636363
4.462178573818182
4.508855843527273
4.543312137781819
4.6542542728
4.776802655309091
4.853631432000001
4.921080996727273
4.940330048327274
4.923354763636363
5.02539159869091
5.15235546389091
5.250239894618183
5.408385712727274
5.531592258181819
5.60274654
5.559971614545456
5.583375986181818
5.616115935272728
5.614615444363635
5.578571782945455
5.477114432727274
5.47090269770909
5.4128339799636365
5.3811968756363635
5.352653983636364
5.282182145454544
5.291367232727275
5.266973770909091
5.234855432727272
5.30721973807273
5.375193591636364
5.379263968690908
5.386034762545454
5.357372790872728
5.323951140363636
5.4376597566181815
5.4645902924000005
5.463584317490908
5.616814604327273
5.564125102181819
5.590653687636363
5.568208608400002
5.507447787636363
5.5269343909090916
5.439519620254545
5.342437964
5.1864981552727265
5.100559921418182
4.871968539963636
4.631954705781818
4.36671456690909
4.240231427309091
4.141544573090909
4.015840086218182
3.9626313210909094
3.8833809527272742
3.765796516727274
3.6345568566545463
3.5840375616727265
3.5537521969818178
3.6746487158545453
3.741647641090909
3.7592032824363635
3.874125976727273
3.917314925090908
4.048340623236364
4.227055236581818
4.388303102472726
4.575107196945455
4.7204412049454545
4.694305018181817
4.665104574545453
