# Supplementary material for: Obesity dysregulates feeding-evoked response dynamics in hypothalamic satiety neurons
Source: Sci Rep. 2025 Oct 14;15:35837. doi: 10.1038/s41598-025-19800-2 (PMC12521569; doi:10.1038/s41598-025-19800-2)
Supplement: Supplementary file 5 — Supplementary Material 5. [file 41598_2025_19800_MOESM5_ESM.zip › Fig 3_2/Fig 3c/HFD to_NCD_1st_MPK181_mean_running_15.csv]

0.031466754324324324
0.026204188756756754
0.03505284432432433
0.08100994727027028
0.06285145432432432
0.033485440513513515
0.05493973810810811
0.08364518864864866
0.09634171051351352
0.06144036297297298
0.05114480189189189
0.06215133754054054
0.06846294945945945
0.0403381972972973
0.027849708108108103
0.02691019945945946
0.033568749540540545
0.027491301351351353
0.002135693486486487
0.046124820270270275
0.07653620594594594
0.08032007027027026
0.07155808540540541
0.11263432
0.09710990189189189
0.06394952294594591
0.06822985702702702
0.05637443135135135
0.06999414135135136
0.07125929294594595
0.07007766837837837
0.06932627027027027
0.055740998378378384
0.04294024324324325
0.02021705351351351
0.013136147810810812
0.034287520270270266
0.04411265645945946
0.046098716054054044
0.04765637027027027
0.07612170810810812
0.050051934324324324
0.03905897837837838
0.041976008648648644
0.05771084810810811
0.062376015135135125
0.027256712702702704
0.030700775675675675
0.04461091432432431
0.04922473756756757
0.027246228378378378
0.02198040432432432
0.022132013243243244
0.027225374324324324
0.02476476672972973
0.029061834054054058
0.024836229378378382
0.016465084054054058
0.024892392432432436
0.019412038648648648
0.016464386486486488
0.05817251294594594
0.05191974891891892
0.05263795972972973
0.04549243513513514
0.039190712945945956
0.037824019189189186
0.06404065162162163
0.03879111294594594
0.05013965405405405
0.057849194864864874
0.0285506072972973
0.025063519459459463
0.030102124324324325
0.024000873513513512
0.016658286486486488
0.032166989459459464
0.020336369459459457
0.016373348648648648
0.03489518224324325
0.03780183891891892
0.04380805702702704
0.012262075945945946
0.03518166324324324
0.029803134054054062
0.029181286189189193
0.030848463513513523
0.04876115432432432
0.08038706456756757
0.07572519348648649
0.06181216837837837
0.059826483837837834
0.07124126186486486
0.05328066508108108
0.09846562178378382
0.1437996828918919
0.23682658567567563
0.28772229402702704
0.22797460648648646
0.26600397054054054
0.28238058702702695
0.28618535267567563
0.2929912587027027
0.28864334437837846
0.28691529756756756
0.2783591383783783
0.20915598486486486
0.18163208810810805
0.20151913783783784
0.12248338702702702
0.0996541804324324
0.07232609116216217
0.050972506216216226
0.04692424189189189
0.01745493537837838
0.021379540810810806
0.02010274135135135
0.03470674324324324
0.010533838648648649
0.028360678378378374
0.05428823243243243
0.07375011564864863
0.09155701972972972
0.08458081270270272
0.06414701837837837
0.019123061081081083
0.022515483729729727
0.025778157027027022
0.02376823189189189
0.006348678648648649
0.02880753810810811
0.02547753783783784
0.016710138108108105
0.03923477594594595
0.05149998837837839
0.05729804540540541
0.07547602513513513
0.08201732943243242
0.0870244227027027
0.06518857837837838
0.06031345351351351
0.07110995135135137
0.07814324864864866
0.06074293540540541
0.04314577054054054
0.016327791621621623
0.02916989756756757
0.0069002702702702715
0.018221028378378374
0.02528321189189189
0.037218599432432435
0.03844634243243243
0.046548598351351354
0.05173013837837838
0.05763301510810811
0.06653230362162163
0.08787324621621621
0.06623256999999999
0.08482697648648649
0.13485599756756755
0.12322070810810808
0.12299186351351349
0.1217628264864865
0.10507617351351352
0.11598739081081082
0.1326654918918919
0.11071304162162163
0.1176686154054054
0.09149330078378379
0.0746682081081081
0.057230177837837834
0.08498372648648647
0.06475870402702702
0.06168452808108106
0.07181901483783784
0.08765991810810811
0.06342054567567568
0.04313227837837838
0.06922467943243242
0.08076752675675675
0.06549255459459459
0.06539676000000001
0.06552379108108108
0.08545123754054056
0.07575329540540542
0.04818772351351351
0.05190076486486486
0.05248373108108107
0.047666623486486495
0.03036121437837838
0.040299716189189184
0.032567031621621625
0.03402835702702702
0.01677018378378379
0.03046612135135135
0.0592481172972973
0.07895352702702702
0.07887471891891891
0.0646336183783784
0.06713177594594595
0.05876019702702703
0.06932378108108109
0.08889996108108107
0.07958165135135134
0.04468334756756757
0.022118671621621625
0.013922806216216218
0.032585918378378376
0.018861883783783784
0.03045867297297297
0.026292146486486485
0.018288118108108105
0.006152061891891893
0.011613664864864865
0.04788088378378378
0.036188985675675675
0.02867722621621621
0.02753201081081081
0.04281115675675676
0.03662385945945946
0.04165018648648648
0.04610572351351352
0.04961727567567568
0.04362094054054053
0.013969761351351351
0.00874458324324324
0.006744865675675676
0.024776624324324318
0.020539
0.02298610810810811
0.018800000513513514
0.01445274054054054
0.015362808108108108
0.02447742972972973
0.025634243243243243
0.03335983783783784
0.02984125351351352
0.03050668027027027
0.02579064891891892
0.03660863243243243
0.03636571135135135
0.03887947324324324
0.04062832972972973
0.023823125108108106
0.023354019729729735
0.018781362702702704
0.011991797297297296
0.014880868108108108
0.02470279324324324
0.016343564864864865
0.05576241648648649
0.03649195135135135
0.03472298378378378
0.039087790270270276
0.05953208405405405
0.05573323837837838
0.07888997297297298
0.0657151054054054
0.04953097486486486
0.031816452162162154
0.02779282972972973
0.02842253432432432
0.01951564189189189
0.0045154302702702705
0.005836091891891892
0.001162265378378378
2.2121621621621667e-05
0.005912218918918919
0.006098564864864865
0.012618478378378378
0.021408326216216213
0.0055647191891891904
0.004062123756756757
0.0006574971621621623
0.002754764567567568
0.006740564864864865
0.029948559459459456
0.03327198108108108
0.029195902702702704
0.035616486486486486
0.033853459459459466
0.04286648081081081
0.051053208108108115
0.0543414027027027
0.03325886162162163
0.04258261864864865
0.019167694864864866
0.02466403
0.04915094324324325
0.06067795405405405
0.05605505351351352
0.02215339402702703
0.0268180472972973
0.043915791891891896
0.037901770270270266
0.04135723648648649
0.06145320332432433
0.06319559729729729
0.04394773297297297
0.044201422432432434
0.06053442999999999
0.07928593162162162
0.04598364783783784
0.014912454324324326
0.0063390835135135135
0.0010888681081081082
0.019342551621621625
0.01417381835135135
0.019515895405405402
0.01405225945945946
0.008105081081081081
0.010086951351351351
0.019253572972972973
0.02563944564864865
0.06027413864864864
0.053728635135135136
0.03264697216216216
0.042007329729729724
0.032358928918918915
0.04618918918918919
0.032225928918918914
0.01784619459459459
0.015019792702702702
0.016629604837837837
0.017844397567567564
0.020623175405405408
0.03756727567567568
0.014170424324324324
0.014169708918918918
0.007084350783783783
0.01818371891891892
0.006448306216216216
0.010053651351351351
0.014621205405405404
0.005950695675675674
0.009638394864864865
0.0004986267297297297
0.01784232162162162
0.03865972702702703
0.02372819135135135
0.010483743783783781
0.008834025945945945
0.016590340540540538
0.021844972972972974
0.016174754054054052
0.005142825918918919
0.00647880645945946
0.015192711621621622
0.01485415135135135
0.02884090810810811
0.04368441891891892
0.05297580135135135
0.059173341864864865
0.05066431351351352
0.05497720027027027
0.0550353
0.06885114243243244
0.03791660675675675
0.047057929729729726
0.046961116216216216
0.018930324297297296
0.014570336216216218
0.0211875272972973
0.0372452054054054
0.01794857054054054
0.03311635054054054
0.01622820810810811
0.03088396081081081
0.03197143972972973
0.020130757837837836
0.03607825405405405
0.05560489648648649
0.030198589459459454
0.029709605135135132
0.03716767297297298
0.020979130540540538
0.028033356189189187
0.02729642972972973
0.019773284324324323
0.01766517362162162
0.0263505872972973
0.009319379032432433
0.004630017972972973
0.03218178378378378
0.009948459189189187
0.029169345945945946
0.020505627837837836
0.02771204537837838
0.026657856756756755
0.03419575675675676
0.01065209216216216
0.014360524324324326
0.02339735945945946
0.010832402702702705
0.01527840945945946
0.005320853513513513
0.01922607891891892
0.011633902972972973
0.021403513513513515
0.01816889378378378
0.01326135918918919
0.023827485675675678
0.028180968108108117
0.04275258729729729
0.019278675675675677
0.014913134864864869
0.0343237581081081
0.03712612972972973
0.028306222162162158
0.028384664864864864
0.033432188918918915
0.023767865675675678
0.020709278378378382
0.019606463243243243
0.0263325342972973
0.039469891891891894
0.028449316216216214
0.03339298675675676
0.03935027216216216
0.023024586216216218
0.03105315567567568
0.04972305951351351
0.03621618645945947
0.03015942783783784
0.042132373243243246
0.04983324918918919
0.043878829729729736
0.046625380270270265
0.03609815108108108
0.045687479999999996
0.04032202162162162
0.033358996486486485
0.027537366756756755
0.02281302916216216
0.005535606459459459
0.007340921054054056
0.02315279189189189
0.016879945945945947
0.015755770540540538
0.02611950054054054
0.022494654054054052
0.031171104864864862
0.030653059729729724
0.01776788162162162
0.054506826729729736
0.03244014405405406
0.01989992189189189
0.03243794864864865
0.06531996783783783
0.03532417081081081
0.01805201351351351
0.02283404
0.01924819891891892
0.04511261378378378
0.021123874864864868
0.026765674054054056
0.034145235135135135
0.03899895324324325
0.030954472702702695
0.04845092537837837
0.03927089486486486
0.06506702162162163
0.0667799462162162
0.048423651081081084
0.05631073513513514
0.05618464270270271
0.0537529654054054
0.01554600351351351
0.03854476891891891
0.038010436486486485
0.03621741675675676
0.02654827024324324
0.02416179
0.04261007027027027
0.052956232432432436
0.04890662162162162
0.05016943810810811
0.0424128345945946
0.030233983783783783
0.022631038378378376
0.015465608648648646
0.037385764567567564
0.03471830270270271
0.020882809459459462
0.04033137837837838
0.03772710027027027
0.025022414594594592
0.03926854324324324
0.03744163513513514
0.034290602702702705
0.03163351351351351
0.029273575675675678
0.05015433243243243
0.04068362378378379
0.01205304864864865
0.01099387054054054
0.02570479062162162
0.029933282162162168
0.04463878135135135
0.07284618648648648
0.041572302432432436
0.04395623243243242
0.046160366756756756
0.055036402972972964
0.07904221621621621
0.04855080540540541
0.04906024189189189
0.04177887054054054
0.059401504324324325
0.04001580054054054
0.043708435135135136
0.04476290297297298
0.052806799999999994
0.043356155405405404
0.03512491024324325
0.017945164864864863
0.04821543000000001
0.03211550783783784
0.036483150000000006
0.02922033675675675
0.03754647478918919
0.03445221756756757
0.025722213513513514
0.03862549664864865
0.013944451351351353
0.013065177567567568
0.012269003783783785
0.04849595348648649
0.025606723216216216
0.032983864675675684
0.031329681081081084
0.028829529999999996
0.035791101864864866
0.03379906162162162
0.04119020727027027
0.04453365945945945
0.033915094027027026
0.035734753216216206
0.04717163162162163
0.054478543216216216
0.044509278648648655
0.04662864054054055
0.07084188132432431
0.10175905324324325
0.07083275405405405
0.04883202348648649
0.04344288648648649
0.03826278648648648
0.0478517318918919
0.03412435243243243
0.05204924316216216
0.0538503927027027
0.03853188132432433
0.02033145618918919
0.019457065675675678
0.04472678078378378
0.024026268918918917
0.01719599356756757
0.03506894210810811
0.034364021621621624
0.05592857864864864
0.058098001081081076
0.06501416513513514
0.04977634537837838
0.03105163621621622
0.04356852648648648
0.03744899513513513
0.03625958321621622
0.06363579
0.06358837027027028
0.035026206216216216
0.026527994027027026
0.0059834137837837835
0.030848368378378378
0.02394058837837838
0.023921621891891898
0.02341809105405405
0.020084427567567564
0.008510052432432432
0.040288335405405405
0.05206834594594595
0.047830112162162174
0.04964271054054054
0.05988492918918919
0.04505010294594595
0.0578816327027027
0.07926124594594594
0.10149167027027028
0.08391789432432432
0.07632519378378377
0.06798567081081082
0.08867122459459462
0.07045601891891892
0.04915144621621621
0.07708170216216216
0.0807308945945946
0.04768858972972973
0.03359826972972973
0.053262346486486485
0.02978923
0.04173108108108108
