# Supplementary material for: Obesity dysregulates feeding-evoked response dynamics in hypothalamic satiety neurons
Source: Sci Rep. 2025 Oct 14;15:35837. doi: 10.1038/s41598-025-19800-2 (PMC12521569; doi:10.1038/s41598-025-19800-2)
Supplement: Supplementary file 5 — Supplementary Material 5. [file 41598_2025_19800_MOESM5_ESM.zip › Fig 3_2/Fig 3c/HFD to_NCD_1st_MPK181_mean_running_16.csv]

0.2615618926
0.2587548914285714
0.2744137157142857
0.27057649485714286
0.2719422417428571
0.24535836457142862
0.2156631824571429
0.21860102542857143
0.22013145571428572
0.19728149657142854
0.16159553114285716
0.15780016942857142
0.12945806937142856
0.11619671685714285
0.10783265911428572
0.11519265779999999
0.13739056942857145
0.15826070085714286
0.18068983285714285
0.2237512782857143
0.21971759028571428
0.227695546
0.22489825714285713
0.22356074285714286
0.2231914
0.2176510057142857
0.19317584314285713
0.17349904371428573
0.14293217445714287
0.10142201885714287
0.09112780914285715
0.10389954742857142
0.0967706177142857
0.10692927714285715
0.09457816
0.0789014162857143
0.07818913942857143
0.06636936114285714
0.08754016482857142
0.09479250371428573
0.1046821668857143
0.09649887085714288
0.11884150914285713
0.12710906800000002
0.10210012317142857
0.09316810362857143
0.09679357200000001
0.11774811645714287
0.12410456457142859
0.1277522062857143
0.13717758574285718
0.16215222485714284
0.16785894488571426
0.18101717620000002
0.1859841677142857
0.1758480646
0.1837287025714286
0.18041167314285714
0.18437086657142862
0.18067173942857143
0.14554011997142857
0.13382338940000002
0.12436064288571431
0.15834192660000004
0.208341894
0.21441266591428573
0.2406660471428571
0.27793540368571434
0.2893636822571428
0.2887647948571429
0.29314741162857144
0.29646856602857147
0.31488012825714284
0.2787161131428571
0.23179414885714286
0.2227877628571428
0.21739174265714284
0.18848501914285712
0.21783993848571426
0.2680246318571428
0.23086283628571427
0.21259699042857147
0.21748817285714286
0.22218001
0.2538408994571429
0.3119181182285714
0.2954836611428571
0.3235317634857143
0.32757117774285716
0.3159333197428571
0.3242599208571428
0.3410740777428572
0.3677332268
0.37091134865714287
0.35240832211428585
0.3640307468857143
0.7106353511428571
0.8818084203142855
0.8778878773142861
0.854355824857143
0.8754821560285716
0.8972560628571432
0.8616000648571429
0.8660064751714284
0.8628402839999998
0.8374532865714286
0.5265025248571427
0.3337309728571428
0.2801671860571429
0.2780812326285713
0.2928771206857143
0.24468492911428572
0.23959719488571438
0.21404750002857142
0.18260033885714283
0.15354536342857142
0.13329985148571427
0.13505591542857143
0.1564269974285714
0.13153481314285717
0.092944718
0.09281886628571429
0.08173907314285714
0.080383438
0.072726756
0.08625093314285714
0.08855798231428572
0.07732347228571429
0.05715037285714286
0.07391412714285714
0.07172022114285714
0.06125346657142857
0.056729398257142856
0.07743743914285714
0.07282773371428573
0.07515423142857143
0.06409059342857144
0.08627667800000001
0.08604894057142858
0.08574634285714287
0.08524757142857144
0.07883076545714285
0.07705747431428572
0.051499714028571425
0.0651858217142857
0.06403266685714286
0.07429307742857143
0.057466366000000005
0.05498545228571428
0.05016250808571429
0.05013971285714285
0.053450562285714286
0.06334716914285715
0.08020911742857145
0.07130473714285714
0.06696708057142857
0.06587035945714284
0.08049650517142858
0.1309850097714286
0.19111896628571426
0.2214389828571428
0.24909001799999997
0.2447566845714286
0.24119146485714288
0.2543835711428572
0.24963540574285717
0.24216642085714285
0.23859231514285714
0.21080709488571434
0.1772143306
0.16193188234285713
0.1417734846
0.14341996742857144
0.13650398171428568
0.1185329677142857
0.12182140600000001
0.11577450031428571
0.12101840000000001
0.10476209057142856
0.07922678508571428
0.06206760057142857
0.04309852571428571
0.04860911057142857
0.03727839257142857
0.053176162028571436
0.06582234717142856
0.06481229371428572
0.050753265171428565
0.06723304028571428
0.07435501428571428
0.09225477142857143
0.09658672885714287
0.0851226608857143
0.09305652314285714
0.09062361114285715
0.09032080628571429
0.07959174285714286
0.09074403517142857
0.09192000057142857
0.09395439514285714
0.1101661665714286
0.11321204457142856
0.16192228514285714
0.18297602857142856
0.1940802917142857
0.19384138285714286
0.20166652742857144
0.22945716571428573
0.26875267171428574
0.26853216662857143
0.25818683428571426
0.2651948349428571
0.23441791342857146
0.2295155537142857
0.23868622914285714
0.24800379288571434
0.26508111685714286
0.26066098142857147
0.21082033600000002
0.19639755114285712
0.20297607917142857
0.1902664197142857
0.18216172031428574
0.182506842
0.15185706085714287
0.15424748105714284
0.1844676046
0.1880707905714286
0.17422498362857144
0.16966210402857143
0.1352800126
0.13171618457142859
0.12622836945714286
0.10545716197142856
0.10792188714285716
0.0947968137142857
0.056444304285714286
0.0564994312
0.0643225397142857
0.07861279
0.0917369466
0.10143341002857141
0.11892988885714284
0.14595821054285713
0.15770067942857144
0.1635461085714286
0.17196003742857144
0.17157469285714286
0.1656015746
0.13503331345714287
0.11665907345714285
0.11123813
0.12800525342857144
0.09700774285714284
0.08996230428571428
0.11757807165714286
0.15201329342857142
0.18427944771428573
0.19632108314285712
0.19360891174285716
0.21573698314285714
0.23310896857142857
0.22301074542857147
0.24724242714285719
0.24019546428571426
0.24270008885714286
0.2124577705714286
0.19853013485714285
0.23946375714285714
0.26817931891428576
0.2803673857142857
0.2941629160285715
0.299808736
0.2884578894285714
0.30214569545714287
0.2984517174285714
0.29425232
0.2809379742857143
0.2272295317142857
0.218741714
0.17511088
0.16407611145714288
0.15667280945714288
0.15533756314285715
0.16524280571428576
0.17921940428571428
0.18146895342857142
0.18775836342857147
0.20504736457142855
0.19300932085714287
0.2295444477142857
0.2406928582857143
0.24222127085714287
0.28289436685714286
0.27052402857142854
0.2759710132285714
0.2776161151428571
0.27340822485714283
0.2747259028571428
0.3015691171428571
0.27544527742857144
0.24812923771428572
0.2742651982857142
0.2365412628571428
0.2233840434285714
0.2182862014
0.230838912
0.23485252485714284
0.24346098085714288
0.23104570057142856
0.26331975714285716
0.29017751371428574
0.2620104717142857
0.24685991248571426
0.25561048571428574
0.2509527894285714
0.2487528045714286
0.24311264371428573
0.24931069574285714
0.2555237823142857
0.24083092457142855
0.23112817142857145
0.23097662685714287
0.21793834802857143
0.201796946
0.19186057714285717
0.1787059314285714
0.17242961031428572
0.15091546494285715
0.12763270600000004
0.12128497088571427
0.12368525
0.1252177062857143
0.1586226537428571
0.16911873942857142
0.16631402857142855
0.15228878685714284
0.14976928057142858
0.14650509945714285
0.16358232085714286
0.15614397657142856
0.17254525745714286
0.17584031200000003
0.17176817542857145
0.15587216397142858
0.15490645457142857
0.14920880522857144
0.1424105057142857
0.14987187205714286
0.15022752314285712
0.1793247557142857
0.16604910605714285
0.20148021714285713
0.18641379400000002
0.17262435971428572
0.16950464914285712
0.18579339342857143
0.19304185742857147
0.167563514
0.15657353457142856
0.16547048117142854
0.15791027600000002
0.12464848057142858
0.14156651934285716
0.16317686542857143
0.15428249
0.15849234599999998
0.1945799262857143
0.23170457734285718
0.2468600191428571
0.22669399885714286
0.2329948733428571
0.23970783285714292
0.28045487514285716
0.2650564883142857
0.26678846571428577
0.27854544657142855
0.29550357934285726
0.2700438131428571
0.27186209142857143
0.2899078488571428
0.30436418577142854
0.3187741382857142
0.2778710465714286
0.31947914342857137
0.30223484999999994
0.29285910542857135
0.2870612628571428
0.30047689902857144
0.3120394865714286
0.30206902342857145
0.3133117097142857
0.31308690028571423
0.3206269945714286
0.29523114342857143
0.3367949434285714
0.35928701057142864
0.34961943314285715
0.34551269334285717
0.3465612334285715
0.3676793505714286
0.34830531542857146
0.34806073800000004
0.37059507777142864
0.3869200345714286
0.32599516571428566
0.2943592422857143
0.26838764428571427
0.24411763314285712
0.22984373425714288
0.2045656677142857
0.2159788314285714
0.22378740399999997
0.23055044714285713
0.20163060600000002
0.24288363485714284
0.26767665914285715
0.2851590922857143
0.2990888465714286
0.2884327683714286
0.2697071617142858
0.2794022831428571
0.25642627885714286
0.22974580742857142
0.23067503771428574
0.21091284200000004
0.18297554199999996
0.16852163571428572
0.15884337228571427
0.16536340057142854
0.19054893171428572
0.16833051745714286
0.16955476885714285
0.1715300066
0.1567241356857143
0.13846785657142857
0.15544274542857142
0.1556489974571428
0.17952841600000002
0.19472601371428572
0.18633949742857145
0.17095497285714287
0.1828674697142857
0.1811250682571429
0.1822407102
0.24055311202857144
0.2583267517142858
0.2565043394
0.237156456
0.25855380402857137
0.29619495799999995
0.31942458145714286
0.3157590734285715
0.34228056885714286
0.33391073942857147
0.2956349371428571
0.2288595694285714
0.22253709231428576
0.24132632711428567
0.21909480422857142
0.26607583514285715
0.24734349254285715
0.1987125857142857
0.19714400971428575
0.19953914857142857
0.21357412857142866
0.2152214746285715
0.20943183257142853
0.21663422225714288
0.20228159685714286
0.14205664514285712
0.1519187851714286
0.19094571142857142
0.19277524999999995
0.2188274731714285
0.21327520945714284
0.22031467885714287
0.260976632
0.2909716574285714
0.3358350677142857
0.37407156800000013
0.36127350342857145
0.3444605137428572
0.33287134285714287
0.31119504402857145
0.29137240514285717
0.2699457291428571
0.23955717291428563
0.2384033843142857
0.23443973417142858
0.22606145999999996
0.24183590571428576
0.2101627548571429
0.19676959428571425
0.19557214611428578
0.208311566
0.21276939400000003
0.21782383854285714
0.19029503742857143
0.16633169085714286
0.14190849988571425
0.1393744297142857
0.13677026825714286
0.14513246285714287
0.14814155485714284
0.16367612
0.1554906685714286
0.13209448342857147
0.1074865697142857
0.09021851314285714
0.08707608488571428
0.1004054254
0.09148015085714285
0.08979679314285716
0.0997292537142857
0.11572295288571428
0.1278133903142857
0.1386017262857143
0.15417272628571427
0.1642663716857143
0.17966803085714286
0.17630598485714283
0.19516887542857145
0.2169879808571429
0.22716850597142857
0.20803720399999998
0.2028384683142857
0.21993387057142855
0.2068562571428572
0.21409225734285714
0.2107635154285714
0.19981201399999995
0.18285340657142854
0.16543452285714286
0.15165537742857138
0.17251684974285716
0.16953441342857142
0.15096707571428572
0.16018857002857143
0.17330645485714286
0.14697825288571428
0.1644075560285714
0.15859908202857145
0.16167370285714283
0.15516455399999998
0.1360993168
0.10981494028571429
0.12738495342857142
0.1342356682571429
0.12663012799999998
0.120142102
0.07989776228571428
0.06418613542857143
0.04539978917142858
0.07567255457142857
0.10051742257142857
0.09922125285714285
0.08605380600000001
0.08081798028571428
0.07129198028571429
0.0898962282857143
0.10055485025714286
0.13280802419999999
0.13022806971428572
0.09709394114285715
0.08103856114285712
0.10763818142857146
0.112799134
0.13495008162857144
0.13438544025714286
0.12791093142857143
0.10867703225714287
0.12306597057142858
0.13586830314285714
0.15764181714285713
0.1566879640285714
0.13015371874285714
0.14446820057142853
0.15242102285714287
0.1364199544
0.1400912502857143
0.1690537811428571
0.1643447852
0.19674481648571426
0.21267455594285714
0.24341169657142858
0.25802499314285715
0.30067340105714285
0.29609010911428574
0.29434913714285715
0.2829022242857143
0.2602372894285714
0.26530495277142857
0.22988369202857142
0.21561156234285714
0.21005887828571426
0.22856251514285716
0.18538777342857143
0.18290187085714288
0.20787670051428572
0.25804000000000005
