# Supplementary material for: Obesity dysregulates feeding-evoked response dynamics in hypothalamic satiety neurons
Source: Sci Rep. 2025 Oct 14;15:35837. doi: 10.1038/s41598-025-19800-2 (PMC12521569; doi:10.1038/s41598-025-19800-2)
Supplement: Supplementary file 5 — Supplementary Material 5. [file 41598_2025_19800_MOESM5_ESM.zip › Fig 3_2/Fig 3c/HFD to_NCD_1st_MPK181_mean_running_17.csv]

0.13960304333333332
0.12068249656410256
0.11597716743589742
0.10643440102564103
0.15980469230769231
0.17603160994871794
0.16907787384615383
0.13498196151282046
0.16494651717948722
0.17895503820512823
0.21468798076923074
0.22191670897435897
0.2377326015384615
0.281406133076923
0.23957234794871793
0.2650338753846154
0.2686396671794872
0.26201125135897435
0.2420892612820513
0.25808800638461543
0.23686280282051286
0.24388467841025635
0.25453431794871795
0.22814197205128203
0.27317107256410256
0.263749911025641
0.27833045923076927
0.2822649417948718
0.2933452612820513
0.30190098512820507
0.31060469435897436
0.31491299615384616
0.36889572333333337
0.3875254758974359
0.35755021871794873
0.33186273564102575
0.3528531538461538
0.34348473794871787
0.35599816846153853
0.3711566653846155
0.3547399787179487
0.34074223869230774
0.30284819176923083
0.30456589999999995
0.3211841571794872
0.32921076692307694
0.27995959897435896
0.2591504207692308
0.21734449487179489
0.17109538128205126
0.14152813333333333
0.1599760516153846
0.1563107492307692
0.11519524384615384
0.10031814923076923
0.10968360407692306
0.13344161307692307
0.17927675948717953
0.2098913064102564
0.21174021358974357
0.22936753102564103
0.22537513692307692
0.21176890564102566
0.24457342820512823
0.23704645435897434
0.20815199512820515
0.19564868897435897
0.1715389502307692
0.14942036846153847
0.1588097717948718
0.18065821820512823
0.16864691205128207
0.16274608974358978
0.14938639794871791
0.14070223125641027
0.15077893384615385
0.15261968897435896
0.12774896205128203
0.1615338718461538
0.15710300333333332
0.15232247948717947
0.1524804512820513
0.16274515153846156
0.1551812358974359
0.12088300202564102
0.12491126256410255
0.14947540151282052
0.12954654615384614
0.12635434512820512
0.14706212435897434
0.1351877905128205
0.16194585897435898
0.18588652846153847
0.20412008923076924
0.22473292051282037
0.20461148871794863
0.47924074102564107
0.8561736966666667
0.8931737512820512
0.8928998717948716
0.8811035205128215
0.8751805064102572
0.821624026410257
0.8097923500000003
0.8055092946153842
0.8265000958974358
0.5516409384615385
0.21558007487179487
0.1683417772307692
0.14430819871794867
0.16308768974358975
0.1553855205128205
0.20498921205128204
0.18006733564102567
0.19515490715384617
0.20628640256410258
0.16168882769230772
0.14856600307692305
0.15674538666666665
0.1500331025641026
0.15877068205128206
0.13434947692307697
0.09956807025641023
0.11072011512820513
0.10017821051282051
0.06888812410256409
0.08479342564102564
0.08571785220512822
0.06212216076923078
0.05296259615384615
0.023223655384615384
0.0283123
0.02800099358974359
0.023338068205128206
0.013727859743589744
0.010567846153846153
0.02666960564102564
0.04820408282051282
0.06546412564102565
0.07769387692307693
0.07761909923076922
0.08046587820512821
0.0642296117948718
0.07721717948717949
0.06896309743589744
0.05777131794871794
0.06292067948717948
0.029928902564102567
0.013448550769230771
0.0021353605128205124
0.003425828205128205
0.007295655897435898
0.0007128858974358976
0.004931778461538462
0.007840102564102565
0.005840478205128205
0.007491903076923078
0.006997198974358974
0.01712934051282051
0.023937562102564095
0.015517056666666664
0.04007828256410256
0.054050694871794876
0.056885015897435894
0.06432218102564101
0.0885934925641026
0.11908002564102563
0.10665626692307693
0.12220634410256409
0.1164668433846154
0.12603516487179484
0.15209214487179487
0.14518447664102566
0.18644782433333332
0.1955426323076923
0.18515558
0.1523906830769231
0.1704289525641025
0.16926343256410256
0.18738864025641025
0.18746424179487184
0.1704045104871795
0.18894349102564104
0.17245083923076918
0.1688941223076923
0.18255447666666663
0.1916095187179487
0.1573182651282051
0.16769139869230767
0.17196864946153842
0.18468388512820513
0.18215605743589744
0.1810122979487179
0.16582959253846155
0.16500579076923078
0.1255169930769231
0.17528360976923077
0.16747725074358977
0.17530234253846158
0.1722937458974359
0.1430567056410256
0.16006607894871794
0.1727237769230769
0.1720757035897436
0.1908471912820513
0.19246584820512816
0.14757777051282053
0.14299899564102564
0.1377896984102564
0.15255816635897437
0.16335078615384613
0.1751883005128205
0.2108513030769231
0.2306452510256411
0.20262950692307688
0.21090118205128205
0.22227044615384614
0.2429592538974359
0.2605688987179487
0.24925385666666672
0.26943497999999994
0.2516165153846154
0.20986166846153845
0.19907876815384615
0.2110070058974359
0.19602728666666663
0.17871425717948716
0.19651519794871794
0.20059968974358972
0.1974641723076923
0.16061680717948718
0.16551304666666666
0.1850650182051282
0.18912439769230766
0.20688926282051284
0.2228964171794872
0.2446851620512821
0.22611390769230774
0.21161779846153841
0.20291534371794873
0.2293512412820513
0.22880829076923076
0.22107695533333335
0.21944560923076922
0.21690604615384615
0.2203815525641025
0.22457501564102564
0.20570953897435898
0.21756267384615385
0.2179243276923077
0.2074580448717949
0.20430138794871797
0.2085911
0.2579947084615385
0.25976354128205126
0.25612207615384613
0.2616446076923077
0.3192259861538461
0.34679121974358973
0.3812547358974359
0.4093041535897436
0.4144175971538461
0.4186446261538461
0.411006188974359
0.39108080948717944
0.4089647491282052
0.39650609948717946
0.36404460512820513
0.3306605405128205
0.3208383566666667
0.28665647228205127
0.2845851594871795
0.29456874666666666
0.28534376128205124
0.31216212051282055
0.2907083341025641
0.30528116692307694
0.3000976155128205
0.30743428641025644
0.3005797438461539
0.3190064541025641
0.29634912307692307
0.2786931923076923
0.25255335025641024
0.23687834664102567
0.22672262307692306
0.1922441858974359
0.22073189717948716
0.21340112051282048
0.1901198794871795
0.17372565256410258
0.2014933820512821
0.1995611441025641
0.2510655038461539
0.25347539282051285
0.2617529769230769
0.3078258802564102
0.28389788133333344
0.27530827692307686
0.3311562525641025
0.35863733102564105
0.38552745153846146
0.4091268797435897
0.36525451410256404
0.3500956346153847
0.3793089135897436
0.32652953971794874
0.3439157428205128
0.3639170443589744
0.311349552025641
0.28024487000000003
0.26015508664102566
0.26814085974358975
0.29655610435897434
0.28840307974358975
0.2406006782051282
0.250266858
0.2549656720512821
0.27387430253846157
0.3136969530769231
0.3268149835897436
0.3086320051282051
0.3091393705128205
0.3252622389743589
0.32842532102564104
0.3613632941025641
0.37877162102564094
0.3963428333333333
0.4181594584615385
0.40375642769230774
0.39496737358974354
0.40159464692307695
0.40311360307692307
0.3724500438461538
0.3722823
0.36630612846153854
0.3209691241025642
0.29994842256410253
0.2728853128205128
0.2693817882051282
0.2835675771794872
0.30287058512820514
0.29677668743589747
0.2644407769230769
0.27371023384615384
0.2769426974358974
0.2847461823076923
0.23709655897435894
0.21823098461538462
0.1741118028205128
0.1908869958974359
0.1846571541025641
0.173953631025641
0.20390021923076923
0.21467280846153847
0.21162918692307692
0.21799471282051286
0.27049471794871793
0.25942035358974364
0.28361988692307694
0.2779076617948718
0.2912483694871795
0.30798939948717946
0.3083074097435898
0.2871593728205128
0.27077351641025643
0.29549308692307696
0.316379758974359
0.359533217948718
0.36513497076923085
0.3940965035897436
0.3719953694871795
0.3661685158974359
0.40615766538461545
0.3787211851282051
0.4012572843589744
0.3841672297435897
0.34266601794871804
0.30503463076923076
0.27492671564102567
0.23587832564102568
0.22122335179487182
0.19528206102564105
0.1300824158974359
0.1471974974358974
0.18486204769230768
0.17802784853846154
0.2196773712820513
0.24350137974358974
0.2566402251282051
0.28143987948717947
0.3260060966153846
0.34352443333333327
0.32349259897435895
0.30654916923076925
0.2624356512820513
0.22907703461538462
0.190350393051282
0.16277028358974358
0.18680193461538463
0.15318583871794872
0.13276896307692307
0.13818471020512818
0.13338421869230768
0.1315759453846154
0.1579261556410256
0.17179427512820514
0.17876370717948714
0.2095913251282051
0.21423609820512823
0.22285114074358978
0.23597972792307692
0.23198959256410254
0.28342510076923066
0.33076781848717945
0.3701722838461539
0.38209576076923085
0.40749353512820513
0.4194202397435898
0.42401771743589733
0.3654723474358975
0.3593488820512821
0.3642982774358975
0.34195191846153844
0.3124421502564103
0.2827920394871795
0.27995208128205123
0.27450753307692305
0.28231448589743585
0.2832461214358975
0.30033672051282057
0.3115433876923077
0.28471210128205127
0.27833076125641026
0.2978063925641026
0.310316921025641
0.29844719205128206
0.2983165908461538
0.3130287497435897
0.2888151230769231
0.31816923846153844
0.2917834564102564
0.26429817256410254
0.26060085641025643
0.24710925564102565
0.22512701820512815
0.20582240820512823
0.17628562076923077
0.16026957130769232
0.16743829435897434
0.1667428041025641
0.16763341333333331
0.17646781564102568
0.17088639820512821
0.1522402730769231
0.15031050333333335
0.1848373028205128
0.20383696666666667
0.2264567279487179
0.228562741
0.24494372
0.24760058461538462
0.23963256589743587
0.2631234179487179
0.3091624913589744
0.2985155225641026
0.2764501530769231
0.29264828
0.2780093817948718
0.2981281197435897
0.2780244938461538
0.299655917948718
0.3183136046153846
0.31673508205128204
0.3045058435897436
0.31111603
0.3478992064102564
0.3300079723076923
0.3295999335897436
0.3085797207692308
0.34061661589743586
0.37742246307692306
0.38753347512820513
0.41586746435897437
0.41995759487179496
0.41365302307692314
0.3958934982051282
0.40877350435897436
0.3779257025384616
0.380178454102564
0.34897336792307687
0.30730392666666667
0.3128460128205129
0.3010247466666667
0.2988732687179487
0.2926857805128205
0.2971086258974359
0.2626207520512821
0.27028179920512824
0.29021153102564096
0.2976911735384616
0.29263922025641026
0.2977214861538462
0.2640473535897435
0.2907256169230769
0.30773957051282047
0.28948701920512815
0.30734029458974366
0.29439399615384615
0.3244862994871796
0.3101426499999999
0.3266250761538461
0.30821873923076926
0.3259811443589743
0.31506862102564104
0.3219214192307693
0.3787854989743589
0.4062258676923077
0.42299083974358975
0.4197288248717949
0.43145296051282056
0.4649527827948718
0.46371477435897435
0.4864512407692308
0.5216169794871793
0.5621773756410257
0.5279826492307692
0.49815851769230773
0.47683491612820517
0.4654596325641026
0.4817503607692309
0.5460479558974358
0.5382511115384615
0.5330319366666668
0.5227770904871795
0.4463165141025641
0.4572452371794873
0.43767082715384603
0.4429943076923077
0.4560892625641026
0.4653532548717949
0.4247260261538462
0.4303938312820513
0.4339989546153846
0.4097232538461538
0.4682241371794872
0.48624476153846147
0.473653613051282
0.4701626348717948
0.44512016458974346
0.43895581871794864
0.42588273099999996
0.41025904356410253
0.36852097179487175
0.35706414138461534
0.2969728871794872
0.25879836076923074
0.2521449287179487
0.23972277820512813
0.28108998894871795
0.24147834
0.22139826820512817
0.2365089407692308
0.2186298951282051
0.20782421615384614
0.21695486535897437
0.19191847435897438
0.19111761025641025
0.1981241512820513
0.17551886
0.18598930230769228
0.14469645897435898
0.15757155384615384
0.17644707025641024
0.1867236733333333
0.17073574358974358
0.1914476894871795
0.19962822512820513
0.15554495717948716
0.16879826923076924
0.15122815512820512
0.18087184128205128
0.13991640769230768
0.1421572671794872
0.13605807230769232
0.16916739384615384
0.1630814061025641
0.15555043897435894
0.19280685102564102
0.18441953846153847
0.2212961256410256
0.19666296543589742
0.19932977923076925
0.18461470256410253
0.16391545794871798
0.14761562820512822
0.16436538358974362
0.19732301487179485
0.17101996230769229
0.1640762723076923
0.15833868205128204
