# Supplementary material for: Obesity dysregulates feeding-evoked response dynamics in hypothalamic satiety neurons
Source: Sci Rep. 2025 Oct 14;15:35837. doi: 10.1038/s41598-025-19800-2 (PMC12521569; doi:10.1038/s41598-025-19800-2)
Supplement: Supplementary file 5 — Supplementary Material 5. [file 41598_2025_19800_MOESM5_ESM.zip › Fig 3_2/Fig 3c/HFD to_NCD_1st_MPK181_mean_running_18.csv]

2.815368137189874
2.8642752723037965
2.9402127210379745
2.960390340556961
2.992588374202531
2.9712046258734177
3.019769547594936
3.0260650599240506
3.0114467775949367
2.93525267435443
2.9105087635443034
2.894476760430379
2.846728576734177
2.8150930705316455
2.765898623797468
2.752678821746835
2.6921590455696207
2.6702703040759483
2.672819819240507
2.6580734379746827
2.604879867594937
2.602175957822784
2.5851864563797466
2.488411200101266
2.428750983417721
2.3506369665822793
2.265315601037974
2.214201964835443
2.088650064810127
2.0542656946075954
2.0395573106075946
1.9891844772151894
2.040600353164557
2.1299299070379747
2.164732078658228
2.204476757873418
2.284652902556963
2.304213765746836
2.339205408025317
2.421734494683544
2.4450706503797464
2.4105156870632913
2.3043111564556957
2.2624266063037974
2.2751834343291137
2.2715575956962017
2.239407896202532
2.230848789341772
2.2598400772151894
2.1698142564556964
2.1511593118987347
2.1875891833164554
2.219217249063291
2.244676441012658
2.2281375863291135
2.2102733270886077
2.190827362582279
2.153130378405063
2.1475081556455695
2.1664741384303796
2.184748093592405
2.181784213189873
2.1577643318481017
2.17367816
2.208727360253165
2.271583827822785
2.319868628607595
2.3600743344303794
2.379965936455696
2.3548880795189864
2.3771822311645567
2.3706655126835443
2.374428742202531
2.426627242784811
2.3820789979493675
2.34978766078481
2.404246692531646
2.3532706558734175
2.315187806177216
2.38359567027595
2.419219980253165
2.4603197463291133
2.5057604280506336
2.4611517482278478
2.6126086207341785
2.7358214933417715
2.740219201822785
2.8176147976962027
2.91681124678481
2.9850051981772148
3.0078925876708853
2.8773186154936705
2.7509501440253157
2.7584202971139242
2.6074912382531648
2.5005741030886077
2.3971692075189868
2.203431569291139
2.047755556253164
1.888060208243038
1.75002048478481
1.8968674784810131
1.8100291746835444
1.6416813597468354
1.5731964381518986
1.510097181012658
1.5111498268354435
1.5734031825569623
1.588048173443038
1.5562414379746836
1.551990430177215
1.5141569240759492
1.513006295164557
1.557023682278481
1.5120770612658225
1.4442328572151901
1.3710715203291137
1.317103970126582
1.2622047419493674
1.231301292835443
1.2004152888607595
1.1616448979746834
1.102827753063291
0.989926492
0.9469770735443038
0.8879301774936709
0.8621934844556962
0.8259729131898732
0.7861587989873419
0.7650303743544303
0.7137360742025316
0.690325099721519
0.6968120982278481
0.702567513670886
0.704945597443038
0.7037225359493672
0.7024710127341771
0.7138756472405063
0.6954650330632911
0.6483662083291138
0.6564905481012657
0.6456753541772152
0.598545824556962
0.5728770164556962
0.5502570012658228
0.5193677354683545
0.48181019367088607
0.42366398681012657
0.416797587392405
0.41763882030379745
0.37884414394936705
0.3413604797468355
0.33701000200000003
0.34826068336708865
0.34320777521518986
0.35194120721518984
0.38529696379746836
0.45761861470886084
0.5275781904810126
0.6076786475949366
0.6979608281012658
0.8048377020253165
0.9241302807341774
1.0115444012658228
1.083002544050633
1.1640625361772154
1.2356401141265823
1.2391983298734177
1.2355188716202532
1.2010775624810128
1.1667277756708858
1.169131157136709
1.1028733262278478
1.0747115561265823
1.1012674998987344
1.1511376869873418
1.1354862607594938
1.162405168278481
1.1987214528860757
1.2536360217721516
1.2892337000253165
1.3918792724050633
1.4669191359493672
1.5020976521518992
1.5400344571645568
1.528164936658228
1.5208775139240505
1.4867795455696202
1.442469597873418
1.4667857197215186
1.5140371134177213
1.4536921892911392
1.4867941814177217
1.5262490437215188
1.5006250539240507
1.508846653924051
1.5824962070379747
1.6549994858227843
1.72916747835443
1.7193717245569622
1.7094704967088608
1.7291554747088607
1.669563051164557
1.6690711944556964
1.698692670126582
1.7579855448607595
1.7580722428607596
1.7827954293670887
1.7266732984556963
1.7494827518987341
1.7803323797468353
1.7424225286329111
1.7808458692405058
1.8706353772151902
1.9092990521518984
1.8939857824556952
1.9417235150886072
1.9220602260759494
1.9232040047848105
1.9561253110379746
1.9360187134177216
1.9781539978481006
1.9643190473164556
1.8620503273924054
1.7627880838227852
1.7122259516455696
1.6302849814683544
1.576471238481013
1.5652616581518992
1.5386525201265824
1.4951005417974683
1.449542235443038
1.4046753218481014
1.4324698494177213
1.497834553949367
1.5178709776455694
1.5224579302025318
1.5624084127594935
1.6078095730632913
1.617365833392405
1.664093920405063
1.685813010405063
1.6826588744303796
1.6585813860253162
1.6286163475949371
1.6220744217721519
1.6361443336962023
1.6237322557215192
1.586042845341772
1.634844080227848
1.6426092427848105
1.6881625383544305
1.7253987604810126
1.7352920647341772
1.7788795146075946
1.7813387411645574
1.7562545528101268
1.7821606195443043
1.8247239510886073
1.7792374865569613
1.8183586796708862
1.7974698037974683
1.8183912156202533
1.794361098455696
1.7476942415189876
1.8077975802784814
1.876804704810127
1.9461402929367089
2.0017895765063285
2.035615550708861
1.9980854361265818
2.0574224943291144
2.050016849620253
2.13158885670886
2.1784248764556957
2.1456862521772155
2.146535034936709
2.1313965649873414
2.1076577921772146
2.1101249708860754
2.1405361452405063
2.160694891696202
2.1889345523797474
2.185454486734178
2.2259572043037976
2.237434924556962
2.175624608886076
2.077358781949367
2.0256638402531646
2.02301161721519
1.993864664556962
1.918321372101265
1.8513390703797474
1.7958632592405062
1.6949425640506328
1.6557185390126579
1.6177161167341774
1.6681841673417719
1.705014374607595
1.6925544883544301
1.7202633979999997
1.7305015247848097
1.7593072556962024
1.7918832969113923
1.8014965197468356
1.830012387341772
1.9013286239999996
1.8756226567088607
1.8352477217468355
1.8480882134177221
1.8475749055696207
1.920781057367089
1.9678234270886077
1.9462176810126584
1.984737249848101
1.965543856708861
1.9288419920000002
1.9720586257721517
2.061966951645569
2.107493540734177
2.113051347088608
2.0861467106329115
2.152297347113924
2.2175133808607606
2.1570368302278484
2.1949371846835444
2.216386086708861
2.1908293453164553
2.133343534151899
2.1047083253164556
2.1194112597468355
2.131701052405063
2.0740559429367087
2.095170580506329
2.173687021037975
2.1799326487088604
2.225038330632912
2.263913848607595
2.2777955104050633
2.27578734278481
2.2664721434430377
2.238306335392405
2.2030001116202533
2.1597570273417723
2.119507515367088
2.0674252896202527
2.0599041810379752
2.037989722481013
1.9647466505063291
1.9680198326582274
1.9297427067848096
1.8602552883037973
1.7861406383544303
1.7425369944303797
1.744645223468354
1.7744040427088608
1.7106338514177213
1.6678657103544305
1.6797802729367088
1.704465334329114
1.7787108151645568
1.8696545749367086
1.967472376683544
2.062990038734177
2.067805048253165
2.0778277448860756
2.193590471468354
2.2393156328607593
2.2673784678987348
2.266444715873418
2.167109263544303
2.1339221832911397
2.1010577730886077
1.9636007070126582
1.9369041756962024
1.9634882903797466
1.8757709932658229
1.8103652410126576
1.7858931137215188
1.7470164979746836
1.7444553265822786
1.7120988594430382
1.6671441159493665
1.707370054835443
1.7031077402784813
1.6379554939240508
1.6595650405063287
1.6836910800000002
1.685733252379747
1.7179439437468351
1.7837435569620252
1.826026967113924
1.9083253301265823
1.9598017442025308
1.9656377816962025
1.9967390504050626
2.0037791715696196
2.0019020252936714
2.0213453257721516
2.0177477761265816
1.9862720340759497
1.946198345063291
1.924889476683545
1.910930446835443
1.9404838017721515
1.915178891341772
1.8533179891139242
1.8114719711645566
1.7166475194683541
1.7010656797468355
1.6927663789620258
1.6841695097468354
1.6386783429367084
1.6318836410632906
1.5826990812658228
1.5828470391645573
1.6245010803544306
1.6425021206075947
1.714090116379747
1.7455590383037973
1.7130673057974675
1.7024675780253167
1.6933753603544304
1.6760490824303798
1.7544375554430376
1.7868759032911397
1.800660887063291
1.8235023322430384
1.8471767015443032
1.8395345031898733
1.8758140586835441
1.9538120558481014
2.0150096896202534
1.973800398962025
1.9011420526835436
1.8914995207594936
1.8785250945822778
1.8394601551645569
1.8012525807341768
1.7943934675949367
1.7719579149367088
1.6867311265063298
1.6370240584810125
1.6506531237468356
1.6058699812658224
1.5399404219999995
1.5320135728607596
1.5538262937468352
1.5566285057215192
1.542660186227848
1.5341349329367089
1.542358679341772
1.5476180790379748
1.489595539772152
1.477673844734177
1.5186961369367085
1.4587599887848102
1.4302832465822783
1.449153114050633
1.4253517009873418
1.418262463063291
1.4280271412405063
1.417018631898734
1.4670986739240508
1.5573962381518984
1.5824354422531646
1.6017010386075947
1.6292481590126577
1.5927702359493672
1.5907167432151899
1.652515525291139
1.6758882109113924
1.701728003316456
1.7118785901012656
1.721213747367088
1.7243700556962023
1.7555080891139236
1.8106417346582282
1.8839992348607595
1.9005606426329116
1.8662771643037974
1.8761838920506322
1.9132191653164554
1.9361437192658233
1.8762686620253166
1.8959014885316456
1.865846128556962
1.8258550877468351
1.8402924522025312
1.9027073766582285
1.892008749037975
1.958599446531646
1.9243827492658228
1.9328604893164556
1.998027524303797
1.9572374016962026
1.9860051490126578
2.0060629372151895
1.9521678627848102
2.01857246686076
2.0703054837974686
2.007384237113924
2.028799222481012
2.05362573643038
1.9763878684050629
1.9742533035443033
1.95748519964557
1.9082996673164556
1.9180190933924048
1.892455277164557
1.9156866444303806
1.9039166270886072
1.8697778724050633
1.8708834103797465
1.8816279120000001
1.8880285734177216
1.8733925256708854
1.9280508058227845
1.9496333875696203
1.9548846563544309
2.0196995551898733
2.0355017017468358
2.083361221822786
2.124776817696203
2.2269547277215183
2.290584779518987
2.3393246270886077
2.3479171939240504
2.3653272772405063
2.3714657118734173
2.2913699185063288
2.2280528986835444
2.2076591298734183
2.181633058481012
2.1252176306075947
2.0566702460759494
2.0651127011898733
2.0909274829620257
2.1011837324050626
2.103038081696202
2.1605763931898734
2.2166185030379753
2.2414368254936705
2.2298530999240502
2.2535175951139235
2.2534003638227844
2.2729399531392405
2.2788734657468352
2.23418849078481
2.191473360050633
2.1939747721265825
2.2177464974430383
2.154042704556962
2.1601593690886083
2.15125576
2.1133294349620253
2.1005661171139236
2.09820792235443
2.100495465797468
2.0571540405316457
1.9668927739240505
1.9217928682531642
1.9410197678481012
1.8995685872911396
1.8860200065569623
1.9035602165063297
1.9071692794936717
1.9343346405569617
1.9711646011139239
2.038221710227848
2.147954604531645
2.174320930886076
2.2176851528607595
2.358566267797468
2.4641197817974683
2.482304289822785
2.502872633240506
2.4984388835443045
2.4502605286075942
2.4104330453164557
2.424685070632911
2.4559179731392398
2.473969181746836
2.415635564911392
2.386554864734178
2.4668905528354435
2.4710934411898737
2.475852405797468
2.5544332151898734
2.580689431468355
2.629638207974683
2.659306135797468
2.6645783932405065
2.7228071203797466
2.717086304050633
2.7741620158987335
2.821726286759493
2.886743877620253
2.9004970705822783
3.0055681906329115
3.03128335443038
