# Supplementary material for: Obesity dysregulates feeding-evoked response dynamics in hypothalamic satiety neurons
Source: Sci Rep. 2025 Oct 14;15:35837. doi: 10.1038/s41598-025-19800-2 (PMC12521569; doi:10.1038/s41598-025-19800-2)
Supplement: Supplementary file 5 — Supplementary Material 5. [file 41598_2025_19800_MOESM5_ESM.zip › Fig 3_2/Fig 3c/HFD to_NCD_1st_MPK181_mean_running_9.csv]

0.14683140220512822
0.16373155692307692
0.19150670482051282
0.19884003589743587
0.2553936956410256
0.3465551864102564
0.3696409494871795
0.40185075666666664
0.40519968102564097
0.4088246692307692
0.39547820587179483
0.3842777038461539
0.36268386076923076
0.3664118351282052
0.32318349410256414
0.2501325669230769
0.2617306143589743
0.27570074894871793
0.2828463089743589
0.33027393512820513
0.3357266551282051
0.3501634712820513
0.3767526666666666
0.36747355407692306
0.3884373520512821
0.36461568494871793
0.3545268556410257
0.3518511120512821
0.3491447817948719
0.30631667487179487
0.27886336051282046
0.28773006853846156
0.28927896871794867
0.2985021564102564
0.33082206846153844
0.3643727184615384
0.35758909912820513
0.3778222853846153
0.3701081969230769
0.3746771453846154
0.3659237365641026
0.37406904282051284
0.3943852723333332
0.44198953230769233
0.4617238387179488
0.46652718256410264
0.4519707511282051
0.42502627266666676
0.4159113605128206
0.40098947871794866
0.40987135230769234
0.37178698869230764
0.31617608282051274
0.2700760092307693
0.22835224382051278
0.20491098025641027
0.18250857333333334
0.14367548358974355
0.12266269638461537
0.1597633007692308
0.19679500743589742
0.21943751100000006
0.2219966635897436
0.20870947843589738
0.208460422051282
0.23082856794871795
0.256721048974359
0.28854124615384613
0.3020064294871795
0.28512294333333327
0.2771454222564102
0.27408561717948726
0.28779848023076926
0.33570231733333333
0.34243202817948726
0.32669540512820516
0.33075953487179494
0.35738218307692304
0.37138278205128206
0.3654507951025642
0.3872772948461538
0.4004923271794871
0.3887438056410256
0.4133645435897436
0.4214057315384615
0.4241419292307692
0.4284950384615384
0.42621719
0.4197027087179488
0.39354912461538466
0.3651864164615385
0.3733056984615384
0.40984130158974363
0.36656766733333335
0.3966397536153847
0.4941597399999999
0.5751997548974358
0.6889198256410257
0.7334030207692308
0.7921597328205129
0.8987562471794873
0.9409344746153846
1.043447953846154
1.1525882692307694
1.1753460594871796
1.1249550189743591
1.0748799607692314
0.9883128405128204
0.9142838969230769
0.8646907943589748
0.8124204773846154
0.7827632210256409
0.7123339105128208
0.6407618617948716
0.6414399779487177
0.6708346612820514
0.6567506127948719
0.5899530984615384
0.5493303264102564
0.5217707635897436
0.468954247948718
0.43001844358974367
0.3768133002564102
0.31638500843589745
0.24825684564102565
0.15130290561538454
0.11176046766666665
0.0902478746153846
0.09886017205128206
0.10720193435897435
0.09685113971794872
0.06410547615384617
0.0534690158974359
0.03816363025641026
0.026073842051282048
0.04206917256410256
0.056816653076923074
0.06706727999999999
0.06903478128205127
0.06415019461538463
0.06934569923076923
0.07758448461538461
0.07704951512820514
0.08581279230769231
0.07990658941025641
0.08010985384615384
0.059742776923076925
0.049414552564102564
0.038834359230769236
0.032702813846153846
0.03509504641025641
0.032629301282051285
0.025855067179487178
0.028599118205128206
0.03892387692307692
0.03251115384615384
0.032984062051282056
0.03842696358974359
0.039900937435897434
0.05468210897435899
0.06368229564102564
0.06324004102564103
0.07185603
0.08304512512820512
0.06866043743589743
0.05855755615384615
0.09585684282051282
0.11251131307692305
0.14399792128205127
0.16565161615384613
0.14547799743589743
0.1393083717948718
0.15496446256410254
0.15215545487179488
0.17985459948717947
0.17062992512820513
0.17287266923076922
0.20597575384615383
0.18171553948717944
0.15759842102564103
0.2183503876923077
0.24623569461538458
0.2424437133333334
0.24097999589743588
0.2733676902564103
0.3333717002564103
0.3114505002564103
0.2794897356153845
0.27995225051282047
0.28637715128205127
0.267295131025641
0.2677382905128205
0.26302152656410255
0.2372539261538462
0.20353114717948723
0.17487392025641027
0.1953596746153846
0.2236389564615385
0.22401373205128208
0.2316994851282051
0.23207190948717946
0.20870500410256412
0.2033170830769231
0.22297732846153842
0.2319951964102564
0.24213012
0.22459350999999997
0.20748145410256413
0.21268847205128205
0.19528494897435897
0.1553614923076923
0.17422357076923076
0.19593125553846155
0.20623194871794873
0.1957243846153846
0.1466466028205128
0.1343697835897436
0.11771620817948716
0.10060495820512819
0.12216438846153849
0.1411679712820513
0.12236072717948719
0.09834665330769231
0.11304791589743592
0.13002423000000002
0.14539036307692307
0.12261916282051281
0.11681870025641025
0.13240400307692307
0.13736332715384614
0.12509923128205128
0.14409387717948718
0.15524870435897434
0.1329955305128205
0.11035665461538462
0.1258510182051282
0.1419784087179487
0.1615874628205128
0.15778225153846154
0.14494891615384617
0.1342807641025641
0.12576638461538459
0.10635878666666666
0.09863871435897437
0.1123387318717949
0.13239834769230768
0.12923899487179485
0.12978776307692305
0.13409779769230765
0.1339510987179487
0.15436677025641024
0.14327819769230768
0.13484655666666667
0.15763157256410254
0.15697718743589745
0.13319406410256407
0.14520825205128204
0.14168130897435896
0.12950898205128203
0.11978167948717947
0.12083119974358972
0.10479830025641025
0.11279532871794871
0.08866826692307692
0.08176231664102565
0.05391126487179487
0.04863693000000001
0.0458700917948718
0.056363276153846155
0.06628726861538461
0.039399034846153855
0.06050554743589744
0.08633565923076923
0.10924430769230771
0.1111564487179487
0.1400515392051282
0.16608310128205125
0.1490415169230769
0.1371194476923077
0.15305984923076918
0.19805376948717948
0.1900021546153846
0.16554885228205127
0.1361347133333333
0.13748858256410257
0.1330348205128205
0.1628839217948718
0.19836314948717948
0.2145593305641026
0.20578906974358974
0.1954683846153846
0.18052502205128207
0.18889307307692307
0.2297543730769231
0.268821478974359
0.2847087225128205
0.2787187928205129
0.2567093384615385
0.2946408961538462
0.29624369282051277
0.27992663897435893
0.29921862153846157
0.2822742948717949
0.25365766205128204
0.24124116333333334
0.22623473435897437
0.20825909128205128
0.22365340846153847
0.18420688666666662
0.17987144923076923
0.19073762358974358
0.21145967692307693
0.24300647207692308
0.23980955923076921
0.20759242589743593
0.19349943743589743
0.18127456107692305
0.18339879307692306
0.172154357948718
0.17383268615384617
0.18944437794871796
0.179055161025641
0.16932729230769233
0.18169131282051282
0.20732349000000005
0.20593555205128203
0.19669401023076924
0.21451455051282048
0.18750561948717942
0.18261606720512819
0.17119531666666668
0.17601411025641026
0.16357925846153848
0.1648981902820513
0.13799872435897437
0.16089697948717946
0.17285890794871794
0.13728502333333334
0.1627705
0.1792021376410257
0.18399700666666666
0.16893373420512822
0.16502133076923078
0.1773818333333333
0.2264252794871795
0.21782762230769231
0.2134559712820513
0.23573261871794876
0.20522094612820516
0.2180029235897436
0.22746570512820513
0.22466486794871793
0.21414044641025648
0.1797464717948718
0.14903612051282056
0.14251081538461538
0.13996734512820513
0.10882929461538457
0.10580421384615384
0.11575060538461542
0.11257756666666666
0.10793592307692308
0.09109272153846153
0.11021979205128203
0.10263616717948718
0.09219972589743589
0.10050661282051283
0.11833555674358973
0.12246802871794871
0.10453718461538464
0.11623641461538457
0.13971689794871792
0.16769229258974358
0.16270131820512818
0.17642408282051283
0.17454300564102562
0.17318507948717946
0.18525559153846152
0.19071119384615384
0.17002629025641028
0.15062685871794873
0.1318311648717949
0.12974449510256408
0.1559162763333333
0.1448711994871795
0.15508649230769228
0.1958695305128205
0.17208882025641029
0.16537778846153847
0.20936936641025639
0.23990099461538458
0.23667248717948716
0.2579800051282052
0.2551678723076923
0.2588900951282051
0.2345164341025641
0.1821915115384615
0.1966028854358974
0.19591971025641028
0.16755868461538462
0.15410969076923076
0.13513043743589745
0.1183595682051282
0.0938703882051282
0.09597423743589746
0.13278709512820513
0.12915170769230772
0.11261266692307692
0.12741688025641024
0.15846375794871795
0.1652002364102564
0.15898355333333333
0.14671611153846154
0.15701802435897433
0.13793416948717946
0.13234352846153846
0.1408912187179487
0.1287929341025641
0.11349887210256411
0.06877427923076924
0.05468307435897437
0.08358151110256411
0.09601971666666667
0.13391244153846152
0.16278641564102567
0.1567947330769231
0.15151184205128201
0.19444021692307686
0.22693123820512823
0.26007032843589745
0.3049338205128205
0.2902287538461539
0.2637196956410256
0.2559524291282052
0.24270758282051283
0.22882960128205126
0.22932760512820513
0.21291077435897435
0.19969641025641027
0.17163467358974357
0.1326837335897436
0.10814799025641025
0.10620337358974358
0.10303756358974357
0.10203059153846153
0.09988590153846157
0.10960794307692308
0.11127471256410257
0.09672290897435896
0.0960918458974359
0.14731842589743588
0.15523262589743592
0.1314487164871795
0.13073430725641025
0.13963075435897435
0.15759128615384616
0.19166002615384614
0.1880897164102564
0.2272513030769231
0.25849652435897436
0.24346709769230776
0.26215860256410256
0.2687337535897436
0.2540026453846154
0.2896963435897436
0.2998597364102564
0.2629465307692308
0.2603959866666667
0.2489088838461538
0.21666964538461542
0.18971581769230766
0.1906720961538462
0.19659887894871791
0.2198091972564103
0.20410705974358972
0.16908211076923074
0.17285139307692307
0.17758913769230772
0.1832337351282051
0.15959746564102564
0.17318386794871793
0.17031045692307695
0.1671954592307692
0.19136435769230767
0.20503329666666664
0.22479447641025638
0.20412705564102565
0.17947930128205128
0.18306262820512822
0.19175229461538462
0.1755733458974359
0.15293518153846156
0.16456509717948717
0.16112883589743587
0.1415448317948718
0.12493990435897434
0.14543168564102563
0.15969731307692303
0.1618214828205128
0.16685118946153848
0.16614300769230766
0.15796114666666666
0.12321449282051283
0.09538510051282052
0.10535327384615385
0.11174143794871792
0.14486960869230767
0.13982844641025638
0.14499659846153845
0.156453781025641
0.16229497897435893
0.17896786741025644
0.20409618487179484
0.2198581025641026
0.19762506153846152
0.18117277692307687
0.16568420615384616
0.15744674820512822
0.16746873307692306
0.16022797594871793
0.16093856051282052
0.1606469043333333
0.18717472282051284
0.20475646948717946
0.18687231512820515
0.18917121051282051
0.18778864589743588
0.19638547820512822
0.17492612487179487
0.18726699205128206
0.19231985487179484
0.16382034102564103
0.13975241589743587
0.10416397230769231
0.11569433000000003
0.09704349948717948
0.08366029948717947
0.07067050648717949
0.10510096820512821
0.09897756820512821
0.10865450997435899
0.125040641025641
0.14006295794871795
0.13066621717948715
0.13646517512820514
0.160345817948718
0.14150467743589745
0.15880755820512818
0.142382141025641
0.15620500846153845
0.12582886
0.10570988794871794
0.09623844666666667
0.09672124128205127
0.12849814179487176
0.1221313682051282
0.1393112264102564
0.12250491974358975
0.09948686897435897
0.06744325923076924
0.07232284974358975
0.08136834256410257
0.0923244117948718
0.10735052307692307
0.07629019487179488
0.06740538974358976
0.06313151128205129
0.05189969205128206
0.06418566948717949
0.07755980105128203
0.05375879307692307
0.040474024615384616
0.032258571538461546
0.027507186666666666
0.02927474974358974
0.040137276666666666
0.04860302638461538
0.051775307358974364
0.08517976179487181
0.09460419587179485
0.1047047
0.12037224307692308
0.10368380128205128
0.11007196025641025
0.11517287769230766
0.0945449864102564
0.08455537076923075
0.1521810217948718
0.15413140512820514
0.14729974466666665
0.18065025179487182
0.16849347179487179
0.16698467692307692
0.17062165666666665
0.17959651205128205
0.18627500948717945
0.20480199487179485
0.17004300435897438
0.14211880769230767
0.12882054333333334
0.1249419128205128
